# Supplementary material for: Deubiquitinating enzyme mutagenesis screens identify a USP43-dependent HIF-1 transcriptional response
Source: EMBO J. 2024 Jul 15;43(17):8. doi: 10.1038/s44318-024-00166-6 (PMC11377827; doi:10.1038/s44318-024-00166-6)
Supplement: Supplementary file 3 — Dataset EV1 [file 44318_2024_166_MOESM3_ESM.xlsx]

## Sheet: Legend
Legend
Expanded View Dataset 1: SgRNA sequencing data for the HIF GFP reporter screens
Sheet 1 - GFP high screen
Sheet 2 - GFP low screen

## Sheet: Expanded_View_Dataset _GFP_high
Expanded_View_Dataset _GFP_high_screen
id	num	neg|score	neg|p-value	neg|fdr	neg|rank	neg|goodsgrna	neg|lfc	pos|score	pos|p-value	pos|fdr	pos|rank	pos|goodsgrna	pos|lfc
OTUD5	10	0.96786	0.98098	0.998856	91	1	0.93427	3.0765e-05	0.00022475	0.021127	1	9	0.93427
USP45	10	0.65571	0.85318	0.998856	75	2	0.68707	0.00020216	0.0015333	0.072066	2	8	0.68707
USP47	10	0.41712	0.69423	0.998856	59	3	0.65969	0.0012307	0.0078164	0.207629	3	7	0.65969
EIF3H	10	0.61257	0.83351	0.998856	73	1	0.63017	0.0014405	0.0088353	0.207629	4	7	0.63017
BAP1	10	0.897	0.95563	0.998856	87	2	1.1432	0.0043483	0.023649	0.444601	5	7	1.1432
USP11	10	0.78976	0.91775	0.998856	82	3	0.12039	0.0054039	0.028584	0.447809	6	4	0.12039
USP7	10	0.25272	0.53047	0.998856	47	4	0.29358	0.0069002	0.036455	0.489537	7	5	0.29358
COPS6	10	0.49234	0.75116	0.998856	64	3	-0.068706	0.016133	0.073374	0.763803	8	2	-0.068706
USP51	10	0.46385	0.73023	0.998856	62	2	0.44689	0.017604	0.078289	0.763803	9	6	0.44689
USP4	10	0.75772	0.90171	0.998856	81	3	0.22069	0.018472	0.081256	0.763803	10	5	0.22069
USP22	10	0.068232	0.22451	0.802283	26	3	0.037011	0.021562	0.092483	0.790312	11	4	0.037011
USP5	10	0.0018658	0.011323	0.435329	1	8	-0.97452	0.026758	0.10965	0.841214	12	1	-0.97452
UCHL1	10	0.4073	0.68648	0.998856	58	3	0.34883	0.030652	0.12305	0.841214	13	7	0.34883
USP36	10	0.24434	0.51929	0.998856	45	3	0.52372	0.031314	0.12529	0.841214	14	6	0.52372
USP35	10	0.36874	0.65645	0.998856	57	2	0.089108	0.039603	0.15111	0.943114	15	3	0.089108
USP6	10	0.98792	0.98895	0.998856	92	1	0.28595	0.047698	0.17193	0.943114	16	5	0.28595
OTUD1	10	0.93839	0.97266	0.998856	88	1	0.28359	0.050178	0.17813	0.943114	17	5	0.28359
USP50	10	0.99642	0.99667	0.998856	93	0	0.18583	0.051195	0.1806	0.943114	18	4	0.18583
USP42	10	0.43031	0.7047	0.998856	61	2	0.27873	0.062437	0.20826	0.960297	19	6	0.27873
PSMD7	10	0.137	0.36906	0.95045	34	4	0.37125	0.071555	0.22914	0.960297	20	5	0.37125
USP3	10	0.60324	0.82977	0.998856	72	2	0.3689	0.076555	0.24061	0.960297	21	5	0.3689
USP9Y	10	0.15899	0.40547	0.954918	38	2	0.068849	0.078349	0.24489	0.960297	22	4	0.068849
USP12	10	0.50908	0.76356	0.998856	66	3	-0.012381	0.080858	0.25078	0.960297	23	4	-0.012381
EIF3F	10	0.53131	0.77971	0.998856	70	4	0.2895	0.082226	0.25368	0.960297	24	5	0.2895
OTUB2	10	0.26101	0.54102	0.998856	48	3	0.21417	0.091707	0.27418	0.960297	25	6	0.21417
USP32	10	0.89393	0.95474	0.998856	86	1	0.23587	0.095531	0.28288	0.960297	26	5	0.23587
UCHL5	10	0.69789	0.87351	0.998856	76	3	0.27614	0.10478	0.30272	0.960297	27	6	0.27614
OTUD6B	10	0.71365	0.8806	0.998856	78	2	0.20974	0.11462	0.32345	0.960297	28	6	0.20974
USP21	10	0.95392	0.97785	0.998856	89	1	0.22829	0.12809	0.35163	0.960297	29	6	0.22829
ATXN3L	10	0.30906	0.59884	0.998856	52	4	-0.17615	0.137	0.36551	0.960297	30	3	-0.17615
BRCC3	10	0.61396	0.83405	0.998856	74	2	0.19869	0.13863	0.3677	0.960297	31	5	0.19869
OTUD4	10	0.33199	0.62588	0.998856	54	4	-0.3169	0.14372	0.37544	0.960297	32	3	-0.3169
YOD1	10	0.518	0.77007	0.998856	67	4	-0.18063	0.14644	0.37914	0.960297	33	2	-0.18063
USP40	10	0.061523	0.20964	0.802283	20	3	0.23424	0.14953	0.38393	0.960297	34	5	0.23424
OTUD6A	10	0.17668	0.42969	0.978683	41	5	-0.19399	0.15514	0.39214	0.960297	35	4	-0.19399
USP26	10	0.031749	0.12722	0.797214	15	6	-0.21369	0.16505	0.40638	0.960297	36	3	-0.21369
ZRANB1	10	0.54822	0.79224	0.998856	71	3	0.23492	0.16671	0.40877	0.960297	37	5	0.23492
USP31	10	0.0054039	0.028663	0.538873	5	4	-0.057186	0.17421	0.41953	0.960297	38	3	-0.057186
ALG13	10	0.86309	0.94466	0.998856	84	2	0.10566	0.17529	0.42106	0.960297	39	5	0.10566
OTUD7B	10	0.73945	0.89284	0.998856	80	3	0.2175	0.1856	0.4353	0.960297	40	5	0.2175
USP19	10	0.99876	0.99886	0.998856	94	0	0.2029	0.18904	0.44046	0.960297	41	5	0.2029
USP18	10	0.73475	0.89068	0.998856	79	3	0.050064	0.19227	0.44508	0.960297	42	2	0.050064
USP13	10	0.088367	0.26936	0.843991	30	5	-0.054445	0.19398	0.4475	0.960297	43	4	-0.054445
VCPIP1	10	0.075013	0.23982	0.802283	28	4	0.22676	0.19537	0.4495	0.960297	44	5	0.22676
USP20	10	0.019874	0.087469	0.705332	10	6	-0.4696	0.22733	0.49302	0.982306	45	3	-0.4696
USP43	10	0.5197	0.7712	0.998856	68	4	0.046239	0.22857	0.49464	0.982306	46	4	0.046239
USP29	10	0.0094185	0.048741	0.618134	7	7	-0.4414	0.23588	0.50455	0.982306	47	2	-0.4414
USP46	9	0.14137	0.35749	0.95045	36	3	0.07041	0.23714	0.49745	0.982306	48	4	0.07041
USP33	10	0.95908	0.97896	0.998856	90	1	0.22185	0.25196	0.52638	0.982306	49	5	0.22185
USP30	10	0.010213	0.052607	0.618134	8	6	-0.33576	0.25272	0.52757	0.982306	50	3	-0.33576
USP38	10	0.19227	0.45092	0.98573	43	4	0.083884	0.25676	0.53306	0.982306	51	5	0.083884
STAMBP	10	0.36664	0.65484	0.998856	56	4	0.01908	0.28428	0.56695	0.982306	52	4	0.01908
USPL1	10	0.283	0.56715	0.998856	51	4	-0.019434	0.2854	0.56831	0.982306	53	2	-0.019434
USP53	10	0.20117	0.46313	0.989405	44	4	0.061857	0.299	0.58591	0.982306	54	5	0.061857
STAMBPL1	10	0.06648	0.22101	0.802283	24	5	-0.19443	0.30689	0.59588	0.982306	55	3	-0.19443
UCHL3	9	0.83748	0.92607	0.998856	83	2	0.10879	0.30943	0.57451	0.982306	56	3	0.10879
USP1	10	0.062437	0.21181	0.802283	21	4	0.041009	0.33201	0.61815	0.982306	57	3	0.041009
UCK2	10	0.24799	0.52412	0.998856	46	3	-0.006178	0.34635	0.63003	0.982306	58	4	-0.006178
OTUD7A	10	0.13598	0.36707	0.95045	33	6	-0.26837	0.37587	0.65379	0.982306	59	2	-0.26837
USP2	10	0.42773	0.70254	0.998856	60	2	0.092977	0.38126	0.65833	0.982306	60	3	0.092977
USP16	10	0.002627	0.015428	0.435329	2	6	-0.79933	0.3879	0.66387	0.982306	61	3	-0.79933
MPND	10	0.27736	0.56051	0.998856	50	5	-0.22509	0.40478	0.67781	0.982306	62	4	-0.22509
PSMD14	9	0.16245	0.39133	0.954918	40	4	-0.053726	0.40966	0.67514	0.982306	63	2	-0.053726
USP17L2	10	0.708	0.87798	0.998856	77	3	0.1162	0.42764	0.69668	0.982306	64	3	0.1162
USP39	10	0.50218	0.75815	0.998856	65	4	-0.050039	0.4496	0.71476	0.982306	65	2	-0.050039
Control	10	0.062876	0.2127	0.802283	22	6	-0.18735	0.4559	0.71984	0.982306	66	2	-0.18735
TNFAIP3	10	0.078349	0.24751	0.802283	29	4	-0.071894	0.47571	0.73571	0.982306	67	4	-0.071894
MYSM1	10	0.13961	0.37411	0.95045	35	5	-0.14939	0.49338	0.74895	0.982306	68	4	-0.14939
USP8	10	0.10745	0.30956	0.938679	31	3	-0.032581	0.49925	0.75305	0.982306	69	4	-0.032581
USP25	10	0.023749	0.10054	0.705332	12	5	-0.15776	0.52657	0.77439	0.982306	70	3	-0.15776
USP52	10	0.15964	0.40635	0.954918	39	4	-0.11045	0.53751	0.78326	0.982306	71	3	-0.11045
CYLD	10	0.0032358	0.018525	0.435329	4	8	-0.7931	0.54289	0.7873	0.982306	72	1	-0.7931
USP9X	10	0.87198	0.94752	0.998856	85	2	-0.038898	0.55147	0.79407	0.982306	73	4	-0.038898
USP49	10	0.050278	0.18251	0.802283	18	6	-0.53364	0.55871	0.79888	0.982306	74	1	-0.53364
USP34	10	0.073549	0.23669	0.802283	27	5	-0.20693	0.56542	0.8022	0.982306	75	3	-0.20693
JOSD2	10	0.067859	0.22376	0.802283	25	6	-0.26946	0.58679	0.81281	0.982306	76	2	-0.26946
JOSD1	10	0.045347	0.16953	0.802283	16	5	-0.094844	0.59369	0.81652	0.982306	77	2	-0.094844
USP28	10	0.025164	0.10505	0.705332	14	6	-0.48532	0.6217	0.82998	0.982306	78	2	-0.48532
USP14	10	0.046623	0.17325	0.802283	17	6	-0.28654	0.68237	0.86123	0.982306	79	3	-0.28654
OTUD3	10	0.32754	0.62102	0.998856	53	5	-0.22245	0.68282	0.86149	0.982306	80	3	-0.22245
USP37	10	0.053579	0.19042	0.802283	19	5	-0.13575	0.70044	0.87034	0.982306	81	3	-0.13575
USP48	10	0.47174	0.73655	0.998856	63	2	0.015514	0.7252	0.88298	0.982306	82	3	0.015514
SENP2	10	0.35324	0.64501	0.998856	55	3	0.052155	0.77518	0.90926	0.982306	83	3	0.052155
USP27X	5	0.52583	0.67823	0.998856	69	2	0.36781	0.77568	0.81502	0.982306	84	1	0.36781
USP10	10	0.014352	0.06776	0.705332	9	7	-0.48629	0.78345	0.91393	0.982306	85	2	-0.48629
USP24	10	0.024873	0.10412	0.705332	13	7	-0.46868	0.82484	0.92767	0.982306	86	2	-0.46868
USP15	10	0.11784	0.3306	0.95045	32	6	-0.28016	0.83567	0.93127	0.982306	87	2	-0.28016
USP17L5	6	0.15102	0.34044	0.95045	37	4	-0.3061	0.83654	0.87563	0.982306	88	1	-0.3061
OTUB1	10	0.18253	0.43728	0.978683	42	5	-0.27402	0.84313	0.93393	0.982306	89	2	-0.27402
USP54	10	0.27138	0.55369	0.998856	49	5	-0.12737	0.91235	0.95973	0.982306	90	2	-0.12737
USP44	10	0.019952	0.087748	0.705332	11	7	-0.4673	0.92054	0.96352	0.982306	91	2	-0.4673
COPS5	10	0.0026444	0.015518	0.435329	3	8	-0.6057	0.92797	0.96711	0.982306	92	1	-0.6057
ATXN3	9	0.064047	0.20858	0.802283	23	6	-0.2982	0.96216	0.97186	0.982306	93	1	-0.2982
USP41	6	0.0088261	0.035246	0.552191	6	5	-0.29981	0.98719	0.98696	0.986959	94	0	-0.29981

## Sheet: Expanded_View_Dataset _GFP_low
Expanded_View_Dataset_GFP_low_screen
id	num	neg|score	neg|p-value	neg|fdr	neg|rank	neg|goodsgrna	neg|lfc	pos|score	pos|p-value	pos|fdr	pos|rank	pos|goodsgrna	pos|lfc
USP52	10	1	1	0.999995	93	0	0.93351	1.8229e-07	4.992e-06	0.000464	1	10	0.93351
USP43	10	0.99998	1	0.999995	92	0	0.55429	1.6123e-05	0.00015475	0.007196	2	10	0.55429
JOSD1	10	0.99892	0.99889	0.999995	91	0	0.48506	0.00040302	0.0026907	0.083411	3	9	0.48506
USP15	10	0.39158	0.67066	0.934773	62	1	0.54463	0.00066939	0.0044079	0.102484	4	9	0.54463
USP33	10	0.86839	0.94402	0.999995	83	1	0.49537	0.00094575	0.0061052	0.113556	5	8	0.49537
UCHL5	10	0.99399	0.99372	0.999995	90	0	0.40718	0.0024609	0.014572	0.225859	6	8	0.40718
USP39	10	0.59692	0.82116	0.999995	74	3	0.21467	0.0054333	0.029028	0.385661	7	4	0.21467
USP18	10	0.65843	0.85017	0.999995	76	2	0.11201	0.0066053	0.034729	0.403726	8	5	0.11201
USP38	10	0.026902	0.10944	0.775401	13	2	0.10397	0.00993	0.050783	0.52144	9	4	0.10397
USP17L2	10	0.15448	0.39507	0.888677	40	3	0.079829	0.011919	0.059339	0.52144	10	4	0.079829
STAMBP	10	0.94687	0.97499	0.999995	88	1	0.43446	0.012515	0.061676	0.52144	11	6	0.43446
ATXN3L	10	0.38458	0.6648	0.934773	61	3	0.11887	0.01622	0.074795	0.563924	12	5	0.11887
USP31	10	0.37036	0.65307	0.934773	59	1	0.23584	0.017423	0.078828	0.563924	13	7	0.23584
USP29	10	0.41888	0.69224	0.934773	67	3	-0.068063	0.026902	0.11038	0.678164	14	3	-0.068063
USP30	10	0.088097	0.26641	0.888677	27	4	0.23147	0.027796	0.11339	0.678164	15	6	0.23147
USP28	10	0.0054333	0.028938	0.654318	4	2	0.24061	0.029517	0.11888	0.678164	16	7	0.24061
OTUB1	10	0.10496	0.30276	0.888677	29	3	0.32576	0.031074	0.12397	0.678164	17	7	0.32576
USP25	10	0.23701	0.50654	0.934773	50	1	0.40501	0.034492	0.13488	0.696869	18	7	0.40501
TNFAIP3	10	0.02059	0.088642	0.775401	10	6	-0.25282	0.037479	0.14448	0.707203	19	3	-0.25282
CYLD	10	0.70501	0.8731	0.999995	78	2	0.3672	0.043105	0.16211	0.75383	20	7	0.3672
UCHL1	10	0.13582	0.36597	0.888677	35	6	-0.25046	0.049317	0.18112	0.802118	21	4	-0.25046
PSMD14	10	0.16588	0.41089	0.888677	42	4	0.072294	0.058323	0.20445	0.828494	22	4	0.072294
USP40	10	0.90517	0.95748	0.999995	86	2	0.26187	0.058679	0.20521	0.828494	23	6	0.26187
USP45	10	0.14501	0.38078	0.888677	37	5	-0.016951	0.067619	0.22501	0.828494	24	4	-0.016951
SENP2	10	0.052218	0.18392	0.814498	21	3	0.13106	0.069536	0.22913	0.828494	25	5	0.13106
USP22	10	0.7833	0.91337	0.999995	81	3	0.29748	0.070591	0.23162	0.828494	26	6	0.29748
JOSD2	10	0.58493	0.81576	0.999995	73	3	0.16911	0.085994	0.26519	0.905308	27	5	0.16911
USP36	10	0.31047	0.59851	0.934773	55	3	-0.17574	0.093718	0.28139	0.905308	28	4	-0.17574
USP6	10	0.077301	0.24252	0.888677	25	4	0.16584	0.098797	0.29198	0.905308	29	5	0.16584
USP51	10	0.41824	0.69178	0.934773	66	3	0.32263	0.098819	0.29203	0.905308	30	5	0.32263
USP32	10	0.4333	0.70359	0.934773	70	4	0.21876	0.11877	0.33359	0.993195	31	6	0.21876
USP16	10	0.90278	0.95654	0.999995	85	2	0.19217	0.12328	0.34281	0.993195	32	6	0.19217
BAP1	10	0.15422	0.39472	0.888677	39	5	-0.096869	0.13373	0.36268	0.993195	33	5	-0.096869
MPND	10	0.7426	0.89211	0.999995	80	1	0.2181	0.13414	0.36335	0.993195	34	5	0.2181
USP48	10	0.26264	0.53971	0.934773	51	4	0.26381	0.13946	0.37378	0.993195	35	6	0.26381
USP21	10	0.14719	0.38416	0.888677	38	3	0.026325	0.14719	0.38815	0.995213	36	5	0.026325
ZRANB1	10	0.9928	0.99257	0.999995	89	0	0.20655	0.15604	0.40443	0.995213	37	6	0.20655
USP46	9	0.42353	0.68729	0.934773	68	3	0.038046	0.17605	0.41561	0.995213	38	4	0.038046
USP14	10	0.01622	0.073407	0.775401	7	6	-0.18161	0.1842	0.44472	0.995213	39	4	-0.18161
USP53	10	0.098797	0.28913	0.888677	28	5	0.0056874	0.18964	0.45184	0.995213	40	5	0.0056874
USP10	10	0.39159	0.67066	0.934773	63	3	-0.0029988	0.19939	0.46461	0.995213	41	4	-0.0029988
OTUD5	10	0.0035834	0.020292	0.629062	3	7	-0.70884	0.20216	0.46823	0.995213	42	3	-0.70884
PSMD7	9	0.013306	0.061416	0.775401	6	4	0.066936	0.20912	0.46526	0.995213	43	3	0.066936
VCPIP1	10	0.036969	0.1422	0.80773	15	6	-0.23719	0.211	0.47923	0.995213	44	2	-0.23719
USP13	10	0.17561	0.4243	0.89682	43	4	0.090827	0.23017	0.50313	0.995213	45	5	0.090827
USP50	10	0.084651	0.25869	0.888677	26	5	-0.30027	0.23744	0.51218	0.995213	46	2	-0.30027
USP34	10	0.41425	0.68847	0.934773	65	4	-0.089009	0.24551	0.52202	0.995213	47	2	-0.089009
USP24	10	0.21654	0.47959	0.929211	48	4	-0.027884	0.25421	0.53305	0.995213	48	3	-0.027884
OTUB2	10	0.66802	0.85503	0.999995	77	3	0.1238	0.31418	0.60379	0.995213	49	5	0.1238
USP12	10	0.043016	0.16149	0.80773	18	5	-0.11121	0.31858	0.6093	0.995213	50	4	-0.11121
USP26	10	0.39851	0.67609	0.934773	64	4	0.0082207	0.31942	0.61018	0.995213	51	5	0.0082207
USP9Y	9	0.3726	0.63935	0.934773	60	4	0.056964	0.33243	0.60831	0.995213	52	4	0.056964
USP4	10	0.64962	0.84594	0.999995	75	2	0.033023	0.3565	0.65267	0.995213	53	4	0.033023
USP1	10	0.30264	0.58908	0.934773	53	3	0.064669	0.37036	0.66454	0.995213	54	3	0.064669
USP2	10	0.13103	0.35657	0.888677	34	6	-0.17635	0.37113	0.66516	0.995213	55	4	-0.17635
OTUD7B	10	0.025203	0.10394	0.775401	12	7	-0.20544	0.38104	0.6727	0.995213	56	3	-0.20544
USP11	10	0.22786	0.49487	0.934773	49	5	-0.098656	0.40186	0.68866	0.995213	57	2	-0.098656
USP20	10	0.039144	0.14977	0.80773	17	5	-0.27158	0.44817	0.72261	0.995213	58	4	-0.27158
OTUD6A	10	0.21122	0.47287	0.929211	47	4	-0.11398	0.4589	0.73014	0.995213	59	3	-0.11398
USP37	10	0.047952	0.17371	0.80773	20	4	-0.032271	0.48745	0.74998	0.995213	60	3	-0.032271
USP47	10	0.92463	0.96582	0.999995	87	2	-0.023086	0.50364	0.76174	0.995213	61	4	-0.023086
USP35	10	0.87165	0.94524	0.999995	84	2	0.20618	0.50594	0.76355	0.995213	62	4	0.20618
OTUD7A	10	0.52286	0.77237	0.997646	72	3	-0.069617	0.52921	0.7797	0.995213	63	3	-0.069617
MYSM1	10	0.12177	0.33825	0.888677	32	6	-0.28874	0.53954	0.78755	0.995213	64	4	-0.28874
UCK2	10	0.11437	0.32275	0.888677	31	6	-0.27487	0.57609	0.81351	0.995213	65	3	-0.27487
EIF3F	10	0.36234	0.64633	0.934773	58	4	-0.042231	0.61391	0.83953	0.995213	66	3	-0.042231
USP41	7	0.78808	0.88059	0.999995	82	1	0.12605	0.61996	0.79769	0.995213	67	2	0.12605
OTUD3	10	0.020408	0.087893	0.775401	9	7	-0.35647	0.63041	0.84627	0.995213	68	3	-0.35647
USPL1	10	0.30549	0.59268	0.934773	54	4	0.014374	0.66663	0.8617	0.995213	69	3	0.014374
OTUD6B	10	0.020226	0.087304	0.775401	8	7	-0.38203	0.6712	0.8638	0.995213	70	2	-0.38203
USP54	10	0.1377	0.36979	0.888677	36	5	-0.09236	0.68402	0.86938	0.995213	71	3	-0.09236
BRCC3	10	0.43211	0.70264	0.934773	69	3	-0.042743	0.69188	0.87278	0.995213	72	2	-0.042743
STAMBPL1	10	0.27958	0.56078	0.934773	52	3	0.05146	0.69444	0.87387	0.995213	73	3	0.05146
USP49	10	0.068592	0.2221	0.879739	23	3	0.086294	0.70213	0.87729	0.995213	74	3	0.086294
USP8	10	0.0067183	0.035178	0.654318	5	8	-0.81499	0.72256	0.88649	0.995213	75	2	-0.81499
USP7	10	0.070591	0.22703	0.879739	24	6	-0.33775	0.73886	0.89411	0.995213	76	3	-0.33775
OTUD1	10	0.73054	0.88608	0.999995	79	2	0.003354	0.75821	0.90285	0.995213	77	2	0.003354
YOD1	10	0.31418	0.60253	0.934773	56	5	-0.16091	0.76123	0.90441	0.995213	78	1	-0.16091
ATXN3	10	0.059557	0.20153	0.851925	22	6	-0.17532	0.77009	0.90867	0.995213	79	2	-0.17532
USP3	10	0.15767	0.39934	0.888677	41	5	-0.14376	0.7908	0.91871	0.995213	80	2	-0.14376
OTUD4	10	0.12271	0.34027	0.888677	33	4	-0.13359	0.81728	0.93156	0.995213	81	3	-0.13359
USP42	10	0.20216	0.46103	0.929211	46	5	-0.2084	0.82612	0.93606	0.995213	82	3	-0.2084
ALG13	10	0.10587	0.3051	0.888677	30	6	-0.17565	0.89393	0.95632	0.995213	83	1	-0.17565
COPS6	10	0.32591	0.61647	0.934773	57	4	-0.09577	0.92657	0.9681	0.995213	84	2	-0.09577
USP5	10	0.002221	0.013024	0.605617	2	7	-0.73126	0.96393	0.98138	0.995213	85	1	-0.73126
USP17L5	8	0.18006	0.40691	0.888677	44	3	-0.063629	0.97336	0.97547	0.995213	86	1	-0.063629
USP27X	7	0.52281	0.73334	0.960578	71	3	0.074116	0.984	0.98352	0.995213	87	0	0.074116
COPS5	10	0.047499	0.17243	0.80773	19	5	-0.31832	0.98746	0.98883	0.995213	88	1	-0.31832
USP44	10	0.19216	0.44739	0.924616	45	3	-0.043184	0.98942	0.99003	0.995213	89	1	-0.043184
USP19	10	0.038553	0.14791	0.80773	16	7	-0.2235	0.99094	0.99126	0.995213	90	1	-0.2235
UCHL3	9	0.023994	0.098157	0.775401	11	6	-0.30923	0.99405	0.99397	0.995213	91	0	-0.30923
EIF3H	10	0.0019322	0.011427	0.605617	1	8	-0.75766	0.99499	0.9947	0.995213	92	0	-0.75766
USP9X	10	0.029082	0.11673	0.775401	14	6	-0.25839	0.99552	0.99521	0.995213	93	0	-0.25839
