# Supplementary material for: Deubiquitinating enzyme mutagenesis screens identify a USP43-dependent HIF-1 transcriptional response
Source: EMBO J. 2024 Jul 15;43(17):8. doi: 10.1038/s44318-024-00166-6 (PMC11377827; doi:10.1038/s44318-024-00166-6)
Supplement: Supplementary file 4 — Dataset EV2 [file 44318_2024_166_MOESM4_ESM.xlsx]

## Sheet: Legend
Legend
Expanded View Dataset 2: RNA-seq data
Sheet 1 - HeLa control 1% vs 21 % oxygen
Sheet 2 - HeLa HIF1beta knock out vs control in 1% oxygen
Sheet 3 - HeLa USP43 knockout vs control in 1% oxgyen

## Sheet: SD2A_Control_1%O2vs21%O2
SD2A_Control_1%O2vs21%O2
contrast_name	ensembl_gene_id	external_gene_name	baseMean	Control-normoxia-1	Control-normoxia-2	Control-normoxia-3	HIF1B-normoxia-1	HIF1B-normoxia-2	HIF1B-normoxia-3	USP43-normoxia-1	USP43-normoxia-2	USP43-normoxia-3	Control-hypoxia-1	Control-hypoxia-2	Control-hypoxia-3	HIF1B-hypoxia-1	HIF1B-hypoxia-2	HIF1B-hypoxia-3	USP43-hypoxia-1	USP43-hypoxia-2	USP43-hypoxia-3	log2FoldChange	lfcSE	stat	pvalue	padj	description	gene_biotype	chromosome_name	start_position	end_position	percentage_gene_gc_content
Control_hypoxia_vs_Control_normoxia	ENSG00000059804	SLC2A3	6450.03	2273.27	2389.78	2216.22	2657.08	2494.08	2551.74	2872.59	2667.24	2772.72	13626.4	13630	12233.3	4806.61	4687.06	4742.83	13114.4	12967.1	13398.1	2.52382	0.0523756	48.1869	0	0	solute carrier family 2 member 3 [Source:HGNC Symbol;Acc:HGNC:11007]	protein_coding	12	7919230	8019007	45.14
Control_hypoxia_vs_Control_normoxia	ENSG00000104419	NDRG1	12842.3	2133.79	2018.87	2197.54	2668.87	2597.02	2650.66	2630.03	2401.56	2304.62	34107.2	33714	30999.4	7087.09	7198.11	7528.79	29086.8	30512.3	29324.5	3.95845	0.0566177	69.9154	0	0	N-myc downstream regulated 1 [Source:HGNC Symbol;Acc:HGNC:7679]	protein_coding	8	133237175	133302022	50.32
Control_hypoxia_vs_Control_normoxia	ENSG00000104765	BNIP3L	2284.53	752.813	792.257	790.033	735.824	649.134	700.754	769.743	659.658	732.366	5434.39	5200.27	5098.09	1362.39	1568.95	1437.41	4645.23	4859.71	4932.54	2.7521	0.0701137	39.252	0	0	BCL2 interacting protein 3 like [Source:HGNC Symbol;Acc:HGNC:1085]	protein_coding	8	26383054	26505636	43.6
Control_hypoxia_vs_Control_normoxia	ENSG00000114268	PFKFB4	1205.78	164.052	154.927	157.364	159.121	174.896	158.025	129.961	167.464	192.334	3080	3262.08	3104.29	662.332	718.468	651.297	2759.69	2963.04	3044.61	4.31045	0.108181	39.8447	0	0	6-phosphofructo-2-kinase/fructose-2,6-biphosphatase 4 [Source:HGNC Symbol;Acc:HGNC:8875]	protein_coding	3	48517684	48562015	51.91
Control_hypoxia_vs_Control_normoxia	ENSG00000176171	BNIP3	5664.82	1719.55	1706.43	1507.88	1648.14	1602.82	1511.08	1720.86	1693.14	1694.55	13807	13604.6	13086.4	3698.54	3513.09	3538.22	12303.6	11587.3	12023.6	3.04191	0.05442	55.8969	0	0	BCL2 interacting protein 3 [Source:HGNC Symbol;Acc:HGNC:1084]	protein_coding	10	131967684	131981967	49.61
Control_hypoxia_vs_Control_normoxia	ENSG00000181458	TMEM45A	3177.91	582.289	652.432	626.246	671.011	631.514	607.463	731.431	637.501	700.495	8461.53	8407.25	7536.65	1785.74	1612.98	1490.14	7723.27	7361.54	6982.99	3.71439	0.0814117	45.6248	0	0	transmembrane protein 45A [Source:HGNC Symbol;Acc:HGNC:25480]	protein_coding	3	100492619	100577444	40.01
Control_hypoxia_vs_Control_normoxia	ENSG00000168209	DDIT4	16760.9	9370.58	9078.92	8918.12	7326.23	6561.72	6859.96	9320.96	8839.41	9036.87	32420.4	32379.5	33067.5	15556.4	16624.4	16374.4	27815	26917.5	25228.4	1.83852	0.0492269	37.3478	2.75e-305	6.29e-302	DNA damage inducible transcript 4 [Source:HGNC Symbol;Acc:HGNC:24944]	protein_coding	10	72273919	72276036	58.69
Control_hypoxia_vs_Control_normoxia	ENSG00000114023	FAM162A	2410.38	1226.33	1323.14	1282.49	1397.88	1301.55	1256.25	1284.95	1321.15	1230.35	4464.31	4713.72	5021.54	1829.11	1840.38	1863.02	3849.17	4070.24	4111.31	1.88919	0.0602449	31.3584	7.47e-216	1.49e-212	family with sequence similarity 162 member A [Source:HGNC Symbol;Acc:HGNC:17865]	protein_coding	3	122384161	122412334	38.81
Control_hypoxia_vs_Control_normoxia	ENSG00000107819	SFXN3	1829.86	1031.4	936.895	969.473	1152.21	1046.34	1093.24	985.77	1016.25	989.621	3348.94	3466.96	3365.66	1428.98	1429.02	1490.81	2979.43	3222.08	2984.32	1.79313	0.0574965	31.1868	1.61e-213	2.86e-210	sideroflexin 3 [Source:HGNC Symbol;Acc:HGNC:16087]	protein_coding	10	101031234	101041241	54.04
Control_hypoxia_vs_Control_normoxia	ENSG00000119938	PPP1R3C	1236.66	533.754	621.969	542.759	682.133	742.434	680.068	584.991	517.53	550.853	2420.24	2399.39	2402.28	1258.25	1301.37	1247.31	1943.6	1900.69	1930.27	2.09488	0.0672615	31.1453	5.87e-213	9.39e-210	protein phosphatase 1 regulatory subunit 3C [Source:HGNC Symbol;Acc:HGNC:9293]	protein_coding	10	91628442	91633071	40.5
Control_hypoxia_vs_Control_normoxia	ENSG00000122884	P4HA1	4108.11	2177.24	2100.34	2144.64	2225.69	2350.33	2088.32	2442.54	2262.48	2194.31	7448.22	7680.45	7027.58	3633.12	3669.19	3428.3	7224.1	6889.27	6959.86	1.78709	0.0578262	30.9045	1.04e-209	1.51e-206	prolyl 4-hydroxylase subunit alpha 1 [Source:HGNC Symbol;Acc:HGNC:8546]	protein_coding	10	73007217	73096974	38.79
Control_hypoxia_vs_Control_normoxia	ENSG00000152952	PLOD2	12191.9	7681.66	7990.02	7382.94	7569.91	7907.55	7075.16	7482.42	7065.22	7741.93	21193.4	21945.8	21543.1	9103.06	9062.06	8700.03	19555.9	20095.2	20359	1.48908	0.0491925	30.2706	2.8e-201	3.73e-198	procollagen-lysine,2-oxoglutarate 5-dioxygenase 2 [Source:HGNC Symbol;Acc:HGNC:9082]	protein_coding	3	146035139	146163725	36.13
Control_hypoxia_vs_Control_normoxia	ENSG00000109107	ALDOC	1306.71	599.456	514.758	558.904	559.897	519.804	519.388	573.215	588.291	560.122	2652.56	2868.23	2777.58	901.491	1062.33	1067.41	2266.57	2460.57	2470.13	2.30851	0.0779699	29.6077	1.19e-192	1.46e-189	aldolase, fructose-bisphosphate C [Source:HGNC Symbol;Acc:HGNC:418]	protein_coding	17	28573115	28576948	55.56
Control_hypoxia_vs_Control_normoxia	ENSG00000114480	GBE1	1852.64	1011.31	1076.64	1022.02	1075.8	1138.37	1057.14	1144.21	1093.49	1127.67	3390.18	3556.21	3175.35	1301.66	1358.15	1376.28	3168.18	3069.14	3205.8	1.70661	0.0584521	29.1967	2.14e-187	2.44e-184	1,4-alpha-glucan branching enzyme 1 [Source:HGNC Symbol;Acc:HGNC:4180]	protein_coding	3	81489703	81761645	35.25
Control_hypoxia_vs_Control_normoxia	ENSG00000148926	ADM	1055.36	322.168	384.734	289.53	321.274	271.479	321.319	363.437	376.345	365.353	2246.84	2426.26	2623.56	649.04	562.421	612.081	2349.87	2253.01	2257.8	2.88859	0.0991487	29.134	1.33e-186	1.42e-183	adrenomedullin [Source:HGNC Symbol;Acc:HGNC:259]	protein_coding	11	10305073	10307397	58.97
Control_hypoxia_vs_Control_normoxia	ENSG00000113083	LOX	2318	863.801	1022.19	988.849	716.162	757.707	632.045	880.675	797.787	898.826	5834.85	5616.68	5287.5	1272.65	1261.21	1020.17	4571.98	4463.95	4837.02	2.54319	0.0918438	27.6904	9.1e-169	9.1e-166	lysyl oxidase [Source:HGNC Symbol;Acc:HGNC:6664]	protein_coding	5	122063195	122078413	38.02
Control_hypoxia_vs_Control_normoxia	ENSG00000134107	BHLHE40	3366.76	1613.14	1587.52	1661.71	1524.68	1618.57	1584.46	1606.75	1685.31	1785.73	6332.13	6696.14	6988.11	2381.4	2587.15	2972.55	5761.02	5866.51	6348.75	2.04028	0.0746016	27.349	1.11e-164	1.04e-161	basic helix-loop-helix family member e40 [Source:HGNC Symbol;Acc:HGNC:1046]	protein_coding	3	4979437	4985323	47.72
Control_hypoxia_vs_Control_normoxia	ENSG00000067057	PFKP	13421.1	9830.17	9959.63	9571.34	10700.5	9942.25	10031.3	9975.9	10043.2	10202.4	19675.4	20562.1	19892.1	11578.9	11741	11679.6	18207.9	19358.6	18627.7	1.0349	0.0378781	27.3218	2.33e-164	2.07e-161	phosphofructokinase, platelet [Source:HGNC Symbol;Acc:HGNC:8878]	protein_coding	10	3066333	3137718	51.45
Control_hypoxia_vs_Control_normoxia	ENSG00000129521	EGLN3	756.865	135.938	137.861	167.134	123.363	145.806	119.855	149.248	137.14	215.471	1943.65	2049.54	1912.36	380.383	366.242	290.703	1720.02	1852.63	1776.22	3.73394	0.137684	27.1197	5.77e-162	4.86e-159	egl-9 family hypoxia inducible factor 3 [Source:HGNC Symbol;Acc:HGNC:14661]	protein_coding	14	33924227	34462774	41.68
Control_hypoxia_vs_Control_normoxia	ENSG00000167772	ANGPTL4	515.939	111.591	115.987	107.65	128.716	117.435	118.61	120.945	119.099	142.975	1129.26	1250	1369.9	309.216	319.911	350.704	1025.11	1137.55	1312.23	3.48666	0.133872	26.0448	1.54e-149	1.23e-146	angiopoietin like 4 [Source:HGNC Symbol;Acc:HGNC:16039]	protein_coding	19	8363289	8374370	55.65
Control_hypoxia_vs_Control_normoxia	ENSG00000182199	SHMT2	12532.5	7956.52	7513.77	7416.61	7345.89	7344.14	7261.32	8787.76	8712.65	8593.95	22466.7	21109.3	20318.7	11573	10981.5	11184.3	20554.4	19005.2	17460.1	1.48153	0.0570439	25.9718	1.03e-148	7.86e-146	serine hydroxymethyltransferase 2 [Source:HGNC Symbol;Acc:HGNC:10852]	protein_coding	12	57229573	57234935	57.11
Control_hypoxia_vs_Control_normoxia	ENSG00000102144	PGK1	41824.2	23350.2	23672.6	22152.4	24060.2	24234.2	21067.1	25806.3	24075.4	23648.5	76827.5	73160.6	70745.3	38192.2	38182.3	34031.4	73036.1	69267.3	67326.3	1.67413	0.0650986	25.7168	7.58e-146	5.51e-143	phosphoglycerate kinase 1 [Source:HGNC Symbol;Acc:HGNC:8896]	protein_coding	X	77910739	78129295	39.63
Control_hypoxia_vs_Control_normoxia	ENSG00000149925	ALDOA	33491.3	23466.7	23304.6	22395.6	24021.4	22653.1	21546.2	27019.7	25564.9	25268.9	49578.5	50102.7	50821.1	29858.3	30492.4	31045.1	49361.9	49581	46761.4	1.12177	0.0448892	24.9897	7.92e-138	5.51e-135	aldolase, fructose-bisphosphate A [Source:HGNC Symbol;Acc:HGNC:414]	protein_coding	16	30064164	30070457	59.26
Control_hypoxia_vs_Control_normoxia	ENSG00000146674	IGFBP3	1951.86	1179.86	1115.28	1145.2	864.354	738.233	688.147	1106.75	1072.63	1096.96	3953.02	3968.96	4227.58	981.808	931.802	1069.67	3594.21	3545.74	3853.28	1.81917	0.0734707	24.7605	2.39e-135	1.59e-132	insulin like growth factor binding protein 3 [Source:HGNC Symbol;Acc:HGNC:5472]	protein_coding	7	45912245	45921874	49.16
Control_hypoxia_vs_Control_normoxia	ENSG00000105137	SYDE1	4363.4	2796.93	2744.63	2932.2	2970.01	2689.74	2657.28	2967.26	3152.2	3001.73	7150.82	7095.54	7573.1	3130.6	3055.55	3097.4	6809.03	7516.17	7201.1	1.36254	0.0553696	24.6081	1.03e-133	6.62e-131	synapse defective Rho GTPase homolog 1 [Source:HGNC Symbol;Acc:HGNC:25824]	protein_coding	19	15107401	15114985	60.26
Control_hypoxia_vs_Control_normoxia	ENSG00000116285	ERRFI1	784.693	333.851	333.807	371.863	415.948	404.554	388.54	400.486	347.913	398.995	1599.68	1536.28	1641.33	579.026	534.78	548.406	1431.78	1309.6	1547.62	2.19266	0.0892479	24.5682	2.76e-133	1.7e-130	ERBB receptor feedback inhibitor 1 [Source:HGNC Symbol;Acc:HGNC:18185]	protein_coding	1	8004404	8026309	42.8
Control_hypoxia_vs_Control_normoxia	ENSG00000112715	VEGFA	2093.33	1258.08	1082.94	1212.11	1121.65	1198.21	1176.74	1381.11	1265.57	1433.54	3786.1	3573.43	3580.19	1830.39	1957.73	1900.61	3448.75	3311.5	3161.33	1.62069	0.066032	24.544	5.01e-133	2.97e-130	vascular endothelial growth factor A [Source:HGNC Symbol;Acc:HGNC:12680]	protein_coding	6	43770184	43786487	56.4
Control_hypoxia_vs_Control_normoxia	ENSG00000072682	P4HA2	1547.9	976.924	981.747	896.236	1015.02	939.64	934.741	1006.36	958.853	969.909	2517.09	2648.26	2699.69	1395.46	1384	1379.4	2357.87	2319	2482.04	1.46625	0.0597466	24.5412	5.36e-133	3.06e-130	prolyl 4-hydroxylase subunit alpha 2 [Source:HGNC Symbol;Acc:HGNC:8547]	protein_coding	5	132190147	132295315	49.23
Control_hypoxia_vs_Control_normoxia	ENSG00000070404	FSTL3	20106.2	12414.7	12187.5	12800.2	14357.1	12994.5	14154.1	14074.5	14092.8	13238.4	31133.1	31522.2	36026.5	16998.7	17063.4	16894.4	30630.5	31689.3	29639.2	1.39915	0.0580763	24.0916	3.06e-128	1.69e-125	follistatin like 3 [Source:HGNC Symbol;Acc:HGNC:3973]	protein_coding	19	676392	683392	64.93
Control_hypoxia_vs_Control_normoxia	ENSG00000168333	PPDPFL	1906.9	817.851	732.168	767.815	554.343	554.488	542.415	861.108	836.688	805.08	3861.53	4008.99	4572	988.361	962.559	1285.7	3873.38	3870.1	4429.57	2.42284	0.101395	23.8952	3.44e-126	1.83e-123	pancreatic progenitor cell differentiation and proliferation factor like [Source:HGNC Symbol;Acc:HGNC:31745]	protein_coding	8	49054311	49076093	38.86
Control_hypoxia_vs_Control_normoxia	ENSG00000163516	ANKZF1	1094.03	528.471	527.174	547.223	559.273	562.359	631.108	594.732	580.855	600.427	2039.61	1972.84	2139.08	659.167	770.486	823.487	1919.8	2112.96	2123.56	1.9371	0.0816285	23.7307	1.74e-124	8.97e-122	ankyrin repeat and zinc finger peptidyl tRNA hydrolase 1 [Source:HGNC Symbol;Acc:HGNC:25527]	protein_coding	2	219229783	219236679	49.05
Control_hypoxia_vs_Control_normoxia	ENSG00000152256	PDK1	1301.71	569.061	620.033	604.884	549.039	602.911	535.151	628.147	545.991	541.233	2804.59	2593.7	2800.22	999.01	995.483	922.665	2636.02	2101.03	2381.57	2.19173	0.0925273	23.6873	4.87e-124	2.43e-121	pyruvate dehydrogenase kinase 1 [Source:HGNC Symbol;Acc:HGNC:8809]	protein_coding	2	172555373	172608669	39.52
Control_hypoxia_vs_Control_normoxia	ENSG00000121966	CXCR4	2607.07	1879.4	1838.65	1725.99	1433.53	1324.25	1377.46	1961.86	1833.62	1867.67	4437.93	4257.34	4133.21	1982.62	1808.15	1906.61	4386.3	4362.11	4410.48	1.23967	0.0537137	23.0792	7.49e-118	3.63e-115	C-X-C motif chemokine receptor 4 [Source:HGNC Symbol;Acc:HGNC:2561]	protein_coding	2	136114349	136119177	52.33
Control_hypoxia_vs_Control_normoxia	ENSG00000064205	CCN5	3935.31	2280.45	2279.47	2307.52	1689.31	1594.49	1874.62	2100.59	1909.12	1712.56	7821.48	8077.32	8846.34	3265.1	3585.77	3758.72	6253.47	5694.28	5785.05	1.84873	0.0816905	22.6309	2.15e-113	1.01e-110	cellular communication network factor 5 [Source:HGNC Symbol;Acc:HGNC:12770]	protein_coding	20	44714844	44728509	51.46
Control_hypoxia_vs_Control_normoxia	ENSG00000164683	HEY1	645.672	287.953	278.856	296.408	255.771	275.121	285.895	260.668	293.501	348.505	1296.57	1386.1	1340	434.949	483.574	484.6	1258.31	1167.04	1188.29	2.21773	0.0986023	22.4917	5.01e-112	2.29e-109	hes related family bHLH transcription factor with YRPW motif 1 [Source:HGNC Symbol;Acc:HGNC:4880]	protein_coding	8	79762371	79767857	45.23
Control_hypoxia_vs_Control_normoxia	ENSG00000111669	TPI1	47022.2	31380.4	28490.4	27332.6	29421.6	26574	24864.4	32768.3	31258.8	29056.2	80114.5	81811.5	81571.2	42213.1	40084.7	39686.9	75674.4	73846.6	70249.2	1.48157	0.0668656	22.1574	8.85e-109	3.93e-106	triosephosphate isomerase 1 [Source:HGNC Symbol;Acc:HGNC:12009]	protein_coding	12	6867119	6870948	59.16
Control_hypoxia_vs_Control_normoxia	ENSG00000185633	NDUFA4L2	536.744	7.24208	2.79168	15.5745	2.02214	0	1.53314	3.791	2.4012	8.90384	1358.76	1712.26	1922.91	137.165	167.243	235.202	1154.86	1336.59	1592.15	7.45247	0.348592	21.3788	2.11e-101	9.11e-99	NDUFA4 mitochondrial complex associated like 2 [Source:HGNC Symbol;Acc:HGNC:29836]	protein_coding	12	57234903	57240715	62.05
Control_hypoxia_vs_Control_normoxia	ENSG00000145901	TNIP1	2746.52	1957.7	1816.86	1977.18	2104.81	2016.15	1957.56	2086.19	2018.54	1927.34	4016.73	4076.45	4289.78	2202.83	2257.73	2341.05	4069.42	4110.12	4210.92	1.10283	0.0520118	21.2035	8.86e-100	3.73e-97	TNFAIP3 interacting protein 1 [Source:HGNC Symbol;Acc:HGNC:16903]	protein_coding	5	151029945	151093577	50.01
Control_hypoxia_vs_Control_normoxia	ENSG00000067225	PKM	92825.3	65963.8	66401.7	62832.9	64127.2	61906.3	57562.4	72982.5	67847.4	68295.9	141310	140137	134372	87079.6	89439.5	83137.8	137619	140520	129319	1.0911	0.0515655	21.1595	2.25e-99	9.24e-97	pyruvate kinase M1/2 [Source:HGNC Symbol;Acc:HGNC:9021]	protein_coding	15	72199029	72231819	48.38
Control_hypoxia_vs_Control_normoxia	ENSG00000181577	LINC03040	1190.71	430.451	469.077	438.784	455.312	428.311	479.317	436.693	641.797	460.827	2501.17	2442.28	2205.42	1094	1217.77	1329.3	2098.98	2185.93	2117.29	2.41914	0.11619	20.8205	2.82e-96	1.13e-93	long intergenic non-protein coding RNA 3040 [Source:HGNC Symbol;Acc:HGNC:28692]	lncRNA	6	44000580	44007612	57.78
Control_hypoxia_vs_Control_normoxia	ENSG00000164096	C4orf3	1363.49	639.585	814.518	698.845	814.901	679.365	687.097	731.705	647.583	667.991	2655.01	2662.87	2842.84	1066.18	1153.54	963.588	2296.33	2238.86	2282.09	1.92487	0.0937197	20.5386	9.73e-94	3.8e-91	chromosome 4 open reading frame 3 [Source:HGNC Symbol;Acc:HGNC:19225]	protein_coding	4	119296419	119304445	42.89
Control_hypoxia_vs_Control_normoxia	ENSG00000142634	EFHD2	8913.44	6926.84	6628.06	6596.86	6128.23	5624.94	5677.7	6744.18	6669.81	6745.25	13250.5	13408.3	14489	7329.64	8053.3	7910.29	13117.5	12676.5	12465	1.02953	0.0505343	20.3729	2.91e-92	1.11e-89	EF-hand domain family member D2 [Source:HGNC Symbol;Acc:HGNC:28670]	protein_coding	1	15409888	15430339	56.77
Control_hypoxia_vs_Control_normoxia	ENSG00000107159	CA9	1514.8	64.612	33.0106	27.8041	9.87059	13.1843	9.35538	32.3926	16.3685	23.1597	3619.52	4544.44	5376.78	407.162	523.039	722.351	3134.71	4032.02	4676.7	6.7995	0.333921	20.3626	3.59e-92	1.33e-89	carbonic anhydrase 9 [Source:HGNC Symbol;Acc:HGNC:1383]	protein_coding	9	35673928	35681159	52.49
Control_hypoxia_vs_Control_normoxia	ENSG00000249915	PDCD6	11119.6	7828.36	7528	7773.85	8262.53	7993.86	7358.65	8583.03	8210.2	8315.54	16623.6	15943.2	15946.2	11354.4	10683.3	10708	16676.7	15390.5	14973	1.0684	0.0525408	20.3348	6.33e-92	2.3e-89	programmed cell death 6 [Source:HGNC Symbol;Acc:HGNC:8765]	protein_coding	5	271621	314974	51.3
Control_hypoxia_vs_Control_normoxia	ENSG00000204388	HSPA1B	9949.77	12499.9	12137.5	12571.2	14125.2	12589.9	12740	11965.9	11999.7	12089.2	6602.51	6547.53	6541.53	8653.95	8245.68	8365.47	7188.91	7337.61	6894.12	-0.918255	0.0454645	-20.1972	1.04e-90	3.68e-88	heat shock protein family A (Hsp70) member 1B [Source:HGNC Symbol;Acc:HGNC:5233]	protein_coding	6	31827738	31830254	58.76
Control_hypoxia_vs_Control_normoxia	ENSG00000163435	ELF3	1345.13	764.836	912.773	754.155	600.375	555.32	695.762	705.522	710.888	757.104	2542.29	2558.46	2796.19	1199.92	1241.91	1245.57	1971.95	2160.86	2038.49	1.70336	0.0868787	19.6062	1.37e-85	4.76e-83	E74 like ETS transcription factor 3 [Source:HGNC Symbol;Acc:HGNC:3318]	protein_coding	1	202007945	202017183	54.8
Control_hypoxia_vs_Control_normoxia	ENSG00000160183	TMPRSS3	654.166	335.204	283.751	301.068	236.259	312.104	262.944	299.712	347.572	278.07	1539.04	1321.95	1500.88	430.565	379.679	364.032	1285.67	1164.5	1131.98	2.2441	0.115004	19.5132	8.48e-85	2.89e-82	transmembrane serine protease 3 [Source:HGNC Symbol;Acc:HGNC:11877]	protein_coding	21	42371887	42396091	50.64
Control_hypoxia_vs_Control_normoxia	ENSG00000131094	C1QL1	1012.79	510.248	491.125	469.203	569.925	407.951	468.714	468.323	489.479	457.923	2047.71	2419.17	2312.25	708.79	666.542	861.398	1520.55	1667.79	1693.17	2.20646	0.11463	19.2484	1.45e-82	4.85e-80	complement C1q like 1 [Source:HGNC Symbol;Acc:HGNC:24182]	protein_coding	17	44959693	44968303	57.24
Control_hypoxia_vs_Control_normoxia	ENSG00000159399	HK2	3677.38	2269.15	2501.88	2288.81	2237.97	2526.64	2215.08	2414.94	2537.67	2446.74	6002.62	6065.69	5658.6	2454.77	2656.15	2550.36	5888.22	6728.62	6748.88	1.33	0.0692008	19.2194	2.55e-82	8.31e-80	hexokinase 2 [Source:HGNC Symbol;Acc:HGNC:4923]	protein_coding	2	74834127	74893359	47.55
Control_hypoxia_vs_Control_normoxia	ENSG00000182379	NXPH4	1416.74	662.493	615.307	727.157	565.022	496.804	540.124	587.597	562.45	612.728	2646.31	3012.56	3681.23	772.019	808.153	930.901	2474.56	2876.36	2929.49	2.21539	0.116331	19.0439	7.38e-81	2.36e-78	neurexophilin 4 [Source:HGNC Symbol;Acc:HGNC:8078]	protein_coding	12	57216794	57226449	60.2
Control_hypoxia_vs_Control_normoxia	ENSG00000091542	ALKBH5	3321.5	2668.94	2489.81	2542.32	2556.45	2407.35	2341.84	2570.02	2575.91	2334.49	5168.65	5004.84	5129.36	2795.77	2808.96	2959.57	4610.04	4378.55	4444.07	0.99014	0.0524187	18.8891	1.4e-79	4.4e-77	alkB homolog 5, RNA demethylase [Source:HGNC Symbol;Acc:HGNC:25996]	protein_coding	17	18183078	18209954	50.24
Control_hypoxia_vs_Control_normoxia	ENSG00000113369	ARRDC3	693.929	367.488	354.366	373.192	349.766	347.749	339.445	450.378	382.448	406.916	1343.91	1383.81	1139.86	519.698	539.188	485.027	1309.82	1194.32	1203.33	1.82218	0.0966142	18.8604	2.41e-79	7.42e-77	arrestin domain containing 3 [Source:HGNC Symbol;Acc:HGNC:29263]	protein_coding	5	91368631	91383317	35.7
Control_hypoxia_vs_Control_normoxia	ENSG00000125845	BMP2	4122.31	3005.88	3166.47	2942.57	3221.05	3316.42	3339.78	3106.15	3169.13	3184.29	5778.76	5832.86	5350.11	4311.08	4340.13	4551.94	5380.67	5063.14	5141.09	0.899215	0.0479515	18.7526	1.84e-78	5.56e-76	bone morphogenetic protein 2 [Source:HGNC Symbol;Acc:HGNC:1069]	protein_coding	20	6767686	6780246	43.74
Control_hypoxia_vs_Control_normoxia	ENSG00000143320	CRABP2	6750.29	5394.03	5561.25	4934.69	4771.68	4503.7	4530.03	4643	4199.12	4251.34	11133.6	10584.3	11230.5	6777.14	6677.87	6772.45	8818.44	8630.3	8091.75	1.05309	0.0562212	18.7311	2.76e-78	8.17e-76	cellular retinoic acid binding protein 2 [Source:HGNC Symbol;Acc:HGNC:2339]	protein_coding	1	156699606	156705816	55.42
Control_hypoxia_vs_Control_normoxia	ENSG00000169242	EFNA1	2532.82	1635.96	1711.47	1711.78	1632.29	1495.29	1695.24	1685.61	1838.33	1767.65	4169.35	4174.56	4857.15	1893.44	1809.08	2012.59	3760.89	3673.13	4066.98	1.38195	0.0744424	18.564	6.28e-77	1.83e-74	ephrin A1 [Source:HGNC Symbol;Acc:HGNC:3221]	protein_coding	1	155127876	155134899	53.76
Control_hypoxia_vs_Control_normoxia	ENSG00000117394	SLC2A1	7519.11	3925.3	3732.43	3630.63	3387.17	3399.27	3174.38	4691.65	3784.52	4441.13	16167.1	14306	11932	5556.4	5830.76	4979.94	15031.4	14683.7	12690.2	1.90976	0.103985	18.3657	2.47e-75	7.06e-73	solute carrier family 2 member 1 [Source:HGNC Symbol;Acc:HGNC:11005]	protein_coding	1	42925353	42958893	52.75
Control_hypoxia_vs_Control_normoxia	ENSG00000244187	TMEM141	1255.53	781.07	742.376	686.202	689.989	654.774	698.058	773.579	818.697	675.747	2360.99	2142.58	2395.26	1193.21	1187.98	1128.88	2119.77	1773.74	1776.62	1.644	0.0909035	18.085	4.18e-73	1.17e-70	transmembrane protein 141 [Source:HGNC Symbol;Acc:HGNC:28211]	protein_coding	9	136791344	136793317	62.16
Control_hypoxia_vs_Control_normoxia	ENSG00000170421	KRT8	42706.2	34479.8	34499.1	31570	38477.6	36230.5	34899	29412.1	28436.1	28025.7	60597.3	59116.1	60159	49779.9	50934.8	49044.8	48686.9	48468.4	45895.1	0.839283	0.0466816	17.9789	2.85e-72	7.86e-70	keratin 8 [Source:HGNC Symbol;Acc:HGNC:6446]	protein_coding	12	52897187	52949954	50.58
Control_hypoxia_vs_Control_normoxia	ENSG00000105220	GPI	25711.8	20847.1	20427.9	19901.3	20046.3	18964.4	19174.8	21817.3	21776.5	22197	33783.2	36161.8	35464.5	20935.4	22190.9	22905	34050.3	36390.9	35778.6	0.785156	0.0437582	17.943	5.44e-72	1.47e-69	glucose-6-phosphate isomerase [Source:HGNC Symbol;Acc:HGNC:4458]	protein_coding	19	34359480	34402413	52.39
Control_hypoxia_vs_Control_normoxia	ENSG00000061656	SPAG4	211.116	30.9103	26.0068	26.0479	22.0729	25.0824	21.1907	37.2575	17.0673	54.6787	604.948	585.206	612.6	92.8502	100.618	129.362	566.969	414.567	432.652	4.45012	0.250387	17.773	1.14e-70	3.05e-68	sperm associated antigen 4 [Source:HGNC Symbol;Acc:HGNC:11214]	protein_coding	20	35615829	35621094	59.57
Control_hypoxia_vs_Control_normoxia	ENSG00000169764	UGP2	3315.2	2604.02	2750.17	2634.04	2666.77	2687.67	2663.23	2817.42	2782.05	2737.29	4377	4671.93	4398.83	2755.95	2832.97	2940.12	4453.14	4415.9	4485.17	0.754144	0.0425183	17.7369	2.18e-70	5.7e-68	UDP-glucose pyrophosphorylase 2 [Source:HGNC Symbol;Acc:HGNC:12527]	protein_coding	2	63840952	63891562	38.65
Control_hypoxia_vs_Control_normoxia	ENSG00000171223	JUNB	2101.11	1546.08	1464.46	1402.6	1679.85	1528.01	1530.86	1662.22	1648.04	1681.76	2971.23	2943.5	3063.14	2180.3	2158.05	2287.63	2833.88	2682.46	2555.89	1.02566	0.0584093	17.5599	4.99e-69	1.29e-66	JunB proto-oncogene, AP-1 transcription factor subunit [Source:HGNC Symbol;Acc:HGNC:6205]	protein_coding	19	12791486	12793315	64.86
Control_hypoxia_vs_Control_normoxia	ENSG00000151729	SLC25A4	2255.41	1517.61	1472.27	1526.58	1513.06	1577.01	1586.45	1731.17	1563.6	1576.46	3373.18	3192.46	3199.81	2408.85	2218.02	2170.22	3447.5	3435.6	3087.57	1.1118	0.0635363	17.4987	1.47e-68	3.72e-66	solute carrier family 25 member 4 [Source:HGNC Symbol;Acc:HGNC:10990]	protein_coding	4	185143266	185150382	46.85
Control_hypoxia_vs_Control_normoxia	ENSG00000197930	ERO1A	3183.22	2162.12	2047.2	2125.35	2337.19	2453.82	2239.27	2115.06	2276.76	2211.28	4585.14	4565.7	4517.43	3004.99	3168.88	2668.16	4933.51	4709.18	5176.89	1.10909	0.0636706	17.4192	5.9e-68	1.48e-65	endoplasmic reticulum oxidoreductase 1 alpha [Source:HGNC Symbol;Acc:HGNC:13280]	protein_coding	14	52639915	52695900	37.59
Control_hypoxia_vs_Control_normoxia	ENSG00000183691	NOG	309.58	199.814	165.917	178.981	168.886	141.957	150.209	134.562	133.594	133.476	644.644	664.616	720.836	182.505	197.256	217.018	506.92	514.464	516.785	1.89293	0.109489	17.2887	5.72e-67	1.41e-64	noggin [Source:HGNC Symbol;Acc:HGNC:7866]	protein_coding	17	56593699	56595611	59.17
Control_hypoxia_vs_Control_normoxia	ENSG00000138764	CCNG2	612.728	290.933	255.875	263.394	217.289	200.763	179.203	208.17	252.807	309.632	1359.29	1289.29	1210.22	491.681	505.38	408.38	1097.35	1283.11	1206.34	2.25428	0.130686	17.2495	1.13e-66	2.73e-64	cyclin G2 [Source:HGNC Symbol;Acc:HGNC:1593]	protein_coding	4	77157207	77433388	43.18
Control_hypoxia_vs_Control_normoxia	ENSG00000021355	SERPINB1	2642.66	2068.08	2120.02	1965.13	2011.09	1966.83	1926.57	2060.15	2112.22	2012.82	3777.56	3745.88	3757.99	2329.48	2628.52	2627.06	3466.92	3491.96	3499.54	0.876686	0.0508827	17.2295	1.59e-66	3.81e-64	serpin family B member 1 [Source:HGNC Symbol;Acc:HGNC:3311]	protein_coding	6	2832332	2841959	43.07
Control_hypoxia_vs_Control_normoxia	ENSG00000186352	ANKRD37	178.724	67.6472	38.6573	53.1414	40.7949	40.6738	32.1253	53.6954	54.0412	50.3252	428.54	404.856	407.381	172.588	154.216	129.064	380.423	357.357	351.506	2.95217	0.172804	17.084	1.95e-65	4.59e-63	ankyrin repeat domain 37 [Source:HGNC Symbol;Acc:HGNC:29593]	protein_coding	4	185396021	185400628	45.33
Control_hypoxia_vs_Control_normoxia	ENSG00000169032	MAP2K1	3391.76	2577.08	2655.58	2647.37	2826.02	2703.38	2605.7	2658.51	2808.72	2533.61	4452.8	4666.98	4576.54	3293.15	3404.09	3306.96	4495.51	4471.07	4368.62	0.797623	0.0470644	16.9475	2.01e-64	4.66e-62	mitogen-activated protein kinase kinase 1 [Source:HGNC Symbol;Acc:HGNC:6840]	protein_coding	15	66386837	66491656	44.71
Control_hypoxia_vs_Control_normoxia	ENSG00000064961	HMG20B	9818.61	8255.35	7955.8	7921.54	7254.71	6637.03	7297.99	8228.92	8282.02	8409.03	13792.7	13519.5	14444.2	8888.11	9192.78	8688.91	13203.7	12476.3	12286.4	0.790668	0.0468791	16.8661	7.99e-64	1.82e-61	high mobility group 20B [Source:HGNC Symbol;Acc:HGNC:5002]	protein_coding	19	3572777	3579088	65.34
Control_hypoxia_vs_Control_normoxia	ENSG00000171451	DSEL	1200.31	821.275	840.467	867.167	808.458	877.819	783.767	826.501	874.496	904.273	1903.35	1887.83	1816.48	840.457	876.552	862.193	1882.98	1852.15	2079.42	1.14834	0.0685588	16.7497	5.69e-63	1.28e-60	dermatan sulfate epimerase like [Source:HGNC Symbol;Acc:HGNC:18144]	protein_coding	18	67506587	67516720	40.56
Control_hypoxia_vs_Control_normoxia	ENSG00000119950	MXI1	1407.58	953.268	915.804	919.613	903.162	745.001	865.039	885.275	883.941	827.924	2637.1	2770.02	2407.85	983.423	947.107	805.26	2128.44	2412.46	2345.74	1.48798	0.0888612	16.7449	6.17e-63	1.37e-60	MAX interactor 1, dimerization protein [Source:HGNC Symbol;Acc:HGNC:7534]	protein_coding	10	110207605	110287365	40.13
Control_hypoxia_vs_Control_normoxia	ENSG00000143878	RHOB	15217.2	10601.3	10251.6	9734.81	11296.9	10585.3	10268.5	10890.8	10578.5	9947.86	25172.5	23680.2	23072	14771.6	14121	12272.9	24006.4	22017.8	20639.7	1.23379	0.0737169	16.7369	7.06e-63	1.55e-60	ras homolog family member B [Source:HGNC Symbol;Acc:HGNC:668]	protein_coding	2	20447074	20449440	57.46
Control_hypoxia_vs_Control_normoxia	ENSG00000173641	HSPB7	1722.03	1347.69	1215.78	1355.51	898.615	981.926	946.624	1397.89	1351.1	1457.56	2977.76	2858.55	2719.34	1114.14	1256.09	1255.3	2541.74	2754.19	2566.82	1.12477	0.0673636	16.6969	1.38e-62	2.98e-60	heat shock protein family B (small) member 7 [Source:HGNC Symbol;Acc:HGNC:5249]	protein_coding	1	16014028	16019594	61.04
Control_hypoxia_vs_Control_normoxia	ENSG00000111640	GAPDH	186386	153185	149165	144538	147745	141292	134060	159369	157234	156443	247834	263247	270910	163473	158873	175065	240394	247517	244612	0.807246	0.0484012	16.6782	1.89e-62	4.02e-60	glyceraldehyde-3-phosphate dehydrogenase [Source:HGNC Symbol;Acc:HGNC:4141]	protein_coding	12	6534512	6538374	59.98
Control_hypoxia_vs_Control_normoxia	ENSG00000124535	WRNIP1	3911.88	3117.94	3404.87	3177.11	3145.43	3056.24	3244.51	3168.02	3115.17	3140.55	5229.29	5180.13	5461.02	3526.35	3466.94	3446.2	5260.8	5109.29	5163.9	0.710919	0.0427669	16.6231	4.74e-62	9.97e-60	WRN helicase interacting protein 1 [Source:HGNC Symbol;Acc:HGNC:20876]	protein_coding	6	2765393	2786952	44.71
Control_hypoxia_vs_Control_normoxia	ENSG00000133639	BTG1	1701.95	1103.33	1183.56	1006.97	1257.69	1295.24	1172.6	1226.68	1184.19	1131.03	2487.87	2521.48	2709.59	1607.28	1715.6	1558.7	2448.27	2370.46	2654.64	1.23176	0.0741117	16.6204	4.96e-62	1.02e-59	BTG anti-proliferation factor 1 [Source:HGNC Symbol;Acc:HGNC:1130]	protein_coding	12	92140278	92145846	42.38
Control_hypoxia_vs_Control_normoxia	ENSG00000204389	HSPA1A	9730.7	11704.8	11874.8	11510.1	12422.9	12050	11758.9	11636.1	12117.5	11650.9	6876.98	6909.6	7227.56	8685.98	8218.3	8545.22	7468.83	7605.45	6888.73	-0.740179	0.0445352	-16.6201	4.99e-62	1.02e-59	heat shock protein family A (Hsp70) member 1A [Source:HGNC Symbol;Acc:HGNC:5232]	protein_coding	6	31815543	31817946	59.78
Control_hypoxia_vs_Control_normoxia	ENSG00000143641	GALNT2	20727.9	16596.3	16914.4	16654	18463.6	17536.3	17496.1	18241.9	17923.5	17778.1	25659	25377.2	24244.9	22325	22793.1	22299.5	25076.1	24156.4	23566.9	0.586056	0.0356994	16.4164	1.46e-60	2.95e-58	polypeptide N-acetylgalactosaminyltransferase 2 [Source:HGNC Symbol;Acc:HGNC:4124]	protein_coding	1	230057990	230282122	45.94
Control_hypoxia_vs_Control_normoxia	ENSG00000173237	C11orf86	2332.2	1375.58	1332.22	1341.24	1784.2	1440.74	1607.34	1230.6	1168.33	1272.7	3532.39	3422.02	3356.9	3181.27	3322.32	3077.65	3328.38	3407.04	2798.6	1.34881	0.0827596	16.2979	1.02e-59	2.04e-57	chromosome 11 open reading frame 86 [Source:HGNC Symbol;Acc:HGNC:34442]	protein_coding	11	66975277	66977009	59.84
Control_hypoxia_vs_Control_normoxia	ENSG00000134333	LDHA	84024.3	47893	52857	48312.7	54468.4	52570.3	45273.4	58244.6	50408.6	50240.7	144576	135165	125647	76160.2	81272.4	65027.1	141032	147407	135882	1.44344	0.0901406	16.0132	1.03e-57	2.04e-55	lactate dehydrogenase A [Source:HGNC Symbol;Acc:HGNC:6535]	protein_coding	11	18394560	18408425	43.95
Control_hypoxia_vs_Control_normoxia	ENSG00000101782	RIOK3	1444.73	949.085	1050.73	957.298	995.145	1054.22	979.662	1019.48	972.02	1035.95	2095.49	2153.57	2139.49	1580.88	1570.44	1592.84	1846.03	1860.49	2152.25	1.11475	0.0696185	16.0123	1.05e-57	2.04e-55	RIO kinase 3 [Source:HGNC Symbol;Acc:HGNC:11451]	protein_coding	18	23453287	23486603	41.69
Control_hypoxia_vs_Control_normoxia	ENSG00000163993	S100P	1165.33	574.776	591.446	603.01	1202.54	998.202	1102.21	783.939	769.512	736.702	1428.01	1462.73	1544.38	1788.68	1593.68	1807.16	1418.82	1306.64	1263.53	1.32305	0.0826322	16.0113	1.06e-57	2.05e-55	S100 calcium binding protein P [Source:HGNC Symbol;Acc:HGNC:10504]	protein_coding	4	6693878	6697170	53.54
Control_hypoxia_vs_Control_normoxia	ENSG00000116260	QSOX1	2054.6	1355.35	1370.26	1428.71	1138.26	1107.01	1178.99	1335.24	1260.65	1257.78	3243.95	3823.49	3949.29	1360	1746.34	1716.07	3118.46	3262.66	3330.27	1.4059	0.088942	15.8069	2.79e-56	5.31e-54	quiescin sulfhydryl oxidase 1 [Source:HGNC Symbol;Acc:HGNC:9756]	protein_coding	1	180154869	180204030	51.85
Control_hypoxia_vs_Control_normoxia	ENSG00000162433	AK4	4161.87	2503.93	2350.81	2252.35	2432.8	2492.34	2217.95	2764.33	2390.94	2647.83	7619.04	7348.47	6134.03	4074.84	3355.8	3300.9	7660.63	6944.54	6422.05	1.57088	0.099704	15.7555	6.3e-56	1.19e-53	adenylate kinase 4 [Source:HGNC Symbol;Acc:HGNC:363]	protein_coding	1	65147549	65232145	42.62
Control_hypoxia_vs_Control_normoxia	ENSG00000130600	H19	610.865	92.513	116.411	116.111	80.074	84.3824	118.187	60.692	122.325	109.86	1358.7	1692.93	2312.24	157.938	169.485	284.565	1117.55	1457.06	1544.54	4.04256	0.257328	15.7098	1.3e-55	2.41e-53	H19 imprinted maternally expressed transcript [Source:HGNC Symbol;Acc:HGNC:4713]	lncRNA	11	1995166	2004552	59.33
Control_hypoxia_vs_Control_normoxia	ENSG00000128422	KRT17	6298.46	3851.07	3763.03	3604.06	4972.83	4538.45	4424.54	4623.35	4340.64	4318.57	9546.17	8426.38	8601.34	8162.01	7668.41	7150.71	9480.71	8151.69	7748.39	1.24455	0.0792412	15.7059	1.38e-55	2.53e-53	keratin 17 [Source:HGNC Symbol;Acc:HGNC:6427]	protein_coding	17	41619442	41624842	58.67
Control_hypoxia_vs_Control_normoxia	ENSG00000175938	ORAI3	349.073	134.318	141.762	136.406	150.241	126.022	122.512	113.57	143.932	153.332	695.836	712.659	810.934	306.842	360.042	466.234	568.04	533.092	607.537	2.42699	0.155065	15.6514	3.25e-55	5.9e-53	ORAI calcium release-activated calcium modulator 3 [Source:HGNC Symbol;Acc:HGNC:28185]	protein_coding	16	30949068	30956461	54.21
Control_hypoxia_vs_Control_normoxia	ENSG00000141526	SLC16A3	22143.9	15364.4	14893.4	14477.7	16698.9	13585.6	14715.1	15315.1	15534.5	15476	39368.7	38173	35298.6	19580.9	18593.4	18207.6	33940.9	32853.5	26511.9	1.33491	0.0854508	15.622	5.16e-55	9.27e-53	solute carrier family 16 member 3 [Source:HGNC Symbol;Acc:HGNC:10924]	protein_coding	17	82217934	82261129	59.86
Control_hypoxia_vs_Control_normoxia	ENSG00000135766	EGLN1	4529.75	3070.83	3147.75	2914.3	3490.11	3431.39	3034.45	3341.55	3027.6	3008.71	7413.06	7117.34	6099.81	4196.44	3987.59	3961	6970.41	6585.41	6737.76	1.17723	0.0754237	15.6083	6.4e-55	1.14e-52	egl-9 family hypoxia inducible factor 1 [Source:HGNC Symbol;Acc:HGNC:1232]	protein_coding	1	231363751	231422287	39.6
Control_hypoxia_vs_Control_normoxia	ENSG00000141959	PFKL	6318.18	5241.5	5467.46	5199.22	4961.63	4607.43	5170.81	5405.84	5413.82	5568.23	8569.88	8733.82	8530.38	5840.36	5759.03	5633.27	8126.09	7857.04	7641.44	0.70055	0.0450111	15.5639	1.28e-54	2.25e-52	phosphofructokinase, liver type [Source:HGNC Symbol;Acc:HGNC:8876]	protein_coding	21	44300051	44327376	63.48
Control_hypoxia_vs_Control_normoxia	ENSG00000125968	ID1	2838.63	3180.19	2902.36	3142.78	3628.26	3630.48	3877.74	2973.9	2987.13	3349.45	1353.97	1341.7	1427.22	4281.64	3970.35	4711.84	1538.49	1434.28	1363.53	-1.16429	0.0753894	-15.4436	8.33e-54	1.45e-51	inhibitor of DNA binding 1 [Source:HGNC Symbol;Acc:HGNC:5360]	protein_coding	20	31605283	31606515	58.56
Control_hypoxia_vs_Control_normoxia	ENSG00000185022	MAFF	438.011	241.959	193.133	250.83	221.339	230.797	243.449	255.731	281.067	295.935	722.775	736.809	766.876	282.096	325.472	311.546	873.139	774.901	876.333	1.6848	0.109501	15.3861	2.03e-53	3.49e-51	MAF bZIP transcription factor F [Source:HGNC Symbol;Acc:HGNC:6780]	protein_coding	22	38200767	38216507	56.06
Control_hypoxia_vs_Control_normoxia	ENSG00000105974	CAV1	4583.56	3372.11	3477.59	3221	3281.81	3349.28	3080.21	3579.43	3346.61	3304.05	7545.11	7106.34	6781.34	4079.84	3773.71	3630.53	7207.92	6215.78	6151.36	1.09075	0.0710711	15.3473	3.69e-53	6.29e-51	caveolin 1 [Source:HGNC Symbol;Acc:HGNC:1527]	protein_coding	7	116524994	116561179	41.69
Control_hypoxia_vs_Control_normoxia	ENSG00000111674	ENO2	298.072	102.701	120.501	134.841	111.613	128.521	95.3635	106.42	107.227	99.8607	605.459	669.409	765.01	156.353	227.285	202.663	502.15	612.246	617.676	2.50073	0.163011	15.3408	4.08e-53	6.87e-51	enolase 2 [Source:HGNC Symbol;Acc:HGNC:3353]	protein_coding	12	6913745	6923698	55.33
Control_hypoxia_vs_Control_normoxia	ENSG00000155508	CNOT8	2625.1	1819.36	1968.17	1796.16	1776.82	1779.73	1496.17	1882.13	1763.76	1825.04	4234.2	4073.43	4131.77	2348.21	2212.29	1960.33	4055.94	3912.26	4216.05	1.15701	0.0754277	15.3394	4.17e-53	6.95e-51	CCR4-NOT transcription complex subunit 8 [Source:HGNC Symbol;Acc:HGNC:9207]	protein_coding	5	154857553	154876792	44.09
Control_hypoxia_vs_Control_normoxia	ENSG00000132432	SEC61G	2658.25	1930.86	1802.49	1591.67	1994.58	1824.89	1683.79	1832.61	1847.21	1885.31	3813.63	4083.24	4470.88	2473.55	2546.24	2659.1	3814.31	3690.1	3903.97	1.21755	0.0793941	15.3355	4.43e-53	7.3e-51	SEC61 translocon subunit gamma [Source:HGNC Symbol;Acc:HGNC:18277]	protein_coding	7	54752250	54759974	39.24
Control_hypoxia_vs_Control_normoxia	ENSG00000171314	PGAM1	37816.9	26616.7	27536.5	24456.6	28389.8	27050.8	23957.3	29360.5	27524.8	26864.6	57956.5	57570.8	52487.4	38615.9	36710.2	34810.9	56276.6	53992.6	50524.8	1.09604	0.0716666	15.2936	8.43e-53	1.38e-50	phosphoglycerate mutase 1 [Source:HGNC Symbol;Acc:HGNC:8888]	protein_coding	10	97426191	97433444	47.44
Control_hypoxia_vs_Control_normoxia	ENSG00000136295	TTYH3	8310.64	5664.43	5564.63	6289.48	5088.4	4981.87	5340.48	5340.77	5630.4	5612.35	12911	14376.2	14636.3	4807.47	5457.02	5763.43	12413.3	14634.5	15079.7	1.25821	0.0824829	15.2542	1.54e-52	2.49e-50	tweety family member 3 [Source:HGNC Symbol;Acc:HGNC:22222]	protein_coding	7	2631961	2664802	62.3
Control_hypoxia_vs_Control_normoxia	ENSG00000186918	ZNF395	2084.28	1211.73	1353.85	1279.9	1286.15	1226.29	1149.6	1395.26	1415.51	1476.51	3892.09	3634.59	3345.32	1521.96	1720.61	1278.24	3802.63	3341.41	3185.36	1.50064	0.0986329	15.2144	2.84e-52	4.54e-50	zinc finger protein 395 [Source:HGNC Symbol;Acc:HGNC:18737]	protein_coding	8	28345590	28402701	48.08
Control_hypoxia_vs_Control_normoxia	ENSG00000135245	HILPDA	594.141	397.48	349.154	316.267	355.293	273.898	264.98	360.159	345.402	289.946	1140.03	1137.51	1261.44	452.596	464.808	487.36	961.973	897.617	938.623	1.73966	0.115272	15.0918	1.83e-51	2.9e-49	hypoxia inducible lipid droplet associated [Source:HGNC Symbol;Acc:HGNC:28859]	protein_coding	7	128455849	128458418	51.52
Control_hypoxia_vs_Control_normoxia	ENSG00000181744	DIPK2A	1031.51	662.912	759.118	614.046	684.261	671.917	591.685	715.861	704.431	656.983	1738.14	1755.74	1624.34	840.076	919.399	775.426	1646.49	1553.85	1652.48	1.33808	0.0887033	15.0849	2.03e-51	3.19e-49	divergent protein kinase domain 2A [Source:HGNC Symbol;Acc:HGNC:28490]	protein_coding	3	143971823	144048719	37.12
Control_hypoxia_vs_Control_normoxia	ENSG00000247095	MIR210HG	82.1032	4.20627	3.29615	9.42534	17.141	4.82885	7.12884	11.1319	7.30502	15.7744	234.668	213.378	242.035	50.7094	54.288	55.9409	179.91	178.135	188.555	5.48694	0.364253	15.0636	2.81e-51	4.37e-49	MIR210 host gene [Source:HGNC Symbol;Acc:HGNC:39524]	lncRNA	11	565657	568457	61.51
Control_hypoxia_vs_Control_normoxia	ENSG00000157703	SVOPL	1241.05	795.986	868.471	868.994	887.353	810.695	687.537	887.344	858.344	878.922	1975.54	1934.34	2133.19	1046.92	1009.06	1128.36	1878.18	1787.15	1902.53	1.25126	0.0831358	15.0509	3.41e-51	5.24e-49	SVOP like [Source:HGNC Symbol;Acc:HGNC:27034]	protein_coding	7	138594285	138701362	43.61
Control_hypoxia_vs_Control_normoxia	ENSG00000134013	LOXL2	3417.06	2221.44	2241.3	2324.87	1332.45	1589.51	1532.47	1854.62	2049.92	1896.44	5637.1	6824.07	7268.02	1844.96	2065.33	2250.53	5494.77	6235.84	6843.38	1.53885	0.103255	14.9033	3.14e-50	4.78e-48	lysyl oxidase like 2 [Source:HGNC Symbol;Acc:HGNC:6666]	protein_coding	8	23296897	23425328	48.43
Control_hypoxia_vs_Control_normoxia	ENSG00000182240	BACE2	14965.9	11703.3	12213.2	11563.3	13063.3	12435.1	11902.7	12546.1	12117.6	11974.1	19011.8	19188.4	18018.9	15750.6	16541.5	15477.1	18946.3	18702.4	18230.3	0.664801	0.0450543	14.7556	2.83e-49	4.27e-47	beta-secretase 2 [Source:HGNC Symbol;Acc:HGNC:934]	protein_coding	21	41167801	41282530	45.56
Control_hypoxia_vs_Control_normoxia	ENSG00000079739	PGM1	7674.85	5937.54	5987.1	5399.73	5976.62	5826.95	5193.38	6283.15	5970.14	5888.17	11381.8	10880.6	10315.6	6991.02	7147.91	6593.32	10832.7	11013.1	10528.5	0.912277	0.0621146	14.687	7.81e-49	1.17e-46	phosphoglucomutase 1 [Source:HGNC Symbol;Acc:HGNC:8905]	protein_coding	1	63593411	63660245	42.35
Control_hypoxia_vs_Control_normoxia	ENSG00000182054	IDH2	1559.75	1215.95	1320.67	1322.17	1005.87	905.306	899.669	1237.35	1139.1	1212.19	2416.63	2427.43	2615.87	1297.92	1380.66	1407.03	2127.55	2001.97	2142.22	0.94891	0.0648807	14.6255	1.93e-48	2.86e-46	isocitrate dehydrogenase (NADP(+)) 2 [Source:HGNC Symbol;Acc:HGNC:5383]	protein_coding	15	90083045	90102477	52.49
Control_hypoxia_vs_Control_normoxia	ENSG00000156515	HK1	303.755	156.033	158.9	154.164	216.54	208.012	236.371	165.469	241.829	180.269	529.91	570.31	560.348	248.153	237.78	272.255	444.244	440.555	446.448	1.82572	0.125686	14.5261	8.29e-48	1.22e-45	hexokinase 1 [Source:HGNC Symbol;Acc:HGNC:4922]	protein_coding	10	69269984	69401884	47.64
Control_hypoxia_vs_Control_normoxia	ENSG00000120913	PDLIM2	2938.55	2166.16	2035.36	1980.56	2660.74	2562.2	2407.86	2210.83	2035.63	2053.01	3833.49	3817.45	3939.74	3410.24	3522.05	3335.45	3903.39	3630.09	3389.56	0.907432	0.062605	14.4946	1.31e-47	1.91e-45	PDZ and LIM domain 2 [Source:HGNC Symbol;Acc:HGNC:13992]	protein_coding	8	22578279	22598025	58.44
Control_hypoxia_vs_Control_normoxia	ENSG00000170345	FOS	412.748	222.524	194.323	199.693	265.498	282.906	242.86	232.052	288.831	216.861	669.538	661.739	655.512	440.957	415.355	491.233	598.818	682.525	668.246	1.68871	0.117151	14.4148	4.17e-47	6.01e-45	Fos proto-oncogene, AP-1 transcription factor subunit [Source:HGNC Symbol;Acc:HGNC:3796]	protein_coding	14	75278826	75282230	54.04
Control_hypoxia_vs_Control_normoxia	ENSG00000133466	C1QTNF6	3582.89	2741.65	2900.9	3026.12	2901.26	2871.88	3002.12	2627.36	2757.49	2761.93	4880.83	4920.94	4594.06	4114.24	4007.62	4066.34	4180.08	4223.5	3913.63	0.731634	0.0507682	14.4113	4.4e-47	6.28e-45	C1q and TNF related 6 [Source:HGNC Symbol;Acc:HGNC:14343]	protein_coding	22	37180166	37199385	50.65
Control_hypoxia_vs_Control_normoxia	ENSG00000213859	KCTD11	289.59	154.455	157.648	158.975	158.257	142.048	190.425	117.658	131.469	120.077	559.563	590.069	700.103	213.788	275.816	258.459	412.544	448.718	422.546	1.96798	0.137215	14.3422	1.19e-46	1.69e-44	potassium channel tetramerization domain containing 11 [Source:HGNC Symbol;Acc:HGNC:21302]	protein_coding	17	7351889	7354944	60.44
Control_hypoxia_vs_Control_normoxia	ENSG00000130821	SLC6A8	453.204	264.552	230.832	189.535	192.15	198.666	251.286	203.928	244.468	248.989	848.457	879.268	950.635	283.162	310.171	303.806	772.271	827.8	957.694	1.98045	0.13843	14.3065	1.99e-46	2.8e-44	solute carrier family 6 member 8 [Source:HGNC Symbol;Acc:HGNC:11055]	protein_coding	X	153687926	153696588	65.01
Control_hypoxia_vs_Control_normoxia	ENSG00000140939	NOL3	1144.97	853.801	747.818	867.353	758.22	788.321	694.859	840.2	908.351	751.948	1881.18	1763.86	1859.9	1021.81	1063.97	955.137	1653.92	1600.93	1597.87	1.1527	0.0807094	14.282	2.83e-46	3.94e-44	nucleolar protein 3 [Source:HGNC Symbol;Acc:HGNC:7869]	protein_coding	16	67170154	67175737	58.11
Control_hypoxia_vs_Control_normoxia	ENSG00000204580	DDR1	4180.48	3261.66	3227.36	3533.16	2825.18	3025.52	3208.11	2814.79	2991.67	3155.7	6165.96	6317.36	6210.63	3391.13	3545.39	3346.44	5671.56	6223.39	6333.66	0.898352	0.06308	14.2415	5.07e-46	6.98e-44	discoidin domain receptor tyrosine kinase 1 [Source:HGNC Symbol;Acc:HGNC:2730]	protein_coding	6	30876421	30900156	55.25
Control_hypoxia_vs_Control_normoxia	ENSG00000127578	WFIKKN1	280.975	134.49	130.048	107.659	122.287	141.444	174.224	99.9478	79.5241	90.6434	553.511	588.94	681.821	236.93	281.488	271.715	385.731	497.155	479.995	2.30078	0.161594	14.238	5.32e-46	7.28e-44	WAP, follistatin/kazal, immunoglobulin, kunitz and netrin domain containing 1 [Source:HGNC Symbol;Acc:HGNC:30912]	protein_coding	16	629239	634117	66.98
Control_hypoxia_vs_Control_normoxia	ENSG00000117868	ESYT2	4789.36	3930.77	4205.27	4069.14	3669.13	3526.28	3820.35	4129.07	4323.07	4292.38	6524.12	6626.41	6229.64	4043.56	3972.54	4202.23	6158.11	6059.18	6427.24	0.668601	0.0469915	14.2281	6.13e-46	8.31e-44	extended synaptotagmin 2 [Source:HGNC Symbol;Acc:HGNC:22211]	protein_coding	7	158730995	158830253	43.39
Control_hypoxia_vs_Control_normoxia	ENSG00000165030	NFIL3	715.044	438.782	442.902	448.116	457.18	421.743	516.163	551.43	523.149	463.391	1069.85	1178.69	1065.12	617.715	628.173	704.252	1119.01	1079.04	1146.07	1.31899	0.0930736	14.1714	1.38e-45	1.85e-43	nuclear factor, interleukin 3 regulated [Source:HGNC Symbol;Acc:HGNC:7787]	protein_coding	9	91409045	91423832	41.89
Control_hypoxia_vs_Control_normoxia	ENSG00000198355	PIM3	3406.63	2764.58	2553.78	2578.7	2655.64	2382.79	2397.51	2896.73	2745.94	2742.98	4729.7	4574.41	4749.35	3415.52	3141	3155.16	4825.1	4660.4	4350.06	0.83125	0.0594794	13.9754	2.2e-44	2.93e-42	Pim-3 proto-oncogene, serine/threonine kinase [Source:HGNC Symbol;Acc:HGNC:19310]	protein_coding	22	49960768	49964072	68.65
Control_hypoxia_vs_Control_normoxia	ENSG00000143590	EFNA3	436.138	233.433	257.685	263.378	357.233	279.143	301.432	240.751	278.296	274.595	732.373	678.89	811.784	365.713	336.862	339.246	698.333	671.259	730.086	1.55212	0.111277	13.9482	3.23e-44	4.27e-42	ephrin A3 [Source:HGNC Symbol;Acc:HGNC:3223]	protein_coding	1	155078837	155087538	63.3
Control_hypoxia_vs_Control_normoxia	ENSG00000051108	HERPUD1	5832.68	4328.06	4113.23	4463.77	4357.81	4612.93	4098.72	4905.73	4795.67	4943.45	7485.21	7346.27	7157.93	7108.09	7210.16	7796.73	7105.27	6635.54	6523.77	0.76825	0.0555899	13.82	1.93e-43	2.53e-41	homocysteine inducible ER protein with ubiquitin like domain 1 [Source:HGNC Symbol;Acc:HGNC:13744]	protein_coding	16	56932142	56944864	42.95
Control_hypoxia_vs_Control_normoxia	ENSG00000110092	CCND1	5032.6	5880.53	5961.01	6062.44	6396.43	6432.48	6438.94	5803.04	6107.51	5993.49	3204.48	3563.71	3508.2	3937.19	4001.41	4196.42	3971.31	4490.99	4637.29	-0.801105	0.0585422	-13.6842	1.26e-42	1.64e-40	cyclin D1 [Source:HGNC Symbol;Acc:HGNC:1582]	protein_coding	11	69641156	69654474	58.63
Control_hypoxia_vs_Control_normoxia	ENSG00000171793	CTPS1	4712.29	5489.99	5663.33	5406.55	5768.38	5400.21	5294.54	5010.71	5155.89	5147.53	3468.18	3445.39	3633.25	4619.72	4875.8	4649.14	3743.44	3957.31	4091.95	-0.651647	0.0482014	-13.5193	1.2e-41	1.55e-39	CTP synthase 1 [Source:HGNC Symbol;Acc:HGNC:2519]	protein_coding	1	40979300	41012565	45.3
Control_hypoxia_vs_Control_normoxia	ENSG00000120129	DUSP1	3670.61	2256.95	2339.9	2217.72	3074.45	2838.33	2715.55	2665.33	2688.72	2380.27	4864.54	4705.5	4229.38	5409.08	5073.84	5026.73	4831.09	4631.48	4122.16	1.01954	0.0760441	13.4072	5.49e-41	7.02e-39	dual specificity phosphatase 1 [Source:HGNC Symbol;Acc:HGNC:3064]	protein_coding	5	172768096	172771195	53.06
Control_hypoxia_vs_Control_normoxia	ENSG00000155876	RRAGA	2835.26	2219.08	2113.5	1935.83	2342.11	2230.91	2059.86	2238.36	2129.68	2049.69	4443.21	4089.33	3956.99	2988.8	2680.19	2503.55	3743.89	3656.65	3653.13	0.996518	0.075371	13.2215	6.59e-40	8.37e-38	Ras related GTP binding A [Source:HGNC Symbol;Acc:HGNC:16963]	protein_coding	9	19049427	19051025	51.09
Control_hypoxia_vs_Control_normoxia	ENSG00000176845	METRNL	1316.71	1089.21	1047.19	1011.61	1150.3	1089.14	1052.71	1010.64	963.787	988.679	1798.54	1788.19	1832.93	1296.75	1314.66	1340.76	1740.21	1618.43	1567.07	0.784877	0.0598052	13.1239	2.4e-39	3.01e-37	meteorin like, glial cell differentiation regulator [Source:HGNC Symbol;Acc:HGNC:27584]	protein_coding	17	83079609	83095122	63.19
Control_hypoxia_vs_Control_normoxia	ENSG00000198840	MT-ND3	10330.2	5330.19	4324.27	4057.74	4852.13	5249.29	5367.96	6267.39	6022.33	6064.2	18621.7	16390.7	14995.4	17777.6	11608.9	15722.1	17171.1	14178.7	11941.9	1.86707	0.142268	13.1236	2.41e-39	3.01e-37	mitochondrially encoded NADH:ubiquinone oxidoreductase core subunit 3 [Source:HGNC Symbol;Acc:HGNC:7458]	protein_coding	MT	10059	10404	40.17
Control_hypoxia_vs_Control_normoxia	ENSG00000119812	FAM98A	2397.6	2672.22	2736.55	2670.18	2911.01	2954.78	2866.27	2759.18	2709.7	2699.33	1856.27	1861.84	1759.65	2095.51	2127.14	2199.52	2117.09	2061.12	2099.42	-0.556272	0.042605	-13.0565	5.84e-39	7.24e-37	family with sequence similarity 98 member A [Source:HGNC Symbol;Acc:HGNC:24520]	protein_coding	2	33532744	33599347	39.91
Control_hypoxia_vs_Control_normoxia	ENSG00000080546	SESN1	723.818	579.502	570.755	542.526	470.486	496.096	431.464	562.033	503.775	551.053	1169.08	1120.74	1067.29	694.673	671.413	714.718	988.461	957.338	937.315	0.992822	0.0761059	13.0453	6.76e-39	8.32e-37	sestrin 1 [Source:HGNC Symbol;Acc:HGNC:21595]	protein_coding	6	108984309	109094846	37.63
Control_hypoxia_vs_Control_normoxia	ENSG00000242114	MTFP1	2210.47	1689.78	1682.11	1639.19	1827.26	1708.9	1668.99	1737.96	1797.34	1718.37	3098.42	3094.01	2937.68	2333.17	2321.72	2115.89	2983.6	2899.61	2534.39	0.867044	0.0668724	12.9656	1.92e-38	2.34e-36	mitochondrial fission process 1 [Source:HGNC Symbol;Acc:HGNC:26945]	protein_coding	22	30425623	30429054	57.17
Control_hypoxia_vs_Control_normoxia	ENSG00000120875	DUSP4	1868.04	1273.65	1290.59	1273.43	1730.77	1732.83	1661.84	1599.39	1596.06	1554.63	2374.83	2162.51	2117.41	2085.84	2025.18	2052.43	2504	2390.29	2199.09	0.795451	0.0614178	12.9515	2.3e-38	2.79e-36	dual specificity phosphatase 4 [Source:HGNC Symbol;Acc:HGNC:3070]	protein_coding	8	29333064	29350684	51.1
Control_hypoxia_vs_Control_normoxia	ENSG00000165271	NOL6	3730.19	4343.62	4148.51	4298.26	4241.61	4472.02	4361.62	4458.66	4479.29	4336.7	2782.28	2748.81	2707.18	3453.63	3743.4	3686.03	3113.85	2976.73	2791.17	-0.63442	0.0489952	-12.9486	2.39e-38	2.88e-36	nucleolar protein 6 [Source:HGNC Symbol;Acc:HGNC:19910]	protein_coding	9	33461353	33473930	54.39
Control_hypoxia_vs_Control_normoxia	ENSG00000141562	NARF	1723.09	1430.45	1397.96	1323.92	1199.6	1184.14	1196.67	1301.58	1249.32	1253.96	2693.66	2570.63	2753.85	1713.83	1441.75	1503.68	2475.31	2224.93	2100.44	0.950136	0.0736043	12.9087	4.02e-38	4.8e-36	nuclear prelamin A recognition factor [Source:HGNC Symbol;Acc:HGNC:29916]	protein_coding	17	82458180	82490537	51.72
Control_hypoxia_vs_Control_normoxia	ENSG00000147852	VLDLR	2052.18	1428.59	1488.59	1520.54	1535.94	1556.96	1387.35	1407.67	1409.55	1471.87	2956.82	3093.21	3415.32	1623.21	1790	2041.21	2733.87	2926.89	3151.69	1.09087	0.0845326	12.9047	4.23e-38	5.01e-36	very low density lipoprotein receptor [Source:HGNC Symbol;Acc:HGNC:12698]	protein_coding	9	2621182	2660056	42.45
Control_hypoxia_vs_Control_normoxia	ENSG00000161638	ITGA5	1039.09	618.547	594.386	697.842	717.371	634.873	651.449	618.618	531.66	522.755	1692.63	1984.18	1924.73	1025.9	847.656	1170.78	1354.93	1456.29	1658.96	1.54918	0.120391	12.8679	6.82e-38	8.02e-36	integrin subunit alpha 5 [Source:HGNC Symbol;Acc:HGNC:6141]	protein_coding	12	54395261	54419266	52.45
Control_hypoxia_vs_Control_normoxia	ENSG00000163536	SERPINI1	1532.36	963.832	1247.82	1016.44	1214.59	1234.73	1148.77	1189.47	1253.88	1165.54	2100.31	2116.54	2105.06	1309.86	1385.26	1314.16	2327.7	2208.28	2280.29	0.977773	0.0766239	12.7607	2.72e-37	3.17e-35	serpin family I member 1 [Source:HGNC Symbol;Acc:HGNC:8943]	protein_coding	3	167735243	167825569	36.84
Control_hypoxia_vs_Control_normoxia	ENSG00000184557	SOCS3	1853.83	1489.92	1421.69	1336.92	1455.83	1443.22	1438.28	1453.1	1468.39	1375.25	2301.25	2221.2	2318.22	2475.98	2480.2	2482.25	2161.39	2047.47	1998.39	0.688957	0.0542116	12.7087	5.29e-37	6.13e-35	suppressor of cytokine signaling 3 [Source:HGNC Symbol;Acc:HGNC:19391]	protein_coding	17	78356778	78360077	62.24
Control_hypoxia_vs_Control_normoxia	ENSG00000267424		71.1548	18.1273	7.82728	15.9763	20.2571	11.4433	17.2704	15.4108	11.2258	9.40465	198.28	195.712	192.574	28.6337	33.8102	41.0019	168.534	159.449	135.848	3.76599	0.2975	12.6588	1e-36	1.15e-34	novel transcript, antisense to RTBDN	lncRNA	19	12825711	12832983	52.67
Control_hypoxia_vs_Control_normoxia	ENSG00000141985	SH3GL1	4430.72	3728	3829.28	3853.04	4050.93	3847.88	3972.62	4025.99	3898.09	3879.51	5568.24	5401.81	5422.73	4325.79	3963.82	3974.67	5362.74	5315.86	5332.02	0.522347	0.0413345	12.6371	1.32e-36	1.51e-34	SH3 domain containing GRB2 like 1, endophilin A2 [Source:HGNC Symbol;Acc:HGNC:10830]	protein_coding	19	4360370	4400547	57.17
Control_hypoxia_vs_Control_normoxia	ENSG00000125629	INSIG2	618.931	275.075	184.246	213.165	204.513	174.729	256	226.291	145.262	257.395	1371.31	1346.77	1443.26	278.707	479.173	387.896	1095.89	1422.94	1378.14	2.63229	0.210045	12.532	4.99e-36	5.66e-34	insulin induced gene 2 [Source:HGNC Symbol;Acc:HGNC:20452]	protein_coding	2	118088452	118110997	37.96
Control_hypoxia_vs_Control_normoxia	ENSG00000083444	PLOD1	8001.67	6354.11	6271.31	6517.24	6406.84	6239.37	6610	6062.08	6351.11	6594.47	10479.4	11113.2	12126.5	6562.83	7005.64	7516.09	9871.94	10733.3	11214.5	0.816067	0.0662008	12.3271	6.47e-35	7.29e-33	procollagen-lysine,2-oxoglutarate 5-dioxygenase 1 [Source:HGNC Symbol;Acc:HGNC:9081]	protein_coding	1	11934205	11975538	53.54
Control_hypoxia_vs_Control_normoxia	ENSG00000115756	HPCAL1	4599.76	3596.48	3547.14	3363.85	3979.11	3568.04	3531.92	4100.94	3900.79	3770.9	6409.65	5957.97	5841.81	5034.38	4615.25	4889.33	5922.77	5497.2	5268.12	0.794298	0.0646541	12.2853	1.09e-34	1.21e-32	hippocalcin like 1 [Source:HGNC Symbol;Acc:HGNC:5145]	protein_coding	2	10302889	10427617	52.12
Control_hypoxia_vs_Control_normoxia	ENSG00000161091	MFSD12	14702.9	13955.7	13005.6	13741.8	11953.7	11185.3	11993.2	13788.1	13997.4	13369.8	18468.9	18571.9	18827.8	13232.3	13379.8	13003.2	17433.9	17374	17369.6	0.456363	0.0373723	12.2112	2.71e-34	3.01e-32	major facilitator superfamily domain containing 12 [Source:HGNC Symbol;Acc:HGNC:28299]	protein_coding	19	3538261	3574290	57.07
Control_hypoxia_vs_Control_normoxia	ENSG00000100097	LGALS1	8631.97	6370.94	6539.37	5805.17	7163.49	5894.98	5909.7	7062.95	6820.55	7106.57	11562.6	12178	12046.1	9754.48	9436.48	9992.1	11587.6	10158.7	9985.83	0.935836	0.0766447	12.21	2.75e-34	3.03e-32	galectin 1 [Source:HGNC Symbol;Acc:HGNC:6561]	protein_coding	22	37675636	37679802	56.68
Control_hypoxia_vs_Control_normoxia	ENSG00000167397	VKORC1	3868.52	3013.66	2903.07	2824.77	3038.4	2490.3	2657.66	3142.19	3027.34	2927.58	5971.67	5766.18	5436.42	4096.34	3761.21	3791.12	5424.43	4907.42	4453.65	0.975058	0.0799433	12.1969	3.23e-34	3.54e-32	vitamin K epoxide reductase complex subunit 1 [Source:HGNC Symbol;Acc:HGNC:23663]	protein_coding	16	31090842	31095980	55.01
Control_hypoxia_vs_Control_normoxia	ENSG00000163295	ALPI	637.113	354.21	342.617	437.31	248.691	285.426	290.597	335.221	357.738	350.057	1075.51	1178.6	1387.49	317.613	373.534	400.452	1049.6	1242.63	1440.75	1.67569	0.137946	12.1474	5.92e-34	6.44e-32	alkaline phosphatase, intestinal [Source:HGNC Symbol;Acc:HGNC:437]	protein_coding	2	232456125	232460753	60.55
Control_hypoxia_vs_Control_normoxia	ENSG00000005448	WDR54	404.145	262.447	255.963	259.046	243.069	220.096	254.179	224.717	219.577	245.052	703.43	687.425	806.541	437.358	329.838	383.603	640.767	587.745	513.754	1.49512	0.123511	12.1052	9.92e-34	1.07e-31	WD repeat domain 54 [Source:HGNC Symbol;Acc:HGNC:25770]	protein_coding	2	74421678	74425755	54.68
Control_hypoxia_vs_Control_normoxia	ENSG00000291156		145.226	57.7035	59.2764	38.6471	60.8648	86.2347	50.405	57.4202	76.7822	45.3627	318.827	333.107	331.679	106.471	132.429	147.677	243.681	236.586	230.912	2.6899	0.222388	12.0955	1.12e-33	1.2e-31	novel transcript	lncRNA	1	1059687	1066459	62.85
Control_hypoxia_vs_Control_normoxia	ENSG00000165732	DDX21	18244.6	20948.9	20631.8	20345.8	19755.5	21801	19994.9	21772.3	21131.7	20895.6	14314	14558.8	13917.4	16081.8	16696.6	15746.3	16292.1	16313	17204.6	-0.532852	0.0441278	-12.0752	1.43e-33	1.52e-31	DExD-box helicase 21 [Source:HGNC Symbol;Acc:HGNC:2744]	protein_coding	10	68956135	68985068	41.17
Control_hypoxia_vs_Control_normoxia	ENSG00000155090	KLF10	1478.24	1136.05	1176.93	1104.73	1156.27	1187.09	1032.89	1258.34	1198.99	1072.68	2098.1	2131.93	2086.75	1423.75	1462.29	1467.05	1877.06	1743.93	1993.44	0.888266	0.0738859	12.0221	2.72e-33	2.88e-31	KLF transcription factor 10 [Source:HGNC Symbol;Acc:HGNC:11810]	protein_coding	8	102648784	102655725	47.85
Control_hypoxia_vs_Control_normoxia	ENSG00000167815	PRDX2	10740.5	9096.11	8452.13	8225.49	8756.1	7580.06	7261.72	9453.6	8976.48	9074.68	14381.8	14557.2	15135	10594.1	10284.7	10471.9	14417.2	13658.9	12951.2	0.774108	0.0652304	11.8673	1.75e-32	1.84e-30	peroxiredoxin 2 [Source:HGNC Symbol;Acc:HGNC:9353]	protein_coding	19	12796820	12801800	54.37
Control_hypoxia_vs_Control_normoxia	ENSG00000110104	CCDC86	5532.26	6381.98	6278.68	6647.23	6713.5	6727.6	6760.78	6257.24	6416.92	6379.5	3740.13	3938.07	4183.98	4783.93	5083.36	5124.93	4302.59	5086.88	4773.46	-0.704373	0.0595648	-11.8253	2.89e-32	3.02e-30	coiled-coil domain containing 86 [Source:HGNC Symbol;Acc:HGNC:28359]	protein_coding	11	60842113	60851081	54.7
Control_hypoxia_vs_Control_normoxia	ENSG00000135521	LTV1	1284.32	1460.66	1553.31	1525.93	1480.53	1629.29	1564.59	1423.52	1466.17	1403.28	889.232	946.933	933.057	1187.23	1221.24	1227.06	1031.72	1051.67	1122.29	-0.712363	0.0603837	-11.7973	4.03e-32	4.19e-30	LTV1 ribosome biogenesis factor [Source:HGNC Symbol;Acc:HGNC:21173]	protein_coding	6	143843338	143863812	39.75
Control_hypoxia_vs_Control_normoxia	ENSG00000124570	SERPINB6	5339.3	4592.82	4395.63	4201.11	4633.13	4248.16	4025	4484.12	4228.99	4379.81	6944.25	6749.92	6941.86	5443.47	5505.69	5501.96	6886.74	6629.9	6314.74	0.646275	0.054843	11.7841	4.71e-32	4.86e-30	serpin family B member 6 [Source:HGNC Symbol;Acc:HGNC:8950]	protein_coding	6	2948159	2972165	47.23
Control_hypoxia_vs_Control_normoxia	ENSG00000204856	FAM216A	1122.69	919.134	780.002	874.301	844.69	858.608	883.125	914.332	953.82	901.681	1683.85	1569.79	1536.33	1163.71	1029.31	1163.78	1457.54	1320.11	1354.23	0.894555	0.0759889	11.7722	5.43e-32	5.57e-30	family with sequence similarity 216 member A [Source:HGNC Symbol;Acc:HGNC:30180]	protein_coding	12	110468415	110490385	43.73
Control_hypoxia_vs_Control_normoxia	ENSG00000172270	BSG	34297.4	29505.5	27782.6	28327.1	29998.8	26538.6	28342	30416.9	30940.5	31276.2	41993.1	43955.9	45202.8	33510	32904.4	36176.6	41395	40201.9	38885.7	0.615215	0.0523451	11.7531	6.81e-32	6.94e-30	basigin (Ok blood group) [Source:HGNC Symbol;Acc:HGNC:1116]	protein_coding	19	571277	583494	62.58
Control_hypoxia_vs_Control_normoxia	ENSG00000291174		1497.06	1080.8	1089	872.591	1173.84	1074.08	1146.7	1012.85	1067.23	1013.84	1995.17	2019.48	2032.39	1876.73	1908.38	1914.8	2023.53	1950.16	1695.59	0.996446	0.0849578	11.7287	9.08e-32	9.19e-30	novel transcript	lncRNA	11	65455257	65466720	46.85
Control_hypoxia_vs_Control_normoxia	ENSG00000197747	S100A10	4172.08	3482.41	3249.81	3251.98	3122.79	2925.9	3045.25	3427.23	3475.62	3538.08	5612.93	5846.46	6417.36	3494.38	3486.51	4238.88	5408.57	5461.02	5612.29	0.839815	0.0718766	11.6841	1.54e-31	1.55e-29	S100 calcium binding protein A10 [Source:HGNC Symbol;Acc:HGNC:10487]	protein_coding	1	151982915	151993859	44.94
Control_hypoxia_vs_Control_normoxia	ENSG00000138166	DUSP5	517.328	346.52	333.193	293.461	454.743	374.86	353.509	370.52	316.581	328.681	716.364	813.973	784.356	520.392	563.89	529.499	744.294	713.353	753.706	1.25705	0.107988	11.6407	2.56e-31	2.56e-29	dual specificity phosphatase 5 [Source:HGNC Symbol;Acc:HGNC:3071]	protein_coding	10	110497907	110511533	49.03
Control_hypoxia_vs_Control_normoxia	ENSG00000173548	SNX33	1034.16	676.058	778.346	862.358	821.268	733.257	785.786	771.07	752.768	738.571	1477.3	1472.06	1486.09	947.827	988.258	1072.82	1431.23	1400.51	1419.36	0.932786	0.0802039	11.6302	2.89e-31	2.88e-29	sorting nexin 33 [Source:HGNC Symbol;Acc:HGNC:28468]	protein_coding	15	75647912	75662301	56.21
Control_hypoxia_vs_Control_normoxia	ENSG00000213923	CSNK1E	5059.75	4296.25	3970.88	4103.31	3916.3	3791.22	4492.07	4216.67	4416.7	4325.53	6592.4	6687.08	7422.89	4337.23	4327.73	4545.37	6588.3	6460.78	6584.74	0.741922	0.0641341	11.5683	5.97e-31	5.89e-29	casein kinase 1 epsilon [Source:HGNC Symbol;Acc:HGNC:2453]	protein_coding	22	38290691	38318084	55.79
Control_hypoxia_vs_Control_normoxia	ENSG00000137331	IER3	2922.97	2198.21	1932.24	2210.69	1572.49	1478.52	1574.89	2152.86	2325.98	2263.23	4238.25	4680.3	5209.67	1822.08	2197.01	2448.67	4403.52	4732.5	5172.46	1.15418	0.100078	11.5328	9.01e-31	8.84e-29	immediate early response 3 [Source:HGNC Symbol;Acc:HGNC:5392]	protein_coding	6	30743199	30744548	58.52
Control_hypoxia_vs_Control_normoxia	ENSG00000111641	NOP2	3075.17	4114.07	3630.7	4010.65	3483.23	3363.8	4071.32	3475.43	3421.54	3551.29	2044.99	2202.73	2045.01	2531.79	2621.04	2823.12	2461.58	2714.05	2786.8	-0.901109	0.0782887	-11.5101	1.17e-30	1.14e-28	NOP2 nucleolar protein [Source:HGNC Symbol;Acc:HGNC:7867]	protein_coding	12	6556863	6568691	49.45
Control_hypoxia_vs_Control_normoxia	ENSG00000074800	ENO1	117059	92746.7	93322.4	85423.6	96554.1	88361.2	81319	104378	98147.6	96651.4	165478	160454	151454	120264	112306	111591	158139	154355	136114	0.814298	0.0709066	11.4841	1.59e-30	1.54e-28	enolase 1 [Source:HGNC Symbol;Acc:HGNC:3350]	protein_coding	1	8861000	8879190	50.15
Control_hypoxia_vs_Control_normoxia	ENSG00000120694	HSPH1	7484.56	8175.33	8291.27	8839.02	8472.42	9215.93	8426.01	8525.74	8210.49	8697.1	5823.89	5761.4	5290.1	6989.33	7137.01	6933.6	6546.52	6613.37	6773.47	-0.583832	0.0510654	-11.433	2.86e-30	2.75e-28	heat shock protein family H (Hsp110) member 1 [Source:HGNC Symbol;Acc:HGNC:16969]	protein_coding	13	31134973	31162388	36.81
Control_hypoxia_vs_Control_normoxia	ENSG00000164442	CITED2	4446.16	3618.27	3354.02	3354.54	4296.68	4105.07	3912.69	3717.58	3487.83	3331.71	5530.07	5754.87	5885.16	4692.61	4255.74	4718.09	5653.4	5019.28	5343.33	0.733401	0.064354	11.3964	4.36e-30	4.17e-28	Cbp/p300 interacting transactivator with Glu/Asp rich carboxy-terminal domain 2 [Source:HGNC Symbol;Acc:HGNC:1987]	protein_coding	6	139371807	139374648	50.46
Control_hypoxia_vs_Control_normoxia	ENSG00000285043		2175.42	1599.9	1533.16	1271.49	1350.14	1280.13	1291.07	1674.37	1775.54	1693.16	3709.8	3306.78	3249.12	2462.29	1932.21	1914.02	3414.03	2928.3	2772.03	1.22312	0.10774	11.3525	7.21e-30	6.86e-28	novel protein	protein_coding	16	30053123	30070414	54.4
Control_hypoxia_vs_Control_normoxia	ENSG00000185624	P4HB	28214.3	25331.6	25765.2	25481.2	25211.3	24136.3	24685.8	24653.9	24723.6	25489.5	33720.7	35147.6	34796.2	26710.7	27632	29655.1	31255.6	31784.4	31676.2	0.436979	0.0386649	11.3017	1.29e-29	1.22e-27	prolyl 4-hydroxylase subunit beta [Source:HGNC Symbol;Acc:HGNC:8548]	protein_coding	17	81843159	81860856	55.81
Control_hypoxia_vs_Control_normoxia	ENSG00000179604	CDC42EP4	3476.46	3120.28	2940.53	2920.68	2767.29	2757.93	2668.84	2776.44	2754.52	2695.93	4822.98	4602.84	4462.36	3866.68	3669.08	3444.49	4165.74	4281.32	3858.27	0.629722	0.0558209	11.2811	1.63e-29	1.53e-27	CDC42 effector protein 4 [Source:HGNC Symbol;Acc:HGNC:17147]	protein_coding	17	73283624	73312005	52.88
Control_hypoxia_vs_Control_normoxia	ENSG00000146072	TNFRSF21	567.349	630.734	654.729	661.981	762.386	740.588	693.789	702.648	720.715	688.668	344.276	339.839	269.254	591.968	597.223	624.934	377.401	413.068	398.089	-1.01518	0.0905779	-11.2078	3.73e-29	3.49e-27	TNF receptor superfamily member 21 [Source:HGNC Symbol;Acc:HGNC:13469]	protein_coding	6	47231532	47309905	41.38
Control_hypoxia_vs_Control_normoxia	ENSG00000179041	RRS1	2181.8	2835.92	2559.09	2753.17	2686.48	2729.03	2603.12	2712.02	2795.4	2620.29	1412.24	1582.88	1705.56	1634.71	1792.46	1758.11	1592.46	1720.38	1779.09	-0.79682	0.0711835	-11.1939	4.37e-29	4.06e-27	ribosome biogenesis regulator 1 homolog [Source:HGNC Symbol;Acc:HGNC:17083]	protein_coding	8	66429014	66430733	56.28
Control_hypoxia_vs_Control_normoxia	ENSG00000100316	RPL3	55927.4	47780.9	48506.4	44671.6	46991.1	43873.9	42155.4	50767.8	49364.1	48702.1	71231.9	69150.7	69950.1	60188.8	59719.7	59172.5	68282.4	65683.7	60499.7	0.577513	0.0516115	11.1896	4.58e-29	4.24e-27	ribosomal protein L3 [Source:HGNC Symbol;Acc:HGNC:10332]	protein_coding	22	39312882	39320389	53.41
Control_hypoxia_vs_Control_normoxia	ENSG00000175567	UCP2	1923.29	2370.27	2432.86	2354.01	2481.66	2315.35	2357.42	2383.73	2610.55	2451.93	1218.83	1313.88	1431.15	1533.36	1636.26	1866.39	1241.43	1363.21	1256.87	-0.85477	0.0764183	-11.1854	4.81e-29	4.42e-27	uncoupling protein 2 [Source:HGNC Symbol;Acc:HGNC:12518]	protein_coding	11	73974672	73982843	52.37
Control_hypoxia_vs_Control_normoxia	ENSG00000198517	MAFK	3828.67	3008.21	2766.33	3188.99	2767.58	3095.93	3369.72	3154.81	3205.03	3069.34	4959.6	5178.62	5476.21	3250.9	3151.8	3035.14	5342.23	5673.72	5221.92	0.798629	0.0720136	11.09	1.4e-28	1.28e-26	MAF bZIP transcription factor K [Source:HGNC Symbol;Acc:HGNC:6782]	protein_coding	7	1530702	1543043	63.41
Control_hypoxia_vs_Control_normoxia	ENSG00000172183	ISG20	241.022	139.653	126.76	128.078	204.647	189.589	187.546	158.447	153.374	171.867	329.766	349.22	363.628	280.971	256.895	307.253	319.834	353.425	317.442	1.40413	0.126629	11.0885	1.43e-28	1.3e-26	interferon stimulated exonuclease gene 20 [Source:HGNC Symbol;Acc:HGNC:6130]	protein_coding	15	88635670	88656483	51.94
Control_hypoxia_vs_Control_normoxia	ENSG00000105373	NOP53	4959.53	4389.52	4104.95	4076.51	4130.13	3555.06	3802.05	4281.69	4248.6	4404.54	6470.23	6631.51	6938.16	4867.28	4700.75	4723.59	6285.15	6110.77	5551.02	0.672693	0.061057	11.0175	3.15e-28	2.84e-26	NOP53 ribosome biogenesis factor [Source:HGNC Symbol;Acc:HGNC:4333]	protein_coding	19	47745546	47757058	57.2
Control_hypoxia_vs_Control_normoxia	ENSG00000289316		529.615	66.8152	83.4956	67.7715	160.81	158.152	59.4984	64.6242	44.9042	49.0901	848.474	1176.78	2343.36	289.619	289.852	390.858	977.83	1224.11	1237.02	4.32618	0.393426	10.9962	3.99e-28	3.58e-26	novel transcript	lncRNA	8	133237171	133237927	50.46
Control_hypoxia_vs_Control_normoxia	ENSG00000034510	TMSB10	24141.5	19363.3	18788.1	16360.6	20778.2	18269.4	17783.1	20723.1	18969.9	19419.5	32272.2	32398.6	31776	27868.2	26082.1	26357.7	31634.8	28680.2	27021.4	0.823484	0.0752956	10.9367	7.7e-28	6.88e-26	thymosin beta 10 [Source:HGNC Symbol;Acc:HGNC:11879]	protein_coding	2	84905656	84906671	63.48
Control_hypoxia_vs_Control_normoxia	ENSG00000125657	TNFSF9	3002.7	2456.98	2378.71	2483.23	1965.16	1867.87	1876.09	2246.82	2415.95	2219.26	4027.67	3919.21	3729.31	3353.76	3600.12	3448.12	3807.93	4390.34	3862.01	0.67393	0.0622885	10.8195	2.78e-27	2.47e-25	TNF superfamily member 9 [Source:HGNC Symbol;Acc:HGNC:11939]	protein_coding	19	6531026	6535924	59.2
Control_hypoxia_vs_Control_normoxia	ENSG00000137880	GCHFR	1339.34	1008.95	1068.39	950.006	947.039	911.181	820.108	1029.75	934.049	902.903	2048.96	1998.71	2020.93	1671.27	1446.81	1327.83	1821.22	1684.72	1515.28	1.00553	0.0937207	10.729	7.44e-27	6.58e-25	GTP cyclohydrolase I feedback regulator [Source:HGNC Symbol;Acc:HGNC:4194]	protein_coding	15	40764068	40767708	57.26
Control_hypoxia_vs_Control_normoxia	ENSG00000214517	PPME1	3209.76	2544.57	2535.42	2636.86	2695.4	2848.34	2555.2	2840.55	2842.11	2630.36	4250.32	4277.71	3794.45	2960.38	2666.38	2845.26	4390.32	4334.34	4127.82	0.676121	0.063068	10.7205	8.16e-27	7.17e-25	protein phosphatase methylesterase 1 [Source:HGNC Symbol;Acc:HGNC:30178]	protein_coding	11	74171267	74254703	38.61
Control_hypoxia_vs_Control_normoxia	ENSG00000131668	BARX1	3341.14	2824.39	2796.68	2506.82	2777.61	2433.2	2323.35	3012.83	2816.92	2764.3	4655.82	4490.26	4802.64	3225.75	2952.03	2969.9	4398.91	4362.61	4026.52	0.780015	0.0727708	10.7188	8.31e-27	7.26e-25	BARX homeobox 1 [Source:HGNC Symbol;Acc:HGNC:955]	protein_coding	9	93951627	93955355	66.02
Control_hypoxia_vs_Control_normoxia	ENSG00000103257	SLC7A5	233695	227824	221906	228303	178287	181983	178627	228729	225198	218388	298734	302339	285535	205991	203004	215366	275741	270392	260172	0.386962	0.0362019	10.689	1.15e-26	9.96e-25	solute carrier family 7 member 5 [Source:HGNC Symbol;Acc:HGNC:11063]	protein_coding	16	87830023	87869507	58.42
Control_hypoxia_vs_Control_normoxia	ENSG00000185112	FAM43A	392.754	266.714	278.345	261.991	209.636	214.11	218.712	350.381	335.662	334.633	542.328	517.245	507.42	398.066	386.213	398.448	626.377	635.071	588.218	0.962612	0.0904258	10.6453	1.83e-26	1.58e-24	family with sequence similarity 43 member A [Source:HGNC Symbol;Acc:HGNC:26888]	protein_coding	3	194685883	194689037	61.97
Control_hypoxia_vs_Control_normoxia	ENSG00000115641	FHL2	5315.51	4685.55	4731.65	4488.14	4697.98	4192.19	4318.61	4641.71	4545.23	4438.34	6483.85	6310.61	6475.79	5603.4	5786.04	5823.4	6124.92	6155.94	6175.81	0.471418	0.0442953	10.6426	1.89e-26	1.62e-24	four and a half LIM domains 2 [Source:HGNC Symbol;Acc:HGNC:3703]	protein_coding	2	105357712	105438513	44.54
Control_hypoxia_vs_Control_normoxia	ENSG00000210082	MT-RNR2	46355.7	37077.1	30864.4	28640.8	28850.3	36081.8	33492	36351.1	35189.7	35017.1	68655.5	66810.9	62118.8	62102.2	56997.5	52766.8	55832.3	57954.3	49599.8	1.03274	0.0970532	10.641	1.92e-26	1.64e-24	mitochondrially encoded 16S rRNA [Source:HGNC Symbol;Acc:HGNC:7471]	Mt_rRNA	MT	1671	3229	42.81
Control_hypoxia_vs_Control_normoxia	ENSG00000164105	SAP30	1407.47	1118.8	1104.46	963.546	1132.43	1139.21	928.739	1119.05	1121.46	1147.87	2014.57	2161.56	2030.54	1189.85	1373.05	1377.8	1667.29	1824.27	1920.01	0.965469	0.0907406	10.6399	1.94e-26	1.65e-24	Sin3A associated protein 30 [Source:HGNC Symbol;Acc:HGNC:10532]	protein_coding	4	173369969	173377532	42.24
Control_hypoxia_vs_Control_normoxia	ENSG00000206503	HLA-A	3388.68	3281.64	3207.06	3161.94	2121.28	1988.95	2038	2735.77	2729.54	2786.63	5024.65	5436.36	6032.95	2397.23	2655.55	2892.72	4131.93	3984.2	4389.79	0.772508	0.0726401	10.6347	2.05e-26	1.74e-24	major histocompatibility complex, class I, A [Source:HGNC Symbol;Acc:HGNC:4931]	protein_coding	6	29941260	29949572	51.88
Control_hypoxia_vs_Control_normoxia	ENSG00000173281	PPP1R3B	107.011	44.7799	33.9818	45.9614	59.7343	63.7343	54.9397	50.6747	53.8847	34.0455	206.779	207.226	177.363	75.2154	82.752	91.4106	193.697	207.106	242.909	2.23222	0.210329	10.613	2.59e-26	2.18e-24	protein phosphatase 1 regulatory subunit 3B [Source:HGNC Symbol;Acc:HGNC:14942]	protein_coding	8	9136255	9151574	46.01
Control_hypoxia_vs_Control_normoxia	ENSG00000092841	MYL6	14868.6	11888.3	11725.7	10671.9	12344.7	12112.1	11094.1	12328.5	11641.2	11367.8	19142.3	17441.8	18436.1	19275	18296.3	18536.5	18503.8	16715.2	16113.1	0.682636	0.0645778	10.5708	4.07e-26	3.41e-24	myosin light chain 6 [Source:HGNC Symbol;Acc:HGNC:7587]	protein_coding	12	56158346	56163496	51.25
Control_hypoxia_vs_Control_normoxia	ENSG00000185813	PCYT2	1656.34	1693.61	1816.63	1724.66	1867.69	1790.37	1847.38	1717.23	1817.11	1816.91	1168.47	1152.51	1140.11	2068.33	2193.39	2260.2	1277.07	1275.68	1186.8	-0.59507	0.0565443	-10.524	6.7e-26	5.58e-24	phosphate cytidylyltransferase 2, ethanolamine [Source:HGNC Symbol;Acc:HGNC:8756]	protein_coding	17	81900958	81911432	64.4
Control_hypoxia_vs_Control_normoxia	ENSG00000164056	SPRY1	211.508	104.357	106.847	99.2536	115.572	110.625	86.1838	96.7686	113.571	130.664	412.183	398.145	342.575	121.566	149.984	165.573	477.524	343.759	431.99	1.89958	0.180529	10.5223	6.82e-26	5.65e-24	sprouty RTK signaling antagonist 1 [Source:HGNC Symbol;Acc:HGNC:11269]	protein_coding	4	123396795	123403760	48.71
Control_hypoxia_vs_Control_normoxia	ENSG00000166130	IKBIP	2055.74	1609.72	1680.71	1533.59	1679.81	1756.35	1645.81	1741.05	1616.11	1575.18	2538.52	2652.25	2800.84	2248.71	1974.54	1936.4	2756.03	2540.02	2717.77	0.729176	0.0697449	10.4549	1.39e-25	1.15e-23	IKBKB interacting protein [Source:HGNC Symbol;Acc:HGNC:26430]	protein_coding	12	98613405	98645113	40.95
Control_hypoxia_vs_Control_normoxia	ENSG00000105701	FKBP8	5742.74	5209.49	5257.94	4811.9	4786.27	4452.25	4400.14	4982.96	4868.99	4883.59	7373.25	7280.74	7813.8	5913.45	5878.28	5751.48	6805.24	6737.73	6161.8	0.55667	0.0532489	10.4541	1.4e-25	1.15e-23	FKBP prolyl isomerase 8 [Source:HGNC Symbol;Acc:HGNC:3724]	protein_coding	19	18531751	18544077	56.64
Control_hypoxia_vs_Control_normoxia	ENSG00000073578	SDHA	23563.9	20171.3	20435.3	20843.8	21977.5	20161.6	20192.6	19834.8	20225.9	20100.8	27586.5	28560.4	30836.2	22462	24109	23881.4	27322.3	28064.4	27384.1	0.500939	0.0481909	10.3949	2.62e-25	2.13e-23	succinate dehydrogenase complex flavoprotein subunit A [Source:HGNC Symbol;Acc:HGNC:10680]	protein_coding	5	218303	257082	45.97
Control_hypoxia_vs_Control_normoxia	ENSG00000019549	SNAI2	305.637	193.271	196.387	233.286	158.255	185.451	172.229	266.865	238.896	267.047	434.853	494.54	464.516	223.306	212.971	216.107	515.503	518.783	509.206	1.15208	0.111862	10.2991	7.11e-25	5.77e-23	snail family transcriptional repressor 2 [Source:HGNC Symbol;Acc:HGNC:11094]	protein_coding	8	48917598	48921740	40.53
Control_hypoxia_vs_Control_normoxia	ENSG00000178802	MPI	1109.13	717.581	879.658	809.81	999.439	748.882	786.391	914.132	821.799	885.046	1763.02	1711.37	1661.24	956.573	1088.88	954.956	1486.16	1490.63	1288.84	1.0959	0.106747	10.2664	9.99e-25	8.07e-23	mannose phosphate isomerase [Source:HGNC Symbol;Acc:HGNC:7216]	protein_coding	15	74890005	74902219	51.86
Control_hypoxia_vs_Control_normoxia	ENSG00000188807	TMEM201	1230.81	1439.46	1474.53	1468.57	1467.05	1469.78	1400.06	1393.81	1449.57	1388.65	860.085	933.833	958.268	1116.33	1057.99	1090.57	976.105	1128.9	1081.08	-0.673082	0.0658026	-10.2288	1.47e-24	1.18e-22	transmembrane protein 201 [Source:HGNC Symbol;Acc:HGNC:33719]	protein_coding	1	9588911	9614877	59.34
Control_hypoxia_vs_Control_normoxia	ENSG00000109062	NHERF1	6669.36	6057.16	6051.6	5880.42	6468.73	5954.44	5877.73	5673.2	5599.58	5978.91	8104.96	8409.26	8616.92	6149.54	6316.96	6303.61	7391.97	7848.72	7364.85	0.482389	0.0471913	10.222	1.58e-24	1.26e-22	NHERF family PDZ scaffold protein 1 [Source:HGNC Symbol;Acc:HGNC:11075]	protein_coding	17	74748628	74769353	56.22
Control_hypoxia_vs_Control_normoxia	ENSG00000110195	FOLR1	467.062	346.125	314.929	346.047	271.578	224.924	251.628	289.474	293.131	256.99	739.039	819.005	1016.86	311.101	348.491	409.346	658.248	737.08	773.116	1.34819	0.132375	10.1846	2.32e-24	1.85e-22	folate receptor alpha [Source:HGNC Symbol;Acc:HGNC:3791]	protein_coding	11	72189558	72196323	50.62
Control_hypoxia_vs_Control_normoxia	ENSG00000117305	HMGCL	425.043	361.498	315.617	301.913	319.155	290.776	291.356	340.254	312.959	297.728	649.427	643.299	641.432	483.51	465.241	454.38	519.344	506.04	456.839	0.986494	0.0970494	10.1649	2.85e-24	2.25e-22	3-hydroxy-3-methylglutaryl-CoA lyase [Source:HGNC Symbol;Acc:HGNC:5005]	protein_coding	1	23801885	23838620	46.84
Control_hypoxia_vs_Control_normoxia	ENSG00000116685	KIAA2013	3524.45	2893.18	3003.79	2783.19	2999.04	2802.81	2713.33	3147.44	2863.08	2870.85	4790.48	4818.63	4316.14	3360.84	3333.74	3252.28	4742.78	4618.96	4129.57	0.684093	0.0674554	10.1414	3.62e-24	2.85e-22	KIAA2013 [Source:HGNC Symbol;Acc:HGNC:28513]	protein_coding	1	11919591	11926428	55.79
Control_hypoxia_vs_Control_normoxia	ENSG00000128567	PODXL	3125.28	4244.01	4283.52	4936.04	2829.02	3403.55	3820.43	4011.65	4222.87	4300.39	2194.91	2303.04	2083.25	1972.23	1877.83	2040.74	2268.62	2616.42	2846.48	-1.03262	0.10188	-10.1356	3.84e-24	3.01e-22	podocalyxin like [Source:HGNC Symbol;Acc:HGNC:9171]	protein_coding	7	131500262	131558217	50.47
Control_hypoxia_vs_Control_normoxia	ENSG00000099977	DDT	3579.69	3110.85	2975.08	2776.25	2946.93	2721.24	2667.42	3146.8	3211.94	2907.77	4838.12	4582.73	4580.08	3687.74	3682.37	3570.98	4674.5	4313.13	4040.52	0.661151	0.0655498	10.0862	6.36e-24	4.96e-22	D-dopachrome tautomerase [Source:HGNC Symbol;Acc:HGNC:2732]	protein_coding	22	23970542	23980525	54.25
Control_hypoxia_vs_Control_normoxia	ENSG00000275874	PICSAR	298.403	197.164	208.722	158.952	225.35	195.564	191.881	203.88	226.759	190.214	537.359	480.687	483.365	309.951	258.547	274.719	469.894	401.945	356.294	1.42315	0.141455	10.0608	8.23e-24	6.39e-22	P38 inhibited cutaneous squamous cell carcinoma associated lincRNA [Source:HGNC Symbol;Acc:HGNC:19725]	lncRNA	21	44999208	45004727	62.75
Control_hypoxia_vs_Control_normoxia	ENSG00000167552	TUBA1A	1189.23	768.325	808.795	818.185	891.389	822.418	703.529	845.933	689.554	691.298	1750.06	1713.97	1527.32	1848.72	1719.42	1659.22	1497.23	1415.44	1235.29	1.06023	0.105758	10.0251	1.18e-23	9.13e-22	tubulin alpha 1a [Source:HGNC Symbol;Acc:HGNC:20766]	protein_coding	12	49184686	49189080	47.92
Control_hypoxia_vs_Control_normoxia	ENSG00000156976	EIF4A2	8676.27	7566.46	7412.93	7280.28	6907.12	7101.32	7033.58	6836.2	7164.69	7632.44	10746.9	10466	10179.8	10580.3	10614.9	9561.77	9758	9657.26	9672.99	0.496494	0.0495736	10.0153	1.31e-23	1e-21	eukaryotic translation initiation factor 4A2 [Source:HGNC Symbol;Acc:HGNC:3284]	protein_coding	3	186783205	186789897	41.92
Control_hypoxia_vs_Control_normoxia	ENSG00000069998	HDHD5	2786.63	2263.45	2437.76	2224.89	2345.55	2104.13	2012.65	2420.66	2227.7	2385.05	3848.14	3561.27	3825.28	2821.64	2877.13	2622.81	3610.15	3362.8	3208.28	0.698381	0.0700216	9.97381	1.98e-23	1.52e-21	haloacid dehalogenase like hydrolase domain containing 5 [Source:HGNC Symbol;Acc:HGNC:1843]	protein_coding	22	17137511	17165287	50.12
Control_hypoxia_vs_Control_normoxia	ENSG00000170955	CAVIN3	811.552	633.903	553.802	585.579	656.54	572.207	590.608	699.28	654.259	599.836	1104.7	1142.05	1043.88	871.075	881.618	904.879	1131.39	1031.34	950.991	0.893254	0.0896331	9.96567	2.15e-23	1.64e-21	caveolae associated protein 3 [Source:HGNC Symbol;Acc:HGNC:9400]	protein_coding	11	6318946	6320532	64.65
Control_hypoxia_vs_Control_normoxia	ENSG00000124107	SLPI	643.431	480.505	550.266	454.437	446.458	367.498	375.197	492.836	434.088	531.578	982.785	951.367	1066.8	552.818	631.842	640.041	895.06	868.309	859.878	1.0183	0.102541	9.93066	3.06e-23	2.32e-21	secretory leukocyte peptidase inhibitor [Source:HGNC Symbol;Acc:HGNC:11092]	protein_coding	20	45252239	45254564	51.29
Control_hypoxia_vs_Control_normoxia	ENSG00000128274	A4GALT	369.945	247.407	190.255	238.758	257.672	316.646	277.596	248.454	286.381	248.593	528.084	570.69	472.202	362.908	402.769	388.398	510.694	560.112	551.382	1.21109	0.122027	9.92476	3.25e-23	2.45e-21	alpha 1,4-galactosyltransferase (P blood group) [Source:HGNC Symbol;Acc:HGNC:18149]	protein_coding	22	42692121	42721298	52.39
Control_hypoxia_vs_Control_normoxia	ENSG00000137801	THBS1	1703.81	2018.89	2318.63	2183.06	2070.34	2330.58	2051.08	2241.63	2334.14	2171.03	977.3	1125.22	1112.3	1241.38	1360.29	1406.58	1029.69	1280.68	1415.81	-1.02002	0.102882	-9.91446	3.6e-23	2.69e-21	thrombospondin 1 [Source:HGNC Symbol;Acc:HGNC:11785]	protein_coding	15	39581079	39599466	43.51
Control_hypoxia_vs_Control_normoxia	ENSG00000248098	BCKDHA	1602.71	1294.16	1402.07	1310.58	1192.5	1133.79	1069.37	1291.79	1350	1337.41	2206.27	2301.92	2368.68	1419.41	1295.36	1582.73	2166.52	2210.36	1915.87	0.779881	0.0786601	9.91457	3.6e-23	2.69e-21	branched chain keto acid dehydrogenase E1 subunit alpha [Source:HGNC Symbol;Acc:HGNC:986]	protein_coding	19	41397808	41425002	52.33
Control_hypoxia_vs_Control_normoxia	ENSG00000139514	SLC7A1	6207.75	4799.94	5001.86	4744.06	5021.34	5470.19	5115.62	5349.42	5262.19	4845.68	8837.42	8331.68	7054.23	5973.92	5718.07	5329.45	8528.81	8201.37	8154.26	0.736963	0.0743645	9.91015	3.76e-23	2.8e-21	solute carrier family 7 member 1 [Source:HGNC Symbol;Acc:HGNC:11057]	protein_coding	13	29509414	29595688	47.44
Control_hypoxia_vs_Control_normoxia	ENSG00000080608	PUM3	1983.99	2332.89	2366.86	2425.56	2204.78	2464.53	2419.67	2294.14	2363.26	2404.97	1416.07	1482.62	1650.23	1622.68	1623.53	1766.85	1596.57	1582.31	1694.32	-0.651777	0.065776	-9.90903	3.8e-23	2.8e-21	pumilio RNA binding family member 3 [Source:HGNC Symbol;Acc:HGNC:29676]	protein_coding	9	2720469	2844095	39.59
Control_hypoxia_vs_Control_normoxia	ENSG00000123131	PRDX4	9412.04	7495.34	7186.73	6770.67	7788.74	6897.21	6444.36	8094.17	7805.75	7492.14	13021.1	12474.4	11724.7	11398.6	10770.9	10416.6	12527.7	10723.9	10383.7	0.795402	0.0802679	9.90935	3.79e-23	2.8e-21	peroxiredoxin 4 [Source:HGNC Symbol;Acc:HGNC:17169]	protein_coding	X	23664262	23686397	40.65
Control_hypoxia_vs_Control_normoxia	ENSG00000124762	CDKN1A	1086.53	620.143	682.428	591.012	997.928	688.334	850.039	562.217	629.905	545.667	1513.23	1437.85	1406.79	2015.36	1956.8	1743.19	1164.51	1201.67	950.521	1.20611	0.122127	9.87589	5.3e-23	3.88e-21	cyclin dependent kinase inhibitor 1A [Source:HGNC Symbol;Acc:HGNC:1784]	protein_coding	6	36676460	36687337	54.41
Control_hypoxia_vs_Control_normoxia	ENSG00000104356	POP1	2031.23	2434.78	2497.19	2553.9	2543.18	2858.55	2624.24	2389.79	2459.72	2578.74	1451.48	1351.65	1488.02	1498.76	1758.83	1499.43	1357.28	1592.08	1624.47	-0.805333	0.0816912	-9.85825	6.31e-23	4.61e-21	POP1 homolog, ribonuclease P/MRP subunit [Source:HGNC Symbol;Acc:HGNC:30129]	protein_coding	8	98117293	98159835	41.8
Control_hypoxia_vs_Control_normoxia	ENSG00000165637	VDAC2	11648.6	10141.3	10259.5	9670.36	10706.8	10979.2	10012.6	11118.2	10956	11076.3	12858.8	12970.9	12847.8	12200.5	12333.2	12208.8	13071.9	13253.5	13010	0.364033	0.037148	9.79952	1.13e-22	8.22e-21	voltage dependent anion channel 2 [Source:HGNC Symbol;Acc:HGNC:12672]	protein_coding	10	75210154	75231448	44.04
Control_hypoxia_vs_Control_normoxia	ENSG00000108424	KPNB1	18212.9	21071	21808.7	21523.5	19490.5	20158.8	21013.9	18878.6	19662	20336.2	14472.7	15215	15173.5	15317.2	16247.6	15336.5	16023.4	17723.7	18380	-0.521648	0.0533069	-9.78574	1.3e-22	9.38e-21	karyopherin subunit beta 1 [Source:HGNC Symbol;Acc:HGNC:6400]	protein_coding	17	47649476	47685505	43.15
Control_hypoxia_vs_Control_normoxia	ENSG00000120211	INSL4	628.929	411.94	457.258	402.198	544.767	479.121	461.235	471.584	518.66	488.332	1091.81	881.847	832.143	597.711	536.275	505.003	918.542	933.48	788.808	1.14693	0.11752	9.75943	1.68e-22	1.21e-20	insulin like 4 [Source:HGNC Symbol;Acc:HGNC:6087]	protein_coding	9	5231419	5235304	39.94
Control_hypoxia_vs_Control_normoxia	ENSG00000163882	POLR2H	2665.31	2184.69	2263.04	1945.87	2312.48	2176.13	1985.38	2314	2127.78	2051.77	3517.75	3614.61	3566.4	2574.28	2596.1	2440.92	3633.99	3519.17	3151.24	0.745172	0.0764566	9.74634	1.91e-22	1.37e-20	RNA polymerase II, I and III subunit H [Source:HGNC Symbol;Acc:HGNC:9195]	protein_coding	3	184361710	184368596	52.78
Control_hypoxia_vs_Control_normoxia	ENSG00000162545	CAMK2N1	242.388	177.016	191.64	167.639	159.315	150.273	172.506	192.579	181.319	190.375	357.858	443.68	455.631	203.074	192.422	199.074	292.992	319.666	315.922	1.23417	0.12679	9.73397	2.16e-22	1.54e-20	calcium/calmodulin dependent protein kinase II inhibitor 1 [Source:HGNC Symbol;Acc:HGNC:24190]	protein_coding	1	20482391	20486210	57.49
Control_hypoxia_vs_Control_normoxia	ENSG00000204308	RNF5	3249.99	2630.15	2423.18	2377.34	2475.53	2313.88	2117.1	2769.41	2576.14	2547.6	4811.9	4625.17	4419.81	3810.54	3390.94	3114.44	4516.47	4047.54	3532.61	0.899658	0.0924237	9.73406	2.16e-22	1.54e-20	ring finger protein 5 [Source:HGNC Symbol;Acc:HGNC:10068]	protein_coding	6	32178405	32180793	51.65
Control_hypoxia_vs_Control_normoxia	ENSG00000167695	TLCD3A	1718.12	1454.52	1418.87	1545.08	1519.56	1530.48	1446.93	1608.31	1479.08	1284.9	2654.28	2495.31	2294.36	1394.48	1398.25	1398.08	2016.75	2042.14	1944.87	0.752271	0.0774299	9.71551	2.59e-22	1.83e-20	TLC domain containing 3A [Source:HGNC Symbol;Acc:HGNC:29646]	protein_coding	17	732412	742968	49.92
Control_hypoxia_vs_Control_normoxia	ENSG00000104331	BPNT2	5308.79	3798.94	4329.62	3829.55	4473.78	4469.57	4019.26	4580.02	3984.46	4326.58	7686.28	7496.13	6324.1	4821.62	5175.92	4270.49	7355.97	7375.22	7240.66	0.848261	0.0874063	9.70481	2.88e-22	2.03e-20	3'(2'), 5'-bisphosphate nucleotidase 2 [Source:HGNC Symbol;Acc:HGNC:26019]	protein_coding	8	56957931	56993867	38.23
Control_hypoxia_vs_Control_normoxia	ENSG00000182934	SRPRA	3752.36	4093.67	4268.24	4253.54	3932	4143.58	3984.07	4112.9	4134.5	4222.62	3271.58	3283.39	3109.33	3459.87	3381.53	3478.19	3514.02	3435.63	3463.81	-0.382364	0.0394112	-9.7019	2.96e-22	2.08e-20	SRP receptor subunit alpha [Source:HGNC Symbol;Acc:HGNC:11307]	protein_coding	11	126262938	126269144	49.57
Control_hypoxia_vs_Control_normoxia	ENSG00000275074	NUDT18	167.812	86.6893	71.0136	96.6481	61.4222	103.566	92.3833	100.364	93.14	70.1174	303.004	301.204	324.992	201.716	172.789	137.98	264.969	272.228	266.388	1.85412	0.191144	9.7001	3.01e-22	2.1e-20	nudix hydrolase 18 [Source:HGNC Symbol;Acc:HGNC:26194]	protein_coding	8	22106874	22109419	63.12
Control_hypoxia_vs_Control_normoxia	ENSG00000143870	PDIA6	13119.1	11686.9	12322.5	11770.3	11751.7	11652.8	11139.6	12129.8	11952.6	12269	15020.6	15521.7	15235	12610.4	13550.1	13149.9	14957.3	14715.4	14708.1	0.356085	0.0367765	9.68241	3.58e-22	2.49e-20	protein disulfide isomerase family A member 6 [Source:HGNC Symbol;Acc:HGNC:30168]	protein_coding	2	10783391	10837977	46.27
Control_hypoxia_vs_Control_normoxia	ENSG00000118804	STBD1	399.897	258.017	320.109	314.207	280.69	291.29	242.705	265.635	255.96	292.614	611.652	646.117	561.707	343.1	319.808	323.448	610.179	619.704	641.207	1.03116	0.107021	9.63511	5.68e-22	3.93e-20	starch binding domain 1 [Source:HGNC Symbol;Acc:HGNC:24854]	protein_coding	4	76306733	76311130	48.64
Control_hypoxia_vs_Control_normoxia	ENSG00000107816	LZTS2	2413.33	2090.75	2085.61	2140.8	1930.74	2011.81	2097.87	2032.08	1961.19	2017.3	3068.5	2921.9	3399.91	2090.19	2041.56	2187.69	3112.24	3198.92	3050.93	0.568105	0.0589759	9.63284	5.81e-22	4e-20	leucine zipper tumor suppressor 2 [Source:HGNC Symbol;Acc:HGNC:29381]	protein_coding	10	100996618	101007836	60.49
Control_hypoxia_vs_Control_normoxia	ENSG00000164619	BMPER	118.741	17.7518	26.6172	24.0857	101.317	69.5606	70.1239	62.2463	33.8753	27.0995	177.991	216.014	167.648	144.869	80.0942	118.042	255.788	314.534	229.689	3.04765	0.317071	9.61189	7.12e-22	4.89e-20	BMP binding endothelial regulator [Source:HGNC Symbol;Acc:HGNC:24154]	protein_coding	7	33904308	34156427	40.62
Control_hypoxia_vs_Control_normoxia	ENSG00000160208	RRP1B	5154.79	5731.8	5879.22	6003.12	5858.82	6186.27	6018.43	5710.9	6208.1	5807.81	3990.21	4096.99	4043.44	4289.99	4420.41	4311.8	4308.86	4903.89	5016.19	-0.538181	0.0560639	-9.59941	8.04e-22	5.49e-20	ribosomal RNA processing 1B [Source:HGNC Symbol;Acc:HGNC:23818]	protein_coding	21	43659560	43696079	47.5
Control_hypoxia_vs_Control_normoxia	ENSG00000136830	NIBAN2	11100.7	9879.18	9519.99	9799.51	10263.2	10427.5	10260.5	10050.5	10288.3	10015.9	12433	11962.9	12522.5	12201.2	12502	12137.4	12235.8	11906.1	11407.1	0.337487	0.0352007	9.58749	9.03e-22	6.14e-20	niban apoptosis regulator 2 [Source:HGNC Symbol;Acc:HGNC:25282]	protein_coding	9	127505339	127578989	54.31
Control_hypoxia_vs_Control_normoxia	ENSG00000125966	MMP24	476.345	350.525	292.751	351.089	399.031	360.419	431.751	348.108	361.478	341.615	723.523	671.382	618.798	494.86	473.954	425.696	684.677	640.213	604.333	1.01419	0.105818	9.58428	9.31e-22	6.31e-20	matrix metallopeptidase 24 [Source:HGNC Symbol;Acc:HGNC:7172]	protein_coding	20	35226690	35276998	49.13
Control_hypoxia_vs_Control_normoxia	ENSG00000105048	TNNT1	1953.37	1671.49	1631.72	1495.13	1691.81	1425.62	1490.43	1643.85	1512.59	1602.65	2607.05	2686.22	2802.42	1898.97	1992.09	2021.52	2528.07	2347.85	2111.22	0.755964	0.0789198	9.5789	9.81e-22	6.62e-20	troponin T1, slow skeletal type [Source:HGNC Symbol;Acc:HGNC:11948]	protein_coding	19	55132698	55149206	55.48
Control_hypoxia_vs_Control_normoxia	ENSG00000140795	MYLK3	5095.83	5638.84	6014.42	5761.15	5652.13	5638.24	5642.02	5810.38	5457.93	5505.6	4143.65	4266.36	3650.73	4909.01	5094.74	4774.21	4525.56	4626.18	4613.88	-0.527479	0.0550943	-9.57412	1.03e-21	6.9e-20	myosin light chain kinase 3 [Source:HGNC Symbol;Acc:HGNC:29826]	protein_coding	16	46702282	46790407	46.64
Control_hypoxia_vs_Control_normoxia	ENSG00000112378	PERP	4164.83	3338.63	3272.5	3118.87	3723.35	3328.31	3190.82	3860.05	3541.82	3348.29	5577.22	5385.49	4824.77	4402.12	4316.24	4248.82	5435.86	5131.2	4922.53	0.699747	0.0732149	9.55745	1.21e-21	8.08e-20	p53 apoptosis effector related to PMP22 [Source:HGNC Symbol;Acc:HGNC:17637]	protein_coding	6	138088505	138107419	39.25
Control_hypoxia_vs_Control_normoxia	ENSG00000261373	VPS9D1-AS1	648.504	755.717	763.473	886.837	822.915	789.486	905.609	870.456	991.157	935.869	365.489	402.638	453.696	469.249	466.276	522.237	396.664	435.202	440.097	-0.989353	0.103648	-9.54536	1.36e-21	9.04e-20	VPS9D1 antisense RNA 1 [Source:HGNC Symbol;Acc:HGNC:48915]	lncRNA	16	89711856	89718165	56.56
Control_hypoxia_vs_Control_normoxia	ENSG00000102172	SMS	8959.62	7924.24	7911.04	7355.37	8363.67	7939.89	7388.95	8021.61	7827.66	7672.67	10898.2	10556.3	10792	9237.46	8783.02	8906.89	10981.1	10379.3	10333.7	0.476177	0.0502102	9.48368	2.45e-21	1.63e-19	spermine synthase [Source:HGNC Symbol;Acc:HGNC:11123]	protein_coding	X	21940709	21994837	43.39
Control_hypoxia_vs_Control_normoxia	ENSG00000156508	EEF1A1	436249	353511	356276	316947	348257	329691	296016	385221	357069	351961	608694	574447	537554	498820	491322	446222	579687	531478	489303	0.744945	0.0786026	9.47737	2.61e-21	1.72e-19	eukaryotic translation elongation factor 1 alpha 1 [Source:HGNC Symbol;Acc:HGNC:3189]	protein_coding	6	73489308	73525587	42.73
Control_hypoxia_vs_Control_normoxia	ENSG00000013588	GPRC5A	8292.69	6133.49	6510.04	6115.87	7285.91	7454.36	6651.16	6736.04	6626.83	6175.14	11844.5	10912.1	9075.77	8345.29	9057.55	8487.29	10546.7	10240.7	11069.7	0.763335	0.0808574	9.4405	3.71e-21	2.44e-19	G protein-coupled receptor class C group 5 member A [Source:HGNC Symbol;Acc:HGNC:9836]	protein_coding	12	12891559	12917937	46.32
Control_hypoxia_vs_Control_normoxia	ENSG00000241343	RPL36A	5814.3	4680.39	4877.82	3999.79	4665.97	4339.11	4212.02	4636.97	5172.99	4812.69	7342.85	7517.93	7860.77	6206.4	7193.2	6811.27	7093.76	6330.54	6902.94	0.74577	0.0790257	9.43705	3.83e-21	2.51e-19	ribosomal protein L36a [Source:HGNC Symbol;Acc:HGNC:10359]	protein_coding	X	101390824	101396155	41.82
Control_hypoxia_vs_Control_normoxia	ENSG00000197766	CFD	1047.22	882.76	829.163	886.519	867.074	769.1	801.087	966.1	863.314	870.067	1420.55	1336.56	1483.52	1067.98	1143.79	1134.52	1243.94	1141.43	1142.53	0.701589	0.0743846	9.43191	4.03e-21	2.63e-19	complement factor D [Source:HGNC Symbol;Acc:HGNC:2771]	protein_coding	19	859453	867884	63.39
Control_hypoxia_vs_Control_normoxia	ENSG00000143537	ADAM15	6412.28	5855.34	5800.48	5750.43	5191.11	5160.83	5383.24	5934.05	6023.51	5764.84	8042.19	7553.56	7705.63	6344.35	6491.49	6793.35	7485.52	7296.96	6844.16	0.420795	0.0446273	9.42909	4.14e-21	2.69e-19	ADAM metallopeptidase domain 15 [Source:HGNC Symbol;Acc:HGNC:193]	protein_coding	1	155050566	155062775	58.25
Control_hypoxia_vs_Control_normoxia	ENSG00000168906	MAT2A	6897.13	7543.1	7588.92	7666.84	7382.98	7355.96	7809.73	7349.2	7341.25	7505.04	5894.16	5951.2	6079.39	6540.54	6874.91	6878.77	5967.5	6163.22	6255.65	-0.34783	0.0369484	-9.41395	4.78e-21	3.09e-19	methionine adenosyltransferase 2A [Source:HGNC Symbol;Acc:HGNC:6904]	protein_coding	2	85539168	85545281	44.47
Control_hypoxia_vs_Control_normoxia	ENSG00000177971	IMP3	2965.37	2625.15	2405.89	2397.27	2689.45	2519.12	2329.9	2665.87	2654.69	2551.33	3755.69	3808.48	3665.46	2953.06	2978.32	2743.36	3715.83	3595.52	3322.36	0.597224	0.0635711	9.39458	5.74e-21	3.7e-19	IMP U3 small nucleolar ribonucleoprotein 3 [Source:HGNC Symbol;Acc:HGNC:14497]	protein_coding	15	75639085	75648706	52.2
Control_hypoxia_vs_Control_normoxia	ENSG00000133112	TPT1	39643.4	31858.9	31147.6	28593.5	31411.2	28623.3	27139.5	35573.8	32714.7	32480.1	56289.1	52064	48429.8	48030.8	42980.8	42394.8	53164	46864	43820.9	0.775484	0.0825715	9.39167	5.91e-21	3.79e-19	tumor protein, translationally-controlled 1 [Source:HGNC Symbol;Acc:HGNC:12022]	protein_coding	13	45333471	45341284	43.84
Control_hypoxia_vs_Control_normoxia	ENSG00000115107	STEAP3	1339.01	1548.52	1535.08	1633.95	1674.49	1655.94	1576.16	1617.78	1454.99	1514.59	1016.21	1028.31	1058.8	1206.54	1178.8	1182.17	1009.6	1153.14	1057.1	-0.607425	0.0651242	-9.32719	1.09e-20	6.95e-19	STEAP3 metalloreductase [Source:HGNC Symbol;Acc:HGNC:24592]	protein_coding	2	119223831	119265652	51.67
Control_hypoxia_vs_Control_normoxia	ENSG00000160049	DFFA	1971.47	2316.68	2238.35	2398.2	2299.72	2266.68	2405.34	2031.62	2319.69	2234.79	1574.66	1478.35	1489.14	1894.2	1865.38	2022.93	1440.85	1593.18	1616.7	-0.616632	0.0662953	-9.3013	1.39e-20	8.84e-19	DNA fragmentation factor subunit alpha [Source:HGNC Symbol;Acc:HGNC:2772]	protein_coding	1	10456522	10472529	48.53
Control_hypoxia_vs_Control_normoxia	ENSG00000160877	NACC1	5427.11	6478.04	6213.01	6557.49	5603.18	5835.98	6308.41	5718.61	6248.71	5927.97	4350.9	4691.13	4265.58	4606.92	4640.57	4594.69	5011.77	5479.87	5155.22	-0.531979	0.0572814	-9.28712	1.59e-20	1.01e-18	nucleus accumbens associated 1 [Source:HGNC Symbol;Acc:HGNC:20967]	protein_coding	19	13116862	13141147	55.36
Control_hypoxia_vs_Control_normoxia	ENSG00000142871	CCN1	5516.58	5873.95	5764.5	5623.81	6322.4	6338.78	5809.05	6219.59	5953.71	5643.39	4028.37	4073.16	4293.22	6215.55	5964.35	6398.66	4980.55	4980.51	4814.82	-0.478638	0.0515602	-9.2831	1.65e-20	1.04e-18	cellular communication network factor 1 [Source:HGNC Symbol;Acc:HGNC:2654]	protein_coding	1	85580761	85584589	48.34
Control_hypoxia_vs_Control_normoxia	ENSG00000240972	MIF	19752.4	17052.9	15156	14440.6	14919.8	13067.8	13482.5	17478.3	16430.1	16404.1	29812.9	27906	26631.4	21736.5	18461.5	19890	27689.2	23657.6	21326	0.854702	0.0921389	9.27623	1.76e-20	1.11e-18	macrophage migration inhibitory factor [Source:HGNC Symbol;Acc:HGNC:7097]	protein_coding	22	23894383	23895227	69.82
Control_hypoxia_vs_Control_normoxia	ENSG00000116120	FARSB	3121.82	3399.86	3443.71	3443.75	3603.04	3591.01	3432.25	3687.98	3706.43	3418.79	2409.18	2474.24	2482.91	3029.57	2832.89	3171.65	2788.15	2633.09	2644.33	-0.482112	0.0520391	-9.26441	1.96e-20	1.23e-18	phenylalanyl-tRNA synthetase subunit beta [Source:HGNC Symbol;Acc:HGNC:17800]	protein_coding	2	222566899	222656092	38.07
Control_hypoxia_vs_Control_normoxia	ENSG00000110172	CHORDC1	4185.34	4470.24	4775.41	4685.7	4757.29	5037.63	4895.28	4791.97	4561.17	4810.88	3352.57	3216.84	2996.04	4273.96	3790.03	3731.84	3784.78	3632.35	3772.1	-0.541175	0.0584563	-9.25777	2.09e-20	1.3e-18	cysteine and histidine rich domain containing 1 [Source:HGNC Symbol;Acc:HGNC:14525]	protein_coding	11	90200429	90223077	35.44
Control_hypoxia_vs_Control_normoxia	ENSG00000168894	RNF181	1223.78	958.834	889.091	957.942	1071.47	903.25	847.164	1037.46	958.795	895.792	1750.87	1583.98	1660.39	1443.66	1433.35	1344.96	1525.23	1440.13	1325.64	0.830168	0.0897156	9.25333	2.18e-20	1.35e-18	ring finger protein 181 [Source:HGNC Symbol;Acc:HGNC:28037]	protein_coding	2	85595725	85597708	54.54
Control_hypoxia_vs_Control_normoxia	ENSG00000163682	RPL9	13186	10308.6	10015	8986.57	10437.8	10186.7	8966.56	11543.8	10860	10391.8	17935.2	16397.2	16337.2	17071.2	15783	15422.3	17561.7	15137.4	14006.5	0.790065	0.0854377	9.24726	2.3e-20	1.43e-18	ribosomal protein L9 [Source:HGNC Symbol;Acc:HGNC:10369]	protein_coding	4	39452587	39458931	40.71
Control_hypoxia_vs_Control_normoxia	ENSG00000123349	PFDN5	3899.74	3169.74	3028.59	2870.76	3039.59	3183.5	2987.25	3268.74	3224.1	3155.22	5129	4601.97	4910.19	5154.01	4398.36	4666.78	4906.59	4432.91	4067.96	0.691371	0.0749234	9.22771	2.76e-20	1.71e-18	prefoldin subunit 5 [Source:HGNC Symbol;Acc:HGNC:8869]	protein_coding	12	53295291	53299452	47.28
Control_hypoxia_vs_Control_normoxia	ENSG00000162496	DHRS3	1226.77	1137.64	1093.58	1140.37	806.046	816.418	831.674	951.43	867.21	948.431	1905.26	1770.36	1852.27	1145.32	1340.14	1329.9	1501.39	1384.87	1259.58	0.711646	0.0773164	9.20433	3.44e-20	2.11e-18	dehydrogenase/reductase 3 [Source:HGNC Symbol;Acc:HGNC:17693]	protein_coding	1	12567910	12618210	51.33
Control_hypoxia_vs_Control_normoxia	ENSG00000073060	SCARB1	7197.52	6500.31	6589.3	6735.12	6140.74	6013.53	5946.79	6291.14	6316.19	6176.54	9174.43	9912.68	9361.83	5784.85	6131.95	6270.55	7905.99	9110.69	9192.71	0.521221	0.0566643	9.1984	3.63e-20	2.23e-18	scavenger receptor class B member 1 [Source:HGNC Symbol;Acc:HGNC:1664]	protein_coding	12	124776856	124882668	51.45
Control_hypoxia_vs_Control_normoxia	ENSG00000171303	KCNK3	146.838	86.1887	56.202	71.6893	76.2602	74.1864	70.3652	90.0283	69.6009	87.6794	232.028	202.576	231.741	187.185	211.109	207.375	233.71	253.176	201.992	1.62461	0.176701	9.19408	3.78e-20	2.31e-18	potassium two pore domain channel subfamily K member 3 [Source:HGNC Symbol;Acc:HGNC:6278]	protein_coding	2	26692722	26733420	53.75
Control_hypoxia_vs_Control_normoxia	ENSG00000106344	RBM28	1331.07	1713.23	1558.11	1615.37	1678.07	1589.29	1601.49	1318.67	1375.96	1645.28	884.682	1011.25	907.336	1270.14	1287.53	1137.21	1086.38	1151.97	1127.2	-0.799337	0.0869652	-9.19145	3.88e-20	2.36e-18	RNA binding motif protein 28 [Source:HGNC Symbol;Acc:HGNC:21863]	protein_coding	7	128297685	128343908	43.22
Control_hypoxia_vs_Control_normoxia	ENSG00000120800	UTP20	2476.35	2882.92	3243.69	2894.14	2741.77	3007.78	2918.66	2835.13	3131.24	2958.52	1744.24	1864.39	1740.99	2063.25	2162.19	1946.24	1908.17	2132.5	2398.4	-0.751748	0.0818097	-9.18899	3.97e-20	2.4e-18	UTP20 small subunit processome component [Source:HGNC Symbol;Acc:HGNC:17897]	protein_coding	12	101280105	101386618	39.31
Control_hypoxia_vs_Control_normoxia	ENSG00000007264	MATK	2701.94	2299.31	2353.3	2353.41	2252.52	2046.96	2096.37	2447.49	2335.27	2440.01	3706.43	3476.31	3416.17	2564.88	2670.45	2369.14	3417.26	3396.14	2993.46	0.597563	0.0650635	9.18431	4.14e-20	2.49e-18	megakaryocyte-associated tyrosine kinase [Source:HGNC Symbol;Acc:HGNC:6906]	protein_coding	19	3777970	3802129	54.4
Control_hypoxia_vs_Control_normoxia	ENSG00000164649	CDCA7L	2944.55	2641.77	2656.75	2492.62	2645.01	2632.83	2496.42	2757.24	2705.58	2659.15	3636.79	3644.95	3383.34	2730	2918.33	2752.49	3443.8	3476.44	3328.41	0.456762	0.0497333	9.18423	4.14e-20	2.49e-18	cell division cycle associated 7 like [Source:HGNC Symbol;Acc:HGNC:30777]	protein_coding	7	21900899	21945903	41.36
Control_hypoxia_vs_Control_normoxia	ENSG00000106799	TGFBR1	15016.9	10026.6	10909.8	9747.8	10140.8	11702.1	10010.9	11368.8	9801.74	9924.72	25613.3	21658.4	17968.4	14872	14769.8	11161.7	24383.3	22895.7	23348.5	1.08848	0.119073	9.14128	6.17e-20	3.7e-18	transforming growth factor beta receptor 1 [Source:HGNC Symbol;Acc:HGNC:11772]	protein_coding	9	99104038	99154192	39.03
Control_hypoxia_vs_Control_normoxia	ENSG00000126432	PRDX5	4280.69	3372.24	3407.98	3216.18	3634.61	3165.75	3267.57	3637.37	3616.75	3646.71	5425.67	5422.88	5223.78	5181.73	5175.54	5165.95	5399.28	4896.54	4195.84	0.685953	0.0752354	9.11743	7.69e-20	4.59e-18	peroxiredoxin 5 [Source:HGNC Symbol;Acc:HGNC:9355]	protein_coding	11	64318121	64321811	57.3
Control_hypoxia_vs_Control_normoxia	ENSG00000070495	JMJD6	1519.79	1274.07	1226.43	1306	1407.22	1426.61	1434.21	1236.23	1195.97	1236.9	1804.65	1801.59	1890.24	1410.11	1407.98	1538.27	1900.32	2021.58	1837.78	0.525791	0.0577324	9.10737	8.44e-20	5.02e-18	jumonji domain containing 6, arginine demethylase and lysine hydroxylase [Source:HGNC Symbol;Acc:HGNC:19355]	protein_coding	17	76712832	76726799	48.83
Control_hypoxia_vs_Control_normoxia	ENSG00000117308	GALE	1306.44	1105.92	1071.55	1085.68	1168.99	1131.46	1126.57	1218.47	1206.09	1127.49	1576.27	1528.18	1592.28	1356.97	1342.55	1469.84	1515.82	1454.63	1437.17	0.523486	0.0576322	9.08322	1.05e-19	6.24e-18	UDP-galactose-4-epimerase [Source:HGNC Symbol;Acc:HGNC:4116]	protein_coding	1	23795599	23800781	60.06
Control_hypoxia_vs_Control_normoxia	ENSG00000197958	RPL12	22842.4	20346.8	19479	18224.3	19083.1	18140.6	16995.8	21541.5	20799.4	20022.5	28534.3	27844.1	27695.1	25805.7	23914.4	25400.7	27565.2	25131.9	24639.5	0.534601	0.0589759	9.06474	1.25e-19	7.37e-18	ribosomal protein L12 [Source:HGNC Symbol;Acc:HGNC:10302]	protein_coding	9	127447674	127451406	51.25
Control_hypoxia_vs_Control_normoxia	ENSG00000055044	NOP58	3856.52	4594.63	4354.27	4501.52	4157.82	4282.94	4554.8	4262.2	4531.38	4446.41	3005.55	3282.13	3158.84	3237.64	3094.16	3298.04	3327.99	3682.34	3644.62	-0.509529	0.0562422	-9.05955	1.31e-19	7.7e-18	NOP58 ribonucleoprotein [Source:HGNC Symbol;Acc:HGNC:29926]	protein_coding	2	202265736	202303661	41.15
Control_hypoxia_vs_Control_normoxia	ENSG00000111845	PAK1IP1	2113.9	2368.08	2318.47	2344.4	2321.58	2566.63	2237.69	2423.12	2423.82	2380.83	1722.31	1607.74	1565.65	2268.82	2129	2212.88	1728.98	1702.1	1728.15	-0.521096	0.0575604	-9.05302	1.39e-19	8.15e-18	PAK1 interacting protein 1 [Source:HGNC Symbol;Acc:HGNC:20882]	protein_coding	6	10694972	10709782	40.66
Control_hypoxia_vs_Control_normoxia	ENSG00000145220	LYAR	1892.55	2113.54	2024.28	2023.09	2231.61	2234.24	2213.19	2128.99	2215.8	2207.94	1343.64	1424.49	1479.09	1706.06	1715.98	1955.66	1630.74	1692.35	1725.22	-0.538193	0.0595106	-9.04365	1.52e-19	8.84e-18	Ly1 antibody reactive [Source:HGNC Symbol;Acc:HGNC:26021]	protein_coding	4	4267701	4290154	44
Control_hypoxia_vs_Control_normoxia	ENSG00000167136	ENDOG	950.607	834.617	783.437	729.662	825.74	746.454	701.057	866.728	799.353	852.561	1274.51	1251.87	1227.57	951.392	999.867	895.81	1133.07	1137.25	1099.97	0.681493	0.0753881	9.0398	1.57e-19	9.13e-18	endonuclease G [Source:HGNC Symbol;Acc:HGNC:3346]	protein_coding	9	128818500	128822676	61.55
Control_hypoxia_vs_Control_normoxia	ENSG00000086065	CHMP5	2664.26	2036.3	2096.35	1973.69	2264.59	2261.3	2057.25	2202.12	2020.58	2039.14	3677.3	3440	3122.7	3437.64	3306.74	2986.63	3335.69	2941.31	2757.31	0.747601	0.0827331	9.0363	1.62e-19	9.39e-18	charged multivesicular body protein 5 [Source:HGNC Symbol;Acc:HGNC:26942]	protein_coding	9	33264879	33282070	41.65
Control_hypoxia_vs_Control_normoxia	ENSG00000129474	AJUBA	2589.09	1945.4	2002.91	2045.05	2427.79	1967.71	2039.89	2335.05	2317.22	2225.9	3513.22	3579.16	3155.27	2773.18	2612.73	2457.84	3252.97	3209.66	2742.7	0.774625	0.0857994	9.02832	1.74e-19	1.01e-17	ajuba LIM protein [Source:HGNC Symbol;Acc:HGNC:20250]	protein_coding	14	22971177	22982551	52.84
Control_hypoxia_vs_Control_normoxia	ENSG00000175183	CSRP2	458.649	382.768	387.422	304.298	257.357	276.195	231.098	352.867	310.756	296.288	702.828	772.958	779.208	395.094	346.812	411.874	677.401	633.486	736.97	1.07774	0.119462	9.02164	1.85e-19	1.07e-17	cysteine and glycine rich protein 2 [Source:HGNC Symbol;Acc:HGNC:2470]	protein_coding	12	76858709	76879023	42.35
Control_hypoxia_vs_Control_normoxia	ENSG00000147872	PLIN2	877.387	787.133	775.196	703.387	734.841	669.693	697.854	745.733	701.871	604.197	1197.35	1317.81	1358.79	687.331	683.181	688.598	1113.97	1118.09	1207.94	0.776227	0.086132	9.01207	2.02e-19	1.16e-17	perilipin 2 [Source:HGNC Symbol;Acc:HGNC:248]	protein_coding	9	19108375	19149290	44.99
Control_hypoxia_vs_Control_normoxia	ENSG00000042493	CAPG	2614.57	2101.96	2032.31	2052.58	2481.21	2216.31	2280.8	2199.52	2077.99	2151.06	3181.23	3025.77	3127.32	3378.77	3359.73	3148.77	2974.9	2777.97	2494.16	0.592837	0.0658705	9.00004	2.26e-19	1.29e-17	capping actin protein, gelsolin like [Source:HGNC Symbol;Acc:HGNC:1474]	protein_coding	2	85394753	85418432	51.32
Control_hypoxia_vs_Control_normoxia	ENSG00000167900	TK1	6301.5	5627.07	5361.2	5290.8	5300.26	5437.69	4932.9	5433.36	5000.56	4928.46	8634.17	8143.84	8414.58	7150.61	6736.41	6274.23	7564	6877.49	6319.3	0.629996	0.0700136	8.9982	2.29e-19	1.31e-17	thymidine kinase 1 [Source:HGNC Symbol;Acc:HGNC:11830]	protein_coding	17	78174091	78187233	53.19
Control_hypoxia_vs_Control_normoxia	ENSG00000072274	TFRC	38003.9	28694.3	30295.7	28152.3	30656.8	32266.1	28347.9	34542.9	30657.9	31345.4	49731.3	48884.9	41934.2	39129.2	37931.1	33343.7	54310.3	52185.5	51661.3	0.689844	0.0767733	8.98546	2.58e-19	1.46e-17	transferrin receptor [Source:HGNC Symbol;Acc:HGNC:11763]	protein_coding	3	196012511	196082153	42.38
Control_hypoxia_vs_Control_normoxia	ENSG00000107929	LARP4B	2695.68	3236.25	3132.37	3169.89	2774.51	2945.96	2944.98	2790.89	2941.19	2923.79	2111.22	2347.65	2351.06	2259.24	2402.35	2358.34	2508.3	2675.99	2648.27	-0.487119	0.0542596	-8.97756	2.77e-19	1.56e-17	La ribonucleoprotein 4B [Source:HGNC Symbol;Acc:HGNC:28987]	protein_coding	10	806933	931821	42.73
Control_hypoxia_vs_Control_normoxia	ENSG00000156804	FBXO32	1162.81	361.694	408.661	355.288	1819.88	1680.93	1695.08	428.426	416.134	417.246	705.078	661.158	772.893	2832.53	3130.23	3320.89	627.389	568.284	728.761	0.925647	0.103231	8.96673	3.05e-19	1.72e-17	F-box protein 32 [Source:HGNC Symbol;Acc:HGNC:16731]	protein_coding	8	123497889	123541206	44.08
Control_hypoxia_vs_Control_normoxia	ENSG00000265972	TXNIP	521.24	515.888	473.979	452.968	282.984	330.585	313.551	413.283	472.029	452.947	892.667	1011.75	1083.52	147.587	167.687	196.15	711.838	644.06	818.859	1.05043	0.117412	8.94651	3.67e-19	2.06e-17	thioredoxin interacting protein [Source:HGNC Symbol;Acc:HGNC:16952]	protein_coding	1	145992435	145996579	42.39
Control_hypoxia_vs_Control_normoxia	ENSG00000172667	ZMAT3	1027.9	1339	1221.4	1316.65	1158.37	1095.28	1040.78	1196.89	1127.52	1152.66	808.478	799.731	705.308	954.037	906.906	968.099	811.237	989.033	910.92	-0.740408	0.0828238	-8.93956	3.91e-19	2.18e-17	zinc finger matrin-type 3 [Source:HGNC Symbol;Acc:HGNC:29983]	protein_coding	3	178960121	179072215	39.67
Control_hypoxia_vs_Control_normoxia	ENSG00000197956	S100A6	3968.03	3525.92	3513.05	3303.93	3268.91	3108.86	2996.62	3520.96	3545.82	3170.73	4816.94	4779.69	5255.58	4070.59	4276.14	4248.32	4767.37	4744.75	4510.37	0.521968	0.0584819	8.9253	4.44e-19	2.48e-17	S100 calcium binding protein A6 [Source:HGNC Symbol;Acc:HGNC:10496]	protein_coding	1	153534599	153536244	58.51
Control_hypoxia_vs_Control_normoxia	ENSG00000068654	POLR1A	2837.47	3411.8	3989.04	3658.95	3423.58	3696	3252.32	3592.01	3471.26	3073.98	1963.88	1885.91	1687.36	1903.57	2467.25	2359.63	2098.47	2359.51	2779.88	-0.997195	0.111742	-8.92408	4.49e-19	2.5e-17	RNA polymerase I subunit A [Source:HGNC Symbol;Acc:HGNC:17264]	protein_coding	2	86020216	86106155	46.69
Control_hypoxia_vs_Control_normoxia	ENSG00000088992	TESC	771.882	735.774	720.32	687.015	469.464	373.616	395.497	702.098	681.504	715.908	1279.75	1219.4	1135.5	532.835	500.79	473.234	1173.92	1062.94	1034.32	0.765771	0.0860343	8.90077	5.55e-19	3.07e-17	tescalcin [Source:HGNC Symbol;Acc:HGNC:26065]	protein_coding	12	117038923	117099479	51.4
Control_hypoxia_vs_Control_normoxia	ENSG00000179152	TCAIM	1513.09	1289.95	1284.56	1302.55	1291.76	1319.87	1151.97	1418	1309.39	1320.03	1876.34	1951.58	1843.34	1524.09	1469.42	1396.69	1799.85	1862.1	1824.15	0.549845	0.0618211	8.89414	5.89e-19	3.25e-17	T cell activation inhibitor, mitochondrial [Source:HGNC Symbol;Acc:HGNC:25241]	protein_coding	3	44338119	44409451	39.47
Control_hypoxia_vs_Control_normoxia	ENSG00000135924	DNAJB2	762.123	535.383	522.194	608.435	547.986	584.694	654.686	485.904	581.166	468.56	983.108	1056.57	1190.99	726.678	788.189	741.836	1166.98	1015	1059.85	0.949011	0.106866	8.88037	6.66e-19	3.66e-17	DnaJ heat shock protein family (Hsp40) member B2 [Source:HGNC Symbol;Acc:HGNC:5228]	protein_coding	2	219279342	219286898	56.76
Control_hypoxia_vs_Control_normoxia	ENSG00000178409	BEND3	640.959	777.647	795.062	830.396	756.277	752.69	812.68	737.89	808.659	703.805	485.717	492.831	485.73	439.752	502.181	510.495	530.194	552.684	562.566	-0.715833	0.0806829	-8.87217	7.17e-19	3.93e-17	BEN domain containing 3 [Source:HGNC Symbol;Acc:HGNC:23040]	protein_coding	6	107065182	107115515	47.6
Control_hypoxia_vs_Control_normoxia	ENSG00000109475	RPL34	8699.41	7499.51	7367.02	6976.3	7381.34	7064.18	6688.39	7986.41	7677.55	7583.15	10930.5	10443	10621	10134.5	9554.07	9342.34	10738.6	9544.87	9056.56	0.551035	0.0621953	8.85976	8.02e-19	4.38e-17	ribosomal protein L34 [Source:HGNC Symbol;Acc:HGNC:10340]	protein_coding	4	108620569	108630412	41.51
Control_hypoxia_vs_Control_normoxia	ENSG00000129235	TXNDC17	1428.44	1230.13	1135.8	1113.23	1263.48	1172.77	1121.49	1066.95	1010.35	991.404	2052.25	1916.98	2057.88	1791.63	1656.04	1504.01	1723.64	1545.42	1358.48	0.792713	0.0895581	8.85138	8.64e-19	4.7e-17	thioredoxin domain containing 17 [Source:HGNC Symbol;Acc:HGNC:28218]	protein_coding	17	6640985	6644541	41.89
Control_hypoxia_vs_Control_normoxia	ENSG00000145425	RPS3A	48833.2	39176.8	38582.3	34737.5	39916.6	38445.9	33126.7	42213.5	39350.9	39670.5	63170.6	60194.8	58914.4	61941.5	60429.3	55575.6	63986.4	54957.8	54607.2	0.696382	0.0787271	8.84551	9.11e-19	4.94e-17	ribosomal protein S3A [Source:HGNC Symbol;Acc:HGNC:10421]	protein_coding	4	151099624	151104642	41.26
Control_hypoxia_vs_Control_normoxia	ENSG00000142541	RPL13A	70798	59502.7	58844.3	52175.9	59895.4	51633.3	48923.8	62072.3	58174.5	57992.3	93060.3	89831.8	92535.6	79025.9	80874	73232.5	91754.9	86796.9	78037.6	0.691766	0.078232	8.8425	9.36e-19	5.06e-17	ribosomal protein L13a [Source:HGNC Symbol;Acc:HGNC:10304]	protein_coding	19	49487510	49493057	52.27
Control_hypoxia_vs_Control_normoxia	ENSG00000165995	CACNB2	973.311	1049.03	1115.66	1163.61	1170.71	1109.76	1388.59	1035.09	1083.02	993.77	664.327	671.695	629.488	1042.4	1066.22	1133.28	718.336	726.39	758.22	-0.758958	0.0858471	-8.84081	9.5e-19	5.12e-17	calcium voltage-gated channel auxiliary subunit beta 2 [Source:HGNC Symbol;Acc:HGNC:1402]	protein_coding	10	18140424	18543557	40.46
Control_hypoxia_vs_Control_normoxia	ENSG00000139832	RAB20	1714.94	1419.59	1472.05	1439.84	1575.19	1557.68	1355.09	1543.56	1487.52	1525.16	2140.34	2071.94	2188.01	1836.58	1746.11	1819.74	1994.52	1900.4	1795.56	0.562377	0.0636469	8.83588	9.93e-19	5.33e-17	RAB20, member RAS oncogene family [Source:HGNC Symbol;Acc:HGNC:18260]	protein_coding	13	110523066	110561722	49.73
Control_hypoxia_vs_Control_normoxia	ENSG00000130956	HABP4	430.035	457.059	463.754	463.872	631.188	566.65	590.362	485.068	474.748	428.064	202.513	234.027	278.215	511.825	513.798	581.685	284.345	281.949	291.505	-0.967452	0.109695	-8.81948	1.15e-18	6.15e-17	hyaluronan binding protein 4 [Source:HGNC Symbol;Acc:HGNC:17062]	protein_coding	9	96450169	96491336	43.82
Control_hypoxia_vs_Control_normoxia	ENSG00000164134	NAA15	4431.48	4696.84	4999.45	5061.66	5029.09	5458	4940.35	4963.1	5327.11	4818.89	3393.97	3423.32	3635.04	4070.03	3971.42	4022.18	3909.45	3868.42	4178.36	-0.499383	0.0567639	-8.79755	1.4e-18	7.45e-17	N-alpha-acetyltransferase 15, NatA auxiliary subunit [Source:HGNC Symbol;Acc:HGNC:30782]	protein_coding	4	139301446	139420033	39.06
Control_hypoxia_vs_Control_normoxia	ENSG00000108578	BLMH	2442.66	2900.89	2882.14	2656.65	2850.91	3006.29	2722.79	2648.21	2755.87	2738.84	2037.84	2006.8	1877.11	2298.89	2501.06	2365.7	1955.2	1899.96	1862.67	-0.507367	0.0579125	-8.76092	1.94e-18	1.03e-16	bleomycin hydrolase [Source:HGNC Symbol;Acc:HGNC:1059]	protein_coding	17	30248203	30292056	40.18
Control_hypoxia_vs_Control_normoxia	ENSG00000082438	COBLL1	301.533	380.393	439.492	423.776	386.412	418.279	398.748	361.52	351.354	334.576	204.405	195.908	203.942	214.918	245.898	240.047	220.145	175.429	232.348	-1.04248	0.119007	-8.75983	1.96e-18	1.04e-16	cordon-bleu WH2 repeat protein like 1 [Source:HGNC Symbol;Acc:HGNC:23571]	protein_coding	2	164653624	164843679	36.27
Control_hypoxia_vs_Control_normoxia	ENSG00000198042	MAK16	1256.29	1413.11	1574.06	1512.57	1407.06	1581.76	1389.49	1419.59	1383.6	1398.22	937.018	1008.19	1016.99	1179.67	1178.89	1209.62	945.838	1015.53	1041.91	-0.602763	0.0690057	-8.73498	2.44e-18	1.29e-16	MAK16 homolog [Source:HGNC Symbol;Acc:HGNC:13703]	protein_coding	8	33485182	33501262	39.93
Control_hypoxia_vs_Control_normoxia	ENSG00000196154	S100A4	10248.4	9504.66	9043.05	8747.79	7987.27	7746.51	7504.56	9932.18	9711.85	9306.33	12208.6	12377.9	13184.5	9815.42	9820.46	10587.7	12831.2	12518.4	11642	0.468583	0.0536545	8.73334	2.47e-18	1.3e-16	S100 calcium binding protein A4 [Source:HGNC Symbol;Acc:HGNC:10494]	protein_coding	1	153543613	153550136	56.3
Control_hypoxia_vs_Control_normoxia	ENSG00000011007	ELOA	2032.83	2222.93	2249.47	2378.67	2398.64	2458.89	2381.1	2178.04	2384.49	2287.07	1433.6	1664.15	1576.17	1800.01	1939.87	1936.77	1773.98	1712.86	1814.31	-0.551684	0.0631773	-8.73232	2.5e-18	1.31e-16	elongin A [Source:HGNC Symbol;Acc:HGNC:11620]	protein_coding	1	23743448	23762059	45.21
Control_hypoxia_vs_Control_normoxia	ENSG00000100504	PYGL	3588.04	3252.13	3342.03	3175.47	3134.41	3148.44	3032.14	3336.68	3227.56	3104.24	4282.25	4254.07	4595.26	3125.53	3302.03	3129.77	4294.45	4306.81	4541.44	0.426252	0.0488319	8.72897	2.57e-18	1.34e-16	glycogen phosphorylase L [Source:HGNC Symbol;Acc:HGNC:9725]	protein_coding	14	50857891	50944483	42.37
Control_hypoxia_vs_Control_normoxia	ENSG00000158710	TAGLN2	26625.2	22190.6	22047.5	20749.3	22228.8	21488.7	19834	24986.3	22482.5	22700	34052.1	32705.4	31117.8	30248.8	29310.8	27648.6	34504.3	31660	29298.9	0.590989	0.0678157	8.71464	2.92e-18	1.52e-16	transgelin 2 [Source:HGNC Symbol;Acc:HGNC:11554]	protein_coding	1	159918107	159925507	56.34
Control_hypoxia_vs_Control_normoxia	ENSG00000180185	FAHD1	1385.06	1182.39	1149.57	1085.73	1308.09	1241.28	1129.78	1242.63	1115.33	1120.59	1801.42	1806.88	1650.36	1527.88	1562.26	1542.43	1567.15	1446.5	1450.73	0.625982	0.0719656	8.69836	3.37e-18	1.75e-16	fumarylacetoacetate hydrolase domain containing 1 [Source:HGNC Symbol;Acc:HGNC:14169]	protein_coding	16	1826967	1840207	45.43
Control_hypoxia_vs_Control_normoxia	ENSG00000153904	DDAH1	3664.63	3956.84	4039.58	3967.3	4227.6	4455.5	4314.72	3824.13	4064.89	3744.68	2951.64	2884.59	2741.89	3712.37	3544.54	3723.51	3080.41	3216.62	3512.45	-0.478359	0.0551058	-8.68073	3.93e-18	2.04e-16	dimethylarginine dimethylaminohydrolase 1 [Source:HGNC Symbol;Acc:HGNC:2715]	protein_coding	1	85318481	85578363	39.19
Control_hypoxia_vs_Control_normoxia	ENSG00000125991	ERGIC3	5330.46	4729.95	4768.33	4538.97	4759.99	4025.25	4275.68	4701.02	4753.71	4920.98	6583.5	6453.02	6428.84	5542.82	5656.47	5621	6291.78	6054.51	5842.52	0.472367	0.0544707	8.67195	4.25e-18	2.19e-16	ERGIC and golgi 3 [Source:HGNC Symbol;Acc:HGNC:15927]	protein_coding	20	35542038	35557634	50.91
Control_hypoxia_vs_Control_normoxia	ENSG00000135404	CD63	8905.29	7315.26	7531.83	6547.07	8165.16	7466.31	6914.54	7762.29	7336.64	7320.12	10960.3	10738.4	10467.8	10783.6	10738.8	10329.8	10548.9	10073.1	9295.29	0.589287	0.0679981	8.66623	4.47e-18	2.3e-16	CD63 molecule [Source:HGNC Symbol;Acc:HGNC:1692]	protein_coding	12	55725323	55729707	59.18
Control_hypoxia_vs_Control_normoxia	ENSG00000235173	HGH1	2139.08	2317.05	2345.34	2472	2412.65	2401.96	2354.37	2481.78	2570.94	2593.8	1673.14	1695.79	1866.64	1959.44	2007.01	2089.71	1742.29	1781.15	1738.39	-0.452979	0.0525365	-8.62218	6.57e-18	3.37e-16	HGH1 homolog [Source:HGNC Symbol;Acc:HGNC:24161]	protein_coding	8	144137774	144140851	64.55
Control_hypoxia_vs_Control_normoxia	ENSG00000164111	ANXA5	9476.21	8161.91	8306.6	7747.54	8840.73	8656.02	7852.2	8746.81	8211.61	8382.91	11375.7	11243	10582.7	10091.3	9986.92	9920.06	11299.2	10427	10739.6	0.456292	0.0529382	8.61934	6.73e-18	3.44e-16	annexin A5 [Source:HGNC Symbol;Acc:HGNC:543]	protein_coding	4	121667946	121696995	38.94
Control_hypoxia_vs_Control_normoxia	ENSG00000171388	APLN	85.3214	57.1499	40.5106	41.2077	31.7635	44.9118	47.2118	51.2474	51.6402	41.3104	166.305	147.584	179.928	81.952	70.5637	64.1332	138.878	144.797	134.692	1.82852	0.212173	8.61807	6.81e-18	3.47e-16	apelin [Source:HGNC Symbol;Acc:HGNC:16665]	protein_coding	X	129645259	129654956	56.18
Control_hypoxia_vs_Control_normoxia	ENSG00000183255	PTTG1IP	5975.52	4775.9	4841.31	4545.47	4980.48	4802.63	4508.58	5162.36	4827.59	4949.72	8215.94	7623.83	6996.71	7159.92	6390.83	5857.16	7842.88	7382.34	6695.62	0.690066	0.0800787	8.61734	6.85e-18	3.48e-16	PTTG1 interacting protein [Source:HGNC Symbol;Acc:HGNC:13524]	protein_coding	21	44849585	44873903	51
Control_hypoxia_vs_Control_normoxia	ENSG00000163584	RPL22L1	2599.49	2304.71	2317.84	2039.35	2222.63	2096.37	2005.03	2091.74	2063.67	1982.9	3454.08	3469.07	3180.73	3095.85	3084.7	3302.43	2881.62	2490.44	2707.6	0.604397	0.0702582	8.6025	7.8e-18	3.95e-16	ribosomal protein L22 like 1 [Source:HGNC Symbol;Acc:HGNC:27610]	protein_coding	3	170864875	170870208	39.31
Control_hypoxia_vs_Control_normoxia	ENSG00000167658	EEF2	104327	93313.8	91629.6	88950.9	93051.7	88804.8	85189.8	101402	97913.7	95830.5	130036	125163	117081	106871	104139	107615	122038	119030	109832	0.442846	0.0514852	8.60142	7.87e-18	3.97e-16	eukaryotic translation elongation factor 2 [Source:HGNC Symbol;Acc:HGNC:3214]	protein_coding	19	3976056	3985463	59.53
Control_hypoxia_vs_Control_normoxia	ENSG00000175573	C11orf68	670.088	540.257	567.13	547.497	520.456	483.856	490.642	561.843	534.719	526.794	1021.62	900.905	926.261	702.997	620.041	743.667	831.445	826.019	715.438	0.784237	0.0912031	8.59879	8.06e-18	4.05e-16	chromosome 11 open reading frame 68 [Source:HGNC Symbol;Acc:HGNC:28801]	protein_coding	11	65916810	65919062	61.47
Control_hypoxia_vs_Control_normoxia	ENSG00000116857	TMEM9	2991.4	2391.65	2375.6	2155.22	2623.23	2317.69	2224.04	2602.7	2486.19	2378.2	3911.3	3711.84	3685.37	3740.39	3662.64	3279.16	3728.57	3495.52	3075.93	0.709358	0.0826079	8.58705	8.92e-18	4.47e-16	transmembrane protein 9 [Source:HGNC Symbol;Acc:HGNC:18823]	protein_coding	1	201134772	201171574	48.53
Control_hypoxia_vs_Control_normoxia	ENSG00000104687	GSR	3741.86	4373.01	4173.34	4012.73	4054.19	4083.24	3730.32	4141.83	4210.06	4072.91	3138.52	3169.37	3239.01	3673.5	3740.04	3755.64	3237.47	3286.95	3261.34	-0.395285	0.0461374	-8.56756	1.06e-17	5.28e-16	glutathione-disulfide reductase [Source:HGNC Symbol;Acc:HGNC:4623]	protein_coding	8	30678066	30727846	44.66
Control_hypoxia_vs_Control_normoxia	ENSG00000277443	MARCKS	8060.87	8017.53	7516.07	6552.73	6325.97	6183.47	5653.17	7490.17	7624.72	6912	11364.5	10805.2	10687.8	6732.58	6708.46	6741.58	10086.9	9827.46	9865.43	0.573982	0.0671676	8.54552	1.28e-17	6.37e-16	myristoylated alanine rich protein kinase C substrate [Source:HGNC Symbol;Acc:HGNC:6759]	protein_coding	6	113857345	113863475	48.52
Control_hypoxia_vs_Control_normoxia	ENSG00000114209	PDCD10	3489.15	2872.04	2692.06	2607.09	3015.23	3086.79	2744.9	3103.28	3123.47	2961.22	4554.98	4421.03	4078.94	4015.75	3520.8	3345.17	4583.93	4185.64	3892.35	0.677233	0.0792671	8.54368	1.3e-17	6.46e-16	programmed cell death 10 [Source:HGNC Symbol;Acc:HGNC:8761]	protein_coding	3	167683298	167734939	35.73
Control_hypoxia_vs_Control_normoxia	ENSG00000086712	TXLNG	2602.37	2931.66	3150.99	3173.73	3001.3	3137.23	3060.16	2857.77	3018.37	2996.33	1966.83	2063.64	2080.4	2184.09	2155.25	2447.67	2038.17	2137	2441.99	-0.599641	0.0701931	-8.54274	1.31e-17	6.47e-16	taxilin gamma [Source:HGNC Symbol;Acc:HGNC:18578]	protein_coding	X	16786432	16844519	42.93
Control_hypoxia_vs_Control_normoxia	ENSG00000135750	KCNK1	986.252	924.321	837.92	796.619	717.961	786.142	736.967	899.851	892.342	895.127	1333.4	1277.59	1271.74	924.774	937.55	854.319	1284.47	1187.09	1194.36	0.604952	0.0708146	8.54275	1.31e-17	6.47e-16	potassium two pore domain channel subfamily K member 1 [Source:HGNC Symbol;Acc:HGNC:6272]	protein_coding	1	233614106	233672514	42.07
Control_hypoxia_vs_Control_normoxia	ENSG00000141905	NFIC	5011.04	6766.43	6471.45	7116.84	5762.16	6108.23	6129.92	5978.87	6596.2	6998.52	2710.69	3621.53	3568.46	3084.29	3319.34	4096.21	3323.02	4137.36	4409.16	-1.03989	0.121906	-8.53031	1.46e-17	7.18e-16	nuclear factor I C [Source:HGNC Symbol;Acc:HGNC:7786]	protein_coding	19	3314403	3469217	55.09
Control_hypoxia_vs_Control_normoxia	ENSG00000129103	SUMF2	4519.11	4078.03	4342.88	4127.68	3878.1	3583.77	3655.64	3763.59	3848.36	4082.65	5577.41	5547.07	5698.37	4571.92	4909.05	4908.56	5104.52	4858.99	4807.38	0.423215	0.0496313	8.52718	1.5e-17	7.36e-16	sulfatase modifying factor 2 [Source:HGNC Symbol;Acc:HGNC:20415]	protein_coding	7	56064002	56080670	49.29
Control_hypoxia_vs_Control_normoxia	ENSG00000089876	DHX32	1269.2	1033.96	1101.8	968.096	1139.67	1011.73	1035.93	1016.89	1061.05	1028	1805.89	1604.24	1539.13	1302.72	1244.55	1246.01	1695.04	1503.24	1507.74	0.677579	0.0795045	8.52252	1.56e-17	7.63e-16	DEAH-box helicase 32 (putative) [Source:HGNC Symbol;Acc:HGNC:16717]	protein_coding	10	125836337	125896436	41.45
Control_hypoxia_vs_Control_normoxia	ENSG00000062485	CS	7622.9	8155.92	8440.63	8667.33	8328.89	9057.25	8537.2	8529.96	8450.28	8266.47	6328.02	6351.82	6183.99	7037.07	6845.83	7417.09	6521.04	6842.72	7250.67	-0.421392	0.0496301	-8.49065	2.05e-17	1e-15	citrate synthase [Source:HGNC Symbol;Acc:HGNC:2422]	protein_coding	12	56271699	56300391	46.15
Control_hypoxia_vs_Control_normoxia	ENSG00000064666	CNN2	6508.33	7188.54	6804.35	7234.17	7504.58	7397.69	7081.47	7033.45	7252.34	7399.73	4851.78	4932.94	5294.29	6379.26	6127.51	7039.39	5573.56	5953.84	6100.98	-0.494735	0.0583618	-8.47704	2.31e-17	1.12e-15	calponin 2 [Source:HGNC Symbol;Acc:HGNC:2156]	protein_coding	19	1026586	1039068	59.72
Control_hypoxia_vs_Control_normoxia	ENSG00000104131	EIF3J	7361.15	7516.04	7916.19	8059.21	7696.08	8240.25	8090.66	7798.42	7654.61	7784.71	5672.39	5852.93	5916.39	8134.5	7945.83	7664.57	7320.38	6809.24	6428.23	-0.430038	0.0508636	-8.45472	2.8e-17	1.36e-15	eukaryotic translation initiation factor 3 subunit J [Source:HGNC Symbol;Acc:HGNC:3270]	protein_coding	15	44537125	44563029	42.02
Control_hypoxia_vs_Control_normoxia	ENSG00000143319	ISG20L2	2271.84	2625.34	2758.79	2658.22	2447.63	2591.05	2639.09	2657.41	2547.22	2585.56	1894.89	1868.33	1994.35	1684.45	1818.81	1860.98	2071.82	2210.76	1978.46	-0.483749	0.0572974	-8.44277	3.1e-17	1.5e-15	interferon stimulated exonuclease gene 20 like 2 [Source:HGNC Symbol;Acc:HGNC:25745]	protein_coding	1	156721891	156728766	50.2
Control_hypoxia_vs_Control_normoxia	ENSG00000128951	DUT	6232.82	5333.6	5287.91	5389.7	5429.56	5031.84	4822.91	5789.88	5722.05	5458.17	7908.02	7334.8	7787.4	6854.57	6806.26	6150.18	7532.41	6941.6	6609.87	0.523893	0.0620569	8.44214	3.12e-17	1.5e-15	deoxyuridine triphosphatase [Source:HGNC Symbol;Acc:HGNC:3078]	protein_coding	15	48331011	48343373	39.96
Control_hypoxia_vs_Control_normoxia	ENSG00000145730	PAM	2504.55	2043.43	1904.17	1984.75	1933.57	1972.04	1810.06	1834.59	1951.85	1949.51	3136.55	3635.28	4168.55	1749.39	2039.65	2035.6	3173.51	3608.75	4150.61	0.881586	0.104625	8.42614	3.57e-17	1.72e-15	peptidylglycine alpha-amidating monooxygenase [Source:HGNC Symbol;Acc:HGNC:8596]	protein_coding	5	102753981	103029730	35.93
Control_hypoxia_vs_Control_normoxia	ENSG00000172216	CEBPB	2993.33	2629.5	2506.97	2437.44	2459.49	2262.81	2237.58	2668.99	2720.17	2534.48	3750.85	3828.26	4097.15	2793.15	3272.83	3394.58	3188.62	3496.48	3600.57	0.624216	0.0743517	8.39545	4.64e-17	2.22e-15	CCAAT enhancer binding protein beta [Source:HGNC Symbol;Acc:HGNC:1834]	protein_coding	20	50190830	50192668	66.23
Control_hypoxia_vs_Control_normoxia	ENSG00000006534	ALDH3B1	2626.5	2450.92	2325.37	2323.65	2210.18	2086.01	2396.61	2282.76	2341.47	2357.87	3290.3	3312.03	3523.02	2595.41	2707.59	2827.37	2911.14	2628.59	2706.8	0.511308	0.0609517	8.38875	4.91e-17	2.35e-15	aldehyde dehydrogenase 3 family member B1 [Source:HGNC Symbol;Acc:HGNC:410]	protein_coding	11	68008578	68029282	58.4
Control_hypoxia_vs_Control_normoxia	ENSG00000196968	FUT11	755.231	628.487	552.061	596.426	587.904	567.546	622.25	495.253	567.048	497.255	1034.24	1059.06	1304.91	486.301	503.253	578.307	1037.67	1217.57	1258.62	0.930199	0.110932	8.3853	5.06e-17	2.41e-15	fucosyltransferase 11 [Source:HGNC Symbol;Acc:HGNC:19233]	protein_coding	10	73772276	73780251	47.53
Control_hypoxia_vs_Control_normoxia	ENSG00000164733	CTSB	2652.52	2386.49	2337.29	2416.16	2516.05	2337.47	2426.22	2324.67	2432.16	2463.31	3050.63	3138	3135.37	2542.79	2685.34	2727.22	2972.13	2970.54	2883.42	0.383818	0.045831	8.37464	5.54e-17	2.63e-15	cathepsin B [Source:HGNC Symbol;Acc:HGNC:2527]	protein_coding	8	11842524	11869533	52.18
Control_hypoxia_vs_Control_normoxia	ENSG00000116649	SRM	4890.46	5479.11	5248.96	5268.43	5816.92	5487.06	5228.93	5915.08	5826.64	5906.29	3708.93	3659.45	4040.11	4324.26	4723.92	4953.96	4088.31	4303.46	4048.43	-0.489261	0.0585115	-8.3618	6.18e-17	2.92e-15	spermidine synthase [Source:HGNC Symbol;Acc:HGNC:11296]	protein_coding	1	11054584	11060020	59.85
Control_hypoxia_vs_Control_normoxia	ENSG00000148843	PDCD11	2656.19	2838.3	3335.09	3211.89	2852.62	3176.94	3236.54	2937.83	3178.03	3083.34	1929.78	1874.76	2040.57	2376.92	2354.96	2432.53	2034.01	2450.08	2467.18	-0.684313	0.081929	-8.35251	6.68e-17	3.15e-15	programmed cell death 11 [Source:HGNC Symbol;Acc:HGNC:13408]	protein_coding	10	103396626	103446294	46.81
Control_hypoxia_vs_Control_normoxia	ENSG00000124839	RAB17	731.699	567.049	589.43	558.026	503.575	542.092	532.225	556.864	605.775	614.947	991.754	963.278	995.946	641.219	612.355	546.242	1114.85	1251.42	983.523	0.78446	0.0940187	8.34366	7.2e-17	3.39e-15	RAB17, member RAS oncogene family [Source:HGNC Symbol;Acc:HGNC:16523]	protein_coding	2	237574322	237601614	52.74
Control_hypoxia_vs_Control_normoxia	ENSG00000112972	HMGCS1	2486.6	2554.62	2521.87	2508.46	2840.6	3079.31	2999.12	2711.48	2900.58	2855.33	1432.59	1574.35	1522.85	2790.32	3331.98	3278.65	1728.66	1877.18	2250.87	-0.743142	0.0891053	-8.34004	7.43e-17	3.48e-15	3-hydroxy-3-methylglutaryl-CoA synthase 1 [Source:HGNC Symbol;Acc:HGNC:5007]	protein_coding	5	43287470	43313512	38.76
Control_hypoxia_vs_Control_normoxia	ENSG00000196642	RABL6	3483.37	3144.69	2974.01	3140.75	3007.73	2700.12	3040.95	3325.29	3070.12	3178.28	4229.76	4196.13	4182.87	3610.41	3352.85	3441.39	4093.29	4079.83	3932.15	0.444458	0.0533479	8.33132	7.99e-17	3.74e-15	RAB, member RAS oncogene family like 6 [Source:HGNC Symbol;Acc:HGNC:24703]	protein_coding	9	136807943	136841187	57.06
Control_hypoxia_vs_Control_normoxia	ENSG00000162613	FUBP1	4927.53	5543.92	5902.8	5358.13	5591.39	5336.25	5438.26	5653.97	5693.51	5532.12	4177.75	4315.97	4111.56	4344.47	3871.34	4001.52	4693.57	4530.13	4598.82	-0.412556	0.0496201	-8.3143	9.23e-17	4.3e-15	far upstream element binding protein 1 [Source:HGNC Symbol;Acc:HGNC:4004]	protein_coding	1	77944055	77979110	36.32
Control_hypoxia_vs_Control_normoxia	ENSG00000137876	RSL24D1	5842.01	4744.42	4646.46	4361.29	4951.83	4950.18	4319.54	5097.36	4789.43	4390.28	7355.7	6815.58	6880.69	7768.92	7899.97	7039.44	6800.69	6237.91	6106.59	0.614809	0.0740107	8.30703	9.81e-17	4.56e-15	ribosomal L24 domain containing 1 [Source:HGNC Symbol;Acc:HGNC:18479]	protein_coding	15	55180806	55197049	36.2
Control_hypoxia_vs_Control_normoxia	ENSG00000100300	TSPO	4127.58	3400.99	3405.43	3288.86	3566.3	3158.86	3306.49	3830.27	3567.52	3800.77	5334.44	4977.36	5221.26	4659.3	4524.88	4401.93	5108.4	4719.55	4023.92	0.621732	0.0748576	8.30553	9.94e-17	4.61e-15	translocator protein [Source:HGNC Symbol;Acc:HGNC:1158]	protein_coding	22	43151547	43163242	57.74
Control_hypoxia_vs_Control_normoxia	ENSG00000103507	BCKDK	2009.15	1835.52	1717.71	1879.89	1667.28	1848.99	1793.5	1803.31	1997.02	1817.87	2619.16	2558.2	2648.76	1701.82	1632.5	1836.44	2201.32	2333.5	2271.92	0.523857	0.0631109	8.30058	1.04e-16	4.79e-15	branched chain keto acid dehydrogenase kinase [Source:HGNC Symbol;Acc:HGNC:16902]	protein_coding	16	31106107	31112791	57.82
Control_hypoxia_vs_Control_normoxia	ENSG00000104812	GYS1	3376.46	3004.11	2888.21	3017.03	3190.7	3056.01	2921.56	2931.15	3114.88	3290.53	4038.87	4455.67	4073.72	2961.92	2858.42	3077.71	3832.71	3937.9	4125.14	0.49697	0.0599161	8.29443	1.09e-16	5.03e-15	glycogen synthase 1 [Source:HGNC Symbol;Acc:HGNC:4706]	protein_coding	19	48968130	48993310	52.54
Control_hypoxia_vs_Control_normoxia	ENSG00000145287	PLAC8	3744.49	3043.75	3111.6	2735.09	3741.85	3379.38	2933.68	3097.24	3038.87	2761.81	4749.79	4686.23	5007.28	3986.66	3737.26	3449.82	4864.6	4521.6	4554.33	0.700767	0.0846231	8.28103	1.22e-16	5.61e-15	placenta associated 8 [Source:HGNC Symbol;Acc:HGNC:19254]	protein_coding	4	83090048	83137075	41.72
Control_hypoxia_vs_Control_normoxia	ENSG00000116661	FBXO2	1389.95	1213.07	1294.96	1227.26	1207.35	1106.39	1147.43	1081.02	1016.14	1028.39	1793.95	1730.79	1835.48	1620.85	1596.54	1636.12	1523.19	1576.81	1383.35	0.520811	0.0629788	8.26963	1.34e-16	6.16e-15	F-box protein 2 [Source:HGNC Symbol;Acc:HGNC:13581]	protein_coding	1	11637018	11655785	55.46
Control_hypoxia_vs_Control_normoxia	ENSG00000166171	DPCD	573.155	478.311	484.005	397.915	471.271	481.866	446.551	437.511	375.793	437.321	797.802	816.326	825.673	568.087	582.928	602.916	753.777	741.651	617.081	0.851434	0.102966	8.26912	1.35e-16	6.17e-15	deleted in primary ciliary dyskinesia homolog (mouse) [Source:HGNC Symbol;Acc:HGNC:24542]	protein_coding	10	101570560	101609662	50.18
Control_hypoxia_vs_Control_normoxia	ENSG00000111276	CDKN1B	2764.85	2497.42	2352.7	2419	1968.33	2042.64	1973.21	2532.56	2326.16	2432.7	3836.44	3615.42	3426.54	2820.23	2525.26	2436.32	3844.45	3360.72	3357.17	0.582147	0.070448	8.26349	1.41e-16	6.45e-15	cyclin dependent kinase inhibitor 1B [Source:HGNC Symbol;Acc:HGNC:1785]	protein_coding	12	12685498	12722369	42.64
Control_hypoxia_vs_Control_normoxia	ENSG00000104872	PIH1D1	2125.87	1872	1796.26	1772.07	1858.98	1607.74	1673.15	1917	1838.15	1900.6	2693.04	2713.08	2993.26	2197.38	2102.83	2013.36	2686.34	2402.49	2227.86	0.625576	0.0757165	8.26209	1.43e-16	6.5e-15	PIH1 domain containing 1 [Source:HGNC Symbol;Acc:HGNC:26075]	protein_coding	19	49446298	49453497	55.81
Control_hypoxia_vs_Control_normoxia	ENSG00000102743	SLC25A15	924.98	1126.13	1097.38	1152.63	1085.66	1132.81	1132.83	1013.18	1220.69	1154.44	588.728	630.521	680.704	701.679	901.508	879.829	647.909	748.423	754.606	-0.833097	0.100912	-8.25567	1.51e-16	6.84e-15	solute carrier family 25 member 15 [Source:HGNC Symbol;Acc:HGNC:10985]	protein_coding	13	40789412	40812460	46.25
Control_hypoxia_vs_Control_normoxia	ENSG00000289609		100.01	32.8873	50.8597	47.0916	74.6611	64.4574	63.2801	32.5717	41.5239	48.1183	154.661	182.685	258.507	75.8407	105.807	124.368	128.166	141.243	173.457	2.17799	0.26422	8.24307	1.68e-16	7.58e-15	novel transcript	lncRNA	6	43990798	43999561	52.5
Control_hypoxia_vs_Control_normoxia	ENSG00000167526	RPL13	42043.8	37057	35935.5	33561.6	35965.6	32666.4	31400.5	39230.6	37635.5	37345.7	51404	50076.4	50148.3	47567.3	47571.5	46362.5	51550.6	47421.8	43887.1	0.50907	0.0617784	8.24025	1.72e-16	7.74e-15	ribosomal protein L13 [Source:HGNC Symbol;Acc:HGNC:10303]	protein_coding	16	89560677	89564542	54.97
Control_hypoxia_vs_Control_normoxia	ENSG00000242247	ARFGAP3	818.149	620.566	716.928	645.428	570.703	630.795	693.241	730.465	692.6	636.8	1111.71	1053.94	1075.8	891.698	830.449	938.801	976.097	980.31	930.35	0.711934	0.0865889	8.22201	2e-16	8.99e-15	ADP ribosylation factor GTPase activating protein 3 [Source:HGNC Symbol;Acc:HGNC:661]	protein_coding	22	42796502	42858106	45
Control_hypoxia_vs_Control_normoxia	ENSG00000183258	DDX41	2227.25	2024.94	1939.18	1950.89	2029.25	2182.47	1984.46	1838.47	1854.77	1968.51	2564.26	2649.78	2830.24	1912.98	1994.45	1929.36	2789.38	2835.9	2811.3	0.441961	0.0540394	8.17851	2.87e-16	1.29e-14	DEAD-box helicase 41 [Source:HGNC Symbol;Acc:HGNC:18674]	protein_coding	5	177511577	177516961	59.13
Control_hypoxia_vs_Control_normoxia	ENSG00000173227	SYT12	3222.94	2601.81	2757.41	2726.36	2397.79	2395.33	2789.33	2333.24	2416.66	2492.18	3875.05	4292.23	4298.51	2983.4	3269.93	3548.53	4130.66	4547.22	4157.3	0.624524	0.0764531	8.16873	3.12e-16	1.39e-14	synaptotagmin 12 [Source:HGNC Symbol;Acc:HGNC:18381]	protein_coding	11	67006778	67050863	53.68
Control_hypoxia_vs_Control_normoxia	ENSG00000143924	EML4	2995.26	3284.67	3491.91	3412.05	3167.11	3441.32	3363.01	3241.68	3265.18	3407.83	2506.14	2592.11	2386.47	2670.99	2658.72	2627.48	2655.69	2776.14	2966.1	-0.442413	0.0542112	-8.16091	3.33e-16	1.48e-14	EMAP like 4 [Source:HGNC Symbol;Acc:HGNC:1316]	protein_coding	2	42169353	42332548	38.02
Control_hypoxia_vs_Control_normoxia	ENSG00000096384	HSP90AB1	115597	126512	126807	120498	128451	131519	118691	132087	127628	127075	101484	98972.6	99601.6	108978	108139	108934	106246	104331	104799	-0.317047	0.0388561	-8.15952	3.36e-16	1.49e-14	heat shock protein 90 alpha family class B member 1 [Source:HGNC Symbol;Acc:HGNC:5258]	protein_coding	6	44246166	44253888	49.1
Control_hypoxia_vs_Control_normoxia	ENSG00000117877	POLR1G	1245.01	1659.46	1574.27	1731.11	1558.83	1455.97	1649.05	1425.48	1555.93	1592.82	674.979	870.673	933.275	712.01	895.12	1024.68	947.185	1089.19	1060.16	-1.00459	0.123115	-8.15972	3.36e-16	1.49e-14	RNA polymerase I subunit G [Source:HGNC Symbol;Acc:HGNC:24219]	protein_coding	19	45406644	45410737	53.47
Control_hypoxia_vs_Control_normoxia	ENSG00000116016	EPAS1	4676.5	4828.81	4582.75	4875.43	5887.59	6736.49	6490.47	5057.88	5203.54	4998.04	2796.61	3059.91	3249.21	5108.26	4995.94	5814.57	3249.27	3383.84	3858.39	-0.651195	0.0798296	-8.15732	3.43e-16	1.51e-14	endothelial PAS domain protein 1 [Source:HGNC Symbol;Acc:HGNC:3374]	protein_coding	2	46293667	46386697	46.71
Control_hypoxia_vs_Control_normoxia	ENSG00000117174	ZNHIT6	1329.12	1549.15	1414.2	1658.99	1442.59	1516.12	1553.82	1590.7	1613.17	1594.73	966.932	1029.32	1044.78	1109.74	1130.88	1234.7	1138.75	1087.89	1247.75	-0.608221	0.0745756	-8.15577	3.47e-16	1.53e-14	zinc finger HIT-type containing 6 [Source:HGNC Symbol;Acc:HGNC:26089]	protein_coding	1	85649417	85708433	36.47
Control_hypoxia_vs_Control_normoxia	ENSG00000273611	ZNHIT3	935.333	796.899	855.556	754.645	825.553	825.699	730.316	759.746	815.344	725.774	1206.72	1244.63	1215.2	1065.82	992.788	946.383	1033.71	1047.36	993.843	0.612465	0.075225	8.14177	3.9e-16	1.71e-14	zinc finger HIT-type containing 3 [Source:HGNC Symbol;Acc:HGNC:12309]	protein_coding	17	36486629	36499310	45.77
Control_hypoxia_vs_Control_normoxia	ENSG00000169884	WNT10B	628.515	521.804	482.194	490.393	544.827	562.281	459.622	477.338	541.59	446.028	929.419	864.713	918.398	535.164	550.867	484.731	917.308	842.335	744.264	0.858921	0.105552	8.13738	4.04e-16	1.77e-14	Wnt family member 10B [Source:HGNC Symbol;Acc:HGNC:12775]	protein_coding	12	48965340	48971735	55.74
Control_hypoxia_vs_Control_normoxia	ENSG00000146278	PNRC1	1116.98	875.141	838.026	878.358	785.919	685.484	925.727	882.261	867.415	895.446	1460.29	1584.45	1682	811.037	1052.85	970.443	1519.26	1662.21	1729.24	0.86521	0.106381	8.13309	4.19e-16	1.83e-14	proline rich nuclear receptor coactivator 1 [Source:HGNC Symbol;Acc:HGNC:17278]	protein_coding	6	89080751	89085160	48.53
Control_hypoxia_vs_Control_normoxia	ENSG00000115548	KDM3A	1213.13	820.311	725.473	1079.13	661.229	857.976	779.841	738.49	743.412	863.611	1902.02	2035.66	1791.43	875.734	1130.18	903.458	1786.81	2033.89	2107.71	1.12437	0.138561	8.11467	4.87e-16	2.12e-14	lysine demethylase 3A [Source:HGNC Symbol;Acc:HGNC:20815]	protein_coding	2	86440647	86492716	40.15
Control_hypoxia_vs_Control_normoxia	ENSG00000119673	ACOT2	1370.23	1288.08	1260.7	1201.25	1164.2	1091.15	1143.72	1175.91	1124.91	1165.85	1701.49	1722.39	1650.07	1544.94	1497	1528.68	1469.91	1512.46	1421.39	0.440595	0.0543211	8.11094	5.02e-16	2.18e-14	acyl-CoA thioesterase 2 [Source:HGNC Symbol;Acc:HGNC:18431]	protein_coding	14	73567620	73575658	48.61
Control_hypoxia_vs_Control_normoxia	ENSG00000005100	DHX33	2448.68	2792.44	3070.91	2927.67	2827.19	2928.69	2989.02	2595.01	2466.18	2432.14	2096.22	2102.19	2002.15	2254.22	2346.92	2239.56	1823.73	2040.61	2141.36	-0.501877	0.0619495	-8.10139	5.43e-16	2.35e-14	DEAH-box helicase 33 [Source:HGNC Symbol;Acc:HGNC:16718]	protein_coding	17	5440917	5468982	45.78
Control_hypoxia_vs_Control_normoxia	ENSG00000118495	PLAGL1	1185.48	855.436	874.384	1065.98	948.365	1051.59	1061	974.418	860.347	942.732	1683.95	1680.51	1491.35	856.557	940.229	974.663	1709.35	1547.28	1820.5	0.794191	0.0980295	8.10155	5.43e-16	2.35e-14	PLAG1 like zinc finger 1 [Source:HGNC Symbol;Acc:HGNC:9046]	protein_coding	6	143940300	144064599	40.32
Control_hypoxia_vs_Control_normoxia	ENSG00000115866	DARS1	3028	2317.95	2281.35	2134.49	2395.8	2244.32	1989.91	2429.19	2242.96	2752.42	4793.67	4129.54	3941.03	3173.14	3435.15	2443.17	4146.37	3997.03	3656.45	0.934452	0.11554	8.08768	6.08e-16	2.61e-14	aspartyl-tRNA synthetase 1 [Source:HGNC Symbol;Acc:HGNC:2678]	protein_coding	2	135905881	135986100	36.99
Control_hypoxia_vs_Control_normoxia	ENSG00000127526	SLC35E1	2313.35	2137.05	2070.46	2014.55	2029.17	2152.41	2048.62	2012.43	2144.53	1908.12	2867.18	2932.41	2805.01	1778.96	1959.01	1987.17	2954.1	2820.41	3018.62	0.469726	0.0580772	8.08795	6.07e-16	2.61e-14	solute carrier family 35 member E1 [Source:HGNC Symbol;Acc:HGNC:20803]	protein_coding	19	16549831	16572415	50.17
Control_hypoxia_vs_Control_normoxia	ENSG00000169241	SLC50A1	1291.54	1039.86	1117.96	1058.6	1050.53	1058.32	994.157	1113.93	1103.71	1009.71	1702.84	1534.95	1764.61	1503.79	1411.09	1441.56	1592.82	1340.58	1408.69	0.635407	0.0785654	8.08762	6.08e-16	2.61e-14	solute carrier family 50 member 1 [Source:HGNC Symbol;Acc:HGNC:30657]	protein_coding	1	155135344	155138857	55.69
Control_hypoxia_vs_Control_normoxia	ENSG00000166295	ANAPC16	2387.8	1930.69	1929.75	2041.62	2093.78	2142.15	1792.39	1992.26	2149.99	2055.93	2852.36	2836.39	3169.82	2631.9	2537.62	2428.47	2939.38	2723.12	2732.79	0.583151	0.0721079	8.08721	6.1e-16	2.61e-14	anaphase promoting complex subunit 16 [Source:HGNC Symbol;Acc:HGNC:26976]	protein_coding	10	72216000	72235860	43.46
Control_hypoxia_vs_Control_normoxia	ENSG00000114019	AMOTL2	2847.4	2622.32	2560.21	2601.42	2107.41	2415.84	2293.21	2618.7	2452.74	2318.37	3650.13	3710.44	3865.24	2068.07	2349.85	2173.29	3633.69	3931.7	3880.64	0.527469	0.0652946	8.07829	6.57e-16	2.8e-14	angiomotin like 2 [Source:HGNC Symbol;Acc:HGNC:17812]	protein_coding	3	134355347	134375479	54.88
Control_hypoxia_vs_Control_normoxia	ENSG00000140264	SERF2	11146.2	9059.69	8893.33	8447.05	8914.17	7703.47	7689.29	9909.56	8942.37	9531.25	15846.6	13949.8	14620.3	13255.6	12742.1	11763.7	15033.6	13171.9	11158.8	0.750641	0.0930247	8.06927	7.07e-16	3.01e-14	small EDRK-rich factor 2 [Source:HGNC Symbol;Acc:HGNC:10757]	protein_coding	15	43777087	43804427	49.05
Control_hypoxia_vs_Control_normoxia	ENSG00000108406	DHX40	2160.07	1870.48	1960.54	1909.68	1947.8	1977.03	1853.71	1777.62	1695.2	1659.02	3007.01	2851.94	2533.64	2315.72	2181.15	2001.7	2405.11	2497.33	2436.65	0.55035	0.0682857	8.05952	7.66e-16	3.25e-14	DEAH-box helicase 40 [Source:HGNC Symbol;Acc:HGNC:18018]	protein_coding	17	59565558	59608345	39.62
Control_hypoxia_vs_Control_normoxia	ENSG00000141580	WDR45B	3863.07	3549.97	3431.2	3385.54	3684.43	3581.5	3275.99	3489.27	3296.74	3349.54	4918.25	4566.68	4469.68	3791.01	3751.99	3685.77	4453.6	4539.71	4314.32	0.429703	0.0533487	8.0546	7.97e-16	3.37e-14	WD repeat domain 45B [Source:HGNC Symbol;Acc:HGNC:25072]	protein_coding	17	82614562	82648553	49.34
Control_hypoxia_vs_Control_normoxia	ENSG00000197562	RAB40C	1228.43	1102.36	1029.81	981.094	1037.76	926.57	1019.36	904.971	1033.36	1059.97	1512.93	1649.86	1686.45	1043.38	1038.9	1074.59	1569	1731.96	1709.37	0.640651	0.0796681	8.0415	8.87e-16	3.74e-14	RAB40C, member RAS oncogene family [Source:HGNC Symbol;Acc:HGNC:18285]	protein_coding	16	589357	629272	56.81
Control_hypoxia_vs_Control_normoxia	ENSG00000237550		12977.3	10183.2	9996.8	8778.31	10839	9657.65	8760.8	11340.7	10621.1	10213	18147.3	16379.2	16143.3	17004.7	15063.9	14893.6	17361.3	15143.7	13064.9	0.807458	0.100626	8.02438	1.02e-15	4.29e-14	ribosomal protein L9 pseudogene 9	transcribed_processed_pseudogene	15	82372196	82372916	42.02
Control_hypoxia_vs_Control_normoxia	ENSG00000158373	H2BC5	127.591	75.301	96.6628	75.5539	66.5558	80.9877	85.4482	90.4365	90.9035	98.4637	238.815	201.789	207.408	108.571	100.047	124.457	201.267	164.502	189.478	1.39982	0.174828	8.00687	1.18e-15	4.94e-14	H2B clustered histone 5 [Source:HGNC Symbol;Acc:HGNC:4747]	protein_coding	6	26158122	26171349	42.23
Control_hypoxia_vs_Control_normoxia	ENSG00000118503	TNFAIP3	802.147	648.027	544.64	586.091	636.161	677.576	704.18	765.005	758.219	734.368	942.668	939.534	898.143	682.422	747.377	768.256	1096.82	1094.74	1214.43	0.644863	0.0805832	8.00245	1.22e-15	5.1e-14	TNF alpha induced protein 3 [Source:HGNC Symbol;Acc:HGNC:11896]	protein_coding	6	137867214	137883314	43.95
Control_hypoxia_vs_Control_normoxia	ENSG00000151233	GXYLT1	799.593	863.462	998.207	947.992	900.611	884.252	895.963	890.145	851.776	959.855	591.835	643.37	585.456	757.053	803.312	729.377	694.671	678.481	716.863	-0.621117	0.0776199	-8.00203	1.22e-15	5.1e-14	glucoside xylosyltransferase 1 [Source:HGNC Symbol;Acc:HGNC:27482]	protein_coding	12	42081845	42144874	37.61
Control_hypoxia_vs_Control_normoxia	ENSG00000171956	FOXB1	378.564	276.882	314.098	312.748	209.748	252.296	212.441	292.767	295.081	295.341	518.996	561.935	685.801	228.841	244.807	235.317	579.995	672.119	624.937	0.961248	0.120126	8.00202	1.22e-15	5.1e-14	forkhead box B1 [Source:HGNC Symbol;Acc:HGNC:3799]	protein_coding	15	60004234	60061730	41.12
Control_hypoxia_vs_Control_normoxia	ENSG00000173272	MZT2A	1696.12	1442.11	1365.21	1321.8	1525.82	1203.58	1291.35	1528.2	1418.54	1402.48	2178.69	2218.07	2303.33	1927.42	1896.96	1774.58	2043.28	1983.44	1705.37	0.698709	0.0874906	7.98611	1.39e-15	5.78e-14	mitotic spindle organizing protein 2A [Source:HGNC Symbol;Acc:HGNC:33187]	protein_coding	2	131464900	131492743	51.73
Control_hypoxia_vs_Control_normoxia	ENSG00000184990	SIVA1	2384.93	1936.89	1833.13	1619.38	1959.91	1793.09	1593.7	2086.4	1865.23	1912.87	3330.46	3282.76	3181.93	2937.05	2649.35	2270.38	3291.31	2819.38	2565.59	0.863398	0.108157	7.9828	1.43e-15	5.93e-14	SIVA1 apoptosis inducing factor [Source:HGNC Symbol;Acc:HGNC:17712]	protein_coding	14	104753147	104768494	52.25
Control_hypoxia_vs_Control_normoxia	ENSG00000180879	SSR4	2650.39	2344.88	2166.23	2074.19	2399.73	2095.09	2110.32	2481.77	2426.57	2393.72	3155.66	3252.42	3478.4	2726.19	2699.25	2815.37	3266.41	3062.55	2758.17	0.586369	0.0734648	7.98163	1.44e-15	5.97e-14	signal sequence receptor subunit 4 [Source:HGNC Symbol;Acc:HGNC:11326]	protein_coding	X	153793516	153798499	61.52
Control_hypoxia_vs_Control_normoxia	ENSG00000154429	CCSAP	1017	871.057	878.058	891.865	850.085	913.163	924.679	932.622	882.207	857.664	1285.88	1353.19	1260.52	809.554	834.796	750.755	1308.92	1270.71	1430.33	0.563902	0.0706996	7.97603	1.51e-15	6.23e-14	centriole, cilia and spindle associated protein [Source:HGNC Symbol;Acc:HGNC:29578]	protein_coding	1	229321011	229343294	43.58
Control_hypoxia_vs_Control_normoxia	ENSG00000153048	CARHSP1	3942.04	3485.51	3134.34	3271.32	3417.58	3369.45	2990.16	3489.45	3161.83	2995.97	5139.14	4965.09	5067.64	4501.3	4085.05	4259.36	4765.99	4769.11	4088.49	0.616828	0.0774413	7.96511	1.65e-15	6.78e-14	calcium regulated heat stable protein 1 [Source:HGNC Symbol;Acc:HGNC:17150]	protein_coding	16	8852942	8869012	55.97
Control_hypoxia_vs_Control_normoxia	ENSG00000214274	ANG	44.3898	9.11595	17.6248	14.56	23.9719	21.8614	23.368	27.8218	18.1831	41.982	78.1956	101.503	95.5589	48.2956	34.3236	30.7153	69.8976	80.6175	61.4197	2.74378	0.344481	7.96497	1.65e-15	6.78e-14	angiogenin [Source:HGNC Symbol;Acc:HGNC:483]	protein_coding	14	20684177	20698971	43.52
Control_hypoxia_vs_Control_normoxia	ENSG00000105856	HBP1	1035.87	758.284	833.566	788.106	710.865	925.814	874.081	739.853	746.729	860.241	1597.03	1445.06	1255.35	1148.14	1102.66	1008.29	1346.54	1275.31	1229.82	0.855556	0.107504	7.95839	1.74e-15	7.13e-14	HMG-box transcription factor 1 [Source:HGNC Symbol;Acc:HGNC:23200]	protein_coding	7	107168961	107202522	37.95
Control_hypoxia_vs_Control_normoxia	ENSG00000173890	GPR160	47.9641	18.1709	21.8985	22.0011	33.0602	30.0569	19.8832	18.1466	19.6414	20.4943	118.024	86.6259	104.81	52.6306	41.7337	53.3439	53.2976	73.2886	76.2474	2.30478	0.290338	7.93827	2.05e-15	8.36e-14	G protein-coupled receptor 160 [Source:HGNC Symbol;Acc:HGNC:23693]	protein_coding	3	170037995	170085392	42.34
Control_hypoxia_vs_Control_normoxia	ENSG00000010256	UQCRC1	9348.91	8136.03	7915.23	7133.91	8151.71	7651.97	7496.71	8383.26	8058.47	8421.28	12076.8	10834.9	11669.9	10653.5	10324.8	9826.39	11467.5	10679.2	9398.74	0.577117	0.072785	7.92906	2.21e-15	8.98e-14	ubiquinol-cytochrome c reductase core protein 1 [Source:HGNC Symbol;Acc:HGNC:12585]	protein_coding	3	48599002	48610976	53.04
Control_hypoxia_vs_Control_normoxia	ENSG00000105971	CAV2	1691.81	1150.81	1245.85	1141.01	1634.45	1432.94	1414.48	1664.29	1452.07	1340.93	2324.33	2143.44	2060.7	1863.73	1746.62	1368.62	2341.69	2167.66	1958.99	0.885299	0.111675	7.92747	2.24e-15	9.08e-14	caveolin 2 [Source:HGNC Symbol;Acc:HGNC:1528]	protein_coding	7	116287380	116508541	37.86
Control_hypoxia_vs_Control_normoxia	ENSG00000068796	KIF2A	2434.23	2932.76	2742.13	2807.22	2598.1	2839.24	2659.07	2656.35	2522.03	2619.25	2030.34	2073.06	1829.16	2334.26	2243.95	2258.88	2058.79	2234.33	2377.23	-0.512988	0.0647742	-7.91962	2.38e-15	9.64e-14	kinesin family member 2A [Source:HGNC Symbol;Acc:HGNC:6318]	protein_coding	5	62306162	62391025	38.5
Control_hypoxia_vs_Control_normoxia	ENSG00000105855	ITGB8	501.583	318.163	371.768	345.846	432.098	404.542	381.444	450.509	331.292	329.423	683.583	689.37	617.422	389.3	423.406	435.773	799.906	839.493	785.152	0.947312	0.119634	7.91842	2.41e-15	9.69e-14	integrin subunit beta 8 [Source:HGNC Symbol;Acc:HGNC:6163]	protein_coding	7	20330702	20415754	37.44
Control_hypoxia_vs_Control_normoxia	ENSG00000168398	BDKRB2	155.781	76.5961	93.645	72.7838	125.999	149.448	148.664	77.5424	108.822	80.211	187.871	223.765	234.75	168.678	150.237	174.929	221.614	237.332	271.161	1.42034	0.17937	7.9185	2.4e-15	9.69e-14	bradykinin receptor B2 [Source:HGNC Symbol;Acc:HGNC:1030]	protein_coding	14	96204679	96244166	50.22
Control_hypoxia_vs_Control_normoxia	ENSG00000147403	RPL10	36698.7	33005.3	32315.1	29652.5	33238.5	31129.4	29994.5	34523.9	34022.6	33623.3	42796.4	42585.1	42094.3	40347.3	38233.2	40745.4	43187.5	40428.6	38654.3	0.424855	0.0536728	7.91564	2.46e-15	9.88e-14	ribosomal protein L10 [Source:HGNC Symbol;Acc:HGNC:10298]	protein_coding	X	154389955	154409168	54.28
Control_hypoxia_vs_Control_normoxia	ENSG00000101224	CDC25B	3906.33	4217.06	4433.17	4370.09	4618.68	4385.53	4390.3	4297.7	4793.56	4542.72	2848.31	2998.97	3238.6	3353.22	3596.72	3898.57	3271.86	3513.27	3545.68	-0.520377	0.0657606	-7.9132	2.51e-15	1.01e-13	cell division cycle 25B [Source:HGNC Symbol;Acc:HGNC:1726]	protein_coding	20	3786772	3806121	53.03
Control_hypoxia_vs_Control_normoxia	ENSG00000160886	LY6K	5160.5	3805.72	3736.81	3686.75	4073.31	3564.69	3294.43	4955.16	4033.29	4041.24	7494.27	6923.36	6464.19	5411.42	5285.81	4431.86	8219.33	7341.69	6125.7	0.895216	0.113162	7.91094	2.55e-15	1.02e-13	lymphocyte antigen 6 family member K [Source:HGNC Symbol;Acc:HGNC:24225]	protein_coding	8	142700111	142705127	54.4
Control_hypoxia_vs_Control_normoxia	ENSG00000116199	FAM20B	1968.18	2333.27	2536.57	2467.26	2031.73	2153.3	2150.03	2228.3	2362.43	2411.93	1527.86	1609.37	1712.77	1371.29	1544.9	1423.45	1723.63	1773.28	2065.92	-0.598804	0.0758355	-7.89609	2.88e-15	1.15e-13	FAM20B glycosaminoglycan xylosylkinase [Source:HGNC Symbol;Acc:HGNC:23017]	protein_coding	1	179025804	179076567	43.17
Control_hypoxia_vs_Control_normoxia	ENSG00000167996	FTH1	159984	153525	145656	143339	132550	122008	117467	166630	153144	150486	194551	198909	204559	145681	140421	154290	188112	186250	182139	0.434449	0.0550229	7.8958	2.88e-15	1.15e-13	ferritin heavy chain 1 [Source:HGNC Symbol;Acc:HGNC:3976]	protein_coding	11	61959718	61967634	50.4
Control_hypoxia_vs_Control_normoxia	ENSG00000011422	PLAUR	568.433	391.829	461.703	399.666	498.798	493.482	448.48	414.961	422.639	430.741	721.75	682.824	838.72	579.497	651.253	655.592	647.63	710.051	782.179	0.839484	0.106494	7.88289	3.2e-15	1.27e-13	plasminogen activator, urokinase receptor [Source:HGNC Symbol;Acc:HGNC:9053]	protein_coding	19	43646095	43670547	49.94
Control_hypoxia_vs_Control_normoxia	ENSG00000106780	MEGF9	1266.96	1312.95	1405.05	1368.39	1418.45	1523.44	1462.26	1389.19	1330.27	1315.16	1000.32	898.408	824.69	1596.07	1494.55	1428.43	963.685	1057.23	1016.78	-0.581121	0.0739052	-7.86306	3.75e-15	1.48e-13	multiple EGF like domains 9 [Source:HGNC Symbol;Acc:HGNC:3234]	protein_coding	9	120600811	120714470	38.18
Control_hypoxia_vs_Control_normoxia	ENSG00000180304	OAZ2	2958.62	2266.86	2577.9	2468.53	2633.24	2518.87	2446.62	2724.6	2626.62	2687.56	3822.82	3356.72	3385.23	3430.85	3084.17	3008.88	3412.86	3477.91	3324.98	0.531241	0.0676059	7.85791	3.91e-15	1.54e-13	ornithine decarboxylase antizyme 2 [Source:HGNC Symbol;Acc:HGNC:8096]	protein_coding	15	64687573	64703281	47.83
Control_hypoxia_vs_Control_normoxia	ENSG00000127129	EDN2	43.3846	17.2285	7.49646	16.7631	8.49707	11.9727	6.44241	6.82754	18.26	9.92698	106.82	91.3864	110.158	28.8823	19.419	23.5144	92.4454	102.026	102.856	2.88041	0.366943	7.84975	4.17e-15	1.64e-13	endothelin 2 [Source:HGNC Symbol;Acc:HGNC:3177]	protein_coding	1	41478775	41484683	56.96
Control_hypoxia_vs_Control_normoxia	ENSG00000112667	DNPH1	2789.67	2453.39	2457.81	2422.35	2378.79	2175.1	2284.74	2552.99	2475	2454.29	3536.42	3600.1	3467.14	3016.55	3031.27	2986.75	3186.68	3143.67	2591.02	0.532724	0.0678722	7.84894	4.2e-15	1.65e-13	2'-deoxynucleoside 5'-phosphate N-hydrolase 1 [Source:HGNC Symbol;Acc:HGNC:21218]	protein_coding	6	43225629	43229481	55.28
Control_hypoxia_vs_Control_normoxia	ENSG00000152795	HNRNPDL	7679.9	8323.35	8737.57	8853.62	8650.97	8401.04	8381.47	8134	8617.02	8355.23	6078.94	6218.81	6808.4	6857.78	7288.03	7376.69	6595.67	7098.83	7460.8	-0.440904	0.0561758	-7.84866	4.21e-15	1.65e-13	heterogeneous nuclear ribonucleoprotein D like [Source:HGNC Symbol;Acc:HGNC:5037]	protein_coding	4	82422565	82430462	42.42
Control_hypoxia_vs_Control_normoxia	ENSG00000104884	ERCC2	1521.79	1835.19	1806.46	1860.74	1550.49	1607.1	1635.6	1824.44	1640.1	1752.43	1281.69	1301.8	1152.63	1310.32	1548.42	1468.35	1236.78	1327.81	1251.97	-0.555819	0.0708873	-7.84088	4.47e-15	1.75e-13	ERCC excision repair 2, TFIIH core complex helicase subunit [Source:HGNC Symbol;Acc:HGNC:3434]	protein_coding	19	45349837	45370918	56.56
Control_hypoxia_vs_Control_normoxia	ENSG00000122406	RPL5	39676.3	36551.1	36286.1	34117.6	36001.1	35134.4	32525.2	38775	37044.3	36811.7	45132.1	44690.3	45907.9	41832	41271.8	42705.1	43934.8	43497.4	41955.2	0.343855	0.0438607	7.83971	4.52e-15	1.76e-13	ribosomal protein L5 [Source:HGNC Symbol;Acc:HGNC:10360]	protein_coding	1	92832013	92841924	40.37
Control_hypoxia_vs_Control_normoxia	ENSG00000092621	PHGDH	13571.8	11413.2	11818.5	11604.1	11916.3	11272.1	11258.1	12841.7	12739.2	13117.5	14875.8	15284.3	15756	14926.9	16355.7	16711.1	14586.2	14542.9	13273.7	0.398336	0.0509085	7.82454	5.1e-15	1.98e-13	phosphoglycerate dehydrogenase [Source:HGNC Symbol;Acc:HGNC:8923]	protein_coding	1	119648411	119744218	43.78
Control_hypoxia_vs_Control_normoxia	ENSG00000127540	UQCR11	2837.2	2169.9	2349.6	2369.14	2455.2	2247.79	2261.5	2469.77	2492.6	2406.8	3632.4	3481.72	3546	3313.53	3448.34	2849.74	3415.86	3334.08	2825.59	0.629879	0.0805035	7.82424	5.11e-15	1.98e-13	ubiquinol-cytochrome c reductase, complex III subunit XI [Source:HGNC Symbol;Acc:HGNC:30862]	protein_coding	19	1597169	1605473	56.29
Control_hypoxia_vs_Control_normoxia	ENSG00000205138	SDHAF1	458.129	345.843	386.485	336.244	333.576	306.487	348.103	366.161	321.089	324.051	641.446	672.266	604.07	568.881	544.497	458.841	611.576	557.853	518.855	0.852097	0.108967	7.81975	5.29e-15	2.05e-13	succinate dehydrogenase complex assembly factor 1 [Source:HGNC Symbol;Acc:HGNC:33867]	protein_coding	19	35995188	35996312	63.47
Control_hypoxia_vs_Control_normoxia	ENSG00000166741	NNMT	1999.86	1643.99	1609.59	1476.92	1720.95	1580.21	1504.55	1819.91	1713.15	1567	2404.73	2305.49	2307.92	2485.88	2495.58	2443.36	2442.16	2339.13	2136.96	0.571276	0.073116	7.81329	5.57e-15	2.15e-13	nicotinamide N-methyltransferase [Source:HGNC Symbol;Acc:HGNC:7861]	protein_coding	11	114257787	114313536	43.32
Control_hypoxia_vs_Control_normoxia	ENSG00000134779	TPGS2	2826.69	2615.91	2622.98	2480.94	2567.32	2464.93	2479.93	2683.26	2598.4	2684.56	3493.39	3363.38	3162.06	2919.27	2811.86	2720.19	3056.74	3122.7	3032.62	0.37971	0.0486459	7.80559	5.92e-15	2.28e-13	tubulin polyglutamylase complex subunit 2 [Source:HGNC Symbol;Acc:HGNC:24561]	protein_coding	18	36777647	36829216	42.82
Control_hypoxia_vs_Control_normoxia	ENSG00000169100	SLC25A6	23560.1	20276.5	19844.6	18891.1	20405.1	17878.6	17433.9	22044.1	21138.8	20795.4	31112.5	28977.2	28837.4	26151.6	23736.9	24091.4	30022.9	28075	24369.4	0.59172	0.0758303	7.80322	6.03e-15	2.32e-13	solute carrier family 25 member 6 [Source:HGNC Symbol;Acc:HGNC:10992]	protein_coding	X	1386152	1392113	57.28
Control_hypoxia_vs_Control_normoxia	ENSG00000162772	ATF3	1308.01	976.453	962.217	1045.52	1032.15	1110.06	988.189	1120.9	972.035	953.408	1573.48	1490.5	1522.02	1706.09	1899.05	1876.14	1533.98	1370.66	1411.37	0.618013	0.0792195	7.80127	6.13e-15	2.35e-13	activating transcription factor 3 [Source:HGNC Symbol;Acc:HGNC:785]	protein_coding	1	212565334	212620777	43.16
Control_hypoxia_vs_Control_normoxia	ENSG00000164603	BMT2	178.06	105.483	124.341	102.747	87.5913	108.516	93.5572	98.9489	81.7413	141.67	329.794	314.497	258.899	154.213	190.318	143.065	314.779	261.957	292.956	1.45301	0.186371	7.79635	6.37e-15	2.44e-13	base methyltransferase of 25S rRNA 2 homolog [Source:HGNC Symbol;Acc:HGNC:26475]	protein_coding	7	112819147	112939875	36.97
Control_hypoxia_vs_Control_normoxia	ENSG00000123080	CDKN2C	1927.45	1692.41	1673.24	1590.2	1568.72	1483.04	1484.27	1721.53	1739.59	1669.42	2682.55	2427.99	2433.54	1857.83	1787.21	1657.87	2728.43	2246.34	2249.85	0.60725	0.0779085	7.79439	6.47e-15	2.47e-13	cyclin dependent kinase inhibitor 2C [Source:HGNC Symbol;Acc:HGNC:1789]	protein_coding	1	50960745	50974634	40.97
Control_hypoxia_vs_Control_normoxia	ENSG00000169499	PLEKHA2	2758.91	2102.95	2341.39	2121.64	2431.66	2601.43	2137.26	2316.15	2434.97	2342.15	3718.43	3592.52	3098.63	2803.88	3025.17	2575.13	3468.73	3253.23	3295	0.667022	0.0856849	7.78459	6.99e-15	2.66e-13	pleckstrin homology domain containing A2 [Source:HGNC Symbol;Acc:HGNC:14336]	protein_coding	8	38901235	38973912	46.53
Control_hypoxia_vs_Control_normoxia	ENSG00000107262	BAG1	10075.2	8636.79	8624.49	7794.83	8905.46	7582	7791.34	8803.55	8451.63	8982.22	11872.3	11859.2	11852.6	11842	12422.7	11713.6	12023.6	11570	10624.4	0.506649	0.0652229	7.76796	7.98e-15	3.03e-13	BAG cochaperone 1 [Source:HGNC Symbol;Acc:HGNC:937]	protein_coding	9	33247820	33264720	46.54
Control_hypoxia_vs_Control_normoxia	ENSG00000103152	MPG	1939.27	1672.37	1579.7	1615.03	1584.71	1357.25	1424.17	1800.05	1508.28	1572.93	2735.21	2581.99	2590.01	2153.87	1907.67	1982.53	2549.01	2259.29	2032.79	0.699997	0.0901489	7.7649	8.17e-15	3.1e-13	N-methylpurine DNA glycosylase [Source:HGNC Symbol;Acc:HGNC:7211]	protein_coding	16	77007	85851	61.9
Control_hypoxia_vs_Control_normoxia	ENSG00000188994	ZNF292	703.101	522.705	633.39	524.459	499.056	585.182	522.486	512.606	511.802	575.576	1066.33	1034.43	866.483	496.918	474.559	493.507	1192.21	1021.62	1122.5	0.82692	0.106569	7.75948	8.53e-15	3.22e-13	zinc finger protein 292 [Source:HGNC Symbol;Acc:HGNC:18410]	protein_coding	6	87151803	87265943	37.93
Control_hypoxia_vs_Control_normoxia	ENSG00000247596	TWF2	1701.06	1389.91	1452.66	1310.43	1451.62	1443.95	1274.62	1434.11	1242.14	1305.25	2229.99	2107.56	2105.75	2001.61	2030.2	2173.48	2023.65	1950.65	1691.58	0.635721	0.0821147	7.74186	9.8e-15	3.69e-13	twinfilin actin binding protein 2 [Source:HGNC Symbol;Acc:HGNC:9621]	protein_coding	3	52228612	52246788	57.04
Control_hypoxia_vs_Control_normoxia	ENSG00000149418	ST14	754.706	640.026	600.229	606.21	661.624	654.431	656.144	643.378	600.631	646.19	906.53	916.496	1119.89	670.593	648.302	714.997	998.289	950.017	950.729	0.665002	0.0859175	7.74001	9.94e-15	3.74e-13	ST14 transmembrane serine protease matriptase [Source:HGNC Symbol;Acc:HGNC:11344]	protein_coding	11	130159782	130210362	51.85
Control_hypoxia_vs_Control_normoxia	ENSG00000237330	RNF223	43.2314	8.98071	16.9835	16.27	10.1584	16.7006	19.2574	13.6942	11.2264	10.3474	115.895	85.889	124.237	23.4415	40.7459	16.3788	97.0924	81.7912	69.0757	2.93478	0.37996	7.72393	1.13e-14	4.23e-13	ring finger protein 223 [Source:HGNC Symbol;Acc:HGNC:40020]	protein_coding	1	1070967	1074306	65.48
Control_hypoxia_vs_Control_normoxia	ENSG00000096060	FKBP5	2357.87	2699.31	2707.87	2717.35	2441.09	2703.13	2627.29	2639.92	2662.2	2657.44	1996.8	2093.02	1924.92	2032.47	2139.9	2193.06	1976.49	2036.61	2192.7	-0.431148	0.0558724	-7.71665	1.19e-14	4.47e-13	FKBP prolyl isomerase 5 [Source:HGNC Symbol;Acc:HGNC:3721]	protein_coding	6	35573585	35728583	41.97
Control_hypoxia_vs_Control_normoxia	ENSG00000101187	SLCO4A1	2917.79	2313.88	2224.07	2423.91	2853.24	2710.24	2632.28	2721.34	2610.95	2745.97	3274	3219.34	3244.71	2468.96	2487.27	2743.2	3904.6	4250.83	3691.46	0.482679	0.0626249	7.70746	1.28e-14	4.8e-13	solute carrier organic anion transporter family member 4A1 [Source:HGNC Symbol;Acc:HGNC:10953]	protein_coding	20	62642503	62685785	58.19
Control_hypoxia_vs_Control_normoxia	ENSG00000036672	USP2	378.32	509.447	543.298	559.836	475.152	453.332	489.07	433.446	512.625	429.095	166.225	253.945	251.41	351.371	281.654	399.165	194.705	263.979	242.002	-1.26417	0.164077	-7.70477	1.31e-14	4.89e-13	ubiquitin specific peptidase 2 [Source:HGNC Symbol;Acc:HGNC:12618]	protein_coding	11	119355215	119381711	54.63
Control_hypoxia_vs_Control_normoxia	ENSG00000165704	HPRT1	2659.5	2304.62	2549.35	2249.06	2285.09	2357.45	2109.41	2418.52	2327.88	2323.24	3407.02	3299.73	3134.26	2453.12	2635.78	2479.78	3292.45	3106.08	3138.13	0.473607	0.0614888	7.70234	1.34e-14	4.97e-13	hypoxanthine phosphoribosyltransferase 1 [Source:HGNC Symbol;Acc:HGNC:5157]	protein_coding	X	134460165	134520513	40.12
Control_hypoxia_vs_Control_normoxia	ENSG00000234741	GAS5	2799.91	2616.76	2538.75	2614.99	2336.29	2268.04	2348.96	2635.48	2698.89	2675.91	3377.71	3323.08	3440.11	2530.66	2794.39	2824.88	3218.88	3190.61	2963.98	0.382579	0.0496965	7.69832	1.38e-14	5.12e-13	growth arrest specific 5 [Source:HGNC Symbol;Acc:HGNC:16355]	lncRNA	1	173858559	173868882	44.51
Control_hypoxia_vs_Control_normoxia	ENSG00000186792	HYAL3	607.069	437.563	409.261	444.725	499.666	428.62	412.382	510.825	569.872	472.496	772.224	750.005	770.397	700.351	726.052	773.67	861.89	710.972	676.276	0.824863	0.107162	7.69735	1.39e-14	5.14e-13	hyaluronidase 3 [Source:HGNC Symbol;Acc:HGNC:5322]	protein_coding	3	50292831	50299405	58.81
Control_hypoxia_vs_Control_normoxia	ENSG00000111321	LTBR	4758.06	5168.99	4883.46	5646.8	5496.2	5120.35	5643.48	5229.59	5529.88	5528.79	3488.37	3646.11	3782.69	4566.23	4544.55	5043.76	3823.17	4201.07	4301.52	-0.525751	0.0683821	-7.68843	1.49e-14	5.5e-13	lymphotoxin beta receptor [Source:HGNC Symbol;Acc:HGNC:6718]	protein_coding	12	6375045	6391571	53.53
Control_hypoxia_vs_Control_normoxia	ENSG00000166136	NDUFB8	2994.82	2404.44	2441.74	2238.04	2707.56	2284.69	2263.37	2536.23	2335.87	2420.75	3899.43	3587.39	3758.28	3770.23	3468.25	3353.48	3865.63	3484.51	3086.8	0.667279	0.0868358	7.68438	1.54e-14	5.66e-13	NADH:ubiquinone oxidoreductase subunit B8 [Source:HGNC Symbol;Acc:HGNC:7703]	protein_coding	10	100523740	100530000	47.71
Control_hypoxia_vs_Control_normoxia	ENSG00000052749	RRP12	3173.04	3447.12	3595.68	3489.8	3499.76	3556.86	3503.79	3712.59	3589.67	3341.65	2714.19	2671.79	2663.75	3015.79	3089.16	3190.08	2718.45	2778.03	2536.61	-0.387228	0.0504527	-7.67508	1.65e-14	6.08e-13	ribosomal RNA processing 12 homolog [Source:HGNC Symbol;Acc:HGNC:29100]	protein_coding	10	97356358	97426076	50.49
Control_hypoxia_vs_Control_normoxia	ENSG00000165169	DYNLT3	2132.49	1836.87	1899.99	1661.19	1975.42	2096.39	1849.68	1792.79	1727.24	1733.06	2513.73	2514.69	2467.46	2244.03	2345.32	2190.86	2526.5	2415.71	2593.92	0.477493	0.062216	7.67477	1.66e-14	6.08e-13	dynein light chain Tctex-type 3 [Source:HGNC Symbol;Acc:HGNC:11694]	protein_coding	X	37836757	37847571	37.43
Control_hypoxia_vs_Control_normoxia	ENSG00000131370	SH3BP5	5460.41	4562.64	4521.42	5221.87	4063.32	4132.3	4727.97	4309.86	4645.45	4632.08	6760.73	7298.56	7252.08	4988.1	5428.96	5560.35	6448.37	6590.72	7142.57	0.574109	0.0748103	7.67419	1.66e-14	6.09e-13	SH3 domain binding protein 5 [Source:HGNC Symbol;Acc:HGNC:10827]	protein_coding	3	15254353	15341368	46.7
Control_hypoxia_vs_Control_normoxia	ENSG00000067992	PDK3	24.2222	1.10209	1.28634	1.13295	3.7163	7.70449	2.81795	3.25396	0.794175	5.1692	62.5423	65.2869	76.0743	13.3865	17.6601	19.9771	48.7018	53.0609	52.3318	5.84877	0.76276	7.6679	1.75e-14	6.38e-13	pyruvate dehydrogenase kinase 3 [Source:HGNC Symbol;Acc:HGNC:8811]	protein_coding	X	24465244	24550466	40.8
Control_hypoxia_vs_Control_normoxia	ENSG00000167994	RAB3IL1	537.843	646.778	557.1	652.171	675.238	636.628	690.059	588.577	638.599	590.806	374.508	364.471	418.204	550.993	545.866	527.02	395.284	429.029	399.842	-0.695548	0.0907321	-7.66595	1.78e-14	6.47e-13	RAB3A interacting protein like 1 [Source:HGNC Symbol;Acc:HGNC:9780]	protein_coding	11	61897301	61920269	59.29
Control_hypoxia_vs_Control_normoxia	ENSG00000120868	APAF1	655.233	490.975	548.885	509.593	661.654	517.656	521.278	523.972	563.177	554.64	861.457	908.803	807.411	580.251	598.936	613.449	837.8	794.101	900.155	0.740027	0.0966231	7.6589	1.88e-14	6.82e-13	apoptotic peptidase activating factor 1 [Source:HGNC Symbol;Acc:HGNC:576]	protein_coding	12	98645290	98735433	39.43
Control_hypoxia_vs_Control_normoxia	ENSG00000078043	PIAS2	853.179	644.921	737.257	645.607	605.135	590.245	521.458	681.289	585.473	609.505	1488.89	1409.5	1047.72	690.22	586.325	565.192	1355.87	1388.74	1203.89	0.965307	0.126058	7.65765	1.89e-14	6.87e-13	protein inhibitor of activated STAT 2 [Source:HGNC Symbol;Acc:HGNC:17311]	protein_coding	18	46803218	46920160	38.59
Control_hypoxia_vs_Control_normoxia	ENSG00000169629	RGPD8	465.988	580.89	579.277	610.019	513.651	556.984	608.119	523.756	462.232	530.166	383.839	320.417	320.494	350.294	395.56	396.28	403.302	414.391	438.113	-0.789539	0.103132	-7.65559	1.92e-14	6.96e-13	RANBP2 like and GRIP domain containing 8 [Source:HGNC Symbol;Acc:HGNC:9849]	protein_coding	2	112368369	112434488	39.76
Control_hypoxia_vs_Control_normoxia	ENSG00000148606	POLR3A	2057.66	2311.26	2324.52	2202.97	2230.84	2352.76	2322.14	2273.38	2207.49	2183.22	1798.1	1748.37	1581.33	1853.67	1898.62	1930.81	1918.45	1926.8	1973.21	-0.409756	0.0535358	-7.65388	1.95e-14	7.04e-13	RNA polymerase III subunit A [Source:HGNC Symbol;Acc:HGNC:30074]	protein_coding	10	77953148	78029522	45.12
Control_hypoxia_vs_Control_normoxia	ENSG00000169752	NRG4	546.349	467.176	483.37	420.138	385.195	384.444	397.846	443.646	472.755	420.659	833.658	808.578	686.165	473.452	476.221	515.791	798.145	684.927	682.124	0.774105	0.101183	7.65055	2e-14	7.21e-13	neuregulin 4 [Source:HGNC Symbol;Acc:HGNC:29862]	protein_coding	15	75935969	76059795	38.21
Control_hypoxia_vs_Control_normoxia	ENSG00000185261	KIAA0825	559.963	414.228	404.604	434.614	412.812	410.131	389.017	477.44	453.921	436.297	893.356	704.961	630.327	639.917	640.342	635.771	709.91	711.515	680.164	0.829872	0.108496	7.64888	2.03e-14	7.29e-13	KIAA0825 [Source:HGNC Symbol;Acc:HGNC:28532]	protein_coding	5	94150851	94618604	36.66
Control_hypoxia_vs_Control_normoxia	ENSG00000134574	DDB2	1007.78	862.315	920.144	902.297	714.701	783.767	835.146	884.137	820.032	847.04	1236.97	1279.81	1397.34	1097.43	1147.1	1120.35	1130	1091.12	1070.43	0.540899	0.0708523	7.63418	2.27e-14	8.15e-13	damage specific DNA binding protein 2 [Source:HGNC Symbol;Acc:HGNC:2718]	protein_coding	11	47214465	47239217	47.15
Control_hypoxia_vs_Control_normoxia	ENSG00000172366	MCRIP2	1857.41	1511.36	1333.14	1471.94	1648.24	1389.41	1483.76	1620.17	1455.11	1552.22	2539.18	2313.97	2340.37	2116.28	2138.29	2009.1	2480.84	2177.86	1852.06	0.735769	0.0966253	7.61466	2.64e-14	9.46e-13	MAPK regulated corepressor interacting protein 2 [Source:HGNC Symbol;Acc:HGNC:14142]	protein_coding	16	636817	648474	62.73
Control_hypoxia_vs_Control_normoxia	ENSG00000170412	GPRC5C	419.499	365.619	330.078	408.434	291.405	255.643	319.956	330.07	314.789	294.575	692.838	665.166	660.424	392.456	365.364	337.83	566.954	496.529	462.858	0.865036	0.1139	7.59468	3.09e-14	1.1e-12	G protein-coupled receptor class C group 5 member C [Source:HGNC Symbol;Acc:HGNC:13309]	protein_coding	17	74424851	74451653	54.5
Control_hypoxia_vs_Control_normoxia	ENSG00000205221	VIT	104.701	54.6437	84.4417	66.7028	60.92	55.4898	52.371	66.0777	59.6953	60.476	179.498	210.935	198.73	47.9034	41.7708	64.4677	225.073	179.817	175.603	1.53373	0.202231	7.58405	3.35e-14	1.19e-12	vitrin [Source:HGNC Symbol;Acc:HGNC:12697]	protein_coding	2	36696690	36814794	43.29
Control_hypoxia_vs_Control_normoxia	ENSG00000111057	KRT18	30126.2	27675.6	27690.5	26028.7	30484.5	29461.5	27081.4	25432	25160.8	23918.9	34865.2	35483.2	37820.3	30032.6	31982.2	32695.6	31116.5	32968.7	32374.1	0.410282	0.0541013	7.58359	3.36e-14	1.19e-12	keratin 18 [Source:HGNC Symbol;Acc:HGNC:6430]	protein_coding	12	52948871	52952906	56.17
Control_hypoxia_vs_Control_normoxia	ENSG00000132153	DHX30	5332.41	5679.42	5721.96	5954.64	5824.16	5667.5	5668.89	5689.11	5641.41	5710.19	4661.51	4804.37	4889.04	5216.08	5050.88	4978.89	4926.51	5047.72	4851.14	-0.275746	0.0363847	-7.57862	3.49e-14	1.24e-12	DExH-box helicase 30 [Source:HGNC Symbol;Acc:HGNC:16716]	protein_coding	3	47802909	47850195	50.03
Control_hypoxia_vs_Control_normoxia	ENSG00000100387	RBX1	2565.75	2018.83	1926.19	1918.14	2258.65	1949.02	1869.29	2184.1	2103.6	2134.23	3345.82	3155.76	3237.57	3345.21	3030.52	2784.81	3375.55	3020.46	2525.79	0.732141	0.0966398	7.57597	3.56e-14	1.26e-12	ring-box 1 [Source:HGNC Symbol;Acc:HGNC:9928]	protein_coding	22	40951347	40973309	44.92
Control_hypoxia_vs_Control_normoxia	ENSG00000108861	DUSP3	3443.45	3051.86	3017.72	2961.65	3357.56	3372.18	3008.26	2980.29	2992.43	2769.52	4219.8	4052.58	3980.62	3708.56	3312.32	3618.36	3954.14	3796.46	3827.76	0.441	0.0582441	7.57158	3.69e-14	1.3e-12	dual specificity phosphatase 3 [Source:HGNC Symbol;Acc:HGNC:3069]	protein_coding	17	43766125	43778977	50.9
Control_hypoxia_vs_Control_normoxia	ENSG00000130731	METTL26	2463.34	2272.5	1958.02	2083.43	2130.92	1993.67	2028.92	2357.94	2191	2156.66	3058.26	3021.13	3130.71	2574.52	2417.26	2610.48	3037	2773.65	2544.06	0.54386	0.0719168	7.56235	3.96e-14	1.39e-12	methyltransferase like 26 [Source:HGNC Symbol;Acc:HGNC:14141]	protein_coding	16	634427	636366	67.84
Control_hypoxia_vs_Control_normoxia	ENSG00000153395	LPCAT1	5456.33	5061.08	4931.73	4843.47	4789.88	4551.43	4988.31	5014.27	5291.56	5122.62	6333.38	6747.01	7115.58	3298.26	3403.54	3769.1	7554.42	7459.44	7938.92	0.444453	0.0587804	7.56123	3.99e-14	1.4e-12	lysophosphatidylcholine acyltransferase 1 [Source:HGNC Symbol;Acc:HGNC:25718]	protein_coding	5	1456480	1523962	56.13
Control_hypoxia_vs_Control_normoxia	ENSG00000180448	ARHGAP45	666.374	472.469	393.53	500.183	472.289	332.212	535.332	415.86	441.473	465.709	925.352	1057.65	1454.56	444.965	470.585	493.695	934.067	978.957	1205.85	1.32522	0.175265	7.56122	3.99e-14	1.4e-12	Rho GTPase activating protein 45 [Source:HGNC Symbol;Acc:HGNC:17102]	protein_coding	19	1065923	1086628	61.63
Control_hypoxia_vs_Control_normoxia	ENSG00000160818	GPATCH4	1800.77	2450.87	2266.24	2611.42	2275.3	2371.24	2550.37	2184.93	2361.23	2469.07	833.914	918.367	1375.96	1014.84	1383.09	1508.77	1060.55	1330.51	1447.19	-1.23228	0.163033	-7.55845	4.08e-14	1.43e-12	G-patch domain containing 4 (gene/pseudogene) [Source:HGNC Symbol;Acc:HGNC:25982]	protein_coding	1	156594301	156601496	48.5
Control_hypoxia_vs_Control_normoxia	ENSG00000104889	RNASEH2A	3498.57	3112.66	3155.02	2919.59	3069.64	2747.44	2794.91	3184.03	3057.69	3137.95	4423.01	4228.07	4460.16	4026.87	3740.6	3637.11	4084.45	3776.03	3419.07	0.513584	0.0679979	7.55293	4.26e-14	1.49e-12	ribonuclease H2 subunit A [Source:HGNC Symbol;Acc:HGNC:18518]	protein_coding	19	12806584	12813640	51.76
Control_hypoxia_vs_Control_normoxia	ENSG00000130707	ASS1	50535.7	44449.7	44073.1	41370.6	46809.2	40925.1	41756.7	47047.5	46165.7	45688.1	62346.1	58835.4	60532.2	58312.8	55688.4	59088.5	56651.4	52418.8	47483.2	0.48439	0.0641602	7.54969	4.36e-14	1.52e-12	argininosuccinate synthase 1 [Source:HGNC Symbol;Acc:HGNC:758]	protein_coding	9	130444961	130501274	55.65
Control_hypoxia_vs_Control_normoxia	ENSG00000164040	PGRMC2	3110.68	2728.53	2858.49	2483.45	2706.44	2971.61	2842.91	2751	3030.67	2712.02	3705.3	3900.76	3666.07	2740.09	2801.95	2804.31	3697.7	3625.49	3965.43	0.485549	0.0644054	7.53896	4.74e-14	1.65e-12	progesterone receptor membrane component 2 [Source:HGNC Symbol;Acc:HGNC:16089]	protein_coding	4	128269237	128288829	38.64
Control_hypoxia_vs_Control_normoxia	ENSG00000185100	ADSS1	128.409	56.2615	90.1866	101.782	74.7114	66.7822	98.9926	44.9347	45.9681	51.7796	264.723	217.993	339.377	80.4374	70.874	61.7268	205.451	221.017	218.355	1.71959	0.228181	7.53606	4.84e-14	1.68e-12	adenylosuccinate synthase 1 [Source:HGNC Symbol;Acc:HGNC:20093]	protein_coding	14	104724174	104747325	60.77
Control_hypoxia_vs_Control_normoxia	ENSG00000177469	CAVIN1	10620.8	9796.13	9704.61	9612.05	10199.4	10686.8	9903.78	8914.45	9171.72	8492.33	11828.4	12154.8	12599.3	11103.7	11272.7	11704.6	11468.5	11584.8	10976.9	0.329225	0.0437	7.53377	4.93e-14	1.71e-12	caveolae associated protein 1 [Source:HGNC Symbol;Acc:HGNC:9688]	protein_coding	17	42402449	42423256	52.49
Control_hypoxia_vs_Control_normoxia	ENSG00000198546	ZNF511	1420.44	1108.59	1249.6	1042.81	1192.06	1132.67	1099.32	1314.51	1220.54	1156.14	1904.91	1652.34	1736.79	1633.09	1682.57	1610.64	1748.76	1593.71	1488.88	0.64195	0.0853037	7.52547	5.25e-14	1.81e-12	zinc finger protein 511 [Source:HGNC Symbol;Acc:HGNC:28445]	protein_coding	10	133308914	133313162	55.28
Control_hypoxia_vs_Control_normoxia	ENSG00000143753	DEGS1	7742.9	6820.35	6725.22	6489.12	6861.37	6807.74	6236.42	7418.73	7103.99	6846.52	8867.79	8829.49	8644.16	8842.47	8018.86	8368.43	9213.14	8527.97	8750.36	0.395453	0.0526	7.51812	5.56e-14	1.92e-12	delta 4-desaturase, sphingolipid 1 [Source:HGNC Symbol;Acc:HGNC:13709]	protein_coding	1	224175756	224193441	46.06
Control_hypoxia_vs_Control_normoxia	ENSG00000150991	UBC	27687.5	24611.2	24530.5	24473.6	25427	25095.8	23802.9	25920	25624	25544.7	30969.7	32561.4	35996.6	24348.1	25811.6	27126	30946.9	31547.2	34038.4	0.434875	0.0578557	7.51655	5.62e-14	1.93e-12	ubiquitin C [Source:HGNC Symbol;Acc:HGNC:12468]	protein_coding	12	124911604	124917368	50.7
Control_hypoxia_vs_Control_normoxia	ENSG00000048162	NOP16	2162.41	2410.19	2399.77	2187.56	2579.17	2419.5	2363.62	2414.58	2422.63	2504.55	1628.4	1697.59	1731.63	2309.02	2116.54	2065.12	1836.14	1988.37	1848.99	-0.467006	0.0621416	-7.5152	5.68e-14	1.95e-12	NOP16 nucleolar protein [Source:HGNC Symbol;Acc:HGNC:26934]	protein_coding	5	176383946	176388927	49.26
Control_hypoxia_vs_Control_normoxia	ENSG00000136819	C9orf78	1960.13	2064.22	2270.38	2266.03	2340.71	2157.99	2277.31	2149.67	2236.88	2012.97	1477.74	1578.17	1518.95	2097.07	1954.45	1780.05	1679.53	1787.89	1632.24	-0.52807	0.0704776	-7.49273	6.75e-14	2.31e-12	chromosome 9 open reading frame 78 [Source:HGNC Symbol;Acc:HGNC:24932]	protein_coding	9	129827290	129835863	48.01
Control_hypoxia_vs_Control_normoxia	ENSG00000186283	TOR3A	1208.65	1495.48	1374.7	1392.7	1213.67	1237.75	1128.19	1640.37	1480.01	1409.3	981.198	959.604	939.448	1264.97	1151.09	1145.48	1041.72	947.738	952.246	-0.564629	0.0755326	-7.4753	7.7e-14	2.63e-12	torsin family 3 member A [Source:HGNC Symbol;Acc:HGNC:11997]	protein_coding	1	179082070	179098023	52.39
Control_hypoxia_vs_Control_normoxia	ENSG00000064703	DDX20	2125.86	2398.07	2377.74	2278.76	2456.27	2523.46	2234.96	2530.87	2420.1	2395.16	1727.86	1712.35	1582.53	2136.16	1964.8	2183.26	1859.76	1797.61	1685.69	-0.486583	0.065151	-7.46854	8.11e-14	2.76e-12	DEAD-box helicase 20 [Source:HGNC Symbol;Acc:HGNC:2743]	protein_coding	1	111754832	111775602	40.27
Control_hypoxia_vs_Control_normoxia	ENSG00000130313	PGLS	1638.74	1450.27	1476.2	1424.87	1388.47	1212.43	1131.91	1550.37	1407.88	1460.25	2033.63	2072.62	2098.3	1665.92	1793.36	1725.73	1867.05	1928.63	1809.49	0.512426	0.0686364	7.46581	8.28e-14	2.82e-12	6-phosphogluconolactonase [Source:HGNC Symbol;Acc:HGNC:8903]	protein_coding	19	17511636	17521288	53.3
Control_hypoxia_vs_Control_normoxia	ENSG00000100722	ZC3H14	1984.86	2165.52	2440.2	2260.51	2092.13	2264.29	2232.47	2239.11	2241.43	2203.91	1761.08	1688.56	1544.07	1733.89	1673.52	1700.75	1859.07	1762.52	1864.41	-0.455112	0.0610582	-7.45375	9.07e-14	3.08e-12	zinc finger CCCH-type containing 14 [Source:HGNC Symbol;Acc:HGNC:20509]	protein_coding	14	88562970	88627596	40.17
Control_hypoxia_vs_Control_normoxia	ENSG00000013503	POLR3B	1116.96	1226.78	1241.57	1209.12	1190.56	1360.5	1269.61	1262.82	1330.81	1295.09	874.064	876.241	815.396	1198.46	1042.71	1058.05	937.387	942.712	973.332	-0.514942	0.0691525	-7.44647	9.59e-14	3.25e-12	RNA polymerase III subunit B [Source:HGNC Symbol;Acc:HGNC:30348]	protein_coding	12	106357748	106510198	39.73
Control_hypoxia_vs_Control_normoxia	ENSG00000118894	EEF2KMT	667.084	688.949	719.624	773.559	764.281	770.416	708.246	809.491	859.739	800.309	492.217	492.679	410.381	706.627	774.784	743.124	504.409	494.464	494.215	-0.640732	0.0861207	-7.43994	1.01e-13	3.4e-12	eukaryotic elongation factor 2 lysine methyltransferase [Source:HGNC Symbol;Acc:HGNC:32221]	protein_coding	16	5084284	5097795	53.8
Control_hypoxia_vs_Control_normoxia	ENSG00000198755	RPL10A	22327.9	20239.3	19816.2	18100.1	20384.3	18285.7	17831.6	21051.5	20205.4	20238.4	26475.3	25820.3	26694.3	25044.5	24273.4	23702.6	26016.6	24535	23188.4	0.441958	0.0594014	7.4402	1.01e-13	3.4e-12	ribosomal protein L10a [Source:HGNC Symbol;Acc:HGNC:10299]	protein_coding	6	35468401	35470785	56.98
Control_hypoxia_vs_Control_normoxia	ENSG00000185262	UBALD2	1136.46	877.47	1011.19	945.018	1032.69	922.245	902.894	1089.79	989.13	961.914	1432.64	1480.44	1667.59	1331.7	1158.68	1271.99	1153.26	1205.42	1022.24	0.692327	0.0932726	7.42261	1.15e-13	3.87e-12	UBA like domain containing 2 [Source:HGNC Symbol;Acc:HGNC:28438]	protein_coding	17	76265348	76271298	58.09
Control_hypoxia_vs_Control_normoxia	ENSG00000228474	OST4	1798.05	1576.95	1553.47	1358.58	1659.32	1557.63	1575.01	1674.24	1649.88	1656.57	2088.42	2076.6	2193.3	1901.55	1869.5	2041.9	2107.21	1959.78	1865.03	0.505307	0.0681341	7.41636	1.2e-13	4.04e-12	oligosaccharyltransferase complex subunit 4, non-catalytic [Source:HGNC Symbol;Acc:HGNC:32483]	protein_coding	2	27070472	27071654	54.69
Control_hypoxia_vs_Control_normoxia	ENSG00000102024	PLS3	10723.6	9607.44	9997.87	9354.2	9206.39	9826.13	8905.11	9548.26	9321.92	9136.11	13186.4	13505.2	12126.3	10635.9	10934.7	9669.54	12983.2	12407.3	12672.4	0.423616	0.0571615	7.41086	1.25e-13	4.2e-12	plastin 3 [Source:HGNC Symbol;Acc:HGNC:9091]	protein_coding	X	115561174	115650861	38.9
Control_hypoxia_vs_Control_normoxia	ENSG00000130255	RPL36	10683.1	9503.03	9057.92	9117.91	9771.01	9191.52	8657.96	10166.5	9731.3	9461.56	12239.5	11411.1	12358.1	12203.3	12471.3	12214.8	11874.1	11708.4	11156	0.379076	0.0511517	7.41082	1.26e-13	4.2e-12	ribosomal protein L36 [Source:HGNC Symbol;Acc:HGNC:13631]	protein_coding	19	5674947	5691875	58.81
Control_hypoxia_vs_Control_normoxia	ENSG00000103005	USB1	3170.45	3471.98	3582.96	3519.57	3769.78	4076.24	3867.6	3042.36	3333.14	3421.67	2588.38	2305.43	2326.71	2779.96	3332.66	3001.24	3069.16	2851.47	2727.71	-0.550717	0.074344	-7.4077	1.29e-13	4.29e-12	U6 snRNA biogenesis phosphodiesterase 1 [Source:HGNC Symbol;Acc:HGNC:25792]	protein_coding	16	57999546	58021618	49.63
Control_hypoxia_vs_Control_normoxia	ENSG00000184254	ALDH1A3	1191.77	1639.55	1804.2	1569.95	1242.26	1099.23	1248.21	1344.89	1307.86	1340.51	1039.4	1162.63	1074.82	911.441	739.634	794.476	1009.6	1073.28	1049.95	-0.60884	0.0823268	-7.3954	1.41e-13	4.7e-12	aldehyde dehydrogenase 1 family member A3 [Source:HGNC Symbol;Acc:HGNC:409]	protein_coding	15	100877714	100916626	48.81
Control_hypoxia_vs_Control_normoxia	ENSG00000106683	LIMK1	607.841	735.976	675.528	723.054	688.334	634.254	695.005	681.17	706.177	685.26	415.182	471.273	509.907	542.62	531.615	522.609	575.435	552.682	595.06	-0.619938	0.0839169	-7.38752	1.5e-13	4.97e-12	LIM domain kinase 1 [Source:HGNC Symbol;Acc:HGNC:6613]	protein_coding	7	74082933	74122525	54.59
Control_hypoxia_vs_Control_normoxia	ENSG00000166710	B2M	17376.5	16910.8	16985.9	14821.5	14531.7	13672.3	12702	16085.6	14918.7	15100.2	22070.4	22800.1	21999.3	17943.6	17796.6	16827.7	19985	18646.1	18978.9	0.457411	0.0619263	7.38637	1.51e-13	5.01e-12	beta-2-microglobulin [Source:HGNC Symbol;Acc:HGNC:914]	protein_coding	15	44711358	44718851	42.87
Control_hypoxia_vs_Control_normoxia	ENSG00000125995	ROMO1	1622.3	1241.73	1285.92	1186.72	1437.66	1182.54	1139.78	1270.25	1191.59	1237.43	2149.38	2130.08	2117.25	2220.36	2041.82	1747.45	2120.71	1880.21	1620.44	0.78545	0.106435	7.37964	1.59e-13	5.25e-12	reactive oxygen species modulator 1 [Source:HGNC Symbol;Acc:HGNC:16185]	protein_coding	20	35699272	35700984	50.26
Control_hypoxia_vs_Control_normoxia	ENSG00000213672	NCKIPSD	1192.96	1038.6	1077.27	1056.73	906.303	992.993	1096.55	911.187	918.242	899.293	1480.88	1659.45	1847.93	1019.31	929.414	959.599	1506.23	1488.99	1684.35	0.65081	0.0882489	7.37471	1.65e-13	5.44e-12	NCK interacting protein with SH3 domain [Source:HGNC Symbol;Acc:HGNC:15486]	protein_coding	3	48673844	48686364	56.62
Control_hypoxia_vs_Control_normoxia	ENSG00000171863	RPS7	20938.6	17425.6	17271.5	16054.8	18179.4	16950.4	15756.7	19887.8	18014.4	17896.2	26994.5	24922.2	23790.3	26043.7	23907.7	23253.3	25981	22999.8	21566.1	0.577189	0.0783357	7.36815	1.73e-13	5.7e-12	ribosomal protein S7 [Source:HGNC Symbol;Acc:HGNC:10440]	protein_coding	2	3575260	3580920	44.62
Control_hypoxia_vs_Control_normoxia	ENSG00000150347	ARID5B	1784.83	2243.35	2167.67	2137.97	1791.6	1986.21	1988.81	1890.68	2060.19	2033.39	1465.67	1549.99	1603.91	1503.9	1567.51	1497.09	1437.24	1523.98	1677.77	-0.504258	0.0684765	-7.36395	1.79e-13	5.87e-12	AT-rich interaction domain 5B [Source:HGNC Symbol;Acc:HGNC:17362]	protein_coding	10	61901684	62096944	40.32
Control_hypoxia_vs_Control_normoxia	ENSG00000182718	ANXA2	34256.2	30202.4	31168.9	28472.6	31940	30852	27817.3	31713.4	29747.2	30198.2	40776.8	39306.7	39708.3	36595.5	38040.3	36201.5	40105.6	37362.6	36402.9	0.415202	0.0564503	7.35517	1.91e-13	6.26e-12	annexin A2 [Source:HGNC Symbol;Acc:HGNC:537]	protein_coding	15	60347134	60402883	44.95
Control_hypoxia_vs_Control_normoxia	ENSG00000158825	CDA	965.806	857.894	930.631	771.812	764.411	707.759	676.035	765.794	747.621	816.632	1288.9	1317.93	1337.43	945.19	958.366	1053.09	1049.51	1233.46	1162.05	0.628301	0.0855109	7.34762	2.02e-13	6.61e-12	cytidine deaminase [Source:HGNC Symbol;Acc:HGNC:1712]	protein_coding	1	20589086	20618903	48.46
Control_hypoxia_vs_Control_normoxia	ENSG00000101400	SNTA1	1002.41	847.017	780.014	766.425	890.316	881.16	800.332	916.594	827.38	764.151	1325.62	1282.45	1204.94	1169.93	1122.48	1158.69	1215.75	1113.86	976.316	0.674235	0.0918363	7.34171	2.11e-13	6.9e-12	syntrophin alpha 1 [Source:HGNC Symbol;Acc:HGNC:11167]	protein_coding	20	33407957	33443763	50.31
Control_hypoxia_vs_Control_normoxia	ENSG00000105854	PON2	3919.86	3541.32	3607.19	3647.26	3764.91	3429.86	3418.13	3850.5	3750.7	3744.88	4546.47	4498.09	4515.12	3692.61	3493.82	3397.25	4509.4	4573.21	4576.74	0.328394	0.0447433	7.33951	2.14e-13	7e-12	paraoxonase 2 [Source:HGNC Symbol;Acc:HGNC:9205]	protein_coding	7	95404862	95435329	38.28
Control_hypoxia_vs_Control_normoxia	ENSG00000107372	ZFAND5	3266.28	3528.64	3729.33	3538.32	3591.5	3975.47	3470.65	3430.51	3605.03	3417.24	2601.71	2701.17	2512.3	3303.19	3348.24	3178.71	2770.35	2919.01	3171.61	-0.464212	0.0632656	-7.33751	2.18e-13	7.09e-12	zinc finger AN1-type containing 5 [Source:HGNC Symbol;Acc:HGNC:13008]	protein_coding	9	72351413	72365235	39.89
Control_hypoxia_vs_Control_normoxia	ENSG00000127804	METTL16	1487.89	1940.88	1944.01	1974.32	1819.99	1868.11	2026.06	1465.88	1665.71	1627.33	942.874	1101.71	1289.72	1141.75	1306.63	1412.47	939.285	1131.68	1183.6	-0.816485	0.111298	-7.33601	2.2e-13	7.15e-12	methyltransferase 16, N6-methyladenosine [Source:HGNC Symbol;Acc:HGNC:28484]	protein_coding	17	2405562	2511891	44.67
Control_hypoxia_vs_Control_normoxia	ENSG00000237412	PRSS56	47059.5	44872.6	42910.4	46320.7	33252.7	31484.8	35531.3	38721.6	40851.8	42499.8	59908.9	61892.7	72014.6	38972.1	43196.5	44620	55046.9	57538.1	57435.1	0.531175	0.0724092	7.33574	2.2e-13	7.15e-12	serine protease 56 [Source:HGNC Symbol;Acc:HGNC:39433]	protein_coding	2	232520388	232525716	66
Control_hypoxia_vs_Control_normoxia	ENSG00000125726	CD70	1475.86	1339.09	1254.64	1416.18	893.157	884.711	975.897	1316.62	1226.55	1208.77	2098.77	1979.1	2052.05	1563.23	1310.25	1484.37	1979.35	1914.07	1668.73	0.609556	0.0832736	7.31992	2.48e-13	8.03e-12	CD70 molecule [Source:HGNC Symbol;Acc:HGNC:11937]	protein_coding	19	6583183	6604103	48.3
Control_hypoxia_vs_Control_normoxia	ENSG00000138640	FAM13A	666.395	512.155	564.136	547.253	532.362	527.157	431.949	454.741	521.022	501.026	862.973	932.244	1017.55	484.041	524.997	509.418	1070.25	897.683	1104.16	0.790775	0.108048	7.31871	2.5e-13	8.09e-12	family with sequence similarity 13 member A [Source:HGNC Symbol;Acc:HGNC:19367]	protein_coding	4	88725955	89111398	38.27
Control_hypoxia_vs_Control_normoxia	ENSG00000006744	ELAC2	5103	6098.87	5727.77	5748.17	5820.94	6144.72	5536.13	5025.15	4803.78	5488.59	4564.17	4211.43	4267.88	5142.22	4999.08	4829.05	4394.31	4450.81	4600.98	-0.43009	0.0588061	-7.31371	2.6e-13	8.38e-12	elaC ribonuclease Z 2 [Source:HGNC Symbol;Acc:HGNC:14198]	protein_coding	17	12991612	13018065	48.02
Control_hypoxia_vs_Control_normoxia	ENSG00000159086	PAXBP1	980.66	1107.13	1157.8	1130.03	1038.99	1136.45	1164.3	1049.98	1046.59	1059.33	803.469	794.554	750.848	798.996	802.063	857.158	899.876	999.919	1054.41	-0.527844	0.0722899	-7.30176	2.84e-13	9.14e-12	PAX3 and PAX7 binding protein 1 [Source:HGNC Symbol;Acc:HGNC:13579]	protein_coding	21	32733899	32771792	38.11
Control_hypoxia_vs_Control_normoxia	ENSG00000109586	GALNT7	4944.18	5551.76	5650.69	5488.47	5252.06	5318.27	5373.73	5520.83	5105.8	5258.35	4470.78	4565.24	4300.29	4745.46	4653.62	4524.51	4342.98	4273.31	4599.17	-0.321797	0.0440865	-7.2992	2.89e-13	9.29e-12	polypeptide N-acetylgalactosaminyltransferase 7 [Source:HGNC Symbol;Acc:HGNC:4129]	protein_coding	4	173168811	173323967	38.97
Control_hypoxia_vs_Control_normoxia	ENSG00000231500	RPS18	46893	41141.4	38798	35779.1	38954.1	35189.9	33840.5	44328.4	41622.7	41519.8	61969.4	57568	58646.4	56900.4	48643	52307.9	59274.4	50984.1	46606.6	0.622812	0.0853283	7.29902	2.9e-13	9.29e-12	ribosomal protein S18 [Source:HGNC Symbol;Acc:HGNC:10401]	protein_coding	6	33272075	33276511	46.9
Control_hypoxia_vs_Control_normoxia	ENSG00000272870	SAP30-DT	67.3801	35.0175	29.3231	35.0996	39.5313	58.4266	42.7584	45.7896	30.3235	36.5953	109.853	121.653	109.608	76.9507	49.5625	54.4147	111.901	106.46	119.576	1.77355	0.243013	7.29815	2.92e-13	9.33e-12	SAP30 divergent transcript [Source:HGNC Symbol;Acc:HGNC:54424]	lncRNA	4	173349543	173370721	38.32
Control_hypoxia_vs_Control_normoxia	ENSG00000175105	ZNF654	443.65	291.603	398.012	345.575	328.327	363.146	332.774	389.844	323.862	343.907	669.435	675.213	556.692	321.954	324.255	322.754	654.462	625.106	718.78	0.884583	0.12126	7.29496	2.99e-13	9.54e-12	zinc finger protein 654 [Source:HGNC Symbol;Acc:HGNC:25612]	protein_coding	3	88059255	88144660	35.52
Control_hypoxia_vs_Control_normoxia	ENSG00000141127	PRPSAP2	1131.1	855.43	987.143	954.217	1169.51	948.182	943.149	853.196	887.423	828.792	1501.49	1439.9	1464.45	1398.24	1218.78	1158.51	1253.27	1217.73	1280.47	0.656048	0.0902112	7.27236	3.53e-13	1.13e-11	phosphoribosyl pyrophosphate synthetase associated protein 2 [Source:HGNC Symbol;Acc:HGNC:9467]	protein_coding	17	18840085	18931287	44.41
Control_hypoxia_vs_Control_normoxia	ENSG00000137161	CNPY3	1555.07	1462.79	1334.83	1389.46	1420.18	1310.26	1321.24	1360.07	1419.05	1357.8	1878.97	1911.42	1845.04	1582.21	1670.42	1602.76	1781.97	1734.82	1608.01	0.42903	0.0590263	7.26846	3.64e-13	1.16e-11	canopy FGF signaling regulator 3 [Source:HGNC Symbol;Acc:HGNC:11968]	protein_coding	6	42929480	42939294	50.28
Control_hypoxia_vs_Control_normoxia	ENSG00000135457	TFCP2	1526.52	1791.04	1731.98	1774.61	1671.92	1616.13	1709.25	1685.11	1813.6	1663.97	1216.97	1331.16	1079.62	1467.08	1455.92	1640.28	1270.02	1314.14	1244.48	-0.542532	0.0746711	-7.26562	3.71e-13	1.18e-11	transcription factor CP2 [Source:HGNC Symbol;Acc:HGNC:11748]	protein_coding	12	51093656	51173135	41.94
Control_hypoxia_vs_Control_normoxia	ENSG00000173638	SLC19A1	2160.27	2514.9	2338.34	2399.24	2541.66	2700.26	2530.07	2494.15	2378.18	2365.43	1810.7	1609.83	1635.83	2052.06	1896.27	1928.61	2068.58	1907.79	1713	-0.521116	0.0717495	-7.263	3.79e-13	1.2e-11	solute carrier family 19 member 1 [Source:HGNC Symbol;Acc:HGNC:10937]	protein_coding	21	45493572	45573365	56.63
Control_hypoxia_vs_Control_normoxia	ENSG00000259330	INAFM2	312.453	284.662	263.455	257.329	215.961	213.657	213.284	227.894	268.49	239.896	460.832	452.001	495.071	254.572	292.067	308.825	360.219	426.696	389.244	0.804197	0.110736	7.2623	3.81e-13	1.2e-11	InaF motif containing 2 [Source:HGNC Symbol;Acc:HGNC:35165]	protein_coding	15	40323692	40326715	55.89
Control_hypoxia_vs_Control_normoxia	ENSG00000115568	ZNF142	642.385	853.414	896.02	1034.15	751.6	889.7	1048.54	657.212	856.252	849.303	246.17	341.9	423.038	374.133	383.291	488.049	360.294	494.306	615.57	-1.46557	0.201952	-7.257	3.96e-13	1.25e-11	zinc finger protein 142 [Source:HGNC Symbol;Acc:HGNC:12927]	protein_coding	2	218633329	218659655	49.33
Control_hypoxia_vs_Control_normoxia	ENSG00000196230	TUBB	86439.2	94527.1	91726.7	92144.8	93680.5	93019.9	86676.4	97830.4	97242	94732	76142.2	78047.3	76110.1	79641.9	76543.2	82574.9	82288	81707.8	81269.7	-0.273593	0.0377434	-7.24876	4.21e-13	1.32e-11	tubulin beta class I [Source:HGNC Symbol;Acc:HGNC:20778]	protein_coding	6	30717435	30725538	50.8
Control_hypoxia_vs_Control_normoxia	ENSG00000290786		24.941	1.62237	4.71999	3.35882	4.58766	0	4.67359	0	3.63985	0	77.5471	70.4014	63.6073	8.46934	17.0895	4.42832	86.742	55.3149	42.7355	4.46363	0.616045	7.24563	4.3e-13	1.35e-11	novel transcript	lncRNA	7	143620943	143645675	41.54
Control_hypoxia_vs_Control_normoxia	ENSG00000182196	ARL6IP4	3018.49	2581.16	2646.88	2544.32	2716.23	2479.45	2451.87	2717.91	2707.93	2650.4	3801.92	3595.11	3620.36	3502.79	3210.99	3118.49	3696.73	3221.44	3068.8	0.503928	0.0695594	7.24458	4.34e-13	1.36e-11	ADP ribosylation factor like GTPase 6 interacting protein 4 [Source:HGNC Symbol;Acc:HGNC:18076]	protein_coding	12	122980060	122982913	65.56
Control_hypoxia_vs_Control_normoxia	ENSG00000166197	NOLC1	12066.2	13473.9	14039.7	15072.4	12922.7	14468.6	14796.3	13339.2	14333.4	14496.6	8670.38	9416.09	10083.6	8950.4	9793.89	10234.2	9884.83	11158.8	12056.5	-0.596661	0.0823904	-7.24187	4.43e-13	1.38e-11	nucleolar and coiled-body phosphoprotein 1 [Source:HGNC Symbol;Acc:HGNC:15608]	protein_coding	10	102152176	102163871	47.22
Control_hypoxia_vs_Control_normoxia	ENSG00000131143	COX4I1	6823.59	5883.67	5896.97	5221.37	6072.88	5281.18	5034.12	6233.28	5863.03	5827.07	8816.92	8411.35	8257.29	7815.81	7537.46	7194.16	8565.41	7894.34	7018.27	0.584726	0.080747	7.24146	4.44e-13	1.39e-11	cytochrome c oxidase subunit 4I1 [Source:HGNC Symbol;Acc:HGNC:2265]	protein_coding	16	85798633	85807068	50.78
Control_hypoxia_vs_Control_normoxia	ENSG00000071082	RPL31	16152.5	13128.8	13033.1	11632.8	13705.4	11614.6	11374.3	14521.4	13583.4	13575.5	22166.2	21171.8	20183	20668.1	17162	17891.4	21252.4	18661.7	15419	0.749276	0.103507	7.2389	4.52e-13	1.41e-11	ribosomal protein L31 [Source:HGNC Symbol;Acc:HGNC:10334]	protein_coding	2	101002229	101024032	42.39
Control_hypoxia_vs_Control_normoxia	ENSG00000111678	C12orf57	1285.97	1120.2	1043.18	891.557	916.135	780.668	757.515	1094.92	1014.6	1021.88	1863.49	1703.45	1725.75	1687.15	1480.56	1385.97	1733.38	1574.95	1352.1	0.7956	0.109918	7.23815	4.55e-13	1.42e-11	chromosome 12 open reading frame 57 [Source:HGNC Symbol;Acc:HGNC:29521]	protein_coding	12	6942978	6946003	52.58
Control_hypoxia_vs_Control_normoxia	ENSG00000118640	VAMP8	1634.85	1419.01	1432.68	1303.44	1399	1360.38	1265.02	1381.11	1309.95	1333.57	2086.73	1970.02	1950.49	2051.12	1992.08	1896.11	1944.93	1722.29	1609.41	0.534576	0.0740289	7.22118	5.15e-13	1.6e-11	vesicle associated membrane protein 8 [Source:HGNC Symbol;Acc:HGNC:12647]	protein_coding	2	85561562	85582031	47.95
Control_hypoxia_vs_Control_normoxia	ENSG00000134248	LAMTOR5	3122.39	2693.1	2525.52	2445.06	2877.35	2504.86	2498.67	2726.27	2641.91	2715.56	3942.57	3814.78	3861.17	3815.83	3257.6	3546.51	3885.23	3344	3107.05	0.600798	0.0832634	7.21564	5.37e-13	1.66e-11	late endosomal/lysosomal adaptor, MAPK and MTOR activator 5 [Source:HGNC Symbol;Acc:HGNC:17955]	protein_coding	1	110401249	110407942	42.55
Control_hypoxia_vs_Control_normoxia	ENSG00000089157	RPLP0	62126.2	51737.3	50110.6	44272.3	51738.5	47629.5	42815	57464.2	53052.1	52090.9	84475.5	76933.3	73496	78218.5	71367.3	68541.8	80712.5	71168.1	62447.5	0.684996	0.094946	7.21459	5.41e-13	1.67e-11	ribosomal protein lateral stalk subunit P0 [Source:HGNC Symbol;Acc:HGNC:10371]	protein_coding	12	120196699	120201235	48.95
Control_hypoxia_vs_Control_normoxia	ENSG00000161016	RPL8	101244	84519.8	82875.9	78255	92107.1	80092.2	77912	95344.5	91133.2	88594.8	125599	120050	117898	124595	115239	115257	123274	111940	97710.7	0.565567	0.0784093	7.21301	5.47e-13	1.69e-11	ribosomal protein L8 [Source:HGNC Symbol;Acc:HGNC:10368]	protein_coding	8	144789765	144792587	60.89
Control_hypoxia_vs_Control_normoxia	ENSG00000063046	EIF4B	29976.4	26532.9	28516	25966.6	24822.3	24694.3	24073.7	28319.5	26541.9	27388.1	37178.9	35753.2	33211.5	28646.4	30833.5	28217.9	36665.7	37400.4	34813	0.390109	0.0541335	7.20644	5.74e-13	1.77e-11	eukaryotic translation initiation factor 4B [Source:HGNC Symbol;Acc:HGNC:3285]	protein_coding	12	53006282	53042215	42.71
Control_hypoxia_vs_Control_normoxia	ENSG00000120727	PAIP2	3846.49	3395.15	3479.36	3198.49	3480.53	3450.91	3235.83	3409.11	3281.24	3263.32	4604.46	4415.59	4346.75	4381.15	4130.81	3911.34	4587.18	4492.79	4172.75	0.409929	0.0569115	7.20292	5.89e-13	1.81e-11	poly(A) binding protein interacting protein 2 [Source:HGNC Symbol;Acc:HGNC:17970]	protein_coding	5	139341587	139369720	43.58
Control_hypoxia_vs_Control_normoxia	ENSG00000179348	GATA2	1776.25	2095.17	1810.3	2209.97	2203.94	2376.7	2306.43	1848.27	1978.43	2053.64	1164.36	1379.82	1242.16	1471.32	1593.49	1619.28	1345.57	1705.66	1567.92	-0.691899	0.0962154	-7.19114	6.43e-13	1.97e-11	GATA binding protein 2 [Source:HGNC Symbol;Acc:HGNC:4171]	protein_coding	3	128479427	128493201	60.46
Control_hypoxia_vs_Control_normoxia	ENSG00000171631	P2RY6	1832.36	1690.88	1722.26	1623.06	1588.44	1427.9	1630.65	1689.79	1705.9	1592.05	2315.9	2357.72	2212.53	1559.88	1701.45	1760.01	2194.22	2068.68	2141.12	0.454586	0.0632728	7.18454	6.74e-13	2.07e-11	pyrimidinergic receptor P2Y6 [Source:HGNC Symbol;Acc:HGNC:8543]	protein_coding	11	73264498	73305103	51.57
Control_hypoxia_vs_Control_normoxia	ENSG00000149273	RPS3	51906.6	42551.3	43580	39383.8	46421.5	41264.3	37575.8	47548.7	44248.4	44128.2	65562.5	63188.3	61438.5	62641.5	61938.5	56960.4	64668.8	59579.7	51638.9	0.599656	0.0835125	7.18043	6.95e-13	2.12e-11	ribosomal protein S3 [Source:HGNC Symbol;Acc:HGNC:10420]	protein_coding	11	75399515	75422280	48.5
Control_hypoxia_vs_Control_normoxia	ENSG00000157193	LRP8	1352.75	1493.55	1532.27	1761.09	1650.6	1492.58	1719.59	1457.88	1767.28	1651.55	949.272	976.821	976.191	1008.28	1172.88	1193.72	1081.47	1145.53	1318.89	-0.723499	0.100794	-7.17797	7.08e-13	2.16e-11	LDL receptor related protein 8 [Source:HGNC Symbol;Acc:HGNC:6700]	protein_coding	1	53242364	53328469	51.87
Control_hypoxia_vs_Control_normoxia	ENSG00000023909	GCLM	1974.06	2686.53	2490.34	2239.6	1928.21	2435.16	2002.06	2380.23	2429.83	2431.46	1506.74	1458.35	1096.53	1602.03	2014.24	1693.07	1816.89	1724.6	1597.27	-0.8664	0.120963	-7.16252	7.92e-13	2.41e-11	glutamate-cysteine ligase modifier subunit [Source:HGNC Symbol;Acc:HGNC:4312]	protein_coding	1	93885199	93909456	36.37
Control_hypoxia_vs_Control_normoxia	ENSG00000143198	MGST3	2219.06	1911.95	1959.21	1784.56	2077.1	1946.17	1890.97	1986	2152.32	2031.94	2553.3	2430.26	2543.97	2352.62	2393.75	2508.87	2550.65	2489.15	2380.35	0.414136	0.0578334	7.16084	8.02e-13	2.44e-11	microsomal glutathione S-transferase 3 [Source:HGNC Symbol;Acc:HGNC:7064]	protein_coding	1	165631213	165661796	43.33
Control_hypoxia_vs_Control_normoxia	ENSG00000125352	RNF113A	527.064	400.649	421.806	421.696	464.365	440.08	447.313	481.702	398.55	459.626	722.515	681.186	635.201	583.62	524.059	543.43	672.786	633.978	554.589	0.714677	0.0998096	7.1604	8.04e-13	2.44e-11	ring finger protein 113A [Source:HGNC Symbol;Acc:HGNC:12974]	protein_coding	X	119870475	119871733	53.22
Control_hypoxia_vs_Control_normoxia	ENSG00000110768	GTF2H1	1927.36	2091.19	2149.15	2143.93	2126.06	2227.26	1946.25	2064.38	2156.06	2069.97	1636.12	1607.3	1661.67	1877.51	1854.83	1875.44	1713.98	1732.41	1758.97	-0.381727	0.0533252	-7.15847	8.16e-13	2.47e-11	general transcription factor IIH subunit 1 [Source:HGNC Symbol;Acc:HGNC:4655]	protein_coding	11	18322295	18367045	40.71
Control_hypoxia_vs_Control_normoxia	ENSG00000139433	GLTP	670.634	598.327	583.262	519.35	634.379	624.216	514.813	547.063	577.217	593.414	840.558	875.971	914.684	613.964	611.246	645.439	800.644	796.839	780.033	0.632794	0.0884527	7.15404	8.43e-13	2.55e-11	glycolipid transfer protein [Source:HGNC Symbol;Acc:HGNC:24867]	protein_coding	12	109850945	109880541	49.11
Control_hypoxia_vs_Control_normoxia	ENSG00000171858	RPS21	10949.7	8951.3	8762.26	7970.98	10133	7949.12	7867.21	9863.03	9290.5	9189.53	14378.4	13454.6	13761.2	12794.6	12867.8	12095	14247	12607.9	10911.3	0.695744	0.0973259	7.1486	8.77e-13	2.65e-11	ribosomal protein S21 [Source:HGNC Symbol;Acc:HGNC:10409]	protein_coding	20	62387103	62388520	59.45
Control_hypoxia_vs_Control_normoxia	ENSG00000029993	HMGB3	2916.45	3286.01	3277.67	3108.19	3160.89	3399.18	3051.43	3010.31	3346.52	3325.15	2297.03	2332.86	2456.61	2671.45	2912.21	2795.02	2621.86	2604.35	2839.4	-0.448863	0.0627932	-7.14828	8.79e-13	2.65e-11	high mobility group box 3 [Source:HGNC Symbol;Acc:HGNC:5004]	protein_coding	X	150980509	150990771	51.17
Control_hypoxia_vs_Control_normoxia	ENSG00000151929	BAG3	2324.14	2743.17	2757.35	2847.79	3010.26	2800.5	2917.82	2535.79	2786.46	2677.7	1581.76	1722.11	1887.81	1761.28	1876.38	2282.79	1669.31	1899.69	2076.49	-0.686957	0.0961127	-7.14741	8.84e-13	2.66e-11	BAG cochaperone 3 [Source:HGNC Symbol;Acc:HGNC:939]	protein_coding	10	119651380	119677819	49.76
Control_hypoxia_vs_Control_normoxia	ENSG00000134419	RPS15A	20614.2	18694.5	16338.4	15613.5	17499	15302.7	15007.5	18666.6	17937.6	17730.7	28020.4	26422.1	25078.6	24482	21271.3	22860.5	26624.8	22538.5	20966.2	0.651055	0.0912253	7.13678	9.55e-13	2.86e-11	ribosomal protein S15a [Source:HGNC Symbol;Acc:HGNC:10389]	protein_coding	16	18781295	18790383	46.41
Control_hypoxia_vs_Control_normoxia	ENSG00000152518	ZFP36L2	1626.24	1879.77	1925	1868.69	1989.86	1910.53	1912.78	1720.61	1833.22	1962.64	1204.45	1286.8	1350.16	1321.01	1312.51	1387.67	1286.82	1512.9	1606.83	-0.56372	0.0789895	-7.13665	9.56e-13	2.86e-11	ZFP36 ring finger protein like 2 [Source:HGNC Symbol;Acc:HGNC:1108]	protein_coding	2	43222402	43226606	55.93
Control_hypoxia_vs_Control_normoxia	ENSG00000127663	KDM4B	1284.32	923.137	1130.42	1084.41	952.459	1065.63	1054	837.645	932.506	971.894	1667.78	1766.91	2130.09	939.076	1008.54	1001.46	1602.25	1917.51	2132.11	0.82492	0.115725	7.12829	1.02e-12	3.04e-11	lysine demethylase 4B [Source:HGNC Symbol;Acc:HGNC:29136]	protein_coding	19	4969113	5153598	57.26
Control_hypoxia_vs_Control_normoxia	ENSG00000087263	OGFOD1	3000.26	3415.64	3444.07	3311.9	3274.55	3958.35	3265.38	3549.33	3082.39	3159.56	2239.33	2268.7	2290.02	3097.95	3051.56	2683.43	2704.93	2711.4	2496.12	-0.581171	0.0815422	-7.12725	1.02e-12	3.05e-11	2-oxoglutarate and iron dependent oxygenase domain containing 1 [Source:HGNC Symbol;Acc:HGNC:25585]	protein_coding	16	56451521	56479104	40.36
Control_hypoxia_vs_Control_normoxia	ENSG00000109103	UNC119	539.045	454.335	373.865	428.892	584.001	473.739	453.526	441.135	427.024	413.034	701.97	703.752	693.254	621.505	538.094	579.11	638.181	607.715	569.683	0.736815	0.103449	7.12251	1.06e-12	3.16e-11	unc-119 lipid binding chaperone [Source:HGNC Symbol;Acc:HGNC:12565]	protein_coding	17	28546708	28552631	57.41
Control_hypoxia_vs_Control_normoxia	ENSG00000123213	NLN	3812.01	3992.77	4577.79	4350.15	4225.72	4225.01	4013.78	4285.91	4259.57	4219.72	3115.7	3155.15	2696.34	4223.7	3993.16	3506.56	3278.44	3273.25	3223.42	-0.524522	0.0736783	-7.11909	1.09e-12	3.23e-11	neurolysin [Source:HGNC Symbol;Acc:HGNC:16058]	protein_coding	5	65722205	65871725	40.37
Control_hypoxia_vs_Control_normoxia	ENSG00000254772	EEF1G	59654.5	51360.6	51876.6	46897.9	51010	48221.5	44497	56656.1	54121.6	51642.2	77324.3	73035.9	68470	68723.6	64177.5	63018	74462.6	67503.8	60782.7	0.543653	0.0764315	7.11295	1.14e-12	3.37e-11	eukaryotic translation elongation factor 1 gamma [Source:HGNC Symbol;Acc:HGNC:3213]	protein_coding	11	62559596	62574086	47.78
Control_hypoxia_vs_Control_normoxia	ENSG00000099904	ZDHHC8	857.724	1022.76	1235.49	1141.55	925.438	1067.32	1318.91	880.607	1173.02	930.965	498.603	546.109	583.269	616.081	726.51	639.653	578.947	809.067	744.736	-1.06185	0.149328	-7.11088	1.15e-12	3.41e-11	zinc finger DHHC-type palmitoyltransferase 8 [Source:HGNC Symbol;Acc:HGNC:18474]	protein_coding	22	20129456	20148007	63.57
Control_hypoxia_vs_Control_normoxia	ENSG00000170379	TCAF2	26.1487	4.31255	1.09102	1.30056	5.50832	0	3.21832	3.94765	5.62254	6.28179	60.6894	48.0037	73.9822	9.76673	6.20921	15.8097	73.4282	88.6783	62.8263	4.95421	0.696903	7.10889	1.17e-12	3.46e-11	TRPM8 channel associated factor 2 [Source:HGNC Symbol;Acc:HGNC:26878]	protein_coding	7	143620952	143730410	41.82
Control_hypoxia_vs_Control_normoxia	ENSG00000167733	HSD11B1L	130.862	94.4985	73.9762	94.7146	50.6489	89.2736	46.2066	96.2847	100.014	80.0753	217.879	251.154	229.538	111.157	113.459	120.914	202.364	188.794	194.569	1.39836	0.196726	7.10814	1.18e-12	3.47e-11	hydroxysteroid 11-beta dehydrogenase 1 like [Source:HGNC Symbol;Acc:HGNC:30419]	protein_coding	19	5680604	5688523	58.24
Control_hypoxia_vs_Control_normoxia	ENSG00000227057	WDR46	2930.22	3314.36	3305.42	3241.06	3132.38	3281.06	3001.77	3143.56	3057.37	3006.71	2558.95	2531.66	2651.86	2955.68	2875.9	2780.42	2549.89	2762.69	2593.25	-0.350008	0.0492581	-7.10559	1.2e-12	3.53e-11	WD repeat domain 46 [Source:HGNC Symbol;Acc:HGNC:13923]	protein_coding	6	33279108	33289247	51.96
Control_hypoxia_vs_Control_normoxia	ENSG00000178826	TMEM139	377.418	276.708	293.976	242.3	367.085	323.286	340.437	321.074	313.9	376.486	496.247	510.947	526.301	327.158	417.46	387.445	478.857	430.935	362.917	0.922182	0.129865	7.10109	1.24e-12	3.64e-11	transmembrane protein 139 [Source:HGNC Symbol;Acc:HGNC:22058]	protein_coding	7	143279957	143288048	47.5
Control_hypoxia_vs_Control_normoxia	ENSG00000205544	TMEM256	645.321	531.518	520.21	523.486	499.68	454.438	484.544	520.663	500.236	485.412	926.53	848.367	939.847	892.153	759.312	806.723	754.519	636.845	531.296	0.783404	0.110382	7.0972	1.27e-12	3.74e-11	transmembrane protein 256 [Source:HGNC Symbol;Acc:HGNC:28618]	protein_coding	17	7402975	7404097	57.35
Control_hypoxia_vs_Control_normoxia	ENSG00000082516	GEMIN5	3397.36	3839.69	4124.76	3916.1	3739.17	4220.37	3783.5	4063.18	3898.46	3849.88	2914.72	2802.74	2337.83	3100.23	3148.9	2733.71	2886.87	2899.02	2893.42	-0.557901	0.0786721	-7.09148	1.33e-12	3.89e-11	gem nuclear organelle associated protein 5 [Source:HGNC Symbol;Acc:HGNC:20043]	protein_coding	5	154887411	154938211	41.33
Control_hypoxia_vs_Control_normoxia	ENSG00000104998	IL27RA	1209.84	1460.46	1386.46	1412.09	1253.93	1275.18	1250.53	1263.77	1376.33	1290.23	1047.78	1002.47	1048.47	1129.09	1265.08	1185.82	983.531	1107.49	1038.37	-0.461066	0.0650333	-7.0897	1.34e-12	3.93e-11	interleukin 27 receptor subunit alpha [Source:HGNC Symbol;Acc:HGNC:17290]	protein_coding	19	14031762	14053218	51.73
Control_hypoxia_vs_Control_normoxia	ENSG00000173221	GLRX	666.212	484.243	506.099	484.525	575.334	525.313	519.722	560.744	568.493	456.766	935.387	844.166	869.546	842.398	605.666	790.937	868.397	809.98	744.103	0.84561	0.119358	7.08467	1.39e-12	4.07e-11	glutaredoxin [Source:HGNC Symbol;Acc:HGNC:4330]	protein_coding	5	95751319	95822726	41.08
Control_hypoxia_vs_Control_normoxia	ENSG00000197381	ADARB1	2613.38	2213.6	2431.36	2431.58	2468.16	2434.64	2518.73	2407.67	2469.23	2264.41	3062.71	3006.04	3319.33	2053.3	2078.61	2229.77	3203.08	3187.79	3260.9	0.405221	0.057202	7.08403	1.4e-12	4.08e-11	adenosine deaminase RNA specific B1 [Source:HGNC Symbol;Acc:HGNC:226]	protein_coding	21	45073853	45226560	45.43
Control_hypoxia_vs_Control_normoxia	ENSG00000107077	KDM4C	496.818	379.518	444.909	427.863	440.217	436.983	448.611	458.027	452.381	383.367	638.373	708.845	643.68	409.338	428.684	401.715	593.8	643.541	602.869	0.67173	0.0949048	7.07794	1.46e-12	4.25e-11	lysine demethylase 4C [Source:HGNC Symbol;Acc:HGNC:17071]	protein_coding	9	6720863	7175648	40.37
Control_hypoxia_vs_Control_normoxia	ENSG00000172840	PDP2	710.858	726.739	828.623	942.407	881.887	729.13	838.043	683.018	753.364	722.943	522.182	430.742	424.947	833.977	812.886	757.441	727.915	567.209	612.001	-0.863122	0.12201	-7.07417	1.5e-12	4.36e-11	pyruvate dehydrogenase phosphatase catalytic subunit 2 [Source:HGNC Symbol;Acc:HGNC:30263]	protein_coding	16	66878589	66895754	48.25
Control_hypoxia_vs_Control_normoxia	ENSG00000163453	IGFBP7	1407.04	1179.42	1056.71	1132.24	1324.46	1099.6	1212.2	1146.51	1277.92	1162.83	1675.11	1687.9	1713.93	1668.07	1507.18	1703.46	1741.17	1519.35	1518.62	0.590472	0.0834804	7.07318	1.51e-12	4.39e-11	insulin like growth factor binding protein 7 [Source:HGNC Symbol;Acc:HGNC:5476]	protein_coding	4	57030773	57110385	42.44
Control_hypoxia_vs_Control_normoxia	ENSG00000167771	RCOR2	152.309	131.054	107.485	110.712	107.349	116.978	100.564	104.205	102.58	90.335	249.256	260.285	254.358	90.395	103.045	112.623	223.129	203.173	274.04	1.12967	0.159746	7.0717	1.53e-12	4.43e-11	REST corepressor 2 [Source:HGNC Symbol;Acc:HGNC:27455]	protein_coding	11	63911230	63917164	61.85
Control_hypoxia_vs_Control_normoxia	ENSG00000198258	UBL5	2822.45	2427.05	2346.85	2034.99	2447.7	2106.21	2061.75	2497.3	2308.93	2572.08	3707.68	3492.9	3640.12	3353.98	3184.42	3083.71	3570.99	3220.79	2746.67	0.672337	0.095112	7.06889	1.56e-12	4.51e-11	ubiquitin like 5 [Source:HGNC Symbol;Acc:HGNC:13736]	protein_coding	19	9827892	9830115	52.38
Control_hypoxia_vs_Control_normoxia	ENSG00000099995	SF3A1	5401.34	5935.42	6114.15	6755.33	6900.02	6762.23	6798.65	7591.07	6021.97	7228.36	3055.63	3653.81	3641.69	4538.41	4723.6	4014.35	3678.81	5507	4303.67	-0.861604	0.122036	-7.06026	1.66e-12	4.79e-11	splicing factor 3a subunit 1 [Source:HGNC Symbol;Acc:HGNC:10765]	protein_coding	22	30331988	30356919	49.02
Control_hypoxia_vs_Control_normoxia	ENSG00000204592	HLA-E	1948.38	1791.84	1793.94	1717.42	1814.82	1906.44	1685.66	1732.47	1641.98	1736.92	2399.49	2317.38	2407.79	2020.22	1944.42	1814.78	2123.32	2205.44	2016.56	0.426299	0.0604088	7.05691	1.7e-12	4.9e-11	major histocompatibility complex, class I, E [Source:HGNC Symbol;Acc:HGNC:4962]	protein_coding	6	30489509	30494194	55.61
Control_hypoxia_vs_Control_normoxia	ENSG00000166441	RPL27A	35720.5	30687.7	30163.5	29960.4	31796	30312	27681	33815.3	32308.7	30168.2	41929.1	40217.3	42378	41030.4	41484.8	38177.3	42986.7	40848.8	37024.1	0.455431	0.064563	7.05405	1.74e-12	4.99e-11	ribosomal protein L27a [Source:HGNC Symbol;Acc:HGNC:10329]	protein_coding	11	8682788	8714759	50.4
Control_hypoxia_vs_Control_normoxia	ENSG00000176022	B3GALT6	962.349	893.435	842.834	790.148	744.449	721.627	736.019	941.956	913.813	868.892	1156.42	1284.18	1208.95	910.047	980.865	865.163	1090.88	1211.44	1161.16	0.535289	0.0759014	7.05243	1.76e-12	5.04e-11	beta-1,3-galactosyltransferase 6 [Source:HGNC Symbol;Acc:HGNC:17978]	protein_coding	1	1232237	1235041	64.21
Control_hypoxia_vs_Control_normoxia	ENSG00000105835	NAMPT	3182.23	2675.56	2742.88	2782.55	2741.5	2789.62	2792.51	3101.15	2948.65	2858.72	3922.24	3776.61	3360.12	3235.17	2975.99	2931.64	3877.96	4016.49	3750.77	0.432881	0.0614268	7.04711	1.83e-12	5.23e-11	nicotinamide phosphoribosyltransferase [Source:HGNC Symbol;Acc:HGNC:30092]	protein_coding	7	106248298	106285966	37.11
Control_hypoxia_vs_Control_normoxia	ENSG00000159884	CCDC107	376.408	330.126	265.459	281.572	333.406	292.786	328.741	299.835	325.628	311.328	497.915	466.19	494.451	375.689	378.846	376.588	501.526	437.096	478.155	0.730918	0.103741	7.04561	1.85e-12	5.27e-11	coiled-coil domain containing 107 [Source:HGNC Symbol;Acc:HGNC:28465]	protein_coding	9	35658290	35661511	52.82
Control_hypoxia_vs_Control_normoxia	ENSG00000186480	INSIG1	2083.35	1423.76	1513.04	1433.22	1469.54	1495.47	1475.43	1628.71	1749.08	1551.24	2325.41	2289.63	1891.3	3054.2	3559.99	3401.55	2296.17	2496.24	2446.33	0.577518	0.0820656	7.03727	1.96e-12	5.59e-11	insulin induced gene 1 [Source:HGNC Symbol;Acc:HGNC:6083]	protein_coding	7	155297776	155310235	44.41
Control_hypoxia_vs_Control_normoxia	ENSG00000055332	EIF2AK2	1843.06	1848.31	2104.33	2308.87	2148.01	2214.91	2276.03	2088.04	2179.12	2026.38	1494.41	1460.64	1258.99	1650.51	1538.66	1565.83	1624.47	1690.66	1696.98	-0.571765	0.0812976	-7.03298	2.02e-12	5.75e-11	eukaryotic translation initiation factor 2 alpha kinase 2 [Source:HGNC Symbol;Acc:HGNC:9437]	protein_coding	2	37099210	37157522	41.3
Control_hypoxia_vs_Control_normoxia	ENSG00000153317	ASAP1	1636.12	2031.22	2138.68	2461.66	1833.53	2178.75	2290.51	1694.8	1868.75	2056.58	996.796	1129.67	1202.54	950.169	963.334	1126.87	1193.98	1447.96	1884.31	-0.995605	0.141672	-7.02753	2.1e-12	5.97e-11	ArfGAP with SH3 domain, ankyrin repeat and PH domain 1 [Source:HGNC Symbol;Acc:HGNC:2720]	protein_coding	8	130052104	130443674	42.15
Control_hypoxia_vs_Control_normoxia	ENSG00000065328	MCM10	1729.69	1924.16	2249.64	2261.63	1949.51	1974.21	2274.54	2015.36	1782.74	1818.08	1385.17	1394.9	1453.24	1425.06	1323.76	1477.44	1442.19	1394.35	1588.41	-0.60483	0.0861437	-7.02118	2.2e-12	6.24e-11	minichromosome maintenance 10 replication initiation factor [Source:HGNC Symbol;Acc:HGNC:18043]	protein_coding	10	13161558	13211110	43.59
Control_hypoxia_vs_Control_normoxia	ENSG00000135269	TES	4595.6	4032.88	3994.77	4042.12	4315.33	4309.26	4440.42	4467.65	4223.3	4054.11	5514.48	5123.58	4920.96	4539.68	4687.01	4413.59	5424.45	5105.92	5111.31	0.366932	0.0522655	7.02053	2.21e-12	6.26e-11	testin LIM domain protein [Source:HGNC Symbol;Acc:HGNC:14620]	protein_coding	7	116210506	116258783	37.72
Control_hypoxia_vs_Control_normoxia	ENSG00000166803	PCLAF	4127.53	3826.13	3946.85	3398.38	3768.27	3388.71	3462.27	3618.94	3484.67	3456.9	4740.94	5078.19	5273.59	4396.76	4473.33	4481.66	4641.08	4398.35	4460.48	0.435328	0.0620875	7.01153	2.36e-12	6.66e-11	PCNA clamp associated factor [Source:HGNC Symbol;Acc:HGNC:28961]	protein_coding	15	64364304	64387687	43.33
Control_hypoxia_vs_Control_normoxia	ENSG00000144560	VGLL4	1328.24	1207.9	1278.66	1260.63	1138.02	1053.06	1100.83	1162.06	1137.38	1288.34	1719.11	1621.81	1707.13	1204.55	1191.17	1170.94	1520.41	1536.19	1610.06	0.428515	0.0612066	7.00113	2.54e-12	7.16e-11	vestigial like family member 4 [Source:HGNC Symbol;Acc:HGNC:28966]	protein_coding	3	11556069	11771350	44.93
Control_hypoxia_vs_Control_normoxia	ENSG00000197451	HNRNPAB	9977.08	11376.9	10836	11110.2	11381.1	10705.5	10946.4	11428.7	11733.1	11573.3	8025.87	8515.22	8869.26	8401.16	7842.73	9272.75	9158.48	9156.21	9254.37	-0.391615	0.0560152	-6.99122	2.73e-12	7.67e-11	heterogeneous nuclear ribonucleoprotein A/B [Source:HGNC Symbol;Acc:HGNC:5034]	protein_coding	5	178204533	178211163	53.61
Control_hypoxia_vs_Control_normoxia	ENSG00000247077	PGAM5	3835.4	4178.87	4198.59	4224.08	4081.46	3974.62	4194.67	4032.5	4016.5	4122.75	3244.32	3394.96	3506.14	3769.14	3652.12	3906.96	3393.17	3501.55	3644.84	-0.313914	0.0449054	-6.99055	2.74e-12	7.69e-11	PGAM family member 5, mitochondrial serine/threonine protein phosphatase [Source:HGNC Symbol;Acc:HGNC:28763]	protein_coding	12	132710819	132722734	55.09
Control_hypoxia_vs_Control_normoxia	ENSG00000174177	CTU2	616.178	735.147	751.717	722.488	748.826	611.498	659.594	738.897	755.71	729.099	491.344	454.148	466.06	662.279	595.348	527.427	494.763	487.802	459.061	-0.646115	0.0924376	-6.98974	2.75e-12	7.73e-11	cytosolic thiouridylase subunit 2 [Source:HGNC Symbol;Acc:HGNC:28005]	protein_coding	16	88706483	88715396	60.9
Control_hypoxia_vs_Control_normoxia	ENSG00000167491	GATAD2A	3140.03	4069.61	3611.49	4358.03	4076.88	3962.56	4457.21	3314.44	3892.05	3346.22	2118.55	2162.42	1961.31	1736.06	2703.33	2460.53	2307.89	2822.55	3159.38	-0.947782	0.135616	-6.98872	2.77e-12	7.77e-11	GATA zinc finger domain containing 2A [Source:HGNC Symbol;Acc:HGNC:29989]	protein_coding	19	19385826	19508932	50.87
Control_hypoxia_vs_Control_normoxia	ENSG00000135940	COX5B	3760.46	3522.25	3236.69	3119.42	3328.22	3151.95	2928.79	3526.41	3406.05	3216.67	4554.15	4381.4	4679.41	4164.42	3958.22	4076.37	4409.85	4157.59	3870.45	0.462954	0.0662854	6.98425	2.86e-12	8.01e-11	cytochrome c oxidase subunit 5B [Source:HGNC Symbol;Acc:HGNC:2269]	protein_coding	2	97646062	97648383	50.22
Control_hypoxia_vs_Control_normoxia	ENSG00000150093	ITGB1	23328.4	20864.6	22512.6	21223.1	21129.5	22103.6	22230.9	21140	20566.4	20992.7	25966.8	26793.4	25572.9	22864.9	24183.9	23435.5	25954.6	25524.1	26852.3	0.278574	0.0399031	6.98126	2.93e-12	8.16e-11	integrin subunit beta 1 [Source:HGNC Symbol;Acc:HGNC:6153]	protein_coding	10	32887273	33005792	39.16
Control_hypoxia_vs_Control_normoxia	ENSG00000176715	ACSF3	1416.05	1167.89	1187.81	1105.99	1244.74	1294.4	1224.6	1256.17	1309.25	1340.16	1524.31	1709.6	2000.72	1443.53	1518.09	1567.44	1457.28	1610.85	1526.05	0.593852	0.0850949	6.97869	2.98e-12	8.3e-11	acyl-CoA synthetase family member 3 [Source:HGNC Symbol;Acc:HGNC:27288]	protein_coding	16	89088375	89164121	55.16
Control_hypoxia_vs_Control_normoxia	ENSG00000135617	PRADC1	469.56	372.614	357.378	339.539	391.481	361.329	347.708	394.818	364.503	341.472	699.633	618.129	612.474	643.768	505.979	530.699	592.406	529.71	448.447	0.854482	0.122511	6.97473	3.06e-12	8.52e-11	protease associated domain containing 1 [Source:HGNC Symbol;Acc:HGNC:16047]	protein_coding	2	73228010	73233239	52.12
Control_hypoxia_vs_Control_normoxia	ENSG00000091527	CDV3	7160.9	7961.32	8373.89	8006.79	8041.78	8561.69	7975.68	8219.88	8158.55	8447.52	5404.5	5962.96	5921.72	5955.8	6129.76	6632.23	5708.13	6347.3	7086.77	-0.493373	0.0707656	-6.97193	3.13e-12	8.68e-11	CDV3 homolog [Source:HGNC Symbol;Acc:HGNC:26928]	protein_coding	3	133573686	133590261	42.48
Control_hypoxia_vs_Control_normoxia	ENSG00000114942	EEF1B2	9115.88	7772.03	7891.75	7211.19	7768.13	7749.1	6723.92	8441.25	7928.34	7768.09	11204.2	10888.4	10504.8	11290.9	10600.5	9834.68	11062	9908.01	9538.51	0.511546	0.0734504	6.96451	3.3e-12	9.13e-11	eukaryotic translation elongation factor 1 beta 2 [Source:HGNC Symbol;Acc:HGNC:3208]	protein_coding	2	206159585	206162928	45.25
Control_hypoxia_vs_Control_normoxia	ENSG00000104529	EEF1D	12347.7	11161	11048.8	10979.3	11743	10862.5	10900.2	11446.4	11467	11399	14105	14108.4	13787	13980.2	13491.1	13467	13715.9	12701.4	11895.4	0.339913	0.0488118	6.96374	3.31e-12	9.17e-11	eukaryotic translation elongation factor 1 delta [Source:HGNC Symbol;Acc:HGNC:3211]	protein_coding	8	143579697	143599541	61.99
Control_hypoxia_vs_Control_normoxia	ENSG00000163001	CFAP36	698.259	531.199	536.366	550.238	597.41	593.042	510.135	537.811	505.2	566.428	1079.32	940.546	766.128	815.456	806.437	853.367	864.774	737.258	777.543	0.787302	0.113194	6.95531	3.52e-12	9.72e-11	cilia and flagella associated protein 36 [Source:HGNC Symbol;Acc:HGNC:30540]	protein_coding	2	55519604	55545079	40.38
Control_hypoxia_vs_Control_normoxia	ENSG00000182899	RPL35A	20000.3	17260	16967.5	15851.8	17855.8	16037.9	15241.8	18955.9	18690.2	17413.1	25316	24322	24305	23694.5	20031.5	21847.9	24606.1	21682	19925.4	0.56234	0.0808719	6.95347	3.56e-12	9.83e-11	ribosomal protein L35a [Source:HGNC Symbol;Acc:HGNC:10345]	protein_coding	3	197950190	197956610	44.87
Control_hypoxia_vs_Control_normoxia	ENSG00000162377	COA7	2209.92	2523.88	2410.79	2630.55	2332.75	2654.17	2642.72	2609.24	2678.09	2370.23	1805.19	1664.91	1563.29	2079.89	2041.62	2007.95	1711.15	2131.86	1920.33	-0.587833	0.0845489	-6.95257	3.59e-12	9.87e-11	cytochrome c oxidase assembly factor 7 [Source:HGNC Symbol;Acc:HGNC:25716]	protein_coding	1	52684449	52698347	46
Control_hypoxia_vs_Control_normoxia	ENSG00000066117	SMARCD1	3356	3815.92	3688.37	3993.12	3575.76	3813.48	3706.2	3800.86	3403.44	3928.09	2763.49	2779.99	2668.25	3233.19	2784.5	3031.87	2908.19	3280.77	3232.43	-0.485676	0.0698882	-6.94932	3.67e-12	1.01e-10	SWI/SNF related, matrix associated, actin dependent regulator of chromatin, subfamily d, member 1 [Source:HGNC Symbol;Acc:HGNC:11106]	protein_coding	12	50085200	50100707	48.48
Control_hypoxia_vs_Control_normoxia	ENSG00000142937	RPS8	54068.9	48574.8	46943.1	41826.9	47881.2	44319.3	41908.1	51434.4	50409.1	48944.2	65442	62864	63879.2	61505.1	57740.4	58284.9	66285.5	59363.7	55635	0.484797	0.0697879	6.94672	3.74e-12	1.03e-10	ribosomal protein S8 [Source:HGNC Symbol;Acc:HGNC:10441]	protein_coding	1	44775251	44778779	55.11
Control_hypoxia_vs_Control_normoxia	ENSG00000134376	CRB1	546.701	332.115	405.321	327.581	444.028	398.42	388.645	436.362	443.469	356.044	750.87	719.459	617.521	840.379	678.289	683.296	798.082	614.775	605.958	0.977826	0.140844	6.94259	3.85e-12	1.05e-10	crumbs cell polarity complex component 1 [Source:HGNC Symbol;Acc:HGNC:2343]	protein_coding	1	197268204	197478455	36.53
Control_hypoxia_vs_Control_normoxia	ENSG00000104067	TJP1	2011.35	2448.88	2439.56	2597.44	2283.05	2430.26	2622.64	2241.72	2296.19	2193.66	1464.89	1465.55	1567.34	1440.15	1715.57	1591.51	1467.68	1792.26	2145.98	-0.736447	0.106094	-6.94148	3.88e-12	1.06e-10	tight junction protein 1 [Source:HGNC Symbol;Acc:HGNC:11827]	protein_coding	15	29699367	29968915	40.22
Control_hypoxia_vs_Control_normoxia	ENSG00000137818	RPLP1	36176.6	31850.5	30981	31395.2	32132.6	32897.2	29835.1	35953.7	34601.4	31640.1	39659.2	38938	41490.2	39183	40428.4	39007.6	40202.5	41223.7	39759.5	0.349733	0.0504164	6.9369	4.01e-12	1.09e-10	ribosomal protein lateral stalk subunit P1 [Source:HGNC Symbol;Acc:HGNC:10372]	protein_coding	15	69452814	69456205	47.29
Control_hypoxia_vs_Control_normoxia	ENSG00000244038	DDOST	3714.73	3475.84	3457.81	3363.62	3494.34	3415.91	3217.6	3437.46	3440.66	3451.3	4366.71	4330.09	4196.57	3874.22	3764.69	4067.23	3975.24	3861.79	3674.04	0.325873	0.0470004	6.9334	4.11e-12	1.12e-10	dolichyl-diphosphooligosaccharide--protein glycosyltransferase non-catalytic subunit [Source:HGNC Symbol;Acc:HGNC:2728]	protein_coding	1	20651767	20661544	50.61
Control_hypoxia_vs_Control_normoxia	ENSG00000163041	H3-3A	11133.8	10721.3	11099.2	9744.14	9720.53	8962.54	8782.07	10510.7	10401.7	10270.3	13734.9	13514.1	13232.9	11013.8	10869.6	10690.8	12854.1	12072.4	12213	0.359963	0.0519231	6.93262	4.13e-12	1.12e-10	H3.3 histone A [Source:HGNC Symbol;Acc:HGNC:4764]	protein_coding	1	226061851	226072019	44.55
Control_hypoxia_vs_Control_normoxia	ENSG00000109881	CCDC34	2091.63	1897.84	1751.54	1773.37	1912.85	1793.72	1953.72	1878.8	1848.97	1809.19	2524.23	2457.17	2393.09	2428.72	2182.77	2322.06	2418.23	2106.4	2196.64	0.444351	0.0641015	6.93199	4.15e-12	1.13e-10	coiled-coil domain containing 34 [Source:HGNC Symbol;Acc:HGNC:25079]	protein_coding	11	27330827	27363234	37.32
Control_hypoxia_vs_Control_normoxia	ENSG00000115657	ABCB6	1237.01	1110.8	871.733	1186.78	980.969	886.511	1153.24	1062.9	1205.66	1094.22	1744.82	1758.93	1738.93	931.49	960.949	916.065	1577.55	1548.97	1535.72	0.724403	0.104557	6.92829	4.26e-12	1.15e-10	ATP binding cassette subfamily B member 6 (Langereis blood group) [Source:HGNC Symbol;Acc:HGNC:47]	protein_coding	2	219209772	219218994	54.45
Control_hypoxia_vs_Control_normoxia	ENSG00000143499	SMYD2	1797.55	1576.47	1552.69	1447.14	1519.1	1449.13	1364.64	1652.59	1579.92	1752.63	2293.18	2262.51	2049.91	1983.16	1760.39	1678.55	2286.84	2098.82	2048.17	0.532815	0.0769045	6.92827	4.26e-12	1.15e-10	SET and MYND domain containing 2 [Source:HGNC Symbol;Acc:HGNC:20982]	protein_coding	1	214281102	214337131	43.58
Control_hypoxia_vs_Control_normoxia	ENSG00000164898	FMC1	302.934	240.204	268.574	240.549	248.34	225.557	255.765	259.686	217.892	235.084	477.348	416.522	406.295	382.398	351.417	337.843	318.986	286.196	284.165	0.801024	0.115749	6.92035	4.51e-12	1.22e-10	formation of mitochondrial complex V assembly factor 1 homolog [Source:HGNC Symbol;Acc:HGNC:26946]	protein_coding	7	139339457	139346328	46.48
Control_hypoxia_vs_Control_normoxia	ENSG00000157514	TSC22D3	1156.74	777.809	850.405	850.905	902.256	894.391	858.141	819.986	915.834	832.941	1390.18	1244.92	1268.42	1650.6	2017.81	1914.09	1087.26	1346.36	1198.94	0.654207	0.0945942	6.91593	4.65e-12	1.25e-10	TSC22 domain family member 3 [Source:HGNC Symbol;Acc:HGNC:3051]	protein_coding	X	107713221	107777342	48.75
Control_hypoxia_vs_Control_normoxia	ENSG00000170889	RPS9	25768.5	21143.5	21758.6	18973.7	23338.2	19581.7	18606.2	22782.2	21017.2	21345.2	34141.7	31731.1	31653.4	31214	30804.1	27364.3	32753.9	30112.5	25511.4	0.656566	0.0950538	6.90731	4.94e-12	1.33e-10	ribosomal protein S9 [Source:HGNC Symbol;Acc:HGNC:10442]	protein_coding	19	54200809	54249003	51.78
Control_hypoxia_vs_Control_normoxia	ENSG00000112695	COX7A2	4079.76	3446.82	3146.17	2897.33	3639.55	3052.45	2935.14	3407.35	3336.84	3249.4	5494.12	5120.22	5069.65	5343.72	4734.61	4755.94	5428.71	4392.42	3985.21	0.725474	0.105071	6.90459	5.03e-12	1.35e-10	cytochrome c oxidase subunit 7A2 [Source:HGNC Symbol;Acc:HGNC:2288]	protein_coding	6	75237675	75250323	40.34
Control_hypoxia_vs_Control_normoxia	ENSG00000112149	CD83	1747.32	1735.19	1718.15	1783.28	1968.7	1992.12	1913.78	2129.83	2309.22	2205.12	1275.6	1321.64	1168.72	1635	1786.62	1767.31	1630.66	1667.34	1443.51	-0.472186	0.0684587	-6.89739	5.3e-12	1.42e-10	CD83 molecule [Source:HGNC Symbol;Acc:HGNC:1703]	protein_coding	6	14117256	14136918	45.18
Control_hypoxia_vs_Control_normoxia	ENSG00000160789	LMNA	16348.5	14839.4	15046.2	14505.7	15218.8	14817.4	14093.3	15572.9	14860.6	14998	17819.2	17706.1	18931.2	17038.7	18015.6	17359.4	18278.3	17881.4	17289.9	0.294606	0.0427285	6.89483	5.39e-12	1.44e-10	lamin A/C [Source:HGNC Symbol;Acc:HGNC:6636]	protein_coding	1	156082573	156140081	53.03
Control_hypoxia_vs_Control_normoxia	ENSG00000138641	HERC3	251.064	180.788	85.7769	135.229	119.461	120.232	115.397	122.799	179.714	131.941	459.084	488.666	331.478	172.056	181.107	135.374	571.923	607.362	380.771	1.6754	0.243006	6.89448	5.41e-12	1.45e-10	HECT and RLD domain containing E3 ubiquitin protein ligase 3 [Source:HGNC Symbol;Acc:HGNC:4876]	protein_coding	4	88592434	88708541	39.04
Control_hypoxia_vs_Control_normoxia	ENSG00000122779	TRIM24	1464.53	1713.28	1875.63	1920.65	1674.99	1739.54	1879.9	1596.35	1706.38	1815.95	885.393	999.243	1059.3	1130.12	1302.2	1575.15	951.372	1125.36	1410.8	-0.905425	0.131373	-6.89203	5.5e-12	1.47e-10	tripartite motif containing 24 [Source:HGNC Symbol;Acc:HGNC:11812]	protein_coding	7	138460259	138589996	39.2
Control_hypoxia_vs_Control_normoxia	ENSG00000162664	ZNF326	1399.91	1704.27	1627.97	1804.07	1513.76	1891.92	1778.91	1474.16	1571.58	1615.11	997.642	941.239	1162.94	1126.83	1179.32	1249.67	1026.62	1198.69	1333.66	-0.73258	0.10633	-6.8897	5.59e-12	1.49e-10	zinc finger protein 326 [Source:HGNC Symbol;Acc:HGNC:14104]	protein_coding	1	89995110	90035533	35.67
Control_hypoxia_vs_Control_normoxia	ENSG00000005700	IBTK	1959.82	2147.32	2266.78	2118	2049.08	2202.93	2214.42	2196.25	2191.66	2263.89	1566.16	1715.04	1480.39	1833.52	1995.83	1852.12	1670.48	1687.97	1824.95	-0.450743	0.0654457	-6.88728	5.69e-12	1.51e-10	inhibitor of Bruton tyrosine kinase [Source:HGNC Symbol;Acc:HGNC:17853]	protein_coding	6	82169986	82247754	36.07
Control_hypoxia_vs_Control_normoxia	ENSG00000152642	GPD1L	1552.38	1620.21	1740.5	1597.11	1898.55	1798.49	1691.81	1786.86	1842.92	1587.12	1231.04	1205.36	1105.88	1631.91	1635.78	1606.19	1301.56	1338.23	1323.25	-0.480241	0.0697351	-6.88665	5.71e-12	1.52e-10	glycerol-3-phosphate dehydrogenase 1 like [Source:HGNC Symbol;Acc:HGNC:28956]	protein_coding	3	32105689	32168709	44.49
Control_hypoxia_vs_Control_normoxia	ENSG00000162636	EEIG2	4124.43	4430.13	4543.98	4599.46	4479.39	4659.79	4447.38	4579.98	4528.18	4515.83	3556.69	3618.97	3329.09	3806.38	3712.89	3896.82	3554.12	3876.79	4103.88	-0.368227	0.0534721	-6.88634	5.72e-12	1.52e-10	EEIG family member 2 [Source:HGNC Symbol;Acc:HGNC:27637]	protein_coding	1	108560089	108644900	39.64
Control_hypoxia_vs_Control_normoxia	ENSG00000231881		27.2462	0	2.33275	1.39296	0	2.79781	1.72068	1.0644	1.00164	0.919545	75.4547	67.2398	82.0266	0	3.32345	8.52021	128.39	54.1807	60.0667	5.90137	0.857524	6.88188	5.91e-12	1.56e-10	novel transcript	lncRNA	6	44058792	44089288	53.91
Control_hypoxia_vs_Control_normoxia	ENSG00000175220	ARHGAP1	1344.82	1590.26	1601.48	1787.56	1684.71	1636.69	1678.41	1339.06	1580.35	1524.37	950.966	1048	1085.2	1069.04	1127.53	1239.84	932.183	1090.74	1240.37	-0.69349	0.100782	-6.88105	5.94e-12	1.57e-10	Rho GTPase activating protein 1 [Source:HGNC Symbol;Acc:HGNC:673]	protein_coding	11	46677080	46700619	53.08
Control_hypoxia_vs_Control_normoxia	ENSG00000108813	DLX4	331.747	296.273	229.615	245.924	187.93	185.804	234.485	181.163	240.411	242.535	530.987	504.468	622.717	206.733	238.862	307.681	476.694	524.131	515.034	1.09965	0.160093	6.86881	6.47e-12	1.71e-10	distal-less homeobox 4 [Source:HGNC Symbol;Acc:HGNC:2917]	protein_coding	17	49968588	49974959	59.65
Control_hypoxia_vs_Control_normoxia	ENSG00000164117	FBXO8	416.644	359.42	306.977	299.651	349.999	335.454	334.137	347.123	356.164	320.576	540.295	556.245	473.453	527.98	472.032	445.175	503.328	477.736	493.846	0.710308	0.10344	6.86689	6.56e-12	1.73e-10	F-box protein 8 [Source:HGNC Symbol;Acc:HGNC:13587]	protein_coding	4	174236658	174283667	33.65
Control_hypoxia_vs_Control_normoxia	ENSG00000124614	RPS10	29801.4	26037.4	24506.5	21707.5	26127.4	24331.2	21715	27420.2	25972.2	25148.5	38061.5	35441.1	35010.5	36583	35715.6	32658.4	36808.6	32895	30285.1	0.586944	0.0855805	6.85838	6.96e-12	1.83e-10	ribosomal protein S10 [Source:HGNC Symbol;Acc:HGNC:10383]	protein_coding	6	34417454	34426069	47.38
Control_hypoxia_vs_Control_normoxia	ENSG00000088247	KHSRP	13758.3	14383	15336.2	15637.3	15037	14302.5	15457.4	15244.4	15206.4	15727.7	12019	11415.8	11735	11369.7	11942.1	11532.2	12861	14791.3	13652.2	-0.367224	0.0536191	-6.84874	7.45e-12	1.96e-10	KH-type splicing regulatory protein [Source:HGNC Symbol;Acc:HGNC:6316]	protein_coding	19	6413102	6424811	58.57
Control_hypoxia_vs_Control_normoxia	ENSG00000149091	DGKZ	1581.58	1739.58	1768.07	1817.42	1677.4	1910.51	1942.61	1786.95	1707.68	1792.75	1195.79	1334.21	1275.91	1458.27	1388.06	1522.83	1297.38	1432.75	1420.23	-0.483926	0.0706928	-6.84547	7.62e-12	2e-10	diacylglycerol kinase zeta [Source:HGNC Symbol;Acc:HGNC:2857]	protein_coding	11	46332905	46380554	56.98
Control_hypoxia_vs_Control_normoxia	ENSG00000051523	CYBA	7871.03	6814.35	6675.33	5984.54	6556.58	5013.62	5305.13	7000.94	6310.23	6715.94	11113	10942.8	10047	8933.59	8608.13	8278.75	10493.1	9172.08	7713.44	0.721614	0.105422	6.84498	7.65e-12	2e-10	cytochrome b-245 alpha chain [Source:HGNC Symbol;Acc:HGNC:2577]	protein_coding	16	88643275	88651083	61.74
Control_hypoxia_vs_Control_normoxia	ENSG00000105135	ILVBL	2530.67	2094.35	2088.39	1678.91	2152.13	1871.24	1648.36	2254.21	2259.7	2055.12	4001.54	3398.14	3012.85	2625.88	2563.79	2371.14	3445.73	3294.2	2736.32	0.830909	0.121522	6.83753	8.06e-12	2.1e-10	ilvB acetolactate synthase like [Source:HGNC Symbol;Acc:HGNC:6041]	protein_coding	19	15114984	15125786	57.24
Control_hypoxia_vs_Control_normoxia	ENSG00000117360	PRPF3	1486.83	1644.02	1684.12	1730.01	1528.05	1582.39	1629.57	1680.62	1645.18	1599.34	1215.14	1315.6	1279.45	1318.68	1274.83	1366.86	1363.87	1393.21	1512.03	-0.408874	0.0597967	-6.83774	8.05e-12	2.1e-10	pre-mRNA processing factor 3 [Source:HGNC Symbol;Acc:HGNC:17348]	protein_coding	1	150321479	150353233	44.22
Control_hypoxia_vs_Control_normoxia	ENSG00000100697	DICER1	1106.8	1187.05	1250.03	1253.61	1497.74	1501.4	1578.52	1136.43	1248.18	1367.89	768.127	807.951	706.622	906.73	1090.27	949.769	762.952	941.01	968.138	-0.690143	0.100952	-6.83636	8.12e-12	2.12e-10	dicer 1, ribonuclease III [Source:HGNC Symbol;Acc:HGNC:17098]	protein_coding	14	95086228	95158010	38
Control_hypoxia_vs_Control_normoxia	ENSG00000168028	RPSA	50684.8	41999.1	42164	38260.2	42819.4	40414.9	35711.5	47376.4	44362.4	42458.4	68545.8	60454.5	58895.4	63414.7	58244.2	56697.3	63906.8	56482.2	50119.4	0.618129	0.0904264	6.83571	8.16e-12	2.12e-10	ribosomal protein SA [Source:HGNC Symbol;Acc:HGNC:6502]	protein_coding	3	39406716	39426255	43.75
Control_hypoxia_vs_Control_normoxia	ENSG00000141456	PELP1	4426.62	5616.29	5331.59	5248.56	5049.75	5404.33	5189.87	4453.52	4692.75	4363.94	3625.09	3613.5	4230.25	3623.66	3974.09	4297.63	3435.38	3771.34	3757.63	-0.499536	0.0730896	-6.83456	8.23e-12	2.14e-10	proline, glutamate and leucine rich protein 1 [Source:HGNC Symbol;Acc:HGNC:30134]	protein_coding	17	4669774	4704337	48.03
Control_hypoxia_vs_Control_normoxia	ENSG00000245648	KLRK1-AS1	101.355	45.5842	53.7401	54.457	36.4693	82.2252	71.5264	58.6203	61.3277	38.6378	175.042	196.79	173.182	111.134	81.8421	76.8347	180.647	192.836	133.499	1.82773	0.267635	6.82921	8.54e-12	2.21e-10	KLRK1 antisense RNA 1 [Source:HGNC Symbol;Acc:HGNC:54868]	lncRNA	12	10363638	10398506	37.27
Control_hypoxia_vs_Control_normoxia	ENSG00000166046	TCP11L2	28.9486	11.8028	8.98042	8.92942	8.35257	8.58258	6.68576	13.3195	8.30554	9.18831	61.5015	61.8022	53.7705	34.9846	29.3102	29.8921	61.5857	60.995	43.0868	2.59195	0.379615	6.82782	8.62e-12	2.23e-10	t-complex 11 like 2 [Source:HGNC Symbol;Acc:HGNC:28627]	protein_coding	12	106301929	106347003	42.31
Control_hypoxia_vs_Control_normoxia	ENSG00000119280	C1orf198	1012.69	1176.15	1243.23	1274.58	987.294	970.897	924.38	1199.27	1158.53	1116.66	936.532	856.054	877.361	1059.94	915.897	970.465	861.235	856.677	843.186	-0.47043	0.0689649	-6.82129	9.02e-12	2.33e-10	chromosome 1 open reading frame 198 [Source:HGNC Symbol;Acc:HGNC:25900]	protein_coding	1	230837119	230869589	47.8
Control_hypoxia_vs_Control_normoxia	ENSG00000105929	ATP6V0A4	328.202	224.32	258.117	250.112	308.055	296.769	239.094	305.857	266.491	283.478	460.224	438.969	393.508	284.411	234.543	240.077	475.918	477.83	469.859	0.823566	0.120839	6.81539	9.4e-12	2.42e-10	ATPase H+ transporting V0 subunit a4 [Source:HGNC Symbol;Acc:HGNC:866]	protein_coding	7	138706294	138799560	45.87
Control_hypoxia_vs_Control_normoxia	ENSG00000144815	NXPE3	532.705	570.009	615.972	644.184	625.945	714.874	590.283	678.791	615.867	639.147	386.705	359.288	360.821	473.058	548.523	453.251	480.907	421.57	409.492	-0.727223	0.106751	-6.81235	9.6e-12	2.47e-10	neurexophilin and PC-esterase domain family member 3 [Source:HGNC Symbol;Acc:HGNC:28238]	protein_coding	3	101779177	101843743	39.43
Control_hypoxia_vs_Control_normoxia	ENSG00000112578	BYSL	2695.34	2925.77	2981.55	2819.85	2995.96	2999.28	2865.69	2961.17	2987.62	2850.72	2290.84	2249.42	2315.06	2729.74	2644.41	2686.85	2535.59	2433.72	2242.91	-0.347859	0.0511544	-6.80018	1.04e-11	2.69e-10	bystin like [Source:HGNC Symbol;Acc:HGNC:1157]	protein_coding	6	41921499	41933046	48.48
Control_hypoxia_vs_Control_normoxia	ENSG00000135926	TMBIM1	2494.65	1899.01	2012.55	1882.27	2203.69	2159.25	2054.23	2265.54	2105.58	2274.23	3423.26	2857.91	2578.95	3126.8	2814.69	2774.39	2902.46	2966.67	2602.18	0.614066	0.0903144	6.7992	1.05e-11	2.7e-10	transmembrane BAX inhibitor motif containing 1 [Source:HGNC Symbol;Acc:HGNC:23410]	protein_coding	2	218274197	218292586	54.42
Control_hypoxia_vs_Control_normoxia	ENSG00000143153	ATP1B1	3923.95	3289.17	3464.74	3122.75	2905.1	2691.57	2758.61	3671.13	3522.56	3671.37	4661.57	4779.09	4445.07	2870.89	3246.49	2702.93	5938.6	6836.6	6052.77	0.493227	0.0725974	6.79401	1.09e-11	2.79e-10	ATPase Na+/K+ transporting subunit beta 1 [Source:HGNC Symbol;Acc:HGNC:804]	protein_coding	1	169105697	169310992	37.7
Control_hypoxia_vs_Control_normoxia	ENSG00000109736	MFSD10	1515.18	1396.63	1213.07	1421.51	1285.1	1202.44	1446.33	1364.42	1442.7	1360.63	1862.34	1904.41	1983.46	1439.92	1439.79	1375.28	1650.71	1729.11	1755.38	0.508288	0.0748348	6.79214	1.1e-11	2.83e-10	major facilitator superfamily domain containing 10 [Source:HGNC Symbol;Acc:HGNC:16894]	protein_coding	4	2930561	2934834	67.43
Control_hypoxia_vs_Control_normoxia	ENSG00000149243	KLHL35	180.357	147.222	128.653	104.083	95.2807	115.912	130.139	136.282	136.376	176.655	308.451	294.406	263.422	181.311	129.484	158.868	230.232	268.856	240.799	1.20265	0.177086	6.79131	1.11e-11	2.84e-10	kelch like family member 35 [Source:HGNC Symbol;Acc:HGNC:26597]	protein_coding	11	75422394	75433203	55.08
Control_hypoxia_vs_Control_normoxia	ENSG00000267757	EML2-AS1	272.944	212.516	178.672	205.805	188.033	174.107	211.433	171.336	169.724	216.635	395.554	388.986	407.558	332.87	345.815	265.834	390.035	357.194	300.884	0.992484	0.146219	6.78767	1.14e-11	2.91e-10	EML2 antisense RNA 1 [Source:HGNC Symbol;Acc:HGNC:48331]	lncRNA	19	45641494	45642840	61.4
Control_hypoxia_vs_Control_normoxia	ENSG00000247315	ZCCHC3	728.236	619.945	632.446	647.897	580.558	587.942	653.155	648.211	707.251	668.497	918.676	892.015	890.53	727.728	730.254	697.322	855.031	869.852	780.939	0.506053	0.0745761	6.78573	1.15e-11	2.94e-10	zinc finger CCHC-type containing 3 [Source:HGNC Symbol;Acc:HGNC:16230]	protein_coding	20	297570	300321	55.56
Control_hypoxia_vs_Control_normoxia	ENSG00000148300	REXO4	2170.37	2553.96	2354.18	2404.55	2314.71	2492.97	2408.76	2370.72	2502.59	2435.21	1622.8	1783.86	1944.04	1918.09	1938.05	2064.64	1897.12	2065.72	1994.66	-0.453487	0.0668485	-6.7838	1.17e-11	2.98e-10	REX4 homolog, 3'-5' exonuclease [Source:HGNC Symbol;Acc:HGNC:12820]	protein_coding	9	133406059	133418096	51.72
Control_hypoxia_vs_Control_normoxia	ENSG00000198918	RPL39	12029.8	10415.8	9716.97	9228.67	9504.83	9205.92	8804.27	11371.5	11118.9	10547.4	16308.5	15338.9	15156.8	14867.6	10920.1	14126	15126.8	12587.9	12189.8	0.672905	0.0992211	6.78188	1.19e-11	3.01e-10	ribosomal protein L39 [Source:HGNC Symbol;Acc:HGNC:10350]	protein_coding	X	119786504	119791630	46.07
Control_hypoxia_vs_Control_normoxia	ENSG00000183648	NDUFB1	617.899	446.427	523.044	423.349	503.708	455.868	415.053	490.247	500.501	508.718	782.11	845.915	769.869	776.791	880.412	663.319	709.542	776.689	650.623	0.791639	0.116801	6.77766	1.22e-11	3.1e-10	NADH:ubiquinone oxidoreductase subunit B1 [Source:HGNC Symbol;Acc:HGNC:7695]	protein_coding	14	92116122	92121917	44.2
Control_hypoxia_vs_Control_normoxia	ENSG00000165195	PIGA	858.359	667.143	680.076	703.673	749.156	759.85	602.676	812.393	785.872	658.933	1094.29	1163.12	1108.95	789.24	694.801	807.723	1227.86	1055.3	1089.41	0.714793	0.105481	6.77648	1.23e-11	3.12e-10	phosphatidylinositol glycan anchor biosynthesis class A [Source:HGNC Symbol;Acc:HGNC:8957]	protein_coding	X	15319452	15335554	39.52
Control_hypoxia_vs_Control_normoxia	ENSG00000135966	TGFBRAP1	1390.77	1507.8	1574.37	1674.58	1530.48	1650.38	1564.7	1448.88	1494.16	1522.59	1187.24	1194.52	1150.82	1245.94	1198.24	1230.84	1209.04	1277.26	1372	-0.429858	0.0634958	-6.76986	1.29e-11	3.26e-10	transforming growth factor beta receptor associated protein 1 [Source:HGNC Symbol;Acc:HGNC:16836]	protein_coding	2	105264391	105329735	43.93
Control_hypoxia_vs_Control_normoxia	ENSG00000133874	RNF122	99.9643	72.9733	64.0141	55.7753	55.8701	55.3195	54.8821	61.3242	78.585	73.4717	162.988	148.67	187.648	97.1189	103.706	94.1789	169.922	145.224	117.686	1.37499	0.203179	6.76739	1.31e-11	3.31e-10	ring finger protein 122 [Source:HGNC Symbol;Acc:HGNC:21147]	protein_coding	8	33547754	33567128	49.07
Control_hypoxia_vs_Control_normoxia	ENSG00000146729	NIPSNAP2	2790.12	2707.46	2581.6	2530.02	2425.48	2352.75	2134.01	2507.85	2544.49	2368.57	3382.06	3353.29	3384.26	2901.27	2709.31	2823.89	3271.4	3167.42	3077.1	0.372586	0.0551109	6.76066	1.37e-11	3.46e-10	nipsnap homolog 2 [Source:HGNC Symbol;Acc:HGNC:4179]	protein_coding	7	55951793	56000181	45.28
Control_hypoxia_vs_Control_normoxia	ENSG00000165678	GHITM	11512.1	9873.13	10416.9	9806.1	11194.5	10544.2	9969.37	10810.2	10411	10375.4	12937.5	12602.8	12221.1	13063	13159.2	12965	12810.6	12282	11776.4	0.328011	0.0485261	6.75948	1.38e-11	3.48e-10	growth hormone inducible transmembrane protein [Source:HGNC Symbol;Acc:HGNC:17281]	protein_coding	10	84139482	84154841	37.79
Control_hypoxia_vs_Control_normoxia	ENSG00000108828	VAT1	4142.84	3650.41	3799.22	3594.3	3750.47	3775.28	3575.83	3553.73	3437.46	3305.13	5187.06	5010.1	4540.03	4921.58	4839.48	4678.86	4447.18	4530.56	3974.45	0.41807	0.0619301	6.75067	1.47e-11	3.69e-10	vesicle amine transport 1 [Source:HGNC Symbol;Acc:HGNC:16919]	protein_coding	17	43014607	43025123	54.69
Control_hypoxia_vs_Control_normoxia	ENSG00000135720	DYNC1LI2	3106.14	3537.02	3545.54	3814.22	3250.08	3634.39	4082.14	3408.82	3442.93	3707.29	2468.46	2462.77	2498.65	2384.39	2548.33	2605.51	2587.71	2821.16	3111.02	-0.553246	0.0819908	-6.74766	1.5e-11	3.77e-10	dynein cytoplasmic 1 light intermediate chain 2 [Source:HGNC Symbol;Acc:HGNC:2966]	protein_coding	16	66720893	66751609	44.86
Control_hypoxia_vs_Control_normoxia	ENSG00000145781	COMMD10	764.834	628.544	533.508	544.897	592.252	667.288	596.405	724.513	633.228	672.487	966.132	936.338	865.693	1032.41	900.796	900.405	968.809	823.226	780.088	0.700095	0.103761	6.74721	1.51e-11	3.77e-10	COMM domain containing 10 [Source:HGNC Symbol;Acc:HGNC:30201]	protein_coding	5	116085016	116412762	37.45
Control_hypoxia_vs_Control_normoxia	ENSG00000125744	RTN2	344.74	269.23	275.857	236.46	306.505	272.58	244.139	244.093	208.412	271.003	469.606	465.645	484.166	466.172	413.75	392.03	417.279	421.588	346.797	0.867342	0.128678	6.7404	1.58e-11	3.95e-10	reticulon 2 [Source:HGNC Symbol;Acc:HGNC:10468]	protein_coding	19	45485294	45497055	54.11
Control_hypoxia_vs_Control_normoxia	ENSG00000126226	PCID2	4181.29	3208.36	3234.2	2863.74	4195.4	3841.04	3653.82	3686.09	3293.02	3204.16	4904.87	4549	4451.81	6040.1	5338.75	5134.32	4992.32	4450.83	4221.44	0.580628	0.086166	6.73848	1.6e-11	3.99e-10	PCI domain containing 2 [Source:HGNC Symbol;Acc:HGNC:25653]	protein_coding	13	113177536	113208715	43.4
Control_hypoxia_vs_Control_normoxia	ENSG00000134533	RERG	458.723	334.537	372.621	352.84	434.047	341.084	384.01	428.532	375.25	410.582	563.222	580.294	556.043	462.779	418.448	408.28	574.748	651.973	607.724	0.684505	0.101646	6.73418	1.65e-11	4.11e-10	RAS like estrogen regulated growth inhibitor [Source:HGNC Symbol;Acc:HGNC:15980]	protein_coding	12	15107783	15348675	36.92
Control_hypoxia_vs_Control_normoxia	ENSG00000188060	RAB42	1287.12	1099.85	1057.16	1156.12	1085.8	1065.1	1043.78	1148.58	1133.39	1114	1635.58	1513.01	1510.55	1535.76	1479.04	1415.86	1533.24	1372.19	1269.17	0.489497	0.0727337	6.73	1.7e-11	4.22e-10	RAB42, member RAS oncogene family [Source:HGNC Symbol;Acc:HGNC:28702]	protein_coding	1	28592200	28595449	58.15
Control_hypoxia_vs_Control_normoxia	ENSG00000168303	MPLKIP	1550.82	1298.14	1347.59	1314.36	1405.83	1339.64	1288.85	1401.84	1315.68	1230.32	2047.18	1837.03	1843.63	1744.59	1742.45	1736.71	1864.65	1645.33	1511.04	0.53306	0.0792575	6.72567	1.75e-11	4.34e-10	M-phase specific PLK1 interacting protein [Source:HGNC Symbol;Acc:HGNC:16002]	protein_coding	7	40126027	40134622	40.57
Control_hypoxia_vs_Control_normoxia	ENSG00000183741	CBX6	2002.03	2454.23	2355.32	2512.44	2218.57	2137.3	2406.07	2105.15	2308.34	2211.98	1515.52	1702.54	1766.55	1526.52	1604.82	1768.65	1624.02	1885.07	1933.38	-0.556275	0.0827177	-6.72499	1.76e-11	4.35e-10	chromobox 6 [Source:HGNC Symbol;Acc:HGNC:1556]	protein_coding	22	38861422	38872249	58.27
Control_hypoxia_vs_Control_normoxia	ENSG00000196352	CD55	12405.6	11029.5	10992.8	11303.7	11763.9	11572.2	12077.2	11470.2	11440.9	11894.1	12992.2	13445.9	13492.1	11847.5	12706.7	12131.5	13852.8	14560.1	14726.9	0.260445	0.0387336	6.724	1.77e-11	4.38e-10	CD55 molecule (Cromer blood group) [Source:HGNC Symbol;Acc:HGNC:2665]	protein_coding	1	207321519	207386804	36.32
Control_hypoxia_vs_Control_normoxia	ENSG00000143742	SRP9	7214.97	6388.93	6500.19	5951.56	6337.71	6042.22	5525.38	6732.47	5911.09	6126.28	9188.53	9039.49	8480.73	8322.5	7775.99	7175.26	8792.33	7807.31	7771.43	0.50421	0.0750139	6.72155	1.8e-11	4.44e-10	signal recognition particle 9 [Source:HGNC Symbol;Acc:HGNC:11304]	protein_coding	1	225777813	225790468	40.6
Control_hypoxia_vs_Control_normoxia	ENSG00000159593	NAE1	3395.68	3690.93	3591.93	3715.95	3698.18	3912.54	3619.89	3775.4	3667.39	3624.91	2803.93	2813.36	3056.87	3456.97	3191.09	3236.62	2998.28	3074.98	3193.07	-0.345536	0.051463	-6.71427	1.89e-11	4.66e-10	NEDD8 activating enzyme E1 subunit 1 [Source:HGNC Symbol;Acc:HGNC:621]	protein_coding	16	66802875	66873256	46.31
Control_hypoxia_vs_Control_normoxia	ENSG00000123191	ATP7B	857.762	706.348	777.422	824.277	830.702	786.941	735.878	718.036	697.071	798.364	1183.07	1203.72	1058.96	580.462	619.842	654.676	1070.76	1050.57	1142.62	0.579913	0.0863975	6.71216	1.92e-11	4.73e-10	ATPase copper transporting beta [Source:HGNC Symbol;Acc:HGNC:870]	protein_coding	13	51930436	52012125	44.7
Control_hypoxia_vs_Control_normoxia	ENSG00000116830	TTF2	1742.4	2231.59	2086.92	2461.86	1652.73	2115.99	2457.87	1930.5	1759.72	1989.77	1376.01	1372.41	1196.31	1314.22	1446.26	1470.83	1609.75	1451.57	1438.8	-0.780971	0.116382	-6.71043	1.94e-11	4.77e-10	transcription termination factor 2 [Source:HGNC Symbol;Acc:HGNC:12398]	protein_coding	1	117060326	117107453	41.15
Control_hypoxia_vs_Control_normoxia	ENSG00000123358	NR4A1	947.651	1085.84	1071.44	1121.99	1253.13	1272.63	1469.25	899.032	1028.1	1021.62	667.485	635.184	669.715	805.154	1030.28	1122.4	573.014	660.881	670.556	-0.735472	0.109651	-6.7074	1.98e-11	4.87e-10	nuclear receptor subfamily 4 group A member 1 [Source:HGNC Symbol;Acc:HGNC:7980]	protein_coding	12	52022832	52059507	56.01
Control_hypoxia_vs_Control_normoxia	ENSG00000115368	WDR75	1699.9	2003.79	1942.86	1785.77	1808.53	1838.12	1913.14	1888.52	1707.32	1982.96	1426.62	1396.28	1204.48	1599.49	1700.41	1714.44	1551.81	1596.91	1536.74	-0.50424	0.0752451	-6.7013	2.07e-11	5.07e-10	WD repeat domain 75 [Source:HGNC Symbol;Acc:HGNC:25725]	protein_coding	2	189441446	189475552	37.02
Control_hypoxia_vs_Control_normoxia	ENSG00000116863	ADPRS	1354.12	1132.37	1088.13	1057.62	1254.28	1177.1	1086.79	1221.35	1234.92	1156.68	1736.01	1497.44	1644.69	1502.6	1350.62	1221.71	1689	1761.15	1561.67	0.572918	0.0855163	6.69952	2.09e-11	5.12e-10	ADP-ribosylserine hydrolase [Source:HGNC Symbol;Acc:HGNC:21304]	protein_coding	1	36088892	36093932	55.11
Control_hypoxia_vs_Control_normoxia	ENSG00000198931	APRT	5163.73	4777.47	4547.39	4531.57	4452.43	4393.22	4232.81	5290.23	5096.54	4939.96	5926.87	5764.86	5872.73	5546.54	5268.87	5517.61	5903.57	5676.23	5208.24	0.342121	0.0510673	6.69941	2.09e-11	5.12e-10	adenine phosphoribosyltransferase [Source:HGNC Symbol;Acc:HGNC:626]	protein_coding	16	88809339	88811937	64.29
Control_hypoxia_vs_Control_normoxia	ENSG00000001167	NFYA	1084.65	1291.99	1217.43	1342	1220.37	1223.62	1274.32	1231.11	1379.47	1347.17	909.174	912.129	781.171	874.096	873.314	846.749	921.996	1027.22	850.324	-0.562784	0.084165	-6.68667	2.28e-11	5.57e-10	nuclear transcription factor Y subunit alpha [Source:HGNC Symbol;Acc:HGNC:7804]	protein_coding	6	41072974	41102403	40.69
Control_hypoxia_vs_Control_normoxia	ENSG00000105372	RPS19	20273.6	18051.5	17578.8	17558.8	18840.5	17630.4	16478.2	20013.8	19060	18868.7	22084.2	22060.4	24043.6	21204.5	21719.3	22445.8	22761.4	22996	21528.3	0.358117	0.0535556	6.68683	2.28e-11	5.57e-10	ribosomal protein S19 [Source:HGNC Symbol;Acc:HGNC:10402]	protein_coding	19	41860255	41872925	53.32
Control_hypoxia_vs_Control_normoxia	ENSG00000149257	SERPINH1	13912	13141.6	12412	13261.5	12474.6	11902.5	12285.2	14234.3	13774.1	14128.1	16042.9	15355.3	15507.2	13999.2	13582.6	14147.1	15395.6	14440.8	14331.1	0.272592	0.040792	6.68251	2.35e-11	5.72e-10	serpin family H member 1 [Source:HGNC Symbol;Acc:HGNC:1546]	protein_coding	11	75562056	75572783	55.42
Control_hypoxia_vs_Control_normoxia	ENSG00000111775	COX6A1	4240.73	3747.81	3629.79	3271.21	3698.08	3420.3	3378.9	3773.72	3532.58	3475.31	5394.7	5067.89	5192.74	5320.24	4852.84	4830.24	5193.12	4531.83	4021.76	0.556802	0.0833353	6.68147	2.37e-11	5.75e-10	cytochrome c oxidase subunit 6A1 [Source:HGNC Symbol;Acc:HGNC:2277]	protein_coding	12	120438090	120440737	48.26
Control_hypoxia_vs_Control_normoxia	ENSG00000133805	AMPD3	24.1724	4.08757	1.52624	1.51445	2.96797	1.15902	2.5001	6.99187	0	13.6175	70.7452	78.2149	95.8262	1.30185	8.5001	7.00272	16.1784	64.6382	58.3304	5.41052	0.810703	6.67386	2.49e-11	6.05e-10	adenosine monophosphate deaminase 3 [Source:HGNC Symbol;Acc:HGNC:470]	protein_coding	11	10308313	10507579	44.29
Control_hypoxia_vs_Control_normoxia	ENSG00000280071		2493.7	2307.97	2160.5	2115.03	2208.78	2234	2109.87	2200.81	2285.73	2198.96	2912.75	3051.55	3079.65	2901.78	2807.59	2653.73	2841.46	2476.79	2339.63	0.458505	0.0687414	6.67001	2.56e-11	6.2e-10	novel protein, similar to chromosome 21 open reading frame 33 C21orf33	artifact	21	5116341	5128369	58.56
Control_hypoxia_vs_Control_normoxia	ENSG00000155304	HSPA13	2092	1664.62	1640.7	1489.9	1718.4	1706.86	1479.29	1803.09	1690.77	1634.11	2952.65	2613.9	2176.1	2723.66	2589.89	2260.78	2678.99	2431.48	2400.77	0.693913	0.104067	6.66796	2.59e-11	6.28e-10	heat shock protein family A (Hsp70) member 13 [Source:HGNC Symbol;Acc:HGNC:11375]	protein_coding	21	14371115	14383484	36.7
Control_hypoxia_vs_Control_normoxia	ENSG00000175061	SNHG29	11302.3	10204.9	9979.59	9352.92	10147.2	9566.93	9012.62	10012.1	9880.29	9483.61	14768	13330.4	13264.2	13521.9	12494.2	12403	13282.6	11850.6	10885.3	0.486097	0.0729261	6.6656	2.64e-11	6.37e-10	small nucleolar RNA host gene 29 [Source:HGNC Symbol;Acc:HGNC:28619]	lncRNA	17	16438767	16480249	52.3
Control_hypoxia_vs_Control_normoxia	ENSG00000119333	DYNC2I2	5613.57	5122.95	5409.8	5175.67	4897.1	4313.48	4512.42	5087.78	5172.17	4899.73	6893.62	6674.78	6805.73	6106.99	6193.09	5774.46	6362.87	6000.01	5641.6	0.375444	0.0563328	6.66475	2.65e-11	6.39e-10	dynein 2 intermediate chain 2 [Source:HGNC Symbol;Acc:HGNC:28296]	protein_coding	9	128633653	128656847	53.84
Control_hypoxia_vs_Control_normoxia	ENSG00000160445	ZER1	1124.79	963.386	1012.03	916.387	1061.96	988.853	947.851	985.846	897.854	964.382	1447.43	1508.87	1396.02	1131.83	1160.72	913.903	1230.32	1318.2	1400.38	0.594007	0.0891499	6.66301	2.68e-11	6.46e-10	zyg-11 related cell cycle regulator [Source:HGNC Symbol;Acc:HGNC:30960]	protein_coding	9	128729786	128772414	51.42
Control_hypoxia_vs_Control_normoxia	ENSG00000137154	RPS6	48234.8	42339.2	41608.2	37621.7	44629.2	40610.1	36571	45705.2	42222.3	42356.1	56396.9	55422.6	56688.1	55874.4	56814.7	52811.9	57047.1	53035.9	50471	0.471122	0.0707164	6.66213	2.7e-11	6.49e-10	ribosomal protein S6 [Source:HGNC Symbol;Acc:HGNC:10429]	protein_coding	9	19375715	19380236	40.65
Control_hypoxia_vs_Control_normoxia	ENSG00000142534	RPS11	26454.6	23354.3	22057.9	19975.6	22972.5	19875.9	19741.8	25042.6	23961.6	23109	35163.3	32968.3	32326.5	31835.8	26140.6	29446.6	32999.9	29394.1	25815.8	0.619645	0.0930125	6.66195	2.7e-11	6.49e-10	ribosomal protein S11 [Source:HGNC Symbol;Acc:HGNC:10384]	protein_coding	19	49496365	49499708	53.08
Control_hypoxia_vs_Control_normoxia	ENSG00000089597	GANAB	23855.1	22123.8	23089.6	22653.5	22301.3	21112.7	19908.2	22583.2	21880.1	22060.4	27895.7	26802.1	27464.9	23144.1	23943.2	23513.6	25651.1	26750.5	26514.5	0.275757	0.0413968	6.6613	2.71e-11	6.51e-10	glucosidase II alpha subunit [Source:HGNC Symbol;Acc:HGNC:4138]	protein_coding	11	62624826	62646726	50.02
Control_hypoxia_vs_Control_normoxia	ENSG00000234476	LINC02765	143.406	72.7951	86.2718	89.2981	103.18	90.1946	91.4064	113.049	66.8234	97.419	199.099	219.461	280.648	165.562	193.443	117.509	224.725	183.205	187.217	1.48741	0.223397	6.65816	2.77e-11	6.64e-10	long intergenic non-protein coding RNA 2765 [Source:HGNC Symbol;Acc:HGNC:54285]	lncRNA	1	225447233	225465400	49.9
Control_hypoxia_vs_Control_normoxia	ENSG00000139289	PHLDA1	458.464	525.137	481.322	430.652	608.051	577.379	642.494	513.576	543.966	496.767	274.231	286.426	298.469	474.125	517.3	441.721	333.223	397.117	410.391	-0.740366	0.11121	-6.65738	2.79e-11	6.66e-10	pleckstrin homology like domain family A member 1 [Source:HGNC Symbol;Acc:HGNC:8933]	protein_coding	12	76025447	76031776	44.11
Control_hypoxia_vs_Control_normoxia	ENSG00000143028	SYPL2	430.862	453.004	545.348	531.134	443.284	524.116	518.482	460.694	506.385	505.706	324.982	310.139	291.961	436.948	416.235	429.755	323.106	348	386.231	-0.719064	0.108153	-6.64855	2.96e-11	7.06e-10	synaptophysin like 2 [Source:HGNC Symbol;Acc:HGNC:27638]	protein_coding	1	109466546	109482134	49.28
Control_hypoxia_vs_Control_normoxia	ENSG00000229117	RPL41	34665.6	30655.4	29881.9	25922.5	31471.7	27800.8	25245	32189.3	29266.3	28762.5	43033.9	41377.1	42181.8	41196.8	40668	38226.5	41575.4	38759.8	35765.9	0.550242	0.0827975	6.64564	3.02e-11	7.19e-10	ribosomal protein L41 [Source:HGNC Symbol;Acc:HGNC:10354]	protein_coding	12	56116590	56117967	46.23
Control_hypoxia_vs_Control_normoxia	ENSG00000181218	H2AC25	376.137	274.655	284.42	232.624	272.331	206.262	235.339	241.84	238.625	338.239	706.291	551.056	490.691	547.59	420.576	419.556	427.475	477.567	405.336	1.14823	0.172877	6.6419	3.1e-11	7.37e-10	H2A clustered histone 25 [Source:HGNC Symbol;Acc:HGNC:20507]	protein_coding	1	228434777	228457873	47.84
Control_hypoxia_vs_Control_normoxia	ENSG00000117691	NENF	1045.53	891.034	992.998	810.159	894.389	743.803	788.878	986.229	920.107	959.72	1313.62	1290.61	1331.56	1110.38	1111.12	1173.38	1192.68	1211.31	1097.5	0.551693	0.0830685	6.64142	3.11e-11	7.38e-10	neudesin neurotrophic factor [Source:HGNC Symbol;Acc:HGNC:30384]	protein_coding	1	212432920	212446379	47.62
Control_hypoxia_vs_Control_normoxia	ENSG00000019144	PHLDB1	1032.5	1224.06	1209.15	1383.74	1105.34	1223.32	1338.62	1143.33	1103.96	1044.23	771.215	887.121	886.62	983.244	903.882	860.428	835.777	829.69	851.24	-0.588269	0.0885862	-6.64064	3.12e-11	7.41e-10	pleckstrin homology like domain family B member 1 [Source:HGNC Symbol;Acc:HGNC:23697]	protein_coding	11	118606440	118658031	54.3
Control_hypoxia_vs_Control_normoxia	ENSG00000262185	LINC02861	251.734	177.872	227.863	194.238	184.998	145.657	158.582	226.782	193.513	183.056	375.934	355.142	437.663	221.109	182.924	186.683	394.151	347.61	337.44	0.962937	0.145032	6.63946	3.15e-11	7.46e-10	long intergenic non-protein coding RNA 2861 [Source:HGNC Symbol;Acc:HGNC:54406]	lncRNA	16	3930806	3950586	47.42
Control_hypoxia_vs_Control_normoxia	ENSG00000101190	TCFL5	883.445	838.585	816.127	727.559	665.854	696.791	671.835	735.81	833.881	784.672	1114.26	1143.95	1189.61	824.659	866.97	878.409	956.828	1034.13	1122.09	0.536342	0.0808261	6.63575	3.23e-11	7.64e-10	transcription factor like 5 [Source:HGNC Symbol;Acc:HGNC:11646]	protein_coding	20	62841005	62861822	48.85
Control_hypoxia_vs_Control_normoxia	ENSG00000139116	KIF21A	1501.82	1749.98	1795.82	2135.25	1662.95	1879.16	2137.93	1746.75	1788.32	1697.27	1091.53	1030.6	1252.38	1018.16	1083.2	1226.9	1105.13	1249.56	1381.87	-0.755873	0.113941	-6.63391	3.27e-11	7.72e-10	kinesin family member 21A [Source:HGNC Symbol;Acc:HGNC:19349]	protein_coding	12	39293228	39443390	36.22
Control_hypoxia_vs_Control_normoxia	ENSG00000129757	CDKN1C	763.031	666.733	604.682	580.203	666.601	594.752	589.649	627.892	489.565	564.168	996.871	925.634	916.543	963.408	916.384	985.954	909.848	890.247	845.423	0.619986	0.093493	6.63136	3.33e-11	7.84e-10	cyclin dependent kinase inhibitor 1C [Source:HGNC Symbol;Acc:HGNC:1786]	protein_coding	11	2883213	2885775	67.58
Control_hypoxia_vs_Control_normoxia	ENSG00000004059	ARF5	2737.15	2337.64	2301.93	2156.27	2432.49	2231.4	2179.52	2495.16	2497.13	2327.93	3464.67	3214.67	3247	3259.37	3149.91	3175.43	3368.99	2859.06	2570.07	0.547497	0.082584	6.62958	3.37e-11	7.93e-10	ADP ribosylation factor 5 [Source:HGNC Symbol;Acc:HGNC:658]	protein_coding	7	127588386	127591700	56.14
Control_hypoxia_vs_Control_normoxia	ENSG00000111843	TMEM14C	7780.14	6483.07	6718.48	6039.01	6857	6254.82	5877	7479.54	6820.35	6572.36	9997.1	9318.84	8773.38	9555.68	8888.04	8646.21	9517.85	8410.54	7833.3	0.546565	0.0824816	6.62651	3.44e-11	8.08e-10	transmembrane protein 14C [Source:HGNC Symbol;Acc:HGNC:20952]	protein_coding	6	10722915	10731129	47.49
Control_hypoxia_vs_Control_normoxia	ENSG00000041802	LSG1	2158.42	2398.36	2274.93	2601.87	2502.53	2493.85	2552.6	2316.46	2461.83	2515.94	1606.78	1638.09	1819.56	1831.73	1933.43	2134.06	1760.68	1909.29	2099.5	-0.526529	0.0795575	-6.61823	3.64e-11	8.54e-10	large 60S subunit nuclear export GTPase 1 [Source:HGNC Symbol;Acc:HGNC:25652]	protein_coding	3	194640791	194672463	41.68
Control_hypoxia_vs_Control_normoxia	ENSG00000168404	MLKL	826.466	995.195	896.224	996.597	937.969	961.635	939.893	943.398	988.731	855.302	595.948	692.098	616.473	766.217	858.317	764.997	739.899	698.963	628.54	-0.598912	0.0905554	-6.61376	3.75e-11	8.79e-10	mixed lineage kinase domain like pseudokinase [Source:HGNC Symbol;Acc:HGNC:26617]	protein_coding	16	74671855	74700960	45.73
Control_hypoxia_vs_Control_normoxia	ENSG00000163545	NUAK2	404.899	562.468	531.875	586.376	391.342	408.401	421.071	493.433	563.551	541.097	250.332	328.05	354.684	275.94	265.589	349.315	321.527	299.598	343.541	-0.855375	0.129358	-6.61248	3.78e-11	8.85e-10	NUAK family kinase 2 [Source:HGNC Symbol;Acc:HGNC:29558]	protein_coding	1	205302063	205321745	51.29
Control_hypoxia_vs_Control_normoxia	ENSG00000089220	PEBP1	11295.7	10460	10549.5	9792.03	10105.2	10031.2	9860.95	10993.2	10928.8	10365.3	12425.8	12074.6	12632.8	12102.6	11962.4	12042.4	12595.8	12541.9	11858.4	0.270077	0.0408532	6.61092	3.82e-11	8.93e-10	phosphatidylethanolamine binding protein 1 [Source:HGNC Symbol;Acc:HGNC:8630]	protein_coding	12	118136124	118145584	48.71
Control_hypoxia_vs_Control_normoxia	ENSG00000106366	SERPINE1	152.365	91.8929	107.156	144.601	87.6659	125.333	83.8234	91.1705	103.281	96.052	276.587	301.781	275.715	83.6273	124.405	100.976	205.064	240.546	202.893	1.30093	0.196821	6.6097	3.85e-11	8.99e-10	serpin family E member 1 [Source:HGNC Symbol;Acc:HGNC:8583]	protein_coding	7	101127104	101139247	50.41
Control_hypoxia_vs_Control_normoxia	ENSG00000254858	MPV17L2	1124.93	1222.27	1093.56	1199.37	1417.81	1290.98	1245.42	1387.34	1347.63	1247.74	809.501	784.66	658.204	1442.12	1228.78	1316.16	907.073	881.378	768.789	-0.638165	0.0965713	-6.60822	3.89e-11	9.07e-10	MPV17 mitochondrial inner membrane protein like 2 [Source:HGNC Symbol;Acc:HGNC:28177]	protein_coding	19	18193218	18196948	59.56
Control_hypoxia_vs_Control_normoxia	ENSG00000125449	ARMC7	453.385	562.893	486.317	518.604	554.394	536.768	565.976	448.09	530.604	495.983	286.906	344.664	346.607	466.906	466.628	486.872	335.179	350.347	377.196	-0.683477	0.103436	-6.60771	3.9e-11	9.09e-10	armadillo repeat containing 7 [Source:HGNC Symbol;Acc:HGNC:26168]	protein_coding	17	75109952	75130272	51.99
Control_hypoxia_vs_Control_normoxia	ENSG00000124145	SDC4	2561.63	2142.68	2169.08	2015.32	2289.09	2223.19	1852.43	2379.38	2280.05	2112.27	3233.04	3061.15	3059.84	3138.74	3035.38	2796.18	3054.12	2707.04	2560.3	0.565006	0.0856477	6.59686	4.2e-11	9.76e-10	syndecan 4 [Source:HGNC Symbol;Acc:HGNC:10661]	protein_coding	20	45325288	45348424	49.94
Control_hypoxia_vs_Control_normoxia	ENSG00000137312	FLOT1	6620.07	5738.86	5727.72	5633.43	6219.63	5667.72	5837.47	6035.18	5933.93	6107.7	7552.39	7265.18	7012.68	7692.6	7830.73	7789.19	7614.49	6900.8	6601.53	0.352961	0.0535366	6.5929	4.31e-11	1e-09	flotillin 1 [Source:HGNC Symbol;Acc:HGNC:3757]	protein_coding	6	30727709	30742732	49.72
Control_hypoxia_vs_Control_normoxia	ENSG00000156453	PCDH1	149.937	97.4315	93.4426	99.7074	155.982	80.8326	93.0298	99.3997	80.1917	87.461	215.548	257.573	246.423	141.262	169.003	130.503	225.539	221.038	204.495	1.30599	0.198101	6.59257	4.32e-11	1e-09	protocadherin 1 [Source:HGNC Symbol;Acc:HGNC:8655]	protein_coding	5	141853090	141879246	54.9
Control_hypoxia_vs_Control_normoxia	ENSG00000086062	B4GALT1	11773.4	10034.4	10473.3	9809.11	11462.6	11495.4	10825.7	10749.2	10697	10497.6	12701.1	12672.5	11718.5	14519	14689.3	13836.5	12180.8	11851.1	11707.8	0.292285	0.0443478	6.59075	4.38e-11	1.01e-09	beta-1,4-galactosyltransferase 1 [Source:HGNC Symbol;Acc:HGNC:924]	protein_coding	9	33104082	33167356	47.1
Control_hypoxia_vs_Control_normoxia	ENSG00000267321	SNHG30	345.707	310.248	268.843	252.653	299.289	292.211	291.16	265.527	267.113	230.325	446.901	450.128	453.835	389.949	428.39	405.523	386.931	421.42	362.282	0.703527	0.106936	6.57893	4.74e-11	1.09e-09	small nucleolar RNA host gene 30 [Source:HGNC Symbol;Acc:HGNC:52836]	lncRNA	17	35568050	35574900	44.42
Control_hypoxia_vs_Control_normoxia	ENSG00000084774	CAD	4449.84	4930.66	5079.27	5224.33	4542.9	4727.35	5080.74	4795.19	5042.52	5278.34	3827.6	3888.79	3849.89	3639.07	3888.61	3733.55	3875.33	4456.29	4236.6	-0.397613	0.0604407	-6.57857	4.75e-11	1.1e-09	carbamoyl-phosphate synthetase 2, aspartate transcarbamylase, and dihydroorotase [Source:HGNC Symbol;Acc:HGNC:1424]	protein_coding	2	27217369	27243943	51.18
Control_hypoxia_vs_Control_normoxia	ENSG00000127184	COX7C	5702.24	5072.15	5177.91	4899.33	5376.99	4722.89	4588.33	5443.15	5339.66	4994.41	6730.11	6661.62	6535.25	6369.43	5839.83	5958.57	6490.9	6344.5	6095.21	0.396227	0.060268	6.57441	4.88e-11	1.13e-09	cytochrome c oxidase subunit 7C [Source:HGNC Symbol;Acc:HGNC:2292]	protein_coding	5	86617928	86620962	42.04
Control_hypoxia_vs_Control_normoxia	ENSG00000197170	PSMD12	3469.2	3697.89	3956.5	3751.92	4256.53	4041.73	3904.33	3526.46	3578.54	3836.86	2832.2	2982.47	2974.12	3496.81	3361.21	3205.74	2904.62	2948.73	3188.97	-0.375118	0.057087	-6.571	5e-11	1.15e-09	proteasome 26S subunit, non-ATPase 12 [Source:HGNC Symbol;Acc:HGNC:9557]	protein_coding	17	67337916	67366605	40.02
Control_hypoxia_vs_Control_normoxia	ENSG00000153207	AHCTF1	4057.75	4588.37	4757.62	4932.3	4129.11	4478.08	4784.48	4454.01	4604.72	4858	3330.48	3452.57	3352.81	2955.87	3307.87	3328.76	3507.2	3954.43	4262.89	-0.494393	0.0752889	-6.5666	5.15e-11	1.18e-09	AT-hook containing transcription factor 1 [Source:HGNC Symbol;Acc:HGNC:24618]	protein_coding	1	246839098	246931948	38.74
Control_hypoxia_vs_Control_normoxia	ENSG00000157933	SKI	1332.59	1723.81	1785.71	1770.47	1394.97	1426.07	1620.12	1470.45	1633.69	1684.2	902.015	1054.44	1071.29	773.531	947.061	1180.55	1070.07	1167.38	1310.74	-0.803059	0.122352	-6.56352	5.26e-11	1.21e-09	SKI proto-oncogene [Source:HGNC Symbol;Acc:HGNC:10896]	protein_coding	1	2227388	2310213	57.89
Control_hypoxia_vs_Control_normoxia	ENSG00000126247	CAPNS1	8310.43	7489.91	7872.61	7205.51	7488.98	7473.77	7254.54	7942.93	7660.19	7359.22	9613.04	9254.62	9510.4	8924.12	8489.3	9588.58	8960	8866.54	8633.55	0.331232	0.0504736	6.56247	5.29e-11	1.21e-09	calpain small subunit 1 [Source:HGNC Symbol;Acc:HGNC:1481]	protein_coding	19	36139953	36150353	53.78
Control_hypoxia_vs_Control_normoxia	ENSG00000106682	EIF4H	16676.3	14549.1	14972.2	14772.9	15250.9	15076.6	14775.3	15962.1	15211.2	15283.1	20450.4	18615.9	18090.7	17830.1	16076.6	16619.3	20017	18774.4	17844.8	0.368004	0.0560847	6.56159	5.32e-11	1.22e-09	eukaryotic translation initiation factor 4H [Source:HGNC Symbol;Acc:HGNC:12741]	protein_coding	7	74174231	74197122	45.4
Control_hypoxia_vs_Control_normoxia	ENSG00000177954	RPS27	8735.7	7938.17	7375.46	6835.31	7172.19	5978.51	5910.68	8188.1	7631.47	7648.38	12181.6	11299.7	11564.6	10268.3	8001.22	8967.52	11384.2	9911.98	8985.14	0.662282	0.101011	6.55651	5.51e-11	1.26e-09	ribosomal protein S27 [Source:HGNC Symbol;Acc:HGNC:10416]	protein_coding	1	153990762	153992155	45.91
Control_hypoxia_vs_Control_normoxia	ENSG00000008517	IL32	104.989	65.1131	61.8527	74.4679	42.3925	60.4551	70.2207	98.3853	110.832	108.651	169.173	161.339	166.679	98.5621	73.7914	74.4415	172.968	130.245	150.235	1.28934	0.196741	6.55348	5.62e-11	1.28e-09	interleukin 32 [Source:HGNC Symbol;Acc:HGNC:16830]	protein_coding	16	3065297	3082192	53.36
Control_hypoxia_vs_Control_normoxia	ENSG00000142864	SERBP1	40535.9	42867.7	43229.4	43461.1	41255.5	44384.7	41485.7	45626.3	43696.1	42966.4	36424.7	36759.9	36760.3	38393.8	38737.7	37063	39382.8	38997.4	38153.4	-0.236846	0.0361453	-6.5526	5.65e-11	1.29e-09	SERPINE1 mRNA binding protein 1 [Source:HGNC Symbol;Acc:HGNC:17860]	protein_coding	1	67407810	67430415	38.87
Control_hypoxia_vs_Control_normoxia	ENSG00000119801	YPEL5	465.534	272.653	350.311	299.672	321.156	329.642	268.156	376.386	275.824	288.548	652.099	623.89	573.697	666.574	527.165	718.195	580.237	700.958	554.447	1.01057	0.154249	6.55159	5.69e-11	1.29e-09	yippee like 5 [Source:HGNC Symbol;Acc:HGNC:18329]	protein_coding	2	30146941	30160533	41.9
Control_hypoxia_vs_Control_normoxia	ENSG00000155189	AGPAT5	1943.45	1871.47	1755.46	1652.99	1688.53	1711.79	1574.22	1774.02	1742.68	1660.82	2476.85	2511.11	2283.99	2009.62	1791.01	1707.21	2182.54	2356.83	2230.95	0.465044	0.0710055	6.54941	5.78e-11	1.31e-09	1-acylglycerol-3-phosphate O-acyltransferase 5 [Source:HGNC Symbol;Acc:HGNC:20886]	protein_coding	8	6708642	6761503	38.19
Control_hypoxia_vs_Control_normoxia	ENSG00000148303	RPL7A	43503.4	39787.1	39523.5	35832.9	39773.6	37291.4	34433.4	41596.7	40451	40066.5	48496.3	48035.2	52152	45940.2	46680.1	46969.7	50046.1	48617	47367.9	0.368857	0.0563335	6.54773	5.84e-11	1.33e-09	ribosomal protein L7a [Source:HGNC Symbol;Acc:HGNC:10364]	protein_coding	9	133348218	133351426	50.45
Control_hypoxia_vs_Control_normoxia	ENSG00000164338	UTP15	995.825	1280.15	1124.1	1080.13	1140.78	1145.43	1208.47	1206.74	1152.55	1141.77	720.356	810.439	757.557	1056.49	876.126	880.563	741.559	745.225	856.4	-0.603188	0.0921744	-6.54399	5.99e-11	1.36e-09	UTP15 small subunit processome component [Source:HGNC Symbol;Acc:HGNC:25758]	protein_coding	5	73565443	73583380	37.9
Control_hypoxia_vs_Control_normoxia	ENSG00000054148	PHPT1	2010.14	1733.11	1694.31	1547.68	1803.87	1471.82	1429.07	1810.26	1754.12	1780.55	2750.51	2539.19	2646.46	2403.63	1954.98	2068.47	2560.35	2234.86	1999.32	0.674588	0.103131	6.54109	6.11e-11	1.38e-09	phosphohistidine phosphatase 1 [Source:HGNC Symbol;Acc:HGNC:30033]	protein_coding	9	136848724	136851027	66.23
Control_hypoxia_vs_Control_normoxia	ENSG00000083635	NUFIP1	594.391	687.918	650.802	694.555	678.508	764.593	688.952	682.959	706.122	788.879	461.777	457.12	410.35	503.363	581.373	551.258	431.476	477.399	481.634	-0.60936	0.0931624	-6.54084	6.12e-11	1.38e-09	nuclear FMR1 interacting protein 1 [Source:HGNC Symbol;Acc:HGNC:8057]	protein_coding	13	44939249	44989471	38.71
Control_hypoxia_vs_Control_normoxia	ENSG00000151748	SAV1	1447.52	1373.44	1164.39	1301.03	1462.93	1375.93	1268.15	1228.34	1319.35	1157.59	1810.15	1723.28	1773.89	1472.22	1411.1	1437.31	1603.31	1584.96	1587.96	0.465484	0.0711681	6.54063	6.13e-11	1.38e-09	salvador family WW domain containing protein 1 [Source:HGNC Symbol;Acc:HGNC:17795]	protein_coding	14	50632058	50668306	37.87
Control_hypoxia_vs_Control_normoxia	ENSG00000108039	XPNPEP1	1249.1	986.38	1021.7	942.704	1266.27	1041.35	951.748	1059.94	881.881	1082.7	1509.25	1583.65	2061.02	1109.67	1112.81	1202.27	1461.3	1553.85	1655.33	0.80174	0.122611	6.53888	6.2e-11	1.39e-09	X-prolyl aminopeptidase 1 [Source:HGNC Symbol;Acc:HGNC:12822]	protein_coding	10	109864766	109923553	44.62
Control_hypoxia_vs_Control_normoxia	ENSG00000164045	CDC25A	2105.84	2187.45	2355.69	2271.33	2282.42	2369.5	2281.61	2364.56	2430.13	2239.69	1824.31	1696.26	1505.85	1947.23	2015.07	2121.81	2068.95	1989.21	1954.07	-0.436009	0.0666793	-6.5389	6.2e-11	1.39e-09	cell division cycle 25A [Source:HGNC Symbol;Acc:HGNC:1725]	protein_coding	3	48157146	48188417	45.04
Control_hypoxia_vs_Control_normoxia	ENSG00000174444	RPL4	71093	64085.1	64603.7	60529.3	62563.7	59638.8	58997.3	68779.7	66163.7	63213	85510.8	81407.4	80267.5	79923.9	74462.5	75997.7	84805.9	76877.9	71846.8	0.385616	0.0589768	6.53843	6.22e-11	1.4e-09	ribosomal protein L4 [Source:HGNC Symbol;Acc:HGNC:10353]	protein_coding	15	66498015	66524532	42.06
Control_hypoxia_vs_Control_normoxia	ENSG00000136813	ECPAS	5600.16	5873.54	6361.87	6099.96	5530.36	5877.13	5787.62	6136.84	6337.86	6268.41	4822.36	5119.56	4758.21	4801.57	5013.76	4987.74	5384.22	5815.83	5825.96	-0.317159	0.0485133	-6.53756	6.25e-11	1.4e-09	Ecm29 proteasome adaptor and scaffold [Source:HGNC Symbol;Acc:HGNC:29020]	protein_coding	9	111360685	111484745	39.33
Control_hypoxia_vs_Control_normoxia	ENSG00000127511	SIN3B	1631.34	1866.5	1839.15	1950.27	1839.21	1800.19	2071.64	1683.38	1710.1	1743.5	1238.66	1347.74	1429.35	1464.81	1483.69	1518.15	1333.13	1458.67	1586	-0.496708	0.0760136	-6.53446	6.38e-11	1.43e-09	SIN3 transcription regulator family member B [Source:HGNC Symbol;Acc:HGNC:19354]	protein_coding	19	16829398	16880353	52.98
Control_hypoxia_vs_Control_normoxia	ENSG00000011426	ANLN	9130.65	7746.06	8146.99	8690.07	8119.76	8769.75	8676.35	8286.41	7692.36	7816.12	10955.6	11326.1	10794.7	6976.87	7108.88	7025.92	11531.5	11259.8	13428.4	0.427939	0.0655045	6.53297	6.45e-11	1.44e-09	anillin, actin binding protein [Source:HGNC Symbol;Acc:HGNC:14082]	protein_coding	7	36389821	36453791	37.87
Control_hypoxia_vs_Control_normoxia	ENSG00000172086	KRCC1	323.117	267.24	257.356	239.289	255.211	245.27	246.472	288.737	287.397	340.515	451.914	392.592	454.227	309.809	275.865	320.762	431.408	383.616	368.421	0.764631	0.117086	6.53053	6.55e-11	1.46e-09	lysine rich coiled-coil 1 [Source:HGNC Symbol;Acc:HGNC:28039]	protein_coding	2	88027205	88064252	39.82
Control_hypoxia_vs_Control_normoxia	ENSG00000263001	GTF2I	7498.64	8210.38	9159.15	8816.11	8152	7594.33	8668.38	7950.09	8511.48	8545.31	6370.05	6396.02	6330.87	5521.48	6288.26	5886.16	6853.16	7954.7	7767.57	-0.455254	0.0697122	-6.53048	6.56e-11	1.46e-09	general transcription factor IIi [Source:HGNC Symbol;Acc:HGNC:4659]	protein_coding	7	74650231	74760692	43.08
Control_hypoxia_vs_Control_normoxia	ENSG00000228716	DHFR	5350.63	5168.01	5097.02	5277.48	4402.86	4609	4340.49	4956.21	4803.31	4669.02	6667.22	6872.84	6388.95	5502.52	5041.2	4978.79	6204.11	5501.08	5831.28	0.359032	0.0550411	6.52297	6.89e-11	1.54e-09	dihydrofolate reductase [Source:HGNC Symbol;Acc:HGNC:2861]	protein_coding	5	80626226	80654983	41.24
Control_hypoxia_vs_Control_normoxia	ENSG00000111653	ING4	488.253	444.99	418.553	378.953	389.759	344.824	353.332	354.891	332.394	425.123	659.149	659.733	740.641	499.955	538.685	475.641	643.565	591.16	537.208	0.730865	0.11207	6.52149	6.96e-11	1.55e-09	inhibitor of growth family member 4 [Source:HGNC Symbol;Acc:HGNC:19423]	protein_coding	12	6650301	6663142	47.76
Control_hypoxia_vs_Control_normoxia	ENSG00000074842	MYDGF	5450.16	4740.48	4885.85	4515	5075.62	4472.01	4445.01	4967.07	4723.85	4871.34	6537.06	6422.47	6523.07	6118.56	5839	5817.65	6684.31	6060.33	5404.18	0.462795	0.0709803	6.52005	7.03e-11	1.56e-09	myeloid derived growth factor [Source:HGNC Symbol;Acc:HGNC:16948]	protein_coding	19	4641374	4670362	54.73
Control_hypoxia_vs_Control_normoxia	ENSG00000100902	PSMA6	5456.63	4602.1	4342.62	4134.39	4847.85	4665.22	4369.02	5119.94	4724.36	4715.54	6859.63	6607.95	5994.79	7115.52	6369.69	5952.56	6665.34	5876.39	5256.43	0.574201	0.0880705	6.51978	7.04e-11	1.56e-09	proteasome 20S subunit alpha 6 [Source:HGNC Symbol;Acc:HGNC:9535]	protein_coding	14	35278633	35317493	42.27
Control_hypoxia_vs_Control_normoxia	ENSG00000284753	EEF1AKMT4	1064.52	840.541	832.828	781.718	945.711	832.474	853.422	1013.94	888.06	911.316	1496.84	1263.16	1273.84	1140.54	1154.61	984.813	1511.83	1308.05	1127.65	0.717846	0.110161	6.51636	7.2e-11	1.6e-09	EEF1A lysine methyltransferase 4 [Source:HGNC Symbol;Acc:HGNC:53611]	protein_coding	3	184249672	184258759	48.51
Control_hypoxia_vs_Control_normoxia	ENSG00000137807	KIF23	3258.02	3504.26	3639.07	3577.93	3434.89	3652.56	3563.75	3355.8	3619.15	3393.75	2754.43	2801.94	2856.09	2941.45	3077.89	3115.5	2958.99	3051.51	3345.32	-0.35014	0.0537379	-6.5157	7.24e-11	1.6e-09	kinesin family member 23 [Source:HGNC Symbol;Acc:HGNC:6392]	protein_coding	15	69414246	69448427	39.36
Control_hypoxia_vs_Control_normoxia	ENSG00000080603	SRCAP	2378.98	2966.32	3429.05	3544.69	2527.57	2877.97	3458.03	2602.49	2993.53	3225.39	1280.47	1863.81	1454.58	1215.83	1167.36	1338.55	1649.67	2311.66	2914.68	-1.11096	0.170518	-6.51523	7.26e-11	1.6e-09	Snf2 related CREBBP activator protein [Source:HGNC Symbol;Acc:HGNC:16974]	protein_coding	16	30698209	30741409	49.63
Control_hypoxia_vs_Control_normoxia	ENSG00000125691	RPL23	17282.3	16566.4	15593.6	15304.6	16477.5	15261.9	14509.9	15864.7	15517.1	15242.7	20103.5	20393.2	20716.4	19135.1	17799.3	19413.5	18870.8	17107.1	17204.4	0.367063	0.0563483	6.51419	7.31e-11	1.61e-09	ribosomal protein L23 [Source:HGNC Symbol;Acc:HGNC:10316]	protein_coding	17	38847860	38853764	44.18
Control_hypoxia_vs_Control_normoxia	ENSG00000134851	TMEM165	2907.69	2407.84	2459.95	2345.22	2475.15	2581.26	2478.09	2617.31	2538.9	2506.68	3521.82	3276.84	3010.55	3287.29	2973.62	3198.82	3843.34	3517.89	3297.8	0.445623	0.0684044	6.51454	7.29e-11	1.61e-09	transmembrane protein 165 [Source:HGNC Symbol;Acc:HGNC:30760]	protein_coding	4	55395957	55453397	38.82
Control_hypoxia_vs_Control_normoxia	ENSG00000197498	RPF2	1861.86	1909.9	2058.15	1917.79	2207.79	2151.08	2229.55	2189.6	2235.09	2094.08	1518.13	1473.91	1330.55	1836.3	1635.22	1749.26	1603.11	1593.87	1780.04	-0.441192	0.0677269	-6.51429	7.3e-11	1.61e-09	ribosome production factor 2 homolog [Source:HGNC Symbol;Acc:HGNC:20870]	protein_coding	6	110982015	111028263	42.58
Control_hypoxia_vs_Control_normoxia	ENSG00000113460	BRIX1	5804.53	6540.57	6213.15	6069.48	6557.38	6318.31	5820.89	6671.85	6392.18	6292.22	4774.96	4961.75	5164.83	5671.79	5371.83	5534.92	5442.08	5324.76	5358.51	-0.337431	0.0518415	-6.5089	7.57e-11	1.66e-09	biogenesis of ribosomes BRX1 [Source:HGNC Symbol;Acc:HGNC:24170]	protein_coding	5	34915677	34925996	37.61
Control_hypoxia_vs_Control_normoxia	ENSG00000186765	FSCN2	55.265	29.0869	28.8667	35.7645	44.1595	25.7156	39.4658	37.595	47.9928	36.7425	101.405	86.2378	109.816	40.5981	38.3107	37.2909	87.2262	82.755	85.741	1.6399	0.252331	6.49901	8.09e-11	1.77e-09	fascin actin-bundling protein 2, retinal [Source:HGNC Symbol;Acc:HGNC:3960]	protein_coding	17	81528377	81537130	59.9
Control_hypoxia_vs_Control_normoxia	ENSG00000160439	RDH13	762.531	890.769	897.98	804.752	850.674	882.169	848.505	814.153	892.94	881.889	567.314	572.817	593.946	723.908	713.008	902.964	617.63	627.642	642.499	-0.578607	0.089033	-6.49879	8.1e-11	1.77e-09	retinol dehydrogenase 13 [Source:HGNC Symbol;Acc:HGNC:19978]	protein_coding	19	55039108	55071291	52.13
Control_hypoxia_vs_Control_normoxia	ENSG00000197780	TAF13	855.518	1099.57	1102.46	1022.28	1197.15	1066.15	1220.01	863.406	1065.24	1025.74	524.904	603.267	687.222	550.83	651.742	685.768	572.79	677.613	783.164	-0.830169	0.12775	-6.49837	8.12e-11	1.78e-09	TATA-box binding protein associated factor 13 [Source:HGNC Symbol;Acc:HGNC:11546]	protein_coding	1	109062496	109076012	43.55
Control_hypoxia_vs_Control_normoxia	ENSG00000108479	GALK1	768.521	708.47	659.09	648.404	698.903	631.737	661.064	667.616	635.928	630.548	1053.14	929.547	970.056	916.551	891.025	901.9	821.039	736.739	671.621	0.550705	0.0847804	6.49567	8.27e-11	1.81e-09	galactokinase 1 [Source:HGNC Symbol;Acc:HGNC:4118]	protein_coding	17	75751594	75765236	60.16
Control_hypoxia_vs_Control_normoxia	ENSG00000124733	MEA1	1806.69	1658.38	1564.62	1677.91	1654.92	1570.94	1542.62	1767.79	1728.65	1602.87	2283.75	2194.67	2124.88	1795.85	1723.56	1787.64	2088.31	1968.4	1784.67	0.429316	0.0661007	6.49487	8.31e-11	1.81e-09	male-enhanced antigen 1 [Source:HGNC Symbol;Acc:HGNC:6986]	protein_coding	6	43011143	43016868	54.79
Control_hypoxia_vs_Control_normoxia	ENSG00000108590	MED31	520.14	435.229	357.523	418.704	451.793	421.594	373.787	391.763	362.26	430.364	736.259	746.083	599.817	726.269	580.619	633.111	592.941	550.861	553.536	0.781538	0.12042	6.49011	8.58e-11	1.87e-09	mediator complex subunit 31 [Source:HGNC Symbol;Acc:HGNC:24260]	protein_coding	17	6643311	6651634	40.22
Control_hypoxia_vs_Control_normoxia	ENSG00000109084	TMEM97	3368.57	3717.25	3689.69	3514.52	3756.14	3772.52	3789.74	3819.22	3739.86	3934.46	2916.01	2771.43	2760.46	3206.91	3161.37	3638.35	2694.13	2935.97	2816.3	-0.369523	0.0569622	-6.48716	8.75e-11	1.9e-09	transmembrane protein 97 [Source:HGNC Symbol;Acc:HGNC:28106]	protein_coding	17	28319200	28328685	44.22
Control_hypoxia_vs_Control_normoxia	ENSG00000123472	ATPAF1	2138.19	1936.09	2036.36	1790.79	1989.4	1930.37	1829.46	1893.29	1942.42	1912.37	2749.75	2399.78	2606.56	2098.36	2220.91	2261.22	2409.92	2229.15	2251.23	0.429878	0.0662652	6.48724	8.74e-11	1.9e-09	ATP synthase mitochondrial F1 complex assembly factor 1 [Source:HGNC Symbol;Acc:HGNC:18803]	protein_coding	1	46632737	46673867	41.86
Control_hypoxia_vs_Control_normoxia	ENSG00000167645	YIF1B	2123.67	1956.2	1739.98	1830.23	2028.59	1792.37	1760.45	1991.47	1954.94	1891.04	2714.1	2502.44	2578.96	2314.42	2058.1	2240.31	2476.4	2290.74	2105.42	0.495626	0.0763995	6.48729	8.74e-11	1.9e-09	Yip1 interacting factor homolog B, membrane trafficking protein [Source:HGNC Symbol;Acc:HGNC:30511]	protein_coding	19	38303558	38317273	56.12
Control_hypoxia_vs_Control_normoxia	ENSG00000107949	BCCIP	2565.5	2643.42	2828.44	2742.82	2919.07	2803.49	2830.97	2764.09	2704.57	2645.83	2071.33	2214.97	2161.96	2454.95	2613.02	2638.97	2414.79	2239.35	2487.05	-0.348211	0.0536974	-6.4847	8.89e-11	1.93e-09	BRCA2 and CDKN1A interacting protein [Source:HGNC Symbol;Acc:HGNC:978]	protein_coding	10	125823546	125853695	42.86
Control_hypoxia_vs_Control_normoxia	ENSG00000156381	ANKRD9	564.074	504.891	497.688	511.334	436.185	388.217	455.814	509.761	478.24	551.823	743.167	790.319	828.319	459.169	548.145	543.266	695.153	595.113	616.721	0.638686	0.0985036	6.48388	8.94e-11	1.93e-09	ankyrin repeat domain 9 [Source:HGNC Symbol;Acc:HGNC:20096]	protein_coding	14	102501767	102509799	59.94
Control_hypoxia_vs_Control_normoxia	ENSG00000125148	MT2A	3154.8	2944.37	2750	2648.08	2825.57	2564.2	2397.81	2574.23	2522.45	2503.69	3826.84	4038.67	4858.05	3063.83	3288.78	3567.91	3619.13	3121.77	3670.97	0.608343	0.0938614	6.48129	9.09e-11	1.97e-09	metallothionein 2A [Source:HGNC Symbol;Acc:HGNC:7406]	protein_coding	16	56608584	56609497	54.16
Control_hypoxia_vs_Control_normoxia	ENSG00000233381	AK4P3	122.199	72.9642	79.6926	82.9085	96.5068	73.0668	79.9197	96.4573	74.0943	84.8434	199.183	163.175	218.71	70.3219	95.3901	92.8123	220.314	227.808	171.408	1.29001	0.199094	6.47939	9.21e-11	1.99e-09	adenylate kinase 4 pseudogene 3 [Source:HGNC Symbol;Acc:HGNC:21596]	protein_coding	12	31615023	31652095	45.62
Control_hypoxia_vs_Control_normoxia	ENSG00000100354	TNRC6B	815.65	1132.85	948.031	1084.18	707.576	925.309	888.772	807.75	1038.7	884.682	637.951	612.618	596.572	568.582	666.481	677.021	860.39	886.637	757.587	-0.77702	0.119958	-6.47746	9.33e-11	2.01e-09	trinucleotide repeat containing adaptor 6B [Source:HGNC Symbol;Acc:HGNC:29190]	protein_coding	22	40044817	40335808	42.15
Control_hypoxia_vs_Control_normoxia	ENSG00000213741	RPS29	6420	5026.45	5302.41	4892.45	6013.87	4589.38	4560.94	5560.08	5291.56	5124.76	7863.57	7854.57	8398.35	7835.01	7853.6	7493.31	8185.36	7546.88	6167.37	0.664036	0.10266	6.46832	9.91e-11	2.13e-09	ribosomal protein S29 [Source:HGNC Symbol;Acc:HGNC:10419]	protein_coding	14	49570984	49599164	43.43
Control_hypoxia_vs_Control_normoxia	ENSG00000221926	TRIM16	2273.97	2513.68	2573.49	2433.44	2366.37	2460.51	2164.39	2728.7	2628.22	2609.18	1971.59	1835.69	1748.03	2470.12	2235.12	2282.6	1997.39	2066.98	1845.9	-0.434816	0.0672435	-6.46629	1e-10	2.16e-09	tripartite motif containing 16 [Source:HGNC Symbol;Acc:HGNC:17241]	protein_coding	17	15627960	15684311	45.66
Control_hypoxia_vs_Control_normoxia	ENSG00000099860	GADD45B	432.285	305.001	318.882	315.865	339.089	321.416	307.174	372.187	300.808	424.434	509.929	550.998	614.378	418.463	449.649	526.554	527.829	555.216	623.252	0.831302	0.128564	6.46606	1.01e-10	2.16e-09	growth arrest and DNA damage inducible beta [Source:HGNC Symbol;Acc:HGNC:4096]	protein_coding	19	2476122	2478259	60.24
Control_hypoxia_vs_Control_normoxia	ENSG00000130338	TULP4	307.675	374.756	353.696	373.312	397.472	422.857	442.031	300.058	244.993	372.123	213.09	176.769	128.273	299.75	337.923	264.638	278.671	279.204	278.534	-1.09624	0.169623	-6.46282	1.03e-10	2.2e-09	TUB like protein 4 [Source:HGNC Symbol;Acc:HGNC:15530]	protein_coding	6	158232236	158511828	43.15
Control_hypoxia_vs_Control_normoxia	ENSG00000170296	GABARAP	2782.49	2658.27	2633.35	2492.69	2590.37	2468.57	2406.01	2467.87	2259.94	2238.21	3378.97	3294.76	3649.26	3055.69	3159.51	3369.59	2738.34	2716.19	2507.26	0.406478	0.0628976	6.46254	1.03e-10	2.2e-09	GABA type A receptor-associated protein [Source:HGNC Symbol;Acc:HGNC:4067]	protein_coding	17	7240008	7242449	49.92
Control_hypoxia_vs_Control_normoxia	ENSG00000094841	UPRT	318.087	208.442	229.212	232.845	255.294	292.792	231.89	268.156	290.871	231.689	415.269	442.294	375.299	305.931	395.567	367.941	434.842	357.034	390.206	0.881222	0.136368	6.46211	1.03e-10	2.21e-09	uracil phosphoribosyltransferase homolog [Source:HGNC Symbol;Acc:HGNC:28334]	protein_coding	X	75156388	75304885	39.9
Control_hypoxia_vs_Control_normoxia	ENSG00000185340	GAS2L1	2455.99	2780.48	2857.51	2835.14	2668.01	2533.68	2571.02	2602.33	2804.57	2697	1910.95	2090.11	2288.37	2048.58	2253.66	2285.55	2207.77	2422.38	2350.69	-0.432246	0.0669156	-6.45956	1.05e-10	2.24e-09	growth arrest specific 2 like 1 [Source:HGNC Symbol;Acc:HGNC:16955]	protein_coding	22	29306618	29312787	64.94
Control_hypoxia_vs_Control_normoxia	ENSG00000182287	AP1S2	812.891	660.994	718.499	621.894	655.304	626.584	581.902	673.384	670.374	688.846	1101.48	1015.91	921.347	956.574	855.281	766.539	1102.18	1026.75	988.196	0.609031	0.0943917	6.45216	1.1e-10	2.35e-09	adaptor related protein complex 1 subunit sigma 2 [Source:HGNC Symbol;Acc:HGNC:560]	protein_coding	X	15825806	15854931	36.69
Control_hypoxia_vs_Control_normoxia	ENSG00000134905	CARS2	2817.2	2488.25	2353.12	2439.4	2673	2575.25	2594.4	2560.35	2469.86	2677.67	3218.36	3074.64	3153.12	3282.84	2868.95	3161.26	3173.12	3054.47	2891.49	0.374703	0.0580867	6.45075	1.11e-10	2.37e-09	cysteinyl-tRNA synthetase 2, mitochondrial [Source:HGNC Symbol;Acc:HGNC:25695]	protein_coding	13	110641412	110713603	48.05
Control_hypoxia_vs_Control_normoxia	ENSG00000245848	CEBPA	248.507	182.764	189.467	186.382	207.058	151.415	157.98	206.72	203.195	165.346	413.293	363.363	332.647	314.547	256.963	249.732	317.073	317.704	257.48	0.992818	0.153986	6.44746	1.14e-10	2.42e-09	CCAAT enhancer binding protein alpha [Source:HGNC Symbol;Acc:HGNC:1833]	protein_coding	19	33299934	33302534	65.86
Control_hypoxia_vs_Control_normoxia	ENSG00000143771	CNIH4	1547.61	1277.96	1316.59	1051.9	1390.97	1227.24	1117.88	1468.2	1425.49	1366.35	2092.38	1925.29	1893.94	1836.77	1643.16	1558.92	1949.89	1792.09	1521.89	0.699973	0.108589	6.4461	1.15e-10	2.44e-09	cornichon family AMPA receptor auxiliary protein 4 [Source:HGNC Symbol;Acc:HGNC:25013]	protein_coding	1	224356858	224379459	43.2
Control_hypoxia_vs_Control_normoxia	ENSG00000169567	HINT1	8265.74	6863.91	7018.5	6647.45	7528.29	6843.96	6424.04	8020.65	7650.3	7616.37	9924.56	9823.86	9122.94	9867.7	9310.19	8982.59	9902.39	9297.58	7938.02	0.49246	0.0766333	6.4262	1.31e-10	2.77e-09	histidine triad nucleotide binding protein 1 [Source:HGNC Symbol;Acc:HGNC:4912]	protein_coding	5	131155383	131224468	39.5
Control_hypoxia_vs_Control_normoxia	ENSG00000071054	MAP4K4	3408.98	3756.48	3920.93	3965.45	3498.98	3966.3	3951.96	3783.8	3779.04	3846.85	2805.28	2811.57	2851.58	2597.69	2849.11	3125.72	3002.52	3470.89	3377.43	-0.45967	0.0715536	-6.42413	1.33e-10	2.81e-09	mitogen-activated protein kinase kinase kinase kinase 4 [Source:HGNC Symbol;Acc:HGNC:6866]	protein_coding	2	101696850	101894690	41.04
Control_hypoxia_vs_Control_normoxia	ENSG00000154914	USP43	1134.14	1161.06	1347.43	1281.05	1120.44	1090.2	1206.15	438.736	500.643	514.932	1683	1878.24	1949.96	1339.85	1401.86	1462.72	637.582	687.812	712.815	0.539991	0.0841591	6.41631	1.4e-10	2.95e-09	ubiquitin specific peptidase 43 [Source:HGNC Symbol;Acc:HGNC:20072]	protein_coding	17	9644698	9729687	45.05
Control_hypoxia_vs_Control_normoxia	ENSG00000140688	RUSF1	1325.58	1183.79	1094.5	1188.53	1153.29	1106.05	1168	1239.71	1138.87	1237.18	1526.81	1554.35	1528.26	1561.4	1518.76	1459.28	1492	1388.73	1320.93	0.409178	0.0637816	6.41529	1.41e-10	2.97e-09	RUS family member 1 [Source:HGNC Symbol;Acc:HGNC:25848]	protein_coding	16	31489471	31509309	51.18
Control_hypoxia_vs_Control_normoxia	ENSG00000152082	MZT2B	3209.42	2879.7	2883.64	2506.24	2953.36	2296.92	2548.67	2838.35	2860.6	2845.83	4137.45	3877.29	4033.23	3246.41	3538.62	3356.79	3854.2	3768.03	3344.17	0.544085	0.0848694	6.41085	1.45e-10	3.05e-09	mitotic spindle organizing protein 2B [Source:HGNC Symbol;Acc:HGNC:25886]	protein_coding	2	130181737	130190729	57.61
Control_hypoxia_vs_Control_normoxia	ENSG00000198730	CTR9	3280.48	3675.54	3541.05	3653.31	3713.64	3939.59	3682.04	3485.31	3631.85	3523.98	2676.35	2875.21	2956.87	3028.66	2906.02	3062.08	2726.88	2890.22	3080.07	-0.354778	0.0553476	-6.41	1.46e-10	3.07e-09	CTR9 homolog, Paf1/RNA polymerase II complex component [Source:HGNC Symbol;Acc:HGNC:16850]	protein_coding	11	10751246	10801625	40.97
Control_hypoxia_vs_Control_normoxia	ENSG00000118523	CCN2	558.439	503.62	521.333	525.385	660.478	774.726	725.266	595.635	593.871	592.371	342.873	341.129	358.516	799.932	711.149	818.837	386.207	410.918	389.658	-0.576868	0.0900155	-6.40854	1.47e-10	3.09e-09	cellular communication network factor 2 [Source:HGNC Symbol;Acc:HGNC:2500]	protein_coding	6	131948176	131951372	52.27
Control_hypoxia_vs_Control_normoxia	ENSG00000119139	TJP2	2155.55	2439.51	2579.42	2509.65	2392.62	2526.76	2567.06	2299.77	2361.13	2244.04	1427.58	1835.89	1736.07	1909.16	2084.49	2289.59	1884.67	1686.13	2026.39	-0.590565	0.0921648	-6.40771	1.48e-10	3.1e-09	tight junction protein 2 [Source:HGNC Symbol;Acc:HGNC:11828]	protein_coding	9	69121264	69274615	43.41
Control_hypoxia_vs_Control_normoxia	ENSG00000139718	SETD1B	624.629	872.8	882.285	1011.31	783.019	855.854	1111.52	610.019	822.857	947.643	229.247	338.554	411.714	250.644	349.844	369.71	309.039	503.486	583.779	-1.50173	0.234363	-6.40774	1.48e-10	3.1e-09	SET domain containing 1B, histone lysine methyltransferase [Source:HGNC Symbol;Acc:HGNC:29187]	protein_coding	12	121804009	121832656	56.88
Control_hypoxia_vs_Control_normoxia	ENSG00000174738	NR1D2	932.141	973.703	1048.01	1019.43	967.187	1002.74	927.788	1121.8	1089.02	1108.3	733.429	778.579	738.499	904.109	921.404	855.138	850.391	826.769	912.241	-0.430718	0.067242	-6.40549	1.5e-10	3.14e-09	nuclear receptor subfamily 1 group D member 2 [Source:HGNC Symbol;Acc:HGNC:7963]	protein_coding	3	23945286	23980617	40.67
Control_hypoxia_vs_Control_normoxia	ENSG00000125249	RAP2A	1169.08	952.757	1095.39	829.493	981.842	901.286	905.967	949.335	982.748	890.934	1631.22	1475.29	1408.99	1233.9	1315.58	1060.03	1567.15	1423.8	1437.68	0.657248	0.102641	6.40334	1.52e-10	3.18e-09	RAP2A, member of RAS oncogene family [Source:HGNC Symbol;Acc:HGNC:9861]	protein_coding	13	97434169	97469128	36.13
Control_hypoxia_vs_Control_normoxia	ENSG00000164405	UQCRQ	3635.6	3105.65	3243.91	2714.29	3417.92	2908.57	2748	3174.86	3122.04	3207.64	4435.45	4186.03	4355.35	4287.27	4264.64	4158.22	4360.81	3947.47	3802.58	0.519237	0.0810954	6.4028	1.53e-10	3.19e-09	ubiquinol-cytochrome c reductase complex III subunit VII [Source:HGNC Symbol;Acc:HGNC:29594]	protein_coding	5	132866630	132868847	49.28
Control_hypoxia_vs_Control_normoxia	ENSG00000163884	KLF15	75.2537	123.48	94.2445	100.898	76.871	95.3045	111.808	78.0098	94.6654	103.554	37.6843	41.221	33.3854	81.3358	71.7754	71.7533	49.9621	46.3234	42.2913	-1.4893	0.232615	-6.40243	1.53e-10	3.19e-09	KLF transcription factor 15 [Source:HGNC Symbol;Acc:HGNC:14536]	protein_coding	3	126342635	126357408	57.78
Control_hypoxia_vs_Control_normoxia	ENSG00000198231	DDX42	2730.53	3228.19	3099.93	3700.53	3099.45	3414.83	3491.8	2732.76	2928.26	3029.49	2067.89	2279.24	2328.5	2193.15	2259.64	2598.42	2003.95	2256.59	2436.94	-0.588711	0.0919854	-6.40005	1.55e-10	3.24e-09	DEAD-box helicase 42 [Source:HGNC Symbol;Acc:HGNC:18676]	protein_coding	17	63773603	63819317	42
Control_hypoxia_vs_Control_normoxia	ENSG00000197728	RPS26	9465.79	8422.55	8498.45	7818.31	8454.69	8397.58	7646.82	8971.64	9119.51	8512.7	10441.9	10141.3	10829.6	10642	10428.6	11004.6	10845.4	10064.3	10144.3	0.34478	0.0538761	6.39949	1.56e-10	3.25e-09	ribosomal protein S26 [Source:HGNC Symbol;Acc:HGNC:10414]	protein_coding	12	56041351	56044697	47.33
Control_hypoxia_vs_Control_normoxia	ENSG00000134982	APC	1032.12	1271.06	1309.92	1355.52	1129.27	1284.41	1432.65	1070.67	1202.4	1171.71	680.526	796.954	799.003	692.842	946.434	755.269	790.991	865.266	1023.19	-0.790817	0.123648	-6.39571	1.6e-10	3.32e-09	APC regulator of WNT signaling pathway [Source:HGNC Symbol;Acc:HGNC:583]	protein_coding	5	112707518	112846239	37.62
Control_hypoxia_vs_Control_normoxia	ENSG00000245910	SNHG6	1761.1	1484.04	1445.39	1242.58	1483.16	1354.58	1267.9	1568.28	1524.99	1596.34	2216.92	2232.55	2106.1	2053.12	1900.31	1961.1	2400.86	2134.08	1727.42	0.654523	0.102433	6.38974	1.66e-10	3.45e-09	small nucleolar RNA host gene 6 [Source:HGNC Symbol;Acc:HGNC:32965]	lncRNA	8	66920561	66926398	43.37
Control_hypoxia_vs_Control_normoxia	ENSG00000198796	ALPK2	615.934	734.579	803.026	857.886	578.597	635.921	595.263	768.005	843.721	735.203	429.363	520.496	520.257	407.532	454.566	444.363	503.684	614.879	639.466	-0.707892	0.110828	-6.3873	1.69e-10	3.5e-09	alpha kinase 2 [Source:HGNC Symbol;Acc:HGNC:20565]	protein_coding	18	58481247	58629091	44.38
Control_hypoxia_vs_Control_normoxia	ENSG00000104369	JPH1	1182.28	1463.45	1525.49	1542.93	1248.97	1395.96	1534	1248.53	1561.64	1502.67	934.922	903.42	851.826	824.194	860.601	894.603	1115.92	797.994	1073.96	-0.751892	0.117916	-6.37652	1.81e-10	3.75e-09	junctophilin 1 [Source:HGNC Symbol;Acc:HGNC:14201]	protein_coding	8	74234700	74321540	39.8
Control_hypoxia_vs_Control_normoxia	ENSG00000131469	RPL27	19250.7	16806.2	15186	14043.1	17373.4	14274.7	14328.8	17142.3	15809.4	16626.8	27055.1	25020.3	23696.1	25207.4	20033.4	23015.6	23905.6	19695.7	17293.6	0.719069	0.11285	6.37192	1.87e-10	3.86e-09	ribosomal protein L27 [Source:HGNC Symbol;Acc:HGNC:10328]	protein_coding	17	42998273	43002959	49.84
Control_hypoxia_vs_Control_normoxia	ENSG00000177984	LCN15	102.345	52.9847	69.5264	48.4349	70.8588	66.3061	87.0531	66.8479	68.239	82.8659	161.59	133.007	149.021	141.859	109.443	124.762	167.111	119.842	122.453	1.39274	0.218665	6.36928	1.9e-10	3.92e-09	lipocalin 15 [Source:HGNC Symbol;Acc:HGNC:33777]	protein_coding	9	136759634	136766255	61.19
Control_hypoxia_vs_Control_normoxia	ENSG00000143570	SLC39A1	6688.89	5730.23	5808.34	5530.3	5790.98	5905.94	5402.35	6469.21	6265.25	5815.76	8265.62	7890.54	7443.11	7100.17	7110.15	6305.66	8596.36	7863.58	7106.54	0.468015	0.0735443	6.36372	1.97e-10	4.06e-09	solute carrier family 39 member 1 [Source:HGNC Symbol;Acc:HGNC:12876]	protein_coding	1	153959099	153968184	52.3
Control_hypoxia_vs_Control_normoxia	ENSG00000135114	OASL	291.005	383.566	368.239	396.996	245.953	230.138	214.516	428.195	473.576	360.555	224.41	215.537	216.049	246.584	280.942	227.331	247.079	219.558	258.868	-0.810838	0.127429	-6.36307	1.98e-10	4.08e-09	2'-5'-oligoadenylate synthetase like [Source:HGNC Symbol;Acc:HGNC:8090]	protein_coding	12	121017763	121039246	48.4
Control_hypoxia_vs_Control_normoxia	ENSG00000111269	CREBL2	2550.63	2209	2275.02	2113.54	2176.29	2217.02	1996.88	2327.05	2244.05	2223.67	3209.3	2997.48	2820.19	2833.34	2772.77	2471.47	3236.84	2891.9	2895.6	0.454428	0.0714537	6.35975	2.02e-10	4.16e-09	cAMP responsive element binding protein like 2 [Source:HGNC Symbol;Acc:HGNC:2350]	protein_coding	12	12611827	12645108	40.66
Control_hypoxia_vs_Control_normoxia	ENSG00000139146	SINHCAF	3195.4	2787.05	2726.31	2622.17	2683.89	2643.93	2387.57	3001.53	2874.95	2821.17	4286.5	4067.12	3342.86	3223.6	3032.16	2971.2	4266.17	4012.39	3766.58	0.525749	0.0826783	6.35898	2.03e-10	4.17e-09	SIN3-HDAC complex associated factor [Source:HGNC Symbol;Acc:HGNC:30702]	protein_coding	12	31280584	31327058	41.46
Control_hypoxia_vs_Control_normoxia	ENSG00000105518	TMEM205	1514.37	1321.37	1219.79	1158.6	1394.55	1267.72	1243.47	1315.73	1301.8	1224.35	1893.18	1842.48	1776.9	1895.45	1683.79	1773.27	1848.82	1682.15	1415.19	0.577295	0.0908987	6.35097	2.14e-10	4.39e-09	transmembrane protein 205 [Source:HGNC Symbol;Acc:HGNC:29631]	protein_coding	19	11342776	11346518	54.21
Control_hypoxia_vs_Control_normoxia	ENSG00000186010	NDUFA13	3389.08	3109.99	2820.11	2527.62	3060.65	2666.53	2706.51	3169.82	2891.95	2923.02	4228.05	3957.97	4142.68	4004.65	3826.42	3739.63	4087.12	3795.92	3344.76	0.544747	0.085778	6.35066	2.14e-10	4.4e-09	NADH:ubiquinone oxidoreductase subunit A13 [Source:HGNC Symbol;Acc:HGNC:17194]	protein_coding	19	19515736	19529054	53.15
Control_hypoxia_vs_Control_normoxia	ENSG00000156482	RPL30	22126.8	19798.6	19419.6	17230.7	20128.4	18022.4	16988.7	21304.6	19541.6	19939.8	27290.7	26514.4	26081.3	25835.2	23019.5	24099	26712.2	24240.1	22116.3	0.501255	0.0789892	6.34586	2.21e-10	4.53e-09	ribosomal protein L30 [Source:HGNC Symbol;Acc:HGNC:10333]	protein_coding	8	98024851	98046469	42.56
Control_hypoxia_vs_Control_normoxia	ENSG00000130348	QRSL1	973.94	1051.11	1025.58	1048.63	1108.89	1110.63	1018	1088.72	1058.76	1006.03	778.227	740.633	799.53	1033.73	995.503	1042.17	838.719	853.655	932.42	-0.435664	0.068669	-6.3444	2.23e-10	4.57e-09	glutaminyl-tRNA amidotransferase subunit QRSL1 [Source:HGNC Symbol;Acc:HGNC:21020]	protein_coding	6	106629578	106668417	39.53
Control_hypoxia_vs_Control_normoxia	ENSG00000205542	TMSB4X	22250.4	20243.6	19456.6	18205.1	21231	18781.2	19218.6	21230.3	19882.1	20024.6	25592.7	24092.8	24810.6	25887.6	25078.3	25018.6	25193	23796.6	22763.9	0.363656	0.0573909	6.33648	2.35e-10	4.8e-09	thymosin beta 4 X-linked [Source:HGNC Symbol;Acc:HGNC:11881]	protein_coding	X	12975110	12977227	50.47
Control_hypoxia_vs_Control_normoxia	ENSG00000074319	TSG101	1366	1197.09	1241.53	1141.82	1232.3	1193.16	1168.14	1257.44	1155.88	1310.64	1731.74	1614.84	1575.79	1611.47	1407.12	1528.07	1494.18	1395.17	1331.7	0.462048	0.0729393	6.33469	2.38e-10	4.85e-09	tumor susceptibility 101 [Source:HGNC Symbol;Acc:HGNC:15971]	protein_coding	11	18468336	18526951	39.61
Control_hypoxia_vs_Control_normoxia	ENSG00000135045	C9orf40	1276.96	1140.69	1132.82	1145.49	1101.23	974.157	1005.55	1203.19	1183.25	1145.43	1552.4	1480.6	1519.49	1400.7	1414.92	1278.75	1521.48	1414.14	1371.04	0.411942	0.0650513	6.33257	2.41e-10	4.91e-09	chromosome 9 open reading frame 40 [Source:HGNC Symbol;Acc:HGNC:23433]	protein_coding	9	74946583	74952912	42.83
Control_hypoxia_vs_Control_normoxia	ENSG00000134986	NREP	743.212	685.046	624.287	579.633	643.07	621.193	663.379	647.329	596.485	672.37	958.288	903.449	909.153	653.374	665.875	722.76	949.252	862.24	1020.63	0.557497	0.0881454	6.32475	2.54e-10	5.16e-09	neuronal regeneration related protein [Source:HGNC Symbol;Acc:HGNC:16834]	protein_coding	5	111662621	111997464	38.48
Control_hypoxia_vs_Control_normoxia	ENSG00000130204	TOMM40	8219.25	8902.32	8930.35	8855.48	9232.86	8804.94	8629.75	9132.41	9373.65	9215.07	6778.62	6960.24	7729.64	7619.2	7616.42	8109.54	7304.15	7546.72	7205.19	-0.315306	0.0498667	-6.32297	2.57e-10	5.21e-09	translocase of outer mitochondrial membrane 40 [Source:HGNC Symbol;Acc:HGNC:18001]	protein_coding	19	44890569	44903689	56.25
Control_hypoxia_vs_Control_normoxia	ENSG00000180447	GAS1	2266.36	2033.99	2012.44	2011.16	1595.77	1423.57	1560.85	2077.85	2072.35	1968.57	3382.34	3176.65	2770.1	2264.64	1881.84	1723.42	3241.9	2950.1	2646.99	0.624078	0.0987071	6.32252	2.57e-10	5.22e-09	growth arrest specific 1 [Source:HGNC Symbol;Acc:HGNC:4165]	protein_coding	9	86944362	86947506	59.68
Control_hypoxia_vs_Control_normoxia	ENSG00000128965	CHAC1	167.222	55.7172	71.7883	79.9144	101.75	100.415	110.627	98.3128	82.0084	95.4968	167.593	149.559	242.579	456.502	412.551	558.852	80.4268	57.3862	88.5089	1.40652	0.22273	6.31492	2.7e-10	5.48e-09	ChaC glutathione specific gamma-glutamylcyclotransferase 1 [Source:HGNC Symbol;Acc:HGNC:28680]	protein_coding	15	40952962	40956512	57.9
Control_hypoxia_vs_Control_normoxia	ENSG00000271303	SRXN1	2312.35	2618.39	2480.02	2384.43	2620.53	2545.76	2387.92	2813.52	2628.07	2653.07	1843.28	1790.73	1813.35	2476.38	2197.3	2279.01	2159.1	2118	1813.48	-0.457489	0.0724475	-6.31477	2.71e-10	5.48e-09	sulfiredoxin 1 [Source:HGNC Symbol;Acc:HGNC:16132]	protein_coding	20	646615	653200	52.1
Control_hypoxia_vs_Control_normoxia	ENSG00000149798	CDC42EP2	644.637	669.017	721.316	670.841	863.396	727.44	790.748	725.873	766.659	672.719	480.848	468.889	450.941	685.34	699.121	720.862	531.22	490.817	467.418	-0.552766	0.0876233	-6.30844	2.82e-10	5.7e-09	CDC42 effector protein 2 [Source:HGNC Symbol;Acc:HGNC:16263]	protein_coding	11	65314866	65322417	56.09
Control_hypoxia_vs_Control_normoxia	ENSG00000101843	PSMD10	2465.7	1992.26	2108.48	1896.34	2175.77	2101.07	2062.72	2279.59	2132.82	2094.74	3108.22	2798.17	2712.73	3173.57	2996.8	2729.29	2965.25	2659.49	2395.37	0.525093	0.0832839	6.30486	2.88e-10	5.82e-09	proteasome 26S subunit, non-ATPase 10 [Source:HGNC Symbol;Acc:HGNC:9555]	protein_coding	X	108084207	108091549	37.71
Control_hypoxia_vs_Control_normoxia	ENSG00000123144	TRIR	5725.33	5227.96	5033.93	4829.96	5239.47	4630.32	4687.26	5359.53	4983.21	5448.59	7144.01	7063.15	6771.73	6461.48	5898.6	6013.65	6729.66	6132.72	5400.63	0.475756	0.0754723	6.30371	2.91e-10	5.86e-09	telomerase RNA component interacting RNase [Source:HGNC Symbol;Acc:HGNC:28424]	protein_coding	19	12730640	12734684	54.44
Control_hypoxia_vs_Control_normoxia	ENSG00000223784	LINP1	78.2299	45.8348	39.5356	47.2032	76.6999	79.4921	59.2949	44.3788	58.0472	57.153	117.969	120.583	112.178	89.9919	86.1423	84.418	80.3847	98.0093	110.822	1.3976	0.221902	6.29826	3.01e-10	6.06e-09	lncRNA in non-homologous end joining pathway 1 [Source:HGNC Symbol;Acc:HGNC:53170]	lncRNA	10	6709530	6740532	44.16
Control_hypoxia_vs_Control_normoxia	ENSG00000164967	RPP25L	692.27	646.602	594.511	571.222	630.059	557.281	575.065	610.014	570.444	604.164	912.484	865.03	900.243	807.644	702.323	796.169	776.296	691.222	650.087	0.564524	0.0896461	6.29725	3.03e-10	6.09e-09	ribonuclease P/MRP subunit p25 like [Source:HGNC Symbol;Acc:HGNC:19909]	protein_coding	9	34610486	34612104	58.74
Control_hypoxia_vs_Control_normoxia	ENSG00000165389	SPTSSA	2553.07	2521.51	2419.98	2323.12	2306.91	2172.07	1969.03	2383.61	2397.92	2328.1	3134.29	3103.08	3121.99	2474.43	2385.27	2497.29	2919.68	2684.26	2812.63	0.366559	0.0582519	6.29266	3.12e-10	6.27e-09	serine palmitoyltransferase small subunit A [Source:HGNC Symbol;Acc:HGNC:20361]	protein_coding	14	34432788	34462240	41.75
Control_hypoxia_vs_Control_normoxia	ENSG00000116560	SFPQ	15130.7	16588.2	16617.3	16173.5	15698.6	16567.7	15710	17144	17436.2	17071.3	13460.2	13157.6	14328.6	12273.7	12464.1	12867.6	14319.8	14926.1	15548.5	-0.270794	0.0430506	-6.29012	3.17e-10	6.36e-09	splicing factor proline and glutamine rich [Source:HGNC Symbol;Acc:HGNC:10774]	protein_coding	1	35176378	35193446	42.02
Control_hypoxia_vs_Control_normoxia	ENSG00000090263	MRPS33	1365	1159.98	1206.43	1163.16	1208.7	1168.63	1085.68	1378.42	1229.86	1238.35	1633.32	1581.56	1606.63	1608.59	1483.62	1458.06	1557.14	1446.68	1355.24	0.450384	0.0716334	6.28736	3.23e-10	6.47e-09	mitochondrial ribosomal protein S33 [Source:HGNC Symbol;Acc:HGNC:16634]	protein_coding	7	141002610	141015228	41.83
Control_hypoxia_vs_Control_normoxia	ENSG00000234678	ELF3-AS1	97.4916	69.7129	37.3276	47.0347	44.5943	107.985	41.6841	30.6474	38.4739	45.4629	171.404	282.873	195.054	58.6503	67.5206	54.5524	127.544	132.765	201.562	2.09751	0.333668	6.28623	3.25e-10	6.51e-09	ELF3 antisense RNA 1 [Source:HGNC Symbol;Acc:HGNC:40211]	lncRNA	1	201995696	202010463	50.09
Control_hypoxia_vs_Control_normoxia	ENSG00000165775	FUNDC2	1305.94	1149.96	1064.57	1095.71	1170.54	1128.17	978.609	1159.64	1036.53	1054.03	1695.58	1601.29	1498.05	1573.42	1459.4	1494.1	1585.26	1421.64	1340.4	0.535676	0.0853208	6.27838	3.42e-10	6.84e-09	FUN14 domain containing 2 [Source:HGNC Symbol;Acc:HGNC:24925]	protein_coding	X	155025980	155060304	39.83
Control_hypoxia_vs_Control_normoxia	ENSG00000166831	RBPMS2	775.905	964.696	884.595	961.74	844.526	966.843	991.247	823.945	960.618	963.6	499.931	528.444	569.99	601.129	633.125	799.653	541.873	659.059	771.276	-0.817719	0.130355	-6.27303	3.54e-10	7.07e-09	RNA binding protein, mRNA processing factor 2 [Source:HGNC Symbol;Acc:HGNC:19098]	protein_coding	15	64739891	64775589	52.72
Control_hypoxia_vs_Control_normoxia	ENSG00000102858	MGRN1	2224.61	2717.78	2745.38	2973.93	2490.88	2617.12	2636.19	2188.61	2586.43	2792.77	1517.59	1768.99	1879.22	1769.63	1611.75	1910.72	1613.39	2100.11	2122.48	-0.708892	0.113019	-6.2723	3.56e-10	7.09e-09	mahogunin ring finger 1 [Source:HGNC Symbol;Acc:HGNC:20254]	protein_coding	16	4616493	4690974	55.34
Control_hypoxia_vs_Control_normoxia	ENSG00000158545	ZC3H18	3623.3	4435.78	4272.3	4887.1	4021.47	4149.64	5015.49	3778.19	4143.4	4518.28	2425.72	2812.62	3013.06	2640.2	2687.06	3263.78	2683.56	3099.19	3372.53	-0.721364	0.115012	-6.27208	3.56e-10	7.09e-09	zinc finger CCCH-type containing 18 [Source:HGNC Symbol;Acc:HGNC:25091]	protein_coding	16	88570403	88631964	51.74
Control_hypoxia_vs_Control_normoxia	ENSG00000164086	DUSP7	631.583	756.277	718.035	773.269	647.205	762.606	719.873	684.35	723.79	692.736	476.029	527.632	543.32	464.805	501.193	489.925	583.525	639.4	664.516	-0.543301	0.0866413	-6.27069	3.59e-10	7.15e-09	dual specificity phosphatase 7 [Source:HGNC Symbol;Acc:HGNC:3073]	protein_coding	3	52048919	52056571	59.39
Control_hypoxia_vs_Control_normoxia	ENSG00000105323	HNRNPUL1	10365.9	11774.2	11723	12639.6	10766.7	11146.5	12173.1	11416	11420.7	12314.2	8458.12	9091.74	9352.91	7674.83	8188.5	8645.51	9169.59	10151.3	10480.5	-0.426147	0.0679873	-6.26804	3.66e-10	7.26e-09	heterogeneous nuclear ribonucleoprotein U like 1 [Source:HGNC Symbol;Acc:HGNC:17011]	protein_coding	19	41262496	41307787	48
Control_hypoxia_vs_Control_normoxia	ENSG00000063854	HAGH	1024.99	918.9	930.738	847.993	883.414	798.836	781.261	891.312	808.221	771.545	1285.6	1246	1320.53	1055.11	1096.46	1248.53	1243.96	1155.81	1165.66	0.515604	0.0822807	6.26641	3.69e-10	7.33e-09	hydroxyacylglutathione hydrolase [Source:HGNC Symbol;Acc:HGNC:4805]	protein_coding	16	1795620	1827157	53.32
Control_hypoxia_vs_Control_normoxia	ENSG00000221886	FAM200C	172.312	104.927	118.407	112.953	137.886	143.506	114.156	126.367	113.827	157.494	255.692	215.166	225.557	241.539	245.361	179.365	197.753	202.831	208.836	1.0504	0.16767	6.26465	3.74e-10	7.4e-09	family with sequence similarity 200 member C [Source:HGNC Symbol;Acc:HGNC:30804]	protein_coding	5	160393148	160400054	39.83
Control_hypoxia_vs_Control_normoxia	ENSG00000085872	CHERP	2705.67	3457.23	3342.18	3764.69	3048.5	3249.97	3500.75	2886.66	3404.8	3640.59	1708.01	2033.8	2279.42	1691.54	1792.72	2172.41	1836.52	2359.86	2532.49	-0.812247	0.129664	-6.26423	3.75e-10	7.42e-09	calcium homeostasis endoplasmic reticulum protein [Source:HGNC Symbol;Acc:HGNC:16930]	protein_coding	19	16517894	16542437	57.25
Control_hypoxia_vs_Control_normoxia	ENSG00000083845	RPS5	22823.8	19681.8	18148.8	16374	20420	17449.8	16337.5	20870.8	18962.1	19086.2	30587.6	27980.7	26443.5	29692.8	26767.4	25770.8	29141.6	25050.3	22062.7	0.649416	0.103832	6.25451	3.99e-10	7.88e-09	ribosomal protein S5 [Source:HGNC Symbol;Acc:HGNC:10426]	protein_coding	19	58386400	58394806	51.15
Control_hypoxia_vs_Control_normoxia	ENSG00000163466	ARPC2	6712.33	6066.44	5864	5595.08	6383.61	5782.53	5513.26	6207.35	6051.5	6249.12	7884.76	7953.18	7457.31	7727.93	7023.27	6743.24	7857.7	7454.44	7007.2	0.411422	0.0658338	6.24939	4.12e-10	8.13e-09	actin related protein 2/3 complex subunit 2 [Source:HGNC Symbol;Acc:HGNC:705]	protein_coding	2	218217141	218254356	44.27
Control_hypoxia_vs_Control_normoxia	ENSG00000105287	PRKD2	814.603	966.41	1050.71	942.997	1063.67	969.588	1021.97	948.56	961.042	984.288	464.412	588.795	700.927	747.609	681.756	789.25	655.384	520.147	605.349	-0.761671	0.121913	-6.24768	4.17e-10	8.21e-09	protein kinase D2 [Source:HGNC Symbol;Acc:HGNC:17293]	protein_coding	19	46674275	46717127	51.95
Control_hypoxia_vs_Control_normoxia	ENSG00000172164	SNTB1	460.296	377.382	371.149	348.3	342.992	369.308	395.428	431.728	424.375	386.322	573.902	588.748	547.597	441.507	525.14	425.039	535.852	620.195	580.367	0.646699	0.103639	6.2399	4.38e-10	8.62e-09	syntrophin beta 1 [Source:HGNC Symbol;Acc:HGNC:11168]	protein_coding	8	120535745	120813273	40.4
Control_hypoxia_vs_Control_normoxia	ENSG00000086300	SNX10	703.972	605.556	616.811	599.801	612.318	668.771	605.74	628.548	666.196	629.101	864.949	853.948	866.718	730.803	667.155	742.641	779.513	700.435	832.487	0.505397	0.0810043	6.23914	4.4e-10	8.65e-09	sorting nexin 10 [Source:HGNC Symbol;Acc:HGNC:14974]	protein_coding	7	26291862	26374383	42.67
Control_hypoxia_vs_Control_normoxia	ENSG00000187605	TET3	734.935	876.163	925.503	1009.66	823.399	869.145	948.321	794.683	925.824	901.185	474.703	549.111	588.276	459.29	498.864	492.393	541.13	764.922	786.253	-0.806076	0.129328	-6.23279	4.58e-10	9e-09	tet methylcytosine dioxygenase 3 [Source:HGNC Symbol;Acc:HGNC:28313]	protein_coding	2	73984910	74108176	47.03
Control_hypoxia_vs_Control_normoxia	ENSG00000035687	ADSS2	1927.06	2189.68	2151.34	2041.23	1975.03	2069.19	2006.27	2193.39	2193.76	2064.4	1626.2	1681.13	1711.6	1648.59	1781.66	1759.7	1886.09	1773.8	1933.99	-0.345859	0.0554985	-6.23186	4.61e-10	9.04e-09	adenylosuccinate synthase 2 [Source:HGNC Symbol;Acc:HGNC:292]	protein_coding	1	244408494	244451909	38.09
Control_hypoxia_vs_Control_normoxia	ENSG00000127920	GNG11	947.141	784.541	773.602	704.187	762.284	764.499	642.619	899.144	846.453	802.596	1073.93	1138.8	1219.34	1082.22	1110.18	1016.6	1284.58	1096.09	1046.88	0.602153	0.0967232	6.22553	4.8e-10	9.41e-09	G protein subunit gamma 11 [Source:HGNC Symbol;Acc:HGNC:4403]	protein_coding	7	93921735	93928610	38.37
Control_hypoxia_vs_Control_normoxia	ENSG00000026025	VIM	38429.8	36226.3	35289.8	35011.2	36587	35519.4	32868.3	36856.1	36569	36978.9	42292.2	44740.4	46590.6	32769.9	34104.2	36775.1	43060.8	44066.1	45431.4	0.326881	0.0525123	6.22485	4.82e-10	9.43e-09	vimentin [Source:HGNC Symbol;Acc:HGNC:12692]	protein_coding	10	17228241	17237593	46.3
Control_hypoxia_vs_Control_normoxia	ENSG00000106785	TRIM14	1450.87	1672.33	1678.42	1676.45	1571.63	1572.06	1733.16	1549.03	1892.94	1650.65	1179.25	1173.21	1158.15	1286.23	1425.45	1451.67	1053.78	1142.32	1248.97	-0.517638	0.0831821	-6.22295	4.88e-10	9.54e-09	tripartite motif containing 14 [Source:HGNC Symbol;Acc:HGNC:16283]	protein_coding	9	98069275	98119222	46.68
Control_hypoxia_vs_Control_normoxia	ENSG00000174748	RPL15	35553.1	31799.7	28514.2	26742	29683.2	26314	25943.5	32848.4	30837.9	29470.8	49700.1	45381.7	42433	45848.1	36239.2	39684.2	45918	38112.8	34485.1	0.659661	0.106035	6.22118	4.93e-10	9.63e-09	ribosomal protein L15 [Source:HGNC Symbol;Acc:HGNC:10306]	protein_coding	3	23916591	23924374	45.62
Control_hypoxia_vs_Control_normoxia	ENSG00000145604	SKP2	3997.81	4806.2	4557.64	4238.27	4482.44	4374.66	4214.84	4923.22	4453.09	4539.32	3502.5	3430.53	3366.96	3627.26	3378.31	3161.57	3576.29	3497.87	3829.57	-0.399982	0.0643226	-6.21836	5.02e-10	9.8e-09	S-phase kinase associated protein 2 [Source:HGNC Symbol;Acc:HGNC:10901]	protein_coding	5	36151989	36196849	39.26
Control_hypoxia_vs_Control_normoxia	ENSG00000171843	MLLT3	1394.36	1239.99	1188.89	1289.18	1030.71	1235	1318.55	1155.05	1195.91	1151.3	1747.79	1709.45	1766.32	1251.02	1174.75	1299.13	1693.87	1796.44	1855.09	0.488033	0.0784936	6.21748	5.05e-10	9.84e-09	MLLT3 super elongation complex subunit [Source:HGNC Symbol;Acc:HGNC:7136]	protein_coding	9	20341669	20622499	37.12
Control_hypoxia_vs_Control_normoxia	ENSG00000204291	COL15A1	121.143	58.8346	84.6267	100.365	87.5946	80.6113	86.1577	89.1817	91.6502	96.8212	179.927	191.773	181.014	73.3747	82.8811	67.8566	214.114	180.029	233.754	1.17667	0.189445	6.21116	5.26e-10	1.02e-08	collagen type XV alpha 1 chain [Source:HGNC Symbol;Acc:HGNC:2192]	protein_coding	9	98943179	99070792	46.99
Control_hypoxia_vs_Control_normoxia	ENSG00000176485	PLAAT3	1559.36	1379.56	1282.01	1263.9	1420.96	1446.62	1247.54	1424.96	1370.68	1311.5	1691.48	1832.14	2118.92	1456.59	1614.97	1589.23	1847.38	1881.73	1888.33	0.520764	0.0839876	6.20049	5.63e-10	1.09e-08	phospholipase A and acyltransferase 3 [Source:HGNC Symbol;Acc:HGNC:17825]	protein_coding	11	63573195	63616883	45.84
Control_hypoxia_vs_Control_normoxia	ENSG00000109390	NDUFC1	1499.44	1308.67	1244.87	1192.59	1453.54	1309.92	1215.63	1378.27	1293.56	1277.93	1731.67	1616.68	1770.52	1725.44	1669.47	1627	1798.92	1732.8	1642.52	0.449901	0.0725944	6.19746	5.74e-10	1.11e-08	NADH:ubiquinone oxidoreductase subunit C1 [Source:HGNC Symbol;Acc:HGNC:7705]	protein_coding	4	139266880	139302551	42.39
Control_hypoxia_vs_Control_normoxia	ENSG00000156697	UTP14A	1757.21	2067.1	1833.78	2048.43	1816.18	1990.18	2139.08	1950.17	2038.3	1999.03	1301.7	1356.47	1503.49	1440.19	1521.5	1647.27	1579.29	1587.29	1810.4	-0.519261	0.0838417	-6.19336	5.89e-10	1.14e-08	UTP14A small subunit processome component [Source:HGNC Symbol;Acc:HGNC:10665]	protein_coding	X	129906121	129929761	45.09
Control_hypoxia_vs_Control_normoxia	ENSG00000171222	SCAND1	1461.19	1348.67	1320	1168.86	1260.47	1098.96	1183.71	1284.38	1311.47	1203.05	1790.7	1816.68	1776.69	1677.12	1646.3	1661.96	1722.82	1610.28	1419.31	0.492052	0.0794464	6.19351	5.88e-10	1.14e-08	SCAN domain containing 1 [Source:HGNC Symbol;Acc:HGNC:10566]	protein_coding	20	35953617	35959472	47.71
Control_hypoxia_vs_Control_normoxia	ENSG00000100290	BIK	20.8408	4.51435	5.22123	6.13353	11.4082	14.5849	12.4923	6.53296	12.3498	5.20328	38.2287	48.6313	59.4864	6.72024	16.5397	16.3915	44.0916	27.3355	39.2697	3.17557	0.512823	6.19232	5.93e-10	1.15e-08	BCL2 interacting killer [Source:HGNC Symbol;Acc:HGNC:1051]	protein_coding	22	43110750	43129712	54.79
Control_hypoxia_vs_Control_normoxia	ENSG00000116922	C1orf109	839.422	1099.93	980.316	870.217	976.467	858.104	951.813	939.943	917.512	972.967	628.123	682.813	657.568	717.496	763.429	834.495	720.157	801.345	736.904	-0.578625	0.0935038	-6.18825	6.08e-10	1.17e-08	chromosome 1 open reading frame 109 [Source:HGNC Symbol;Acc:HGNC:26039]	protein_coding	1	37681570	37692249	48.39
Control_hypoxia_vs_Control_normoxia	ENSG00000102007	PLP2	9601.61	8707.95	8236.2	8286.71	9227.23	8811.51	8796.35	9336.02	9064.02	9379.5	10573.5	10640	10903.3	10018	9117.26	10803.5	10818.5	10106.6	10002.7	0.348016	0.0563045	6.18096	6.37e-10	1.23e-08	proteolipid protein 2 [Source:HGNC Symbol;Acc:HGNC:9087]	protein_coding	X	49171898	49175235	54.07
Control_hypoxia_vs_Control_normoxia	ENSG00000137310	TCF19	1076.49	994.674	920.697	1019.47	1001.07	967.366	934.246	1059.07	981.787	971.012	1368.63	1292.29	1287.92	1120.19	1035.74	966.136	1171.72	1151.21	1133.62	0.424992	0.0687598	6.18082	6.38e-10	1.23e-08	transcription factor 19 [Source:HGNC Symbol;Acc:HGNC:11629]	protein_coding	6	31158331	31167159	51.38
Control_hypoxia_vs_Control_normoxia	ENSG00000164934	DCAF13	2729.08	2987.56	3056.89	2924.76	2922.59	2838.77	2843.18	3180.49	2989.06	2916.28	2365.97	2475.77	2346.51	2822.11	2652.79	2557.84	2460.55	2440.42	2341.83	-0.31664	0.0512448	-6.17897	6.45e-10	1.24e-08	DDB1 and CUL4 associated factor 13 [Source:HGNC Symbol;Acc:HGNC:24535]	protein_coding	8	103414714	103443453	37.09
Control_hypoxia_vs_Control_normoxia	ENSG00000177303	CASKIN2	860.323	1174.15	1135.66	1265.96	959.095	991.702	1123.13	897.61	1046.53	1075.08	518.599	621.334	751.093	551.828	654.631	743.029	521.944	767.844	686.582	-0.923383	0.1496	-6.17233	6.73e-10	1.29e-08	CASK interacting protein 2 [Source:HGNC Symbol;Acc:HGNC:18200]	protein_coding	17	75500261	75515537	61.14
Control_hypoxia_vs_Control_normoxia	ENSG00000161203	AP2M1	18300.1	16806.2	16385.7	16282.8	17398	16246.4	16022.2	17724.1	17464.7	17481.8	20862.7	20646.4	19173.1	19894.8	18572.8	19530.1	20541.8	19500.3	18867.9	0.295	0.0478138	6.16977	6.84e-10	1.31e-08	adaptor related protein complex 2 subunit mu 1 [Source:HGNC Symbol;Acc:HGNC:564]	protein_coding	3	184174689	184184214	54.09
Control_hypoxia_vs_Control_normoxia	ENSG00000149806	FAU	7118	6307.6	6075.02	5657.28	6481.48	5905.5	5560.14	6714.99	6539.79	6307.69	8526.18	7914.86	8305.28	8706.65	8212.03	7928.25	8411.14	7620.78	6949.39	0.456352	0.0739997	6.16694	6.96e-10	1.33e-08	FAU ubiquitin like and ribosomal protein S30 fusion [Source:HGNC Symbol;Acc:HGNC:3597]	protein_coding	11	65120630	65122177	53.42
Control_hypoxia_vs_Control_normoxia	ENSG00000007255	TRAPPC6A	180.527	114.211	141.277	127.712	151.238	97.4065	110.096	148.739	164.094	142.837	253.755	260.515	280.25	238.185	192.906	161.069	217.82	239.418	207.959	1.05302	0.170906	6.16139	7.21e-10	1.38e-08	trafficking protein particle complex subunit 6A [Source:HGNC Symbol;Acc:HGNC:23069]	protein_coding	19	45162928	45178237	56.86
Control_hypoxia_vs_Control_normoxia	ENSG00000241468	ATP5MF	4561.44	4021.62	3681.56	3583.66	3829.8	3447.04	3681.58	4280.89	4127.93	4192.41	5929.98	5816.4	5638.04	5273.06	4121.49	5549.35	5718.3	4756.94	4455.88	0.623548	0.101202	6.16141	7.21e-10	1.38e-08	ATP synthase membrane subunit f [Source:HGNC Symbol;Acc:HGNC:848]	protein_coding	7	99448475	99466186	53.61
Control_hypoxia_vs_Control_normoxia	ENSG00000185043	CIB1	3353.95	2842.54	2880.14	2539.13	3247.13	2762.87	2608.89	2921.52	2759.08	2812.03	4037.97	3823.32	3938.98	4247.82	4038.18	3835.22	4048.19	3630.58	3397.46	0.515374	0.0837185	6.15603	7.46e-10	1.43e-08	calcium and integrin binding 1 [Source:HGNC Symbol;Acc:HGNC:16920]	protein_coding	15	90229975	90234047	56.35
Control_hypoxia_vs_Control_normoxia	ENSG00000166946	CCNDBP1	746.037	682.269	599.591	617.191	686.792	657.082	617.865	607.96	637.054	549.508	995.37	928.469	880.361	880.671	819.902	827.366	891.618	737.925	811.667	0.56471	0.0917771	6.15306	7.6e-10	1.45e-08	cyclin D1 binding protein 1 [Source:HGNC Symbol;Acc:HGNC:1587]	protein_coding	15	43185118	43197177	40.9
Control_hypoxia_vs_Control_normoxia	ENSG00000130935	NOL11	3132.49	4119.99	3386.58	3608.78	3457.08	3682.09	3414.52	3742.31	3257.12	3247.39	2513.76	2530.03	2623.05	2865.61	2676.2	3113.48	2969.38	2487.93	2689.48	-0.535971	0.0871392	-6.15075	7.71e-10	1.47e-08	nucleolar protein 11 [Source:HGNC Symbol;Acc:HGNC:24557]	protein_coding	17	67717931	67744531	40.47
Control_hypoxia_vs_Control_normoxia	ENSG00000105355	PLIN3	4856.8	4230.9	4205.31	3834.28	4422.89	4467.65	4087.93	4566.91	4288.64	4219.88	5664.16	5314.42	5191.12	6083.09	5679.45	5641.6	5488.56	5238.25	4797.39	0.399462	0.0649559	6.14973	7.76e-10	1.48e-08	perilipin 3 [Source:HGNC Symbol;Acc:HGNC:16893]	protein_coding	19	4838341	4867694	52.34
Control_hypoxia_vs_Control_normoxia	ENSG00000241878	PISD	1365.17	1536.82	1506.81	1599.5	1737.93	1438.12	1570.99	1569.77	1429.92	1546.5	1106.42	1098.22	946.309	1507.5	1468.65	1232.65	1082.72	1134.31	1059.95	-0.557318	0.0906593	-6.14739	7.88e-10	1.5e-08	phosphatidylserine decarboxylase [Source:HGNC Symbol;Acc:HGNC:8999]	protein_coding	22	31618491	31662221	51.11
Control_hypoxia_vs_Control_normoxia	ENSG00000136156	ITM2B	2884.56	2734.98	2536.11	2603.22	2762.65	2554.65	2558.09	2799.22	2665.72	2534.1	3221.87	3335.16	3472.11	2740.51	2889.19	3020.63	3222.99	3119.02	3151.81	0.347882	0.0565937	6.147	7.9e-10	1.5e-08	integral membrane protein 2B [Source:HGNC Symbol;Acc:HGNC:6174]	protein_coding	13	48232612	48270357	37.65
Control_hypoxia_vs_Control_normoxia	ENSG00000059145	UNKL	743.526	969.298	739.956	1015.94	777.339	934.858	971.271	872.291	844.413	897.845	436.011	517.822	548.854	591.447	678.575	481.051	731.548	645.623	729.323	-0.861537	0.140182	-6.14582	7.95e-10	1.51e-08	unk like zinc finger [Source:HGNC Symbol;Acc:HGNC:14184]	protein_coding	16	1363205	1414751	57.82
Control_hypoxia_vs_Control_normoxia	ENSG00000158050	DUSP2	736.281	862.589	702.34	748.077	922.996	825.639	881.501	876.656	802.509	889.101	502.606	508.223	435.172	938.352	920.499	841.102	582.684	561.659	451.351	-0.672704	0.109455	-6.14597	7.95e-10	1.51e-08	dual specificity phosphatase 2 [Source:HGNC Symbol;Acc:HGNC:3068]	protein_coding	2	96143169	96145440	63.64
Control_hypoxia_vs_Control_normoxia	ENSG00000101928	MOSPD1	892.728	689.808	696.924	768.737	804.624	791.075	751.765	825.916	780.952	693.663	1217.84	1149.05	953.26	969.744	919.324	984.109	1131.92	970.33	970.07	0.623862	0.101537	6.14416	8.04e-10	1.52e-08	motile sperm domain containing 1 [Source:HGNC Symbol;Acc:HGNC:25235]	protein_coding	X	134887632	134915257	40.82
Control_hypoxia_vs_Control_normoxia	ENSG00000184470	TXNRD2	2804.17	2425.35	2464.12	2286.05	2791.52	2606.64	2544.66	2487.21	2330.37	2561.1	3109.07	3009.62	3257.07	3160.43	3187.27	3113.63	3168.91	3169.84	2802.23	0.386101	0.062849	6.14331	8.08e-10	1.53e-08	thioredoxin reductase 2 [Source:HGNC Symbol;Acc:HGNC:18155]	protein_coding	22	19875517	19941820	54.09
Control_hypoxia_vs_Control_normoxia	ENSG00000163714	U2SURP	6129.91	7270.01	7103.02	7907.03	6496.2	7646.24	8772.02	6559.84	6655.56	7130.65	4678.51	4737.55	5040.24	4964.26	4800.45	4690.08	4534.37	5323.25	6029.11	-0.624552	0.101686	-6.14198	8.15e-10	1.54e-08	U2 snRNP associated SURP domain containing [Source:HGNC Symbol;Acc:HGNC:30855]	protein_coding	3	142964497	143060725	38.44
Control_hypoxia_vs_Control_normoxia	ENSG00000067248	DHX29	1714.49	1792.7	1768.97	1938.45	1779.52	2054.26	2079.86	1936.99	1814.96	1860.54	1417.2	1365.31	1289.04	1586.34	1743.11	1663.33	1594.14	1540.27	1635.86	-0.433851	0.0706725	-6.1389	8.31e-10	1.57e-08	DExH-box helicase 29 [Source:HGNC Symbol;Acc:HGNC:15815]	protein_coding	5	55256055	55307694	37.07
Control_hypoxia_vs_Control_normoxia	ENSG00000092036	HAUS4	924.416	870.337	826.619	812.16	748.815	740.937	725.165	849.561	797.908	800.744	1151.09	1090.73	1142.52	927.066	1074.72	1038.83	1068.31	978.549	995.432	0.431096	0.070222	6.13904	8.3e-10	1.57e-08	HAUS augmin like complex subunit 4 [Source:HGNC Symbol;Acc:HGNC:20163]	protein_coding	14	22946228	22957161	45.59
Control_hypoxia_vs_Control_normoxia	ENSG00000183751	TBL3	1845.12	2057.26	2081.74	2097.37	2048.71	1983.1	1941.88	2068.4	2139.06	1946.94	1477.97	1464.11	1644.44	1583.56	1834.51	1936.32	1630.16	1564.48	1712.14	-0.446232	0.0727472	-6.13401	8.57e-10	1.61e-08	transducin beta like 3 [Source:HGNC Symbol;Acc:HGNC:11587]	protein_coding	16	1972053	1982929	64.29
Control_hypoxia_vs_Control_normoxia	ENSG00000137955	RABGGTB	2955.33	3146.06	3460.12	3190.67	3734.15	3463.43	3299.7	3385.75	3494.78	3667.44	2002.06	2255.11	2553.31	2375.57	2723.01	2711.93	2468.33	2522.82	2741.81	-0.525951	0.0857864	-6.13094	8.74e-10	1.64e-08	Rab geranylgeranyltransferase subunit beta [Source:HGNC Symbol;Acc:HGNC:9796]	protein_coding	1	75786197	75795086	37.85
Control_hypoxia_vs_Control_normoxia	ENSG00000108100	CCNY	2339.05	1585.18	1784.6	1774.36	2541.75	1519.43	1838.44	2148.64	1964.52	2182.67	3301.45	3428.33	2606.69	2271.87	2294.15	2014.68	3160.38	2775.93	2909.84	0.860712	0.140397	6.13058	8.76e-10	1.64e-08	cyclin Y [Source:HGNC Symbol;Acc:HGNC:23354]	protein_coding	10	35247025	35572669	43.24
Control_hypoxia_vs_Control_normoxia	ENSG00000040199	PHLPP2	523.947	550.091	698.38	639.661	571.84	624.406	678.812	559.763	545.133	549.591	442.287	365.754	336.042	502.299	483.817	439.352	445.08	483.21	515.523	-0.718518	0.117305	-6.12521	9.06e-10	1.7e-08	PH domain and leucine rich repeat protein phosphatase 2 [Source:HGNC Symbol;Acc:HGNC:29149]	protein_coding	16	71637835	71724701	41.82
Control_hypoxia_vs_Control_normoxia	ENSG00000173599	PC	4825.26	4429.69	4705.92	4689.63	3927.23	4006.46	4228.73	4255.85	4379.21	4461.43	5549.54	5790.1	5861.03	4530.94	4704.84	4594.02	5325.14	5960.01	5454.97	0.31483	0.0514044	6.12458	9.09e-10	1.7e-08	pyruvate carboxylase [Source:HGNC Symbol;Acc:HGNC:8636]	protein_coding	11	66848417	66958386	51.93
Control_hypoxia_vs_Control_normoxia	ENSG00000108592	FTSJ3	3629.7	4003.52	4317.24	4162.9	4094.5	4374.4	4233.96	3662.69	3907.77	3748.18	2898.8	3086.87	3305.85	3176.34	3555.57	3681.69	2802.71	3091.02	3230.54	-0.426839	0.069722	-6.12202	9.24e-10	1.73e-08	FtsJ RNA 2'-O-methyltransferase 3 [Source:HGNC Symbol;Acc:HGNC:17136]	protein_coding	17	63819433	63830012	50.46
Control_hypoxia_vs_Control_normoxia	ENSG00000110955	ATP5F1B	35552.9	31681.7	32304.9	30448.3	33222.6	32177.4	29985.2	34192.1	32729.5	32155.8	40750.9	39177	37353.7	41320.3	39718.4	39497.6	39585.7	37424.1	36227.2	0.312834	0.0511143	6.12028	9.34e-10	1.75e-08	ATP synthase F1 subunit beta [Source:HGNC Symbol;Acc:HGNC:830]	protein_coding	12	56638175	56645984	45.22
Control_hypoxia_vs_Control_normoxia	ENSG00000130520	LSM4	7710.39	6723.5	6713.28	6166.73	7173.59	6134.14	5995.75	7153.18	6935.35	6798.07	9398.6	9065.64	8778.82	9055.17	8987.57	8581.11	9233.2	8421.4	7471.88	0.475362	0.0776743	6.11994	9.36e-10	1.75e-08	LSM4 homolog, U6 small nuclear RNA and mRNA degradation associated [Source:HGNC Symbol;Acc:HGNC:17259]	protein_coding	19	18306236	18323112	56.28
Control_hypoxia_vs_Control_normoxia	ENSG00000178922	HYI	795.044	672.616	701.047	684.224	733.609	699.431	724.504	782.359	818.645	659.968	970.639	912.904	1002	824.973	834.968	783.298	830.73	834.924	839.941	0.485145	0.0792732	6.1199	9.36e-10	1.75e-08	hydroxypyruvate isomerase (putative) [Source:HGNC Symbol;Acc:HGNC:26948]	protein_coding	1	43450989	43453989	59.35
Control_hypoxia_vs_Control_normoxia	ENSG00000291152	SBDSP1	905.525	917.924	933.367	940.795	1092.81	1039.98	1138.24	1008.75	996.906	1001.8	654.885	675.41	721.06	897.513	993.548	1046.12	740.994	790.326	709.011	-0.449018	0.0734449	-6.11366	9.74e-10	1.81e-08	SBDS pseudogene 1 [Source:NCBI gene (formerly Entrezgene);Acc:155370]	lncRNA	7	72829425	72837399	42.88
Control_hypoxia_vs_Control_normoxia	ENSG00000144320	LNPK	1116.98	776.384	800.886	678.466	679.834	727.965	945.437	940.969	623.376	669.666	1752.78	1815.92	1540.72	835.12	1565.14	934.926	1684.4	1623.55	1510.03	1.18129	0.193319	6.11058	9.93e-10	1.85e-08	lunapark, ER junction formation factor [Source:HGNC Symbol;Acc:HGNC:21610]	protein_coding	2	175923882	176002839	35.26
Control_hypoxia_vs_Control_normoxia	ENSG00000204899	MZT1	2787.71	2303.14	2474.63	2340.55	2588.42	2545.37	2306.64	2746.85	2607.87	2531.22	3090.9	3114.54	3045.38	3293.8	3077.47	2848.26	3181.58	3067.07	3015.05	0.379346	0.0620849	6.11013	9.96e-10	1.85e-08	mitotic spindle organizing protein 1 [Source:HGNC Symbol;Acc:HGNC:33830]	protein_coding	13	72708367	72727629	38.81
Control_hypoxia_vs_Control_normoxia	ENSG00000099864	PALM	4272.13	3600.54	3805.74	3496.29	3862.75	3519.22	4057.48	3523.84	3536.97	3898.63	5149.12	4872.75	5773.44	3529.94	3958.42	3816.51	6224.97	5115.89	5155.82	0.534609	0.0875483	6.10644	1.02e-09	1.89e-08	paralemmin [Source:HGNC Symbol;Acc:HGNC:8594]	protein_coding	19	708935	748329	59.66
Control_hypoxia_vs_Control_normoxia	ENSG00000180098	TRNAU1AP	826.733	556.378	724.482	581.612	811.311	582.317	590.636	713.882	631.021	596.922	1173.09	974.337	1249.41	839.591	1020.92	873.271	1054.16	1002.09	905.749	0.869073	0.142337	6.10575	1.02e-09	1.9e-08	tRNA selenocysteine 1 associated protein 1 [Source:HGNC Symbol;Acc:HGNC:30813]	protein_coding	1	28553085	28578545	47.61
Control_hypoxia_vs_Control_normoxia	ENSG00000167114	SLC27A4	1297.36	1425.49	1363.14	1500.52	1607.29	1457.43	1434.04	1390.72	1429.73	1509.82	1022.4	915.49	990.752	1325.64	1406.06	1321.9	1066.19	1239.03	946.798	-0.553584	0.0907479	-6.10023	1.06e-09	1.96e-08	solute carrier family 27 member 4 [Source:HGNC Symbol;Acc:HGNC:10998]	protein_coding	9	128340527	128361470	54.79
Control_hypoxia_vs_Control_normoxia	ENSG00000140320	BAHD1	1640.48	1737.93	1770.67	1842.02	1735.64	1765.43	1714.12	1798.62	1822.92	1724.41	1418.86	1425.8	1436.6	1554.45	1660.17	1537.38	1500.2	1590.96	1492.52	-0.323751	0.0531007	-6.09693	1.08e-09	2e-08	bromo adjacent homology domain containing 1 [Source:HGNC Symbol;Acc:HGNC:29153]	protein_coding	15	40439721	40468236	53.78
Control_hypoxia_vs_Control_normoxia	ENSG00000172000	ZNF556	448.455	508.23	603.286	609.859	495.364	574.925	646.015	420.754	504.245	691.922	165.566	275.933	305.807	380.703	399.874	407.218	348.534	341.517	392.44	-1.20971	0.198422	-6.09667	1.08e-09	2e-08	zinc finger protein 556 [Source:HGNC Symbol;Acc:HGNC:25669]	protein_coding	19	2867335	2883445	46.63
Control_hypoxia_vs_Control_normoxia	ENSG00000151576	QTRT2	1936.09	2672.1	2212.67	2041.67	1966.6	2151.22	2257.3	2625.87	2211.98	2287.68	1630.08	1462.37	1336.61	1591.78	1541.86	1531.63	1946.92	1727.37	1653.87	-0.642067	0.105327	-6.09593	1.09e-09	2.01e-08	queuine tRNA-ribosyltransferase accessory subunit 2 [Source:HGNC Symbol;Acc:HGNC:25771]	protein_coding	3	114005833	114088422	38.31
Control_hypoxia_vs_Control_normoxia	ENSG00000139645	ANKRD52	3276.87	3681.36	3777.38	3990.64	3319.38	3956.71	4218.14	3493.61	3674.35	3647.94	2467.35	2705.19	2615.85	2534.93	2718.39	2975.58	2708.89	3198.67	3299.24	-0.556028	0.0912695	-6.09216	1.11e-09	2.05e-08	ankyrin repeat domain 52 [Source:HGNC Symbol;Acc:HGNC:26614]	protein_coding	12	56237807	56258384	53.51
Control_hypoxia_vs_Control_normoxia	ENSG00000176692	FOXC2	607.779	614.249	543.603	596.023	374.776	429.231	403.668	507.642	514.159	525.828	795.587	889.173	921.613	364.666	353.605	380.721	826.014	903.712	995.752	0.567599	0.093177	6.09162	1.12e-09	2.06e-08	forkhead box C2 [Source:HGNC Symbol;Acc:HGNC:3801]	protein_coding	16	86566829	86569728	63.17
Control_hypoxia_vs_Control_normoxia	ENSG00000169504	CLIC4	6561.67	5456.01	5674.11	5301.81	5732.22	6161.61	5604.54	6145.55	5493.46	5653.46	8014.08	7685.59	6795.23	7784.18	8040.78	7262.12	7745.51	6751.57	6808.26	0.454175	0.0745626	6.09119	1.12e-09	2.06e-08	chloride intracellular channel 4 [Source:HGNC Symbol;Acc:HGNC:13518]	protein_coding	1	24745382	24844321	41.66
Control_hypoxia_vs_Control_normoxia	ENSG00000085760	MTIF2	1669.34	1790.51	1757.91	1726.51	1852.93	1891.73	1942.42	1892.18	1865.68	1910.05	1409.24	1293.21	1447.38	1727.71	1678.37	1741.69	1323.18	1341.89	1455.49	-0.350021	0.0574661	-6.09092	1.12e-09	2.06e-08	mitochondrial translational initiation factor 2 [Source:HGNC Symbol;Acc:HGNC:7441]	protein_coding	2	55236595	55269347	39.6
Control_hypoxia_vs_Control_normoxia	ENSG00000065989	PDE4A	832.356	1052.44	1075.9	1014.25	976.643	900.546	1106.41	856.424	969.721	966.048	584.281	665.156	650.674	545.045	639.262	733.78	632.6	785.722	827.513	-0.724468	0.118948	-6.09066	1.12e-09	2.06e-08	phosphodiesterase 4A [Source:HGNC Symbol;Acc:HGNC:8780]	protein_coding	19	10416773	10469630	54.53
Control_hypoxia_vs_Control_normoxia	ENSG00000105968	H2AZ2	6050.64	5392.34	5495.85	5748.63	5677.16	5656.85	5170.69	5676.33	5622.4	5602.67	7018.97	6584.96	7051.83	6313.06	5991.57	6344.03	6794.1	6528.07	6241.92	0.310817	0.0510546	6.08793	1.14e-09	2.1e-08	H2A.Z variant histone 2 [Source:HGNC Symbol;Acc:HGNC:20664]	protein_coding	7	44826791	44848087	41.42
Control_hypoxia_vs_Control_normoxia	ENSG00000129484	PARP2	1257.02	1409.7	1351.7	1378.07	1449.88	1419.81	1506.53	1278.32	1203.77	1353.66	960.713	1087.56	1021.43	1237.62	1259.07	1408.08	1075.67	1085.39	1139.37	-0.429543	0.0705701	-6.08676	1.15e-09	2.11e-08	poly(ADP-ribose) polymerase 2 [Source:HGNC Symbol;Acc:HGNC:272]	protein_coding	14	20343615	20357904	42.3
Control_hypoxia_vs_Control_normoxia	ENSG00000198720	ANKRD13B	1038.95	1467.77	1345.68	1587.26	1155.24	1260.69	1553.84	1036.84	1218.08	1207.48	528.907	840.413	779.729	720.32	865.657	868.2	592.658	753.26	919.108	-1.03552	0.170122	-6.08691	1.15e-09	2.11e-08	ankyrin repeat domain 13B [Source:HGNC Symbol;Acc:HGNC:26363]	protein_coding	17	29589769	29614761	55.54
Control_hypoxia_vs_Control_normoxia	ENSG00000139746	RBM26	2321.62	2665.97	2580.83	2829.54	2405.93	2673.87	2866.24	2554.34	2636.18	2578.69	1871.99	1856.33	2007.86	1907.59	1870.14	1880.97	1953.8	2175.86	2472.92	-0.495862	0.0814978	-6.08436	1.17e-09	2.13e-08	RNA binding motif protein 26 [Source:HGNC Symbol;Acc:HGNC:20327]	protein_coding	13	79311824	79406477	34.26
Control_hypoxia_vs_Control_normoxia	ENSG00000085832	EPS15	984.427	1128.64	1152	1065.6	1047.77	1220.09	1165.54	1065.52	1011.64	1082.44	751.032	788.918	762.581	820.254	937.791	968.935	828.456	906.273	1016.21	-0.536561	0.0882014	-6.08336	1.18e-09	2.15e-08	epidermal growth factor receptor pathway substrate 15 [Source:HGNC Symbol;Acc:HGNC:3419]	protein_coding	1	51354263	51519328	38.05
Control_hypoxia_vs_Control_normoxia	ENSG00000082898	XPO1	12142.4	12544.1	13453.9	13036.1	12489.1	13641.7	12904.9	13552	13177.6	13119.6	11018.8	10518.3	9840.98	10952.3	11413.1	10722.5	11680.7	11938.7	12558.3	-0.314296	0.0517073	-6.07837	1.21e-09	2.21e-08	exportin 1 [Source:HGNC Symbol;Acc:HGNC:12825]	protein_coding	2	61476032	61538741	41.09
Control_hypoxia_vs_Control_normoxia	ENSG00000117318	ID3	6626.6	7371.78	6681.8	6810.7	7626.5	7045.42	6988.01	7070.71	6559.78	6929.24	5483.45	5081.55	5262.15	8538.99	8540.7	8668.28	5358.66	4798.22	4462.88	-0.398856	0.0656241	-6.07789	1.22e-09	2.22e-08	inhibitor of DNA binding 3 [Source:HGNC Symbol;Acc:HGNC:5362]	protein_coding	1	23557926	23559501	57.04
Control_hypoxia_vs_Control_normoxia	ENSG00000104341	LAPTM4B	19940.4	17907	18490.4	16880.5	17869.2	17601.5	15807.8	18849.6	18052.7	17454.4	24356.7	23180.6	22072.9	21835.2	21891.7	19929.1	23332.5	22404	21010.6	0.386121	0.0635767	6.07331	1.25e-09	2.28e-08	lysosomal protein transmembrane 4 beta [Source:HGNC Symbol;Acc:HGNC:13646]	protein_coding	8	97775057	97853013	44
Control_hypoxia_vs_Control_normoxia	ENSG00000166965	RCCD1	1385.84	1011.89	1186.8	1144.05	1242.62	1134.23	1374.37	1126.72	1095.94	1230.86	1842.9	1657.76	1748.38	1511.32	1376.58	1513.75	1695.56	1742.15	1309.27	0.651072	0.107257	6.07021	1.28e-09	2.32e-08	RCC1 domain containing 1 [Source:HGNC Symbol;Acc:HGNC:30457]	protein_coding	15	90954881	90963125	54.49
Control_hypoxia_vs_Control_normoxia	ENSG00000171055	FEZ2	1180.01	1054.42	1026.14	885.089	1121.31	1134.27	993.935	1175.04	1119.16	1020.65	1339.2	1454.06	1511.25	1131.51	1224.88	1082.01	1394.18	1279.87	1293.22	0.540335	0.0890696	6.06644	1.31e-09	2.37e-08	fasciculation and elongation protein zeta 2 [Source:HGNC Symbol;Acc:HGNC:3660]	protein_coding	2	36531805	36646087	40.54
Control_hypoxia_vs_Control_normoxia	ENSG00000215301	DDX3X	13870.4	14702.8	15395.4	15285.6	14963.7	15371.5	14996.7	14528.4	14606.7	14885.6	11534.3	12498.4	12199.2	10952.5	11996	11623.9	13561.3	14911.3	15653	-0.324822	0.0535858	-6.06172	1.35e-09	2.44e-08	DEAD-box helicase 3 X-linked [Source:HGNC Symbol;Acc:HGNC:2745]	protein_coding	X	41333348	41364472	42.68
Control_hypoxia_vs_Control_normoxia	ENSG00000115844	DLX2	278.632	432.284	411.697	387.333	296.171	275.71	305.434	327.818	342.864	399.442	201.892	211.911	247.621	171.739	188.052	178.137	161.715	220.087	255.478	-0.902016	0.148828	-6.06081	1.35e-09	2.45e-08	distal-less homeobox 2 [Source:HGNC Symbol;Acc:HGNC:2915]	protein_coding	2	172099438	172102900	59.8
Control_hypoxia_vs_Control_normoxia	ENSG00000160124	MIX23	1385.48	1226.27	1217.36	1068.06	1356.72	1261.76	1127.54	1388.18	1297.83	1149.92	1715.62	1715.93	1769.09	1268.71	1136.4	1378.71	1694.43	1633.07	1533.01	0.568223	0.0938021	6.05768	1.38e-09	2.5e-08	mitochondrial matrix import factor 23 [Source:HGNC Symbol;Acc:HGNC:31136]	protein_coding	3	122359591	122383231	39.16
Control_hypoxia_vs_Control_normoxia	ENSG00000121057	AKAP1	2267.58	2706.4	2610.86	2847.96	2275.47	2367.26	2652.86	2261.53	2318.09	2199.95	2085.02	1955.67	2047.99	2045	1922.64	2097.59	1968.51	2188.11	2265.47	-0.425436	0.0702833	-6.05315	1.42e-09	2.56e-08	A-kinase anchoring protein 1 [Source:HGNC Symbol;Acc:HGNC:367]	protein_coding	17	57085092	57121346	49.96
Control_hypoxia_vs_Control_normoxia	ENSG00000103042	SLC38A7	842.865	1114.97	938.853	1114.57	1060	912.343	1029.8	839.955	973.515	965.848	622.717	747.697	652.578	711.216	788.768	754.186	580.376	659.968	704.202	-0.646127	0.106758	-6.05227	1.43e-09	2.57e-08	solute carrier family 38 member 7 [Source:HGNC Symbol;Acc:HGNC:25582]	protein_coding	16	58665109	58684770	52.71
Control_hypoxia_vs_Control_normoxia	ENSG00000233223		311.541	211.296	323.737	256.883	226.545	213.988	261.46	191.066	183.93	167.184	454.732	433.189	519.475	393.172	364.305	393.483	354.62	343.21	315.456	0.840914	0.138975	6.05085	1.44e-09	2.59e-08	novel transcript, antisense to MPDU1 and CD68	lncRNA	17	7581964	7584098	60.94
Control_hypoxia_vs_Control_normoxia	ENSG00000158092	NCK1	1719.73	1443.08	1371.36	1398.8	1452.72	1629.4	1411.75	1660.58	1544.32	1657.95	2122.02	1988.8	1741.5	1713.42	1729.34	1542.27	2165.2	2133.5	2249.13	0.475837	0.0786556	6.04963	1.45e-09	2.61e-08	NCK adaptor protein 1 [Source:HGNC Symbol;Acc:HGNC:7664]	protein_coding	3	136862208	136951606	39.32
Control_hypoxia_vs_Control_normoxia	ENSG00000082153	BZW1	15561.7	11908.3	12805	10763.8	13720.5	14139.5	12530	14305.6	11861.8	12852.2	20180.6	18805.3	15775.8	17791.8	17150.6	14157.9	21355.2	20913	19094.4	0.62666	0.103619	6.04773	1.47e-09	2.64e-08	basic leucine zipper and W2 domains 1 [Source:HGNC Symbol;Acc:HGNC:18380]	protein_coding	2	200810594	200827338	41.12
Control_hypoxia_vs_Control_normoxia	ENSG00000178952	TUFM	11779.8	10549.4	10975.2	10134.2	11410.5	10353.5	10155.5	10963.3	10658.4	10484.4	13340.9	13018.2	13391.7	13610.9	13359.9	13570.2	12683.6	12185.5	11191.9	0.328705	0.0543607	6.04673	1.48e-09	2.65e-08	Tu translation elongation factor, mitochondrial [Source:HGNC Symbol;Acc:HGNC:12420]	protein_coding	16	28842411	28846348	55.33
Control_hypoxia_vs_Control_normoxia	ENSG00000040731	CDH10	197.803	196.242	145.299	193.818	59.8962	88.6041	71.6273	111.29	145.275	127.308	340.803	371.714	525.517	76.3729	55.4085	63.0858	312.916	303.561	371.709	1.19443	0.197803	6.03849	1.56e-09	2.79e-08	cadherin 10 [Source:HGNC Symbol;Acc:HGNC:1749]	protein_coding	5	24487100	24644978	34
Control_hypoxia_vs_Control_normoxia	ENSG00000102316	MAGED2	2311.72	2124.34	2088	2117.92	1960.16	2084.94	2064.06	2231.26	2046.78	2087.26	2742.66	2553.95	2700.01	2367.73	2282.53	2359.78	2718.73	2454.07	2626.78	0.335445	0.0555696	6.03648	1.58e-09	2.82e-08	MAGE family member D2 [Source:HGNC Symbol;Acc:HGNC:16353]	protein_coding	X	54807599	54816015	52.36
Control_hypoxia_vs_Control_normoxia	ENSG00000184675	AMER1	377.303	486.761	482.315	505.249	368.627	472.337	536.957	516.395	511.901	452.69	297.845	249.813	284.833	269.027	213.065	282.399	281.118	287.811	292.317	-0.829953	0.137538	-6.03435	1.6e-09	2.85e-08	APC membrane recruitment protein 1 [Source:HGNC Symbol;Acc:HGNC:26837]	protein_coding	X	64185117	64205708	50.92
Control_hypoxia_vs_Control_normoxia	ENSG00000105939	ZC3HAV1	2824.51	3332.7	3392.03	3100.72	2890.4	3099.62	3197.01	3434.78	3627.53	3177.4	2176.46	2416.65	2315.34	2164.32	2377.76	2633.47	2298.95	2453.33	2752.81	-0.50697	0.0840662	-6.0306	1.63e-09	2.92e-08	zinc finger CCCH-type containing, antiviral 1 [Source:HGNC Symbol;Acc:HGNC:23721]	protein_coding	7	139043515	139132122	43.39
Control_hypoxia_vs_Control_normoxia	ENSG00000157593	SLC35B2	5284.87	4670.75	4641.51	4297.82	4400.33	4175.34	3828.75	5131.34	4811.94	4624.7	7260.21	6688.29	6003.24	6167.07	5534.08	5208.42	6525.01	5939.58	5219.23	0.552703	0.0916488	6.03066	1.63e-09	2.92e-08	solute carrier family 35 member B2 [Source:HGNC Symbol;Acc:HGNC:16872]	protein_coding	6	44254096	44257890	58.08
Control_hypoxia_vs_Control_normoxia	ENSG00000155850	SLC26A2	1111.28	1113.01	1319.62	1190.43	1312.51	1332.26	1325.84	1272.3	1270.13	1173.96	840.95	906.546	721.433	1123.03	1288.62	1153.92	858.944	859.127	940.419	-0.544899	0.0904066	-6.0272	1.67e-09	2.97e-08	solute carrier family 26 member 2 [Source:HGNC Symbol;Acc:HGNC:10994]	protein_coding	5	149960758	149993455	41.16
Control_hypoxia_vs_Control_normoxia	ENSG00000048991	R3HDM1	1538.11	1788.47	1888.15	2189.87	1580.38	1824.8	2106.73	1694.14	1804.54	1718.96	1119.78	1239.79	1003.72	1175.02	1077.5	1444.72	1141.62	1354.18	1533.6	-0.801827	0.133081	-6.02509	1.69e-09	3.01e-08	R3H domain containing 1 [Source:HGNC Symbol;Acc:HGNC:9757]	protein_coding	2	135531455	135725270	37.98
Control_hypoxia_vs_Control_normoxia	ENSG00000076554	TPD52	7838.93	5922	6330.65	7238.33	6691.71	7139.61	7116.28	6974.22	6381.99	6794.86	9221.51	9050.81	9312.34	8956.79	8378.3	7020.97	9725.43	9731.55	9113.45	0.500655	0.0831311	6.02248	1.72e-09	3.06e-08	tumor protein D52 [Source:HGNC Symbol;Acc:HGNC:12005]	protein_coding	8	80034745	80231232	41.15
Control_hypoxia_vs_Control_normoxia	ENSG00000132589	FLOT2	5210.99	4675.41	4858.92	4627.73	4829.08	4696.38	4598.35	4865.5	4797.53	4528.17	6340.09	5960.52	5845.84	5846.88	6011.35	5491.46	5579.73	5414.54	4830.26	0.358423	0.059523	6.02159	1.73e-09	3.07e-08	flotillin 2 [Source:HGNC Symbol;Acc:HGNC:3758]	protein_coding	17	28879335	28897733	54.43
Control_hypoxia_vs_Control_normoxia	ENSG00000167969	ECI1	3782.35	3489.12	3367.09	3176.98	3404.97	2926.47	2974.97	3624.22	3416.24	3330.3	4525.68	4289.01	4642.84	4383.48	4539.95	4178.08	4075.87	4105.7	3631.41	0.423686	0.0704162	6.01688	1.78e-09	3.16e-08	enoyl-CoA delta isomerase 1 [Source:HGNC Symbol;Acc:HGNC:2703]	protein_coding	16	2239402	2252300	55.22
Control_hypoxia_vs_Control_normoxia	ENSG00000080819	CPOX	1284.42	1101.19	1132.9	1200.77	1113.23	1098	1154.12	1071.87	1113.05	1109.61	1525.61	1545.54	1595.04	1154.12	1276.75	1038.21	1534.52	1696.21	1658.73	0.439328	0.0730293	6.01577	1.79e-09	3.17e-08	coproporphyrinogen oxidase [Source:HGNC Symbol;Acc:HGNC:2321]	protein_coding	3	98579446	98593648	40.35
Control_hypoxia_vs_Control_normoxia	ENSG00000160999	SH2B2	297.889	225.212	235.595	233.407	289.751	289.148	260.977	251.229	220.323	208.077	368.675	355.049	385.521	320.131	294.584	278.72	356.921	402.728	385.959	0.671844	0.111691	6.01521	1.8e-09	3.18e-08	SH2B adaptor protein 2 [Source:HGNC Symbol;Acc:HGNC:17381]	protein_coding	7	102285091	102321711	56.99
Control_hypoxia_vs_Control_normoxia	ENSG00000167258	CDK12	3499.46	4087	4167.37	4582.23	3673.42	4280.55	4689.46	3713.83	3839.24	4159.55	2995.59	3001.68	2615.18	2473.39	2788.26	2637.88	2747.75	3226	3311.88	-0.575253	0.0956335	-6.01519	1.8e-09	3.18e-08	cyclin dependent kinase 12 [Source:HGNC Symbol;Acc:HGNC:24224]	protein_coding	17	39461486	39567559	44.52
Control_hypoxia_vs_Control_normoxia	ENSG00000127884	ECHS1	9922.05	9290.4	9393.51	8670.98	9192.49	8304.5	7706.62	9431.74	9272.18	8886.42	11461.8	11499.2	11812.9	10541.3	10649	10517.5	11022.6	10675.5	10268.2	0.346546	0.0576568	6.01049	1.85e-09	3.27e-08	enoyl-CoA hydratase, short chain 1 [Source:HGNC Symbol;Acc:HGNC:3151]	protein_coding	10	133362485	133373354	55.55
Control_hypoxia_vs_Control_normoxia	ENSG00000197557	TTC30A	140.085	85.0771	105.867	108.294	87.6966	100.305	113.737	106.718	104.401	79.435	238.37	238.784	194.194	138.726	127.392	135.068	230.004	151.888	175.575	1.16834	0.194457	6.00824	1.88e-09	3.31e-08	tetratricopeptide repeat domain 30A [Source:HGNC Symbol;Acc:HGNC:25853]	protein_coding	2	177612999	177618742	38.84
Control_hypoxia_vs_Control_normoxia	ENSG00000129559	NEDD8	2689.1	2337.76	2361.37	2344.34	2554.18	2245.6	2300.48	2654.55	2475.27	2450.44	3009.9	3135.18	3195.62	3104.18	2777.33	2905.93	3077.75	2819.13	2654.71	0.406958	0.0677999	6.00233	1.95e-09	3.43e-08	NEDD8 ubiquitin like modifier [Source:HGNC Symbol;Acc:HGNC:7732]	protein_coding	14	24216857	24232367	43.5
Control_hypoxia_vs_Control_normoxia	ENSG00000101412	E2F1	1939.67	1848.75	1805.85	1856.44	1702.25	1590.43	1588.53	1901.08	1868.04	1919.87	2371.9	2262.25	2244.43	1979.17	1896.43	2079.7	2016.95	2068.02	1914.01	0.3194	0.0532581	5.99721	2.01e-09	3.54e-08	E2F transcription factor 1 [Source:HGNC Symbol;Acc:HGNC:3113]	protein_coding	20	33675477	33686385	55.49
Control_hypoxia_vs_Control_normoxia	ENSG00000117266	CDK18	891.25	655.277	743.785	748.952	623.22	667.895	786.32	614.024	801.446	792.91	1111.42	1319.29	1545.93	531.127	553.986	677.902	1080.8	1406.15	1382.06	0.88693	0.147984	5.9934	2.05e-09	3.62e-08	cyclin dependent kinase 18 [Source:HGNC Symbol;Acc:HGNC:8751]	protein_coding	1	205504596	205532793	55.71
Control_hypoxia_vs_Control_normoxia	ENSG00000231890	DARS1-AS1	42.9898	16.8839	28.0079	13.0201	18.3387	10.2746	15.8437	18.4433	6.84021	29.4841	124.566	83.5399	94.2991	34.5053	22.6636	27.4866	66.5045	68.1406	94.9743	2.45958	0.410562	5.99076	2.09e-09	3.67e-08	DARS1 antisense RNA 1 [Source:HGNC Symbol;Acc:HGNC:40170]	lncRNA	2	135985124	136022593	42.55
Control_hypoxia_vs_Control_normoxia	ENSG00000141867	BRD4	2813.64	3350.82	3419.18	3683.36	2854.67	3045.11	3579.23	2937.86	3247.29	3334.75	1858.54	2438.23	2356.7	2210.31	1951.82	2277.74	2438.92	2729.35	2931.59	-0.652236	0.108921	-5.98814	2.12e-09	3.73e-08	bromodomain containing 4 [Source:HGNC Symbol;Acc:HGNC:13575]	protein_coding	19	15235519	15332545	50.24
Control_hypoxia_vs_Control_normoxia	ENSG00000173166	RAPH1	800.543	947.039	947.998	1140.5	908.221	950.942	944.084	888.105	941.003	992.61	480.438	547.932	491.483	469.837	580.992	794.161	590.696	868.87	924.853	-0.997756	0.166635	-5.98768	2.13e-09	3.73e-08	Ras association (RalGDS/AF-6) and pleckstrin homology domains 1 [Source:HGNC Symbol;Acc:HGNC:14436]	protein_coding	2	203394345	203535335	39.14
Control_hypoxia_vs_Control_normoxia	ENSG00000143162	CREG1	1557.9	1487.2	1493.36	1478.72	1320.64	1388.38	1328.73	1564.61	1482	1497.98	1860.34	1949.16	1762.64	1511.85	1567.94	1457.95	1636.27	1611.1	1643.25	0.325795	0.0544462	5.9838	2.18e-09	3.81e-08	cellular repressor of E1A stimulated genes 1 [Source:HGNC Symbol;Acc:HGNC:2351]	protein_coding	1	167529117	167553805	44.5
Control_hypoxia_vs_Control_normoxia	ENSG00000164542	MATCAP2	1040.69	853.5	856.319	821.496	792.483	869.692	812.54	850.146	1004.45	824.761	1461.09	1349.35	1191.42	963.319	900.726	803.068	1672.38	1429.57	1276.19	0.663515	0.110883	5.98391	2.18e-09	3.81e-08	microtubule associated tyrosine carboxypeptidase 2 [Source:HGNC Symbol;Acc:HGNC:22206]	protein_coding	7	36324152	36390125	39.55
Control_hypoxia_vs_Control_normoxia	ENSG00000183828	NUDT14	346.543	285.921	284.356	262.046	264.765	251.307	275.202	298.044	247.662	243.517	486.328	426.006	429.598	411.08	419.016	428.518	455.301	394.502	374.613	0.693032	0.115817	5.98383	2.18e-09	3.81e-08	nudix hydrolase 14 [Source:HGNC Symbol;Acc:HGNC:20141]	protein_coding	14	105172938	105181323	64.58
Control_hypoxia_vs_Control_normoxia	ENSG00000167283	ATP5MG	4711.59	3956.5	4185.35	3721.07	4104.47	4045.35	3688.8	4094.98	4184.26	4097.98	5088.12	5290.72	5236.88	5887.91	5906.2	5310.89	5762.76	5286.42	4959.93	0.39775	0.066475	5.98345	2.18e-09	3.81e-08	ATP synthase membrane subunit g [Source:HGNC Symbol;Acc:HGNC:14247]	protein_coding	11	118401346	118433278	42.73
Control_hypoxia_vs_Control_normoxia	ENSG00000109920	FNBP4	1141.77	1334.74	1392.15	1661.05	1289.79	1341.03	1774.47	1192.89	1381.99	1299.28	772.961	826.111	805.3	797.193	932.93	1079.66	743.445	863.291	1063.63	-0.868787	0.145267	-5.98063	2.22e-09	3.88e-08	formin binding protein 4 [Source:HGNC Symbol;Acc:HGNC:19752]	protein_coding	11	47716494	47767443	43.42
Control_hypoxia_vs_Control_normoxia	ENSG00000146425	DYNLT1	1304.93	1049.31	1158.72	1089.35	1170.78	1026.17	1022.06	1269.3	1114.23	1189.61	1486.66	1529.56	1573.85	1497.24	1475.58	1492.17	1598.88	1398.9	1346.37	0.477607	0.0798799	5.97907	2.24e-09	3.91e-08	dynein light chain Tctex-type 1 [Source:HGNC Symbol;Acc:HGNC:11697]	protein_coding	6	158636474	158644743	45.31
Control_hypoxia_vs_Control_normoxia	ENSG00000157895	C12orf43	674.587	727.439	757.43	737.752	762.176	808.272	803.191	802.121	706.223	789.142	551.506	504.11	498.279	610.296	690.229	676.373	611.077	523.63	583.314	-0.515646	0.0862521	-5.97836	2.25e-09	3.92e-08	chromosome 12 open reading frame 43 [Source:HGNC Symbol;Acc:HGNC:25719]	protein_coding	12	121000486	121016502	49.65
Control_hypoxia_vs_Control_normoxia	ENSG00000106153	CHCHD2	16388.2	14761.3	13673.8	13017.6	14756.4	13635.2	12903.4	15539.5	14620	13968.3	20204.4	18908.1	18577.2	20087.7	18900.3	18854.1	19606.8	17466.7	15506.6	0.477045	0.0798312	5.97566	2.29e-09	3.98e-08	coiled-coil-helix-coiled-coil-helix domain containing 2 [Source:HGNC Symbol;Acc:HGNC:21645]	protein_coding	7	56101573	56106476	44.9
Control_hypoxia_vs_Control_normoxia	ENSG00000162415	ZSWIM5	211.673	198.101	184.725	160.941	133.154	121.856	143.85	147.312	176.413	167.21	317.684	365.365	305.812	163.537	116.722	157.766	327.633	315.411	306.622	0.879051	0.147163	5.97333	2.32e-09	4.04e-08	zinc finger SWIM-type containing 5 [Source:HGNC Symbol;Acc:HGNC:29299]	protein_coding	1	45016399	45306209	41.49
Control_hypoxia_vs_Control_normoxia	ENSG00000137207	YIPF3	2332.5	2048.93	2085.09	2113.87	2047.82	1987.94	1990.21	2218.74	2114.09	2167.22	2816.37	2638.37	2518.08	2546.8	2393.73	2495.02	2806.84	2497.47	2498.35	0.352478	0.0590248	5.97169	2.35e-09	4.07e-08	Yip1 domain family member 3 [Source:HGNC Symbol;Acc:HGNC:21023]	protein_coding	6	43511832	43516985	52.41
Control_hypoxia_vs_Control_normoxia	ENSG00000126003	PLAGL2	689.191	800.412	822.103	966.034	818.496	913.187	821.214	739.266	803.779	785.082	474.943	486.792	582.581	459.64	491.888	545.732	512.165	655.097	727.018	-0.752726	0.12606	-5.97117	2.36e-09	4.08e-08	PLAG1 like zinc finger 2 [Source:HGNC Symbol;Acc:HGNC:9047]	protein_coding	20	32192504	32207743	48.45
Control_hypoxia_vs_Control_normoxia	ENSG00000229891	LINC01315	230.394	210.469	209.976	223.975	125.676	120.967	127.851	188.958	180.149	188.837	363.284	399.229	344.362	221.541	193.186	163.294	319.479	312.053	253.808	0.782478	0.131044	5.97112	2.36e-09	4.08e-08	long intergenic non-protein coding RNA 1315 [Source:HGNC Symbol;Acc:HGNC:50513]	lncRNA	22	42364387	42369290	55.87
Control_hypoxia_vs_Control_normoxia	ENSG00000089289	IGBP1	1595.46	1448.48	1439.7	1342.4	1474.92	1429.91	1301.36	1395.91	1410.38	1323.82	1905.35	2017.64	1792.25	1754.92	1656.11	1710.72	1935.34	1697.86	1681.27	0.438233	0.0734307	5.96799	2.4e-09	4.15e-08	immunoglobulin binding protein 1 [Source:HGNC Symbol;Acc:HGNC:5461]	protein_coding	X	70133447	70166324	42.89
Control_hypoxia_vs_Control_normoxia	ENSG00000159023	EPB41	1145.27	1294.07	1418.9	1592.13	1162.2	1355.63	1500.16	1230.1	1367.44	1278.14	849.339	892.417	867.334	845.311	815.286	1037.16	894.596	1030	1184.7	-0.723269	0.12126	-5.96464	2.45e-09	4.23e-08	erythrocyte membrane protein band 4.1 [Source:HGNC Symbol;Acc:HGNC:3377]	protein_coding	1	28887091	29120046	41.87
Control_hypoxia_vs_Control_normoxia	ENSG00000112787	FBRSL1	2203.12	3004.88	2636.56	3260.27	3018.84	2306.16	2669.98	2571.64	2740.88	2880.56	1256.16	1485.7	1647.62	1347.77	1474.06	2214.87	1313.37	1813.82	2013.06	-1.02071	0.171178	-5.96283	2.48e-09	4.28e-08	fibrosin like 1 [Source:HGNC Symbol;Acc:HGNC:29308]	protein_coding	12	132489551	132585188	62.75
Control_hypoxia_vs_Control_normoxia	ENSG00000124228	DDX27	2801.17	3228.06	3225.42	3492.48	3006.94	3256.54	3694.51	2910.13	3166.17	3273.08	2056.79	2101.75	2457.84	2395.59	2297.75	2760.03	2152.95	2330.3	2614.68	-0.590334	0.0990256	-5.96143	2.5e-09	4.31e-08	DEAD-box helicase 27 [Source:HGNC Symbol;Acc:HGNC:15837]	protein_coding	20	49219347	49244077	49.01
Control_hypoxia_vs_Control_normoxia	ENSG00000119986	AVPI1	5218.79	4786.6	4458.82	4624.66	5459.39	5019.37	4865.86	4831.62	4936.37	4665.57	5609.42	5657.2	6183.1	4918.45	5103.46	5299.98	5718.49	5847.83	5952.09	0.329764	0.055324	5.96059	2.51e-09	4.33e-08	arginine vasopressin induced 1 [Source:HGNC Symbol;Acc:HGNC:30898]	protein_coding	10	97677424	97687241	48.89
Control_hypoxia_vs_Control_normoxia	ENSG00000213719	CLIC1	11282.6	9577.13	9205.89	8353.77	10591.6	9665.78	9150.02	10661.1	9808.69	9654.42	13464.4	12489.6	12528.7	14798	13502.5	12599.5	13690.8	12245.2	11100	0.504288	0.0846188	5.95953	2.53e-09	4.35e-08	chloride intracellular channel 1 [Source:HGNC Symbol;Acc:HGNC:2062]	protein_coding	6	31730581	31739763	51
Control_hypoxia_vs_Control_normoxia	ENSG00000144567	RETREG2	2384.88	1942.09	2090.92	1957.98	2339.26	2071.74	1910.21	2138.56	1939.04	2037.8	3117.57	2865.85	2663.73	2666.09	2590.87	2220.52	2958.73	2805.33	2611.46	0.531023	0.0891248	5.95819	2.55e-09	4.38e-08	reticulophagy regulator family member 2 [Source:HGNC Symbol;Acc:HGNC:28450]	protein_coding	2	219176225	219185475	53.86
Control_hypoxia_vs_Control_normoxia	ENSG00000101266	CSNK2A1	4179.97	4681.8	4609.16	4617.45	4755.51	4752.37	4242.64	5011.98	4580.42	4246.24	3699.99	3529.94	3508.62	3785.89	3611.37	3791.37	3819.95	3973.68	4021.07	-0.372997	0.0626564	-5.95306	2.63e-09	4.52e-08	casein kinase 2 alpha 1 [Source:HGNC Symbol;Acc:HGNC:2457]	protein_coding	20	472498	543835	41.35
Control_hypoxia_vs_Control_normoxia	ENSG00000159658	EFCAB14	1827.26	1999.94	1948.65	2015.33	1864.32	1997.86	2113.93	1980.86	2025.49	2115.56	1513.19	1578.12	1597.34	1571.7	1606.57	1595.96	1700.42	1790.05	1875.45	-0.348522	0.0585792	-5.94959	2.69e-09	4.61e-08	EF-hand calcium binding domain 14 [Source:HGNC Symbol;Acc:HGNC:29051]	protein_coding	1	46674659	46719146	40.28
Control_hypoxia_vs_Control_normoxia	ENSG00000205336	ADGRG1	574.67	661.388	494.225	701.586	743.687	704.024	870.479	438.565	471.976	469.066	348.951	377.426	339.644	988.835	936.103	966.307	229.201	293.897	308.699	-0.800727	0.134604	-5.94875	2.7e-09	4.63e-08	adhesion G protein-coupled receptor G1 [Source:HGNC Symbol;Acc:HGNC:4512]	protein_coding	16	57610652	57665580	55.51
Control_hypoxia_vs_Control_normoxia	ENSG00000116198	CEP104	1013.04	1330.18	1383.73	1208.03	1238.39	1035.62	1277.31	949.061	879.101	1210.6	749.699	691.687	658.991	981.113	1022.36	800.549	714.589	1035.27	1068.49	-0.899518	0.151286	-5.94582	2.75e-09	4.7e-08	centrosomal protein 104 [Source:HGNC Symbol;Acc:HGNC:24866]	protein_coding	1	3812086	3857396	48
Control_hypoxia_vs_Control_normoxia	ENSG00000101189	MRGBP	1316.23	1187.2	1165.58	1150.52	1267.83	1177.97	1194.56	1226.12	1278.66	1159.28	1510.03	1446.48	1533.83	1289.84	1291.63	1187.22	1527.31	1586.56	1511.58	0.356539	0.0599676	5.94553	2.76e-09	4.71e-08	MRG domain binding protein [Source:HGNC Symbol;Acc:HGNC:15866]	protein_coding	20	62796473	62801729	59.24
Control_hypoxia_vs_Control_normoxia	ENSG00000105640	RPL18A	34187.8	30821.4	28719.6	27634.8	30516.2	26385.6	27214.9	34118	32095.5	31876.4	42980.1	41426.4	40480.7	39407.4	31921	38075.7	41461.3	36979.9	33265.8	0.518697	0.0872521	5.9448	2.77e-09	4.72e-08	ribosomal protein L18a [Source:HGNC Symbol;Acc:HGNC:10311]	protein_coding	19	17859910	17864153	58.25
Control_hypoxia_vs_Control_normoxia	ENSG00000183474	GTF2H2C	887.896	1078.58	901.206	1132.36	1042.04	1066.56	983.142	1000.65	835.434	1112.22	632.151	578.683	550.802	1041.77	1173.37	788.197	749.992	683.178	631.784	-0.821353	0.138426	-5.93352	2.97e-09	5.05e-08	GTF2H2 family member C [Source:HGNC Symbol;Acc:HGNC:31394]	protein_coding	5	69560191	69595221	38.42
Control_hypoxia_vs_Control_normoxia	ENSG00000153162	BMP6	4696.03	3594.69	3570.36	3489.55	4913.75	4656.79	4477.04	3879.36	3880.85	3798.08	5279.24	5206.05	4196.8	6651.67	6317.81	5859.01	4968.16	5151.39	4638.02	0.464386	0.0782813	5.93228	2.99e-09	5.09e-08	bone morphogenetic protein 6 [Source:HGNC Symbol;Acc:HGNC:1073]	protein_coding	6	7726099	7881728	43.48
Control_hypoxia_vs_Control_normoxia	ENSG00000188566	NDOR1	695.487	944.957	895.047	985.698	629.197	720.505	1011.38	768.688	865.277	842.178	513.487	489.107	559.656	524.125	540.043	519.987	516.548	519.696	673.193	-0.858158	0.144706	-5.93034	3.02e-09	5.14e-08	NADPH dependent diflavin oxidoreductase 1 [Source:HGNC Symbol;Acc:HGNC:29838]	protein_coding	9	137205685	137219361	60.52
Control_hypoxia_vs_Control_normoxia	ENSG00000090905	TNRC6A	764.72	1036.69	852.186	1084.04	812.778	882.133	1179.74	973.409	882.814	937.87	421.431	543.388	575.607	583.085	477.657	515.078	558.217	646.758	802.09	-0.951027	0.160467	-5.92662	3.09e-09	5.25e-08	trinucleotide repeat containing adaptor 6A [Source:HGNC Symbol;Acc:HGNC:11969]	protein_coding	16	24610209	24827632	42.59
Control_hypoxia_vs_Control_normoxia	ENSG00000176720	BOK	873.174	734.204	731.052	714.106	920.528	736.638	717.03	723.412	828.612	646.522	1075.26	1090.12	1075.53	898.607	973.525	926.042	1009.89	972.849	943.205	0.573419	0.096756	5.92645	3.1e-09	5.25e-08	BCL2 family apoptosis regulator BOK [Source:HGNC Symbol;Acc:HGNC:1087]	protein_coding	2	241551424	241574131	58.28
Control_hypoxia_vs_Control_normoxia	ENSG00000034713	GABARAPL2	2245.14	1953.75	1939.85	1864.84	2055.54	2040.28	1798.25	2124.45	1941.26	1923.64	2689.99	2622.16	2573.33	2631.29	2488.6	2443.43	2717.56	2385.87	2218.43	0.454544	0.0767064	5.92577	3.11e-09	5.27e-08	GABA type A receptor associated protein like 2 [Source:HGNC Symbol;Acc:HGNC:13291]	protein_coding	16	75566375	75577881	47.12
Control_hypoxia_vs_Control_normoxia	ENSG00000125652	ALKBH7	1196.69	1032.72	980.511	961.174	925.879	988.227	927.656	1143.46	1005.45	1055.08	1607.17	1466.71	1384.36	1402.72	1499.86	1330.48	1469.87	1264.95	1094.06	0.585549	0.0988518	5.9235	3.15e-09	5.34e-08	alkB homolog 7 [Source:HGNC Symbol;Acc:HGNC:21306]	protein_coding	19	6372794	6375250	65.36
Control_hypoxia_vs_Control_normoxia	ENSG00000102038	SMARCA1	2004.62	1749.01	1727.67	1830.74	1957.7	2091.61	2040.24	1782.11	1716.56	1770.45	2141.57	2232.53	2196.69	2015.37	2007.58	1940.45	2184.62	2304.38	2393.82	0.3063	0.0517139	5.92298	3.16e-09	5.35e-08	SWI/SNF related, matrix associated, actin dependent regulator of chromatin, subfamily a, member 1 [Source:HGNC Symbol;Acc:HGNC:11097]	protein_coding	X	129446501	129523500	36.87
Control_hypoxia_vs_Control_normoxia	ENSG00000106991	ENG	1343.73	1634.85	1491.41	1711.54	1546.04	1679.85	1757.39	1405.5	1573.33	1427.58	890.353	1031.24	1136.87	1026.23	1171.21	1369.58	989.177	1134.71	1210.3	-0.664803	0.11238	-5.9157	3.3e-09	5.59e-08	endoglin [Source:HGNC Symbol;Acc:HGNC:3349]	protein_coding	9	127815013	127854658	53.14
Control_hypoxia_vs_Control_normoxia	ENSG00000115053	NCL	33162.8	38191.1	38326.8	42261.7	36910	39634.5	40214.1	35764.1	38562.1	38500.5	22548.1	25757.7	30251.1	23544.5	26186.8	29075.1	27128.4	30432.5	33641.2	-0.59669	0.100966	-5.90983	3.42e-09	5.78e-08	nucleolin [Source:HGNC Symbol;Acc:HGNC:7667]	protein_coding	2	231453531	231483641	47.89
Control_hypoxia_vs_Control_normoxia	ENSG00000271329		73.6953	46.3901	46.9717	40.4295	65.861	50.9997	48	56.3497	63.9909	49.0447	125.018	100.328	112.465	87.5077	63.1688	56.0245	104.379	110.507	99.0802	1.34329	0.227308	5.90957	3.43e-09	5.79e-08	metaxin 3 (MTX3) pseudogene	processed_pseudogene	1	44187943	44189049	43.99
Control_hypoxia_vs_Control_normoxia	ENSG00000269713	NBPF9	956.003	1285.7	1525.5	1624.17	993.598	1027.63	1753.97	740.336	1254.31	900.698	496.652	645.498	690.697	712.48	570.415	681.701	623.469	769.841	911.393	-1.27657	0.216195	-5.90473	3.53e-09	5.95e-08	NBPF member 9 [Source:HGNC Symbol;Acc:HGNC:31991]	protein_coding	1	149052186	149103561	43.43
Control_hypoxia_vs_Control_normoxia	ENSG00000120708	TGFBI	87.9962	54.8677	43.6686	61.4619	59.2255	34.6639	36.9052	32.8444	39.3471	44.4398	175.465	160.027	187.992	100.068	47.4992	62.2893	113.431	131.664	198.072	1.69965	0.287976	5.90207	3.59e-09	6.04e-08	transforming growth factor beta induced [Source:HGNC Symbol;Acc:HGNC:11771]	protein_coding	5	136028988	136063818	48.91
Control_hypoxia_vs_Control_normoxia	ENSG00000118181	RPS25	12428.9	11496.4	11241.1	9970.61	11308.2	10480.3	9624.77	11804.6	11853.6	11423.6	13976	14326.4	14670	13746.1	12717.8	13617.4	14632.3	13696.4	13134.7	0.394208	0.0668145	5.90004	3.63e-09	6.11e-08	ribosomal protein S25 [Source:HGNC Symbol;Acc:HGNC:10413]	protein_coding	11	119015712	119018691	47.62
Control_hypoxia_vs_Control_normoxia	ENSG00000237190	CDKN2AIPNL	1406.6	1242.16	1197.48	1078.77	1212.6	1232.86	1171.68	1371.74	1308.32	1330.56	1756.5	1712.71	1558.79	1737.24	1508.34	1611.69	1601.35	1419.24	1266.76	0.51911	0.0880628	5.89477	3.75e-09	6.3e-08	CDKN2A interacting protein N-terminal like [Source:HGNC Symbol;Acc:HGNC:30545]	protein_coding	5	134402065	134411881	45.12
Control_hypoxia_vs_Control_normoxia	ENSG00000166333	ILK	4006.84	3437.98	3381.86	3445.63	3738.97	3576.8	3381.94	3836.54	3618.22	3479.62	4714.56	4370.94	4261.34	4796.06	4565.59	4408.99	4652.15	4418.95	4037	0.378893	0.064322	5.89056	3.85e-09	6.46e-08	integrin linked kinase [Source:HGNC Symbol;Acc:HGNC:6040]	protein_coding	11	6603708	6610874	49.78
Control_hypoxia_vs_Control_normoxia	ENSG00000138035	PNPT1	3320.24	3459.28	3446.87	3562.5	3720.04	3826.08	3558.96	3671.99	3646.01	3771.24	2904.99	2655.31	2718.8	3415.21	3290.59	3369.53	2891.93	2707.01	3147.9	-0.339537	0.0576505	-5.88957	3.87e-09	6.49e-08	polyribonucleotide nucleotidyltransferase 1 [Source:HGNC Symbol;Acc:HGNC:23166]	protein_coding	2	55634061	55693863	39.71
Control_hypoxia_vs_Control_normoxia	ENSG00000111684	LPCAT3	1696.19	1759.64	1888.73	1891.91	1769.52	1785.09	1839.3	1899.28	1934.72	1894.32	1438.52	1429.67	1315.74	1894.36	1700.82	1945.48	1471.27	1397.24	1275.74	-0.402679	0.0683788	-5.88894	3.89e-09	6.51e-08	lysophosphatidylcholine acyltransferase 3 [Source:HGNC Symbol;Acc:HGNC:30244]	protein_coding	12	6976185	7018477	44.18
Control_hypoxia_vs_Control_normoxia	ENSG00000106355	LSM5	1926.28	1683.71	1606.87	1487.21	1750.51	1635.99	1556.28	1719.38	1581.94	1511.1	2149.52	2336.2	2108.93	2376.19	2502.65	2091.59	2128.71	2230.86	2215.41	0.468024	0.0795548	5.88304	4.03e-09	6.74e-08	LSM5 homolog, U6 small nuclear RNA and mRNA degradation associated [Source:HGNC Symbol;Acc:HGNC:17162]	protein_coding	7	32485338	32495283	39.74
Control_hypoxia_vs_Control_normoxia	ENSG00000109686	SH3D19	2168.96	2395.63	2340.27	2322.44	2364.92	2330.32	2559.33	2276.3	2289.77	2228.51	1986.07	1873.63	1699.64	1988.96	1986.13	2073.06	2106.98	2088.38	2130.98	-0.340952	0.0580089	-5.87758	4.16e-09	6.96e-08	SH3 domain containing 19 [Source:HGNC Symbol;Acc:HGNC:30418]	protein_coding	4	151102751	151325605	40.78
Control_hypoxia_vs_Control_normoxia	ENSG00000291087	CRYBB2P1	442.472	309.257	346.108	413.233	315.421	320.709	389.534	394.968	406.549	461.67	608.072	560.006	604.647	462.008	382.929	447.973	524.93	521.314	495.175	0.72099	0.122728	5.87469	4.24e-09	7.07e-08	crystallin beta B2 pseudogene 1 [Source:NCBI gene (formerly Entrezgene);Acc:1416]	lncRNA	22	25448080	25520856	45.33
Control_hypoxia_vs_Control_normoxia	ENSG00000237686	SCIRT	59.0937	28.8179	28.9564	30.4077	47.8651	35.4677	53.1261	52.1603	43.6889	34.8479	87.2624	96.1144	67.5043	39.8128	59.251	54.8079	96.5117	100.035	107.048	1.51422	0.257911	5.87111	4.33e-09	7.22e-08	stem cell inhibitory RNA transcript [Source:HGNC Symbol;Acc:HGNC:55341]	lncRNA	6	43931572	44074655	50.44
Control_hypoxia_vs_Control_normoxia	ENSG00000141522	ARHGDIA	11788.5	12573.1	12458.6	12849.5	13433	13122.9	13074.9	12269.1	12543.3	12780	10107.6	10932.2	10743.2	10840.5	11243	12052.3	10286.3	10494.7	10388.8	-0.253376	0.0431976	-5.86551	4.48e-09	7.46e-08	Rho GDP dissociation inhibitor alpha [Source:HGNC Symbol;Acc:HGNC:678]	protein_coding	17	81867721	81871378	68.15
Control_hypoxia_vs_Control_normoxia	ENSG00000167797	CDK2AP2	1118.82	1035.22	1016.93	989.521	995.612	974.763	1018.05	988.747	1000.49	994.076	1266.8	1362.97	1439.47	1040.9	921.134	1075.21	1401.47	1346.66	1270.75	0.418888	0.0714377	5.86368	4.53e-09	7.53e-08	cyclin dependent kinase 2 associated protein 2 [Source:HGNC Symbol;Acc:HGNC:30833]	protein_coding	11	67506497	67508649	62.33
Control_hypoxia_vs_Control_normoxia	ENSG00000167767	KRT80	1415.12	1229.5	1275.21	1370.14	1812.18	1898	1811.75	1281.17	1189.56	1137.64	999.14	984.663	992.945	2217.47	2189.91	2317.6	876.712	945.074	943.577	-0.383676	0.0654705	-5.86029	4.62e-09	7.68e-08	keratin 80 [Source:HGNC Symbol;Acc:HGNC:27056]	protein_coding	12	52168996	52192014	55.71
Control_hypoxia_vs_Control_normoxia	ENSG00000037474	NSUN2	9661.93	10022.3	10660.9	10834.3	10975.4	11034.5	10877.7	10005.7	10224.4	10732.8	7719.45	8306.98	8500.86	8248.6	9003.79	9113.51	8424.57	9424.79	9804.21	-0.362141	0.0618369	-5.85639	4.73e-09	7.86e-08	NOP2/Sun RNA methyltransferase 2 [Source:HGNC Symbol;Acc:HGNC:25994]	protein_coding	5	6599239	6633291	43.29
Control_hypoxia_vs_Control_normoxia	ENSG00000115350	POLE4	1161.38	861.576	967.987	790.612	971.695	1011.5	980.552	1137.37	919.868	898.725	1522.78	1352.42	1298.26	1267.51	1426.25	1230.08	1586.88	1453.41	1227.41	0.675039	0.115312	5.85402	4.8e-09	7.96e-08	DNA polymerase epsilon 4, accessory subunit [Source:HGNC Symbol;Acc:HGNC:18755]	protein_coding	2	74958643	74970128	38.69
Control_hypoxia_vs_Control_normoxia	ENSG00000241360	PDXP	2065.8	1853.19	1874.75	1847.34	1861.57	1878.28	1858.26	1878.94	1912.08	1741.6	2448.88	2370.48	2486.99	2196.91	1959.34	2301.32	2363.46	2274.8	2076.28	0.389421	0.066528	5.85349	4.81e-09	7.98e-08	pyridoxal phosphatase [Source:HGNC Symbol;Acc:HGNC:30259]	protein_coding	22	37658723	37666932	55.3
Control_hypoxia_vs_Control_normoxia	ENSG00000133433	GSTT2B	371.742	286.353	315.987	270.585	329.817	298.688	348.581	285.699	312.101	335.67	463.267	497.482	469.193	479.92	374.893	416.124	450.91	396.506	359.573	0.719666	0.123002	5.85083	4.89e-09	8.1e-08	glutathione S-transferase theta 2B [Source:HGNC Symbol;Acc:HGNC:33437]	protein_coding	22	23957414	23961195	57.32
Control_hypoxia_vs_Control_normoxia	ENSG00000136942	RPL35	20266.6	17763.6	16876.4	14213.7	18740.6	15172.9	15166.1	18389.3	16879	17647.2	26992.2	24864.1	24013.3	25658.6	22834.1	22549.6	25765.5	22136.1	19137	0.635292	0.108645	5.84742	4.99e-09	8.26e-08	ribosomal protein L35 [Source:HGNC Symbol;Acc:HGNC:10344]	protein_coding	9	124857880	124861981	56.22
Control_hypoxia_vs_Control_normoxia	ENSG00000006576	PHTF2	1665.63	1764.02	1890.61	1757.41	1837.08	2128.23	2049.81	1959.42	1793.39	1781.48	1324.52	1409.61	1368.55	1477.14	1569.46	1455.54	1526.57	1453.08	1435.4	-0.397514	0.0680709	-5.8397	5.23e-09	8.64e-08	putative homeodomain transcription factor 2 [Source:HGNC Symbol;Acc:HGNC:13411]	protein_coding	7	77798773	77957503	37.66
Control_hypoxia_vs_Control_normoxia	ENSG00000078808	SDF4	5178.21	5010.99	4731.22	4816.49	4898.98	4320.94	4724.17	4773.98	4844.89	4835.22	5792.87	5869.27	6236.54	5115.87	5321.02	5527.21	5476.93	5520.53	5390.73	0.296954	0.0508603	5.83861	5.26e-09	8.69e-08	stromal cell derived factor 4 [Source:HGNC Symbol;Acc:HGNC:24188]	protein_coding	1	1216931	1232031	61.38
Control_hypoxia_vs_Control_normoxia	ENSG00000181788	SIAH2	1469.73	1335.8	1271.5	1221.22	1426.35	1314.85	1127.06	1404.03	1383.94	1307.83	1792.86	1725.91	1774.78	1407.77	1502.8	1302.61	1743.04	1755.75	1657.05	0.468181	0.0803051	5.83003	5.54e-09	9.14e-08	siah E3 ubiquitin protein ligase 2 [Source:HGNC Symbol;Acc:HGNC:10858]	protein_coding	3	150741125	150763477	44.98
Control_hypoxia_vs_Control_normoxia	ENSG00000103653	CSK	3165.97	3756.02	3707.18	3623.49	3798.14	3833.88	3461.14	3431.72	3641.2	3475.63	2270.77	2625.79	2807.29	2466.02	2805.65	3065.21	2451.83	2832.37	2934.1	-0.526109	0.0902671	-5.82836	5.6e-09	9.22e-08	C-terminal Src kinase [Source:HGNC Symbol;Acc:HGNC:2444]	protein_coding	15	74782080	74803197	56.61
Control_hypoxia_vs_Control_normoxia	ENSG00000140988	RPS2	78322.2	70709	66736	62434.3	69087.4	66566.4	58624.5	77450.4	73636.4	71180	92966.3	89547.4	88286.1	90802.6	87640.8	83528.7	94524.2	88195.6	77883	0.438147	0.0752077	5.82583	5.68e-09	9.35e-08	ribosomal protein S2 [Source:HGNC Symbol;Acc:HGNC:10404]	protein_coding	16	1962058	1964841	57.61
Control_hypoxia_vs_Control_normoxia	ENSG00000133119	RFC3	2804.16	3194.5	3248.47	2884.22	3081.62	3149.44	2917.77	2993.37	2816.8	3015.61	2479.38	2491.46	2494.17	2685.01	2765.87	2624.42	2545.54	2484.72	2602.57	-0.318915	0.0548126	-5.81829	5.95e-09	9.77e-08	replication factor C subunit 3 [Source:HGNC Symbol;Acc:HGNC:9971]	protein_coding	13	33818069	33966558	37.82
Control_hypoxia_vs_Control_normoxia	ENSG00000160813	PPP1R35	739.688	600.631	643.461	617.816	686.26	627.497	692.116	683.832	644.183	689.015	803.77	878.736	975.481	867.859	819.739	784.268	832.859	739.462	727.394	0.510637	0.0878073	5.81542	6.05e-09	9.93e-08	protein phosphatase 1 regulatory subunit 35 [Source:HGNC Symbol;Acc:HGNC:28320]	protein_coding	7	100435282	100436497	67.27
Control_hypoxia_vs_Control_normoxia	ENSG00000072518	MARK2	1029.69	1188.6	1200.69	1304.29	1005	1230.24	1218.18	1097.26	1225.64	1145.07	865.445	814.962	793.788	753.878	845.899	923.283	864.111	1021.14	1036.91	-0.579147	0.0997785	-5.80433	6.46e-09	1.06e-07	microtubule affinity regulating kinase 2 [Source:HGNC Symbol;Acc:HGNC:3332]	protein_coding	11	63838928	63911020	49.65
Control_hypoxia_vs_Control_normoxia	ENSG00000265681	RPL17	21500.2	19312	18744.1	17223.5	20010.6	18601.5	16629	20283.1	19367.3	19154.2	25715.3	25111.7	25236.5	24839.9	23829.4	21808.2	25849	24206.8	21081.8	0.460614	0.0793992	5.80124	6.58e-09	1.08e-07	ribosomal protein L17 [Source:HGNC Symbol;Acc:HGNC:10307]	protein_coding	18	49488453	49492508	42.92
Control_hypoxia_vs_Control_normoxia	ENSG00000104964	TLE5	10085.3	9628.04	8934.86	9422.98	8797.78	8716.26	9157.91	9191.78	9541.58	9032.69	11304.2	11311.6	11930.2	10806.5	10028.6	11236.4	10949.6	11247.9	10296.1	0.303164	0.0522833	5.79849	6.69e-09	1.1e-07	TLE family member 5, transcriptional modulator [Source:HGNC Symbol;Acc:HGNC:307]	protein_coding	19	3052910	3063107	60.37
Control_hypoxia_vs_Control_normoxia	ENSG00000152894	PTPRK	1602.06	1961.63	2027.6	1917.47	1519.93	1773.67	1549.84	1695.32	1631.27	1554.72	1557.85	1445.68	1350.43	1338.37	1341.96	1299.88	1658.62	1502.28	1710.64	-0.437605	0.0755478	-5.79243	6.94e-09	1.13e-07	protein tyrosine phosphatase receptor type K [Source:HGNC Symbol;Acc:HGNC:9674]	protein_coding	6	127968785	128520616	35.4
Control_hypoxia_vs_Control_normoxia	ENSG00000168924	LETM1	2944.75	3056.18	3172.84	3079.51	3317.65	3136.09	3378.45	3015.11	3191.86	3109.03	2564.23	2539.55	2271.37	2869.39	3091.45	2862.55	2738.93	2892.67	2718.55	-0.332523	0.0574097	-5.79211	6.95e-09	1.14e-07	leucine zipper and EF-hand containing transmembrane protein 1 [Source:HGNC Symbol;Acc:HGNC:6556]	protein_coding	4	1811479	1856156	53.78
Control_hypoxia_vs_Control_normoxia	ENSG00000198961	PJA2	2633.03	2347.44	2373.81	2186.04	2415.61	2467.1	2359.02	2484.34	2401.44	2365.6	2995.23	2984.92	2741.9	2658.89	2613.34	2436.03	3069.25	3114.59	3380.05	0.340528	0.0588219	5.78912	7.08e-09	1.15e-07	praja ring finger ubiquitin ligase 2 [Source:HGNC Symbol;Acc:HGNC:17481]	protein_coding	5	109334713	109409974	37.65
Control_hypoxia_vs_Control_normoxia	ENSG00000272398	CD24	8454.37	8302.65	8074.07	7961.78	7083.82	6875.93	7059.98	8393.8	8436.38	7962.11	9803.65	10107.5	9674.62	7973.53	7540.75	8506.78	9862.52	9095.34	9463.47	0.282234	0.048758	5.78846	7.1e-09	1.16e-07	CD24 molecule [Source:HGNC Symbol;Acc:HGNC:1645]	protein_coding	6	106969831	106975627	50.84
Control_hypoxia_vs_Control_normoxia	ENSG00000196187	TMEM63A	744.098	878.541	853.826	882.581	833.614	790.92	849.617	798.926	797.636	833.558	708.315	618.794	579.618	588.672	659.682	654.852	680.273	695.208	689.125	-0.453784	0.0784161	-5.78687	7.17e-09	1.17e-07	transmembrane protein 63A [Source:HGNC Symbol;Acc:HGNC:29118]	protein_coding	1	225845536	225882380	51.62
Control_hypoxia_vs_Control_normoxia	ENSG00000188554	NBR1	2786.81	2548.41	2554.4	2508.6	2526.35	2452.04	2612.87	2383.66	2361.21	2066.35	3559.32	3384.9	3068.06	2883.09	3079.63	2712.32	3176.4	3121.48	3163.43	0.397071	0.0686233	5.78624	7.2e-09	1.17e-07	NBR1 autophagy cargo receptor [Source:HGNC Symbol;Acc:HGNC:6746]	protein_coding	17	43170481	43211689	44.16
Control_hypoxia_vs_Control_normoxia	ENSG00000081019	RSBN1	681.459	581.017	516.166	526.428	478.755	650.097	517.827	556.67	527.42	595.904	1043.24	924.976	791.687	643.879	546.338	463.937	1032.15	937.339	932.431	0.767584	0.132698	5.78444	7.28e-09	1.18e-07	round spermatid basic protein 1 [Source:HGNC Symbol;Acc:HGNC:25642]	protein_coding	1	113761832	113812476	37.22
Control_hypoxia_vs_Control_normoxia	ENSG00000134697	GNL2	2580.7	3251.52	2890.63	3019.58	2784.17	2958.77	2975.02	2980.21	2981.76	2636.05	1818.53	1923.48	2377.71	2042.62	2304.79	2583.29	2130.87	2410.32	2383.31	-0.585371	0.101247	-5.78164	7.4e-09	1.2e-07	G protein nucleolar 2 [Source:HGNC Symbol;Acc:HGNC:29925]	protein_coding	1	37566816	37595937	42.78
Control_hypoxia_vs_Control_normoxia	ENSG00000105669	COPE	3322.37	3095.57	3068.32	2991.11	3058.56	2775.65	2844.83	3057.04	3138.49	2929.82	3657.37	3738.51	3999.39	3404.96	3594.69	3641.16	3758.81	3581.63	3466.78	0.314998	0.0545346	5.77611	7.64e-09	1.24e-07	COPI coat complex subunit epsilon [Source:HGNC Symbol;Acc:HGNC:2234]	protein_coding	19	18899514	18919387	57.05
Control_hypoxia_vs_Control_normoxia	ENSG00000187555	USP7	7409.83	7805.73	8378.8	7860.39	8704.82	8678.07	8416.25	8044.29	8209.87	8147.24	5596.82	6409.3	6125.39	6287.45	6470.46	6489.45	6355.58	7454.67	7942.35	-0.406745	0.0704255	-5.77554	7.67e-09	1.24e-07	ubiquitin specific peptidase 7 [Source:HGNC Symbol;Acc:HGNC:12630]	protein_coding	16	8892097	8975328	46.42
Control_hypoxia_vs_Control_normoxia	ENSG00000107882	SUFU	573.311	670.286	645.287	700.46	667.576	643.57	637.654	572.92	598.209	638.729	498.073	469.132	457.282	485.414	530.253	520.287	510.475	582.224	491.764	-0.502616	0.0871515	-5.76716	8.06e-09	1.3e-07	SUFU negative regulator of hedgehog signaling [Source:HGNC Symbol;Acc:HGNC:16466]	protein_coding	10	102503972	102633535	47.98
Control_hypoxia_vs_Control_normoxia	ENSG00000155846	PPARGC1B	338.584	401.902	429.503	461.04	433.151	402.291	466.61	388.898	508.389	446.085	247.175	194.912	281.965	243.905	225.467	196.256	232.204	283.616	251.147	-0.85565	0.148417	-5.76516	8.16e-09	1.32e-07	PPARG coactivator 1 beta [Source:HGNC Symbol;Acc:HGNC:30022]	protein_coding	5	149730298	149855022	49
Control_hypoxia_vs_Control_normoxia	ENSG00000227500	SCAMP4	1825.22	2029.03	2032.4	2159.49	2004.24	2017.95	2201.77	1915.65	1976.23	1910.68	1541.75	1612.06	1703.48	1614.07	1604.46	1611.5	1533.27	1748.02	1637.87	-0.360529	0.0625493	-5.76392	8.22e-09	1.33e-07	secretory carrier membrane protein 4 [Source:HGNC Symbol;Acc:HGNC:30385]	protein_coding	19	1905214	1926013	60.16
Control_hypoxia_vs_Control_normoxia	ENSG00000204054	LINC00963	729.263	603.524	534.918	594.396	614.716	533.05	692.695	484.743	494.406	542.89	1006.08	925.841	1018.93	700.928	763.644	1015.12	923.3	750.617	926.947	0.765464	0.132823	5.76305	8.26e-09	1.33e-07	long intergenic non-protein coding RNA 963 [Source:HGNC Symbol;Acc:HGNC:48716]	lncRNA	9	129476946	129513687	54.99
Control_hypoxia_vs_Control_normoxia	ENSG00000155034	FBXL18	1136.97	1321.05	1336.66	1501.09	1304.04	1322.33	1457.97	1079.11	1354.87	1419.18	785.042	838.219	917.497	753.48	810.941	973.37	938.157	1134.89	1217.61	-0.713886	0.123897	-5.76192	8.32e-09	1.34e-07	F-box and leucine rich repeat protein 18 [Source:HGNC Symbol;Acc:HGNC:21874]	protein_coding	7	5431335	5513809	54.7
Control_hypoxia_vs_Control_normoxia	ENSG00000204186	ZDBF2	316.001	248.911	302.354	254.544	220.137	264.798	249.149	259.047	245.252	248.005	502.787	435.237	375.548	225.803	232.656	204.83	466.373	461.32	491.276	0.717694	0.124555	5.76206	8.31e-09	1.34e-07	zinc finger DBF-type containing 2 [Source:HGNC Symbol;Acc:HGNC:29313]	protein_coding	2	206274663	206314427	37.54
Control_hypoxia_vs_Control_normoxia	ENSG00000105821	DNAJC2	1399.79	1747.76	1608.33	1826.7	1533.99	1617.63	2028	1537.24	1655.14	1744.72	893.257	979.371	1210.79	993.107	1119.1	1309.06	1055.6	1068.2	1268.32	-0.75296	0.130702	-5.76088	8.37e-09	1.34e-07	DnaJ heat shock protein family (Hsp40) member C2 [Source:HGNC Symbol;Acc:HGNC:13192]	protein_coding	7	103312289	103344830	40.48
Control_hypoxia_vs_Control_normoxia	ENSG00000184897	H1-10	5895.11	5913.07	5482.01	5270.54	5596.36	4967.33	4771.75	5900.63	5596.46	5638.32	7014.55	7079.95	7375.35	5435.89	5724.87	5986.14	5955.32	6353.27	6050.27	0.365572	0.0634562	5.761	8.36e-09	1.34e-07	H1.10 linker histone [Source:HGNC Symbol;Acc:HGNC:4722]	protein_coding	3	129314771	129316286	68.6
Control_hypoxia_vs_Control_normoxia	ENSG00000049860	HEXB	2735.19	2469.2	2561.69	2472.1	2653.36	2410.4	2521.7	2507.88	2720.66	2500.6	3014.13	3248.34	3130.93	2802.47	2942.16	2876.35	2778.51	2675.95	2947.01	0.32536	0.0565076	5.7578	8.52e-09	1.37e-07	hexosaminidase subunit beta [Source:HGNC Symbol;Acc:HGNC:4879]	protein_coding	5	74640023	74722647	42.11
Control_hypoxia_vs_Control_normoxia	ENSG00000105404	RABAC1	1233.38	1077.72	961.453	975.24	1184.06	961.004	958.959	1099.33	990.126	1052.99	1608.03	1527.26	1431.5	1501.86	1468.03	1323.69	1509.69	1400.47	1169.47	0.600503	0.104418	5.75096	8.87e-09	1.42e-07	Rab acceptor 1 [Source:HGNC Symbol;Acc:HGNC:9794]	protein_coding	19	41956681	41959321	61.23
Control_hypoxia_vs_Control_normoxia	ENSG00000164715	LMTK2	873.554	998.087	1048.29	1156.43	963.532	959.322	1103.82	945.158	1012.57	956.884	648.004	743.46	670.657	591.504	694.144	753.057	713.93	832.788	932.335	-0.634544	0.11035	-5.75029	8.91e-09	1.43e-07	lemur tyrosine kinase 2 [Source:HGNC Symbol;Acc:HGNC:17880]	protein_coding	7	98106862	98209638	43.73
Control_hypoxia_vs_Control_normoxia	ENSG00000134815	DHX34	1765.07	1835.34	2004.73	2120.13	1881.94	2004.14	2150.47	1884.92	2080.08	2114.83	1374.6	1457.94	1581.46	1466.43	1569.14	1471.3	1565.73	1624.2	1583.86	-0.437573	0.0761024	-5.74979	8.94e-09	1.43e-07	DExH-box helicase 34 [Source:HGNC Symbol;Acc:HGNC:16719]	protein_coding	19	47349315	47382704	54.22
Control_hypoxia_vs_Control_normoxia	ENSG00000085662	AKR1B1	4159.43	4032.55	3748.08	3752.42	4054.83	3510.1	3421.61	3886.06	3726.38	3787.67	5039.09	5007.1	5136.94	4304.5	4126.06	4237.34	4735.27	4364.01	3999.8	0.396619	0.0690131	5.74701	9.08e-09	1.45e-07	aldo-keto reductase family 1 member B [Source:HGNC Symbol;Acc:HGNC:381]	protein_coding	7	134442356	134459284	50.04
Control_hypoxia_vs_Control_normoxia	ENSG00000105732	ZNF574	626.125	803.347	708.851	793.292	691.722	739.265	670.407	712.483	737.375	715.607	453.659	518.477	539.643	453.163	493.745	525.224	479.009	608.065	626.918	-0.61285	0.106688	-5.74433	9.23e-09	1.47e-07	zinc finger protein 574 [Source:HGNC Symbol;Acc:HGNC:26166]	protein_coding	19	42068477	42081552	57
Control_hypoxia_vs_Control_normoxia	ENSG00000112514	CUTA	5377.31	5035.19	4846.77	4503.27	5187.93	4676.09	4523.51	5124.76	4839.13	4962.61	6159.41	6053.22	6257.45	5729.47	5704.37	5800.59	6232.43	5739.72	5415.69	0.361181	0.0628743	5.74449	9.22e-09	1.47e-07	cutA divalent cation tolerance homolog [Source:HGNC Symbol;Acc:HGNC:21101]	protein_coding	6	33416442	33418317	54.9
Control_hypoxia_vs_Control_normoxia	ENSG00000143977	SNRPG	4161.7	3567.53	3251.21	3154.77	3959.87	3254.51	3404.54	3889.37	3442.11	4056.83	5163.76	4772.82	4757.18	5206.23	4665.25	4680.74	5187.62	4471.81	4024.43	0.559431	0.0974333	5.74168	9.37e-09	1.49e-07	small nuclear ribonucleoprotein polypeptide G [Source:HGNC Symbol;Acc:HGNC:11163]	protein_coding	2	70281362	70293740	41.07
Control_hypoxia_vs_Control_normoxia	ENSG00000122026	RPL21	17333.7	16404.3	15645.3	14574.1	16006.2	15402.1	14584.4	16933.1	16071.7	15812.8	18364.6	19874.1	20436.6	17735	18030.3	19222.5	19514.6	18707.9	18686.5	0.331886	0.0578205	5.73994	9.47e-09	1.51e-07	ribosomal protein L21 [Source:HGNC Symbol;Acc:HGNC:10313]	protein_coding	13	27251362	27256691	41.73
Control_hypoxia_vs_Control_normoxia	ENSG00000170775	GPR37	1213.87	1002	973.702	975.213	1001.49	966.444	979.257	1066.53	1042.89	992.536	1476.42	1376.36	1192.33	1577.91	1627.95	1408.01	1450.01	1399.02	1341.56	0.459037	0.0800126	5.73706	9.63e-09	1.53e-07	G protein-coupled receptor 37 [Source:HGNC Symbol;Acc:HGNC:4494]	protein_coding	7	124743885	124765792	38.36
Control_hypoxia_vs_Control_normoxia	ENSG00000168439	STIP1	11808.9	12480.8	12210	12818.4	12998.6	12694.3	12553.3	12870	13112	13133.2	10603.7	10369.9	10620.9	10651.3	10144.7	11539	11284.1	11361.1	11115.6	-0.24818	0.0432848	-5.73366	9.83e-09	1.56e-07	stress induced phosphoprotein 1 [Source:HGNC Symbol;Acc:HGNC:11387]	protein_coding	11	64185272	64204543	50.06
Control_hypoxia_vs_Control_normoxia	ENSG00000165264	NDUFB6	1803.78	1463.32	1408.9	1462.08	1647.16	1549.39	1462.02	1723.89	1552.9	1572.4	2146.1	2012.2	1987.77	2483.68	2180.37	2083.52	2121.89	1923.58	1686.81	0.503723	0.0878801	5.73194	9.93e-09	1.58e-07	NADH:ubiquinone oxidoreductase subunit B6 [Source:HGNC Symbol;Acc:HGNC:7701]	protein_coding	9	32553001	32573184	41.42
Control_hypoxia_vs_Control_normoxia	ENSG00000075856	SART3	2195.75	2310.77	2751.75	2544.7	2384.83	2462.29	2422.54	2142.73	2456.59	2369.34	1729.71	1969.54	1787.95	2078.63	2006.86	1908.84	1873.38	2196.65	2126.44	-0.469048	0.081843	-5.73107	9.98e-09	1.58e-07	spliceosome associated factor 3, U4/U6 recycling protein [Source:HGNC Symbol;Acc:HGNC:16860]	protein_coding	12	108522214	108561400	42.57
Control_hypoxia_vs_Control_normoxia	ENSG00000108932	SLC16A6	1043.94	892.249	887.254	853.519	976.6	1044.19	978.09	1063.4	1015.61	953.781	1303.87	1277.21	1096.73	892.617	908.648	823.546	1373.63	1161.65	1288.38	0.487106	0.0850231	5.7291	1.01e-08	1.6e-07	solute carrier family 16 member 6 [Source:HGNC Symbol;Acc:HGNC:10927]	protein_coding	17	68267026	68291267	44.06
Control_hypoxia_vs_Control_normoxia	ENSG00000135540	NHSL1	286.663	316.858	407.929	585.492	257.86	386.044	397.914	398.083	392.376	383.591	103.492	126.184	191.878	226.91	126.321	242.782	146.416	201.809	267.99	-1.64772	0.287635	-5.7285	1.01e-08	1.6e-07	NHS like 1 [Source:HGNC Symbol;Acc:HGNC:21021]	protein_coding	6	138422043	138692571	40.97
Control_hypoxia_vs_Control_normoxia	ENSG00000113300	CNOT6	1523.73	1949.7	1823.56	1943.57	1451.48	1524.36	1450.95	1524.7	1668.3	1650.09	1405.98	1433.69	1280.06	1269.75	1359.84	1115.48	1376.88	1583.21	1615.62	-0.471274	0.0822715	-5.72828	1.01e-08	1.6e-07	CCR4-NOT transcription complex subunit 6 [Source:HGNC Symbol;Acc:HGNC:14099]	protein_coding	5	180494379	180578358	42.09
Control_hypoxia_vs_Control_normoxia	ENSG00000102098	SCML2	965.619	1041.67	1106.79	1085.09	1031.67	1136.87	1154.98	1056.65	1158.57	1102.03	763.806	745.403	862.185	883.075	823.99	814.428	818.021	862.527	933.383	-0.453934	0.0792584	-5.72727	1.02e-08	1.61e-07	Scm polycomb group protein like 2 [Source:HGNC Symbol;Acc:HGNC:10581]	protein_coding	X	18239313	18354688	39.56
Control_hypoxia_vs_Control_normoxia	ENSG00000155506	LARP1	7446.59	9126.92	9626.78	9907.34	8093.22	9171.16	9617.94	7436.21	9428.94	9124.33	4754.3	5549.35	6585.91	4599.5	5638.72	6129.26	5355.99	6532.09	7360.62	-0.763479	0.133369	-5.72458	1.04e-08	1.64e-07	La ribonucleoprotein 1, translational regulator [Source:HGNC Symbol;Acc:HGNC:29531]	protein_coding	5	154682986	154817605	46.41
Control_hypoxia_vs_Control_normoxia	ENSG00000113966	ARL6	209.615	185.379	158.647	147.231	163.144	196.426	181.365	153.265	127.654	130.244	308.406	322.763	274.321	156.771	239.147	202.385	265.157	282.579	278.182	0.897003	0.156733	5.72312	1.05e-08	1.65e-07	ADP ribosylation factor like GTPase 6 [Source:HGNC Symbol;Acc:HGNC:13210]	protein_coding	3	97764521	97801229	34.36
Control_hypoxia_vs_Control_normoxia	ENSG00000110851	PRDM4	721.476	783.623	824.056	774.343	865.19	824.862	762.402	851.72	818.078	794.716	564.75	547.157	593.224	626.215	622.775	752.022	651.234	687.004	643.191	-0.484409	0.0847132	-5.71822	1.08e-08	1.7e-07	PR/SET domain 4 [Source:HGNC Symbol;Acc:HGNC:9348]	protein_coding	12	107732871	107761272	41.2
Control_hypoxia_vs_Control_normoxia	ENSG00000169692	AGPAT2	1945.01	1773.91	1696.93	1687.06	1865.37	1721.38	1677.88	1876.65	1818.91	1717.55	2215.85	2117	2277.76	2238.2	2128.29	2158.02	2111.05	2047.08	1881.28	0.356627	0.0623707	5.71786	1.08e-08	1.7e-07	1-acylglycerol-3-phosphate O-acyltransferase 2 [Source:HGNC Symbol;Acc:HGNC:325]	protein_coding	9	136673143	136687457	62.71
Control_hypoxia_vs_Control_normoxia	ENSG00000158828	PINK1	2262.41	2134.56	1962.44	1969.32	1952.88	1867.49	1943.4	1699.16	1819.01	1806.64	2718.45	2630.19	2616.42	2490	2722.44	2359.28	2630.21	2904.08	2497.44	0.393309	0.0688404	5.71335	1.11e-08	1.74e-07	PTEN induced kinase 1 [Source:HGNC Symbol;Acc:HGNC:14581]	protein_coding	1	20633458	20651511	50.78
Control_hypoxia_vs_Control_normoxia	ENSG00000137563	GGH	2239.28	2165.28	2075.52	1967.54	2228.54	1994.67	1960.72	2019.47	1979.24	2071.71	2572.35	2678.75	2650.86	2270.44	2288.98	2394.56	2440.02	2350.07	2198.24	0.34967	0.0612223	5.71148	1.12e-08	1.76e-07	gamma-glutamyl hydrolase [Source:HGNC Symbol;Acc:HGNC:4248]	protein_coding	8	63014881	63039407	39.09
Control_hypoxia_vs_Control_normoxia	ENSG00000160803	UBQLN4	2843.33	3066.59	2979.77	3273.15	2936.24	3042.02	2909.04	3141.75	3123.83	3097.69	2625.95	2526.07	2606.2	2470.65	2579.91	2671.3	2678.39	2742.87	2708.46	-0.268172	0.0469778	-5.7085	1.14e-08	1.79e-07	ubiquilin 4 [Source:HGNC Symbol;Acc:HGNC:1237]	protein_coding	1	156035299	156053798	50.71
Control_hypoxia_vs_Control_normoxia	ENSG00000107874	CUEDC2	1512.58	1398.39	1252.06	1260.34	1339.51	1317	1321.55	1399.43	1334.28	1473.42	1667.37	1651.35	1747.29	1758.17	1782.71	1676.16	1729.77	1573.42	1544.28	0.3724	0.0652786	5.70477	1.16e-08	1.83e-07	CUE domain containing 2 [Source:HGNC Symbol;Acc:HGNC:28352]	protein_coding	10	102423245	102432584	52.83
Control_hypoxia_vs_Control_normoxia	ENSG00000124587	PEX6	924.857	713.482	744.659	845.919	732.636	689.838	813.957	825.721	799.051	886.719	1265.68	1090.47	1124.55	1076.64	967.384	926.211	1174.8	1020.35	949.339	0.591774	0.103742	5.7043	1.17e-08	1.83e-07	peroxisomal biogenesis factor 6 [Source:HGNC Symbol;Acc:HGNC:8859]	protein_coding	6	42963865	42979181	51.99
Control_hypoxia_vs_Control_normoxia	ENSG00000105202	FBL	8477.05	8123.3	7975.37	7205.92	8046.05	7711.66	6855.53	7675.59	7850.63	7960.44	9862.09	9933.71	10307.9	8734.28	8378.81	8325.37	9610.91	9466.3	8562.98	0.369853	0.0648422	5.70389	1.17e-08	1.83e-07	fibrillarin [Source:HGNC Symbol;Acc:HGNC:3599]	protein_coding	19	39834458	39846379	48.26
Control_hypoxia_vs_Control_normoxia	ENSG00000115468	EFHD1	1071.82	1201.96	1240.72	1293.87	1414.22	1291.03	1304.3	1116.78	1199.44	1211.07	764.958	836.556	946.976	942.363	917.076	1120.35	765.795	803.541	921.798	-0.557275	0.0977004	-5.70391	1.17e-08	1.83e-07	EF-hand domain family member D1 [Source:HGNC Symbol;Acc:HGNC:29556]	protein_coding	2	232606057	232682776	48.71
Control_hypoxia_vs_Control_normoxia	ENSG00000090006	LTBP4	858.85	973.843	1073.55	1092.03	954.453	1038.14	1071.46	942.448	1084.42	1005.26	561.195	646.876	770.242	591.92	731.125	822.742	710.505	675.197	713.872	-0.672043	0.11785	-5.70254	1.18e-08	1.84e-07	latent transforming growth factor beta binding protein 4 [Source:HGNC Symbol;Acc:HGNC:6717]	protein_coding	19	40592883	40629818	56.48
Control_hypoxia_vs_Control_normoxia	ENSG00000140374	ETFA	6128.56	5350.23	5423.71	5005.26	5910.44	5813.03	5410.07	5633.36	5643.88	5356.88	6709.5	6378.28	6575.33	7640.75	7236.29	7081.94	6766.12	6362.72	6016.2	0.318138	0.0557905	5.70236	1.18e-08	1.84e-07	electron transfer flavoprotein subunit alpha [Source:HGNC Symbol;Acc:HGNC:3481]	protein_coding	15	76188555	76311730	43.06
Control_hypoxia_vs_Control_normoxia	ENSG00000145365	TIFA	621.071	503.189	540.046	452.214	385.015	367.733	386.469	641.655	406.633	502.264	1020.85	836.605	753.709	587.983	573.271	574.441	935.897	863.896	847.406	0.808457	0.141794	5.70163	1.19e-08	1.85e-07	TRAF interacting protein with forkhead associated domain [Source:HGNC Symbol;Acc:HGNC:19075]	protein_coding	4	112272968	112285955	40.4
Control_hypoxia_vs_Control_normoxia	ENSG00000104408	EIF3E	16109.1	14807.9	14893.9	13475.7	14829.2	14655.3	13004.4	15425.4	14502.9	14429.3	18367.3	18010	17913.6	18474.9	17316.4	17234.9	18226.3	17066.7	17329.9	0.330851	0.0580356	5.70082	1.19e-08	1.86e-07	eukaryotic translation initiation factor 3 subunit E [Source:HGNC Symbol;Acc:HGNC:3277]	protein_coding	8	108162787	108443496	37
Control_hypoxia_vs_Control_normoxia	ENSG00000119596	YLPM1	1469.81	1698.17	1790.27	1938.52	1738.26	1835.61	1742.12	1563.74	1811.44	1887.79	912.356	1067.06	1265.45	1033.39	991.67	1161.38	1100.19	1310.44	1608.79	-0.745387	0.130775	-5.69975	1.2e-08	1.87e-07	YLP motif containing 1 [Source:HGNC Symbol;Acc:HGNC:17798]	protein_coding	14	74763316	74859435	39.69
Control_hypoxia_vs_Control_normoxia	ENSG00000108298	RPL19	31781.4	31027.9	29171.8	28385.1	29694.3	28538	27464.1	29862.9	29458.9	29066.1	36408.5	35608.9	36884.5	35203.1	32232.9	36703.3	33349.9	31889.2	31115.4	0.29793	0.0522762	5.69915	1.2e-08	1.87e-07	ribosomal protein L19 [Source:HGNC Symbol;Acc:HGNC:10312]	protein_coding	17	39200283	39204840	49.65
Control_hypoxia_vs_Control_normoxia	ENSG00000139531	SUOX	425.956	479.883	423.59	530.664	554.425	476.965	476.125	459.835	456.193	438.995	316.881	319.844	327.99	439.028	492.919	468.378	335.314	332.846	337.334	-0.580544	0.101874	-5.69866	1.21e-08	1.87e-07	sulfite oxidase [Source:HGNC Symbol;Acc:HGNC:11460]	protein_coding	12	55997180	56006641	52.21
Control_hypoxia_vs_Control_normoxia	ENSG00000130513	GDF15	461.227	365.21	320.23	296.856	326.339	274.261	344.255	281.505	313.462	314.807	557.426	521.43	568.524	691.834	824.776	980.076	430.482	421.214	469.396	0.747437	0.131182	5.6977	1.21e-08	1.88e-07	growth differentiation factor 15 [Source:HGNC Symbol;Acc:HGNC:30142]	protein_coding	19	18374731	18389176	51.93
Control_hypoxia_vs_Control_normoxia	ENSG00000168802	CHTF8	2890	2355.65	2536.11	2357.58	2308.27	2387.57	2083.21	2890.43	2423.75	2550.45	3571.23	3628.44	3567.47	3494.88	3108.43	3135.59	3798.6	3053.64	2768.74	0.571342	0.100405	5.69039	1.27e-08	1.96e-07	chromosome transmission fidelity factor 8 [Source:HGNC Symbol;Acc:HGNC:24353]	protein_coding	16	69118010	69132588	48.17
Control_hypoxia_vs_Control_normoxia	ENSG00000100311	PDGFB	422.797	369.959	285.973	356.644	359.408	387.15	321.456	269.864	363.524	347.391	516.771	565.863	594.366	396.203	448.472	418.69	529.514	545.111	533.979	0.725591	0.127554	5.68849	1.28e-08	1.98e-07	platelet derived growth factor subunit B [Source:HGNC Symbol;Acc:HGNC:8800]	protein_coding	22	39223359	39244982	58.15
Control_hypoxia_vs_Control_normoxia	ENSG00000275700	AATF	1996.53	2299.44	2165.91	2314.14	2318.85	2339.1	2436.72	2110.74	2219.56	2164.57	1541.38	1690.61	1830.78	1696.77	1765.04	2004.88	1564.36	1731.01	1743.63	-0.42433	0.0746268	-5.68603	1.3e-08	2.01e-07	apoptosis antagonizing transcription factor [Source:HGNC Symbol;Acc:HGNC:19235]	protein_coding	17	36948925	37056871	40.5
Control_hypoxia_vs_Control_normoxia	ENSG00000172081	MOB3A	689.159	516.703	615.839	563.386	598.171	539.485	555.97	392.543	451.268	542.36	851.988	1076.84	1170.94	356.825	458.324	511.241	910.411	1097.43	1195.15	0.870058	0.153104	5.68279	1.33e-08	2.05e-07	MOB kinase activator 3A [Source:HGNC Symbol;Acc:HGNC:29802]	protein_coding	19	2071036	2096673	55.69
Control_hypoxia_vs_Control_normoxia	ENSG00000111424	VDR	549.79	714.745	629.483	800.295	589.374	555.318	674.271	632.114	733.695	636.05	368.76	456.785	418.785	376.723	464.83	550.676	388.114	458.483	447.722	-0.785267	0.138239	-5.68049	1.34e-08	2.07e-07	vitamin D receptor [Source:HGNC Symbol;Acc:HGNC:12679]	protein_coding	12	47841537	47943048	47.72
Control_hypoxia_vs_Control_normoxia	ENSG00000138604	GLCE	710.271	580.443	688.695	643.337	610.687	558.075	464.556	593.227	559.59	643.003	955.017	944.609	923.864	650.215	612.603	566.814	937.353	974.581	878.213	0.565075	0.0994898	5.67973	1.35e-08	2.08e-07	glucuronic acid epimerase [Source:HGNC Symbol;Acc:HGNC:17855]	protein_coding	15	69160584	69272217	36.64
Control_hypoxia_vs_Control_normoxia	ENSG00000051341	POLQ	608.035	685.594	707.476	883.693	743.851	748.633	799.048	563.196	753.124	697.369	390.144	470.29	412.282	449.356	434.887	433.579	463.106	612.388	696.61	-0.839115	0.14776	-5.6789	1.36e-08	2.09e-07	DNA polymerase theta [Source:HGNC Symbol;Acc:HGNC:9186]	protein_coding	3	121431431	121545988	39.03
Control_hypoxia_vs_Control_normoxia	ENSG00000039523	RIPOR1	2646.48	3030.21	3103.43	3761.62	3147.66	3337.49	3695.77	2761.05	3265.87	3388.98	1384.7	1784.45	2045.94	1582.64	1898.22	2295.41	1859.36	2406.73	2887.14	-0.925527	0.16304	-5.6767	1.37e-08	2.11e-07	RHO family interacting cell polarization regulator 1 [Source:HGNC Symbol;Acc:HGNC:25836]	protein_coding	16	67518418	67546788	57.05
Control_hypoxia_vs_Control_normoxia	ENSG00000112473	SLC39A7	5473.92	5615.96	5728.65	5968.22	5876.3	5900.67	5989.8	5843.13	5965.56	6014.15	4496.05	4672.89	4963.17	4883.24	5081.3	5274.3	5079.72	5686.06	5491.38	-0.294565	0.0519024	-5.67536	1.38e-08	2.13e-07	solute carrier family 39 member 7 [Source:HGNC Symbol;Acc:HGNC:4927]	protein_coding	6	33200305	33204439	53.64
Control_hypoxia_vs_Control_normoxia	ENSG00000018408	WWTR1	5174.54	5968.63	5692.62	6221.17	5047.23	5294.18	5177.4	5614.82	5610.58	5535.53	4664.99	4604.52	4740.32	4610.29	5294.52	4349.99	5023.91	4716.3	4974.77	-0.353134	0.0622383	-5.67391	1.4e-08	2.14e-07	WW domain containing transcription regulator 1 [Source:HGNC Symbol;Acc:HGNC:24042]	protein_coding	3	149517235	149736714	41.07
Control_hypoxia_vs_Control_normoxia	ENSG00000119922	IFIT2	228.821	289.986	314.089	251.038	186.551	212.63	282.796	300.425	293.524	272.601	156.319	137.358	157.513	260.948	217.549	256.886	183.112	154.775	190.683	-0.923171	0.162773	-5.67152	1.42e-08	2.17e-07	interferon induced protein with tetratricopeptide repeats 2 [Source:HGNC Symbol;Acc:HGNC:5409]	protein_coding	10	89283694	89309271	42.26
Control_hypoxia_vs_Control_normoxia	ENSG00000039560	RAI14	1905.85	2243.27	2277.37	2565.53	1872.4	2149.92	2388.48	1982.82	2087.29	2244.36	1363.48	1494.87	1667.35	1583.38	1394.13	1815.52	1616.19	1620.8	1938.18	-0.649054	0.114498	-5.66872	1.44e-08	2.2e-07	retinoic acid induced 14 [Source:HGNC Symbol;Acc:HGNC:14873]	protein_coding	5	34656328	34832612	42.11
Control_hypoxia_vs_Control_normoxia	ENSG00000105193	RPS16	27819.1	24482.2	24228.1	20957.6	26404	22702.8	21768.6	27474.3	24648.4	24954.6	33325.1	32121.3	32180.1	32814.7	30887.1	30826.2	33478.7	30449.1	27041.1	0.486955	0.0859	5.66886	1.44e-08	2.2e-07	ribosomal protein S16 [Source:HGNC Symbol;Acc:HGNC:10396]	protein_coding	19	39433137	39435949	50.73
Control_hypoxia_vs_Control_normoxia	ENSG00000116209	TMEM59	2654.42	2189.32	2444.2	2234.14	2332.73	2154.08	2128.6	2506.16	2286.8	2258.09	3449.29	2857.08	3169.79	2988.53	2958.86	2623.25	3253.08	3065.98	2879.61	0.464407	0.0819183	5.66914	1.44e-08	2.2e-07	transmembrane protein 59 [Source:HGNC Symbol;Acc:HGNC:1239]	protein_coding	1	54026681	54053504	38.88
Control_hypoxia_vs_Control_normoxia	ENSG00000144713	RPL32	18246.3	17286	15854.3	16074.1	17229.8	15395.8	15323.6	17994.2	17102.6	16729.3	21212.8	20780.4	21629	20443.4	18059.8	20764	19817.3	18969.7	17766.9	0.370361	0.065331	5.66899	1.44e-08	2.2e-07	ribosomal protein L32 [Source:HGNC Symbol;Acc:HGNC:10336]	protein_coding	3	12834485	12841582	47.37
Control_hypoxia_vs_Control_normoxia	ENSG00000149658	YTHDF1	1896.33	2154.36	2190.29	2169.35	2207.99	2325.25	2005.17	2159.13	2200.45	2282.28	1439.92	1426.39	1699.54	1579.03	1593.18	1787.8	1422.99	1720.11	1770.67	-0.515568	0.0910138	-5.66473	1.47e-08	2.25e-07	YTH N6-methyladenosine RNA binding protein 1 [Source:HGNC Symbol;Acc:HGNC:15867]	protein_coding	20	63195429	63216139	49.23
Control_hypoxia_vs_Control_normoxia	ENSG00000047188	YTHDC2	1407.39	1697.44	1566.56	1545.9	1464.52	1516.96	1575.28	1491.68	1681.25	1516.29	1157.04	1153.05	1111.73	1466.71	1316.34	1191.42	1262.8	1182.11	1435.9	-0.489657	0.0864492	-5.6641	1.48e-08	2.26e-07	YTH domain containing 2 [Source:HGNC Symbol;Acc:HGNC:24721]	protein_coding	5	113513694	113595285	34.67
Control_hypoxia_vs_Control_normoxia	ENSG00000112365	ZBTB24	715.414	774.089	816.101	859.187	740.601	759.433	827.609	846.661	831.667	810.541	623.432	598.709	533.486	680.262	617.884	561.783	670.501	658.786	666.726	-0.477176	0.0842536	-5.66357	1.48e-08	2.26e-07	zinc finger and BTB domain containing 24 [Source:HGNC Symbol;Acc:HGNC:21143]	protein_coding	6	109460632	109483239	43.33
Control_hypoxia_vs_Control_normoxia	ENSG00000205302	SNX2	3193.57	3113.68	3255.04	3288.77	3568.03	3575.97	3709.46	3484.72	3517.94	3375.98	2645.1	2726.31	2461.58	3323.43	3359.38	3427.19	2978.98	2700.62	2972.1	-0.299944	0.0529789	-5.66158	1.5e-08	2.28e-07	sorting nexin 2 [Source:HGNC Symbol;Acc:HGNC:11173]	protein_coding	5	122775079	122834543	35.79
Control_hypoxia_vs_Control_normoxia	ENSG00000137054	POLR1E	1697.8	1838.3	1868.33	1763.39	1897.25	1880.1	1824.2	1926.5	1845.88	1887.8	1474.66	1499.6	1483.55	1653.48	1611.22	1526.49	1578.78	1532.48	1468.48	-0.292425	0.0516616	-5.6604	1.51e-08	2.3e-07	RNA polymerase I subunit E [Source:HGNC Symbol;Acc:HGNC:17631]	protein_coding	9	37485948	37503697	46.26
Control_hypoxia_vs_Control_normoxia	ENSG00000174428	GTF2IRD2B	370.236	341.467	292.131	301.262	298.787	219.508	312.754	314.631	322.165	269.48	561.536	508.474	568.236	258.303	336.757	324.426	495.757	518.251	420.326	0.809348	0.143045	5.65801	1.53e-08	2.33e-07	GTF2I repeat domain containing 2B [Source:HGNC Symbol;Acc:HGNC:33125]	protein_coding	7	75092573	75149817	46.64
Control_hypoxia_vs_Control_normoxia	ENSG00000118985	ELL2	3411.23	2926.77	2706.83	2649.61	2595.15	3266.21	2957.27	3127.83	3118.27	2853.21	4462.13	4077.05	3863.57	3717.36	2859.48	2785.76	4705.86	4386.25	4343.55	0.58311	0.103231	5.64861	1.62e-08	2.46e-07	elongation factor for RNA polymerase II 2 [Source:HGNC Symbol;Acc:HGNC:17064]	protein_coding	5	95885098	95961851	38.08
Control_hypoxia_vs_Control_normoxia	ENSG00000137073	UBAP2	1803.32	2169.2	2104.69	2416.66	1908.48	2016.29	2141.65	2005.71	2281.82	2169.93	1206.69	1469.87	1450.5	1208.6	1346.28	1697.1	1369.34	1666.1	1830.77	-0.697886	0.123567	-5.64783	1.62e-08	2.47e-07	ubiquitin associated protein 2 [Source:HGNC Symbol;Acc:HGNC:14185]	protein_coding	9	33921693	34049388	43.32
Control_hypoxia_vs_Control_normoxia	ENSG00000161970	RPL26	19891.6	19921.9	18989.6	16950.7	19143.4	17612.5	16353	17282.4	16821.9	16581.8	24076.1	24551.9	24630	22736.7	21009.7	21530.6	21270.8	20061.2	18524.5	0.391391	0.0693094	5.64701	1.63e-08	2.47e-07	ribosomal protein L26 [Source:HGNC Symbol;Acc:HGNC:10327]	protein_coding	17	8377516	8383213	43.8
Control_hypoxia_vs_Control_normoxia	ENSG00000243678	NME2	16098.9	14705.4	14624.9	13446.6	15851.5	13237.5	13579.7	14608.2	14262.3	14590.5	19395.1	19387.7	18764.7	18706.2	17396.4	17945.5	18104.2	16503.4	14670	0.428197	0.075829	5.64687	1.63e-08	2.47e-07	NME/NM23 nucleoside diphosphate kinase 2 [Source:HGNC Symbol;Acc:HGNC:7850]	protein_coding	17	51165435	51171744	52.09
Control_hypoxia_vs_Control_normoxia	ENSG00000187164	SHTN1	1328.24	1464.26	1530.03	1641.63	1423.93	1562.69	1615.06	1509.14	1466.78	1526.98	993.784	1040.4	1079.21	969.954	1144.06	1269.98	1050.15	1248.05	1372.16	-0.576143	0.102047	-5.64584	1.64e-08	2.49e-07	shootin 1 [Source:HGNC Symbol;Acc:HGNC:29319]	protein_coding	10	116881477	117126586	39.09
Control_hypoxia_vs_Control_normoxia	ENSG00000065978	YBX1	56239.9	48288	48573.2	47177.4	50584.6	49232.9	47113.4	55545.4	52557.8	50461.3	68487.3	64146.8	59884.7	67648.2	59378.5	58365.6	66905.7	62592.8	55375	0.418611	0.0741489	5.64554	1.65e-08	2.49e-07	Y-box binding protein 1 [Source:HGNC Symbol;Acc:HGNC:8014]	protein_coding	1	42682418	42703805	40.63
Control_hypoxia_vs_Control_normoxia	ENSG00000148834	GSTO1	2537.71	2073.94	2034.65	1919.87	2500.76	2200.75	2053.78	2324.49	2210.87	1980.65	2950.99	2766.91	2842.56	3396.33	3328.06	2970.17	2990.71	2678.38	2454.98	0.506483	0.0897195	5.64519	1.65e-08	2.49e-07	glutathione S-transferase omega 1 [Source:HGNC Symbol;Acc:HGNC:13312]	protein_coding	10	104235356	104267459	41.43
Control_hypoxia_vs_Control_normoxia	ENSG00000135945	REV1	537.185	772.631	631.932	718.572	532.019	450.257	730.295	584.586	686.423	638.114	420.068	354.734	375.489	416.416	466.828	510.715	396.553	474.73	508.976	-0.886669	0.157104	-5.64383	1.66e-08	2.51e-07	REV1 DNA directed polymerase [Source:HGNC Symbol;Acc:HGNC:14060]	protein_coding	2	99400475	99490035	39.33
Control_hypoxia_vs_Control_normoxia	ENSG00000171227	TMEM37	298.847	358.053	408.74	400.286	351.311	319.388	293.683	392.9	396.095	367.506	263.583	230.528	167.021	319.577	332.028	286.965	170.797	176.514	144.275	-0.811355	0.143792	-5.64257	1.68e-08	2.52e-07	transmembrane protein 37 [Source:HGNC Symbol;Acc:HGNC:18216]	protein_coding	2	119429901	119438504	55.36
Control_hypoxia_vs_Control_normoxia	ENSG00000108021	TASOR2	2360.15	2697.77	3043.87	3266.06	2559.24	2816.67	3361.15	2643.68	2539.47	2665.2	1680.68	1863.76	2074.55	1880.83	1836.75	1893.06	1564.97	1854.88	2240.02	-0.682911	0.121069	-5.64067	1.69e-08	2.55e-07	transcription activation suppressor family member 2 [Source:HGNC Symbol;Acc:HGNC:23484]	protein_coding	10	5684731	5763779	38.84
Control_hypoxia_vs_Control_normoxia	ENSG00000068971	PPP2R5B	116.426	75.9605	73.7809	78.4074	74.1197	75.671	72.5252	58.8692	51.2508	80.7051	164.492	176.208	212.794	69.2717	106.527	96.4187	271.741	181.581	175.346	1.27062	0.225274	5.64035	1.7e-08	2.55e-07	protein phosphatase 2 regulatory subunit B'beta [Source:HGNC Symbol;Acc:HGNC:9310]	protein_coding	11	64917553	64934475	54.41
Control_hypoxia_vs_Control_normoxia	ENSG00000126216	TUBGCP3	2391.95	2401.72	2430.02	2586.87	2565.35	2752.94	2600.3	2719.24	2595.28	2679.73	2097.76	2022.87	1915.67	2309.57	2278.09	2284.24	2254.59	2355.54	2205.27	-0.297562	0.0528067	-5.63494	1.75e-08	2.63e-07	tubulin gamma complex associated protein 3 [Source:HGNC Symbol;Acc:HGNC:18598]	protein_coding	13	112485011	112588205	42.88
Control_hypoxia_vs_Control_normoxia	ENSG00000167964	RAB26	397.244	369.329	341.702	360.729	289.618	253.225	271.604	305.219	331.738	328.499	534.524	499.931	524.89	505.307	506.495	438.573	454.743	417.943	416.321	0.53654	0.0952324	5.634	1.76e-08	2.64e-07	RAB26, member RAS oncogene family [Source:HGNC Symbol;Acc:HGNC:14259]	protein_coding	16	2140803	2154165	58.26
Control_hypoxia_vs_Control_normoxia	ENSG00000164109	MAD2L1	2966.68	2550.33	2454.08	2605.53	2647.36	2675.86	2337.9	2869.94	2747.14	2620.11	3311.14	3447.77	3286.39	3346.37	3392.1	2877.25	3539.65	3432.79	3258.57	0.400478	0.0710894	5.63344	1.77e-08	2.65e-07	mitotic arrest deficient 2 like 1 [Source:HGNC Symbol;Acc:HGNC:6763]	protein_coding	4	120055623	120066858	37.68
Control_hypoxia_vs_Control_normoxia	ENSG00000274605	PCCA-DT	281.988	370.937	317.268	297.349	350.003	351.242	312.457	322.082	327.852	296.272	211.586	188.233	212.129	300.55	279.789	326.438	194.018	214.429	203.15	-0.690222	0.122522	-5.63347	1.77e-08	2.65e-07	PCCA divergent transcript [Source:HGNC Symbol;Acc:HGNC:53266]	lncRNA	13	100053074	100088972	44.4
Control_hypoxia_vs_Control_normoxia	ENSG00000173915	ATP5MK	2575.15	2246.34	2196.14	1813.04	2470.51	1981.39	1973.93	2267.34	2103.41	2276.83	3222.94	3049.13	3080.4	3131.01	2999.05	2911.4	3225.44	2885.47	2518.88	0.58216	0.103403	5.63002	1.8e-08	2.7e-07	ATP synthase membrane subunit k [Source:HGNC Symbol;Acc:HGNC:30889]	protein_coding	10	103389041	103396492	43.34
Control_hypoxia_vs_Control_normoxia	ENSG00000079805	DNM2	5684.87	5184.14	5154.13	5525.1	5018.78	4993.28	5415.52	5081.12	5224.64	5576.23	6678.32	6383.34	6502.42	5125.75	5143.38	5257.85	6296.64	6870.18	6896.84	0.301461	0.0535519	5.62933	1.81e-08	2.71e-07	dynamin 2 [Source:HGNC Symbol;Acc:HGNC:2974]	protein_coding	19	10718055	10833488	53.08
Control_hypoxia_vs_Control_normoxia	ENSG00000149483	TMEM138	1202.07	1336.88	1514.15	1245.11	1310.19	1155	1330.59	1307.02	1354	1294.91	913.753	925.733	978.943	1396.22	1208.74	1528.33	919.77	1015.85	902.062	-0.537362	0.0954855	-5.62769	1.83e-08	2.73e-07	transmembrane protein 138 [Source:HGNC Symbol;Acc:HGNC:26944]	protein_coding	11	61361964	61377890	45.65
Control_hypoxia_vs_Control_normoxia	ENSG00000277117		214.466	291.35	232.61	318.005	212.181	260.071	316.995	204.395	250.343	235.467	121.112	116.616	169.573	188.99	193.124	252.439	166.838	163.186	167.086	-1.06963	0.190151	-5.62516	1.85e-08	2.77e-07	novel protein, similar to inducible T-cell co-stimulator ligand ICOSLG	artifact	21	5022531	5036771	57.89
Control_hypoxia_vs_Control_normoxia	ENSG00000189060	H1-0	1228.58	1007.46	1032.18	1192.27	909.363	943.797	1111.41	862.392	927.294	989.583	1515.66	1622.39	1814.53	1153.2	1291.15	1486.24	1330.53	1425.96	1499.01	0.612011	0.108854	5.6223	1.88e-08	2.81e-07	H1.0 linker histone [Source:HGNC Symbol;Acc:HGNC:4714]	protein_coding	22	37805229	37807432	52.04
Control_hypoxia_vs_Control_normoxia	ENSG00000136003	ISCU	1146.78	1251.47	1243.2	1262.31	1435.87	1356.29	1255.18	1273.49	1290.88	1207.1	911.689	911.4	1006.28	1120.39	1175.13	1154.94	877.009	895.989	1013.39	-0.413847	0.0736154	-5.62175	1.89e-08	2.82e-07	iron-sulfur cluster assembly enzyme [Source:HGNC Symbol;Acc:HGNC:29882]	protein_coding	12	108562582	108569368	45.78
Control_hypoxia_vs_Control_normoxia	ENSG00000102871	TRADD	347.355	266.395	250.31	305.907	290.189	247.778	308.817	288.552	254.215	285.377	465.846	481.191	455.757	405.053	351.21	390.693	444.125	436.879	324.089	0.764973	0.136191	5.61691	1.94e-08	2.89e-07	TNFRSF1A associated via death domain [Source:HGNC Symbol;Acc:HGNC:12030]	protein_coding	16	67154185	67159909	58.67
Control_hypoxia_vs_Control_normoxia	ENSG00000134202	GSTM3	488.913	451.594	446.493	466.283	374.295	391.135	355.295	420.571	464.74	374.304	607.824	659.341	687.979	450.247	444.429	443.409	593.656	610.616	558.23	0.514428	0.0916029	5.61585	1.96e-08	2.91e-07	glutathione S-transferase mu 3 [Source:HGNC Symbol;Acc:HGNC:4635]	protein_coding	1	109733932	109741038	47.16
Control_hypoxia_vs_Control_normoxia	ENSG00000095303	PTGS1	67.3018	52.2581	46.9051	52.3071	44.978	23.0423	28.3255	47.1382	36.99	47.748	118.966	136.843	146.148	39.0922	30.9268	49.0509	124.647	91.463	94.6029	1.39948	0.249301	5.6136	1.98e-08	2.95e-07	prostaglandin-endoperoxide synthase 1 [Source:HGNC Symbol;Acc:HGNC:9604]	protein_coding	9	122370530	122395703	50.08
Control_hypoxia_vs_Control_normoxia	ENSG00000198467	TPM2	7582.24	6561.87	6696.24	6932.95	6917.42	6543.84	6915.89	6082.67	6484.69	6484.7	8297.07	8300.01	10343.5	7741.66	8262.6	8385.81	8166.27	8717.97	8645.24	0.414807	0.0739321	5.61064	2.02e-08	2.99e-07	tropomyosin 2 [Source:HGNC Symbol;Acc:HGNC:12011]	protein_coding	9	35681992	35690056	54.9
Control_hypoxia_vs_Control_normoxia	ENSG00000145555	MYO10	3472.06	3941.93	4169.84	4255.35	3496.06	3909.54	4165.05	3577.24	4137.22	4041.76	2425.69	2703.13	2771.96	2485.37	3324.26	3499.06	2758.32	3354.88	3480.45	-0.64672	0.115348	-5.60667	2.06e-08	3.06e-07	myosin X [Source:HGNC Symbol;Acc:HGNC:7593]	protein_coding	5	16661907	16936288	44.1
Control_hypoxia_vs_Control_normoxia	ENSG00000110619	CARS1	2030.06	1774.24	1706.43	1629.21	1849.95	1901.07	1900.86	1794.24	1858.49	1886.26	2239.46	2060.01	2311.56	2492.67	2853.5	2839.89	1834.35	1732.58	1876.24	0.370506	0.0661187	5.60365	2.1e-08	3.11e-07	cysteinyl-tRNA synthetase 1 [Source:HGNC Symbol;Acc:HGNC:1493]	protein_coding	11	3000922	3057613	52.02
Control_hypoxia_vs_Control_normoxia	ENSG00000076351	SLC46A1	1247.24	1459.49	1662.66	1339.67	1264.33	1572.73	1413.33	1267.52	1275.31	1415.36	997.684	1021.38	1061.72	1257.43	1122.71	1099.61	1094.88	1108.54	1015.97	-0.530181	0.0946614	-5.60082	2.13e-08	3.16e-07	solute carrier family 46 member 1 [Source:HGNC Symbol;Acc:HGNC:30521]	protein_coding	17	28394642	28407197	52.44
Control_hypoxia_vs_Control_normoxia	ENSG00000173267	SNCG	2386.04	2426.74	2238.79	2359.32	2022.67	1862.45	1944.47	2140.2	2004.66	2164.57	2951.65	2889.46	3333.13	2180.54	2333.13	2407.11	2669.21	2614.34	2406.23	0.382269	0.0682587	5.6003	2.14e-08	3.17e-07	synuclein gamma [Source:HGNC Symbol;Acc:HGNC:11141]	protein_coding	10	86958599	86963258	61.44
Control_hypoxia_vs_Control_normoxia	ENSG00000137210	TMEM14B	4291.85	3662.88	3555.78	3044.94	3722.18	3418.37	2955.58	4007.28	3532.75	3671.23	5879.89	5007.96	5105.76	5684.63	5100.27	4452.25	5518.4	4620.12	4313.08	0.640661	0.114435	5.59846	2.16e-08	3.2e-07	transmembrane protein 14B [Source:HGNC Symbol;Acc:HGNC:21384]	protein_coding	6	10747759	10852753	42.53
Control_hypoxia_vs_Control_normoxia	ENSG00000177034	MTX3	450.062	545.21	566.331	519.529	536.201	483.383	600.172	524.939	526.89	548.965	332.159	358.195	328.355	299.95	338.198	404.205	346.855	395.294	446.283	-0.6736	0.120358	-5.59662	2.19e-08	3.23e-07	metaxin 3 [Source:HGNC Symbol;Acc:HGNC:24812]	protein_coding	5	79976716	79991262	37.49
Control_hypoxia_vs_Control_normoxia	ENSG00000089248	ERP29	3151.06	2909.16	2657.28	2935.31	2858.67	2763.28	2759.27	2902.87	3086.88	3028.16	3418.5	3359.22	3589.07	3411.53	3425.97	3645.31	3341.65	3331.46	3295.46	0.282293	0.050442	5.5964	2.19e-08	3.23e-07	endoplasmic reticulum protein 29 [Source:HGNC Symbol;Acc:HGNC:13799]	protein_coding	12	112013348	112023449	47.17
Control_hypoxia_vs_Control_normoxia	ENSG00000124702	KLHDC3	6544.02	5726.43	5810.87	5409.18	5743.64	5325.29	4946.92	6230.37	5852.5	5643.71	8603.82	7905.58	7363.06	7661.63	6993.21	6696.43	8077.47	7481.56	6320.66	0.494956	0.0885831	5.58748	2.3e-08	3.4e-07	kelch domain containing 3 [Source:HGNC Symbol;Acc:HGNC:20704]	protein_coding	6	43014103	43021298	52.39
Control_hypoxia_vs_Control_normoxia	ENSG00000170142	UBE2E1	1956.81	2014.4	1731.97	1589.25	1794.11	1773.69	1775.42	1827.59	1573.21	1798.91	2464.96	2511.74	2541.2	1997.77	1738.8	1945.64	2225.14	2002.28	1916.49	0.496387	0.0888661	5.58578	2.33e-08	3.43e-07	ubiquitin conjugating enzyme E2 E1 [Source:HGNC Symbol;Acc:HGNC:12477]	protein_coding	3	23805955	23891640	41.42
Control_hypoxia_vs_Control_normoxia	ENSG00000065548	ZC3H15	3021.71	3249.9	3111.18	3051.57	3352.07	3428.53	3214.28	3402.13	3378.03	3364.53	2655.39	2548.36	2557.08	2838.99	3039.21	2874.41	2859.14	2630.79	2835.15	-0.277641	0.0497411	-5.58171	2.38e-08	3.5e-07	zinc finger CCCH-type containing 15 [Source:HGNC Symbol;Acc:HGNC:29528]	protein_coding	2	186486253	186509361	37.09
Control_hypoxia_vs_Control_normoxia	ENSG00000165272	AQP3	7478.21	6345.16	6349.78	6041.32	6807.53	6832.21	6633.68	6917.13	6555.46	6206.3	8682.27	8169.45	7374.44	9473.23	9375.79	9040.47	8284.89	8275.81	7242.84	0.371715	0.0666144	5.5801	2.4e-08	3.53e-07	aquaporin 3 (Gill blood group) [Source:HGNC Symbol;Acc:HGNC:636]	protein_coding	9	33441156	33447596	55.6
Control_hypoxia_vs_Control_normoxia	ENSG00000268621	IGFL2-AS1	45.514	34.9479	19.3681	17.8388	9.71207	12.4431	20.8667	25.754	17.6775	28.8747	79.4314	73.7233	120.922	47.1952	37.4898	42.0746	66.3049	88.722	75.9056	1.94456	0.348537	5.57922	2.42e-08	3.55e-07	IGFL2 antisense RNA 1 [Source:HGNC Symbol;Acc:HGNC:52559]	lncRNA	19	46189029	46203160	49.3
Control_hypoxia_vs_Control_normoxia	ENSG00000079134	THOC1	838.075	953.343	966.308	1029.36	908.256	901.418	973.496	864.292	864.6	1002.84	735.352	735.211	697.82	710.079	681.901	746.182	733.235	766.332	815.328	-0.443507	0.079519	-5.57737	2.44e-08	3.58e-07	THO complex subunit 1 [Source:HGNC Symbol;Acc:HGNC:19070]	protein_coding	18	214520	268050	37.31
Control_hypoxia_vs_Control_normoxia	ENSG00000131051	RBM39	5973.75	6456.24	6372.1	6686.25	6186.22	6640.24	7170.95	6500.51	5791.42	6806.32	4853.45	5164.84	5022.34	5465.89	5635.37	5252.18	5601.96	6166.86	5754.4	-0.375839	0.0674639	-5.57097	2.53e-08	3.71e-07	RNA binding motif protein 39 [Source:HGNC Symbol;Acc:HGNC:15923]	protein_coding	20	35701347	35742312	40.28
Control_hypoxia_vs_Control_normoxia	ENSG00000095383	TBC1D2	272.731	311.072	312.464	334.806	335.443	364.804	354.41	290.783	274.108	300.328	194.495	206.892	205.052	244.936	296.017	270.804	178.316	203.285	231.138	-0.663184	0.119174	-5.56481	2.62e-08	3.84e-07	TBC1 domain family member 2 [Source:HGNC Symbol;Acc:HGNC:18026]	protein_coding	9	98199011	98255649	48.96
Control_hypoxia_vs_Control_normoxia	ENSG00000148154	UGCG	723.977	647.817	712.372	597.887	610.054	590.886	611.028	759.931	722.71	694.418	879.066	840.039	932.194	619.077	583.614	619.301	898.86	867.593	844.746	0.440331	0.0791457	5.56355	2.64e-08	3.86e-07	UDP-glucose ceramide glucosyltransferase [Source:HGNC Symbol;Acc:HGNC:12524]	protein_coding	9	111896814	111935369	40.18
Control_hypoxia_vs_Control_normoxia	ENSG00000198836	OPA1	3915.37	4294.53	4631.12	4483.11	3933.56	4865.31	4891.36	4350.22	4248.41	4442.45	3312.76	2993.05	2640.52	3829.32	3893.5	3250.08	3160.89	3311.26	3945.21	-0.583353	0.104853	-5.56355	2.64e-08	3.86e-07	OPA1 mitochondrial dynamin like GTPase [Source:HGNC Symbol;Acc:HGNC:8140]	protein_coding	3	193593144	193697811	36.98
[truncated: 29,468 more rows]

## Sheet: SD2B_HIF1BKOvsControl_1%O2
SD2B_HIF1BKOvsControl_1%O2
[truncated: 30,563 more rows]

## Sheet: SD2C_USP43KOvsControl_1%O2
SD2C_USP43KOvsControl_1%O2
[truncated: 30,563 more rows]
