# Supplementary material for: Deubiquitinating enzyme mutagenesis screens identify a USP43-dependent HIF-1 transcriptional response
Source: EMBO J. 2024 Jul 15;43(17):8. doi: 10.1038/s44318-024-00166-6 (PMC11377827; doi:10.1038/s44318-024-00166-6)
Supplement: Supplementary file 5 — Source data Fig. 1 [file 44318_2024_166_MOESM5_ESM.zip]

Archive with 100 entries (94 files):
- Figure 1/
- __MACOSX/._Figure 1
- Figure 1/F1 G qPCR.prism
- __MACOSX/Figure 1/._F1 G qPCR.prism
- Figure 1/F1 D USP43 validation/
- __MACOSX/Figure 1/._F1 D USP43 validation
- Figure 1/F1 B GFP high sort/
- __MACOSX/Figure 1/._F1 B GFP high sort
- Figure 1/F1 F, F2 F RNA seq data/
- __MACOSX/Figure 1/._F1 F, F2 F RNA seq data
- Figure 1/F1 C GFP low sort/
- __MACOSX/Figure 1/._F1 C GFP low sort
- Figure 1/F1 E WB.pptx
- __MACOSX/Figure 1/._F1 E WB.pptx
- Figure 1/F1 D USP43 validation/Specimen_001_Control hypoxia_002_026.fcs
- __MACOSX/Figure 1/F1 D USP43 validation/._Specimen_001_Control hypoxia_002_026.fcs
- Figure 1/F1 D USP43 validation/Specimen_001_Hif1B hypoxia_020.fcs
- __MACOSX/Figure 1/F1 D USP43 validation/._Specimen_001_Hif1B hypoxia_020.fcs
- Figure 1/F1 D USP43 validation/Specimen_001_Control hypoxia_019.fcs
- __MACOSX/Figure 1/F1 D USP43 validation/._Specimen_001_Control hypoxia_019.fcs
- Figure 1/F1 D USP43 validation/Specimen_001_Control hypoxia_003_030.fcs
- __MACOSX/Figure 1/F1 D USP43 validation/._Specimen_001_Control hypoxia_003_030.fcs
- Figure 1/F1 D USP43 validation/Specimen_001_Control normoxia_001.fcs
- __MACOSX/Figure 1/F1 D USP43 validation/._Specimen_001_Control normoxia_001.fcs
- Figure 1/F1 D USP43 validation/Specimen_001_USP43 g3 hypoxia_001_036.fcs
- __MACOSX/Figure 1/F1 D USP43 validation/._Specimen_001_USP43 g3 hypoxia_001_036.fcs
- Figure 1/F1 D USP43 validation/Specimen_001_Control hypoxia_001_022.fcs
- __MACOSX/Figure 1/F1 D USP43 validation/._Specimen_001_Control hypoxia_001_022.fcs
- Figure 1/F1 D USP43 validation/Specimen_001_USP43 g3 normoxia_006.fcs
- __MACOSX/Figure 1/F1 D USP43 validation/._Specimen_001_USP43 g3 normoxia_006.fcs
- Figure 1/F1 D USP43 validation/Specimen_001_Hif1B hypoxia_001_031.fcs
- __MACOSX/Figure 1/F1 D USP43 validation/._Specimen_001_Hif1B hypoxia_001_031.fcs
- Figure 1/F1 D USP43 validation/Specimen_001_Control hypoxia_004_033.fcs
- __MACOSX/Figure 1/F1 D USP43 validation/._Specimen_001_Control hypoxia_004_033.fcs
- Figure 1/F1 D USP43 validation/Specimen_001_Hif1B normoxia_002.fcs
- __MACOSX/Figure 1/F1 D USP43 validation/._Specimen_001_Hif1B normoxia_002.fcs
- Figure 1/F1 D USP43 validation/Specimen_001_Control hypoxia_005_037.fcs
- __MACOSX/Figure 1/F1 D USP43 validation/._Specimen_001_Control hypoxia_005_037.fcs
- Figure 1/F1 D USP43 validation/F1 D USP43 validation.wsp
- __MACOSX/Figure 1/F1 D USP43 validation/._F1 D USP43 validation.wsp
- Figure 1/F1 D USP43 validation/Specimen_001_USP43 g3 hypoxia_025.fcs
- __MACOSX/Figure 1/F1 D USP43 validation/._Specimen_001_USP43 g3 hypoxia_025.fcs
- Figure 1/F1 B GFP high sort/HeLa DUBs + ctrl 150720_001 (1).fcs
- __MACOSX/Figure 1/F1 B GFP high sort/._HeLa DUBs + ctrl 150720_001 (1).fcs
- Figure 1/F1 B GFP high sort/test sort 150720_001.fcs
- __MACOSX/Figure 1/F1 B GFP high sort/._test sort 150720_001.fcs
- Figure 1/F1 B GFP high sort/24-Aug-2023.wsp
- __MACOSX/Figure 1/F1 B GFP high sort/._24-Aug-2023.wsp
- Figure 1/F1 B GFP high sort/Sort Report final 1150720.pdf
- __MACOSX/Figure 1/F1 B GFP high sort/._Sort Report final 1150720.pdf
- Figure 1/F1 B GFP high sort/HeLa DUBs + ctrl 150720_001.fcs
- __MACOSX/Figure 1/F1 B GFP high sort/._HeLa DUBs + ctrl 150720_001.fcs
- Figure 1/F1 B GFP high sort/Sort Layout Updated HeLa DUBs + ctrl 150720.pdf
- __MACOSX/Figure 1/F1 B GFP high sort/._Sort Layout Updated HeLa DUBs + ctrl 150720.pdf
- Figure 1/F1 B GFP high sort/control 150720_001.fcs
- __MACOSX/Figure 1/F1 B GFP high sort/._control 150720_001.fcs
- Figure 1/F1 F, F2 F RNA seq data/deseq2/
- __MACOSX/Figure 1/F1 F, F2 F RNA seq data/._deseq2
- Figure 1/F1 C GFP low sort/2019 07 25 DUBs sort 1.pptx
- __MACOSX/Figure 1/F1 C GFP low sort/._2019 07 25 DUBs sort 1.pptx
- Figure 1/F1 C GFP low sort/24-Aug-2023.wsp
- __MACOSX/Figure 1/F1 C GFP low sort/._24-Aug-2023.wsp
- Figure 1/F1 C GFP low sort/unstained_001.fcs
- __MACOSX/Figure 1/F1 C GFP low sort/._unstained_001.fcs
- Figure 1/F1 C GFP low sort/screen_001.fcs
- __MACOSX/Figure 1/F1 C GFP low sort/._screen_001.fcs
- Figure 1/F1 C GFP low sort/screen sort layout.pdf
- __MACOSX/Figure 1/F1 C GFP low sort/._screen sort layout.pdf
- Figure 1/F1 C GFP low sort/Purity check.pdf
- __MACOSX/Figure 1/F1 C GFP low sort/._Purity check.pdf
- Figure 1/F1 C GFP low sort/screen_purity check.fcs
- __MACOSX/Figure 1/F1 C GFP low sort/._screen_purity check.fcs
- Figure 1/F1 C GFP low sort/pos ctrl_001.fcs
- __MACOSX/Figure 1/F1 C GFP low sort/._pos ctrl_001.fcs
- Figure 1/F1 C GFP low sort/screen sort report.pdf
- __MACOSX/Figure 1/F1 C GFP low sort/._screen sort report.pdf
- Figure 1/F1 F, F2 F RNA seq data/deseq2/HIF1B_normoxia_vs_Control_normoxia.csv
- __MACOSX/Figure 1/F1 F, F2 F RNA seq data/deseq2/._HIF1B_normoxia_vs_Control_normoxia.csv
- Figure 1/F1 F, F2 F RNA seq data/deseq2/HIF1B_hypoxia_vs_Control_hypoxia.csv
- __MACOSX/Figure 1/F1 F, F2 F RNA seq data/deseq2/._HIF1B_hypoxia_vs_Control_hypoxia.csv
- Figure 1/F1 F, F2 F RNA seq data/deseq2/USP43_normoxia_vs_Control_normoxia.csv
- __MACOSX/Figure 1/F1 F, F2 F RNA seq data/deseq2/._USP43_normoxia_vs_Control_normoxia.csv
- Figure 1/F1 F, F2 F RNA seq data/deseq2/USP43_hypoxia_vs_Control_hypoxia.csv
- __MACOSX/Figure 1/F1 F, F2 F RNA seq data/deseq2/._USP43_hypoxia_vs_Control_hypoxia.csv
- Figure 1/F1 F, F2 F RNA seq data/deseq2/dds.RData
- __MACOSX/Figure 1/F1 F, F2 F RNA seq data/deseq2/._dds.RData
- Figure 1/F1 F, F2 F RNA seq data/deseq2/Control_hypoxia_vs_Control_normoxia.csv
- __MACOSX/Figure 1/F1 F, F2 F RNA seq data/deseq2/._Control_hypoxia_vs_Control_normoxia.csv
- Figure 1/F1 F, F2 F RNA seq data/deseq2/HIF1B_normoxia_vs_Control_hypoxia.csv
- __MACOSX/Figure 1/F1 F, F2 F RNA seq data/deseq2/._HIF1B_normoxia_vs_Control_hypoxia.csv
- Figure 1/F1 F, F2 F RNA seq data/deseq2/USP43_hypoxia_vs_Control_normoxia.csv
- __MACOSX/Figure 1/F1 F, F2 F RNA seq data/deseq2/._USP43_hypoxia_vs_Control_normoxia.csv
- Figure 1/F1 F, F2 F RNA seq data/deseq2/USP43_normoxia_vs_Control_hypoxia.csv
- __MACOSX/Figure 1/F1 F, F2 F RNA seq data/deseq2/._USP43_normoxia_vs_Control_hypoxia.csv
- Figure 1/F1 F, F2 F RNA seq data/deseq2/Control_normoxia_vs_Control_hypoxia.csv
- __MACOSX/Figure 1/F1 F, F2 F RNA seq data/deseq2/._Control_normoxia_vs_Control_hypoxia.csv
- Figure 1/F1 F, F2 F RNA seq data/deseq2/deseq2.xlsx
- __MACOSX/Figure 1/F1 F, F2 F RNA seq data/deseq2/._deseq2.xlsx
- Figure 1/F1 F, F2 F RNA seq data/deseq2/HIF1B_hypoxia_vs_Control_normoxia.csv
- __MACOSX/Figure 1/F1 F, F2 F RNA seq data/deseq2/._HIF1B_hypoxia_vs_Control_normoxia.csv
