# Supplementary material for: Deubiquitinating enzyme mutagenesis screens identify a USP43-dependent HIF-1 transcriptional response
Source: EMBO J. 2024 Jul 15;43(17):8. doi: 10.1038/s44318-024-00166-6 (PMC11377827; doi:10.1038/s44318-024-00166-6)
Supplement: Supplementary file 5 — Source data Fig. 1 [file 44318_2024_166_MOESM5_ESM.zip › Figure 1/F1 B GFP high sort/24-Aug-2023.wsp]

<?xml version="1.0" encoding="UTF-8"?>
 <Workspace version="20.0"  modDate="Thu Aug 24 13:57:22 BST 2023"  clientTimestamp="1692881842108"  flowJoVersion="10.6.1"  drawRowBorders="1"  drawColumnBorders="1"  hideCompNodes="1"  curGroup="All Samples"  groupPaneHeight="-1"  xmlns:xsi="http://www.w3.org/2001/XMLSchema-instance"  xmlns:gating="http://www.isac-net.org/std/Gating-ML/v2.0/gating"  xmlns:transforms="http://www.isac-net.org/std/Gating-ML/v2.0/transformations"  xmlns:data-type="http://www.isac-net.org/std/Gating-ML/v2.0/datatypes"  xsi:schemaLocation="http://www.isac-net.org/std/Gating-ML/v2.0/gating http://www.isac-net.org/std/Gating-ML/v2.0/gating/Gating-ML.v2.0.xsd http://www.isac-net.org/std/Gating-ML/v2.0/transformations http://www.isac-net.org/std/Gating-ML/v2.0/gating/Transformations.v2.0.xsd http://www.isac-net.org/std/Gating-ML/v2.0/datatypes http://www.isac-net.org/std/Gating-ML/v2.0/gating/DataTypes.v2.0.xsd "  nonAutoSaveFileName="file:/J:/citiid_grp_nathan/Tekle/FACS%20Sorting/2020%2007%2023%20DUBs%20GFP%20High%20SORT%201/24-Aug-2023.wsp" >
   <WindowPosition x="20"  y="20"  width="600"  height="720"  displayed="1"  panelState="" />
   <TextTraits font="SansSerif"  size="11"  name=""  style="plain"  color="#000000"  background="#00ffffff"  just="left" />
   <Columns>
     <TColumn width="528" >
       <Property key="fj.appnode.prop.name" />
     </TColumn>
     <TColumn width="18" >
       <Property key="fj.appnode.prop.statistic" />
     </TColumn>
     <TColumn width="17" >
       <Property key="fj.appnode.prop.ncells" />
     </TColumn>
   </Columns>
   <Matrices/>
   <Cytometers>
     <Cytometer name="GENERIC"  cyt="BD Influx System"  useFCS3="1"  extraNegs="0"  widthBasis="-10"  linMin="0"  logMin="1"  linMax="10000"  logMax="10000"  linearRescale="1"  logRescale="1"  linFromKW="1"  logFromKW="1"  useGain="0"  useTransform="0"  transformType="LOG"  manufacturer=""  serialnumber=""  homepage="workspaces-and-samples/flowjo-and-your-cytometer/ws-instrumentation/"  icon="generic.png" >
       <LinParams>
         <Param>time</Param>
       </LinParams>
       <LogParams/>
       <FilterParams/>
       <TransformStore/>
     </Cytometer>
   </Cytometers>
   <Groups>
     <GroupNode name="All Samples"  annotation=""  owningGroup="All Samples"  expanded="1"  sortPriority="10"  count="-1" >
       <Graph smoothing="0"  backColor="#ffffff"  foreColor="#000000"  type="Pseudocolor"  fast="1" >
         <Axis dimension="x"  name=""  label=""  auto="auto" />
         <Axis dimension="y"  name=""  label=""  auto="auto" />
         <GraphSettings level="5%"  smoothingHighResolution="1"  contourHighResolution="1"  histogramSmoothingCount="0"  graphResolution="256"  showOutliers="0"  drawLargeDots="0"  dotsToDraw="8000"  tint="le.chartfill.tinted.40"  lineWeight="le.lineweight.normal"  lineStyle="le.linestyle.solid" />
         <GraphEnvironment showGrid="0"  showAxes="tnlTNL"  showGates="1"  showFreqOnPlots="1"  showGateNameOnPlots="1"  showMedians="0"  showUncomped="0"  addEventParam="0"  lastYAxisName="" >
           <TextTraits font="SansSerif"  size="11"  name="Labels"  style="plain"  color="#000000"  background="#00ffffff"  just="left" />
           <TextTraits font="SansSerif"  size="11"  name="LayoutGates"  style="plain"  color="#000000"  background="#00ffffff"  just="left" />
           <TextTraits font="SansSerif"  size="9"  name="Numbers"  style="plain"  color="#000000"  background="#00ffffff"  just="left" />
           <TextTraits font="SansSerif"  size="9"  name="Legend"  style="plain"  color="#000000"  background="#00ffffff"  just="left" />
         </GraphEnvironment>
       </Graph>
       <Subpopulations>
         <Population name="Alive"  annotation=""  owningGroup="All Samples"  expanded="1"  sortPriority="10"  count="5581" >
           <Graph smoothing="0"  backColor="#ffffff"  foreColor="#000000"  heatMapStatParameter="ROI Bits 1-16"  type="Pseudocolor"  fast="1" >
             <Axis dimension="x"  name="FSC"  label=""  auto="auto" />
             <Axis dimension="y"  name="SSC"  label=""  auto="auto" />
             <GraphSettings level="5%"  smoothingHighResolution="1"  contourHighResolution="1"  histogramSmoothingCount="0"  graphResolution="256"  showOutliers="0"  drawLargeDots="0"  dotsToDraw="8000"  tint="le.chartfill.tinted.40"  lineWeight="le.lineweight.normal"  lineStyle="le.linestyle.solid" />
             <GraphEnvironment showGrid="0"  showAxes="tnlTNL"  showGates="1"  showFreqOnPlots="1"  showGateNameOnPlots="1"  showMedians="0"  showUncomped="0"  addEventParam="0"  lastYAxisName="" >
               <TextTraits font="SansSerif"  size="11"  name="Labels"  style="plain"  color="#000000"  background="#00ffffff"  just="left" />
               <TextTraits font="SansSerif"  size="11"  name="LayoutGates"  style="plain"  color="#000000"  background="#00ffffff"  just="left" />
               <TextTraits font="SansSerif"  size="9"  name="Numbers"  style="plain"  color="#000000"  background="#00ffffff"  just="left" />
               <TextTraits font="SansSerif"  size="9"  name="Legend"  style="plain"  color="#000000"  background="#00ffffff"  just="left" />
               <WindowPosition x="620"  y="20"  width="390"  height="582"  displayed="1"  panelState="---" />
             </GraphEnvironment>
           </Graph>
           <Gate gating:id="ID1931377057" >
             <gating:PolygonGate eventsInside="1"  annoOffsetX="34"  annoOffsetY="45"  tint="#000000"  isTinted="0"  lineWeight="Normal"  userDefined="1"  quadId="-1"  gateResolution="256" >
               <gating:dimension>
                 <data-type:fcs-dimension data-type:name="FSC" />
               </gating:dimension>
               <gating:dimension>
                 <data-type:fcs-dimension data-type:name="SSC" />
               </gating:dimension>
               <gating:vertex>
                 <gating:coordinate data-type:value="11840.5378151261" />
                 <gating:coordinate data-type:value="28520.2962962963" />
               </gating:vertex>
               <gating:vertex>
                 <gating:coordinate data-type:value="19275.2941176471" />
                 <gating:coordinate data-type:value="35498.6666666667" />
               </gating:vertex>
               <gating:vertex>
                 <gating:coordinate data-type:value="30014.3865546218" />
                 <gating:coordinate data-type:value="31857.7777777778" />
               </gating:vertex>
               <gating:vertex>
                 <gating:coordinate data-type:value="28637.5798319328" />
                 <gating:coordinate data-type:value="19721.4814814815" />
               </gating:vertex>
               <gating:vertex>
                 <gating:coordinate data-type:value="18724.5714285714" />
                 <gating:coordinate data-type:value="10012.4444444444" />
               </gating:vertex>
               <gating:vertex>
                 <gating:coordinate data-type:value="12391.2605042017" />
                 <gating:coordinate data-type:value="12743.1111111111" />
               </gating:vertex>
               <gating:vertex>
                 <gating:coordinate data-type:value="9637.6470588235" />
                 <gating:coordinate data-type:value="23969.1851851852" />
               </gating:vertex>
             </gating:PolygonGate>
           </Gate>
           <Subpopulations>
             <Population name="Q1: GFP- , SSC+"  annotation=""  owningGroup="All Samples"  expanded="1"  sortPriority="10"  count="5570" >
               <Graph smoothing="0"  backColor="#ffffff"  foreColor="#000000"  heatMapStatParameter="ROI Bits 1-16"  type="Pseudocolor"  fast="1" >
                 <Axis dimension="x"  name="530_40[488]"  label=""  auto="auto" />
                 <Axis dimension="y"  name="SSC"  label=""  auto="auto" />
                 <GraphSettings level="5%"  smoothingHighResolution="1"  contourHighResolution="1"  histogramSmoothingCount="0"  graphResolution="256"  showOutliers="0"  drawLargeDots="0"  dotsToDraw="8000"  tint="le.chartfill.tinted.40"  lineWeight="le.lineweight.normal"  lineStyle="le.linestyle.solid" />
                 <GraphEnvironment showGrid="0"  showAxes="tnlTNL"  showGates="1"  showFreqOnPlots="1"  showGateNameOnPlots="1"  showMedians="0"  showUncomped="0"  addEventParam="0"  lastYAxisName="" >
                   <TextTraits font="SansSerif"  size="11"  name="Labels"  style="plain"  color="#000000"  background="#00ffffff"  just="left" />
                   <TextTraits font="SansSerif"  size="11"  name="LayoutGates"  style="plain"  color="#000000"  background="#00ffffff"  just="left" />
                   <TextTraits font="SansSerif"  size="9"  name="Numbers"  style="plain"  color="#000000"  background="#00ffffff"  just="left" />
                   <TextTraits font="SansSerif"  size="9"  name="Legend"  style="plain"  color="#000000"  background="#00ffffff"  just="left" />
                   <WindowPosition x="620"  y="20"  width="390"  height="582"  displayed="1"  panelState="---" />
                 </GraphEnvironment>
               </Graph>
               <Gate gating:id="ID1462335861"  gating:parent_id="ID1931377057" >
                 <gating:PolygonGate eventsInside="1"  annoOffsetX="0"  annoOffsetY="0"  tint="#000000"  isTinted="0"  lineWeight="Normal"  userDefined="1"  quadId="2"  gateResolution="256" >
                   <gating:dimension>
                     <data-type:fcs-dimension data-type:name="530_40[488]" />
                   </gating:dimension>
                   <gating:dimension>
                     <data-type:fcs-dimension data-type:name="SSC" />
                   </gating:dimension>
                   <gating:vertex>
                     <gating:coordinate data-type:value="0.9620403271" />
                     <gating:coordinate data-type:value="-606.8148148148" />
                   </gating:vertex>
                   <gating:vertex>
                     <gating:coordinate data-type:value="0.9620403271" />
                     <gating:coordinate data-type:value="65839.4074074074" />
                   </gating:vertex>
                   <gating:vertex>
                     <gating:coordinate data-type:value="17.5265920854" />
                     <gating:coordinate data-type:value="65839.4074074074" />
                   </gating:vertex>
                   <gating:vertex>
                     <gating:coordinate data-type:value="3.4499684705" />
                     <gating:coordinate data-type:value="2427.2592592593" />
                   </gating:vertex>
                 </gating:PolygonGate>
               </Gate>
             </Population>
             <Population name="Q2: GFP+ , SSC+"  annotation=""  owningGroup="All Samples"  expanded="1"  sortPriority="10"  count="11" >
               <Graph smoothing="0"  backColor="#ffffff"  foreColor="#000000"  heatMapStatParameter="ROI Bits 1-16"  type="Pseudocolor"  fast="1" >
                 <Axis dimension="x"  name="530_40[488]"  label=""  auto="auto" />
                 <Axis dimension="y"  name="SSC"  label=""  auto="auto" />
                 <GraphSettings level="5%"  smoothingHighResolution="1"  contourHighResolution="1"  histogramSmoothingCount="0"  graphResolution="256"  showOutliers="0"  drawLargeDots="0"  dotsToDraw="8000"  tint="le.chartfill.tinted.40"  lineWeight="le.lineweight.normal"  lineStyle="le.linestyle.solid" />
                 <GraphEnvironment showGrid="0"  showAxes="tnlTNL"  showGates="1"  showFreqOnPlots="1"  showGateNameOnPlots="1"  showMedians="0"  showUncomped="0"  addEventParam="0"  lastYAxisName="" >
                   <TextTraits font="SansSerif"  size="11"  name="Labels"  style="plain"  color="#000000"  background="#00ffffff"  just="left" />
                   <TextTraits font="SansSerif"  size="11"  name="LayoutGates"  style="plain"  color="#000000"  background="#00ffffff"  just="left" />
                   <TextTraits font="SansSerif"  size="9"  name="Numbers"  style="plain"  color="#000000"  background="#00ffffff"  just="left" />
                   <TextTraits font="SansSerif"  size="9"  name="Legend"  style="plain"  color="#000000"  background="#00ffffff"  just="left" />
                   <WindowPosition x="620"  y="20"  width="390"  height="582"  displayed="1"  panelState="---" />
                 </GraphEnvironment>
               </Graph>
               <Gate gating:id="ID650143538"  gating:parent_id="ID1931377057" >
                 <gating:PolygonGate eventsInside="1"  annoOffsetX="0"  annoOffsetY="0"  tint="#000000"  isTinted="0"  lineWeight="Normal"  userDefined="1"  quadId="3"  gateResolution="256" >
                   <gating:dimension>
                     <data-type:fcs-dimension data-type:name="530_40[488]" />
                   </gating:dimension>
                   <gating:dimension>
                     <data-type:fcs-dimension data-type:name="SSC" />
                   </gating:dimension>
                   <gating:vertex>
                     <gating:coordinate data-type:value="10000" />
                     <gating:coordinate data-type:value="-606.8148148148" />
                   </gating:vertex>
                   <gating:vertex>
                     <gating:coordinate data-type:value="10000" />
                     <gating:coordinate data-type:value="65839.4074074074" />
                   </gating:vertex>
                   <gating:vertex>
                     <gating:coordinate data-type:value="17.5265920854" />
                     <gating:coordinate data-type:value="65839.4074074074" />
                   </gating:vertex>
                   <gating:vertex>
                     <gating:coordinate data-type:value="3.4499684705" />
                     <gating:coordinate data-type:value="2427.2592592593" />
                   </gating:vertex>
                 </gating:PolygonGate>
               </Gate>
             </Population>
             <Population name="Q3: GFP+ , SSC-"  annotation=""  owningGroup="All Samples"  expanded="1"  sortPriority="10"  count="0" >
               <Graph smoothing="0"  backColor="#ffffff"  foreColor="#000000"  heatMapStatParameter="ROI Bits 1-16"  type="Pseudocolor"  fast="1" >
                 <Axis dimension="x"  name="530_40[488]"  label=""  auto="auto" />
                 <Axis dimension="y"  name="SSC"  label=""  auto="auto" />
                 <GraphSettings level="5%"  smoothingHighResolution="1"  contourHighResolution="1"  histogramSmoothingCount="0"  graphResolution="256"  showOutliers="0"  drawLargeDots="0"  dotsToDraw="8000"  tint="le.chartfill.tinted.40"  lineWeight="le.lineweight.normal"  lineStyle="le.linestyle.solid" />
                 <GraphEnvironment showGrid="0"  showAxes="tnlTNL"  showGates="1"  showFreqOnPlots="1"  showGateNameOnPlots="1"  showMedians="0"  showUncomped="0"  addEventParam="0"  lastYAxisName="" >
                   <TextTraits font="SansSerif"  size="11"  name="Labels"  style="plain"  color="#000000"  background="#00ffffff"  just="left" />
                   <TextTraits font="SansSerif"  size="11"  name="LayoutGates"  style="plain"  color="#000000"  background="#00ffffff"  just="left" />
                   <TextTraits font="SansSerif"  size="9"  name="Numbers"  style="plain"  color="#000000"  background="#00ffffff"  just="left" />
                   <TextTraits font="SansSerif"  size="9"  name="Legend"  style="plain"  color="#000000"  background="#00ffffff"  just="left" />
                   <WindowPosition x="620"  y="20"  width="390"  height="582"  displayed="1"  panelState="---" />
                 </GraphEnvironment>
               </Graph>
               <Gate gating:id="ID1673916901"  gating:parent_id="ID1931377057" >
                 <gating:PolygonGate eventsInside="1"  annoOffsetX="0"  annoOffsetY="0"  tint="#000000"  isTinted="0"  lineWeight="Normal"  userDefined="1"  quadId="1"  gateResolution="256" >
                   <gating:dimension>
                     <data-type:fcs-dimension data-type:name="530_40[488]" />
                   </gating:dimension>
                   <gating:dimension>
                     <data-type:fcs-dimension data-type:name="SSC" />
                   </gating:dimension>
                   <gating:vertex>
                     <gating:coordinate data-type:value="10000" />
                     <gating:coordinate data-type:value="-606.8148148148" />
                   </gating:vertex>
                   <gating:vertex>
                     <gating:coordinate data-type:value="10000" />
                     <gating:coordinate data-type:value="0" />
                   </gating:vertex>
                   <gating:vertex>
                     <gating:coordinate data-type:value="10000" />
                     <gating:coordinate data-type:value="0" />
                   </gating:vertex>
                   <gating:vertex>
                     <gating:coordinate data-type:value="3.4499684705" />
                     <gating:coordinate data-type:value="2427.2592592593" />
                   </gating:vertex>
                 </gating:PolygonGate>
               </Gate>
             </Population>
             <Population name="Q4: GFP- , SSC-"  annotation=""  owningGroup="All Samples"  expanded="1"  sortPriority="10"  count="0" >
               <Graph smoothing="0"  backColor="#ffffff"  foreColor="#000000"  heatMapStatParameter="ROI Bits 1-16"  type="Pseudocolor"  fast="1" >
                 <Axis dimension="x"  name="530_40[488]"  label=""  auto="auto" />
                 <Axis dimension="y"  name="SSC"  label=""  auto="auto" />
                 <GraphSettings level="5%"  smoothingHighResolution="1"  contourHighResolution="1"  histogramSmoothingCount="0"  graphResolution="256"  showOutliers="0"  drawLargeDots="0"  dotsToDraw="8000"  tint="le.chartfill.tinted.40"  lineWeight="le.lineweight.normal"  lineStyle="le.linestyle.solid" />
                 <GraphEnvironment showGrid="0"  showAxes="tnlTNL"  showGates="1"  showFreqOnPlots="1"  showGateNameOnPlots="1"  showMedians="0"  showUncomped="0"  addEventParam="0"  lastYAxisName="" >
                   <TextTraits font="SansSerif"  size="11"  name="Labels"  style="plain"  color="#000000"  background="#00ffffff"  just="left" />
                   <TextTraits font="SansSerif"  size="11"  name="LayoutGates"  style="plain"  color="#000000"  background="#00ffffff"  just="left" />
                   <TextTraits font="SansSerif"  size="9"  name="Numbers"  style="plain"  color="#000000"  background="#00ffffff"  just="left" />
                   <TextTraits font="SansSerif"  size="9"  name="Legend"  style="plain"  color="#000000"  background="#00ffffff"  just="left" />
                   <WindowPosition x="620"  y="20"  width="390"  height="582"  displayed="1"  panelState="---" />
                 </GraphEnvironment>
               </Graph>
               <Gate gating:id="ID1366636735"  gating:parent_id="ID1931377057" >
                 <gating:PolygonGate eventsInside="1"  annoOffsetX="0"  annoOffsetY="0"  tint="#000000"  isTinted="0"  lineWeight="Normal"  userDefined="1"  quadId="0"  gateResolution="256" >
                   <gating:dimension>
                     <data-type:fcs-dimension data-type:name="530_40[488]" />
                   </gating:dimension>
                   <gating:dimension>
                     <data-type:fcs-dimension data-type:name="SSC" />
                   </gating:dimension>
                   <gating:vertex>
                     <gating:coordinate data-type:value="0.9620403271" />
                     <gating:coordinate data-type:value="-606.8148148148" />
                   </gating:vertex>
                   <gating:vertex>
                     <gating:coordinate data-type:value="0.9620403271" />
                     <gating:coordinate data-type:value="0" />
                   </gating:vertex>
                   <gating:vertex>
                     <gating:coordinate data-type:value="10000" />
                     <gating:coordinate data-type:value="0" />
                   </gating:vertex>
                   <gating:vertex>
                     <gating:coordinate data-type:value="3.4499684705" />
                     <gating:coordinate data-type:value="2427.2592592593" />
                   </gating:vertex>
                 </gating:PolygonGate>
               </Gate>
             </Population>
           </Subpopulations>
         </Population>
       </Subpopulations>
       <Group name="All Samples"  live="1"  role="ws.group.dlog.test"  key=""  synchronized="0"  foreground="#000000"  fontStyle="bold" >
         <Criteria/>
         <SampleRefs>
           <SampleRef sampleID="1" />
           <SampleRef sampleID="4" />
           <SampleRef sampleID="3" />
           <SampleRef sampleID="2" />
         </SampleRefs>
         <Keywords/>
       </Group>
     </GroupNode>
     <GroupNode name="Compensation"  annotation=""  owningGroup="Compensation"  expanded="1"  sortPriority="10"  count="-1" >
       <Graph smoothing="0"  backColor="#ffffff"  foreColor="#000000"  type="Pseudocolor"  fast="1" >
         <Axis dimension="x"  name=""  label=""  auto="auto" />
         <Axis dimension="y"  name=""  label=""  auto="auto" />
         <GraphSettings level="5%"  smoothingHighResolution="1"  contourHighResolution="1"  histogramSmoothingCount="0"  graphResolution="256"  showOutliers="0"  drawLargeDots="0"  dotsToDraw="8000"  tint="le.chartfill.tinted.40"  lineWeight="le.lineweight.normal"  lineStyle="le.linestyle.solid" />
         <GraphEnvironment showGrid="0"  showAxes="tnlTNL"  showGates="1"  showFreqOnPlots="1"  showGateNameOnPlots="1"  showMedians="0"  showUncomped="0"  addEventParam="0"  lastYAxisName="" >
           <TextTraits font="SansSerif"  size="11"  name="Labels"  style="plain"  color="#000000"  background="#00ffffff"  just="left" />
           <TextTraits font="SansSerif"  size="11"  name="LayoutGates"  style="plain"  color="#000000"  background="#00ffffff"  just="left" />
           <TextTraits font="SansSerif"  size="9"  name="Numbers"  style="plain"  color="#000000"  background="#00ffffff"  just="left" />
           <TextTraits font="SansSerif"  size="9"  name="Legend"  style="plain"  color="#000000"  background="#00ffffff"  just="left" />
         </GraphEnvironment>
       </Graph>
       <Group name="Compensation"  live="1"  role="ws.group.dlog.compensation"  key=""  synchronized="0"  foreground="#bc1900"  fontStyle="bold" >
         <Criteria>
           <Criterion connector="And"  keyword="$FIL"  function="Contains"  value="comp" />
           <Criterion connector="Or"  keyword="$FIL"  function="Contains"  value="unstained" />
         </Criteria>
         <Keywords/>
       </Group>
     </GroupNode>
   </Groups>
   <SampleList>
     <Sample>
       <DataSet uri="file:/J:/citiid_grp_nathan/Tekle/FACS%20Sorting/2020%2007%2023%20DUBs%20GFP%20High%20SORT%201/HeLa%20DUBs%20+%20ctrl%20150720_001.fcs"  sampleID="1" />
       <Transformations>
         <transforms:linear transforms:minRange="0"  transforms:maxRange="65536"  gain="1" >
           <data-type:parameter data-type:name="Trigger Pulse Width" />
         </transforms:linear>
         <transforms:linear transforms:minRange="0"  transforms:maxRange="64"  gain="0.0009765625" >
           <data-type:parameter data-type:name="Time 1" />
         </transforms:linear>
         <transforms:linear transforms:minRange="0"  transforms:maxRange="64"  gain="0.0009765625" >
           <data-type:parameter data-type:name="Time 2" />
         </transforms:linear>
         <transforms:linear transforms:minRange="0"  transforms:maxRange="64"  gain="0.0009765625" >
           <data-type:parameter data-type:name="Time 3" />
         </transforms:linear>
         <transforms:linear transforms:minRange="0"  transforms:maxRange="65536"  gain="1" >
           <data-type:parameter data-type:name="Drop Phase" />
         </transforms:linear>
         <transforms:log transforms:offset="1"  transforms:decades="4.8164799306" >
           <data-type:parameter data-type:name="ROI Bits 1-16" />
         </transforms:log>
         <transforms:log transforms:offset="1"  transforms:decades="4.8164799306" >
           <data-type:parameter data-type:name="ROI Bits 17-32" />
         </transforms:log>
         <transforms:linear transforms:minRange="0"  transforms:maxRange="65536"  gain="1" >
           <data-type:parameter data-type:name="Classifier Bits" />
         </transforms:linear>
         <transforms:log transforms:offset="1"  transforms:decades="4.8164799306" >
           <data-type:parameter data-type:name="Sort Result Bits" />
         </transforms:log>
         <transforms:linear transforms:minRange="0"  transforms:maxRange="65536"  gain="1" >
           <data-type:parameter data-type:name="Sort Enable Bits" />
         </transforms:linear>
         <transforms:linear transforms:minRange="0"  transforms:maxRange="65536"  gain="1" >
           <data-type:parameter data-type:name="FSC" />
         </transforms:linear>
         <transforms:log transforms:offset="1"  transforms:decades="4.8164799306" >
           <data-type:parameter data-type:name="*FSC" />
         </transforms:log>
         <transforms:linear transforms:minRange="0"  transforms:maxRange="65536"  gain="1" >
           <data-type:parameter data-type:name="SSC" />
         </transforms:linear>
         <transforms:log transforms:offset="1"  transforms:decades="4.8164799306" >
           <data-type:parameter data-type:name="*SSC" />
         </transforms:log>
         <transforms:log transforms:offset="1"  transforms:decades="4" >
           <data-type:parameter data-type:name="530_40[488]" />
         </transforms:log>
         <transforms:log transforms:offset="1"  transforms:decades="4" >
           <data-type:parameter data-type:name="*530_40[488]" />
         </transforms:log>
         <transforms:log transforms:offset="1"  transforms:decades="4" >
           <data-type:parameter data-type:name="585_29[488]" />
         </transforms:log>
         <transforms:log transforms:offset="1"  transforms:decades="4" >
           <data-type:parameter data-type:name="*585_29[488]" />
         </transforms:log>
         <transforms:log transforms:offset="1"  transforms:decades="4" >
           <data-type:parameter data-type:name="460_50[405]" />
         </transforms:log>
         <transforms:log transforms:offset="1"  transforms:decades="4" >
           <data-type:parameter data-type:name="*460_50[405]" />
         </transforms:log>
         <transforms:log transforms:offset="1"  transforms:decades="4" >
           <data-type:parameter data-type:name="520_35[405]" />
         </transforms:log>
         <transforms:log transforms:offset="1"  transforms:decades="4" >
           <data-type:parameter data-type:name="*520_35[405]" />
         </transforms:log>
         <transforms:log transforms:offset="1"  transforms:decades="4" >
           <data-type:parameter data-type:name="610_20[405]" />
         </transforms:log>
         <transforms:log transforms:offset="1"  transforms:decades="4" >
           <data-type:parameter data-type:name="*610_20[405]" />
         </transforms:log>
         <transforms:log transforms:offset="1"  transforms:decades="4" >
           <data-type:parameter data-type:name="660_20[405]" />
         </transforms:log>
         <transforms:log transforms:offset="1"  transforms:decades="4" >
           <data-type:parameter data-type:name="*660_20[405]" />
         </transforms:log>
         <transforms:log transforms:offset="1"  transforms:decades="4" >
           <data-type:parameter data-type:name="710_50[405]" />
         </transforms:log>
         <transforms:log transforms:offset="1"  transforms:decades="4" >
           <data-type:parameter data-type:name="*710_50[405]" />
         </transforms:log>
         <transforms:log transforms:offset="1"  transforms:decades="4" >
           <data-type:parameter data-type:name="750_LP[405]" />
         </transforms:log>
         <transforms:log transforms:offset="1"  transforms:decades="4" >
           <data-type:parameter data-type:name="*750_LP[405]" />
         </transforms:log>
         <transforms:log transforms:offset="1"  transforms:decades="4" >
           <data-type:parameter data-type:name="585_29[561]" />
         </transforms:log>
         <transforms:log transforms:offset="1"  transforms:decades="4" >
           <data-type:parameter data-type:name="*585_29[561]" />
         </transforms:log>
         <transforms:log transforms:offset="1"  transforms:decades="4" >
           <data-type:parameter data-type:name="610_20[561]" />
         </transforms:log>
         <transforms:log transforms:offset="1"  transforms:decades="4" >
           <data-type:parameter data-type:name="*610_20[561]" />
         </transforms:log>
         <transforms:log transforms:offset="1"  transforms:decades="4" >
           <data-type:parameter data-type:name="670_30[561]" />
         </transforms:log>
         <transforms:log transforms:offset="1"  transforms:decades="4" >
           <data-type:parameter data-type:name="*670_30[561]" />
         </transforms:log>
         <transforms:log transforms:offset="1"  transforms:decades="4" >
           <data-type:parameter data-type:name="710_50[561]" />
         </transforms:log>
         <transforms:log transforms:offset="1"  transforms:decades="4" >
           <data-type:parameter data-type:name="*710_50[561]" />
         </transforms:log>
         <transforms:log transforms:offset="1"  transforms:decades="4" >
           <data-type:parameter data-type:name="670_30[640]" />
         </transforms:log>
         <transforms:log transforms:offset="1"  transforms:decades="4" >
           <data-type:parameter data-type:name="*670_30[640]" />
         </transforms:log>
         <transforms:log transforms:offset="1"  transforms:decades="4" >
           <data-type:parameter data-type:name="710_50[640]" />
         </transforms:log>
         <transforms:log transforms:offset="1"  transforms:decades="4" >
           <data-type:parameter data-type:name="*710_50[640]" />
         </transforms:log>
         <transforms:log transforms:offset="1"  transforms:decades="4" >
           <data-type:parameter data-type:name="750_LP[561]" />
         </transforms:log>
         <transforms:log transforms:offset="1"  transforms:decades="4" >
           <data-type:parameter data-type:name="*750_LP[561]" />
         </transforms:log>
         <transforms:log transforms:offset="1"  transforms:decades="4" >
           <data-type:parameter data-type:name="750_LP[640]" />
         </transforms:log>
         <transforms:log transforms:offset="1"  transforms:decades="4" >
           <data-type:parameter data-type:name="*750_LP[640]" />
         </transforms:log>
         <transforms:log transforms:offset="1"  transforms:decades="4.8164799306" >
           <data-type:parameter data-type:name="ADC 19" />
         </transforms:log>
         <transforms:log transforms:offset="1"  transforms:decades="4.8164799306" >
           <data-type:parameter data-type:name="*ADC 19" />
         </transforms:log>
         <transforms:log transforms:offset="1"  transforms:decades="4.8164799306" >
           <data-type:parameter data-type:name="ADC 20" />
         </transforms:log>
         <transforms:log transforms:offset="1"  transforms:decades="4.8164799306" >
           <data-type:parameter data-type:name="*ADC 20" />
         </transforms:log>
         <transforms:log transforms:offset="1"  transforms:decades="4.8164799306" >
           <data-type:parameter data-type:name="ADC 21" />
         </transforms:log>
         <transforms:log transforms:offset="1"  transforms:decades="4.8164799306" >
           <data-type:parameter data-type:name="*ADC 21" />
         </transforms:log>
         <transforms:log transforms:offset="1"  transforms:decades="4.8164799306" >
           <data-type:parameter data-type:name="ADC 22" />
         </transforms:log>
         <transforms:log transforms:offset="1"  transforms:decades="4.8164799306" >
           <data-type:parameter data-type:name="*ADC 22" />
         </transforms:log>
         <transforms:log transforms:offset="1"  transforms:decades="4.8164799306" >
           <data-type:parameter data-type:name="ADC 23" />
         </transforms:log>
         <transforms:log transforms:offset="1"  transforms:decades="4.8164799306" >
           <data-type:parameter data-type:name="*ADC 23" />
         </transforms:log>
         <transforms:log transforms:offset="1"  transforms:decades="4.8164799306" >
           <data-type:parameter data-type:name="ADC 24" />
         </transforms:log>
         <transforms:log transforms:offset="1"  transforms:decades="4.8164799306" >
           <data-type:parameter data-type:name="*ADC 24" />
         </transforms:log>
         <transforms:linear transforms:minRange="0"  transforms:maxRange="65536"  gain="1" >
           <data-type:parameter data-type:name="FSC Area" />
         </transforms:linear>
         <transforms:linear transforms:minRange="0"  transforms:maxRange="65536"  gain="1" >
           <data-type:parameter data-type:name="FSC Width" />
         </transforms:linear>
         <transforms:linear transforms:minRange="0"  transforms:maxRange="65536"  gain="1" >
           <data-type:parameter data-type:name="SSC Area" />
         </transforms:linear>
         <transforms:linear transforms:minRange="0"  transforms:maxRange="65536"  gain="1" >
           <data-type:parameter data-type:name="SSC Width" />
         </transforms:linear>
         <transforms:log transforms:offset="1"  transforms:decades="4" >
           <data-type:parameter data-type:name="530_40[488] Area" />
         </transforms:log>
         <transforms:log transforms:offset="1"  transforms:decades="4" >
           <data-type:parameter data-type:name="530_40[488] Width" />
         </transforms:log>
         <transforms:linear transforms:minRange="0"  transforms:maxRange="64"  gain="0.1006289308" >
           <data-type:parameter data-type:name="TIME" />
         </transforms:linear>
       </Transformations>
       <Keywords>
         <Keyword name="FJ_FCS_VERSION"  value="3" />
         <Keyword name="APPLICATION"  value="BD FACS    Sortware 1.2.0.142" />
         <Keyword name="$BEGINANALYSIS"  value="0" />
         <Keyword name="$BEGINDATA"  value="7658                " />
         <Keyword name="$BEGINSTEXT"  value="256" />
         <Keyword name="$BTIM"  value="11:16:15:54" />
         <Keyword name="$BYTEORD"  value="1,2,3,4" />
         <Keyword name="$CYT"  value="BD Influx System" />
         <Keyword name="$CYTSN"  value="X646500J3001" />
         <Keyword name="$DATATYPE"  value="I" />
         <Keyword name="$DATE"  value="15-JUL-2020" />
         <Keyword name="DEFLECTIONGAIN"  value="139" />
         <Keyword name="DROPAMPLITUDE"  value="20.00" />
         <Keyword name="DROPDELAY"  value="36.1855" />
         <Keyword name="DROPFREQUENCY"  value="38.90" />
         <Keyword name="DROPPHASE"  value="0xFFFF" />
         <Keyword name="$ENDANALYSIS"  value="0" />
         <Keyword name="$ENDDATA"  value="6507657             " />
         <Keyword name="$ENDSTEXT"  value="7657                " />
         <Keyword name="$ETIM"  value="11:17:19:33" />
         <Keyword name="EXTRACOIN"  value="4" />
         <Keyword name="$FIL"  value="C:\Users\Admin\Documents\BD\Users\Tekle Pauzaite\150720\HeLa DUBs + ctrl 150720_001.fcs" />
         <Keyword name="FIRMWAREVERSION"  value="7.5.1.3.16" />
         <Keyword name="FLASHCHARGE"  value="Off" />
         <Keyword name="LASER1DELAY"  value="0" />
         <Keyword name="LASER1NAME"  value="Laser 1" />
         <Keyword name="LASER1POWER"  value="0" />
         <Keyword name="LASER1WAVELENGTH"  value="0" />
         <Keyword name="LASER2DELAY"  value="4.63" />
         <Keyword name="LASER2NAME"  value="Laser 2" />
         <Keyword name="LASER2POWER"  value="0" />
         <Keyword name="LASER2WAVELENGTH"  value="0" />
         <Keyword name="LASER3DELAY"  value="8.54" />
         <Keyword name="LASER3NAME"  value="Laser 3" />
         <Keyword name="LASER3POWER"  value="0" />
         <Keyword name="LASER3WAVELENGTH"  value="0" />
         <Keyword name="LASER4DELAY"  value="13.08" />
         <Keyword name="LASER4NAME"  value="Laser 4" />
         <Keyword name="LASER4POWER"  value="0" />
         <Keyword name="LASER4WAVELENGTH"  value="0" />
         <Keyword name="$MODE"  value="L" />
         <Keyword name="$NEXTDATA"  value="0" />
         <Keyword name="NOZZLEDIAMETER"  value="0" />
         <Keyword name="NUMDROPS"  value="1.0" />
         <Keyword name="NUMSORTWAYS"  value="2" />
         <Keyword name="$PAR"  value="65" />
         <Keyword name="PROCESSORS"  value="8" />
         <Keyword name="SHEATHPRESSURE"  value="0" />
         <Keyword name="$SMNO"  value="001" />
         <Keyword name="SORTBUCKETDEFLECTION1"  value="-0.50" />
         <Keyword name="SORTBUCKETLIMIT1"  value="0" />
         <Keyword name="SORTMODE"  value="Purify" />
         <Keyword name="SPILL"  value="24,FSC,SSC,530_40[488],585_29[488],460_50[405],520_35[405],610_20[405],660_20[405],710_50[405],750_LP[405],585_29[561],610_20[561],670_30[561],710_50[561],670_30[640],710_50[640],750_LP[561],750_LP[640],ADC 19,ADC 20,ADC 21,ADC 22,ADC 23,ADC 24,1,0,0,0,0,0,0,0,0,0,0,0,0,0,0,0,0,0,0,0,0,0,0,0,0,1,0,0,0,0,0,0,0,0,0,0,0,0,0,0,0,0,0,0,0,0,0,0,0,0,1,0,0,0,0,0,0,0,0,0,0,0,0,0,0,0,0,0,0,0,0,0,0,0,0,1,0,0,0,0,0,0,0,0,0,0,0,0,0,0,0,0,0,0,0,0,0,0,0,0,1,0,0,0,0,0,0,0,0,0,0,0,0,0,0,0,0,0,0,0,0,0,0,0,0,1,0,0,0,0,0,0,0,0,0,0,0,0,0,0,0,0,0,0,0,0,0,0,0,0,1,0,0,0,0,0,0,0,0,0,0,0,0,0,0,0,0,0,0,0,0,0,0,0,0,1,0,0,0,0,0,0,0,0,0,0,0,0,0,0,0,0,0,0,0,0,0,0,0,0,1,0,0,0,0,0,0,0,0,0,0,0,0,0,0,0,0,0,0,0,0,0,0,0,0,1,0,0,0,0,0,0,0,0,0,0,0,0,0,0,0,0,0,0,0,0,0,0,0,0,1,0,0,0,0,0,0,0,0,0,0,0,0,0,0,0,0,0,0,0,0,0,0,0,0,1,0,0,0,0,0,0,0,0,0,0,0,0,0,0,0,0,0,0,0,0,0,0,0,0,1,0,0,0,0,0,0,0,0,0,0,0,0,0,0,0,0,0,0,0,0,0,0,0,0,1,0,0,0,0,0,0,0,0,0,0,0,0,0,0,0,0,0,0,0,0,0,0,0,0,1,0,0,0,0,0,0,0,0,0,0,0,0,0,0,0,0,0,0,0,0,0,0,0,0,1,0,0,0,0,0,0,0,0,0,0,0,0,0,0,0,0,0,0,0,0,0,0,0,0,1,0,0,0,0,0,0,0,0,0,0,0,0,0,0,0,0,0,0,0,0,0,0,0,0,1,0,0,0,0,0,0,0,0,0,0,0,0,0,0,0,0,0,0,0,0,0,0,0,0,1,0,0,0,0,0,0,0,0,0,0,0,0,0,0,0,0,0,0,0,0,0,0,0,0,1,0,0,0,0,0,0,0,0,0,0,0,0,0,0,0,0,0,0,0,0,0,0,0,0,1,0,0,0,0,0,0,0,0,0,0,0,0,0,0,0,0,0,0,0,0,0,0,0,0,1,0,0,0,0,0,0,0,0,0,0,0,0,0,0,0,0,0,0,0,0,0,0,0,0,1,0,0,0,0,0,0,0,0,0,0,0,0,0,0,0,0,0,0,0,0,0,0,0,0,1" />
         <Keyword name="STREAMFOCUS"  value="17.4" />
         <Keyword name="$SYS"  value="Windows 7 Version 6.1.7601.65536" />
         <Keyword name="TIMEMAXSCALE"  value="100" />
         <Keyword name="$TIMESTEP"  value="0.01" />
         <Keyword name="$TOT"  value="50000               " />
         <Keyword name="$TR"  value="FSC,100" />
         <Keyword name="UTOPEXBUILD"  value="1.2.0.106" />
         <Keyword name="VOLTAGECHANGED"  value="0" />
         <Keyword name="$P1B"  value="16" />
         <Keyword name="P1CHANNELTYPE"  value="2" />
         <Keyword name="$P1E"  value="0,0" />
         <Keyword name="$P1N"  value="Trigger Pulse Width" />
         <Keyword name="$P1R"  value="65536" />
         <Keyword name="$P2B"  value="16" />
         <Keyword name="P2CHANNELTYPE"  value="1" />
         <Keyword name="$P2E"  value="0,0" />
         <Keyword name="$P2N"  value="Time 1" />
         <Keyword name="$P2R"  value="65536" />
         <Keyword name="$P2S"  value="Time 1" />
         <Keyword name="$P3B"  value="16" />
         <Keyword name="P3CHANNELTYPE"  value="1" />
         <Keyword name="$P3E"  value="0,0" />
         <Keyword name="$P3N"  value="Time 2" />
         <Keyword name="$P3R"  value="65536" />
         <Keyword name="$P3S"  value="Time 2" />
         <Keyword name="$P4B"  value="16" />
         <Keyword name="P4CHANNELTYPE"  value="1" />
         <Keyword name="$P4E"  value="0,0" />
         <Keyword name="$P4N"  value="Time 3" />
         <Keyword name="$P4R"  value="65536" />
         <Keyword name="$P5B"  value="16" />
         <Keyword name="P5CHANNELTYPE"  value="10" />
         <Keyword name="$P5E"  value="0,0" />
         <Keyword name="$P5N"  value="Drop Phase" />
         <Keyword name="$P5R"  value="65536" />
         <Keyword name="$P6B"  value="16" />
         <Keyword name="P6CHANNELTYPE"  value="7" />
         <Keyword name="$P6E"  value="0,0" />
         <Keyword name="$P6N"  value="ROI Bits 1-16" />
         <Keyword name="$P6R"  value="65536" />
         <Keyword name="$P7B"  value="16" />
         <Keyword name="P7CHANNELTYPE"  value="7" />
         <Keyword name="$P7E"  value="0,0" />
         <Keyword name="$P7N"  value="ROI Bits 17-32" />
         <Keyword name="$P7R"  value="65536" />
         <Keyword name="$P8B"  value="16" />
         <Keyword name="P8CHANNELTYPE"  value="8" />
         <Keyword name="$P8E"  value="0,0" />
         <Keyword name="$P8N"  value="Classifier Bits" />
         <Keyword name="$P8R"  value="65536" />
         <Keyword name="$P9B"  value="16" />
         <Keyword name="P9CHANNELTYPE"  value="11" />
         <Keyword name="$P9E"  value="0,0" />
         <Keyword name="$P9N"  value="Sort Result Bits" />
         <Keyword name="$P9R"  value="65536" />
         <Keyword name="$P10B"  value="16" />
         <Keyword name="P10CHANNELTYPE"  value="9" />
         <Keyword name="$P10E"  value="0,0" />
         <Keyword name="$P10N"  value="Sort Enable Bits" />
         <Keyword name="$P10R"  value="65536" />
         <Keyword name="$P11B"  value="16" />
         <Keyword name="P11CHANNELTYPE"  value="3" />
         <Keyword name="$P11E"  value="0,0" />
         <Keyword name="P11LASER"  value="1" />
         <Keyword name="$P11N"  value="FSC" />
         <Keyword name="$P11R"  value="65536" />
         <Keyword name="$P11V"  value="17.67917" />
         <Keyword name="$P12B"  value="16" />
         <Keyword name="P12CHANNELTYPE"  value="6" />
         <Keyword name="$P12E"  value="0,0" />
         <Keyword name="$P12N"  value="*FSC" />
         <Keyword name="$P12R"  value="65536" />
         <Keyword name="$P13B"  value="16" />
         <Keyword name="P13CHANNELTYPE"  value="3" />
         <Keyword name="$P13E"  value="0,0" />
         <Keyword name="P13LASER"  value="1" />
         <Keyword name="$P13N"  value="SSC" />
         <Keyword name="$P13R"  value="65536" />
         <Keyword name="$P13V"  value="20.81772" />
         <Keyword name="$P14B"  value="16" />
         <Keyword name="P14CHANNELTYPE"  value="6" />
         <Keyword name="$P14E"  value="0,0" />
         <Keyword name="$P14N"  value="*SSC" />
         <Keyword name="$P14R"  value="65536" />
         <Keyword name="$P15B"  value="16" />
         <Keyword name="P15CHANNELTYPE"  value="3" />
         <Keyword name="$P15E"  value="4,1" />
         <Keyword name="P15LASER"  value="1" />
         <Keyword name="$P15N"  value="530_40[488]" />
         <Keyword name="$P15R"  value="65536" />
         <Keyword name="$P15S"  value="GFP" />
         <Keyword name="$P15V"  value="24.82172" />
         <Keyword name="$P16B"  value="16" />
         <Keyword name="P16CHANNELTYPE"  value="6" />
         <Keyword name="$P16E"  value="4,1" />
         <Keyword name="$P16N"  value="*530_40[488]" />
         <Keyword name="$P16R"  value="65536" />
         <Keyword name="$P16S"  value="GFP" />
         <Keyword name="$P17B"  value="16" />
         <Keyword name="P17CHANNELTYPE"  value="3" />
         <Keyword name="$P17E"  value="4,1" />
         <Keyword name="P17LASER"  value="1" />
         <Keyword name="$P17N"  value="585_29[488]" />
         <Keyword name="$P17R"  value="65536" />
         <Keyword name="$P17V"  value="38.21079" />
         <Keyword name="$P18B"  value="16" />
         <Keyword name="P18CHANNELTYPE"  value="6" />
         <Keyword name="$P18E"  value="4,1" />
         <Keyword name="$P18N"  value="*585_29[488]" />
         <Keyword name="$P18R"  value="65536" />
         <Keyword name="$P19B"  value="16" />
         <Keyword name="P19CHANNELTYPE"  value="3" />
         <Keyword name="$P19E"  value="4,1" />
         <Keyword name="P19LASER"  value="2" />
         <Keyword name="$P19N"  value="460_50[405]" />
         <Keyword name="$P19R"  value="65536" />
         <Keyword name="$P19S"  value="BFP" />
         <Keyword name="$P19V"  value="32.34321" />
         <Keyword name="$P20B"  value="16" />
         <Keyword name="P20CHANNELTYPE"  value="6" />
         <Keyword name="$P20E"  value="4,1" />
         <Keyword name="$P20N"  value="*460_50[405]" />
         <Keyword name="$P20R"  value="65536" />
         <Keyword name="$P20S"  value="BFP" />
         <Keyword name="$P21B"  value="16" />
         <Keyword name="P21CHANNELTYPE"  value="3" />
         <Keyword name="$P21E"  value="4,1" />
         <Keyword name="P21LASER"  value="2" />
         <Keyword name="$P21N"  value="520_35[405]" />
         <Keyword name="$P21R"  value="65536" />
         <Keyword name="$P21V"  value="39.62182" />
         <Keyword name="$P22B"  value="16" />
         <Keyword name="P22CHANNELTYPE"  value="6" />
         <Keyword name="$P22E"  value="4,1" />
         <Keyword name="$P22N"  value="*520_35[405]" />
         <Keyword name="$P22R"  value="65536" />
         <Keyword name="$P23B"  value="16" />
         <Keyword name="P23CHANNELTYPE"  value="3" />
         <Keyword name="$P23E"  value="4,1" />
         <Keyword name="P23LASER"  value="2" />
         <Keyword name="$P23N"  value="610_20[405]" />
         <Keyword name="$P23R"  value="65536" />
         <Keyword name="$P23V"  value="49.83" />
         <Keyword name="$P24B"  value="16" />
         <Keyword name="P24CHANNELTYPE"  value="6" />
         <Keyword name="$P24E"  value="4,1" />
         <Keyword name="$P24N"  value="*610_20[405]" />
         <Keyword name="$P24R"  value="65536" />
         <Keyword name="$P25B"  value="16" />
         <Keyword name="P25CHANNELTYPE"  value="3" />
         <Keyword name="$P25E"  value="4,1" />
         <Keyword name="P25LASER"  value="2" />
         <Keyword name="$P25N"  value="660_20[405]" />
         <Keyword name="$P25R"  value="65536" />
         <Keyword name="$P25V"  value="61.04" />
         <Keyword name="$P26B"  value="16" />
         <Keyword name="P26CHANNELTYPE"  value="6" />
         <Keyword name="$P26E"  value="4,1" />
         <Keyword name="$P26N"  value="*660_20[405]" />
         <Keyword name="$P26R"  value="65536" />
         <Keyword name="$P27B"  value="16" />
         <Keyword name="P27CHANNELTYPE"  value="3" />
         <Keyword name="$P27E"  value="4,1" />
         <Keyword name="P27LASER"  value="2" />
         <Keyword name="$P27N"  value="710_50[405]" />
         <Keyword name="$P27R"  value="65536" />
         <Keyword name="$P27V"  value="54.29751" />
         <Keyword name="$P28B"  value="16" />
         <Keyword name="P28CHANNELTYPE"  value="6" />
         <Keyword name="$P28E"  value="4,1" />
         <Keyword name="$P28N"  value="*710_50[405]" />
         <Keyword name="$P28R"  value="65536" />
         <Keyword name="$P29B"  value="16" />
         <Keyword name="P29CHANNELTYPE"  value="3" />
         <Keyword name="$P29E"  value="4,1" />
         <Keyword name="P29LASER"  value="2" />
         <Keyword name="$P29N"  value="750_LP[405]" />
         <Keyword name="$P29R"  value="65536" />
         <Keyword name="$P29V"  value="54" />
         <Keyword name="$P30B"  value="16" />
         <Keyword name="P30CHANNELTYPE"  value="6" />
         <Keyword name="$P30E"  value="4,1" />
         <Keyword name="$P30N"  value="*750_LP[405]" />
         <Keyword name="$P30R"  value="65536" />
         <Keyword name="$P31B"  value="16" />
         <Keyword name="P31CHANNELTYPE"  value="3" />
         <Keyword name="$P31E"  value="4,1" />
         <Keyword name="P31LASER"  value="3" />
         <Keyword name="$P31N"  value="585_29[561]" />
         <Keyword name="$P31R"  value="65536" />
         <Keyword name="$P31V"  value="50.41904" />
         <Keyword name="$P32B"  value="16" />
         <Keyword name="P32CHANNELTYPE"  value="6" />
         <Keyword name="$P32E"  value="4,1" />
         <Keyword name="$P32N"  value="*585_29[561]" />
         <Keyword name="$P32R"  value="65536" />
         <Keyword name="$P33B"  value="16" />
         <Keyword name="P33CHANNELTYPE"  value="3" />
         <Keyword name="$P33E"  value="4,1" />
         <Keyword name="P33LASER"  value="3" />
         <Keyword name="$P33N"  value="610_20[561]" />
         <Keyword name="$P33R"  value="65536" />
         <Keyword name="$P33V"  value="49.17889" />
         <Keyword name="$P34B"  value="16" />
         <Keyword name="P34CHANNELTYPE"  value="6" />
         <Keyword name="$P34E"  value="4,1" />
         <Keyword name="$P34N"  value="*610_20[561]" />
         <Keyword name="$P34R"  value="65536" />
         <Keyword name="$P35B"  value="16" />
         <Keyword name="P35CHANNELTYPE"  value="3" />
         <Keyword name="$P35E"  value="4,1" />
         <Keyword name="P35LASER"  value="3" />
         <Keyword name="$P35N"  value="670_30[561]" />
         <Keyword name="$P35R"  value="65536" />
         <Keyword name="$P35V"  value="52.49" />
         <Keyword name="$P36B"  value="16" />
         <Keyword name="P36CHANNELTYPE"  value="6" />
         <Keyword name="$P36E"  value="4,1" />
         <Keyword name="$P36N"  value="*670_30[561]" />
         <Keyword name="$P36R"  value="65536" />
         <Keyword name="$P37B"  value="16" />
         <Keyword name="P37CHANNELTYPE"  value="3" />
         <Keyword name="$P37E"  value="4,1" />
         <Keyword name="P37LASER"  value="3" />
         <Keyword name="$P37N"  value="710_50[561]" />
         <Keyword name="$P37R"  value="65536" />
         <Keyword name="$P37V"  value="55.36281" />
         <Keyword name="$P38B"  value="16" />
         <Keyword name="P38CHANNELTYPE"  value="6" />
         <Keyword name="$P38E"  value="4,1" />
         <Keyword name="$P38N"  value="*710_50[561]" />
         <Keyword name="$P38R"  value="65536" />
         <Keyword name="$P39B"  value="16" />
         <Keyword name="P39CHANNELTYPE"  value="3" />
         <Keyword name="$P39E"  value="4,1" />
         <Keyword name="P39LASER"  value="4" />
         <Keyword name="$P39N"  value="670_30[640]" />
         <Keyword name="$P39R"  value="65536" />
         <Keyword name="$P39S"  value="APC" />
         <Keyword name="$P39V"  value="49.63152" />
         <Keyword name="$P40B"  value="16" />
         <Keyword name="P40CHANNELTYPE"  value="6" />
         <Keyword name="$P40E"  value="4,1" />
         <Keyword name="$P40N"  value="*670_30[640]" />
         <Keyword name="$P40R"  value="65536" />
         <Keyword name="$P40S"  value="APC" />
         <Keyword name="$P41B"  value="16" />
         <Keyword name="P41CHANNELTYPE"  value="3" />
         <Keyword name="$P41E"  value="4,1" />
         <Keyword name="P41LASER"  value="4" />
         <Keyword name="$P41N"  value="710_50[640]" />
         <Keyword name="$P41R"  value="65536" />
         <Keyword name="$P41V"  value="54.71735" />
         <Keyword name="$P42B"  value="16" />
         <Keyword name="P42CHANNELTYPE"  value="6" />
         <Keyword name="$P42E"  value="4,1" />
         <Keyword name="$P42N"  value="*710_50[640]" />
         <Keyword name="$P42R"  value="65536" />
         <Keyword name="$P43B"  value="16" />
         <Keyword name="P43CHANNELTYPE"  value="3" />
         <Keyword name="$P43E"  value="4,1" />
         <Keyword name="P43LASER"  value="3" />
         <Keyword name="$P43N"  value="750_LP[561]" />
         <Keyword name="$P43R"  value="65536" />
         <Keyword name="$P43V"  value="60.82" />
         <Keyword name="$P44B"  value="16" />
         <Keyword name="P44CHANNELTYPE"  value="6" />
         <Keyword name="$P44E"  value="4,1" />
         <Keyword name="$P44N"  value="*750_LP[561]" />
         <Keyword name="$P44R"  value="65536" />
         <Keyword name="$P45B"  value="16" />
         <Keyword name="P45CHANNELTYPE"  value="3" />
         <Keyword name="$P45E"  value="4,1" />
         <Keyword name="P45LASER"  value="4" />
         <Keyword name="$P45N"  value="750_LP[640]" />
         <Keyword name="$P45R"  value="65536" />
         <Keyword name="$P45V"  value="56.90717" />
         <Keyword name="$P46B"  value="16" />
         <Keyword name="P46CHANNELTYPE"  value="6" />
         <Keyword name="$P46E"  value="4,1" />
         <Keyword name="$P46N"  value="*750_LP[640]" />
         <Keyword name="$P46R"  value="65536" />
         <Keyword name="$P47B"  value="16" />
         <Keyword name="P47CHANNELTYPE"  value="3" />
         <Keyword name="$P47E"  value="0,0" />
         <Keyword name="P47LASER"  value="4" />
         <Keyword name="$P47N"  value="ADC 19" />
         <Keyword name="$P47R"  value="65536" />
         <Keyword name="$P47V"  value="0" />
         <Keyword name="$P48B"  value="16" />
         <Keyword name="P48CHANNELTYPE"  value="6" />
         <Keyword name="$P48E"  value="0,0" />
         <Keyword name="$P48N"  value="*ADC 19" />
         <Keyword name="$P48R"  value="65536" />
         <Keyword name="$P49B"  value="16" />
         <Keyword name="P49CHANNELTYPE"  value="3" />
         <Keyword name="$P49E"  value="0,0" />
         <Keyword name="P49LASER"  value="0" />
         <Keyword name="$P49N"  value="ADC 20" />
         <Keyword name="$P49R"  value="65536" />
         <Keyword name="$P49V"  value="0" />
         <Keyword name="$P50B"  value="16" />
         <Keyword name="P50CHANNELTYPE"  value="6" />
         <Keyword name="$P50E"  value="0,0" />
         <Keyword name="$P50N"  value="*ADC 20" />
         <Keyword name="$P50R"  value="65536" />
         <Keyword name="$P51B"  value="16" />
         <Keyword name="P51CHANNELTYPE"  value="3" />
         <Keyword name="$P51E"  value="0,0" />
         <Keyword name="P51LASER"  value="0" />
         <Keyword name="$P51N"  value="ADC 21" />
         <Keyword name="$P51R"  value="65536" />
         <Keyword name="$P51V"  value="0" />
         <Keyword name="$P52B"  value="16" />
         <Keyword name="P52CHANNELTYPE"  value="6" />
         <Keyword name="$P52E"  value="0,0" />
         <Keyword name="$P52N"  value="*ADC 21" />
         <Keyword name="$P52R"  value="65536" />
         <Keyword name="$P53B"  value="16" />
         <Keyword name="P53CHANNELTYPE"  value="3" />
         <Keyword name="$P53E"  value="0,0" />
         <Keyword name="P53LASER"  value="0" />
         <Keyword name="$P53N"  value="ADC 22" />
         <Keyword name="$P53R"  value="65536" />
         <Keyword name="$P53V"  value="0" />
         <Keyword name="$P54B"  value="16" />
         <Keyword name="P54CHANNELTYPE"  value="6" />
         <Keyword name="$P54E"  value="0,0" />
         <Keyword name="$P54N"  value="*ADC 22" />
         <Keyword name="$P54R"  value="65536" />
         <Keyword name="$P55B"  value="16" />
         <Keyword name="P55CHANNELTYPE"  value="3" />
         <Keyword name="$P55E"  value="0,0" />
         <Keyword name="P55LASER"  value="0" />
         <Keyword name="$P55N"  value="ADC 23" />
         <Keyword name="$P55R"  value="65536" />
         <Keyword name="$P55V"  value="0" />
         <Keyword name="$P56B"  value="16" />
         <Keyword name="P56CHANNELTYPE"  value="6" />
         <Keyword name="$P56E"  value="0,0" />
         <Keyword name="$P56N"  value="*ADC 23" />
         <Keyword name="$P56R"  value="65536" />
         <Keyword name="$P57B"  value="16" />
         <Keyword name="P57CHANNELTYPE"  value="3" />
         <Keyword name="$P57E"  value="0,0" />
         <Keyword name="P57LASER"  value="0" />
         <Keyword name="$P57N"  value="ADC 24" />
         <Keyword name="$P57R"  value="65536" />
         <Keyword name="$P57V"  value="0" />
         <Keyword name="$P58B"  value="16" />
         <Keyword name="P58CHANNELTYPE"  value="6" />
         <Keyword name="$P58E"  value="0,0" />
         <Keyword name="$P58N"  value="*ADC 24" />
         <Keyword name="$P58R"  value="65536" />
         <Keyword name="$P59B"  value="16" />
         <Keyword name="P59CHANNELTYPE"  value="4" />
         <Keyword name="$P59E"  value="0,0" />
         <Keyword name="$P59N"  value="FSC Area" />
         <Keyword name="$P59R"  value="65536" />
         <Keyword name="$P60B"  value="16" />
         <Keyword name="P60CHANNELTYPE"  value="5" />
         <Keyword name="$P60E"  value="0,0" />
         <Keyword name="$P60N"  value="FSC Width" />
         <Keyword name="$P60R"  value="65536" />
         <Keyword name="$P61B"  value="16" />
         <Keyword name="P61CHANNELTYPE"  value="4" />
         <Keyword name="$P61E"  value="0,0" />
         <Keyword name="$P61N"  value="SSC Area" />
         <Keyword name="$P61R"  value="65536" />
         <Keyword name="$P62B"  value="16" />
         <Keyword name="P62CHANNELTYPE"  value="5" />
         <Keyword name="$P62E"  value="0,0" />
         <Keyword name="$P62N"  value="SSC Width" />
         <Keyword name="$P62R"  value="65536" />
         <Keyword name="$P63B"  value="16" />
         <Keyword name="P63CHANNELTYPE"  value="4" />
         <Keyword name="$P63E"  value="4,1" />
         <Keyword name="$P63N"  value="530_40[488] Area" />
         <Keyword name="$P63R"  value="65536" />
         <Keyword name="$P63S"  value="GFP" />
         <Keyword name="$P64B"  value="16" />
         <Keyword name="P64CHANNELTYPE"  value="5" />
         <Keyword name="$P64E"  value="4,1" />
         <Keyword name="$P64N"  value="530_40[488] Width" />
         <Keyword name="$P64R"  value="65536" />
         <Keyword name="$P64S"  value="GFP" />
         <Keyword name="$P65B"  value="16" />
         <Keyword name="$P65E"  value="0,0" />
         <Keyword name="$P65N"  value="TIME" />
         <Keyword name="$P65R"  value="65536" />
         <Keyword name="$P1S"  value="" />
         <Keyword name="$P4S"  value="" />
         <Keyword name="$P5S"  value="" />
         <Keyword name="$P6S"  value="" />
         <Keyword name="$P7S"  value="" />
         <Keyword name="$P8S"  value="" />
         <Keyword name="$P9S"  value="" />
         <Keyword name="$P10S"  value="" />
         <Keyword name="$P11S"  value="" />
         <Keyword name="$P12S"  value="" />
         <Keyword name="$P13S"  value="" />
         <Keyword name="$P14S"  value="" />
         <Keyword name="$P17S"  value="" />
         <Keyword name="$P18S"  value="" />
         <Keyword name="$P21S"  value="" />
         <Keyword name="$P22S"  value="" />
         <Keyword name="$P23S"  value="" />
         <Keyword name="$P24S"  value="" />
         <Keyword name="$P25S"  value="" />
         <Keyword name="$P26S"  value="" />
         <Keyword name="$P27S"  value="" />
         <Keyword name="$P28S"  value="" />
         <Keyword name="$P29S"  value="" />
         <Keyword name="$P30S"  value="" />
         <Keyword name="$P31S"  value="" />
         <Keyword name="$P32S"  value="" />
         <Keyword name="$P33S"  value="" />
         <Keyword name="$P34S"  value="" />
         <Keyword name="$P35S"  value="" />
         <Keyword name="$P36S"  value="" />
         <Keyword name="$P37S"  value="" />
         <Keyword name="$P38S"  value="" />
         <Keyword name="$P41S"  value="" />
         <Keyword name="$P42S"  value="" />
         <Keyword name="$P43S"  value="" />
         <Keyword name="$P44S"  value="" />
         <Keyword name="$P45S"  value="" />
         <Keyword name="$P46S"  value="" />
         <Keyword name="$P47S"  value="" />
         <Keyword name="$P48S"  value="" />
         <Keyword name="$P49S"  value="" />
         <Keyword name="$P50S"  value="" />
         <Keyword name="$P51S"  value="" />
         <Keyword name="$P52S"  value="" />
         <Keyword name="$P53S"  value="" />
         <Keyword name="$P54S"  value="" />
         <Keyword name="$P55S"  value="" />
         <Keyword name="$P56S"  value="" />
         <Keyword name="$P57S"  value="" />
         <Keyword name="$P58S"  value="" />
         <Keyword name="$P59S"  value="" />
         <Keyword name="$P60S"  value="" />
         <Keyword name="$P61S"  value="" />
         <Keyword name="$P62S"  value="" />
         <Keyword name="$P65S"  value="" />
       </Keywords>
       <SampleNode name="C:\Users\Admin\Documents\BD\Users\Tekle Pauzaite\150720\HeLa DUBs + ctrl 150720_001.fcs"  annotation=""  owningGroup=""  expanded="1"  sortPriority="10"  count="50000"  sampleID="1" >
         <Graph smoothing="0"  backColor="#ffffff"  foreColor="#000000"  heatMapStatParameter="ROI Bits 1-16"  type="Pseudocolor"  fast="1" >
           <Axis dimension="x"  name="FSC"  label=""  auto="auto" />
           <Axis dimension="y"  name="SSC"  label=""  auto="auto" />
           <GraphSettings level="5%"  smoothingHighResolution="1"  contourHighResolution="1"  histogramSmoothingCount="0"  graphResolution="256"  showOutliers="0"  drawLargeDots="0"  dotsToDraw="8000"  tint="le.chartfill.tinted.40"  lineWeight="le.lineweight.normal"  lineStyle="le.linestyle.solid" />
           <GraphEnvironment showGrid="0"  showAxes="tnlTNL"  showGates="1"  showFreqOnPlots="1"  showGateNameOnPlots="1"  showMedians="0"  showUncomped="0"  addEventParam="0"  lastYAxisName="" >
             <TextTraits font="SansSerif"  size="11"  name="Labels"  style="plain"  color="#000000"  background="#00ffffff"  just="left" />
             <TextTraits font="SansSerif"  size="11"  name="LayoutGates"  style="plain"  color="#000000"  background="#00ffffff"  just="left" />
             <TextTraits font="SansSerif"  size="9"  name="Numbers"  style="plain"  color="#000000"  background="#00ffffff"  just="left" />
             <TextTraits font="SansSerif"  size="9"  name="Legend"  style="plain"  color="#000000"  background="#00ffffff"  just="left" />
             <WindowPosition x="620"  y="20"  width="390"  height="582"  displayed="1"  panelState="---" />
           </GraphEnvironment>
         </Graph>
         <Subpopulations>
           <Population name="Alive"  annotation=""  owningGroup="All Samples"  expanded="1"  sortPriority="10"  count="44405" >
             <Graph smoothing="0"  backColor="#ffffff"  foreColor="#000000"  heatMapStatParameter="ROI Bits 1-16"  type="Pseudocolor"  fast="1" >
               <Axis dimension="x"  name="530_40[488]"  label=""  auto="auto" />
               <Axis dimension="y"  name="SSC"  label=""  auto="auto" />
               <GraphSettings level="5%"  smoothingHighResolution="1"  contourHighResolution="1"  histogramSmoothingCount="0"  graphResolution="256"  showOutliers="0"  drawLargeDots="0"  dotsToDraw="8000"  tint="le.chartfill.tinted.40"  lineWeight="le.lineweight.normal"  lineStyle="le.linestyle.solid" />
               <GraphEnvironment showGrid="0"  showAxes="tnlTNL"  showGates="1"  showFreqOnPlots="1"  showGateNameOnPlots="1"  showMedians="0"  showUncomped="0"  addEventParam="0"  lastYAxisName="" >
                 <TextTraits font="SansSerif"  size="11"  name="Labels"  style="plain"  color="#000000"  background="#00ffffff"  just="left" />
                 <TextTraits font="SansSerif"  size="11"  name="LayoutGates"  style="plain"  color="#000000"  background="#00ffffff"  just="left" />
                 <TextTraits font="SansSerif"  size="9"  name="Numbers"  style="plain"  color="#000000"  background="#00ffffff"  just="left" />
                 <TextTraits font="SansSerif"  size="9"  name="Legend"  style="plain"  color="#000000"  background="#00ffffff"  just="left" />
                 <WindowPosition x="620"  y="20"  width="390"  height="582"  displayed="1"  panelState="---" />
               </GraphEnvironment>
               <WindowPosition x="620"  y="20"  width="390"  height="582" />
             </Graph>
             <Gate gating:id="ID776007111" >
               <gating:PolygonGate eventsInside="1"  annoOffsetX="34"  annoOffsetY="45"  tint="#000000"  isTinted="0"  lineWeight="Normal"  userDefined="1"  quadId="-1"  gateResolution="256" >
                 <gating:dimension>
                   <data-type:fcs-dimension data-type:name="FSC" />
                 </gating:dimension>
                 <gating:dimension>
                   <data-type:fcs-dimension data-type:name="SSC" />
                 </gating:dimension>
                 <gating:vertex>
                   <gating:coordinate data-type:value="11840.5378151261" />
                   <gating:coordinate data-type:value="28520.2962962963" />
                 </gating:vertex>
                 <gating:vertex>
                   <gating:coordinate data-type:value="19275.2941176471" />
                   <gating:coordinate data-type:value="35498.6666666667" />
                 </gating:vertex>
                 <gating:vertex>
                   <gating:coordinate data-type:value="30014.3865546218" />
                   <gating:coordinate data-type:value="31857.7777777778" />
                 </gating:vertex>
                 <gating:vertex>
                   <gating:coordinate data-type:value="28637.5798319328" />
                   <gating:coordinate data-type:value="19721.4814814815" />
                 </gating:vertex>
                 <gating:vertex>
                   <gating:coordinate data-type:value="18724.5714285714" />
                   <gating:coordinate data-type:value="10012.4444444444" />
                 </gating:vertex>
                 <gating:vertex>
                   <gating:coordinate data-type:value="12391.2605042017" />
                   <gating:coordinate data-type:value="12743.1111111111" />
                 </gating:vertex>
                 <gating:vertex>
                   <gating:coordinate data-type:value="9637.6470588235" />
                   <gating:coordinate data-type:value="23969.1851851852" />
                 </gating:vertex>
               </gating:PolygonGate>
             </Gate>
             <Subpopulations>
               <Population name="Q1: GFP- , SSC+"  annotation=""  owningGroup="All Samples"  expanded="1"  sortPriority="10"  count="43617" >
                 <Graph smoothing="0"  backColor="#ffffff"  foreColor="#000000"  heatMapStatParameter="ROI Bits 1-16"  type="Pseudocolor"  fast="1" >
                   <Axis dimension="x"  name="530_40[488]"  label=""  auto="auto" />
                   <Axis dimension="y"  name="SSC"  label=""  auto="auto" />
                   <GraphSettings level="5%"  smoothingHighResolution="1"  contourHighResolution="1"  histogramSmoothingCount="0"  graphResolution="256"  showOutliers="0"  drawLargeDots="0"  dotsToDraw="8000"  tint="le.chartfill.tinted.40"  lineWeight="le.lineweight.normal"  lineStyle="le.linestyle.solid" />
                   <GraphEnvironment showGrid="0"  showAxes="tnlTNL"  showGates="1"  showFreqOnPlots="1"  showGateNameOnPlots="1"  showMedians="0"  showUncomped="0"  addEventParam="0"  lastYAxisName="" >
                     <TextTraits font="SansSerif"  size="11"  name="Labels"  style="plain"  color="#000000"  background="#00ffffff"  just="left" />
                     <TextTraits font="SansSerif"  size="11"  name="LayoutGates"  style="plain"  color="#000000"  background="#00ffffff"  just="left" />
                     <TextTraits font="SansSerif"  size="9"  name="Numbers"  style="plain"  color="#000000"  background="#00ffffff"  just="left" />
                     <TextTraits font="SansSerif"  size="9"  name="Legend"  style="plain"  color="#000000"  background="#00ffffff"  just="left" />
                     <WindowPosition x="620"  y="20"  width="390"  height="582"  displayed="1"  panelState="---" />
                   </GraphEnvironment>
                 </Graph>
                 <Gate gating:id="ID875511179"  gating:parent_id="ID776007111" >
                   <gating:PolygonGate eventsInside="1"  annoOffsetX="0"  annoOffsetY="0"  tint="#000000"  isTinted="0"  lineWeight="Normal"  userDefined="1"  quadId="2"  gateResolution="256" >
                     <gating:dimension>
                       <data-type:fcs-dimension data-type:name="530_40[488]" />
                     </gating:dimension>
                     <gating:dimension>
                       <data-type:fcs-dimension data-type:name="SSC" />
                     </gating:dimension>
                     <gating:vertex>
                       <gating:coordinate data-type:value="0.9620403271" />
                       <gating:coordinate data-type:value="-606.8148148148" />
                     </gating:vertex>
                     <gating:vertex>
                       <gating:coordinate data-type:value="0.9620403271" />
                       <gating:coordinate data-type:value="65839.4074074074" />
                     </gating:vertex>
                     <gating:vertex>
                       <gating:coordinate data-type:value="17.5265920854" />
                       <gating:coordinate data-type:value="65839.4074074074" />
                     </gating:vertex>
                     <gating:vertex>
                       <gating:coordinate data-type:value="3.4499684705" />
                       <gating:coordinate data-type:value="2427.2592592593" />
                     </gating:vertex>
                   </gating:PolygonGate>
                 </Gate>
               </Population>
               <Population name="Q2: GFP+ , SSC+"  annotation=""  owningGroup="All Samples"  expanded="1"  sortPriority="10"  count="788" >
                 <Graph smoothing="0"  backColor="#ffffff"  foreColor="#000000"  heatMapStatParameter="ROI Bits 1-16"  type="Pseudocolor"  fast="1" >
                   <Axis dimension="x"  name="530_40[488]"  label=""  auto="auto" />
                   <Axis dimension="y"  name="SSC"  label=""  auto="auto" />
                   <GraphSettings level="5%"  smoothingHighResolution="1"  contourHighResolution="1"  histogramSmoothingCount="0"  graphResolution="256"  showOutliers="0"  drawLargeDots="0"  dotsToDraw="8000"  tint="le.chartfill.tinted.40"  lineWeight="le.lineweight.normal"  lineStyle="le.linestyle.solid" />
                   <GraphEnvironment showGrid="0"  showAxes="tnlTNL"  showGates="1"  showFreqOnPlots="1"  showGateNameOnPlots="1"  showMedians="0"  showUncomped="0"  addEventParam="0"  lastYAxisName="" >
                     <TextTraits font="SansSerif"  size="11"  name="Labels"  style="plain"  color="#000000"  background="#00ffffff"  just="left" />
                     <TextTraits font="SansSerif"  size="11"  name="LayoutGates"  style="plain"  color="#000000"  background="#00ffffff"  just="left" />
                     <TextTraits font="SansSerif"  size="9"  name="Numbers"  style="plain"  color="#000000"  background="#00ffffff"  just="left" />
                     <TextTraits font="SansSerif"  size="9"  name="Legend"  style="plain"  color="#000000"  background="#00ffffff"  just="left" />
                     <WindowPosition x="620"  y="20"  width="390"  height="582"  displayed="1"  panelState="---" />
                   </GraphEnvironment>
                 </Graph>
                 <Gate gating:id="ID1291891549"  gating:parent_id="ID776007111" >
                   <gating:PolygonGate eventsInside="1"  annoOffsetX="0"  annoOffsetY="0"  tint="#000000"  isTinted="0"  lineWeight="Normal"  userDefined="1"  quadId="3"  gateResolution="256" >
                     <gating:dimension>
                       <data-type:fcs-dimension data-type:name="530_40[488]" />
                     </gating:dimension>
                     <gating:dimension>
                       <data-type:fcs-dimension data-type:name="SSC" />
                     </gating:dimension>
                     <gating:vertex>
                       <gating:coordinate data-type:value="10000" />
                       <gating:coordinate data-type:value="-606.8148148148" />
                     </gating:vertex>
                     <gating:vertex>
                       <gating:coordinate data-type:value="10000" />
                       <gating:coordinate data-type:value="65839.4074074074" />
                     </gating:vertex>
                     <gating:vertex>
                       <gating:coordinate data-type:value="17.5265920854" />
                       <gating:coordinate data-type:value="65839.4074074074" />
                     </gating:vertex>
                     <gating:vertex>
                       <gating:coordinate data-type:value="3.4499684705" />
                       <gating:coordinate data-type:value="2427.2592592593" />
                     </gating:vertex>
                   </gating:PolygonGate>
                 </Gate>
               </Population>
               <Population name="Q3: GFP+ , SSC-"  annotation=""  owningGroup="All Samples"  expanded="1"  sortPriority="10"  count="0" >
                 <Graph smoothing="0"  backColor="#ffffff"  foreColor="#000000"  heatMapStatParameter="ROI Bits 1-16"  type="Pseudocolor"  fast="1" >
                   <Axis dimension="x"  name="530_40[488]"  label=""  auto="auto" />
                   <Axis dimension="y"  name="SSC"  label=""  auto="auto" />
                   <GraphSettings level="5%"  smoothingHighResolution="1"  contourHighResolution="1"  histogramSmoothingCount="0"  graphResolution="256"  showOutliers="0"  drawLargeDots="0"  dotsToDraw="8000"  tint="le.chartfill.tinted.40"  lineWeight="le.lineweight.normal"  lineStyle="le.linestyle.solid" />
                   <GraphEnvironment showGrid="0"  showAxes="tnlTNL"  showGates="1"  showFreqOnPlots="1"  showGateNameOnPlots="1"  showMedians="0"  showUncomped="0"  addEventParam="0"  lastYAxisName="" >
                     <TextTraits font="SansSerif"  size="11"  name="Labels"  style="plain"  color="#000000"  background="#00ffffff"  just="left" />
                     <TextTraits font="SansSerif"  size="11"  name="LayoutGates"  style="plain"  color="#000000"  background="#00ffffff"  just="left" />
                     <TextTraits font="SansSerif"  size="9"  name="Numbers"  style="plain"  color="#000000"  background="#00ffffff"  just="left" />
                     <TextTraits font="SansSerif"  size="9"  name="Legend"  style="plain"  color="#000000"  background="#00ffffff"  just="left" />
                     <WindowPosition x="620"  y="20"  width="390"  height="582"  displayed="1"  panelState="---" />
                   </GraphEnvironment>
                 </Graph>
                 <Gate gating:id="ID1966968665"  gating:parent_id="ID776007111" >
                   <gating:PolygonGate eventsInside="1"  annoOffsetX="0"  annoOffsetY="0"  tint="#000000"  isTinted="0"  lineWeight="Normal"  userDefined="1"  quadId="1"  gateResolution="256" >
                     <gating:dimension>
                       <data-type:fcs-dimension data-type:name="530_40[488]" />
                     </gating:dimension>
                     <gating:dimension>
                       <data-type:fcs-dimension data-type:name="SSC" />
                     </gating:dimension>
                     <gating:vertex>
                       <gating:coordinate data-type:value="10000" />
                       <gating:coordinate data-type:value="-606.8148148148" />
                     </gating:vertex>
                     <gating:vertex>
                       <gating:coordinate data-type:value="10000" />
                       <gating:coordinate data-type:value="0" />
                     </gating:vertex>
                     <gating:vertex>
                       <gating:coordinate data-type:value="10000" />
                       <gating:coordinate data-type:value="0" />
                     </gating:vertex>
                     <gating:vertex>
                       <gating:coordinate data-type:value="3.4499684705" />
                       <gating:coordinate data-type:value="2427.2592592593" />
                     </gating:vertex>
                   </gating:PolygonGate>
                 </Gate>
               </Population>
               <Population name="Q4: GFP- , SSC-"  annotation=""  owningGroup="All Samples"  expanded="1"  sortPriority="10"  count="0" >
                 <Graph smoothing="0"  backColor="#ffffff"  foreColor="#000000"  heatMapStatParameter="ROI Bits 1-16"  type="Pseudocolor"  fast="1" >
                   <Axis dimension="x"  name="530_40[488]"  label=""  auto="auto" />
                   <Axis dimension="y"  name="SSC"  label=""  auto="auto" />
                   <GraphSettings level="5%"  smoothingHighResolution="1"  contourHighResolution="1"  histogramSmoothingCount="0"  graphResolution="256"  showOutliers="0"  drawLargeDots="0"  dotsToDraw="8000"  tint="le.chartfill.tinted.40"  lineWeight="le.lineweight.normal"  lineStyle="le.linestyle.solid" />
                   <GraphEnvironment showGrid="0"  showAxes="tnlTNL"  showGates="1"  showFreqOnPlots="1"  showGateNameOnPlots="1"  showMedians="0"  showUncomped="0"  addEventParam="0"  lastYAxisName="" >
                     <TextTraits font="SansSerif"  size="11"  name="Labels"  style="plain"  color="#000000"  background="#00ffffff"  just="left" />
                     <TextTraits font="SansSerif"  size="11"  name="LayoutGates"  style="plain"  color="#000000"  background="#00ffffff"  just="left" />
                     <TextTraits font="SansSerif"  size="9"  name="Numbers"  style="plain"  color="#000000"  background="#00ffffff"  just="left" />
                     <TextTraits font="SansSerif"  size="9"  name="Legend"  style="plain"  color="#000000"  background="#00ffffff"  just="left" />
                     <WindowPosition x="620"  y="20"  width="390"  height="582"  displayed="1"  panelState="---" />
                   </GraphEnvironment>
                 </Graph>
                 <Gate gating:id="ID479744631"  gating:parent_id="ID776007111" >
                   <gating:PolygonGate eventsInside="1"  annoOffsetX="0"  annoOffsetY="0"  tint="#000000"  isTinted="0"  lineWeight="Normal"  userDefined="1"  quadId="0"  gateResolution="256" >
                     <gating:dimension>
                       <data-type:fcs-dimension data-type:name="530_40[488]" />
                     </gating:dimension>
                     <gating:dimension>
                       <data-type:fcs-dimension data-type:name="SSC" />
                     </gating:dimension>
                     <gating:vertex>
                       <gating:coordinate data-type:value="0.9620403271" />
                       <gating:coordinate data-type:value="-606.8148148148" />
                     </gating:vertex>
                     <gating:vertex>
                       <gating:coordinate data-type:value="0.9620403271" />
                       <gating:coordinate data-type:value="0" />
                     </gating:vertex>
                     <gating:vertex>
                       <gating:coordinate data-type:value="10000" />
                       <gating:coordinate data-type:value="0" />
                     </gating:vertex>
                     <gating:vertex>
                       <gating:coordinate data-type:value="3.4499684705" />
                       <gating:coordinate data-type:value="2427.2592592593" />
                     </gating:vertex>
                   </gating:PolygonGate>
                 </Gate>
               </Population>
             </Subpopulations>
           </Population>
         </Subpopulations>
       </SampleNode>
     </Sample>
     <Sample>
       <DataSet uri="file:/J:/citiid_grp_nathan/Tekle/FACS%20Sorting/2020%2007%2023%20DUBs%20GFP%20High%20SORT%201/test%20sort%20150720_001.fcs"  sampleID="2" />
       <Transformations>
         <transforms:linear transforms:minRange="0"  transforms:maxRange="65536"  gain="1" >
           <data-type:parameter data-type:name="Trigger Pulse Width" />
         </transforms:linear>
         <transforms:linear transforms:minRange="0"  transforms:maxRange="21"  gain="0.0003204346" >
           <data-type:parameter data-type:name="Time 1" />
         </transforms:linear>
         <transforms:linear transforms:minRange="0"  transforms:maxRange="21"  gain="0.0003204346" >
           <data-type:parameter data-type:name="Time 2" />
         </transforms:linear>
         <transforms:linear transforms:minRange="0"  transforms:maxRange="21"  gain="0.0003204346" >
           <data-type:parameter data-type:name="Time 3" />
         </transforms:linear>
         <transforms:linear transforms:minRange="0"  transforms:maxRange="65536"  gain="1" >
           <data-type:parameter data-type:name="Drop Phase" />
         </transforms:linear>
         <transforms:log transforms:offset="1"  transforms:decades="4.8164799306" >
           <data-type:parameter data-type:name="ROI Bits 1-16" />
         </transforms:log>
         <transforms:log transforms:offset="1"  transforms:decades="4.8164799306" >
           <data-type:parameter data-type:name="ROI Bits 17-32" />
         </transforms:log>
         <transforms:linear transforms:minRange="0"  transforms:maxRange="65536"  gain="1" >
           <data-type:parameter data-type:name="Classifier Bits" />
         </transforms:linear>
         <transforms:log transforms:offset="1"  transforms:decades="4.8164799306" >
           <data-type:parameter data-type:name="Sort Result Bits" />
         </transforms:log>
         <transforms:linear transforms:minRange="0"  transforms:maxRange="65536"  gain="1" >
           <data-type:parameter data-type:name="Sort Enable Bits" />
         </transforms:linear>
         <transforms:linear transforms:minRange="0"  transforms:maxRange="65536"  gain="1" >
           <data-type:parameter data-type:name="FSC" />
         </transforms:linear>
         <transforms:log transforms:offset="1"  transforms:decades="4.8164799306" >
           <data-type:parameter data-type:name="*FSC" />
         </transforms:log>
         <transforms:linear transforms:minRange="0"  transforms:maxRange="65536"  gain="1" >
           <data-type:parameter data-type:name="SSC" />
         </transforms:linear>
         <transforms:log transforms:offset="1"  transforms:decades="4.8164799306" >
           <data-type:parameter data-type:name="*SSC" />
         </transforms:log>
         <transforms:log transforms:offset="1"  transforms:decades="4" >
           <data-type:parameter data-type:name="530_40[488]" />
         </transforms:log>
         <transforms:log transforms:offset="1"  transforms:decades="4" >
           <data-type:parameter data-type:name="*530_40[488]" />
         </transforms:log>
         <transforms:log transforms:offset="1"  transforms:decades="4" >
           <data-type:parameter data-type:name="585_29[488]" />
         </transforms:log>
         <transforms:log transforms:offset="1"  transforms:decades="4" >
           <data-type:parameter data-type:name="*585_29[488]" />
         </transforms:log>
         <transforms:log transforms:offset="1"  transforms:decades="4" >
           <data-type:parameter data-type:name="460_50[405]" />
         </transforms:log>
         <transforms:log transforms:offset="1"  transforms:decades="4" >
           <data-type:parameter data-type:name="*460_50[405]" />
         </transforms:log>
         <transforms:log transforms:offset="1"  transforms:decades="4" >
           <data-type:parameter data-type:name="520_35[405]" />
         </transforms:log>
         <transforms:log transforms:offset="1"  transforms:decades="4" >
           <data-type:parameter data-type:name="*520_35[405]" />
         </transforms:log>
         <transforms:log transforms:offset="1"  transforms:decades="4" >
           <data-type:parameter data-type:name="610_20[405]" />
         </transforms:log>
         <transforms:log transforms:offset="1"  transforms:decades="4" >
           <data-type:parameter data-type:name="*610_20[405]" />
         </transforms:log>
         <transforms:log transforms:offset="1"  transforms:decades="4" >
           <data-type:parameter data-type:name="660_20[405]" />
         </transforms:log>
         <transforms:log transforms:offset="1"  transforms:decades="4" >
           <data-type:parameter data-type:name="*660_20[405]" />
         </transforms:log>
         <transforms:log transforms:offset="1"  transforms:decades="4" >
           <data-type:parameter data-type:name="710_50[405]" />
         </transforms:log>
         <transforms:log transforms:offset="1"  transforms:decades="4" >
           <data-type:parameter data-type:name="*710_50[405]" />
         </transforms:log>
         <transforms:log transforms:offset="1"  transforms:decades="4" >
           <data-type:parameter data-type:name="750_LP[405]" />
         </transforms:log>
         <transforms:log transforms:offset="1"  transforms:decades="4" >
           <data-type:parameter data-type:name="*750_LP[405]" />
         </transforms:log>
         <transforms:log transforms:offset="1"  transforms:decades="4" >
           <data-type:parameter data-type:name="585_29[561]" />
         </transforms:log>
         <transforms:log transforms:offset="1"  transforms:decades="4" >
           <data-type:parameter data-type:name="*585_29[561]" />
         </transforms:log>
         <transforms:log transforms:offset="1"  transforms:decades="4" >
           <data-type:parameter data-type:name="610_20[561]" />
         </transforms:log>
         <transforms:log transforms:offset="1"  transforms:decades="4" >
           <data-type:parameter data-type:name="*610_20[561]" />
         </transforms:log>
         <transforms:log transforms:offset="1"  transforms:decades="4" >
           <data-type:parameter data-type:name="670_30[561]" />
         </transforms:log>
         <transforms:log transforms:offset="1"  transforms:decades="4" >
           <data-type:parameter data-type:name="*670_30[561]" />
         </transforms:log>
         <transforms:log transforms:offset="1"  transforms:decades="4" >
           <data-type:parameter data-type:name="710_50[561]" />
         </transforms:log>
         <transforms:log transforms:offset="1"  transforms:decades="4" >
           <data-type:parameter data-type:name="*710_50[561]" />
         </transforms:log>
         <transforms:log transforms:offset="1"  transforms:decades="4" >
           <data-type:parameter data-type:name="670_30[640]" />
         </transforms:log>
         <transforms:log transforms:offset="1"  transforms:decades="4" >
           <data-type:parameter data-type:name="*670_30[640]" />
         </transforms:log>
         <transforms:log transforms:offset="1"  transforms:decades="4" >
           <data-type:parameter data-type:name="710_50[640]" />
         </transforms:log>
         <transforms:log transforms:offset="1"  transforms:decades="4" >
           <data-type:parameter data-type:name="*710_50[640]" />
         </transforms:log>
         <transforms:log transforms:offset="1"  transforms:decades="4" >
           <data-type:parameter data-type:name="750_LP[561]" />
         </transforms:log>
         <transforms:log transforms:offset="1"  transforms:decades="4" >
           <data-type:parameter data-type:name="*750_LP[561]" />
         </transforms:log>
         <transforms:log transforms:offset="1"  transforms:decades="4" >
           <data-type:parameter data-type:name="750_LP[640]" />
         </transforms:log>
         <transforms:log transforms:offset="1"  transforms:decades="4" >
           <data-type:parameter data-type:name="*750_LP[640]" />
         </transforms:log>
         <transforms:log transforms:offset="1"  transforms:decades="4.8164799306" >
           <data-type:parameter data-type:name="ADC 19" />
         </transforms:log>
         <transforms:log transforms:offset="1"  transforms:decades="4.8164799306" >
           <data-type:parameter data-type:name="*ADC 19" />
         </transforms:log>
         <transforms:log transforms:offset="1"  transforms:decades="4.8164799306" >
           <data-type:parameter data-type:name="ADC 20" />
         </transforms:log>
         <transforms:log transforms:offset="1"  transforms:decades="4.8164799306" >
           <data-type:parameter data-type:name="*ADC 20" />
         </transforms:log>
         <transforms:log transforms:offset="1"  transforms:decades="4.8164799306" >
           <data-type:parameter data-type:name="ADC 21" />
         </transforms:log>
         <transforms:log transforms:offset="1"  transforms:decades="4.8164799306" >
           <data-type:parameter data-type:name="*ADC 21" />
         </transforms:log>
         <transforms:log transforms:offset="1"  transforms:decades="4.8164799306" >
           <data-type:parameter data-type:name="ADC 22" />
         </transforms:log>
         <transforms:log transforms:offset="1"  transforms:decades="4.8164799306" >
           <data-type:parameter data-type:name="*ADC 22" />
         </transforms:log>
         <transforms:log transforms:offset="1"  transforms:decades="4.8164799306" >
           <data-type:parameter data-type:name="ADC 23" />
         </transforms:log>
         <transforms:log transforms:offset="1"  transforms:decades="4.8164799306" >
           <data-type:parameter data-type:name="*ADC 23" />
         </transforms:log>
         <transforms:log transforms:offset="1"  transforms:decades="4.8164799306" >
           <data-type:parameter data-type:name="ADC 24" />
         </transforms:log>
         <transforms:log transforms:offset="1"  transforms:decades="4.8164799306" >
           <data-type:parameter data-type:name="*ADC 24" />
         </transforms:log>
         <transforms:linear transforms:minRange="0"  transforms:maxRange="65536"  gain="1" >
           <data-type:parameter data-type:name="FSC Area" />
         </transforms:linear>
         <transforms:linear transforms:minRange="0"  transforms:maxRange="65536"  gain="1" >
           <data-type:parameter data-type:name="FSC Width" />
         </transforms:linear>
         <transforms:linear transforms:minRange="0"  transforms:maxRange="65536"  gain="1" >
           <data-type:parameter data-type:name="SSC Area" />
         </transforms:linear>
         <transforms:linear transforms:minRange="0"  transforms:maxRange="65536"  gain="1" >
           <data-type:parameter data-type:name="SSC Width" />
         </transforms:linear>
         <transforms:log transforms:offset="1"  transforms:decades="4" >
           <data-type:parameter data-type:name="530_40[488] Area" />
         </transforms:log>
         <transforms:log transforms:offset="1"  transforms:decades="4" >
           <data-type:parameter data-type:name="530_40[488] Width" />
         </transforms:log>
         <transforms:linear transforms:minRange="0"  transforms:maxRange="21"  gain="0.1" >
           <data-type:parameter data-type:name="TIME" />
         </transforms:linear>
       </Transformations>
       <Keywords>
         <Keyword name="FJ_FCS_VERSION"  value="3" />
         <Keyword name="APPLICATION"  value="BD FACS    Sortware 1.2.0.142" />
         <Keyword name="$BEGINANALYSIS"  value="0" />
         <Keyword name="$BEGINDATA"  value="7660                " />
         <Keyword name="$BEGINSTEXT"  value="256" />
         <Keyword name="$BTIM"  value="11:36:59:13" />
         <Keyword name="$BYTEORD"  value="1,2,3,4" />
         <Keyword name="$CYT"  value="BD Influx System" />
         <Keyword name="$CYTSN"  value="X646500J3001" />
         <Keyword name="$DATATYPE"  value="I" />
         <Keyword name="$DATE"  value="15-JUL-2020" />
         <Keyword name="DEFLECTIONGAIN"  value="139" />
         <Keyword name="DROPAMPLITUDE"  value="13.24" />
         <Keyword name="DROPDELAY"  value="36.7480" />
         <Keyword name="DROPFREQUENCY"  value="42.46" />
         <Keyword name="DROPPHASE"  value="0xFFFF" />
         <Keyword name="$ENDANALYSIS"  value="0" />
         <Keyword name="$ENDDATA"  value="935599              " />
         <Keyword name="$ENDSTEXT"  value="7659                " />
         <Keyword name="$ETIM"  value="11:37:20:16" />
         <Keyword name="EXTRACOIN"  value="4" />
         <Keyword name="$FIL"  value="C:\Users\Admin\Documents\BD\Users\Tekle Pauzaite\150720\test sort 150720_001.fcs" />
         <Keyword name="FIRMWAREVERSION"  value="7.5.1.3.16" />
         <Keyword name="FLASHCHARGE"  value="Off" />
         <Keyword name="LASER1DELAY"  value="0" />
         <Keyword name="LASER1NAME"  value="Laser 1" />
         <Keyword name="LASER1POWER"  value="0" />
         <Keyword name="LASER1WAVELENGTH"  value="0" />
         <Keyword name="LASER2DELAY"  value="4.63" />
         <Keyword name="LASER2NAME"  value="Laser 2" />
         <Keyword name="LASER2POWER"  value="0" />
         <Keyword name="LASER2WAVELENGTH"  value="0" />
         <Keyword name="LASER3DELAY"  value="8.54" />
         <Keyword name="LASER3NAME"  value="Laser 3" />
         <Keyword name="LASER3POWER"  value="0" />
         <Keyword name="LASER3WAVELENGTH"  value="0" />
         <Keyword name="LASER4DELAY"  value="13.08" />
         <Keyword name="LASER4NAME"  value="Laser 4" />
         <Keyword name="LASER4POWER"  value="0" />
         <Keyword name="LASER4WAVELENGTH"  value="0" />
         <Keyword name="$MODE"  value="L" />
         <Keyword name="$NEXTDATA"  value="0" />
         <Keyword name="NOZZLEDIAMETER"  value="0" />
         <Keyword name="NUMDROPS"  value="1.0" />
         <Keyword name="NUMSORTWAYS"  value="2" />
         <Keyword name="$PAR"  value="65" />
         <Keyword name="PROCESSORS"  value="8" />
         <Keyword name="SHEATHPRESSURE"  value="0" />
         <Keyword name="$SMNO"  value="001" />
         <Keyword name="SORTBUCKETDEFLECTION1"  value="-0.50" />
         <Keyword name="SORTBUCKETLIMIT1"  value="2147483647" />
         <Keyword name="SORTMODE"  value="Purify" />
         <Keyword name="SPILL"  value="24,FSC,SSC,530_40[488],585_29[488],460_50[405],520_35[405],610_20[405],660_20[405],710_50[405],750_LP[405],585_29[561],610_20[561],670_30[561],710_50[561],670_30[640],710_50[640],750_LP[561],750_LP[640],ADC 19,ADC 20,ADC 21,ADC 22,ADC 23,ADC 24,1,0,0,0,0,0,0,0,0,0,0,0,0,0,0,0,0,0,0,0,0,0,0,0,0,1,0,0,0,0,0,0,0,0,0,0,0,0,0,0,0,0,0,0,0,0,0,0,0,0,1,0,0,0,0,0,0,0,0,0,0,0,0,0,0,0,0,0,0,0,0,0,0,0,0,1,0,0,0,0,0,0,0,0,0,0,0,0,0,0,0,0,0,0,0,0,0,0,0,0,1,0,0,0,0,0,0,0,0,0,0,0,0,0,0,0,0,0,0,0,0,0,0,0,0,1,0,0,0,0,0,0,0,0,0,0,0,0,0,0,0,0,0,0,0,0,0,0,0,0,1,0,0,0,0,0,0,0,0,0,0,0,0,0,0,0,0,0,0,0,0,0,0,0,0,1,0,0,0,0,0,0,0,0,0,0,0,0,0,0,0,0,0,0,0,0,0,0,0,0,1,0,0,0,0,0,0,0,0,0,0,0,0,0,0,0,0,0,0,0,0,0,0,0,0,1,0,0,0,0,0,0,0,0,0,0,0,0,0,0,0,0,0,0,0,0,0,0,0,0,1,0,0,0,0,0,0,0,0,0,0,0,0,0,0,0,0,0,0,0,0,0,0,0,0,1,0,0,0,0,0,0,0,0,0,0,0,0,0,0,0,0,0,0,0,0,0,0,0,0,1,0,0,0,0,0,0,0,0,0,0,0,0,0,0,0,0,0,0,0,0,0,0,0,0,1,0,0,0,0,0,0,0,0,0,0,0,0,0,0,0,0,0,0,0,0,0,0,0,0,1,0,0,0,0,0,0,0,0,0,0,0,0,0,0,0,0,0,0,0,0,0,0,0,0,1,0,0,0,0,0,0,0,0,0,0,0,0,0,0,0,0,0,0,0,0,0,0,0,0,1,0,0,0,0,0,0,0,0,0,0,0,0,0,0,0,0,0,0,0,0,0,0,0,0,1,0,0,0,0,0,0,0,0,0,0,0,0,0,0,0,0,0,0,0,0,0,0,0,0,1,0,0,0,0,0,0,0,0,0,0,0,0,0,0,0,0,0,0,0,0,0,0,0,0,1,0,0,0,0,0,0,0,0,0,0,0,0,0,0,0,0,0,0,0,0,0,0,0,0,1,0,0,0,0,0,0,0,0,0,0,0,0,0,0,0,0,0,0,0,0,0,0,0,0,1,0,0,0,0,0,0,0,0,0,0,0,0,0,0,0,0,0,0,0,0,0,0,0,0,1,0,0,0,0,0,0,0,0,0,0,0,0,0,0,0,0,0,0,0,0,0,0,0,0,1" />
         <Keyword name="STREAMFOCUS"  value="17.4" />
         <Keyword name="$SYS"  value="Windows 7 Version 6.1.7601.65536" />
         <Keyword name="TIMEMAXSCALE"  value="100" />
         <Keyword name="$TIMESTEP"  value="0.01" />
         <Keyword name="$TOT"  value="7138                " />
         <Keyword name="$TR"  value="FSC,100" />
         <Keyword name="UTOPEXBUILD"  value="1.2.0.106" />
         <Keyword name="VOLTAGECHANGED"  value="0" />
         <Keyword name="$P1B"  value="16" />
         <Keyword name="P1CHANNELTYPE"  value="2" />
         <Keyword name="$P1E"  value="0,0" />
         <Keyword name="$P1N"  value="Trigger Pulse Width" />
         <Keyword name="$P1R"  value="65536" />
         <Keyword name="$P2B"  value="16" />
         <Keyword name="P2CHANNELTYPE"  value="1" />
         <Keyword name="$P2E"  value="0,0" />
         <Keyword name="$P2N"  value="Time 1" />
         <Keyword name="$P2R"  value="65536" />
         <Keyword name="$P2S"  value="Time 1" />
         <Keyword name="$P3B"  value="16" />
         <Keyword name="P3CHANNELTYPE"  value="1" />
         <Keyword name="$P3E"  value="0,0" />
         <Keyword name="$P3N"  value="Time 2" />
         <Keyword name="$P3R"  value="65536" />
         <Keyword name="$P3S"  value="Time 2" />
         <Keyword name="$P4B"  value="16" />
         <Keyword name="P4CHANNELTYPE"  value="1" />
         <Keyword name="$P4E"  value="0,0" />
         <Keyword name="$P4N"  value="Time 3" />
         <Keyword name="$P4R"  value="65536" />
         <Keyword name="$P5B"  value="16" />
         <Keyword name="P5CHANNELTYPE"  value="10" />
         <Keyword name="$P5E"  value="0,0" />
         <Keyword name="$P5N"  value="Drop Phase" />
         <Keyword name="$P5R"  value="65536" />
         <Keyword name="$P6B"  value="16" />
         <Keyword name="P6CHANNELTYPE"  value="7" />
         <Keyword name="$P6E"  value="0,0" />
         <Keyword name="$P6N"  value="ROI Bits 1-16" />
         <Keyword name="$P6R"  value="65536" />
         <Keyword name="$P7B"  value="16" />
         <Keyword name="P7CHANNELTYPE"  value="7" />
         <Keyword name="$P7E"  value="0,0" />
         <Keyword name="$P7N"  value="ROI Bits 17-32" />
         <Keyword name="$P7R"  value="65536" />
         <Keyword name="$P8B"  value="16" />
         <Keyword name="P8CHANNELTYPE"  value="8" />
         <Keyword name="$P8E"  value="0,0" />
         <Keyword name="$P8N"  value="Classifier Bits" />
         <Keyword name="$P8R"  value="65536" />
         <Keyword name="$P9B"  value="16" />
         <Keyword name="P9CHANNELTYPE"  value="11" />
         <Keyword name="$P9E"  value="0,0" />
         <Keyword name="$P9N"  value="Sort Result Bits" />
         <Keyword name="$P9R"  value="65536" />
         <Keyword name="$P10B"  value="16" />
         <Keyword name="P10CHANNELTYPE"  value="9" />
         <Keyword name="$P10E"  value="0,0" />
         <Keyword name="$P10N"  value="Sort Enable Bits" />
         <Keyword name="$P10R"  value="65536" />
         <Keyword name="$P11B"  value="16" />
         <Keyword name="P11CHANNELTYPE"  value="3" />
         <Keyword name="$P11E"  value="0,0" />
         <Keyword name="P11LASER"  value="1" />
         <Keyword name="$P11N"  value="FSC" />
         <Keyword name="$P11R"  value="65536" />
         <Keyword name="$P11V"  value="17.67917" />
         <Keyword name="$P12B"  value="16" />
         <Keyword name="P12CHANNELTYPE"  value="6" />
         <Keyword name="$P12E"  value="0,0" />
         <Keyword name="$P12N"  value="*FSC" />
         <Keyword name="$P12R"  value="65536" />
         <Keyword name="$P13B"  value="16" />
         <Keyword name="P13CHANNELTYPE"  value="3" />
         <Keyword name="$P13E"  value="0,0" />
         <Keyword name="P13LASER"  value="1" />
         <Keyword name="$P13N"  value="SSC" />
         <Keyword name="$P13R"  value="65536" />
         <Keyword name="$P13V"  value="20.81772" />
         <Keyword name="$P14B"  value="16" />
         <Keyword name="P14CHANNELTYPE"  value="6" />
         <Keyword name="$P14E"  value="0,0" />
         <Keyword name="$P14N"  value="*SSC" />
         <Keyword name="$P14R"  value="65536" />
         <Keyword name="$P15B"  value="16" />
         <Keyword name="P15CHANNELTYPE"  value="3" />
         <Keyword name="$P15E"  value="4,1" />
         <Keyword name="P15LASER"  value="1" />
         <Keyword name="$P15N"  value="530_40[488]" />
         <Keyword name="$P15R"  value="65536" />
         <Keyword name="$P15S"  value="GFP" />
         <Keyword name="$P15V"  value="24.82172" />
         <Keyword name="$P16B"  value="16" />
         <Keyword name="P16CHANNELTYPE"  value="6" />
         <Keyword name="$P16E"  value="4,1" />
         <Keyword name="$P16N"  value="*530_40[488]" />
         <Keyword name="$P16R"  value="65536" />
         <Keyword name="$P16S"  value="GFP" />
         <Keyword name="$P17B"  value="16" />
         <Keyword name="P17CHANNELTYPE"  value="3" />
         <Keyword name="$P17E"  value="4,1" />
         <Keyword name="P17LASER"  value="1" />
         <Keyword name="$P17N"  value="585_29[488]" />
         <Keyword name="$P17R"  value="65536" />
         <Keyword name="$P17V"  value="38.21079" />
         <Keyword name="$P18B"  value="16" />
         <Keyword name="P18CHANNELTYPE"  value="6" />
         <Keyword name="$P18E"  value="4,1" />
         <Keyword name="$P18N"  value="*585_29[488]" />
         <Keyword name="$P18R"  value="65536" />
         <Keyword name="$P19B"  value="16" />
         <Keyword name="P19CHANNELTYPE"  value="3" />
         <Keyword name="$P19E"  value="4,1" />
         <Keyword name="P19LASER"  value="2" />
         <Keyword name="$P19N"  value="460_50[405]" />
         <Keyword name="$P19R"  value="65536" />
         <Keyword name="$P19S"  value="BFP" />
         <Keyword name="$P19V"  value="32.34321" />
         <Keyword name="$P20B"  value="16" />
         <Keyword name="P20CHANNELTYPE"  value="6" />
         <Keyword name="$P20E"  value="4,1" />
         <Keyword name="$P20N"  value="*460_50[405]" />
         <Keyword name="$P20R"  value="65536" />
         <Keyword name="$P20S"  value="BFP" />
         <Keyword name="$P21B"  value="16" />
         <Keyword name="P21CHANNELTYPE"  value="3" />
         <Keyword name="$P21E"  value="4,1" />
         <Keyword name="P21LASER"  value="2" />
         <Keyword name="$P21N"  value="520_35[405]" />
         <Keyword name="$P21R"  value="65536" />
         <Keyword name="$P21V"  value="39.62182" />
         <Keyword name="$P22B"  value="16" />
         <Keyword name="P22CHANNELTYPE"  value="6" />
         <Keyword name="$P22E"  value="4,1" />
         <Keyword name="$P22N"  value="*520_35[405]" />
         <Keyword name="$P22R"  value="65536" />
         <Keyword name="$P23B"  value="16" />
         <Keyword name="P23CHANNELTYPE"  value="3" />
         <Keyword name="$P23E"  value="4,1" />
         <Keyword name="P23LASER"  value="2" />
         <Keyword name="$P23N"  value="610_20[405]" />
         <Keyword name="$P23R"  value="65536" />
         <Keyword name="$P23V"  value="49.83" />
         <Keyword name="$P24B"  value="16" />
         <Keyword name="P24CHANNELTYPE"  value="6" />
         <Keyword name="$P24E"  value="4,1" />
         <Keyword name="$P24N"  value="*610_20[405]" />
         <Keyword name="$P24R"  value="65536" />
         <Keyword name="$P25B"  value="16" />
         <Keyword name="P25CHANNELTYPE"  value="3" />
         <Keyword name="$P25E"  value="4,1" />
         <Keyword name="P25LASER"  value="2" />
         <Keyword name="$P25N"  value="660_20[405]" />
         <Keyword name="$P25R"  value="65536" />
         <Keyword name="$P25V"  value="61.04" />
         <Keyword name="$P26B"  value="16" />
         <Keyword name="P26CHANNELTYPE"  value="6" />
         <Keyword name="$P26E"  value="4,1" />
         <Keyword name="$P26N"  value="*660_20[405]" />
         <Keyword name="$P26R"  value="65536" />
         <Keyword name="$P27B"  value="16" />
         <Keyword name="P27CHANNELTYPE"  value="3" />
         <Keyword name="$P27E"  value="4,1" />
         <Keyword name="P27LASER"  value="2" />
         <Keyword name="$P27N"  value="710_50[405]" />
         <Keyword name="$P27R"  value="65536" />
         <Keyword name="$P27V"  value="54.29751" />
         <Keyword name="$P28B"  value="16" />
         <Keyword name="P28CHANNELTYPE"  value="6" />
         <Keyword name="$P28E"  value="4,1" />
         <Keyword name="$P28N"  value="*710_50[405]" />
         <Keyword name="$P28R"  value="65536" />
         <Keyword name="$P29B"  value="16" />
         <Keyword name="P29CHANNELTYPE"  value="3" />
         <Keyword name="$P29E"  value="4,1" />
         <Keyword name="P29LASER"  value="2" />
         <Keyword name="$P29N"  value="750_LP[405]" />
         <Keyword name="$P29R"  value="65536" />
         <Keyword name="$P29V"  value="54" />
         <Keyword name="$P30B"  value="16" />
         <Keyword name="P30CHANNELTYPE"  value="6" />
         <Keyword name="$P30E"  value="4,1" />
         <Keyword name="$P30N"  value="*750_LP[405]" />
         <Keyword name="$P30R"  value="65536" />
         <Keyword name="$P31B"  value="16" />
         <Keyword name="P31CHANNELTYPE"  value="3" />
         <Keyword name="$P31E"  value="4,1" />
         <Keyword name="P31LASER"  value="3" />
         <Keyword name="$P31N"  value="585_29[561]" />
         <Keyword name="$P31R"  value="65536" />
         <Keyword name="$P31V"  value="50.41904" />
         <Keyword name="$P32B"  value="16" />
         <Keyword name="P32CHANNELTYPE"  value="6" />
         <Keyword name="$P32E"  value="4,1" />
         <Keyword name="$P32N"  value="*585_29[561]" />
         <Keyword name="$P32R"  value="65536" />
         <Keyword name="$P33B"  value="16" />
         <Keyword name="P33CHANNELTYPE"  value="3" />
         <Keyword name="$P33E"  value="4,1" />
         <Keyword name="P33LASER"  value="3" />
         <Keyword name="$P33N"  value="610_20[561]" />
         <Keyword name="$P33R"  value="65536" />
         <Keyword name="$P33V"  value="49.17889" />
         <Keyword name="$P34B"  value="16" />
         <Keyword name="P34CHANNELTYPE"  value="6" />
         <Keyword name="$P34E"  value="4,1" />
         <Keyword name="$P34N"  value="*610_20[561]" />
         <Keyword name="$P34R"  value="65536" />
         <Keyword name="$P35B"  value="16" />
         <Keyword name="P35CHANNELTYPE"  value="3" />
         <Keyword name="$P35E"  value="4,1" />
         <Keyword name="P35LASER"  value="3" />
         <Keyword name="$P35N"  value="670_30[561]" />
         <Keyword name="$P35R"  value="65536" />
         <Keyword name="$P35V"  value="52.49" />
         <Keyword name="$P36B"  value="16" />
         <Keyword name="P36CHANNELTYPE"  value="6" />
         <Keyword name="$P36E"  value="4,1" />
         <Keyword name="$P36N"  value="*670_30[561]" />
         <Keyword name="$P36R"  value="65536" />
         <Keyword name="$P37B"  value="16" />
         <Keyword name="P37CHANNELTYPE"  value="3" />
         <Keyword name="$P37E"  value="4,1" />
         <Keyword name="P37LASER"  value="3" />
         <Keyword name="$P37N"  value="710_50[561]" />
         <Keyword name="$P37R"  value="65536" />
         <Keyword name="$P37V"  value="55.36281" />
         <Keyword name="$P38B"  value="16" />
         <Keyword name="P38CHANNELTYPE"  value="6" />
         <Keyword name="$P38E"  value="4,1" />
         <Keyword name="$P38N"  value="*710_50[561]" />
         <Keyword name="$P38R"  value="65536" />
         <Keyword name="$P39B"  value="16" />
         <Keyword name="P39CHANNELTYPE"  value="3" />
         <Keyword name="$P39E"  value="4,1" />
         <Keyword name="P39LASER"  value="4" />
         <Keyword name="$P39N"  value="670_30[640]" />
         <Keyword name="$P39R"  value="65536" />
         <Keyword name="$P39S"  value="APC" />
         <Keyword name="$P39V"  value="49.63152" />
         <Keyword name="$P40B"  value="16" />
         <Keyword name="P40CHANNELTYPE"  value="6" />
         <Keyword name="$P40E"  value="4,1" />
         <Keyword name="$P40N"  value="*670_30[640]" />
         <Keyword name="$P40R"  value="65536" />
         <Keyword name="$P40S"  value="APC" />
         <Keyword name="$P41B"  value="16" />
         <Keyword name="P41CHANNELTYPE"  value="3" />
         <Keyword name="$P41E"  value="4,1" />
         <Keyword name="P41LASER"  value="4" />
         <Keyword name="$P41N"  value="710_50[640]" />
         <Keyword name="$P41R"  value="65536" />
         <Keyword name="$P41V"  value="54.71735" />
         <Keyword name="$P42B"  value="16" />
         <Keyword name="P42CHANNELTYPE"  value="6" />
         <Keyword name="$P42E"  value="4,1" />
         <Keyword name="$P42N"  value="*710_50[640]" />
         <Keyword name="$P42R"  value="65536" />
         <Keyword name="$P43B"  value="16" />
         <Keyword name="P43CHANNELTYPE"  value="3" />
         <Keyword name="$P43E"  value="4,1" />
         <Keyword name="P43LASER"  value="3" />
         <Keyword name="$P43N"  value="750_LP[561]" />
         <Keyword name="$P43R"  value="65536" />
         <Keyword name="$P43V"  value="60.82" />
         <Keyword name="$P44B"  value="16" />
         <Keyword name="P44CHANNELTYPE"  value="6" />
         <Keyword name="$P44E"  value="4,1" />
         <Keyword name="$P44N"  value="*750_LP[561]" />
         <Keyword name="$P44R"  value="65536" />
         <Keyword name="$P45B"  value="16" />
         <Keyword name="P45CHANNELTYPE"  value="3" />
         <Keyword name="$P45E"  value="4,1" />
         <Keyword name="P45LASER"  value="4" />
         <Keyword name="$P45N"  value="750_LP[640]" />
         <Keyword name="$P45R"  value="65536" />
         <Keyword name="$P45V"  value="56.90717" />
         <Keyword name="$P46B"  value="16" />
         <Keyword name="P46CHANNELTYPE"  value="6" />
         <Keyword name="$P46E"  value="4,1" />
         <Keyword name="$P46N"  value="*750_LP[640]" />
         <Keyword name="$P46R"  value="65536" />
         <Keyword name="$P47B"  value="16" />
         <Keyword name="P47CHANNELTYPE"  value="3" />
         <Keyword name="$P47E"  value="0,0" />
         <Keyword name="P47LASER"  value="4" />
         <Keyword name="$P47N"  value="ADC 19" />
         <Keyword name="$P47R"  value="65536" />
         <Keyword name="$P47V"  value="0" />
         <Keyword name="$P48B"  value="16" />
         <Keyword name="P48CHANNELTYPE"  value="6" />
         <Keyword name="$P48E"  value="0,0" />
         <Keyword name="$P48N"  value="*ADC 19" />
         <Keyword name="$P48R"  value="65536" />
         <Keyword name="$P49B"  value="16" />
         <Keyword name="P49CHANNELTYPE"  value="3" />
         <Keyword name="$P49E"  value="0,0" />
         <Keyword name="P49LASER"  value="0" />
         <Keyword name="$P49N"  value="ADC 20" />
         <Keyword name="$P49R"  value="65536" />
         <Keyword name="$P49V"  value="0" />
         <Keyword name="$P50B"  value="16" />
         <Keyword name="P50CHANNELTYPE"  value="6" />
         <Keyword name="$P50E"  value="0,0" />
         <Keyword name="$P50N"  value="*ADC 20" />
         <Keyword name="$P50R"  value="65536" />
         <Keyword name="$P51B"  value="16" />
         <Keyword name="P51CHANNELTYPE"  value="3" />
         <Keyword name="$P51E"  value="0,0" />
         <Keyword name="P51LASER"  value="0" />
         <Keyword name="$P51N"  value="ADC 21" />
         <Keyword name="$P51R"  value="65536" />
         <Keyword name="$P51V"  value="0" />
         <Keyword name="$P52B"  value="16" />
         <Keyword name="P52CHANNELTYPE"  value="6" />
         <Keyword name="$P52E"  value="0,0" />
         <Keyword name="$P52N"  value="*ADC 21" />
         <Keyword name="$P52R"  value="65536" />
         <Keyword name="$P53B"  value="16" />
         <Keyword name="P53CHANNELTYPE"  value="3" />
         <Keyword name="$P53E"  value="0,0" />
         <Keyword name="P53LASER"  value="0" />
         <Keyword name="$P53N"  value="ADC 22" />
         <Keyword name="$P53R"  value="65536" />
         <Keyword name="$P53V"  value="0" />
         <Keyword name="$P54B"  value="16" />
         <Keyword name="P54CHANNELTYPE"  value="6" />
         <Keyword name="$P54E"  value="0,0" />
         <Keyword name="$P54N"  value="*ADC 22" />
         <Keyword name="$P54R"  value="65536" />
         <Keyword name="$P55B"  value="16" />
         <Keyword name="P55CHANNELTYPE"  value="3" />
         <Keyword name="$P55E"  value="0,0" />
         <Keyword name="P55LASER"  value="0" />
         <Keyword name="$P55N"  value="ADC 23" />
         <Keyword name="$P55R"  value="65536" />
         <Keyword name="$P55V"  value="0" />
         <Keyword name="$P56B"  value="16" />
         <Keyword name="P56CHANNELTYPE"  value="6" />
         <Keyword name="$P56E"  value="0,0" />
         <Keyword name="$P56N"  value="*ADC 23" />
         <Keyword name="$P56R"  value="65536" />
         <Keyword name="$P57B"  value="16" />
         <Keyword name="P57CHANNELTYPE"  value="3" />
         <Keyword name="$P57E"  value="0,0" />
         <Keyword name="P57LASER"  value="0" />
         <Keyword name="$P57N"  value="ADC 24" />
         <Keyword name="$P57R"  value="65536" />
         <Keyword name="$P57V"  value="0" />
         <Keyword name="$P58B"  value="16" />
         <Keyword name="P58CHANNELTYPE"  value="6" />
         <Keyword name="$P58E"  value="0,0" />
         <Keyword name="$P58N"  value="*ADC 24" />
         <Keyword name="$P58R"  value="65536" />
         <Keyword name="$P59B"  value="16" />
         <Keyword name="P59CHANNELTYPE"  value="4" />
         <Keyword name="$P59E"  value="0,0" />
         <Keyword name="$P59N"  value="FSC Area" />
         <Keyword name="$P59R"  value="65536" />
         <Keyword name="$P60B"  value="16" />
         <Keyword name="P60CHANNELTYPE"  value="5" />
         <Keyword name="$P60E"  value="0,0" />
         <Keyword name="$P60N"  value="FSC Width" />
         <Keyword name="$P60R"  value="65536" />
         <Keyword name="$P61B"  value="16" />
         <Keyword name="P61CHANNELTYPE"  value="4" />
         <Keyword name="$P61E"  value="0,0" />
         <Keyword name="$P61N"  value="SSC Area" />
         <Keyword name="$P61R"  value="65536" />
         <Keyword name="$P62B"  value="16" />
         <Keyword name="P62CHANNELTYPE"  value="5" />
         <Keyword name="$P62E"  value="0,0" />
         <Keyword name="$P62N"  value="SSC Width" />
         <Keyword name="$P62R"  value="65536" />
         <Keyword name="$P63B"  value="16" />
         <Keyword name="P63CHANNELTYPE"  value="4" />
         <Keyword name="$P63E"  value="4,1" />
         <Keyword name="$P63N"  value="530_40[488] Area" />
         <Keyword name="$P63R"  value="65536" />
         <Keyword name="$P63S"  value="GFP" />
         <Keyword name="$P64B"  value="16" />
         <Keyword name="P64CHANNELTYPE"  value="5" />
         <Keyword name="$P64E"  value="4,1" />
         <Keyword name="$P64N"  value="530_40[488] Width" />
         <Keyword name="$P64R"  value="65536" />
         <Keyword name="$P64S"  value="GFP" />
         <Keyword name="$P65B"  value="16" />
         <Keyword name="$P65E"  value="0,0" />
         <Keyword name="$P65N"  value="TIME" />
         <Keyword name="$P65R"  value="65536" />
         <Keyword name="$P1S"  value="" />
         <Keyword name="$P4S"  value="" />
         <Keyword name="$P5S"  value="" />
         <Keyword name="$P6S"  value="" />
         <Keyword name="$P7S"  value="" />
         <Keyword name="$P8S"  value="" />
         <Keyword name="$P9S"  value="" />
         <Keyword name="$P10S"  value="" />
         <Keyword name="$P11S"  value="" />
         <Keyword name="$P12S"  value="" />
         <Keyword name="$P13S"  value="" />
         <Keyword name="$P14S"  value="" />
         <Keyword name="$P17S"  value="" />
         <Keyword name="$P18S"  value="" />
         <Keyword name="$P21S"  value="" />
         <Keyword name="$P22S"  value="" />
         <Keyword name="$P23S"  value="" />
         <Keyword name="$P24S"  value="" />
         <Keyword name="$P25S"  value="" />
         <Keyword name="$P26S"  value="" />
         <Keyword name="$P27S"  value="" />
         <Keyword name="$P28S"  value="" />
         <Keyword name="$P29S"  value="" />
         <Keyword name="$P30S"  value="" />
         <Keyword name="$P31S"  value="" />
         <Keyword name="$P32S"  value="" />
         <Keyword name="$P33S"  value="" />
         <Keyword name="$P34S"  value="" />
         <Keyword name="$P35S"  value="" />
         <Keyword name="$P36S"  value="" />
         <Keyword name="$P37S"  value="" />
         <Keyword name="$P38S"  value="" />
         <Keyword name="$P41S"  value="" />
         <Keyword name="$P42S"  value="" />
         <Keyword name="$P43S"  value="" />
         <Keyword name="$P44S"  value="" />
         <Keyword name="$P45S"  value="" />
         <Keyword name="$P46S"  value="" />
         <Keyword name="$P47S"  value="" />
         <Keyword name="$P48S"  value="" />
         <Keyword name="$P49S"  value="" />
         <Keyword name="$P50S"  value="" />
         <Keyword name="$P51S"  value="" />
         <Keyword name="$P52S"  value="" />
         <Keyword name="$P53S"  value="" />
         <Keyword name="$P54S"  value="" />
         <Keyword name="$P55S"  value="" />
         <Keyword name="$P56S"  value="" />
         <Keyword name="$P57S"  value="" />
         <Keyword name="$P58S"  value="" />
         <Keyword name="$P59S"  value="" />
         <Keyword name="$P60S"  value="" />
         <Keyword name="$P61S"  value="" />
         <Keyword name="$P62S"  value="" />
         <Keyword name="$P65S"  value="" />
       </Keywords>
       <SampleNode name="C:\Users\Admin\Documents\BD\Users\Tekle Pauzaite\150720\test sort 150720_001.fcs"  annotation=""  owningGroup=""  expanded="1"  sortPriority="10"  count="7138"  sampleID="2" >
         <Graph smoothing="0"  backColor="#ffffff"  foreColor="#000000"  heatMapStatParameter="ROI Bits 1-16"  type="Pseudocolor"  fast="1" >
           <Axis dimension="x"  name="FSC"  label=""  auto="auto" />
           <Axis dimension="y"  name="SSC"  label=""  auto="auto" />
           <GraphSettings level="5%"  smoothingHighResolution="1"  contourHighResolution="1"  histogramSmoothingCount="0"  graphResolution="256"  showOutliers="0"  drawLargeDots="0"  dotsToDraw="8000"  tint="le.chartfill.tinted.40"  lineWeight="le.lineweight.normal"  lineStyle="le.linestyle.solid" />
           <GraphEnvironment showGrid="0"  showAxes="tnlTNL"  showGates="1"  showFreqOnPlots="1"  showGateNameOnPlots="1"  showMedians="0"  showUncomped="0"  addEventParam="0"  lastYAxisName="" >
             <TextTraits font="SansSerif"  size="11"  name="Labels"  style="plain"  color="#000000"  background="#00ffffff"  just="left" />
             <TextTraits font="SansSerif"  size="11"  name="LayoutGates"  style="plain"  color="#000000"  background="#00ffffff"  just="left" />
             <TextTraits font="SansSerif"  size="9"  name="Numbers"  style="plain"  color="#000000"  background="#00ffffff"  just="left" />
             <TextTraits font="SansSerif"  size="9"  name="Legend"  style="plain"  color="#000000"  background="#00ffffff"  just="left" />
             <WindowPosition x="620"  y="20"  width="390"  height="582"  displayed="1"  panelState="---" />
           </GraphEnvironment>
         </Graph>
         <Subpopulations>
           <Population name="Alive"  annotation=""  owningGroup="All Samples"  expanded="1"  sortPriority="10"  count="0" >
             <Graph smoothing="0"  backColor="#ffffff"  foreColor="#000000"  heatMapStatParameter="ROI Bits 1-16"  type="Pseudocolor"  fast="1" >
               <Axis dimension="x"  name="FSC"  label=""  auto="auto" />
               <Axis dimension="y"  name="SSC"  label=""  auto="auto" />
               <GraphSettings level="5%"  smoothingHighResolution="1"  contourHighResolution="1"  histogramSmoothingCount="0"  graphResolution="256"  showOutliers="0"  drawLargeDots="0"  dotsToDraw="8000"  tint="le.chartfill.tinted.40"  lineWeight="le.lineweight.normal"  lineStyle="le.linestyle.solid" />
               <GraphEnvironment showGrid="0"  showAxes="tnlTNL"  showGates="1"  showFreqOnPlots="1"  showGateNameOnPlots="1"  showMedians="0"  showUncomped="0"  addEventParam="0"  lastYAxisName="" >
                 <TextTraits font="SansSerif"  size="11"  name="Labels"  style="plain"  color="#000000"  background="#00ffffff"  just="left" />
                 <TextTraits font="SansSerif"  size="11"  name="LayoutGates"  style="plain"  color="#000000"  background="#00ffffff"  just="left" />
                 <TextTraits font="SansSerif"  size="9"  name="Numbers"  style="plain"  color="#000000"  background="#00ffffff"  just="left" />
                 <TextTraits font="SansSerif"  size="9"  name="Legend"  style="plain"  color="#000000"  background="#00ffffff"  just="left" />
                 <WindowPosition x="620"  y="20"  width="390"  height="582"  displayed="1"  panelState="---" />
               </GraphEnvironment>
               <WindowPosition x="620"  y="20"  width="390"  height="582" />
             </Graph>
             <Gate gating:id="ID223663533" >
               <gating:PolygonGate eventsInside="1"  annoOffsetX="34"  annoOffsetY="45"  tint="#000000"  isTinted="0"  lineWeight="Normal"  userDefined="1"  quadId="-1"  gateResolution="256" >
                 <gating:dimension>
                   <data-type:fcs-dimension data-type:name="FSC" />
                 </gating:dimension>
                 <gating:dimension>
                   <data-type:fcs-dimension data-type:name="SSC" />
                 </gating:dimension>
                 <gating:vertex>
                   <gating:coordinate data-type:value="11840.5378151261" />
                   <gating:coordinate data-type:value="28520.2962962963" />
                 </gating:vertex>
                 <gating:vertex>
                   <gating:coordinate data-type:value="19275.2941176471" />
                   <gating:coordinate data-type:value="35498.6666666667" />
                 </gating:vertex>
                 <gating:vertex>
                   <gating:coordinate data-type:value="30014.3865546218" />
                   <gating:coordinate data-type:value="31857.7777777778" />
                 </gating:vertex>
                 <gating:vertex>
                   <gating:coordinate data-type:value="28637.5798319328" />
                   <gating:coordinate data-type:value="19721.4814814815" />
                 </gating:vertex>
                 <gating:vertex>
                   <gating:coordinate data-type:value="18724.5714285714" />
                   <gating:coordinate data-type:value="10012.4444444444" />
                 </gating:vertex>
                 <gating:vertex>
                   <gating:coordinate data-type:value="12391.2605042017" />
                   <gating:coordinate data-type:value="12743.1111111111" />
                 </gating:vertex>
                 <gating:vertex>
                   <gating:coordinate data-type:value="9637.6470588235" />
                   <gating:coordinate data-type:value="23969.1851851852" />
                 </gating:vertex>
               </gating:PolygonGate>
             </Gate>
             <Subpopulations>
               <Population name="Q1: GFP- , SSC+"  annotation=""  owningGroup="All Samples"  expanded="1"  sortPriority="10"  count="0" >
                 <Graph smoothing="0"  backColor="#ffffff"  foreColor="#000000"  heatMapStatParameter="ROI Bits 1-16"  type="Pseudocolor"  fast="1" >
                   <Axis dimension="x"  name="530_40[488]"  label=""  auto="auto" />
                   <Axis dimension="y"  name="SSC"  label=""  auto="auto" />
                   <GraphSettings level="5%"  smoothingHighResolution="1"  contourHighResolution="1"  histogramSmoothingCount="0"  graphResolution="256"  showOutliers="0"  drawLargeDots="0"  dotsToDraw="8000"  tint="le.chartfill.tinted.40"  lineWeight="le.lineweight.normal"  lineStyle="le.linestyle.solid" />
                   <GraphEnvironment showGrid="0"  showAxes="tnlTNL"  showGates="1"  showFreqOnPlots="1"  showGateNameOnPlots="1"  showMedians="0"  showUncomped="0"  addEventParam="0"  lastYAxisName="" >
                     <TextTraits font="SansSerif"  size="11"  name="Labels"  style="plain"  color="#000000"  background="#00ffffff"  just="left" />
                     <TextTraits font="SansSerif"  size="11"  name="LayoutGates"  style="plain"  color="#000000"  background="#00ffffff"  just="left" />
                     <TextTraits font="SansSerif"  size="9"  name="Numbers"  style="plain"  color="#000000"  background="#00ffffff"  just="left" />
                     <TextTraits font="SansSerif"  size="9"  name="Legend"  style="plain"  color="#000000"  background="#00ffffff"  just="left" />
                     <WindowPosition x="620"  y="20"  width="390"  height="582"  displayed="1"  panelState="---" />
                   </GraphEnvironment>
                 </Graph>
                 <Gate gating:id="ID1836093746"  gating:parent_id="ID223663533" >
                   <gating:PolygonGate eventsInside="1"  annoOffsetX="0"  annoOffsetY="0"  tint="#000000"  isTinted="0"  lineWeight="Normal"  userDefined="1"  quadId="2"  gateResolution="256" >
                     <gating:dimension>
                       <data-type:fcs-dimension data-type:name="530_40[488]" />
                     </gating:dimension>
                     <gating:dimension>
                       <data-type:fcs-dimension data-type:name="SSC" />
                     </gating:dimension>
                     <gating:vertex>
                       <gating:coordinate data-type:value="0.9620403271" />
                       <gating:coordinate data-type:value="-606.8148148148" />
                     </gating:vertex>
                     <gating:vertex>
                       <gating:coordinate data-type:value="0.9620403271" />
                       <gating:coordinate data-type:value="65839.4074074074" />
                     </gating:vertex>
                     <gating:vertex>
                       <gating:coordinate data-type:value="17.5265920854" />
                       <gating:coordinate data-type:value="65839.4074074074" />
                     </gating:vertex>
                     <gating:vertex>
                       <gating:coordinate data-type:value="3.4499684705" />
                       <gating:coordinate data-type:value="2427.2592592593" />
                     </gating:vertex>
                   </gating:PolygonGate>
                 </Gate>
               </Population>
               <Population name="Q2: GFP+ , SSC+"  annotation=""  owningGroup="All Samples"  expanded="1"  sortPriority="10"  count="0" >
                 <Graph smoothing="0"  backColor="#ffffff"  foreColor="#000000"  heatMapStatParameter="ROI Bits 1-16"  type="Pseudocolor"  fast="1" >
                   <Axis dimension="x"  name="530_40[488]"  label=""  auto="auto" />
                   <Axis dimension="y"  name="SSC"  label=""  auto="auto" />
                   <GraphSettings level="5%"  smoothingHighResolution="1"  contourHighResolution="1"  histogramSmoothingCount="0"  graphResolution="256"  showOutliers="0"  drawLargeDots="0"  dotsToDraw="8000"  tint="le.chartfill.tinted.40"  lineWeight="le.lineweight.normal"  lineStyle="le.linestyle.solid" />
                   <GraphEnvironment showGrid="0"  showAxes="tnlTNL"  showGates="1"  showFreqOnPlots="1"  showGateNameOnPlots="1"  showMedians="0"  showUncomped="0"  addEventParam="0"  lastYAxisName="" >
                     <TextTraits font="SansSerif"  size="11"  name="Labels"  style="plain"  color="#000000"  background="#00ffffff"  just="left" />
                     <TextTraits font="SansSerif"  size="11"  name="LayoutGates"  style="plain"  color="#000000"  background="#00ffffff"  just="left" />
                     <TextTraits font="SansSerif"  size="9"  name="Numbers"  style="plain"  color="#000000"  background="#00ffffff"  just="left" />
                     <TextTraits font="SansSerif"  size="9"  name="Legend"  style="plain"  color="#000000"  background="#00ffffff"  just="left" />
                     <WindowPosition x="620"  y="20"  width="390"  height="582"  displayed="1"  panelState="---" />
                   </GraphEnvironment>
                 </Graph>
                 <Gate gating:id="ID375986339"  gating:parent_id="ID223663533" >
                   <gating:PolygonGate eventsInside="1"  annoOffsetX="0"  annoOffsetY="0"  tint="#000000"  isTinted="0"  lineWeight="Normal"  userDefined="1"  quadId="3"  gateResolution="256" >
                     <gating:dimension>
                       <data-type:fcs-dimension data-type:name="530_40[488]" />
                     </gating:dimension>
                     <gating:dimension>
                       <data-type:fcs-dimension data-type:name="SSC" />
                     </gating:dimension>
                     <gating:vertex>
                       <gating:coordinate data-type:value="10000" />
                       <gating:coordinate data-type:value="-606.8148148148" />
                     </gating:vertex>
                     <gating:vertex>
                       <gating:coordinate data-type:value="10000" />
                       <gating:coordinate data-type:value="65839.4074074074" />
                     </gating:vertex>
                     <gating:vertex>
                       <gating:coordinate data-type:value="17.5265920854" />
                       <gating:coordinate data-type:value="65839.4074074074" />
                     </gating:vertex>
                     <gating:vertex>
                       <gating:coordinate data-type:value="3.4499684705" />
                       <gating:coordinate data-type:value="2427.2592592593" />
                     </gating:vertex>
                   </gating:PolygonGate>
                 </Gate>
               </Population>
               <Population name="Q3: GFP+ , SSC-"  annotation=""  owningGroup="All Samples"  expanded="1"  sortPriority="10"  count="0" >
                 <Graph smoothing="0"  backColor="#ffffff"  foreColor="#000000"  heatMapStatParameter="ROI Bits 1-16"  type="Pseudocolor"  fast="1" >
                   <Axis dimension="x"  name="530_40[488]"  label=""  auto="auto" />
                   <Axis dimension="y"  name="SSC"  label=""  auto="auto" />
                   <GraphSettings level="5%"  smoothingHighResolution="1"  contourHighResolution="1"  histogramSmoothingCount="0"  graphResolution="256"  showOutliers="0"  drawLargeDots="0"  dotsToDraw="8000"  tint="le.chartfill.tinted.40"  lineWeight="le.lineweight.normal"  lineStyle="le.linestyle.solid" />
                   <GraphEnvironment showGrid="0"  showAxes="tnlTNL"  showGates="1"  showFreqOnPlots="1"  showGateNameOnPlots="1"  showMedians="0"  showUncomped="0"  addEventParam="0"  lastYAxisName="" >
                     <TextTraits font="SansSerif"  size="11"  name="Labels"  style="plain"  color="#000000"  background="#00ffffff"  just="left" />
                     <TextTraits font="SansSerif"  size="11"  name="LayoutGates"  style="plain"  color="#000000"  background="#00ffffff"  just="left" />
                     <TextTraits font="SansSerif"  size="9"  name="Numbers"  style="plain"  color="#000000"  background="#00ffffff"  just="left" />
                     <TextTraits font="SansSerif"  size="9"  name="Legend"  style="plain"  color="#000000"  background="#00ffffff"  just="left" />
                     <WindowPosition x="620"  y="20"  width="390"  height="582"  displayed="1"  panelState="---" />
                   </GraphEnvironment>
                 </Graph>
                 <Gate gating:id="ID2044864166"  gating:parent_id="ID223663533" >
                   <gating:PolygonGate eventsInside="1"  annoOffsetX="0"  annoOffsetY="0"  tint="#000000"  isTinted="0"  lineWeight="Normal"  userDefined="1"  quadId="1"  gateResolution="256" >
                     <gating:dimension>
                       <data-type:fcs-dimension data-type:name="530_40[488]" />
                     </gating:dimension>
                     <gating:dimension>
                       <data-type:fcs-dimension data-type:name="SSC" />
                     </gating:dimension>
                     <gating:vertex>
                       <gating:coordinate data-type:value="10000" />
                       <gating:coordinate data-type:value="-606.8148148148" />
                     </gating:vertex>
                     <gating:vertex>
                       <gating:coordinate data-type:value="10000" />
                       <gating:coordinate data-type:value="0" />
                     </gating:vertex>
                     <gating:vertex>
                       <gating:coordinate data-type:value="10000" />
                       <gating:coordinate data-type:value="0" />
                     </gating:vertex>
                     <gating:vertex>
                       <gating:coordinate data-type:value="3.4499684705" />
                       <gating:coordinate data-type:value="2427.2592592593" />
                     </gating:vertex>
                   </gating:PolygonGate>
                 </Gate>
               </Population>
               <Population name="Q4: GFP- , SSC-"  annotation=""  owningGroup="All Samples"  expanded="1"  sortPriority="10"  count="0" >
                 <Graph smoothing="0"  backColor="#ffffff"  foreColor="#000000"  heatMapStatParameter="ROI Bits 1-16"  type="Pseudocolor"  fast="1" >
                   <Axis dimension="x"  name="530_40[488]"  label=""  auto="auto" />
                   <Axis dimension="y"  name="SSC"  label=""  auto="auto" />
                   <GraphSettings level="5%"  smoothingHighResolution="1"  contourHighResolution="1"  histogramSmoothingCount="0"  graphResolution="256"  showOutliers="0"  drawLargeDots="0"  dotsToDraw="8000"  tint="le.chartfill.tinted.40"  lineWeight="le.lineweight.normal"  lineStyle="le.linestyle.solid" />
                   <GraphEnvironment showGrid="0"  showAxes="tnlTNL"  showGates="1"  showFreqOnPlots="1"  showGateNameOnPlots="1"  showMedians="0"  showUncomped="0"  addEventParam="0"  lastYAxisName="" >
                     <TextTraits font="SansSerif"  size="11"  name="Labels"  style="plain"  color="#000000"  background="#00ffffff"  just="left" />
                     <TextTraits font="SansSerif"  size="11"  name="LayoutGates"  style="plain"  color="#000000"  background="#00ffffff"  just="left" />
                     <TextTraits font="SansSerif"  size="9"  name="Numbers"  style="plain"  color="#000000"  background="#00ffffff"  just="left" />
                     <TextTraits font="SansSerif"  size="9"  name="Legend"  style="plain"  color="#000000"  background="#00ffffff"  just="left" />
                     <WindowPosition x="620"  y="20"  width="390"  height="582"  displayed="1"  panelState="---" />
                   </GraphEnvironment>
                 </Graph>
                 <Gate gating:id="ID466830693"  gating:parent_id="ID223663533" >
                   <gating:PolygonGate eventsInside="1"  annoOffsetX="0"  annoOffsetY="0"  tint="#000000"  isTinted="0"  lineWeight="Normal"  userDefined="1"  quadId="0"  gateResolution="256" >
                     <gating:dimension>
                       <data-type:fcs-dimension data-type:name="530_40[488]" />
                     </gating:dimension>
                     <gating:dimension>
                       <data-type:fcs-dimension data-type:name="SSC" />
                     </gating:dimension>
                     <gating:vertex>
                       <gating:coordinate data-type:value="0.9620403271" />
                       <gating:coordinate data-type:value="-606.8148148148" />
                     </gating:vertex>
                     <gating:vertex>
                       <gating:coordinate data-type:value="0.9620403271" />
                       <gating:coordinate data-type:value="0" />
                     </gating:vertex>
                     <gating:vertex>
                       <gating:coordinate data-type:value="10000" />
                       <gating:coordinate data-type:value="0" />
                     </gating:vertex>
                     <gating:vertex>
                       <gating:coordinate data-type:value="3.4499684705" />
                       <gating:coordinate data-type:value="2427.2592592593" />
                     </gating:vertex>
                   </gating:PolygonGate>
                 </Gate>
               </Population>
             </Subpopulations>
           </Population>
         </Subpopulations>
       </SampleNode>
     </Sample>
     <Sample>
       <DataSet uri="file:/J:/citiid_grp_nathan/Tekle/FACS%20Sorting/2020%2007%2023%20DUBs%20GFP%20High%20SORT%201/control%20150720_001.fcs"  sampleID="3" />
       <Transformations>
         <transforms:linear transforms:minRange="0"  transforms:maxRange="65536"  gain="1" >
           <data-type:parameter data-type:name="Trigger Pulse Width" />
         </transforms:linear>
         <transforms:linear transforms:minRange="0"  transforms:maxRange="33"  gain="0.00050354" >
           <data-type:parameter data-type:name="Time 1" />
         </transforms:linear>
         <transforms:linear transforms:minRange="0"  transforms:maxRange="33"  gain="0.00050354" >
           <data-type:parameter data-type:name="Time 2" />
         </transforms:linear>
         <transforms:linear transforms:minRange="0"  transforms:maxRange="33"  gain="0.00050354" >
           <data-type:parameter data-type:name="Time 3" />
         </transforms:linear>
         <transforms:linear transforms:minRange="0"  transforms:maxRange="65536"  gain="1" >
           <data-type:parameter data-type:name="Drop Phase" />
         </transforms:linear>
         <transforms:log transforms:offset="1"  transforms:decades="4.8164799306" >
           <data-type:parameter data-type:name="ROI Bits 1-16" />
         </transforms:log>
         <transforms:log transforms:offset="1"  transforms:decades="4.8164799306" >
           <data-type:parameter data-type:name="ROI Bits 17-32" />
         </transforms:log>
         <transforms:linear transforms:minRange="0"  transforms:maxRange="65536"  gain="1" >
           <data-type:parameter data-type:name="Classifier Bits" />
         </transforms:linear>
         <transforms:log transforms:offset="1"  transforms:decades="4.8164799306" >
           <data-type:parameter data-type:name="Sort Result Bits" />
         </transforms:log>
         <transforms:linear transforms:minRange="0"  transforms:maxRange="65536"  gain="1" >
           <data-type:parameter data-type:name="Sort Enable Bits" />
         </transforms:linear>
         <transforms:linear transforms:minRange="0"  transforms:maxRange="65536"  gain="1" >
           <data-type:parameter data-type:name="FSC" />
         </transforms:linear>
         <transforms:log transforms:offset="1"  transforms:decades="4.8164799306" >
           <data-type:parameter data-type:name="*FSC" />
         </transforms:log>
         <transforms:linear transforms:minRange="0"  transforms:maxRange="65536"  gain="1" >
           <data-type:parameter data-type:name="SSC" />
         </transforms:linear>
         <transforms:log transforms:offset="1"  transforms:decades="4.8164799306" >
           <data-type:parameter data-type:name="*SSC" />
         </transforms:log>
         <transforms:log transforms:offset="1"  transforms:decades="4" >
           <data-type:parameter data-type:name="530_40[488]" />
         </transforms:log>
         <transforms:log transforms:offset="1"  transforms:decades="4" >
           <data-type:parameter data-type:name="*530_40[488]" />
         </transforms:log>
         <transforms:log transforms:offset="1"  transforms:decades="4" >
           <data-type:parameter data-type:name="585_29[488]" />
         </transforms:log>
         <transforms:log transforms:offset="1"  transforms:decades="4" >
           <data-type:parameter data-type:name="*585_29[488]" />
         </transforms:log>
         <transforms:log transforms:offset="1"  transforms:decades="4" >
           <data-type:parameter data-type:name="460_50[405]" />
         </transforms:log>
         <transforms:log transforms:offset="1"  transforms:decades="4" >
           <data-type:parameter data-type:name="*460_50[405]" />
         </transforms:log>
         <transforms:log transforms:offset="1"  transforms:decades="4" >
           <data-type:parameter data-type:name="520_35[405]" />
         </transforms:log>
         <transforms:log transforms:offset="1"  transforms:decades="4" >
           <data-type:parameter data-type:name="*520_35[405]" />
         </transforms:log>
         <transforms:log transforms:offset="1"  transforms:decades="4" >
           <data-type:parameter data-type:name="610_20[405]" />
         </transforms:log>
         <transforms:log transforms:offset="1"  transforms:decades="4" >
           <data-type:parameter data-type:name="*610_20[405]" />
         </transforms:log>
         <transforms:log transforms:offset="1"  transforms:decades="4" >
           <data-type:parameter data-type:name="660_20[405]" />
         </transforms:log>
         <transforms:log transforms:offset="1"  transforms:decades="4" >
           <data-type:parameter data-type:name="*660_20[405]" />
         </transforms:log>
         <transforms:log transforms:offset="1"  transforms:decades="4" >
           <data-type:parameter data-type:name="710_50[405]" />
         </transforms:log>
         <transforms:log transforms:offset="1"  transforms:decades="4" >
           <data-type:parameter data-type:name="*710_50[405]" />
         </transforms:log>
         <transforms:log transforms:offset="1"  transforms:decades="4" >
           <data-type:parameter data-type:name="750_LP[405]" />
         </transforms:log>
         <transforms:log transforms:offset="1"  transforms:decades="4" >
           <data-type:parameter data-type:name="*750_LP[405]" />
         </transforms:log>
         <transforms:log transforms:offset="1"  transforms:decades="4" >
           <data-type:parameter data-type:name="585_29[561]" />
         </transforms:log>
         <transforms:log transforms:offset="1"  transforms:decades="4" >
           <data-type:parameter data-type:name="*585_29[561]" />
         </transforms:log>
         <transforms:log transforms:offset="1"  transforms:decades="4" >
           <data-type:parameter data-type:name="610_20[561]" />
         </transforms:log>
         <transforms:log transforms:offset="1"  transforms:decades="4" >
           <data-type:parameter data-type:name="*610_20[561]" />
         </transforms:log>
         <transforms:log transforms:offset="1"  transforms:decades="4" >
           <data-type:parameter data-type:name="670_30[561]" />
         </transforms:log>
         <transforms:log transforms:offset="1"  transforms:decades="4" >
           <data-type:parameter data-type:name="*670_30[561]" />
         </transforms:log>
         <transforms:log transforms:offset="1"  transforms:decades="4" >
           <data-type:parameter data-type:name="710_50[561]" />
         </transforms:log>
         <transforms:log transforms:offset="1"  transforms:decades="4" >
           <data-type:parameter data-type:name="*710_50[561]" />
         </transforms:log>
         <transforms:log transforms:offset="1"  transforms:decades="4" >
           <data-type:parameter data-type:name="670_30[640]" />
         </transforms:log>
         <transforms:log transforms:offset="1"  transforms:decades="4" >
           <data-type:parameter data-type:name="*670_30[640]" />
         </transforms:log>
         <transforms:log transforms:offset="1"  transforms:decades="4" >
           <data-type:parameter data-type:name="710_50[640]" />
         </transforms:log>
         <transforms:log transforms:offset="1"  transforms:decades="4" >
           <data-type:parameter data-type:name="*710_50[640]" />
         </transforms:log>
         <transforms:log transforms:offset="1"  transforms:decades="4" >
           <data-type:parameter data-type:name="750_LP[561]" />
         </transforms:log>
         <transforms:log transforms:offset="1"  transforms:decades="4" >
           <data-type:parameter data-type:name="*750_LP[561]" />
         </transforms:log>
         <transforms:log transforms:offset="1"  transforms:decades="4" >
           <data-type:parameter data-type:name="750_LP[640]" />
         </transforms:log>
         <transforms:log transforms:offset="1"  transforms:decades="4" >
           <data-type:parameter data-type:name="*750_LP[640]" />
         </transforms:log>
         <transforms:log transforms:offset="1"  transforms:decades="4.8164799306" >
           <data-type:parameter data-type:name="ADC 19" />
         </transforms:log>
         <transforms:log transforms:offset="1"  transforms:decades="4.8164799306" >
           <data-type:parameter data-type:name="*ADC 19" />
         </transforms:log>
         <transforms:log transforms:offset="1"  transforms:decades="4.8164799306" >
           <data-type:parameter data-type:name="ADC 20" />
         </transforms:log>
         <transforms:log transforms:offset="1"  transforms:decades="4.8164799306" >
           <data-type:parameter data-type:name="*ADC 20" />
         </transforms:log>
         <transforms:log transforms:offset="1"  transforms:decades="4.8164799306" >
           <data-type:parameter data-type:name="ADC 21" />
         </transforms:log>
         <transforms:log transforms:offset="1"  transforms:decades="4.8164799306" >
           <data-type:parameter data-type:name="*ADC 21" />
         </transforms:log>
         <transforms:log transforms:offset="1"  transforms:decades="4.8164799306" >
           <data-type:parameter data-type:name="ADC 22" />
         </transforms:log>
         <transforms:log transforms:offset="1"  transforms:decades="4.8164799306" >
           <data-type:parameter data-type:name="*ADC 22" />
         </transforms:log>
         <transforms:log transforms:offset="1"  transforms:decades="4.8164799306" >
           <data-type:parameter data-type:name="ADC 23" />
         </transforms:log>
         <transforms:log transforms:offset="1"  transforms:decades="4.8164799306" >
           <data-type:parameter data-type:name="*ADC 23" />
         </transforms:log>
         <transforms:log transforms:offset="1"  transforms:decades="4.8164799306" >
           <data-type:parameter data-type:name="ADC 24" />
         </transforms:log>
         <transforms:log transforms:offset="1"  transforms:decades="4.8164799306" >
           <data-type:parameter data-type:name="*ADC 24" />
         </transforms:log>
         <transforms:linear transforms:minRange="0"  transforms:maxRange="65536"  gain="1" >
           <data-type:parameter data-type:name="FSC Area" />
         </transforms:linear>
         <transforms:linear transforms:minRange="0"  transforms:maxRange="65536"  gain="1" >
           <data-type:parameter data-type:name="FSC Width" />
         </transforms:linear>
         <transforms:linear transforms:minRange="0"  transforms:maxRange="65536"  gain="1" >
           <data-type:parameter data-type:name="SSC Area" />
         </transforms:linear>
         <transforms:linear transforms:minRange="0"  transforms:maxRange="65536"  gain="1" >
           <data-type:parameter data-type:name="SSC Width" />
         </transforms:linear>
         <transforms:log transforms:offset="1"  transforms:decades="4" >
           <data-type:parameter data-type:name="530_40[488] Area" />
         </transforms:log>
         <transforms:log transforms:offset="1"  transforms:decades="4" >
           <data-type:parameter data-type:name="530_40[488] Width" />
         </transforms:log>
         <transforms:linear transforms:minRange="0"  transforms:maxRange="33"  gain="0.0993975904" >
           <data-type:parameter data-type:name="TIME" />
         </transforms:linear>
       </Transformations>
       <Keywords>
         <Keyword name="FJ_FCS_VERSION"  value="3" />
         <Keyword name="APPLICATION"  value="BD FACS    Sortware 1.2.0.142" />
         <Keyword name="$BEGINANALYSIS"  value="0" />
         <Keyword name="$BEGINDATA"  value="7649                " />
         <Keyword name="$BEGINSTEXT"  value="256" />
         <Keyword name="$BTIM"  value="11:14:08:24" />
         <Keyword name="$BYTEORD"  value="1,2,3,4" />
         <Keyword name="$CYT"  value="BD Influx System" />
         <Keyword name="$CYTSN"  value="X646500J3001" />
         <Keyword name="$DATATYPE"  value="I" />
         <Keyword name="$DATE"  value="15-JUL-2020" />
         <Keyword name="DEFLECTIONGAIN"  value="139" />
         <Keyword name="DROPAMPLITUDE"  value="20.00" />
         <Keyword name="DROPDELAY"  value="36.1855" />
         <Keyword name="DROPFREQUENCY"  value="38.90" />
         <Keyword name="DROPPHASE"  value="0xFFFF" />
         <Keyword name="$ENDANALYSIS"  value="0" />
         <Keyword name="$ENDDATA"  value="811438              " />
         <Keyword name="$ENDSTEXT"  value="7648                " />
         <Keyword name="$ETIM"  value="11:14:41:42" />
         <Keyword name="EXTRACOIN"  value="4" />
         <Keyword name="$FIL"  value="C:\Users\Admin\Documents\BD\Users\Tekle Pauzaite\150720\control 150720_001.fcs" />
         <Keyword name="FIRMWAREVERSION"  value="7.5.1.3.16" />
         <Keyword name="FLASHCHARGE"  value="Off" />
         <Keyword name="LASER1DELAY"  value="0" />
         <Keyword name="LASER1NAME"  value="Laser 1" />
         <Keyword name="LASER1POWER"  value="0" />
         <Keyword name="LASER1WAVELENGTH"  value="0" />
         <Keyword name="LASER2DELAY"  value="4.63" />
         <Keyword name="LASER2NAME"  value="Laser 2" />
         <Keyword name="LASER2POWER"  value="0" />
         <Keyword name="LASER2WAVELENGTH"  value="0" />
         <Keyword name="LASER3DELAY"  value="8.54" />
         <Keyword name="LASER3NAME"  value="Laser 3" />
         <Keyword name="LASER3POWER"  value="0" />
         <Keyword name="LASER3WAVELENGTH"  value="0" />
         <Keyword name="LASER4DELAY"  value="13.08" />
         <Keyword name="LASER4NAME"  value="Laser 4" />
         <Keyword name="LASER4POWER"  value="0" />
         <Keyword name="LASER4WAVELENGTH"  value="0" />
         <Keyword name="$MODE"  value="L" />
         <Keyword name="$NEXTDATA"  value="0" />
         <Keyword name="NOZZLEDIAMETER"  value="0" />
         <Keyword name="NUMDROPS"  value="1.0" />
         <Keyword name="NUMSORTWAYS"  value="2" />
         <Keyword name="$PAR"  value="65" />
         <Keyword name="PROCESSORS"  value="8" />
         <Keyword name="SHEATHPRESSURE"  value="0" />
         <Keyword name="$SMNO"  value="001" />
         <Keyword name="SORTBUCKETDEFLECTION1"  value="-0.50" />
         <Keyword name="SORTBUCKETLIMIT1"  value="0" />
         <Keyword name="SORTMODE"  value="Purify" />
         <Keyword name="SPILL"  value="24,FSC,SSC,530_40[488],585_29[488],460_50[405],520_35[405],610_20[405],660_20[405],710_50[405],750_LP[405],585_29[561],610_20[561],670_30[561],710_50[561],670_30[640],710_50[640],750_LP[561],750_LP[640],ADC 19,ADC 20,ADC 21,ADC 22,ADC 23,ADC 24,1,0,0,0,0,0,0,0,0,0,0,0,0,0,0,0,0,0,0,0,0,0,0,0,0,1,0,0,0,0,0,0,0,0,0,0,0,0,0,0,0,0,0,0,0,0,0,0,0,0,1,0,0,0,0,0,0,0,0,0,0,0,0,0,0,0,0,0,0,0,0,0,0,0,0,1,0,0,0,0,0,0,0,0,0,0,0,0,0,0,0,0,0,0,0,0,0,0,0,0,1,0,0,0,0,0,0,0,0,0,0,0,0,0,0,0,0,0,0,0,0,0,0,0,0,1,0,0,0,0,0,0,0,0,0,0,0,0,0,0,0,0,0,0,0,0,0,0,0,0,1,0,0,0,0,0,0,0,0,0,0,0,0,0,0,0,0,0,0,0,0,0,0,0,0,1,0,0,0,0,0,0,0,0,0,0,0,0,0,0,0,0,0,0,0,0,0,0,0,0,1,0,0,0,0,0,0,0,0,0,0,0,0,0,0,0,0,0,0,0,0,0,0,0,0,1,0,0,0,0,0,0,0,0,0,0,0,0,0,0,0,0,0,0,0,0,0,0,0,0,1,0,0,0,0,0,0,0,0,0,0,0,0,0,0,0,0,0,0,0,0,0,0,0,0,1,0,0,0,0,0,0,0,0,0,0,0,0,0,0,0,0,0,0,0,0,0,0,0,0,1,0,0,0,0,0,0,0,0,0,0,0,0,0,0,0,0,0,0,0,0,0,0,0,0,1,0,0,0,0,0,0,0,0,0,0,0,0,0,0,0,0,0,0,0,0,0,0,0,0,1,0,0,0,0,0,0,0,0,0,0,0,0,0,0,0,0,0,0,0,0,0,0,0,0,1,0,0,0,0,0,0,0,0,0,0,0,0,0,0,0,0,0,0,0,0,0,0,0,0,1,0,0,0,0,0,0,0,0,0,0,0,0,0,0,0,0,0,0,0,0,0,0,0,0,1,0,0,0,0,0,0,0,0,0,0,0,0,0,0,0,0,0,0,0,0,0,0,0,0,1,0,0,0,0,0,0,0,0,0,0,0,0,0,0,0,0,0,0,0,0,0,0,0,0,1,0,0,0,0,0,0,0,0,0,0,0,0,0,0,0,0,0,0,0,0,0,0,0,0,1,0,0,0,0,0,0,0,0,0,0,0,0,0,0,0,0,0,0,0,0,0,0,0,0,1,0,0,0,0,0,0,0,0,0,0,0,0,0,0,0,0,0,0,0,0,0,0,0,0,1,0,0,0,0,0,0,0,0,0,0,0,0,0,0,0,0,0,0,0,0,0,0,0,0,1" />
         <Keyword name="STREAMFOCUS"  value="17.4" />
         <Keyword name="$SYS"  value="Windows 7 Version 6.1.7601.65536" />
         <Keyword name="TIMEMAXSCALE"  value="100" />
         <Keyword name="$TIMESTEP"  value="0.01" />
         <Keyword name="$TOT"  value="6183                " />
         <Keyword name="$TR"  value="FSC,100" />
         <Keyword name="UTOPEXBUILD"  value="1.2.0.106" />
         <Keyword name="VOLTAGECHANGED"  value="0" />
         <Keyword name="$P1B"  value="16" />
         <Keyword name="P1CHANNELTYPE"  value="2" />
         <Keyword name="$P1E"  value="0,0" />
         <Keyword name="$P1N"  value="Trigger Pulse Width" />
         <Keyword name="$P1R"  value="65536" />
         <Keyword name="$P2B"  value="16" />
         <Keyword name="P2CHANNELTYPE"  value="1" />
         <Keyword name="$P2E"  value="0,0" />
         <Keyword name="$P2N"  value="Time 1" />
         <Keyword name="$P2R"  value="65536" />
         <Keyword name="$P2S"  value="Time 1" />
         <Keyword name="$P3B"  value="16" />
         <Keyword name="P3CHANNELTYPE"  value="1" />
         <Keyword name="$P3E"  value="0,0" />
         <Keyword name="$P3N"  value="Time 2" />
         <Keyword name="$P3R"  value="65536" />
         <Keyword name="$P3S"  value="Time 2" />
         <Keyword name="$P4B"  value="16" />
         <Keyword name="P4CHANNELTYPE"  value="1" />
         <Keyword name="$P4E"  value="0,0" />
         <Keyword name="$P4N"  value="Time 3" />
         <Keyword name="$P4R"  value="65536" />
         <Keyword name="$P5B"  value="16" />
         <Keyword name="P5CHANNELTYPE"  value="10" />
         <Keyword name="$P5E"  value="0,0" />
         <Keyword name="$P5N"  value="Drop Phase" />
         <Keyword name="$P5R"  value="65536" />
         <Keyword name="$P6B"  value="16" />
         <Keyword name="P6CHANNELTYPE"  value="7" />
         <Keyword name="$P6E"  value="0,0" />
         <Keyword name="$P6N"  value="ROI Bits 1-16" />
         <Keyword name="$P6R"  value="65536" />
         <Keyword name="$P7B"  value="16" />
         <Keyword name="P7CHANNELTYPE"  value="7" />
         <Keyword name="$P7E"  value="0,0" />
         <Keyword name="$P7N"  value="ROI Bits 17-32" />
         <Keyword name="$P7R"  value="65536" />
         <Keyword name="$P8B"  value="16" />
         <Keyword name="P8CHANNELTYPE"  value="8" />
         <Keyword name="$P8E"  value="0,0" />
         <Keyword name="$P8N"  value="Classifier Bits" />
         <Keyword name="$P8R"  value="65536" />
         <Keyword name="$P9B"  value="16" />
         <Keyword name="P9CHANNELTYPE"  value="11" />
         <Keyword name="$P9E"  value="0,0" />
         <Keyword name="$P9N"  value="Sort Result Bits" />
         <Keyword name="$P9R"  value="65536" />
         <Keyword name="$P10B"  value="16" />
         <Keyword name="P10CHANNELTYPE"  value="9" />
         <Keyword name="$P10E"  value="0,0" />
         <Keyword name="$P10N"  value="Sort Enable Bits" />
         <Keyword name="$P10R"  value="65536" />
         <Keyword name="$P11B"  value="16" />
         <Keyword name="P11CHANNELTYPE"  value="3" />
         <Keyword name="$P11E"  value="0,0" />
         <Keyword name="P11LASER"  value="1" />
         <Keyword name="$P11N"  value="FSC" />
         <Keyword name="$P11R"  value="65536" />
         <Keyword name="$P11V"  value="17.67917" />
         <Keyword name="$P12B"  value="16" />
         <Keyword name="P12CHANNELTYPE"  value="6" />
         <Keyword name="$P12E"  value="0,0" />
         <Keyword name="$P12N"  value="*FSC" />
         <Keyword name="$P12R"  value="65536" />
         <Keyword name="$P13B"  value="16" />
         <Keyword name="P13CHANNELTYPE"  value="3" />
         <Keyword name="$P13E"  value="0,0" />
         <Keyword name="P13LASER"  value="1" />
         <Keyword name="$P13N"  value="SSC" />
         <Keyword name="$P13R"  value="65536" />
         <Keyword name="$P13V"  value="20.81772" />
         <Keyword name="$P14B"  value="16" />
         <Keyword name="P14CHANNELTYPE"  value="6" />
         <Keyword name="$P14E"  value="0,0" />
         <Keyword name="$P14N"  value="*SSC" />
         <Keyword name="$P14R"  value="65536" />
         <Keyword name="$P15B"  value="16" />
         <Keyword name="P15CHANNELTYPE"  value="3" />
         <Keyword name="$P15E"  value="4,1" />
         <Keyword name="P15LASER"  value="1" />
         <Keyword name="$P15N"  value="530_40[488]" />
         <Keyword name="$P15R"  value="65536" />
         <Keyword name="$P15S"  value="GFP" />
         <Keyword name="$P15V"  value="24.82172" />
         <Keyword name="$P16B"  value="16" />
         <Keyword name="P16CHANNELTYPE"  value="6" />
         <Keyword name="$P16E"  value="4,1" />
         <Keyword name="$P16N"  value="*530_40[488]" />
         <Keyword name="$P16R"  value="65536" />
         <Keyword name="$P16S"  value="GFP" />
         <Keyword name="$P17B"  value="16" />
         <Keyword name="P17CHANNELTYPE"  value="3" />
         <Keyword name="$P17E"  value="4,1" />
         <Keyword name="P17LASER"  value="1" />
         <Keyword name="$P17N"  value="585_29[488]" />
         <Keyword name="$P17R"  value="65536" />
         <Keyword name="$P17V"  value="38.21079" />
         <Keyword name="$P18B"  value="16" />
         <Keyword name="P18CHANNELTYPE"  value="6" />
         <Keyword name="$P18E"  value="4,1" />
         <Keyword name="$P18N"  value="*585_29[488]" />
         <Keyword name="$P18R"  value="65536" />
         <Keyword name="$P19B"  value="16" />
         <Keyword name="P19CHANNELTYPE"  value="3" />
         <Keyword name="$P19E"  value="4,1" />
         <Keyword name="P19LASER"  value="2" />
         <Keyword name="$P19N"  value="460_50[405]" />
         <Keyword name="$P19R"  value="65536" />
         <Keyword name="$P19S"  value="BFP" />
         <Keyword name="$P19V"  value="32.34321" />
         <Keyword name="$P20B"  value="16" />
         <Keyword name="P20CHANNELTYPE"  value="6" />
         <Keyword name="$P20E"  value="4,1" />
         <Keyword name="$P20N"  value="*460_50[405]" />
         <Keyword name="$P20R"  value="65536" />
         <Keyword name="$P20S"  value="BFP" />
         <Keyword name="$P21B"  value="16" />
         <Keyword name="P21CHANNELTYPE"  value="3" />
         <Keyword name="$P21E"  value="4,1" />
         <Keyword name="P21LASER"  value="2" />
         <Keyword name="$P21N"  value="520_35[405]" />
         <Keyword name="$P21R"  value="65536" />
         <Keyword name="$P21V"  value="39.62182" />
         <Keyword name="$P22B"  value="16" />
         <Keyword name="P22CHANNELTYPE"  value="6" />
         <Keyword name="$P22E"  value="4,1" />
         <Keyword name="$P22N"  value="*520_35[405]" />
         <Keyword name="$P22R"  value="65536" />
         <Keyword name="$P23B"  value="16" />
         <Keyword name="P23CHANNELTYPE"  value="3" />
         <Keyword name="$P23E"  value="4,1" />
         <Keyword name="P23LASER"  value="2" />
         <Keyword name="$P23N"  value="610_20[405]" />
         <Keyword name="$P23R"  value="65536" />
         <Keyword name="$P23V"  value="49.83" />
         <Keyword name="$P24B"  value="16" />
         <Keyword name="P24CHANNELTYPE"  value="6" />
         <Keyword name="$P24E"  value="4,1" />
         <Keyword name="$P24N"  value="*610_20[405]" />
         <Keyword name="$P24R"  value="65536" />
         <Keyword name="$P25B"  value="16" />
         <Keyword name="P25CHANNELTYPE"  value="3" />
         <Keyword name="$P25E"  value="4,1" />
         <Keyword name="P25LASER"  value="2" />
         <Keyword name="$P25N"  value="660_20[405]" />
         <Keyword name="$P25R"  value="65536" />
         <Keyword name="$P25V"  value="61.04" />
         <Keyword name="$P26B"  value="16" />
         <Keyword name="P26CHANNELTYPE"  value="6" />
         <Keyword name="$P26E"  value="4,1" />
         <Keyword name="$P26N"  value="*660_20[405]" />
         <Keyword name="$P26R"  value="65536" />
         <Keyword name="$P27B"  value="16" />
         <Keyword name="P27CHANNELTYPE"  value="3" />
         <Keyword name="$P27E"  value="4,1" />
         <Keyword name="P27LASER"  value="2" />
         <Keyword name="$P27N"  value="710_50[405]" />
         <Keyword name="$P27R"  value="65536" />
         <Keyword name="$P27V"  value="54.29751" />
         <Keyword name="$P28B"  value="16" />
         <Keyword name="P28CHANNELTYPE"  value="6" />
         <Keyword name="$P28E"  value="4,1" />
         <Keyword name="$P28N"  value="*710_50[405]" />
         <Keyword name="$P28R"  value="65536" />
         <Keyword name="$P29B"  value="16" />
         <Keyword name="P29CHANNELTYPE"  value="3" />
         <Keyword name="$P29E"  value="4,1" />
         <Keyword name="P29LASER"  value="2" />
         <Keyword name="$P29N"  value="750_LP[405]" />
         <Keyword name="$P29R"  value="65536" />
         <Keyword name="$P29V"  value="54" />
         <Keyword name="$P30B"  value="16" />
         <Keyword name="P30CHANNELTYPE"  value="6" />
         <Keyword name="$P30E"  value="4,1" />
         <Keyword name="$P30N"  value="*750_LP[405]" />
         <Keyword name="$P30R"  value="65536" />
         <Keyword name="$P31B"  value="16" />
         <Keyword name="P31CHANNELTYPE"  value="3" />
         <Keyword name="$P31E"  value="4,1" />
         <Keyword name="P31LASER"  value="3" />
         <Keyword name="$P31N"  value="585_29[561]" />
         <Keyword name="$P31R"  value="65536" />
         <Keyword name="$P31V"  value="50.41904" />
         <Keyword name="$P32B"  value="16" />
         <Keyword name="P32CHANNELTYPE"  value="6" />
         <Keyword name="$P32E"  value="4,1" />
         <Keyword name="$P32N"  value="*585_29[561]" />
         <Keyword name="$P32R"  value="65536" />
         <Keyword name="$P33B"  value="16" />
         <Keyword name="P33CHANNELTYPE"  value="3" />
         <Keyword name="$P33E"  value="4,1" />
         <Keyword name="P33LASER"  value="3" />
         <Keyword name="$P33N"  value="610_20[561]" />
         <Keyword name="$P33R"  value="65536" />
         <Keyword name="$P33V"  value="49.17889" />
         <Keyword name="$P34B"  value="16" />
         <Keyword name="P34CHANNELTYPE"  value="6" />
         <Keyword name="$P34E"  value="4,1" />
         <Keyword name="$P34N"  value="*610_20[561]" />
         <Keyword name="$P34R"  value="65536" />
         <Keyword name="$P35B"  value="16" />
         <Keyword name="P35CHANNELTYPE"  value="3" />
         <Keyword name="$P35E"  value="4,1" />
         <Keyword name="P35LASER"  value="3" />
         <Keyword name="$P35N"  value="670_30[561]" />
         <Keyword name="$P35R"  value="65536" />
         <Keyword name="$P35V"  value="52.49" />
         <Keyword name="$P36B"  value="16" />
         <Keyword name="P36CHANNELTYPE"  value="6" />
         <Keyword name="$P36E"  value="4,1" />
         <Keyword name="$P36N"  value="*670_30[561]" />
         <Keyword name="$P36R"  value="65536" />
         <Keyword name="$P37B"  value="16" />
         <Keyword name="P37CHANNELTYPE"  value="3" />
         <Keyword name="$P37E"  value="4,1" />
         <Keyword name="P37LASER"  value="3" />
         <Keyword name="$P37N"  value="710_50[561]" />
         <Keyword name="$P37R"  value="65536" />
         <Keyword name="$P37V"  value="55.36281" />
         <Keyword name="$P38B"  value="16" />
         <Keyword name="P38CHANNELTYPE"  value="6" />
         <Keyword name="$P38E"  value="4,1" />
         <Keyword name="$P38N"  value="*710_50[561]" />
         <Keyword name="$P38R"  value="65536" />
         <Keyword name="$P39B"  value="16" />
         <Keyword name="P39CHANNELTYPE"  value="3" />
         <Keyword name="$P39E"  value="4,1" />
         <Keyword name="P39LASER"  value="4" />
         <Keyword name="$P39N"  value="670_30[640]" />
         <Keyword name="$P39R"  value="65536" />
         <Keyword name="$P39S"  value="APC" />
         <Keyword name="$P39V"  value="49.63152" />
         <Keyword name="$P40B"  value="16" />
         <Keyword name="P40CHANNELTYPE"  value="6" />
         <Keyword name="$P40E"  value="4,1" />
         <Keyword name="$P40N"  value="*670_30[640]" />
         <Keyword name="$P40R"  value="65536" />
         <Keyword name="$P40S"  value="APC" />
         <Keyword name="$P41B"  value="16" />
         <Keyword name="P41CHANNELTYPE"  value="3" />
         <Keyword name="$P41E"  value="4,1" />
         <Keyword name="P41LASER"  value="4" />
         <Keyword name="$P41N"  value="710_50[640]" />
         <Keyword name="$P41R"  value="65536" />
         <Keyword name="$P41V"  value="54.71735" />
         <Keyword name="$P42B"  value="16" />
         <Keyword name="P42CHANNELTYPE"  value="6" />
         <Keyword name="$P42E"  value="4,1" />
         <Keyword name="$P42N"  value="*710_50[640]" />
         <Keyword name="$P42R"  value="65536" />
         <Keyword name="$P43B"  value="16" />
         <Keyword name="P43CHANNELTYPE"  value="3" />
         <Keyword name="$P43E"  value="4,1" />
         <Keyword name="P43LASER"  value="3" />
         <Keyword name="$P43N"  value="750_LP[561]" />
         <Keyword name="$P43R"  value="65536" />
         <Keyword name="$P43V"  value="60.82" />
         <Keyword name="$P44B"  value="16" />
         <Keyword name="P44CHANNELTYPE"  value="6" />
         <Keyword name="$P44E"  value="4,1" />
         <Keyword name="$P44N"  value="*750_LP[561]" />
         <Keyword name="$P44R"  value="65536" />
         <Keyword name="$P45B"  value="16" />
         <Keyword name="P45CHANNELTYPE"  value="3" />
         <Keyword name="$P45E"  value="4,1" />
         <Keyword name="P45LASER"  value="4" />
         <Keyword name="$P45N"  value="750_LP[640]" />
         <Keyword name="$P45R"  value="65536" />
         <Keyword name="$P45V"  value="56.90717" />
         <Keyword name="$P46B"  value="16" />
         <Keyword name="P46CHANNELTYPE"  value="6" />
         <Keyword name="$P46E"  value="4,1" />
         <Keyword name="$P46N"  value="*750_LP[640]" />
         <Keyword name="$P46R"  value="65536" />
         <Keyword name="$P47B"  value="16" />
         <Keyword name="P47CHANNELTYPE"  value="3" />
         <Keyword name="$P47E"  value="0,0" />
         <Keyword name="P47LASER"  value="4" />
         <Keyword name="$P47N"  value="ADC 19" />
         <Keyword name="$P47R"  value="65536" />
         <Keyword name="$P47V"  value="0" />
         <Keyword name="$P48B"  value="16" />
         <Keyword name="P48CHANNELTYPE"  value="6" />
         <Keyword name="$P48E"  value="0,0" />
         <Keyword name="$P48N"  value="*ADC 19" />
         <Keyword name="$P48R"  value="65536" />
         <Keyword name="$P49B"  value="16" />
         <Keyword name="P49CHANNELTYPE"  value="3" />
         <Keyword name="$P49E"  value="0,0" />
         <Keyword name="P49LASER"  value="0" />
         <Keyword name="$P49N"  value="ADC 20" />
         <Keyword name="$P49R"  value="65536" />
         <Keyword name="$P49V"  value="0" />
         <Keyword name="$P50B"  value="16" />
         <Keyword name="P50CHANNELTYPE"  value="6" />
         <Keyword name="$P50E"  value="0,0" />
         <Keyword name="$P50N"  value="*ADC 20" />
         <Keyword name="$P50R"  value="65536" />
         <Keyword name="$P51B"  value="16" />
         <Keyword name="P51CHANNELTYPE"  value="3" />
         <Keyword name="$P51E"  value="0,0" />
         <Keyword name="P51LASER"  value="0" />
         <Keyword name="$P51N"  value="ADC 21" />
         <Keyword name="$P51R"  value="65536" />
         <Keyword name="$P51V"  value="0" />
         <Keyword name="$P52B"  value="16" />
         <Keyword name="P52CHANNELTYPE"  value="6" />
         <Keyword name="$P52E"  value="0,0" />
         <Keyword name="$P52N"  value="*ADC 21" />
         <Keyword name="$P52R"  value="65536" />
         <Keyword name="$P53B"  value="16" />
         <Keyword name="P53CHANNELTYPE"  value="3" />
         <Keyword name="$P53E"  value="0,0" />
         <Keyword name="P53LASER"  value="0" />
         <Keyword name="$P53N"  value="ADC 22" />
         <Keyword name="$P53R"  value="65536" />
         <Keyword name="$P53V"  value="0" />
         <Keyword name="$P54B"  value="16" />
         <Keyword name="P54CHANNELTYPE"  value="6" />
         <Keyword name="$P54E"  value="0,0" />
         <Keyword name="$P54N"  value="*ADC 22" />
         <Keyword name="$P54R"  value="65536" />
         <Keyword name="$P55B"  value="16" />
         <Keyword name="P55CHANNELTYPE"  value="3" />
         <Keyword name="$P55E"  value="0,0" />
         <Keyword name="P55LASER"  value="0" />
         <Keyword name="$P55N"  value="ADC 23" />
         <Keyword name="$P55R"  value="65536" />
         <Keyword name="$P55V"  value="0" />
         <Keyword name="$P56B"  value="16" />
         <Keyword name="P56CHANNELTYPE"  value="6" />
         <Keyword name="$P56E"  value="0,0" />
         <Keyword name="$P56N"  value="*ADC 23" />
         <Keyword name="$P56R"  value="65536" />
         <Keyword name="$P57B"  value="16" />
         <Keyword name="P57CHANNELTYPE"  value="3" />
         <Keyword name="$P57E"  value="0,0" />
         <Keyword name="P57LASER"  value="0" />
         <Keyword name="$P57N"  value="ADC 24" />
         <Keyword name="$P57R"  value="65536" />
         <Keyword name="$P57V"  value="0" />
         <Keyword name="$P58B"  value="16" />
         <Keyword name="P58CHANNELTYPE"  value="6" />
         <Keyword name="$P58E"  value="0,0" />
         <Keyword name="$P58N"  value="*ADC 24" />
         <Keyword name="$P58R"  value="65536" />
         <Keyword name="$P59B"  value="16" />
         <Keyword name="P59CHANNELTYPE"  value="4" />
         <Keyword name="$P59E"  value="0,0" />
         <Keyword name="$P59N"  value="FSC Area" />
         <Keyword name="$P59R"  value="65536" />
         <Keyword name="$P60B"  value="16" />
         <Keyword name="P60CHANNELTYPE"  value="5" />
         <Keyword name="$P60E"  value="0,0" />
         <Keyword name="$P60N"  value="FSC Width" />
         <Keyword name="$P60R"  value="65536" />
         <Keyword name="$P61B"  value="16" />
         <Keyword name="P61CHANNELTYPE"  value="4" />
         <Keyword name="$P61E"  value="0,0" />
         <Keyword name="$P61N"  value="SSC Area" />
         <Keyword name="$P61R"  value="65536" />
         <Keyword name="$P62B"  value="16" />
         <Keyword name="P62CHANNELTYPE"  value="5" />
         <Keyword name="$P62E"  value="0,0" />
         <Keyword name="$P62N"  value="SSC Width" />
         <Keyword name="$P62R"  value="65536" />
         <Keyword name="$P63B"  value="16" />
         <Keyword name="P63CHANNELTYPE"  value="4" />
         <Keyword name="$P63E"  value="4,1" />
         <Keyword name="$P63N"  value="530_40[488] Area" />
         <Keyword name="$P63R"  value="65536" />
         <Keyword name="$P63S"  value="GFP" />
         <Keyword name="$P64B"  value="16" />
         <Keyword name="P64CHANNELTYPE"  value="5" />
         <Keyword name="$P64E"  value="4,1" />
         <Keyword name="$P64N"  value="530_40[488] Width" />
         <Keyword name="$P64R"  value="65536" />
         <Keyword name="$P64S"  value="GFP" />
         <Keyword name="$P65B"  value="16" />
         <Keyword name="$P65E"  value="0,0" />
         <Keyword name="$P65N"  value="TIME" />
         <Keyword name="$P65R"  value="65536" />
         <Keyword name="$P1S"  value="" />
         <Keyword name="$P4S"  value="" />
         <Keyword name="$P5S"  value="" />
         <Keyword name="$P6S"  value="" />
         <Keyword name="$P7S"  value="" />
         <Keyword name="$P8S"  value="" />
         <Keyword name="$P9S"  value="" />
         <Keyword name="$P10S"  value="" />
         <Keyword name="$P11S"  value="" />
         <Keyword name="$P12S"  value="" />
         <Keyword name="$P13S"  value="" />
         <Keyword name="$P14S"  value="" />
         <Keyword name="$P17S"  value="" />
         <Keyword name="$P18S"  value="" />
         <Keyword name="$P21S"  value="" />
         <Keyword name="$P22S"  value="" />
         <Keyword name="$P23S"  value="" />
         <Keyword name="$P24S"  value="" />
         <Keyword name="$P25S"  value="" />
         <Keyword name="$P26S"  value="" />
         <Keyword name="$P27S"  value="" />
         <Keyword name="$P28S"  value="" />
         <Keyword name="$P29S"  value="" />
         <Keyword name="$P30S"  value="" />
         <Keyword name="$P31S"  value="" />
         <Keyword name="$P32S"  value="" />
         <Keyword name="$P33S"  value="" />
         <Keyword name="$P34S"  value="" />
         <Keyword name="$P35S"  value="" />
         <Keyword name="$P36S"  value="" />
         <Keyword name="$P37S"  value="" />
         <Keyword name="$P38S"  value="" />
         <Keyword name="$P41S"  value="" />
         <Keyword name="$P42S"  value="" />
         <Keyword name="$P43S"  value="" />
         <Keyword name="$P44S"  value="" />
         <Keyword name="$P45S"  value="" />
         <Keyword name="$P46S"  value="" />
         <Keyword name="$P47S"  value="" />
         <Keyword name="$P48S"  value="" />
         <Keyword name="$P49S"  value="" />
         <Keyword name="$P50S"  value="" />
         <Keyword name="$P51S"  value="" />
         <Keyword name="$P52S"  value="" />
         <Keyword name="$P53S"  value="" />
         <Keyword name="$P54S"  value="" />
         <Keyword name="$P55S"  value="" />
         <Keyword name="$P56S"  value="" />
         <Keyword name="$P57S"  value="" />
         <Keyword name="$P58S"  value="" />
         <Keyword name="$P59S"  value="" />
         <Keyword name="$P60S"  value="" />
         <Keyword name="$P61S"  value="" />
         <Keyword name="$P62S"  value="" />
         <Keyword name="$P65S"  value="" />
       </Keywords>
       <SampleNode name="C:\Users\Admin\Documents\BD\Users\Tekle Pauzaite\150720\control 150720_001.fcs"  annotation=""  owningGroup=""  expanded="1"  sortPriority="10"  count="6183"  sampleID="3" >
         <Graph smoothing="0"  backColor="#ffffff"  foreColor="#000000"  heatMapStatParameter="ROI Bits 1-16"  type="Pseudocolor"  fast="1" >
           <Axis dimension="x"  name="FSC"  label=""  auto="auto" />
           <Axis dimension="y"  name="SSC"  label=""  auto="auto" />
           <GraphSettings level="5%"  smoothingHighResolution="1"  contourHighResolution="1"  histogramSmoothingCount="0"  graphResolution="256"  showOutliers="0"  drawLargeDots="0"  dotsToDraw="8000"  tint="le.chartfill.tinted.40"  lineWeight="le.lineweight.normal"  lineStyle="le.linestyle.solid" />
           <GraphEnvironment showGrid="0"  showAxes="tnlTNL"  showGates="1"  showFreqOnPlots="1"  showGateNameOnPlots="1"  showMedians="0"  showUncomped="0"  addEventParam="0"  lastYAxisName="" >
             <TextTraits font="SansSerif"  size="11"  name="Labels"  style="plain"  color="#000000"  background="#00ffffff"  just="left" />
             <TextTraits font="SansSerif"  size="11"  name="LayoutGates"  style="plain"  color="#000000"  background="#00ffffff"  just="left" />
             <TextTraits font="SansSerif"  size="9"  name="Numbers"  style="plain"  color="#000000"  background="#00ffffff"  just="left" />
             <TextTraits font="SansSerif"  size="9"  name="Legend"  style="plain"  color="#000000"  background="#00ffffff"  just="left" />
             <WindowPosition x="620"  y="20"  width="390"  height="582"  displayed="1"  panelState="---" />
           </GraphEnvironment>
         </Graph>
         <Subpopulations>
           <Population name="Alive"  annotation=""  owningGroup="All Samples"  expanded="1"  sortPriority="10"  count="5581" >
             <Graph smoothing="0"  backColor="#ffffff"  foreColor="#000000"  heatMapStatParameter="ROI Bits 1-16"  type="Pseudocolor"  fast="1" >
               <Axis dimension="x"  name="530_40[488]"  label=""  auto="auto" />
               <Axis dimension="y"  name="SSC"  label=""  auto="auto" />
               <GraphSettings level="5%"  smoothingHighResolution="1"  contourHighResolution="1"  histogramSmoothingCount="0"  graphResolution="256"  showOutliers="0"  drawLargeDots="0"  dotsToDraw="8000"  tint="le.chartfill.tinted.40"  lineWeight="le.lineweight.normal"  lineStyle="le.linestyle.solid" />
               <GraphEnvironment showGrid="0"  showAxes="tnlTNL"  showGates="1"  showFreqOnPlots="1"  showGateNameOnPlots="1"  showMedians="0"  showUncomped="0"  addEventParam="0"  lastYAxisName="" >
                 <TextTraits font="SansSerif"  size="11"  name="Labels"  style="plain"  color="#000000"  background="#00ffffff"  just="left" />
                 <TextTraits font="SansSerif"  size="11"  name="LayoutGates"  style="plain"  color="#000000"  background="#00ffffff"  just="left" />
                 <TextTraits font="SansSerif"  size="9"  name="Numbers"  style="plain"  color="#000000"  background="#00ffffff"  just="left" />
                 <TextTraits font="SansSerif"  size="9"  name="Legend"  style="plain"  color="#000000"  background="#00ffffff"  just="left" />
                 <WindowPosition x="620"  y="20"  width="390"  height="582"  displayed="1"  panelState="---" />
               </GraphEnvironment>
               <WindowPosition x="620"  y="20"  width="390"  height="582" />
             </Graph>
             <Gate gating:id="ID1829030240" >
               <gating:PolygonGate eventsInside="1"  annoOffsetX="34"  annoOffsetY="45"  tint="#000000"  isTinted="0"  lineWeight="Normal"  userDefined="1"  quadId="-1"  gateResolution="256" >
                 <gating:dimension>
                   <data-type:fcs-dimension data-type:name="FSC" />
                 </gating:dimension>
                 <gating:dimension>
                   <data-type:fcs-dimension data-type:name="SSC" />
                 </gating:dimension>
                 <gating:vertex>
                   <gating:coordinate data-type:value="11840.5378151261" />
                   <gating:coordinate data-type:value="28520.2962962963" />
                 </gating:vertex>
                 <gating:vertex>
                   <gating:coordinate data-type:value="19275.2941176471" />
                   <gating:coordinate data-type:value="35498.6666666667" />
                 </gating:vertex>
                 <gating:vertex>
                   <gating:coordinate data-type:value="30014.3865546218" />
                   <gating:coordinate data-type:value="31857.7777777778" />
                 </gating:vertex>
                 <gating:vertex>
                   <gating:coordinate data-type:value="28637.5798319328" />
                   <gating:coordinate data-type:value="19721.4814814815" />
                 </gating:vertex>
                 <gating:vertex>
                   <gating:coordinate data-type:value="18724.5714285714" />
                   <gating:coordinate data-type:value="10012.4444444444" />
                 </gating:vertex>
                 <gating:vertex>
                   <gating:coordinate data-type:value="12391.2605042017" />
                   <gating:coordinate data-type:value="12743.1111111111" />
                 </gating:vertex>
                 <gating:vertex>
                   <gating:coordinate data-type:value="9637.6470588235" />
                   <gating:coordinate data-type:value="23969.1851851852" />
                 </gating:vertex>
               </gating:PolygonGate>
             </Gate>
             <Subpopulations>
               <Population name="Q1: GFP- , SSC+"  annotation=""  owningGroup=""  expanded="1"  sortPriority="10"  count="5559" >
                 <Graph smoothing="0"  backColor="#ffffff"  foreColor="#000000"  heatMapStatParameter="ROI Bits 1-16"  type="Pseudocolor"  fast="1" >
                   <Axis dimension="x"  name="530_40[488]"  label=""  auto="auto" />
                   <Axis dimension="y"  name="SSC"  label=""  auto="auto" />
                   <GraphSettings level="5%"  smoothingHighResolution="1"  contourHighResolution="1"  histogramSmoothingCount="0"  graphResolution="256"  showOutliers="0"  drawLargeDots="0"  dotsToDraw="8000"  tint="le.chartfill.tinted.40"  lineWeight="le.lineweight.normal"  lineStyle="le.linestyle.solid" />
                   <GraphEnvironment showGrid="0"  showAxes="tnlTNL"  showGates="1"  showFreqOnPlots="1"  showGateNameOnPlots="1"  showMedians="0"  showUncomped="0"  addEventParam="0"  lastYAxisName="" >
                     <TextTraits font="SansSerif"  size="11"  name="Labels"  style="plain"  color="#000000"  background="#00ffffff"  just="left" />
                     <TextTraits font="SansSerif"  size="11"  name="LayoutGates"  style="plain"  color="#000000"  background="#00ffffff"  just="left" />
                     <TextTraits font="SansSerif"  size="9"  name="Numbers"  style="plain"  color="#000000"  background="#00ffffff"  just="left" />
                     <TextTraits font="SansSerif"  size="9"  name="Legend"  style="plain"  color="#000000"  background="#00ffffff"  just="left" />
                     <WindowPosition x="620"  y="20"  width="390"  height="582"  displayed="1"  panelState="---" />
                   </GraphEnvironment>
                 </Graph>
                 <Gate gating:id="ID464274730"  gating:parent_id="ID1829030240" >
                   <gating:PolygonGate eventsInside="1"  annoOffsetX="0"  annoOffsetY="0"  tint="#000000"  isTinted="0"  lineWeight="Normal"  userDefined="1"  quadId="2"  gateResolution="256" >
                     <gating:dimension>
                       <data-type:fcs-dimension data-type:name="530_40[488]" />
                     </gating:dimension>
                     <gating:dimension>
                       <data-type:fcs-dimension data-type:name="SSC" />
                     </gating:dimension>
                     <gating:vertex>
                       <gating:coordinate data-type:value="0.9620403271" />
                       <gating:coordinate data-type:value="-606.8148148148" />
                     </gating:vertex>
                     <gating:vertex>
                       <gating:coordinate data-type:value="0.9620403271" />
                       <gating:coordinate data-type:value="65839.4074074074" />
                     </gating:vertex>
                     <gating:vertex>
                       <gating:coordinate data-type:value="17.5265920854" />
                       <gating:coordinate data-type:value="65839.4074074074" />
                     </gating:vertex>
                     <gating:vertex>
                       <gating:coordinate data-type:value="2.2539339047" />
                       <gating:coordinate data-type:value="3034.0740740741" />
                     </gating:vertex>
                   </gating:PolygonGate>
                 </Gate>
               </Population>
               <Population name="Q2: GFP+ , SSC+"  annotation=""  owningGroup=""  expanded="1"  sortPriority="10"  count="22" >
                 <Graph smoothing="0"  backColor="#ffffff"  foreColor="#000000"  heatMapStatParameter="ROI Bits 1-16"  type="Pseudocolor"  fast="1" >
                   <Axis dimension="x"  name="530_40[488]"  label=""  auto="auto" />
                   <Axis dimension="y"  name="SSC"  label=""  auto="auto" />
                   <GraphSettings level="5%"  smoothingHighResolution="1"  contourHighResolution="1"  histogramSmoothingCount="0"  graphResolution="256"  showOutliers="0"  drawLargeDots="0"  dotsToDraw="8000"  tint="le.chartfill.tinted.40"  lineWeight="le.lineweight.normal"  lineStyle="le.linestyle.solid" />
                   <GraphEnvironment showGrid="0"  showAxes="tnlTNL"  showGates="1"  showFreqOnPlots="1"  showGateNameOnPlots="1"  showMedians="0"  showUncomped="0"  addEventParam="0"  lastYAxisName="" >
                     <TextTraits font="SansSerif"  size="11"  name="Labels"  style="plain"  color="#000000"  background="#00ffffff"  just="left" />
                     <TextTraits font="SansSerif"  size="11"  name="LayoutGates"  style="plain"  color="#000000"  background="#00ffffff"  just="left" />
                     <TextTraits font="SansSerif"  size="9"  name="Numbers"  style="plain"  color="#000000"  background="#00ffffff"  just="left" />
                     <TextTraits font="SansSerif"  size="9"  name="Legend"  style="plain"  color="#000000"  background="#00ffffff"  just="left" />
                     <WindowPosition x="620"  y="20"  width="390"  height="582"  displayed="1"  panelState="---" />
                   </GraphEnvironment>
                 </Graph>
                 <Gate gating:id="ID1584576614"  gating:parent_id="ID1829030240" >
                   <gating:PolygonGate eventsInside="1"  annoOffsetX="0"  annoOffsetY="0"  tint="#000000"  isTinted="0"  lineWeight="Normal"  userDefined="1"  quadId="3"  gateResolution="256" >
                     <gating:dimension>
                       <data-type:fcs-dimension data-type:name="530_40[488]" />
                     </gating:dimension>
                     <gating:dimension>
                       <data-type:fcs-dimension data-type:name="SSC" />
                     </gating:dimension>
                     <gating:vertex>
                       <gating:coordinate data-type:value="10000" />
                       <gating:coordinate data-type:value="-606.8148148148" />
                     </gating:vertex>
                     <gating:vertex>
                       <gating:coordinate data-type:value="10000" />
                       <gating:coordinate data-type:value="65839.4074074074" />
                     </gating:vertex>
                     <gating:vertex>
                       <gating:coordinate data-type:value="17.5265920854" />
                       <gating:coordinate data-type:value="65839.4074074074" />
                     </gating:vertex>
                     <gating:vertex>
                       <gating:coordinate data-type:value="2.2539339047" />
                       <gating:coordinate data-type:value="3034.0740740741" />
                     </gating:vertex>
                   </gating:PolygonGate>
                 </Gate>
               </Population>
               <Population name="Q3: GFP+ , SSC-"  annotation=""  owningGroup=""  expanded="1"  sortPriority="10"  count="0" >
                 <Graph smoothing="0"  backColor="#ffffff"  foreColor="#000000"  heatMapStatParameter="ROI Bits 1-16"  type="Pseudocolor"  fast="1" >
                   <Axis dimension="x"  name="530_40[488]"  label=""  auto="auto" />
                   <Axis dimension="y"  name="SSC"  label=""  auto="auto" />
                   <GraphSettings level="5%"  smoothingHighResolution="1"  contourHighResolution="1"  histogramSmoothingCount="0"  graphResolution="256"  showOutliers="0"  drawLargeDots="0"  dotsToDraw="8000"  tint="le.chartfill.tinted.40"  lineWeight="le.lineweight.normal"  lineStyle="le.linestyle.solid" />
                   <GraphEnvironment showGrid="0"  showAxes="tnlTNL"  showGates="1"  showFreqOnPlots="1"  showGateNameOnPlots="1"  showMedians="0"  showUncomped="0"  addEventParam="0"  lastYAxisName="" >
                     <TextTraits font="SansSerif"  size="11"  name="Labels"  style="plain"  color="#000000"  background="#00ffffff"  just="left" />
                     <TextTraits font="SansSerif"  size="11"  name="LayoutGates"  style="plain"  color="#000000"  background="#00ffffff"  just="left" />
                     <TextTraits font="SansSerif"  size="9"  name="Numbers"  style="plain"  color="#000000"  background="#00ffffff"  just="left" />
                     <TextTraits font="SansSerif"  size="9"  name="Legend"  style="plain"  color="#000000"  background="#00ffffff"  just="left" />
                     <WindowPosition x="620"  y="20"  width="390"  height="582"  displayed="1"  panelState="---" />
                   </GraphEnvironment>
                 </Graph>
                 <Gate gating:id="ID742864087"  gating:parent_id="ID1829030240" >
                   <gating:PolygonGate eventsInside="1"  annoOffsetX="0"  annoOffsetY="0"  tint="#000000"  isTinted="0"  lineWeight="Normal"  userDefined="1"  quadId="1"  gateResolution="256" >
                     <gating:dimension>
                       <data-type:fcs-dimension data-type:name="530_40[488]" />
                     </gating:dimension>
                     <gating:dimension>
                       <data-type:fcs-dimension data-type:name="SSC" />
                     </gating:dimension>
                     <gating:vertex>
                       <gating:coordinate data-type:value="10000" />
                       <gating:coordinate data-type:value="-606.8148148148" />
                     </gating:vertex>
                     <gating:vertex>
                       <gating:coordinate data-type:value="10000" />
                       <gating:coordinate data-type:value="0" />
                     </gating:vertex>
                     <gating:vertex>
                       <gating:coordinate data-type:value="0.9620403271" />
                       <gating:coordinate data-type:value="0" />
                     </gating:vertex>
                     <gating:vertex>
                       <gating:coordinate data-type:value="2.2539339047" />
                       <gating:coordinate data-type:value="3034.0740740741" />
                     </gating:vertex>
                   </gating:PolygonGate>
                 </Gate>
               </Population>
               <Population name="Q4: GFP- , SSC-"  annotation=""  owningGroup=""  expanded="1"  sortPriority="10"  count="0" >
                 <Graph smoothing="0"  backColor="#ffffff"  foreColor="#000000"  heatMapStatParameter="ROI Bits 1-16"  type="Pseudocolor"  fast="1" >
                   <Axis dimension="x"  name="530_40[488]"  label=""  auto="auto" />
                   <Axis dimension="y"  name="SSC"  label=""  auto="auto" />
                   <GraphSettings level="5%"  smoothingHighResolution="1"  contourHighResolution="1"  histogramSmoothingCount="0"  graphResolution="256"  showOutliers="0"  drawLargeDots="0"  dotsToDraw="8000"  tint="le.chartfill.tinted.40"  lineWeight="le.lineweight.normal"  lineStyle="le.linestyle.solid" />
                   <GraphEnvironment showGrid="0"  showAxes="tnlTNL"  showGates="1"  showFreqOnPlots="1"  showGateNameOnPlots="1"  showMedians="0"  showUncomped="0"  addEventParam="0"  lastYAxisName="" >
                     <TextTraits font="SansSerif"  size="11"  name="Labels"  style="plain"  color="#000000"  background="#00ffffff"  just="left" />
                     <TextTraits font="SansSerif"  size="11"  name="LayoutGates"  style="plain"  color="#000000"  background="#00ffffff"  just="left" />
                     <TextTraits font="SansSerif"  size="9"  name="Numbers"  style="plain"  color="#000000"  background="#00ffffff"  just="left" />
                     <TextTraits font="SansSerif"  size="9"  name="Legend"  style="plain"  color="#000000"  background="#00ffffff"  just="left" />
                     <WindowPosition x="620"  y="20"  width="390"  height="582"  displayed="1"  panelState="---" />
                   </GraphEnvironment>
                 </Graph>
                 <Gate gating:id="ID447690898"  gating:parent_id="ID1829030240" >
                   <gating:PolygonGate eventsInside="1"  annoOffsetX="0"  annoOffsetY="0"  tint="#000000"  isTinted="0"  lineWeight="Normal"  userDefined="1"  quadId="0"  gateResolution="256" >
                     <gating:dimension>
                       <data-type:fcs-dimension data-type:name="530_40[488]" />
                     </gating:dimension>
                     <gating:dimension>
                       <data-type:fcs-dimension data-type:name="SSC" />
                     </gating:dimension>
                     <gating:vertex>
                       <gating:coordinate data-type:value="0.9620403271" />
                       <gating:coordinate data-type:value="-606.8148148148" />
                     </gating:vertex>
                     <gating:vertex>
                       <gating:coordinate data-type:value="0.9620403271" />
                       <gating:coordinate data-type:value="0" />
                     </gating:vertex>
                     <gating:vertex>
                       <gating:coordinate data-type:value="0.9620403271" />
                       <gating:coordinate data-type:value="0" />
                     </gating:vertex>
                     <gating:vertex>
                       <gating:coordinate data-type:value="2.2539339047" />
                       <gating:coordinate data-type:value="3034.0740740741" />
                     </gating:vertex>
                   </gating:PolygonGate>
                 </Gate>
               </Population>
             </Subpopulations>
           </Population>
         </Subpopulations>
       </SampleNode>
     </Sample>
     <Sample>
       <DataSet uri="file:/J:/citiid_grp_nathan/Tekle/FACS%20Sorting/2020%2007%2023%20DUBs%20GFP%20High%20SORT%201/HeLa%20DUBs%20+%20ctrl%20150720_001%20(1).fcs"  sampleID="4" />
       <Transformations>
         <transforms:linear transforms:minRange="0"  transforms:maxRange="65536"  gain="1" >
           <data-type:parameter data-type:name="Trigger Pulse Width" />
         </transforms:linear>
         <transforms:linear transforms:minRange="0"  transforms:maxRange="64"  gain="0.0009765625" >
           <data-type:parameter data-type:name="Time 1" />
         </transforms:linear>
         <transforms:linear transforms:minRange="0"  transforms:maxRange="64"  gain="0.0009765625" >
           <data-type:parameter data-type:name="Time 2" />
         </transforms:linear>
         <transforms:linear transforms:minRange="0"  transforms:maxRange="64"  gain="0.0009765625" >
           <data-type:parameter data-type:name="Time 3" />
         </transforms:linear>
         <transforms:linear transforms:minRange="0"  transforms:maxRange="65536"  gain="1" >
           <data-type:parameter data-type:name="Drop Phase" />
         </transforms:linear>
         <transforms:log transforms:offset="1"  transforms:decades="4.8164799306" >
           <data-type:parameter data-type:name="ROI Bits 1-16" />
         </transforms:log>
         <transforms:log transforms:offset="1"  transforms:decades="4.8164799306" >
           <data-type:parameter data-type:name="ROI Bits 17-32" />
         </transforms:log>
         <transforms:linear transforms:minRange="0"  transforms:maxRange="65536"  gain="1" >
           <data-type:parameter data-type:name="Classifier Bits" />
         </transforms:linear>
         <transforms:log transforms:offset="1"  transforms:decades="4.8164799306" >
           <data-type:parameter data-type:name="Sort Result Bits" />
         </transforms:log>
         <transforms:linear transforms:minRange="0"  transforms:maxRange="65536"  gain="1" >
           <data-type:parameter data-type:name="Sort Enable Bits" />
         </transforms:linear>
         <transforms:linear transforms:minRange="0"  transforms:maxRange="65536"  gain="1" >
           <data-type:parameter data-type:name="FSC" />
         </transforms:linear>
         <transforms:log transforms:offset="1"  transforms:decades="4.8164799306" >
           <data-type:parameter data-type:name="*FSC" />
         </transforms:log>
         <transforms:linear transforms:minRange="0"  transforms:maxRange="65536"  gain="1" >
           <data-type:parameter data-type:name="SSC" />
         </transforms:linear>
         <transforms:log transforms:offset="1"  transforms:decades="4.8164799306" >
           <data-type:parameter data-type:name="*SSC" />
         </transforms:log>
         <transforms:log transforms:offset="1"  transforms:decades="4" >
           <data-type:parameter data-type:name="530_40[488]" />
         </transforms:log>
         <transforms:log transforms:offset="1"  transforms:decades="4" >
           <data-type:parameter data-type:name="*530_40[488]" />
         </transforms:log>
         <transforms:log transforms:offset="1"  transforms:decades="4" >
           <data-type:parameter data-type:name="585_29[488]" />
         </transforms:log>
         <transforms:log transforms:offset="1"  transforms:decades="4" >
           <data-type:parameter data-type:name="*585_29[488]" />
         </transforms:log>
         <transforms:log transforms:offset="1"  transforms:decades="4" >
           <data-type:parameter data-type:name="460_50[405]" />
         </transforms:log>
         <transforms:log transforms:offset="1"  transforms:decades="4" >
           <data-type:parameter data-type:name="*460_50[405]" />
         </transforms:log>
         <transforms:log transforms:offset="1"  transforms:decades="4" >
           <data-type:parameter data-type:name="520_35[405]" />
         </transforms:log>
         <transforms:log transforms:offset="1"  transforms:decades="4" >
           <data-type:parameter data-type:name="*520_35[405]" />
         </transforms:log>
         <transforms:log transforms:offset="1"  transforms:decades="4" >
           <data-type:parameter data-type:name="610_20[405]" />
         </transforms:log>
         <transforms:log transforms:offset="1"  transforms:decades="4" >
           <data-type:parameter data-type:name="*610_20[405]" />
         </transforms:log>
         <transforms:log transforms:offset="1"  transforms:decades="4" >
           <data-type:parameter data-type:name="660_20[405]" />
         </transforms:log>
         <transforms:log transforms:offset="1"  transforms:decades="4" >
           <data-type:parameter data-type:name="*660_20[405]" />
         </transforms:log>
         <transforms:log transforms:offset="1"  transforms:decades="4" >
           <data-type:parameter data-type:name="710_50[405]" />
         </transforms:log>
         <transforms:log transforms:offset="1"  transforms:decades="4" >
           <data-type:parameter data-type:name="*710_50[405]" />
         </transforms:log>
         <transforms:log transforms:offset="1"  transforms:decades="4" >
           <data-type:parameter data-type:name="750_LP[405]" />
         </transforms:log>
         <transforms:log transforms:offset="1"  transforms:decades="4" >
           <data-type:parameter data-type:name="*750_LP[405]" />
         </transforms:log>
         <transforms:log transforms:offset="1"  transforms:decades="4" >
           <data-type:parameter data-type:name="585_29[561]" />
         </transforms:log>
         <transforms:log transforms:offset="1"  transforms:decades="4" >
           <data-type:parameter data-type:name="*585_29[561]" />
         </transforms:log>
         <transforms:log transforms:offset="1"  transforms:decades="4" >
           <data-type:parameter data-type:name="610_20[561]" />
         </transforms:log>
         <transforms:log transforms:offset="1"  transforms:decades="4" >
           <data-type:parameter data-type:name="*610_20[561]" />
         </transforms:log>
         <transforms:log transforms:offset="1"  transforms:decades="4" >
           <data-type:parameter data-type:name="670_30[561]" />
         </transforms:log>
         <transforms:log transforms:offset="1"  transforms:decades="4" >
           <data-type:parameter data-type:name="*670_30[561]" />
         </transforms:log>
         <transforms:log transforms:offset="1"  transforms:decades="4" >
           <data-type:parameter data-type:name="710_50[561]" />
         </transforms:log>
         <transforms:log transforms:offset="1"  transforms:decades="4" >
           <data-type:parameter data-type:name="*710_50[561]" />
         </transforms:log>
         <transforms:log transforms:offset="1"  transforms:decades="4" >
           <data-type:parameter data-type:name="670_30[640]" />
         </transforms:log>
         <transforms:log transforms:offset="1"  transforms:decades="4" >
           <data-type:parameter data-type:name="*670_30[640]" />
         </transforms:log>
         <transforms:log transforms:offset="1"  transforms:decades="4" >
           <data-type:parameter data-type:name="710_50[640]" />
         </transforms:log>
         <transforms:log transforms:offset="1"  transforms:decades="4" >
           <data-type:parameter data-type:name="*710_50[640]" />
         </transforms:log>
         <transforms:log transforms:offset="1"  transforms:decades="4" >
           <data-type:parameter data-type:name="750_LP[561]" />
         </transforms:log>
         <transforms:log transforms:offset="1"  transforms:decades="4" >
           <data-type:parameter data-type:name="*750_LP[561]" />
         </transforms:log>
         <transforms:log transforms:offset="1"  transforms:decades="4" >
           <data-type:parameter data-type:name="750_LP[640]" />
         </transforms:log>
         <transforms:log transforms:offset="1"  transforms:decades="4" >
           <data-type:parameter data-type:name="*750_LP[640]" />
         </transforms:log>
         <transforms:log transforms:offset="1"  transforms:decades="4.8164799306" >
           <data-type:parameter data-type:name="ADC 19" />
         </transforms:log>
         <transforms:log transforms:offset="1"  transforms:decades="4.8164799306" >
           <data-type:parameter data-type:name="*ADC 19" />
         </transforms:log>
         <transforms:log transforms:offset="1"  transforms:decades="4.8164799306" >
           <data-type:parameter data-type:name="ADC 20" />
         </transforms:log>
         <transforms:log transforms:offset="1"  transforms:decades="4.8164799306" >
           <data-type:parameter data-type:name="*ADC 20" />
         </transforms:log>
         <transforms:log transforms:offset="1"  transforms:decades="4.8164799306" >
           <data-type:parameter data-type:name="ADC 21" />
         </transforms:log>
         <transforms:log transforms:offset="1"  transforms:decades="4.8164799306" >
           <data-type:parameter data-type:name="*ADC 21" />
         </transforms:log>
         <transforms:log transforms:offset="1"  transforms:decades="4.8164799306" >
           <data-type:parameter data-type:name="ADC 22" />
         </transforms:log>
         <transforms:log transforms:offset="1"  transforms:decades="4.8164799306" >
           <data-type:parameter data-type:name="*ADC 22" />
         </transforms:log>
         <transforms:log transforms:offset="1"  transforms:decades="4.8164799306" >
           <data-type:parameter data-type:name="ADC 23" />
         </transforms:log>
         <transforms:log transforms:offset="1"  transforms:decades="4.8164799306" >
           <data-type:parameter data-type:name="*ADC 23" />
         </transforms:log>
         <transforms:log transforms:offset="1"  transforms:decades="4.8164799306" >
           <data-type:parameter data-type:name="ADC 24" />
         </transforms:log>
         <transforms:log transforms:offset="1"  transforms:decades="4.8164799306" >
           <data-type:parameter data-type:name="*ADC 24" />
         </transforms:log>
         <transforms:linear transforms:minRange="0"  transforms:maxRange="65536"  gain="1" >
           <data-type:parameter data-type:name="FSC Area" />
         </transforms:linear>
         <transforms:linear transforms:minRange="0"  transforms:maxRange="65536"  gain="1" >
           <data-type:parameter data-type:name="FSC Width" />
         </transforms:linear>
         <transforms:linear transforms:minRange="0"  transforms:maxRange="65536"  gain="1" >
           <data-type:parameter data-type:name="SSC Area" />
         </transforms:linear>
         <transforms:linear transforms:minRange="0"  transforms:maxRange="65536"  gain="1" >
           <data-type:parameter data-type:name="SSC Width" />
         </transforms:linear>
         <transforms:log transforms:offset="1"  transforms:decades="4" >
           <data-type:parameter data-type:name="530_40[488] Area" />
         </transforms:log>
         <transforms:log transforms:offset="1"  transforms:decades="4" >
           <data-type:parameter data-type:name="530_40[488] Width" />
         </transforms:log>
         <transforms:linear transforms:minRange="0"  transforms:maxRange="64"  gain="0.1006289308" >
           <data-type:parameter data-type:name="TIME" />
         </transforms:linear>
       </Transformations>
       <Keywords>
         <Keyword name="FJ_FCS_VERSION"  value="3" />
         <Keyword name="APPLICATION"  value="BD FACS    Sortware 1.2.0.142" />
         <Keyword name="$BEGINANALYSIS"  value="0" />
         <Keyword name="$BEGINDATA"  value="7658                " />
         <Keyword name="$BEGINSTEXT"  value="256" />
         <Keyword name="$BTIM"  value="11:16:15:54" />
         <Keyword name="$BYTEORD"  value="1,2,3,4" />
         <Keyword name="$CYT"  value="BD Influx System" />
         <Keyword name="$CYTSN"  value="X646500J3001" />
         <Keyword name="$DATATYPE"  value="I" />
         <Keyword name="$DATE"  value="15-JUL-2020" />
         <Keyword name="DEFLECTIONGAIN"  value="139" />
         <Keyword name="DROPAMPLITUDE"  value="20.00" />
         <Keyword name="DROPDELAY"  value="36.1855" />
         <Keyword name="DROPFREQUENCY"  value="38.90" />
         <Keyword name="DROPPHASE"  value="0xFFFF" />
         <Keyword name="$ENDANALYSIS"  value="0" />
         <Keyword name="$ENDDATA"  value="6507657             " />
         <Keyword name="$ENDSTEXT"  value="7657                " />
         <Keyword name="$ETIM"  value="11:17:19:33" />
         <Keyword name="EXTRACOIN"  value="4" />
         <Keyword name="$FIL"  value="C:\Users\Admin\Documents\BD\Users\Tekle Pauzaite\150720\HeLa DUBs + ctrl 150720_001.fcs" />
         <Keyword name="FIRMWAREVERSION"  value="7.5.1.3.16" />
         <Keyword name="FLASHCHARGE"  value="Off" />
         <Keyword name="LASER1DELAY"  value="0" />
         <Keyword name="LASER1NAME"  value="Laser 1" />
         <Keyword name="LASER1POWER"  value="0" />
         <Keyword name="LASER1WAVELENGTH"  value="0" />
         <Keyword name="LASER2DELAY"  value="4.63" />
         <Keyword name="LASER2NAME"  value="Laser 2" />
         <Keyword name="LASER2POWER"  value="0" />
         <Keyword name="LASER2WAVELENGTH"  value="0" />
         <Keyword name="LASER3DELAY"  value="8.54" />
         <Keyword name="LASER3NAME"  value="Laser 3" />
         <Keyword name="LASER3POWER"  value="0" />
         <Keyword name="LASER3WAVELENGTH"  value="0" />
         <Keyword name="LASER4DELAY"  value="13.08" />
         <Keyword name="LASER4NAME"  value="Laser 4" />
         <Keyword name="LASER4POWER"  value="0" />
         <Keyword name="LASER4WAVELENGTH"  value="0" />
         <Keyword name="$MODE"  value="L" />
         <Keyword name="$NEXTDATA"  value="0" />
         <Keyword name="NOZZLEDIAMETER"  value="0" />
         <Keyword name="NUMDROPS"  value="1.0" />
         <Keyword name="NUMSORTWAYS"  value="2" />
         <Keyword name="$PAR"  value="65" />
         <Keyword name="PROCESSORS"  value="8" />
         <Keyword name="SHEATHPRESSURE"  value="0" />
         <Keyword name="$SMNO"  value="001" />
         <Keyword name="SORTBUCKETDEFLECTION1"  value="-0.50" />
         <Keyword name="SORTBUCKETLIMIT1"  value="0" />
         <Keyword name="SORTMODE"  value="Purify" />
         <Keyword name="SPILL"  value="24,FSC,SSC,530_40[488],585_29[488],460_50[405],520_35[405],610_20[405],660_20[405],710_50[405],750_LP[405],585_29[561],610_20[561],670_30[561],710_50[561],670_30[640],710_50[640],750_LP[561],750_LP[640],ADC 19,ADC 20,ADC 21,ADC 22,ADC 23,ADC 24,1,0,0,0,0,0,0,0,0,0,0,0,0,0,0,0,0,0,0,0,0,0,0,0,0,1,0,0,0,0,0,0,0,0,0,0,0,0,0,0,0,0,0,0,0,0,0,0,0,0,1,0,0,0,0,0,0,0,0,0,0,0,0,0,0,0,0,0,0,0,0,0,0,0,0,1,0,0,0,0,0,0,0,0,0,0,0,0,0,0,0,0,0,0,0,0,0,0,0,0,1,0,0,0,0,0,0,0,0,0,0,0,0,0,0,0,0,0,0,0,0,0,0,0,0,1,0,0,0,0,0,0,0,0,0,0,0,0,0,0,0,0,0,0,0,0,0,0,0,0,1,0,0,0,0,0,0,0,0,0,0,0,0,0,0,0,0,0,0,0,0,0,0,0,0,1,0,0,0,0,0,0,0,0,0,0,0,0,0,0,0,0,0,0,0,0,0,0,0,0,1,0,0,0,0,0,0,0,0,0,0,0,0,0,0,0,0,0,0,0,0,0,0,0,0,1,0,0,0,0,0,0,0,0,0,0,0,0,0,0,0,0,0,0,0,0,0,0,0,0,1,0,0,0,0,0,0,0,0,0,0,0,0,0,0,0,0,0,0,0,0,0,0,0,0,1,0,0,0,0,0,0,0,0,0,0,0,0,0,0,0,0,0,0,0,0,0,0,0,0,1,0,0,0,0,0,0,0,0,0,0,0,0,0,0,0,0,0,0,0,0,0,0,0,0,1,0,0,0,0,0,0,0,0,0,0,0,0,0,0,0,0,0,0,0,0,0,0,0,0,1,0,0,0,0,0,0,0,0,0,0,0,0,0,0,0,0,0,0,0,0,0,0,0,0,1,0,0,0,0,0,0,0,0,0,0,0,0,0,0,0,0,0,0,0,0,0,0,0,0,1,0,0,0,0,0,0,0,0,0,0,0,0,0,0,0,0,0,0,0,0,0,0,0,0,1,0,0,0,0,0,0,0,0,0,0,0,0,0,0,0,0,0,0,0,0,0,0,0,0,1,0,0,0,0,0,0,0,0,0,0,0,0,0,0,0,0,0,0,0,0,0,0,0,0,1,0,0,0,0,0,0,0,0,0,0,0,0,0,0,0,0,0,0,0,0,0,0,0,0,1,0,0,0,0,0,0,0,0,0,0,0,0,0,0,0,0,0,0,0,0,0,0,0,0,1,0,0,0,0,0,0,0,0,0,0,0,0,0,0,0,0,0,0,0,0,0,0,0,0,1,0,0,0,0,0,0,0,0,0,0,0,0,0,0,0,0,0,0,0,0,0,0,0,0,1" />
         <Keyword name="STREAMFOCUS"  value="17.4" />
         <Keyword name="$SYS"  value="Windows 7 Version 6.1.7601.65536" />
         <Keyword name="TIMEMAXSCALE"  value="100" />
         <Keyword name="$TIMESTEP"  value="0.01" />
         <Keyword name="$TOT"  value="50000               " />
         <Keyword name="$TR"  value="FSC,100" />
         <Keyword name="UTOPEXBUILD"  value="1.2.0.106" />
         <Keyword name="VOLTAGECHANGED"  value="0" />
         <Keyword name="$P1B"  value="16" />
         <Keyword name="P1CHANNELTYPE"  value="2" />
         <Keyword name="$P1E"  value="0,0" />
         <Keyword name="$P1N"  value="Trigger Pulse Width" />
         <Keyword name="$P1R"  value="65536" />
         <Keyword name="$P2B"  value="16" />
         <Keyword name="P2CHANNELTYPE"  value="1" />
         <Keyword name="$P2E"  value="0,0" />
         <Keyword name="$P2N"  value="Time 1" />
         <Keyword name="$P2R"  value="65536" />
         <Keyword name="$P2S"  value="Time 1" />
         <Keyword name="$P3B"  value="16" />
         <Keyword name="P3CHANNELTYPE"  value="1" />
         <Keyword name="$P3E"  value="0,0" />
         <Keyword name="$P3N"  value="Time 2" />
         <Keyword name="$P3R"  value="65536" />
         <Keyword name="$P3S"  value="Time 2" />
         <Keyword name="$P4B"  value="16" />
         <Keyword name="P4CHANNELTYPE"  value="1" />
         <Keyword name="$P4E"  value="0,0" />
         <Keyword name="$P4N"  value="Time 3" />
         <Keyword name="$P4R"  value="65536" />
         <Keyword name="$P5B"  value="16" />
         <Keyword name="P5CHANNELTYPE"  value="10" />
         <Keyword name="$P5E"  value="0,0" />
         <Keyword name="$P5N"  value="Drop Phase" />
         <Keyword name="$P5R"  value="65536" />
         <Keyword name="$P6B"  value="16" />
         <Keyword name="P6CHANNELTYPE"  value="7" />
         <Keyword name="$P6E"  value="0,0" />
         <Keyword name="$P6N"  value="ROI Bits 1-16" />
         <Keyword name="$P6R"  value="65536" />
         <Keyword name="$P7B"  value="16" />
         <Keyword name="P7CHANNELTYPE"  value="7" />
         <Keyword name="$P7E"  value="0,0" />
         <Keyword name="$P7N"  value="ROI Bits 17-32" />
         <Keyword name="$P7R"  value="65536" />
         <Keyword name="$P8B"  value="16" />
         <Keyword name="P8CHANNELTYPE"  value="8" />
         <Keyword name="$P8E"  value="0,0" />
         <Keyword name="$P8N"  value="Classifier Bits" />
         <Keyword name="$P8R"  value="65536" />
         <Keyword name="$P9B"  value="16" />
         <Keyword name="P9CHANNELTYPE"  value="11" />
         <Keyword name="$P9E"  value="0,0" />
         <Keyword name="$P9N"  value="Sort Result Bits" />
         <Keyword name="$P9R"  value="65536" />
         <Keyword name="$P10B"  value="16" />
         <Keyword name="P10CHANNELTYPE"  value="9" />
         <Keyword name="$P10E"  value="0,0" />
         <Keyword name="$P10N"  value="Sort Enable Bits" />
         <Keyword name="$P10R"  value="65536" />
         <Keyword name="$P11B"  value="16" />
         <Keyword name="P11CHANNELTYPE"  value="3" />
         <Keyword name="$P11E"  value="0,0" />
         <Keyword name="P11LASER"  value="1" />
         <Keyword name="$P11N"  value="FSC" />
         <Keyword name="$P11R"  value="65536" />
         <Keyword name="$P11V"  value="17.67917" />
         <Keyword name="$P12B"  value="16" />
         <Keyword name="P12CHANNELTYPE"  value="6" />
         <Keyword name="$P12E"  value="0,0" />
         <Keyword name="$P12N"  value="*FSC" />
         <Keyword name="$P12R"  value="65536" />
         <Keyword name="$P13B"  value="16" />
         <Keyword name="P13CHANNELTYPE"  value="3" />
         <Keyword name="$P13E"  value="0,0" />
         <Keyword name="P13LASER"  value="1" />
         <Keyword name="$P13N"  value="SSC" />
         <Keyword name="$P13R"  value="65536" />
         <Keyword name="$P13V"  value="20.81772" />
         <Keyword name="$P14B"  value="16" />
         <Keyword name="P14CHANNELTYPE"  value="6" />
         <Keyword name="$P14E"  value="0,0" />
         <Keyword name="$P14N"  value="*SSC" />
         <Keyword name="$P14R"  value="65536" />
         <Keyword name="$P15B"  value="16" />
         <Keyword name="P15CHANNELTYPE"  value="3" />
         <Keyword name="$P15E"  value="4,1" />
         <Keyword name="P15LASER"  value="1" />
         <Keyword name="$P15N"  value="530_40[488]" />
         <Keyword name="$P15R"  value="65536" />
         <Keyword name="$P15S"  value="GFP" />
         <Keyword name="$P15V"  value="24.82172" />
         <Keyword name="$P16B"  value="16" />
         <Keyword name="P16CHANNELTYPE"  value="6" />
         <Keyword name="$P16E"  value="4,1" />
         <Keyword name="$P16N"  value="*530_40[488]" />
         <Keyword name="$P16R"  value="65536" />
         <Keyword name="$P16S"  value="GFP" />
         <Keyword name="$P17B"  value="16" />
         <Keyword name="P17CHANNELTYPE"  value="3" />
         <Keyword name="$P17E"  value="4,1" />
         <Keyword name="P17LASER"  value="1" />
         <Keyword name="$P17N"  value="585_29[488]" />
         <Keyword name="$P17R"  value="65536" />
         <Keyword name="$P17V"  value="38.21079" />
         <Keyword name="$P18B"  value="16" />
         <Keyword name="P18CHANNELTYPE"  value="6" />
         <Keyword name="$P18E"  value="4,1" />
         <Keyword name="$P18N"  value="*585_29[488]" />
         <Keyword name="$P18R"  value="65536" />
         <Keyword name="$P19B"  value="16" />
         <Keyword name="P19CHANNELTYPE"  value="3" />
         <Keyword name="$P19E"  value="4,1" />
         <Keyword name="P19LASER"  value="2" />
         <Keyword name="$P19N"  value="460_50[405]" />
         <Keyword name="$P19R"  value="65536" />
         <Keyword name="$P19S"  value="BFP" />
         <Keyword name="$P19V"  value="32.34321" />
         <Keyword name="$P20B"  value="16" />
         <Keyword name="P20CHANNELTYPE"  value="6" />
         <Keyword name="$P20E"  value="4,1" />
         <Keyword name="$P20N"  value="*460_50[405]" />
         <Keyword name="$P20R"  value="65536" />
         <Keyword name="$P20S"  value="BFP" />
         <Keyword name="$P21B"  value="16" />
         <Keyword name="P21CHANNELTYPE"  value="3" />
         <Keyword name="$P21E"  value="4,1" />
         <Keyword name="P21LASER"  value="2" />
         <Keyword name="$P21N"  value="520_35[405]" />
         <Keyword name="$P21R"  value="65536" />
         <Keyword name="$P21V"  value="39.62182" />
         <Keyword name="$P22B"  value="16" />
         <Keyword name="P22CHANNELTYPE"  value="6" />
         <Keyword name="$P22E"  value="4,1" />
         <Keyword name="$P22N"  value="*520_35[405]" />
         <Keyword name="$P22R"  value="65536" />
         <Keyword name="$P23B"  value="16" />
         <Keyword name="P23CHANNELTYPE"  value="3" />
         <Keyword name="$P23E"  value="4,1" />
         <Keyword name="P23LASER"  value="2" />
         <Keyword name="$P23N"  value="610_20[405]" />
         <Keyword name="$P23R"  value="65536" />
         <Keyword name="$P23V"  value="49.83" />
         <Keyword name="$P24B"  value="16" />
         <Keyword name="P24CHANNELTYPE"  value="6" />
         <Keyword name="$P24E"  value="4,1" />
         <Keyword name="$P24N"  value="*610_20[405]" />
         <Keyword name="$P24R"  value="65536" />
         <Keyword name="$P25B"  value="16" />
         <Keyword name="P25CHANNELTYPE"  value="3" />
         <Keyword name="$P25E"  value="4,1" />
         <Keyword name="P25LASER"  value="2" />
         <Keyword name="$P25N"  value="660_20[405]" />
         <Keyword name="$P25R"  value="65536" />
         <Keyword name="$P25V"  value="61.04" />
         <Keyword name="$P26B"  value="16" />
         <Keyword name="P26CHANNELTYPE"  value="6" />
         <Keyword name="$P26E"  value="4,1" />
         <Keyword name="$P26N"  value="*660_20[405]" />
         <Keyword name="$P26R"  value="65536" />
         <Keyword name="$P27B"  value="16" />
         <Keyword name="P27CHANNELTYPE"  value="3" />
         <Keyword name="$P27E"  value="4,1" />
         <Keyword name="P27LASER"  value="2" />
         <Keyword name="$P27N"  value="710_50[405]" />
         <Keyword name="$P27R"  value="65536" />
         <Keyword name="$P27V"  value="54.29751" />
         <Keyword name="$P28B"  value="16" />
         <Keyword name="P28CHANNELTYPE"  value="6" />
         <Keyword name="$P28E"  value="4,1" />
         <Keyword name="$P28N"  value="*710_50[405]" />
         <Keyword name="$P28R"  value="65536" />
         <Keyword name="$P29B"  value="16" />
         <Keyword name="P29CHANNELTYPE"  value="3" />
         <Keyword name="$P29E"  value="4,1" />
         <Keyword name="P29LASER"  value="2" />
         <Keyword name="$P29N"  value="750_LP[405]" />
         <Keyword name="$P29R"  value="65536" />
         <Keyword name="$P29V"  value="54" />
         <Keyword name="$P30B"  value="16" />
         <Keyword name="P30CHANNELTYPE"  value="6" />
         <Keyword name="$P30E"  value="4,1" />
         <Keyword name="$P30N"  value="*750_LP[405]" />
         <Keyword name="$P30R"  value="65536" />
         <Keyword name="$P31B"  value="16" />
         <Keyword name="P31CHANNELTYPE"  value="3" />
         <Keyword name="$P31E"  value="4,1" />
         <Keyword name="P31LASER"  value="3" />
         <Keyword name="$P31N"  value="585_29[561]" />
         <Keyword name="$P31R"  value="65536" />
         <Keyword name="$P31V"  value="50.41904" />
         <Keyword name="$P32B"  value="16" />
         <Keyword name="P32CHANNELTYPE"  value="6" />
         <Keyword name="$P32E"  value="4,1" />
         <Keyword name="$P32N"  value="*585_29[561]" />
         <Keyword name="$P32R"  value="65536" />
         <Keyword name="$P33B"  value="16" />
         <Keyword name="P33CHANNELTYPE"  value="3" />
         <Keyword name="$P33E"  value="4,1" />
         <Keyword name="P33LASER"  value="3" />
         <Keyword name="$P33N"  value="610_20[561]" />
         <Keyword name="$P33R"  value="65536" />
         <Keyword name="$P33V"  value="49.17889" />
         <Keyword name="$P34B"  value="16" />
         <Keyword name="P34CHANNELTYPE"  value="6" />
         <Keyword name="$P34E"  value="4,1" />
         <Keyword name="$P34N"  value="*610_20[561]" />
         <Keyword name="$P34R"  value="65536" />
         <Keyword name="$P35B"  value="16" />
         <Keyword name="P35CHANNELTYPE"  value="3" />
         <Keyword name="$P35E"  value="4,1" />
         <Keyword name="P35LASER"  value="3" />
         <Keyword name="$P35N"  value="670_30[561]" />
         <Keyword name="$P35R"  value="65536" />
         <Keyword name="$P35V"  value="52.49" />
         <Keyword name="$P36B"  value="16" />
         <Keyword name="P36CHANNELTYPE"  value="6" />
         <Keyword name="$P36E"  value="4,1" />
         <Keyword name="$P36N"  value="*670_30[561]" />
         <Keyword name="$P36R"  value="65536" />
         <Keyword name="$P37B"  value="16" />
         <Keyword name="P37CHANNELTYPE"  value="3" />
         <Keyword name="$P37E"  value="4,1" />
         <Keyword name="P37LASER"  value="3" />
         <Keyword name="$P37N"  value="710_50[561]" />
         <Keyword name="$P37R"  value="65536" />
         <Keyword name="$P37V"  value="55.36281" />
         <Keyword name="$P38B"  value="16" />
         <Keyword name="P38CHANNELTYPE"  value="6" />
         <Keyword name="$P38E"  value="4,1" />
         <Keyword name="$P38N"  value="*710_50[561]" />
         <Keyword name="$P38R"  value="65536" />
         <Keyword name="$P39B"  value="16" />
         <Keyword name="P39CHANNELTYPE"  value="3" />
         <Keyword name="$P39E"  value="4,1" />
         <Keyword name="P39LASER"  value="4" />
         <Keyword name="$P39N"  value="670_30[640]" />
         <Keyword name="$P39R"  value="65536" />
         <Keyword name="$P39S"  value="APC" />
         <Keyword name="$P39V"  value="49.63152" />
         <Keyword name="$P40B"  value="16" />
         <Keyword name="P40CHANNELTYPE"  value="6" />
         <Keyword name="$P40E"  value="4,1" />
         <Keyword name="$P40N"  value="*670_30[640]" />
         <Keyword name="$P40R"  value="65536" />
         <Keyword name="$P40S"  value="APC" />
         <Keyword name="$P41B"  value="16" />
         <Keyword name="P41CHANNELTYPE"  value="3" />
         <Keyword name="$P41E"  value="4,1" />
         <Keyword name="P41LASER"  value="4" />
         <Keyword name="$P41N"  value="710_50[640]" />
         <Keyword name="$P41R"  value="65536" />
         <Keyword name="$P41V"  value="54.71735" />
         <Keyword name="$P42B"  value="16" />
         <Keyword name="P42CHANNELTYPE"  value="6" />
         <Keyword name="$P42E"  value="4,1" />
         <Keyword name="$P42N"  value="*710_50[640]" />
         <Keyword name="$P42R"  value="65536" />
         <Keyword name="$P43B"  value="16" />
         <Keyword name="P43CHANNELTYPE"  value="3" />
         <Keyword name="$P43E"  value="4,1" />
         <Keyword name="P43LASER"  value="3" />
         <Keyword name="$P43N"  value="750_LP[561]" />
         <Keyword name="$P43R"  value="65536" />
         <Keyword name="$P43V"  value="60.82" />
         <Keyword name="$P44B"  value="16" />
         <Keyword name="P44CHANNELTYPE"  value="6" />
         <Keyword name="$P44E"  value="4,1" />
         <Keyword name="$P44N"  value="*750_LP[561]" />
         <Keyword name="$P44R"  value="65536" />
         <Keyword name="$P45B"  value="16" />
         <Keyword name="P45CHANNELTYPE"  value="3" />
         <Keyword name="$P45E"  value="4,1" />
         <Keyword name="P45LASER"  value="4" />
         <Keyword name="$P45N"  value="750_LP[640]" />
         <Keyword name="$P45R"  value="65536" />
         <Keyword name="$P45V"  value="56.90717" />
         <Keyword name="$P46B"  value="16" />
         <Keyword name="P46CHANNELTYPE"  value="6" />
         <Keyword name="$P46E"  value="4,1" />
         <Keyword name="$P46N"  value="*750_LP[640]" />
         <Keyword name="$P46R"  value="65536" />
         <Keyword name="$P47B"  value="16" />
         <Keyword name="P47CHANNELTYPE"  value="3" />
         <Keyword name="$P47E"  value="0,0" />
         <Keyword name="P47LASER"  value="4" />
         <Keyword name="$P47N"  value="ADC 19" />
         <Keyword name="$P47R"  value="65536" />
         <Keyword name="$P47V"  value="0" />
         <Keyword name="$P48B"  value="16" />
         <Keyword name="P48CHANNELTYPE"  value="6" />
         <Keyword name="$P48E"  value="0,0" />
         <Keyword name="$P48N"  value="*ADC 19" />
         <Keyword name="$P48R"  value="65536" />
         <Keyword name="$P49B"  value="16" />
         <Keyword name="P49CHANNELTYPE"  value="3" />
         <Keyword name="$P49E"  value="0,0" />
         <Keyword name="P49LASER"  value="0" />
         <Keyword name="$P49N"  value="ADC 20" />
         <Keyword name="$P49R"  value="65536" />
         <Keyword name="$P49V"  value="0" />
         <Keyword name="$P50B"  value="16" />
         <Keyword name="P50CHANNELTYPE"  value="6" />
         <Keyword name="$P50E"  value="0,0" />
         <Keyword name="$P50N"  value="*ADC 20" />
         <Keyword name="$P50R"  value="65536" />
         <Keyword name="$P51B"  value="16" />
         <Keyword name="P51CHANNELTYPE"  value="3" />
         <Keyword name="$P51E"  value="0,0" />
         <Keyword name="P51LASER"  value="0" />
         <Keyword name="$P51N"  value="ADC 21" />
         <Keyword name="$P51R"  value="65536" />
         <Keyword name="$P51V"  value="0" />
         <Keyword name="$P52B"  value="16" />
         <Keyword name="P52CHANNELTYPE"  value="6" />
         <Keyword name="$P52E"  value="0,0" />
         <Keyword name="$P52N"  value="*ADC 21" />
         <Keyword name="$P52R"  value="65536" />
         <Keyword name="$P53B"  value="16" />
         <Keyword name="P53CHANNELTYPE"  value="3" />
         <Keyword name="$P53E"  value="0,0" />
         <Keyword name="P53LASER"  value="0" />
         <Keyword name="$P53N"  value="ADC 22" />
         <Keyword name="$P53R"  value="65536" />
         <Keyword name="$P53V"  value="0" />
         <Keyword name="$P54B"  value="16" />
         <Keyword name="P54CHANNELTYPE"  value="6" />
         <Keyword name="$P54E"  value="0,0" />
         <Keyword name="$P54N"  value="*ADC 22" />
         <Keyword name="$P54R"  value="65536" />
         <Keyword name="$P55B"  value="16" />
         <Keyword name="P55CHANNELTYPE"  value="3" />
         <Keyword name="$P55E"  value="0,0" />
         <Keyword name="P55LASER"  value="0" />
         <Keyword name="$P55N"  value="ADC 23" />
         <Keyword name="$P55R"  value="65536" />
         <Keyword name="$P55V"  value="0" />
         <Keyword name="$P56B"  value="16" />
         <Keyword name="P56CHANNELTYPE"  value="6" />
         <Keyword name="$P56E"  value="0,0" />
         <Keyword name="$P56N"  value="*ADC 23" />
         <Keyword name="$P56R"  value="65536" />
         <Keyword name="$P57B"  value="16" />
         <Keyword name="P57CHANNELTYPE"  value="3" />
         <Keyword name="$P57E"  value="0,0" />
         <Keyword name="P57LASER"  value="0" />
         <Keyword name="$P57N"  value="ADC 24" />
         <Keyword name="$P57R"  value="65536" />
         <Keyword name="$P57V"  value="0" />
         <Keyword name="$P58B"  value="16" />
         <Keyword name="P58CHANNELTYPE"  value="6" />
         <Keyword name="$P58E"  value="0,0" />
         <Keyword name="$P58N"  value="*ADC 24" />
         <Keyword name="$P58R"  value="65536" />
         <Keyword name="$P59B"  value="16" />
         <Keyword name="P59CHANNELTYPE"  value="4" />
         <Keyword name="$P59E"  value="0,0" />
         <Keyword name="$P59N"  value="FSC Area" />
         <Keyword name="$P59R"  value="65536" />
         <Keyword name="$P60B"  value="16" />
         <Keyword name="P60CHANNELTYPE"  value="5" />
         <Keyword name="$P60E"  value="0,0" />
         <Keyword name="$P60N"  value="FSC Width" />
         <Keyword name="$P60R"  value="65536" />
         <Keyword name="$P61B"  value="16" />
         <Keyword name="P61CHANNELTYPE"  value="4" />
         <Keyword name="$P61E"  value="0,0" />
         <Keyword name="$P61N"  value="SSC Area" />
         <Keyword name="$P61R"  value="65536" />
         <Keyword name="$P62B"  value="16" />
         <Keyword name="P62CHANNELTYPE"  value="5" />
         <Keyword name="$P62E"  value="0,0" />
         <Keyword name="$P62N"  value="SSC Width" />
         <Keyword name="$P62R"  value="65536" />
         <Keyword name="$P63B"  value="16" />
         <Keyword name="P63CHANNELTYPE"  value="4" />
         <Keyword name="$P63E"  value="4,1" />
         <Keyword name="$P63N"  value="530_40[488] Area" />
         <Keyword name="$P63R"  value="65536" />
         <Keyword name="$P63S"  value="GFP" />
         <Keyword name="$P64B"  value="16" />
         <Keyword name="P64CHANNELTYPE"  value="5" />
         <Keyword name="$P64E"  value="4,1" />
         <Keyword name="$P64N"  value="530_40[488] Width" />
         <Keyword name="$P64R"  value="65536" />
         <Keyword name="$P64S"  value="GFP" />
         <Keyword name="$P65B"  value="16" />
         <Keyword name="$P65E"  value="0,0" />
         <Keyword name="$P65N"  value="TIME" />
         <Keyword name="$P65R"  value="65536" />
         <Keyword name="$P1S"  value="" />
         <Keyword name="$P4S"  value="" />
         <Keyword name="$P5S"  value="" />
         <Keyword name="$P6S"  value="" />
         <Keyword name="$P7S"  value="" />
         <Keyword name="$P8S"  value="" />
         <Keyword name="$P9S"  value="" />
         <Keyword name="$P10S"  value="" />
         <Keyword name="$P11S"  value="" />
         <Keyword name="$P12S"  value="" />
         <Keyword name="$P13S"  value="" />
         <Keyword name="$P14S"  value="" />
         <Keyword name="$P17S"  value="" />
         <Keyword name="$P18S"  value="" />
         <Keyword name="$P21S"  value="" />
         <Keyword name="$P22S"  value="" />
         <Keyword name="$P23S"  value="" />
         <Keyword name="$P24S"  value="" />
         <Keyword name="$P25S"  value="" />
         <Keyword name="$P26S"  value="" />
         <Keyword name="$P27S"  value="" />
         <Keyword name="$P28S"  value="" />
         <Keyword name="$P29S"  value="" />
         <Keyword name="$P30S"  value="" />
         <Keyword name="$P31S"  value="" />
         <Keyword name="$P32S"  value="" />
         <Keyword name="$P33S"  value="" />
         <Keyword name="$P34S"  value="" />
         <Keyword name="$P35S"  value="" />
         <Keyword name="$P36S"  value="" />
         <Keyword name="$P37S"  value="" />
         <Keyword name="$P38S"  value="" />
         <Keyword name="$P41S"  value="" />
         <Keyword name="$P42S"  value="" />
         <Keyword name="$P43S"  value="" />
         <Keyword name="$P44S"  value="" />
         <Keyword name="$P45S"  value="" />
         <Keyword name="$P46S"  value="" />
         <Keyword name="$P47S"  value="" />
         <Keyword name="$P48S"  value="" />
         <Keyword name="$P49S"  value="" />
         <Keyword name="$P50S"  value="" />
         <Keyword name="$P51S"  value="" />
         <Keyword name="$P52S"  value="" />
         <Keyword name="$P53S"  value="" />
         <Keyword name="$P54S"  value="" />
         <Keyword name="$P55S"  value="" />
         <Keyword name="$P56S"  value="" />
         <Keyword name="$P57S"  value="" />
         <Keyword name="$P58S"  value="" />
         <Keyword name="$P59S"  value="" />
         <Keyword name="$P60S"  value="" />
         <Keyword name="$P61S"  value="" />
         <Keyword name="$P62S"  value="" />
         <Keyword name="$P65S"  value="" />
       </Keywords>
       <SampleNode name="C:\Users\Admin\Documents\BD\Users\Tekle Pauzaite\150720\HeLa DUBs + ctrl 150720_001.fcs"  annotation=""  owningGroup=""  expanded="1"  sortPriority="10"  count="50000"  sampleID="4" >
         <Graph smoothing="0"  backColor="#ffffff"  foreColor="#000000"  type="Pseudocolor"  fast="1" >
           <Axis dimension="x"  name="FSC"  label=""  auto="auto" />
           <Axis dimension="y"  name="SSC"  label=""  auto="auto" />
           <GraphSettings level="5%"  smoothingHighResolution="1"  contourHighResolution="1"  histogramSmoothingCount="0"  graphResolution="256"  showOutliers="0"  drawLargeDots="0"  dotsToDraw="8000"  tint="le.chartfill.tinted.40"  lineWeight="le.lineweight.normal"  lineStyle="le.linestyle.solid" />
           <GraphEnvironment showGrid="0"  showAxes="tnlTNL"  showGates="1"  showFreqOnPlots="1"  showGateNameOnPlots="1"  showMedians="0"  showUncomped="0"  addEventParam="0"  lastYAxisName="" >
             <TextTraits font="SansSerif"  size="11"  name="Labels"  style="plain"  color="#000000"  background="#00ffffff"  just="left" />
             <TextTraits font="SansSerif"  size="11"  name="LayoutGates"  style="plain"  color="#000000"  background="#00ffffff"  just="left" />
             <TextTraits font="SansSerif"  size="9"  name="Numbers"  style="plain"  color="#000000"  background="#00ffffff"  just="left" />
             <TextTraits font="SansSerif"  size="9"  name="Legend"  style="plain"  color="#000000"  background="#00ffffff"  just="left" />
           </GraphEnvironment>
         </Graph>
         <Subpopulations>
           <Population name="Alive"  annotation=""  owningGroup="All Samples"  expanded="1"  sortPriority="10"  count="44405" >
             <Graph smoothing="0"  backColor="#ffffff"  foreColor="#000000"  heatMapStatParameter="ROI Bits 1-16"  type="Pseudocolor"  fast="1" >
               <Axis dimension="x"  name="530_40[488]"  label=""  auto="auto" />
               <Axis dimension="y"  name="SSC"  label=""  auto="auto" />
               <GraphSettings level="5%"  smoothingHighResolution="1"  contourHighResolution="1"  histogramSmoothingCount="0"  graphResolution="256"  showOutliers="0"  drawLargeDots="0"  dotsToDraw="8000"  tint="le.chartfill.tinted.40"  lineWeight="le.lineweight.normal"  lineStyle="le.linestyle.solid" />
               <GraphEnvironment showGrid="0"  showAxes="tnlTNL"  showGates="1"  showFreqOnPlots="1"  showGateNameOnPlots="1"  showMedians="0"  showUncomped="0"  addEventParam="0"  lastYAxisName="" >
                 <TextTraits font="SansSerif"  size="11"  name="Labels"  style="plain"  color="#000000"  background="#00ffffff"  just="left" />
                 <TextTraits font="SansSerif"  size="11"  name="LayoutGates"  style="plain"  color="#000000"  background="#00ffffff"  just="left" />
                 <TextTraits font="SansSerif"  size="9"  name="Numbers"  style="plain"  color="#000000"  background="#00ffffff"  just="left" />
                 <TextTraits font="SansSerif"  size="9"  name="Legend"  style="plain"  color="#000000"  background="#00ffffff"  just="left" />
                 <WindowPosition x="620"  y="20"  width="390"  height="582"  displayed="1"  panelState="---" />
               </GraphEnvironment>
               <WindowPosition x="620"  y="20"  width="390"  height="582" />
             </Graph>
             <Gate gating:id="ID45886147" >
               <gating:PolygonGate eventsInside="1"  annoOffsetX="34"  annoOffsetY="45"  tint="#000000"  isTinted="0"  lineWeight="Normal"  userDefined="1"  quadId="-1"  gateResolution="256" >
                 <gating:dimension>
                   <data-type:fcs-dimension data-type:name="FSC" />
                 </gating:dimension>
                 <gating:dimension>
                   <data-type:fcs-dimension data-type:name="SSC" />
                 </gating:dimension>
                 <gating:vertex>
                   <gating:coordinate data-type:value="11840.5378151261" />
                   <gating:coordinate data-type:value="28520.2962962963" />
                 </gating:vertex>
                 <gating:vertex>
                   <gating:coordinate data-type:value="19275.2941176471" />
                   <gating:coordinate data-type:value="35498.6666666667" />
                 </gating:vertex>
                 <gating:vertex>
                   <gating:coordinate data-type:value="30014.3865546218" />
                   <gating:coordinate data-type:value="31857.7777777778" />
                 </gating:vertex>
                 <gating:vertex>
                   <gating:coordinate data-type:value="28637.5798319328" />
                   <gating:coordinate data-type:value="19721.4814814815" />
                 </gating:vertex>
                 <gating:vertex>
                   <gating:coordinate data-type:value="18724.5714285714" />
                   <gating:coordinate data-type:value="10012.4444444444" />
                 </gating:vertex>
                 <gating:vertex>
                   <gating:coordinate data-type:value="12391.2605042017" />
                   <gating:coordinate data-type:value="12743.1111111111" />
                 </gating:vertex>
                 <gating:vertex>
                   <gating:coordinate data-type:value="9637.6470588235" />
                   <gating:coordinate data-type:value="23969.1851851852" />
                 </gating:vertex>
               </gating:PolygonGate>
             </Gate>
             <Subpopulations>
               <Population name="Q1: GFP- , SSC+"  annotation=""  owningGroup="All Samples"  expanded="1"  sortPriority="10"  count="43617" >
                 <Graph smoothing="0"  backColor="#ffffff"  foreColor="#000000"  heatMapStatParameter="ROI Bits 1-16"  type="Pseudocolor"  fast="1" >
                   <Axis dimension="x"  name="530_40[488]"  label=""  auto="auto" />
                   <Axis dimension="y"  name="SSC"  label=""  auto="auto" />
                   <GraphSettings level="5%"  smoothingHighResolution="1"  contourHighResolution="1"  histogramSmoothingCount="0"  graphResolution="256"  showOutliers="0"  drawLargeDots="0"  dotsToDraw="8000"  tint="le.chartfill.tinted.40"  lineWeight="le.lineweight.normal"  lineStyle="le.linestyle.solid" />
                   <GraphEnvironment showGrid="0"  showAxes="tnlTNL"  showGates="1"  showFreqOnPlots="1"  showGateNameOnPlots="1"  showMedians="0"  showUncomped="0"  addEventParam="0"  lastYAxisName="" >
                     <TextTraits font="SansSerif"  size="11"  name="Labels"  style="plain"  color="#000000"  background="#00ffffff"  just="left" />
                     <TextTraits font="SansSerif"  size="11"  name="LayoutGates"  style="plain"  color="#000000"  background="#00ffffff"  just="left" />
                     <TextTraits font="SansSerif"  size="9"  name="Numbers"  style="plain"  color="#000000"  background="#00ffffff"  just="left" />
                     <TextTraits font="SansSerif"  size="9"  name="Legend"  style="plain"  color="#000000"  background="#00ffffff"  just="left" />
                     <WindowPosition x="620"  y="20"  width="390"  height="582"  displayed="1"  panelState="---" />
                   </GraphEnvironment>
                 </Graph>
                 <Gate gating:id="ID578936579"  gating:parent_id="ID45886147" >
                   <gating:PolygonGate eventsInside="1"  annoOffsetX="0"  annoOffsetY="0"  tint="#000000"  isTinted="0"  lineWeight="Normal"  userDefined="1"  quadId="2"  gateResolution="256" >
                     <gating:dimension>
                       <data-type:fcs-dimension data-type:name="530_40[488]" />
                     </gating:dimension>
                     <gating:dimension>
                       <data-type:fcs-dimension data-type:name="SSC" />
                     </gating:dimension>
                     <gating:vertex>
                       <gating:coordinate data-type:value="0.9620403271" />
                       <gating:coordinate data-type:value="-606.8148148148" />
                     </gating:vertex>
                     <gating:vertex>
                       <gating:coordinate data-type:value="0.9620403271" />
                       <gating:coordinate data-type:value="65839.4074074074" />
                     </gating:vertex>
                     <gating:vertex>
                       <gating:coordinate data-type:value="17.5265920854" />
                       <gating:coordinate data-type:value="65839.4074074074" />
                     </gating:vertex>
                     <gating:vertex>
                       <gating:coordinate data-type:value="3.4499684705" />
                       <gating:coordinate data-type:value="2427.2592592593" />
                     </gating:vertex>
                   </gating:PolygonGate>
                 </Gate>
               </Population>
               <Population name="Q2: GFP+ , SSC+"  annotation=""  owningGroup="All Samples"  expanded="1"  sortPriority="10"  count="788" >
                 <Graph smoothing="0"  backColor="#ffffff"  foreColor="#000000"  heatMapStatParameter="ROI Bits 1-16"  type="Pseudocolor"  fast="1" >
                   <Axis dimension="x"  name="530_40[488]"  label=""  auto="auto" />
                   <Axis dimension="y"  name="SSC"  label=""  auto="auto" />
                   <GraphSettings level="5%"  smoothingHighResolution="1"  contourHighResolution="1"  histogramSmoothingCount="0"  graphResolution="256"  showOutliers="0"  drawLargeDots="0"  dotsToDraw="8000"  tint="le.chartfill.tinted.40"  lineWeight="le.lineweight.normal"  lineStyle="le.linestyle.solid" />
                   <GraphEnvironment showGrid="0"  showAxes="tnlTNL"  showGates="1"  showFreqOnPlots="1"  showGateNameOnPlots="1"  showMedians="0"  showUncomped="0"  addEventParam="0"  lastYAxisName="" >
                     <TextTraits font="SansSerif"  size="11"  name="Labels"  style="plain"  color="#000000"  background="#00ffffff"  just="left" />
                     <TextTraits font="SansSerif"  size="11"  name="LayoutGates"  style="plain"  color="#000000"  background="#00ffffff"  just="left" />
                     <TextTraits font="SansSerif"  size="9"  name="Numbers"  style="plain"  color="#000000"  background="#00ffffff"  just="left" />
                     <TextTraits font="SansSerif"  size="9"  name="Legend"  style="plain"  color="#000000"  background="#00ffffff"  just="left" />
                     <WindowPosition x="620"  y="20"  width="390"  height="582"  displayed="1"  panelState="---" />
                   </GraphEnvironment>
                 </Graph>
                 <Gate gating:id="ID1738199550"  gating:parent_id="ID45886147" >
                   <gating:PolygonGate eventsInside="1"  annoOffsetX="0"  annoOffsetY="0"  tint="#000000"  isTinted="0"  lineWeight="Normal"  userDefined="1"  quadId="3"  gateResolution="256" >
                     <gating:dimension>
                       <data-type:fcs-dimension data-type:name="530_40[488]" />
                     </gating:dimension>
                     <gating:dimension>
                       <data-type:fcs-dimension data-type:name="SSC" />
                     </gating:dimension>
                     <gating:vertex>
                       <gating:coordinate data-type:value="10000" />
                       <gating:coordinate data-type:value="-606.8148148148" />
                     </gating:vertex>
                     <gating:vertex>
                       <gating:coordinate data-type:value="10000" />
                       <gating:coordinate data-type:value="65839.4074074074" />
                     </gating:vertex>
                     <gating:vertex>
                       <gating:coordinate data-type:value="17.5265920854" />
                       <gating:coordinate data-type:value="65839.4074074074" />
                     </gating:vertex>
                     <gating:vertex>
                       <gating:coordinate data-type:value="3.4499684705" />
                       <gating:coordinate data-type:value="2427.2592592593" />
                     </gating:vertex>
                   </gating:PolygonGate>
                 </Gate>
               </Population>
               <Population name="Q3: GFP+ , SSC-"  annotation=""  owningGroup="All Samples"  expanded="1"  sortPriority="10"  count="0" >
                 <Graph smoothing="0"  backColor="#ffffff"  foreColor="#000000"  heatMapStatParameter="ROI Bits 1-16"  type="Pseudocolor"  fast="1" >
                   <Axis dimension="x"  name="530_40[488]"  label=""  auto="auto" />
                   <Axis dimension="y"  name="SSC"  label=""  auto="auto" />
                   <GraphSettings level="5%"  smoothingHighResolution="1"  contourHighResolution="1"  histogramSmoothingCount="0"  graphResolution="256"  showOutliers="0"  drawLargeDots="0"  dotsToDraw="8000"  tint="le.chartfill.tinted.40"  lineWeight="le.lineweight.normal"  lineStyle="le.linestyle.solid" />
                   <GraphEnvironment showGrid="0"  showAxes="tnlTNL"  showGates="1"  showFreqOnPlots="1"  showGateNameOnPlots="1"  showMedians="0"  showUncomped="0"  addEventParam="0"  lastYAxisName="" >
                     <TextTraits font="SansSerif"  size="11"  name="Labels"  style="plain"  color="#000000"  background="#00ffffff"  just="left" />
                     <TextTraits font="SansSerif"  size="11"  name="LayoutGates"  style="plain"  color="#000000"  background="#00ffffff"  just="left" />
                     <TextTraits font="SansSerif"  size="9"  name="Numbers"  style="plain"  color="#000000"  background="#00ffffff"  just="left" />
                     <TextTraits font="SansSerif"  size="9"  name="Legend"  style="plain"  color="#000000"  background="#00ffffff"  just="left" />
                     <WindowPosition x="620"  y="20"  width="390"  height="582"  displayed="1"  panelState="---" />
                   </GraphEnvironment>
                 </Graph>
                 <Gate gating:id="ID1824965686"  gating:parent_id="ID45886147" >
                   <gating:PolygonGate eventsInside="1"  annoOffsetX="0"  annoOffsetY="0"  tint="#000000"  isTinted="0"  lineWeight="Normal"  userDefined="1"  quadId="1"  gateResolution="256" >
                     <gating:dimension>
                       <data-type:fcs-dimension data-type:name="530_40[488]" />
                     </gating:dimension>
                     <gating:dimension>
                       <data-type:fcs-dimension data-type:name="SSC" />
                     </gating:dimension>
                     <gating:vertex>
                       <gating:coordinate data-type:value="10000" />
                       <gating:coordinate data-type:value="-606.8148148148" />
                     </gating:vertex>
                     <gating:vertex>
                       <gating:coordinate data-type:value="10000" />
                       <gating:coordinate data-type:value="0" />
                     </gating:vertex>
                     <gating:vertex>
                       <gating:coordinate data-type:value="10000" />
                       <gating:coordinate data-type:value="0" />
                     </gating:vertex>
                     <gating:vertex>
                       <gating:coordinate data-type:value="3.4499684705" />
                       <gating:coordinate data-type:value="2427.2592592593" />
                     </gating:vertex>
                   </gating:PolygonGate>
                 </Gate>
               </Population>
               <Population name="Q4: GFP- , SSC-"  annotation=""  owningGroup="All Samples"  expanded="1"  sortPriority="10"  count="0" >
                 <Graph smoothing="0"  backColor="#ffffff"  foreColor="#000000"  heatMapStatParameter="ROI Bits 1-16"  type="Pseudocolor"  fast="1" >
                   <Axis dimension="x"  name="530_40[488]"  label=""  auto="auto" />
                   <Axis dimension="y"  name="SSC"  label=""  auto="auto" />
                   <GraphSettings level="5%"  smoothingHighResolution="1"  contourHighResolution="1"  histogramSmoothingCount="0"  graphResolution="256"  showOutliers="0"  drawLargeDots="0"  dotsToDraw="8000"  tint="le.chartfill.tinted.40"  lineWeight="le.lineweight.normal"  lineStyle="le.linestyle.solid" />
                   <GraphEnvironment showGrid="0"  showAxes="tnlTNL"  showGates="1"  showFreqOnPlots="1"  showGateNameOnPlots="1"  showMedians="0"  showUncomped="0"  addEventParam="0"  lastYAxisName="" >
                     <TextTraits font="SansSerif"  size="11"  name="Labels"  style="plain"  color="#000000"  background="#00ffffff"  just="left" />
                     <TextTraits font="SansSerif"  size="11"  name="LayoutGates"  style="plain"  color="#000000"  background="#00ffffff"  just="left" />
                     <TextTraits font="SansSerif"  size="9"  name="Numbers"  style="plain"  color="#000000"  background="#00ffffff"  just="left" />
                     <TextTraits font="SansSerif"  size="9"  name="Legend"  style="plain"  color="#000000"  background="#00ffffff"  just="left" />
                     <WindowPosition x="620"  y="20"  width="390"  height="582"  displayed="1"  panelState="---" />
                   </GraphEnvironment>
                 </Graph>
                 <Gate gating:id="ID177876660"  gating:parent_id="ID45886147" >
                   <gating:PolygonGate eventsInside="1"  annoOffsetX="0"  annoOffsetY="0"  tint="#000000"  isTinted="0"  lineWeight="Normal"  userDefined="1"  quadId="0"  gateResolution="256" >
                     <gating:dimension>
                       <data-type:fcs-dimension data-type:name="530_40[488]" />
                     </gating:dimension>
                     <gating:dimension>
                       <data-type:fcs-dimension data-type:name="SSC" />
                     </gating:dimension>
                     <gating:vertex>
                       <gating:coordinate data-type:value="0.9620403271" />
                       <gating:coordinate data-type:value="-606.8148148148" />
                     </gating:vertex>
                     <gating:vertex>
                       <gating:coordinate data-type:value="0.9620403271" />
                       <gating:coordinate data-type:value="0" />
                     </gating:vertex>
                     <gating:vertex>
                       <gating:coordinate data-type:value="10000" />
                       <gating:coordinate data-type:value="0" />
                     </gating:vertex>
                     <gating:vertex>
                       <gating:coordinate data-type:value="3.4499684705" />
                       <gating:coordinate data-type:value="2427.2592592593" />
                     </gating:vertex>
                   </gating:PolygonGate>
                 </Gate>
               </Population>
             </Subpopulations>
           </Population>
         </Subpopulations>
       </SampleNode>
     </Sample>
   </SampleList>
   <TableEditor title="FlowJo Tables: 24-Aug-2023"  current="Table" >
     <Table name="Table"  outputFile="file:/C:/Users/tp471/OneDrive%20-%20University%20of%20Cambridge/Documents/Table"  color="#00ffffff"  isBatch="0"  quickclose="0"  destination="toDisplay"  outputFormat="fj.document.type.table" >
       <PrintLayout flipPattern0="0"  rows="1"  columns="1"  padding="36"  header=""  footer=""  headerActive="0"  footerActive="0"  scalingMode="fj.print.scale.none"  scaling="1"  orientation="1"  width="595.2744"  height="841.8888"  imageableX="72"  imageableY="72"  imageableWidth="451.2744"  imageableHeight="697.8888" />
       <PageSection sectionName="header" >&lt;table width=&quot;100%&quot;&gt;&lt;tr&gt;&lt;td align=&quot;left&quot; valign=&quot;top&quot;&gt;&amp;NBSP&amp;NBSP&amp;NBSP&amp;NBSP&lt;IMG SRC=&quot;file:/C:/Program%20Files/FlowJo%2010.6.1/images/fj_icon.png&quot;&gt;&lt;/IMG&gt;&lt;br/&gt;FlowJo, LLC&lt;/td&gt;&lt;td align=&quot;right&quot; valign=&quot;top&quot;&gt;Page &lt;PageNumber/&gt;&lt;/td&gt;&lt;/tr&gt;&lt;/table&gt;</PageSection>
       <PageSection sectionName="footer" >&lt;table width=&quot;100%&quot;&gt;&lt;tr&gt;&lt;td align=&quot;left&quot;  valign=&quot;bottom&quot;&gt;&lt;LongDate/&gt;&lt;/td&gt;&lt;td align=&quot;right&quot; valign=&quot;bottom&quot;&gt;&lt;Version/&gt;&lt;/td&gt;&lt;/tr&gt;&lt;/table&gt;</PageSection>
       <Iteration iterationType="SAMPLE"  iterationValue=""  iterationKeyword=""  discriminator=""  panelSize="1"  groupName="workspaceSelection" />
     </Table>
   </TableEditor>
   <LayoutEditor title=""  current="Layout"  showGrid="0"  showPageBreaks="0"  showGuides="0"  showDebugOutput="0" >
     <Layout name="Layout"  outputFile="file:/C:/Users/tp471/OneDrive%20-%20University%20of%20Cambridge/Documents/Layout"  color="#00ffffff"  isBatch="0"  showGrid="0"  showRulers="1"  showDebugOutput="0"  showGuides="0"  showPageBreaks="1"  scale="1" >
       <PrintLayout flipPattern0="0"  rows="1"  columns="1"  padding="36"  header=""  footer=""  headerActive="0"  footerActive="0"  scalingMode="fj.print.scale.none"  scaling="1"  orientation="1"  width="595.2744"  height="841.8888"  imageableX="72"  imageableY="72"  imageableWidth="451.2744"  imageableHeight="697.8888" />
       <PageSection sectionName="header" >&lt;table width=&quot;100%&quot;&gt;&lt;tr&gt;&lt;td align=&quot;left&quot; valign=&quot;top&quot;&gt;&amp;NBSP&amp;NBSP&amp;NBSP&amp;NBSP&lt;IMG SRC=&quot;file:/C:/Program%20Files/FlowJo%2010.6.1/images/fj_icon.png&quot;&gt;&lt;/IMG&gt;&lt;br/&gt;FlowJo, LLC&lt;/td&gt;&lt;td align=&quot;right&quot; valign=&quot;top&quot;&gt;Page &lt;PageNumber/&gt;&lt;/td&gt;&lt;/tr&gt;&lt;/table&gt;</PageSection>
       <PageSection sectionName="footer" >&lt;table width=&quot;100%&quot;&gt;&lt;tr&gt;&lt;td align=&quot;left&quot;  valign=&quot;bottom&quot;&gt;&lt;LongDate/&gt;&lt;/td&gt;&lt;td align=&quot;right&quot; valign=&quot;bottom&quot;&gt;&lt;Version/&gt;&lt;/td&gt;&lt;/tr&gt;&lt;/table&gt;</PageSection>
       <Iteration iterationType="OFF"  iterationValue=""  iterationKeyword=""  discriminator=""  panelSize="1"  groupName="All Samples" />
       <BatchSettings useCurrentGroup="1"  length="3"  name=""  order="ACROSS"  direction="COLUMNS"  append="0"  destination="toLayout"  separatePages="0"  launchApp="1"  header="0"  footer="0"  commandLineBatch="0" />
       <FigList>
         <ChartData x="75"  y="32"  width="0"  height="0"  lineWeight="Hairline"  fill="#ffffff"  stroke="#000000"  lineStyle="Solid"  gradientColor="#808080"  gradientStyle="le.gradientstyle.none"  enabled="1"  xScale="1"  yScale="1"  aspectRatioLock="0"  alpha="1"  figID="com.treestar.flowjo.charting.FigChartBox@4edc2f10#1692880231918"  rotation="0"  lock="0"  sizeLock="0"  contentLock="0"  wantsDrops="0"  dependents="1"  showSampleName="1"  showFullPath="1"  showFreq="0"  showCount="1"  showPopulationName="1"  showGraphTitle="0"  showMedians="0"  useShortName="1"  showKeyword="0"  keyword=""  showStatistic="0"  statistic=""  offsetHistograms="0"  offsetX="0"  offsetY="0"  flipH="0"  flipV="0"  showAdjunctHistograms="0"  scaleH="1"  scaleV="1"  panelIndex="-1"  z="0" >
           <Graph smoothing="0"  backColor="#ffffff"  foreColor="#000000"  heatMapStatParameter="ROI Bits 1-16"  type="Pseudocolor"  fast="1" >
             <Axis dimension="x"  name="FSC"  label=""  auto="auto" />
             <Axis dimension="y"  name="SSC"  label=""  auto="auto" />
             <GraphSettings level="5%"  smoothingHighResolution="1"  contourHighResolution="1"  histogramSmoothingCount="0"  graphResolution="256"  showOutliers="0"  drawLargeDots="0"  dotsToDraw="8000"  tint="le.chartfill.tinted.40"  lineWeight="le.lineweight.normal"  lineStyle="le.linestyle.solid" />
             <GraphEnvironment showGrid="0"  showAxes="tnlTNL"  showGates="1"  showFreqOnPlots="1"  showGateNameOnPlots="1"  showMedians="0"  showUncomped="0"  addEventParam="0"  lastYAxisName="" >
               <TextTraits font="SansSerif"  size="11"  name="Labels"  style="plain"  color="#000000"  background="#00ffffff"  just="left" />
               <TextTraits font="SansSerif"  size="11"  name="LayoutGates"  style="plain"  color="#000000"  background="#00ffffff"  just="left" />
               <TextTraits font="SansSerif"  size="9"  name="Numbers"  style="plain"  color="#000000"  background="#00ffffff"  just="left" />
               <TextTraits font="SansSerif"  size="9"  name="Legend"  style="plain"  color="#000000"  background="#00ffffff"  just="left" />
               <WindowPosition x="620"  y="20"  width="390"  height="582"  displayed="1"  panelState="---" />
             </GraphEnvironment>
           </Graph>
           <Annotation lineWeight="NoLine"  fill="#ffffff"  stroke="#808080"  lineStyle="Solid"  gradientColor="#808080"  gradientStyle="le.gradientstyle.none"  enabled="1"  xScale="1"  yScale="1"  aspectRatioLock="0"  alpha="1"  figID="com.treestar.flowjo.charting.FigChartAnnotation@248b09bd#1692880231920"  rotation="0"  lock="0"  sizeLock="0"  contentLock="0"  wantsDrops="0"  autoFitContents="0"  autoMinimumSize="1"  padding="5,5,5,5" >
             <Content>&amp;lt;font face=&amp;quot;SansSerif&amp;quot; color=&amp;quot;#000000&amp;quot; style=&amp;quot;font-size:11pt;&amp;quot;&amp;gt;&amp;#xA;&amp;lt;/font&amp;gt;&amp;#xA;    &amp;lt;p style=&amp;quot;margin-top:0; text-align:left;&amp;quot;&amp;gt;&amp;#xA;      &amp;lt;font face=&amp;quot;SansSerif&amp;quot; color=&amp;quot;#000000&amp;quot; style=&amp;quot;font-size:11pt;&amp;quot;&amp;gt;&amp;lt;input type=&amp;quot;fjml&amp;quot; value=&amp;quot;%3CAnno+name%3D%22fj.anno.samplename%22+%2F%3E&amp;quot; style=&amp;quot;font-family:SansSerif; color:#000000; font-weight:normal; font-style:;&amp;quot;&amp;gt;&amp;#xA;      &amp;#xA;&amp;lt;/font&amp;gt;    &amp;lt;/p&amp;gt;&amp;#xA;    &amp;lt;p style=&amp;quot;margin-top:0; text-align:left;&amp;quot;&amp;gt;&amp;#xA;      &amp;lt;font face=&amp;quot;SansSerif&amp;quot; color=&amp;quot;#000000&amp;quot; style=&amp;quot;font-size:11pt;&amp;quot;&amp;gt;&amp;lt;input type=&amp;quot;fjml&amp;quot; value=&amp;quot;%3CAnno+name%3D%22fj.anno.popname%22+%2F%3E&amp;quot; style=&amp;quot;font-family:SansSerif; color:#000000; font-weight:normal; font-style:;&amp;quot;&amp;gt;&amp;#xA;      &amp;#xA;&amp;lt;/font&amp;gt;    &amp;lt;/p&amp;gt;&amp;#xA;    &amp;lt;p style=&amp;quot;margin-top:0; text-align:left;&amp;quot;&amp;gt;&amp;#xA;      &amp;lt;font face=&amp;quot;SansSerif&amp;quot; color=&amp;quot;#000000&amp;quot; style=&amp;quot;font-size:11pt;&amp;quot;&amp;gt;&amp;lt;input type=&amp;quot;fjml&amp;quot; value=&amp;quot;%3CStatistic+name%3D%22Count%22++id%3D%22%22++ancestor%3D%22%22+%2F%3E&amp;quot; style=&amp;quot;font-family:SansSerif; color:#000000; font-weight:normal; font-style:;&amp;quot;&amp;gt;&amp;#xA;&amp;lt;/font&amp;gt;    &amp;lt;/p&amp;gt;&amp;#xA;</Content>
             <WindowPosition x="0"  y="340"  width="426"  height="61"  displayed="1"  panelState="" />
           </Annotation>
           <Legend lineWeight="Hairline"  fill="#ffffff"  stroke="#000000"  lineStyle="Solid"  gradientColor="#808080"  gradientStyle="le.gradientstyle.none"  enabled="1"  xScale="1"  yScale="1"  aspectRatioLock="0"  alpha="1"  figID="com.treestar.flowjo.charting.legend.FigLegend@5605f93f#1692880231920"  rotation="0"  lock="0"  sizeLock="0"  contentLock="0"  wantsDrops="0"  rows="3"  columns="4"  drawGrid="1"  autoFitContents="0"  showHeader="1" >
             <RowSizes>
               <Size index="0"  value="15" />
               <Size index="1"  value="15" />
               <Size index="2"  value="15" />
             </RowSizes>
             <ColSizes>
               <Size index="0"  value="15" />
               <Size index="1"  value="15" />
               <Size index="2"  value="15" />
               <Size index="3"  value="15" />
             </ColSizes>
             <WindowPosition x="280"  y="0"  width="60"  height="45"  displayed="0"  panelState="" />
             <Columns>
               <Anno name="fj.anno.samplename" />
               <Anno name="fj.anno.popname" />
               <Statistic name="Count"  id=""  ancestor="" />
             </Columns>
           </Legend>
           <Ancestry lineWeight="Hairline"  fill="#ffffff"  stroke="#000000"  lineStyle="Solid"  gradientColor="#808080"  gradientStyle="le.gradientstyle.none"  enabled="1"  xScale="1"  yScale="1"  aspectRatioLock="0"  alpha="1"  figID="com.treestar.flowjo.charting.FigChartRow@55a945e7#1692880231920"  rotation="0"  lock="0"  sizeLock="0"  contentLock="0"  wantsDrops="0"  backgating="0"  horizontal="0"  backgatingLargeDots="0"  backgatingContours="0" >
             <WindowPosition x="0"  y="0"  width="0"  height="1"  displayed="0"  panelState="" />
           </Ancestry>
           <Multigraph lineWeight="NoLine"  fill="#00ffffff"  stroke="#000000"  lineStyle="Solid"  gradientColor="#808080"  gradientStyle="le.gradientstyle.none"  enabled="1"  xScale="1"  yScale="1"  aspectRatioLock="1"  alpha="1"  figID="com.treestar.flowjo.charting.FigChartGrid@203ce12f#1692880231920"  rotation="0"  lock="0"  sizeLock="0"  contentLock="0"  wantsDrops="0"  annoOffsetX="0"  annoOffsetY="0"  type="NONE"  rows="0"  columns="0" >
             <WindowPosition x="0"  y="0"  width="0"  height="1"  displayed="0"  panelState="" />
             <Parameters/>
           </Multigraph>
           <PopModelList>
             <DataLayer path=""  panelValue="1"  discriminatorValue=""  sampleGMID="2"  sampleID="3" >
               <LegendSpec color="#000000"  text=""  chartFill="le.chartfill.tinted.40"  lineWeight="Normal"  lineStyle="Solid"  control="0" />
             </DataLayer>
           </PopModelList>
           <WindowPosition x="75"  y="32"  width="256"  height="256"  displayed="1"  panelState="" />
         </ChartData>
         <FigColorLegend x="23"  y="322"  width="70"  height="12"  lineWeight="Hairline"  fill="#ffffff"  stroke="#000000"  lineStyle="Solid"  gradientColor="#808080"  gradientStyle="le.gradientstyle.none"  enabled="1"  xScale="1"  yScale="1"  aspectRatioLock="0"  alpha="1"  figID="com.treestar.layout.presentation.FigHeatmapStatAxis@147cd01b#1692880231920"  rotation="0"  lock="0"  sizeLock="0"  contentLock="0"  wantsDrops="0"  colorMapName="Default (blue,green,yellow,red)"  z="5" />
         <ChartData x="572"  y="34"  width="0"  height="0"  lineWeight="Hairline"  fill="#ffffff"  stroke="#000000"  lineStyle="Solid"  gradientColor="#808080"  gradientStyle="le.gradientstyle.none"  enabled="1"  xScale="1"  yScale="1"  aspectRatioLock="0"  alpha="1"  figID="com.treestar.flowjo.charting.FigChartBox@1c1d30ba#1692880356829"  rotation="0"  lock="0"  sizeLock="0"  contentLock="0"  wantsDrops="0"  dependents="1"  showSampleName="1"  showFullPath="1"  showFreq="0"  showCount="1"  showPopulationName="1"  showGraphTitle="0"  showMedians="0"  useShortName="1"  showKeyword="0"  keyword=""  showStatistic="0"  statistic=""  offsetHistograms="0"  offsetX="0"  offsetY="0"  flipH="0"  flipV="0"  showAdjunctHistograms="0"  scaleH="1"  scaleV="1"  panelIndex="-1"  z="10" >
           <Graph smoothing="0"  backColor="#ffffff"  foreColor="#000000"  heatMapStatParameter="ROI Bits 1-16"  type="Pseudocolor"  fast="1" >
             <Axis dimension="x"  name="530_40[488]"  label=""  auto="auto" />
             <Axis dimension="y"  name="SSC"  label=""  auto="auto" />
             <GraphSettings level="5%"  smoothingHighResolution="1"  contourHighResolution="1"  histogramSmoothingCount="0"  graphResolution="256"  showOutliers="0"  drawLargeDots="0"  dotsToDraw="8000"  tint="le.chartfill.tinted.40"  lineWeight="le.lineweight.normal"  lineStyle="le.linestyle.solid" />
             <GraphEnvironment showGrid="0"  showAxes="tnlTNL"  showGates="1"  showFreqOnPlots="1"  showGateNameOnPlots="1"  showMedians="0"  showUncomped="0"  addEventParam="0"  lastYAxisName="" >
               <TextTraits font="SansSerif"  size="11"  name="Labels"  style="plain"  color="#000000"  background="#00ffffff"  just="left" />
               <TextTraits font="SansSerif"  size="11"  name="LayoutGates"  style="plain"  color="#000000"  background="#00ffffff"  just="left" />
               <TextTraits font="SansSerif"  size="9"  name="Numbers"  style="plain"  color="#000000"  background="#00ffffff"  just="left" />
               <TextTraits font="SansSerif"  size="9"  name="Legend"  style="plain"  color="#000000"  background="#00ffffff"  just="left" />
               <WindowPosition x="620"  y="20"  width="390"  height="582"  displayed="1"  panelState="---" />
             </GraphEnvironment>
           </Graph>
           <Annotation lineWeight="NoLine"  fill="#ffffff"  stroke="#808080"  lineStyle="Solid"  gradientColor="#808080"  gradientStyle="le.gradientstyle.none"  enabled="1"  xScale="1"  yScale="1"  aspectRatioLock="0"  alpha="1"  figID="com.treestar.flowjo.charting.FigChartAnnotation@653d7046#1692880356829"  rotation="0"  lock="0"  sizeLock="0"  contentLock="0"  wantsDrops="0"  autoFitContents="0"  autoMinimumSize="1"  padding="5,5,5,5" >
             <Content>&amp;lt;font face=&amp;quot;SansSerif&amp;quot; color=&amp;quot;#000000&amp;quot; style=&amp;quot;font-size:11pt;&amp;quot;&amp;gt;&amp;#xA;&amp;lt;/font&amp;gt;&amp;#xA;    &amp;lt;p style=&amp;quot;margin-top:0; text-align:left;&amp;quot;&amp;gt;&amp;#xA;      &amp;lt;font face=&amp;quot;SansSerif&amp;quot; color=&amp;quot;#000000&amp;quot; style=&amp;quot;font-size:11pt;&amp;quot;&amp;gt;&amp;lt;input type=&amp;quot;fjml&amp;quot; value=&amp;quot;%3CAnno+name%3D%22fj.anno.samplename%22+%2F%3E&amp;quot; style=&amp;quot;font-family:SansSerif; color:#000000; font-weight:normal; font-style:;&amp;quot;&amp;gt;&amp;#xA;      &amp;#xA;&amp;lt;/font&amp;gt;    &amp;lt;/p&amp;gt;&amp;#xA;    &amp;lt;p style=&amp;quot;margin-top:0; text-align:left;&amp;quot;&amp;gt;&amp;#xA;      &amp;lt;font face=&amp;quot;SansSerif&amp;quot; color=&amp;quot;#000000&amp;quot; style=&amp;quot;font-size:11pt;&amp;quot;&amp;gt;&amp;lt;input type=&amp;quot;fjml&amp;quot; value=&amp;quot;%3CAnno+name%3D%22fj.anno.popname%22+%2F%3E&amp;quot; style=&amp;quot;font-family:SansSerif; color:#000000; font-weight:normal; font-style:;&amp;quot;&amp;gt;&amp;#xA;      &amp;#xA;&amp;lt;/font&amp;gt;    &amp;lt;/p&amp;gt;&amp;#xA;    &amp;lt;p style=&amp;quot;margin-top:0; text-align:left;&amp;quot;&amp;gt;&amp;#xA;      &amp;lt;font face=&amp;quot;SansSerif&amp;quot; color=&amp;quot;#000000&amp;quot; style=&amp;quot;font-size:11pt;&amp;quot;&amp;gt;&amp;lt;input type=&amp;quot;fjml&amp;quot; value=&amp;quot;%3CStatistic+name%3D%22Count%22++id%3D%22%22++ancestor%3D%22%22+%2F%3E&amp;quot; style=&amp;quot;font-family:SansSerif; color:#000000; font-weight:normal; font-style:;&amp;quot;&amp;gt;&amp;#xA;&amp;lt;/font&amp;gt;    &amp;lt;/p&amp;gt;&amp;#xA;</Content>
             <WindowPosition x="0"  y="340"  width="426"  height="61"  displayed="1"  panelState="" />
           </Annotation>
           <Legend lineWeight="Hairline"  fill="#ffffff"  stroke="#000000"  lineStyle="Solid"  gradientColor="#808080"  gradientStyle="le.gradientstyle.none"  enabled="1"  xScale="1"  yScale="1"  aspectRatioLock="0"  alpha="1"  figID="com.treestar.flowjo.charting.legend.FigLegend@147d074b#1692880356829"  rotation="0"  lock="0"  sizeLock="0"  contentLock="0"  wantsDrops="0"  rows="3"  columns="4"  drawGrid="1"  autoFitContents="0"  showHeader="1" >
             <RowSizes>
               <Size index="0"  value="15" />
               <Size index="1"  value="15" />
               <Size index="2"  value="15" />
             </RowSizes>
             <ColSizes>
               <Size index="0"  value="15" />
               <Size index="1"  value="15" />
               <Size index="2"  value="15" />
               <Size index="3"  value="15" />
             </ColSizes>
             <WindowPosition x="280"  y="0"  width="60"  height="45"  displayed="0"  panelState="" />
             <Columns>
               <Anno name="fj.anno.samplename" />
               <Anno name="fj.anno.popname" />
               <Statistic name="Count"  id=""  ancestor="" />
             </Columns>
           </Legend>
           <Ancestry lineWeight="Hairline"  fill="#ffffff"  stroke="#000000"  lineStyle="Solid"  gradientColor="#808080"  gradientStyle="le.gradientstyle.none"  enabled="1"  xScale="1"  yScale="1"  aspectRatioLock="0"  alpha="1"  figID="com.treestar.flowjo.charting.FigChartRow@27279458#1692880356829"  rotation="0"  lock="0"  sizeLock="0"  contentLock="0"  wantsDrops="0"  backgating="0"  horizontal="0"  backgatingLargeDots="0"  backgatingContours="0" >
             <WindowPosition x="0"  y="0"  width="0"  height="1"  displayed="0"  panelState="" />
           </Ancestry>
           <Multigraph lineWeight="NoLine"  fill="#00ffffff"  stroke="#000000"  lineStyle="Solid"  gradientColor="#808080"  gradientStyle="le.gradientstyle.none"  enabled="1"  xScale="1"  yScale="1"  aspectRatioLock="1"  alpha="1"  figID="com.treestar.flowjo.charting.FigChartGrid@6e4a46b6#1692880356829"  rotation="0"  lock="0"  sizeLock="0"  contentLock="0"  wantsDrops="0"  annoOffsetX="0"  annoOffsetY="0"  type="NONE"  rows="0"  columns="0" >
             <WindowPosition x="0"  y="0"  width="0"  height="1"  displayed="0"  panelState="" />
             <Parameters/>
           </Multigraph>
           <PopModelList>
             <DataLayer path="Alive"  panelValue="1"  discriminatorValue=""  sampleGMID="2"  sampleID="3" >
               <LegendSpec color="#000000"  text=""  chartFill="le.chartfill.tinted.40"  lineWeight="Normal"  lineStyle="Solid"  control="0" />
             </DataLayer>
           </PopModelList>
           <WindowPosition x="572"  y="34"  width="256"  height="256"  displayed="1"  panelState="" />
         </ChartData>
         <FigColorLegend x="520"  y="324"  width="70"  height="12"  lineWeight="Hairline"  fill="#ffffff"  stroke="#000000"  lineStyle="Solid"  gradientColor="#808080"  gradientStyle="le.gradientstyle.none"  enabled="1"  xScale="1"  yScale="1"  aspectRatioLock="0"  alpha="1"  figID="com.treestar.layout.presentation.FigHeatmapStatAxis@47e6daf0#1692880356829"  rotation="0"  lock="0"  sizeLock="0"  contentLock="0"  wantsDrops="0"  colorMapName="Default (blue,green,yellow,red)"  z="15" />
         <ChartData x="99"  y="454"  width="0"  height="0"  lineWeight="Hairline"  fill="#ffffff"  stroke="#000000"  lineStyle="Solid"  gradientColor="#808080"  gradientStyle="le.gradientstyle.none"  enabled="1"  xScale="1"  yScale="1"  aspectRatioLock="0"  alpha="1"  figID="com.treestar.flowjo.charting.FigChartBox@4e7520e8#1692880386888"  rotation="0"  lock="0"  sizeLock="0"  contentLock="0"  wantsDrops="0"  dependents="1"  showSampleName="1"  showFullPath="1"  showFreq="0"  showCount="1"  showPopulationName="1"  showGraphTitle="0"  showMedians="0"  useShortName="1"  showKeyword="0"  keyword=""  showStatistic="0"  statistic=""  offsetHistograms="0"  offsetX="0"  offsetY="0"  flipH="0"  flipV="0"  showAdjunctHistograms="0"  scaleH="1"  scaleV="1"  panelIndex="-1"  z="20" >
           <Graph smoothing="0"  backColor="#ffffff"  foreColor="#000000"  heatMapStatParameter="ROI Bits 1-16"  type="Pseudocolor"  fast="1" >
             <Axis dimension="x"  name="530_40[488]"  label=""  auto="auto" />
             <Axis dimension="y"  name="SSC"  label=""  auto="auto" />
             <GraphSettings level="5%"  smoothingHighResolution="1"  contourHighResolution="1"  histogramSmoothingCount="0"  graphResolution="256"  showOutliers="0"  drawLargeDots="0"  dotsToDraw="8000"  tint="le.chartfill.tinted.40"  lineWeight="le.lineweight.normal"  lineStyle="le.linestyle.solid" />
             <GraphEnvironment showGrid="0"  showAxes="tnlTNL"  showGates="1"  showFreqOnPlots="1"  showGateNameOnPlots="1"  showMedians="0"  showUncomped="0"  addEventParam="0"  lastYAxisName="" >
               <TextTraits font="SansSerif"  size="11"  name="Labels"  style="plain"  color="#000000"  background="#00ffffff"  just="left" />
               <TextTraits font="SansSerif"  size="11"  name="LayoutGates"  style="plain"  color="#000000"  background="#00ffffff"  just="left" />
               <TextTraits font="SansSerif"  size="9"  name="Numbers"  style="plain"  color="#000000"  background="#00ffffff"  just="left" />
               <TextTraits font="SansSerif"  size="9"  name="Legend"  style="plain"  color="#000000"  background="#00ffffff"  just="left" />
               <WindowPosition x="620"  y="20"  width="390"  height="582"  displayed="1"  panelState="---" />
             </GraphEnvironment>
           </Graph>
           <Annotation lineWeight="NoLine"  fill="#ffffff"  stroke="#808080"  lineStyle="Solid"  gradientColor="#808080"  gradientStyle="le.gradientstyle.none"  enabled="1"  xScale="1"  yScale="1"  aspectRatioLock="0"  alpha="1"  figID="com.treestar.flowjo.charting.FigChartAnnotation@7c563e23#1692880386891"  rotation="0"  lock="0"  sizeLock="0"  contentLock="0"  wantsDrops="0"  autoFitContents="0"  autoMinimumSize="1"  padding="5,5,5,5" >
             <Content>&amp;lt;font face=&amp;quot;SansSerif&amp;quot; color=&amp;quot;#000000&amp;quot; style=&amp;quot;font-size:11pt;&amp;quot;&amp;gt;&amp;#xA;&amp;lt;/font&amp;gt;&amp;#xA;    &amp;lt;p style=&amp;quot;margin-top:0; text-align:left;&amp;quot;&amp;gt;&amp;#xA;      &amp;lt;font face=&amp;quot;SansSerif&amp;quot; color=&amp;quot;#000000&amp;quot; style=&amp;quot;font-size:11pt;&amp;quot;&amp;gt;&amp;lt;input type=&amp;quot;fjml&amp;quot; value=&amp;quot;%3CAnno+name%3D%22fj.anno.samplename%22+%2F%3E&amp;quot; style=&amp;quot;font-family:SansSerif; color:#000000; font-weight:normal; font-style:;&amp;quot;&amp;gt;&amp;#xA;      &amp;#xA;&amp;lt;/font&amp;gt;    &amp;lt;/p&amp;gt;&amp;#xA;    &amp;lt;p style=&amp;quot;margin-top:0; text-align:left;&amp;quot;&amp;gt;&amp;#xA;      &amp;lt;font face=&amp;quot;SansSerif&amp;quot; color=&amp;quot;#000000&amp;quot; style=&amp;quot;font-size:11pt;&amp;quot;&amp;gt;&amp;lt;input type=&amp;quot;fjml&amp;quot; value=&amp;quot;%3CAnno+name%3D%22fj.anno.popname%22+%2F%3E&amp;quot; style=&amp;quot;font-family:SansSerif; color:#000000; font-weight:normal; font-style:;&amp;quot;&amp;gt;&amp;#xA;      &amp;#xA;&amp;lt;/font&amp;gt;    &amp;lt;/p&amp;gt;&amp;#xA;    &amp;lt;p style=&amp;quot;margin-top:0; text-align:left;&amp;quot;&amp;gt;&amp;#xA;      &amp;lt;font face=&amp;quot;SansSerif&amp;quot; color=&amp;quot;#000000&amp;quot; style=&amp;quot;font-size:11pt;&amp;quot;&amp;gt;&amp;lt;input type=&amp;quot;fjml&amp;quot; value=&amp;quot;%3CStatistic+name%3D%22Count%22++id%3D%22%22++ancestor%3D%22%22+%2F%3E&amp;quot; style=&amp;quot;font-family:SansSerif; color:#000000; font-weight:normal; font-style:;&amp;quot;&amp;gt;&amp;#xA;&amp;lt;/font&amp;gt;    &amp;lt;/p&amp;gt;&amp;#xA;</Content>
             <WindowPosition x="0"  y="340"  width="475"  height="61"  displayed="1"  panelState="" />
           </Annotation>
           <Legend lineWeight="Hairline"  fill="#ffffff"  stroke="#000000"  lineStyle="Solid"  gradientColor="#808080"  gradientStyle="le.gradientstyle.none"  enabled="1"  xScale="1"  yScale="1"  aspectRatioLock="0"  alpha="1"  figID="com.treestar.flowjo.charting.legend.FigLegend@153519b4#1692880386891"  rotation="0"  lock="0"  sizeLock="0"  contentLock="0"  wantsDrops="0"  rows="3"  columns="4"  drawGrid="1"  autoFitContents="0"  showHeader="1" >
             <RowSizes>
               <Size index="0"  value="15" />
               <Size index="1"  value="15" />
               <Size index="2"  value="15" />
             </RowSizes>
             <ColSizes>
               <Size index="0"  value="15" />
               <Size index="1"  value="15" />
               <Size index="2"  value="15" />
               <Size index="3"  value="15" />
             </ColSizes>
             <WindowPosition x="280"  y="0"  width="60"  height="45"  displayed="0"  panelState="" />
             <Columns>
               <Anno name="fj.anno.samplename" />
               <Anno name="fj.anno.popname" />
               <Statistic name="Count"  id=""  ancestor="" />
             </Columns>
           </Legend>
           <Ancestry lineWeight="Hairline"  fill="#ffffff"  stroke="#000000"  lineStyle="Solid"  gradientColor="#808080"  gradientStyle="le.gradientstyle.none"  enabled="1"  xScale="1"  yScale="1"  aspectRatioLock="0"  alpha="1"  figID="com.treestar.flowjo.charting.FigChartRow@5aa547cf#1692880386890"  rotation="0"  lock="0"  sizeLock="0"  contentLock="0"  wantsDrops="0"  backgating="0"  horizontal="0"  backgatingLargeDots="0"  backgatingContours="0" >
             <WindowPosition x="0"  y="0"  width="0"  height="1"  displayed="0"  panelState="" />
           </Ancestry>
           <Multigraph lineWeight="NoLine"  fill="#00ffffff"  stroke="#000000"  lineStyle="Solid"  gradientColor="#808080"  gradientStyle="le.gradientstyle.none"  enabled="1"  xScale="1"  yScale="1"  aspectRatioLock="1"  alpha="1"  figID="com.treestar.flowjo.charting.FigChartGrid@7d1b3f0b#1692880386890"  rotation="0"  lock="0"  sizeLock="0"  contentLock="0"  wantsDrops="0"  annoOffsetX="0"  annoOffsetY="0"  type="NONE"  rows="0"  columns="0" >
             <WindowPosition x="0"  y="0"  width="0"  height="1"  displayed="0"  panelState="" />
             <Parameters/>
           </Multigraph>
           <PopModelList>
             <DataLayer path="Alive"  panelValue="1"  discriminatorValue=""  sampleGMID="0"  sampleID="1" >
               <LegendSpec color="#000000"  text=""  chartFill="le.chartfill.tinted.40"  lineWeight="Normal"  lineStyle="Solid"  control="0" />
             </DataLayer>
           </PopModelList>
           <WindowPosition x="99"  y="454"  width="256"  height="256"  displayed="1"  panelState="" />
         </ChartData>
         <FigColorLegend x="47"  y="744"  width="70"  height="12"  lineWeight="Hairline"  fill="#ffffff"  stroke="#000000"  lineStyle="Solid"  gradientColor="#808080"  gradientStyle="le.gradientstyle.none"  enabled="1"  xScale="1"  yScale="1"  aspectRatioLock="0"  alpha="1"  figID="com.treestar.layout.presentation.FigHeatmapStatAxis@17dfcaaf#1692880386890"  rotation="0"  lock="0"  sizeLock="0"  contentLock="0"  wantsDrops="0"  colorMapName="Default (blue,green,yellow,red)"  z="25" />
       </FigList>
     </Layout>
     <WindowPosition x="1037"  y="19"  width="1226"  height="1286" />
   </LayoutEditor>
   <Scripts>
     <Script lang="text/javascript"  name="New Script 		 " />
   </Scripts>
   <Exports/>
   <SOPS/>
   <experiment/>
   <weights/>
 </Workspace>
