# Supplementary material for: Deubiquitinating enzyme mutagenesis screens identify a USP43-dependent HIF-1 transcriptional response
Source: EMBO J. 2024 Jul 15;43(17):8. doi: 10.1038/s44318-024-00166-6 (PMC11377827; doi:10.1038/s44318-024-00166-6)
Supplement: Supplementary file 5 — Source data Fig. 1 [file 44318_2024_166_MOESM5_ESM.zip › Figure 1/F1 C GFP low sort/24-Aug-2023.wsp]

<?xml version="1.0" encoding="UTF-8"?>
 <Workspace version="20.0"  modDate="Thu Aug 24 14:02:37 BST 2023"  clientTimestamp="1692882157485"  flowJoVersion="10.6.1"  drawRowBorders="1"  drawColumnBorders="1"  hideCompNodes="1"  curGroup="All Samples"  groupPaneHeight="-1"  xmlns:xsi="http://www.w3.org/2001/XMLSchema-instance"  xmlns:gating="http://www.isac-net.org/std/Gating-ML/v2.0/gating"  xmlns:transforms="http://www.isac-net.org/std/Gating-ML/v2.0/transformations"  xmlns:data-type="http://www.isac-net.org/std/Gating-ML/v2.0/datatypes"  xsi:schemaLocation="http://www.isac-net.org/std/Gating-ML/v2.0/gating http://www.isac-net.org/std/Gating-ML/v2.0/gating/Gating-ML.v2.0.xsd http://www.isac-net.org/std/Gating-ML/v2.0/transformations http://www.isac-net.org/std/Gating-ML/v2.0/gating/Transformations.v2.0.xsd http://www.isac-net.org/std/Gating-ML/v2.0/datatypes http://www.isac-net.org/std/Gating-ML/v2.0/gating/DataTypes.v2.0.xsd "  nonAutoSaveFileName="file:/J:/citiid_grp_nathan/Tekle/FACS%20Sorting/2019%2007%2024%20DUBs%20library%20KO%20screen,%20HeLaHIFGFP,%20hypoxia,%20low%205%25,%20Day%207/24-Aug-2023.wsp" >
   <WindowPosition x="20"  y="20"  width="600"  height="720"  displayed="1"  panelState="" />
   <TextTraits font="SansSerif"  size="11"  name=""  style="plain"  color="#000000"  background="#00ffffff"  just="left" />
   <Columns>
     <TColumn width="550" >
       <Property key="fj.appnode.prop.name" />
     </TColumn>
     <TColumn width="15" >
       <Property key="fj.appnode.prop.statistic" />
     </TColumn>
     <TColumn width="15" >
       <Property key="fj.appnode.prop.ncells" />
     </TColumn>
   </Columns>
   <Matrices/>
   <Cytometers>
     <Cytometer name="GENERIC"  cyt="BD Influx System (USB)"  useFCS3="1"  extraNegs="0"  widthBasis="-10"  linMin="0"  logMin="1"  linMax="10000"  logMax="10000"  linearRescale="1"  logRescale="1"  linFromKW="1"  logFromKW="1"  useGain="0"  useTransform="0"  transformType="LOG"  manufacturer=""  serialnumber=""  homepage="workspaces-and-samples/flowjo-and-your-cytometer/ws-instrumentation/"  icon="generic.png" >
       <LinParams>
         <Param>time</Param>
       </LinParams>
       <LogParams/>
       <FilterParams/>
       <TransformStore/>
     </Cytometer>
   </Cytometers>
   <Groups>
     <GroupNode name="All Samples"  annotation=""  owningGroup="All Samples"  expanded="1"  sortPriority="10"  count="-1" >
       <Graph smoothing="0"  backColor="#ffffff"  foreColor="#000000"  type="Pseudocolor"  fast="1" >
         <Axis dimension="x"  name=""  label=""  auto="auto" />
         <Axis dimension="y"  name=""  label=""  auto="auto" />
         <GraphSettings level="5%"  smoothingHighResolution="1"  contourHighResolution="1"  histogramSmoothingCount="0"  graphResolution="256"  showOutliers="0"  drawLargeDots="0"  dotsToDraw="8000"  tint="le.chartfill.tinted.40"  lineWeight="le.lineweight.normal"  lineStyle="le.linestyle.solid" />
         <GraphEnvironment showGrid="0"  showAxes="tnlTNL"  showGates="1"  showFreqOnPlots="1"  showGateNameOnPlots="1"  showMedians="0"  showUncomped="0"  addEventParam="0"  lastYAxisName="" >
           <TextTraits font="SansSerif"  size="11"  name="Labels"  style="plain"  color="#000000"  background="#00ffffff"  just="left" />
           <TextTraits font="SansSerif"  size="11"  name="LayoutGates"  style="plain"  color="#000000"  background="#00ffffff"  just="left" />
           <TextTraits font="SansSerif"  size="9"  name="Numbers"  style="plain"  color="#000000"  background="#00ffffff"  just="left" />
           <TextTraits font="SansSerif"  size="9"  name="Legend"  style="plain"  color="#000000"  background="#00ffffff"  just="left" />
         </GraphEnvironment>
       </Graph>
       <Subpopulations>
         <Population name="Alive"  annotation=""  owningGroup="All Samples"  expanded="1"  sortPriority="10"  count="19234" >
           <Graph smoothing="0"  backColor="#ffffff"  foreColor="#000000"  heatMapStatParameter="ROI Bits 1-16"  type="Pseudocolor"  fast="1" >
             <Axis dimension="x"  name="FSC"  label=""  auto="auto" />
             <Axis dimension="y"  name="SSC"  label=""  auto="auto" />
             <GraphSettings level="5%"  smoothingHighResolution="1"  contourHighResolution="1"  histogramSmoothingCount="0"  graphResolution="256"  showOutliers="0"  drawLargeDots="0"  dotsToDraw="8000"  tint="le.chartfill.tinted.40"  lineWeight="le.lineweight.normal"  lineStyle="le.linestyle.solid" />
             <GraphEnvironment showGrid="0"  showAxes="tnlTNL"  showGates="1"  showFreqOnPlots="1"  showGateNameOnPlots="1"  showMedians="0"  showUncomped="0"  addEventParam="0"  lastYAxisName="" >
               <TextTraits font="SansSerif"  size="11"  name="Labels"  style="plain"  color="#000000"  background="#00ffffff"  just="left" />
               <TextTraits font="SansSerif"  size="11"  name="LayoutGates"  style="plain"  color="#000000"  background="#00ffffff"  just="left" />
               <TextTraits font="SansSerif"  size="9"  name="Numbers"  style="plain"  color="#000000"  background="#00ffffff"  just="left" />
               <TextTraits font="SansSerif"  size="9"  name="Legend"  style="plain"  color="#000000"  background="#00ffffff"  just="left" />
               <WindowPosition x="620"  y="20"  width="390"  height="582"  displayed="1"  panelState="---" />
             </GraphEnvironment>
           </Graph>
           <Gate gating:id="ID1480831630" >
             <gating:PolygonGate eventsInside="1"  annoOffsetX="46"  annoOffsetY="36"  tint="#000000"  isTinted="0"  lineWeight="Normal"  userDefined="1"  quadId="-1"  gateResolution="256" >
               <gating:dimension>
                 <data-type:fcs-dimension data-type:name="FSC" />
               </gating:dimension>
               <gating:dimension>
                 <data-type:fcs-dimension data-type:name="SSC" />
               </gating:dimension>
               <gating:vertex>
                 <gating:coordinate data-type:value="11014.4537815126" />
                 <gating:coordinate data-type:value="26396.4444444444" />
               </gating:vertex>
               <gating:vertex>
                 <gating:coordinate data-type:value="18999.9327731092" />
                 <gating:coordinate data-type:value="33981.6296296296" />
               </gating:vertex>
               <gating:vertex>
                 <gating:coordinate data-type:value="26434.6890756303" />
                 <gating:coordinate data-type:value="30037.3333333333" />
               </gating:vertex>
               <gating:vertex>
                 <gating:coordinate data-type:value="25333.243697479" />
                 <gating:coordinate data-type:value="19114.6666666667" />
               </gating:vertex>
               <gating:vertex>
                 <gating:coordinate data-type:value="19550.6554621849" />
                 <gating:coordinate data-type:value="8495.4074074074" />
               </gating:vertex>
               <gating:vertex>
                 <gating:coordinate data-type:value="10739.0924369748" />
                 <gating:coordinate data-type:value="6068.1481481481" />
               </gating:vertex>
               <gating:vertex>
                 <gating:coordinate data-type:value="7710.1176470588" />
                 <gating:coordinate data-type:value="11529.4814814815" />
               </gating:vertex>
               <gating:vertex>
                 <gating:coordinate data-type:value="8536.2016806723" />
                 <gating:coordinate data-type:value="20935.1111111111" />
               </gating:vertex>
             </gating:PolygonGate>
           </Gate>
           <Subpopulations>
             <Population name="5 % gate"  annotation=""  owningGroup="All Samples"  expanded="1"  sortPriority="10"  count="47946" >
               <Graph smoothing="0"  backColor="#ffffff"  foreColor="#000000"  heatMapStatParameter="ROI Bits 1-16"  type="Pseudocolor"  fast="1" >
                 <Axis dimension="x"  name="488 530_40"  label=""  auto="auto" />
                 <Axis dimension="y"  name="SSC"  label=""  auto="auto" />
                 <GraphSettings level="5%"  smoothingHighResolution="1"  contourHighResolution="1"  histogramSmoothingCount="0"  graphResolution="256"  showOutliers="0"  drawLargeDots="0"  dotsToDraw="8000"  tint="le.chartfill.tinted.40"  lineWeight="le.lineweight.normal"  lineStyle="le.linestyle.solid" />
                 <GraphEnvironment showGrid="0"  showAxes="tnlTNL"  showGates="1"  showFreqOnPlots="1"  showGateNameOnPlots="1"  showMedians="0"  showUncomped="0"  addEventParam="0"  lastYAxisName="" >
                   <TextTraits font="SansSerif"  size="11"  name="Labels"  style="plain"  color="#000000"  background="#00ffffff"  just="left" />
                   <TextTraits font="SansSerif"  size="11"  name="LayoutGates"  style="plain"  color="#000000"  background="#00ffffff"  just="left" />
                   <TextTraits font="SansSerif"  size="9"  name="Numbers"  style="plain"  color="#000000"  background="#00ffffff"  just="left" />
                   <TextTraits font="SansSerif"  size="9"  name="Legend"  style="plain"  color="#000000"  background="#00ffffff"  just="left" />
                   <WindowPosition x="620"  y="20"  width="390"  height="582"  displayed="1"  panelState="---" />
                 </GraphEnvironment>
               </Graph>
               <Gate gating:id="ID164561615"  gating:parent_id="ID1480831630" >
                 <gating:RectangleGate eventsInside="1"  annoOffsetX="0"  annoOffsetY="0"  tint="#000000"  isTinted="0"  lineWeight="Normal"  userDefined="1"  percentX="0"  percentY="0" >
                   <gating:dimension gating:min="8.401749869294337"  gating:max="14.443214647272812" >
                     <data-type:fcs-dimension data-type:name="488 530_40" />
                   </gating:dimension>
                   <gating:dimension gating:min="2123.8518518518517"  gating:max="48241.77777777778" >
                     <data-type:fcs-dimension data-type:name="SSC" />
                   </gating:dimension>
                 </gating:RectangleGate>
               </Gate>
             </Population>
           </Subpopulations>
         </Population>
       </Subpopulations>
       <Group name="All Samples"  live="1"  role="ws.group.dlog.test"  key=""  synchronized="0"  foreground="#000000"  fontStyle="bold" >
         <Criteria/>
         <SampleRefs>
           <SampleRef sampleID="1" />
           <SampleRef sampleID="2" />
           <SampleRef sampleID="4" />
           <SampleRef sampleID="3" />
         </SampleRefs>
         <Keywords/>
       </Group>
     </GroupNode>
     <GroupNode name="Compensation"  annotation=""  owningGroup="Compensation"  expanded="1"  sortPriority="10"  count="-1" >
       <Graph smoothing="0"  backColor="#ffffff"  foreColor="#000000"  type="Pseudocolor"  fast="1" >
         <Axis dimension="x"  name=""  label=""  auto="auto" />
         <Axis dimension="y"  name=""  label=""  auto="auto" />
         <GraphSettings level="5%"  smoothingHighResolution="1"  contourHighResolution="1"  histogramSmoothingCount="0"  graphResolution="256"  showOutliers="0"  drawLargeDots="0"  dotsToDraw="8000"  tint="le.chartfill.tinted.40"  lineWeight="le.lineweight.normal"  lineStyle="le.linestyle.solid" />
         <GraphEnvironment showGrid="0"  showAxes="tnlTNL"  showGates="1"  showFreqOnPlots="1"  showGateNameOnPlots="1"  showMedians="0"  showUncomped="0"  addEventParam="0"  lastYAxisName="" >
           <TextTraits font="SansSerif"  size="11"  name="Labels"  style="plain"  color="#000000"  background="#00ffffff"  just="left" />
           <TextTraits font="SansSerif"  size="11"  name="LayoutGates"  style="plain"  color="#000000"  background="#00ffffff"  just="left" />
           <TextTraits font="SansSerif"  size="9"  name="Numbers"  style="plain"  color="#000000"  background="#00ffffff"  just="left" />
           <TextTraits font="SansSerif"  size="9"  name="Legend"  style="plain"  color="#000000"  background="#00ffffff"  just="left" />
         </GraphEnvironment>
       </Graph>
       <Group name="Compensation"  live="1"  role="ws.group.dlog.compensation"  key=""  synchronized="0"  foreground="#bc1900"  fontStyle="bold" >
         <Criteria>
           <Criterion connector="And"  keyword="$FIL"  function="Contains"  value="comp" />
           <Criterion connector="Or"  keyword="$FIL"  function="Contains"  value="unstained" />
         </Criteria>
         <SampleRefs>
           <SampleRef sampleID="4" />
         </SampleRefs>
         <Keywords/>
       </Group>
     </GroupNode>
   </Groups>
   <SampleList>
     <Sample>
       <DataSet uri="file:/J:/citiid_grp_nathan/Tekle/FACS%20Sorting/2019%2007%2024%20DUBs%20library%20KO%20screen,%20HeLaHIFGFP,%20hypoxia,%20low%205%25,%20Day%207/pos%20ctrl_001.fcs"  sampleID="1" />
       <Transformations>
         <transforms:linear transforms:minRange="0"  transforms:maxRange="65536"  gain="1" >
           <data-type:parameter data-type:name="Trigger Pulse Width" />
         </transforms:linear>
         <transforms:linear transforms:minRange="0"  transforms:maxRange="2"  gain="0.0000305176" >
           <data-type:parameter data-type:name="Time 1" />
         </transforms:linear>
         <transforms:linear transforms:minRange="0"  transforms:maxRange="2"  gain="0.0000305176" >
           <data-type:parameter data-type:name="Time 2" />
         </transforms:linear>
         <transforms:linear transforms:minRange="0"  transforms:maxRange="2"  gain="0.0000305176" >
           <data-type:parameter data-type:name="Time 3" />
         </transforms:linear>
         <transforms:linear transforms:minRange="0"  transforms:maxRange="65536"  gain="1" >
           <data-type:parameter data-type:name="Drop Phase" />
         </transforms:linear>
         <transforms:log transforms:offset="1"  transforms:decades="4.8164799306" >
           <data-type:parameter data-type:name="ROI Bits 1-16" />
         </transforms:log>
         <transforms:log transforms:offset="1"  transforms:decades="4.8164799306" >
           <data-type:parameter data-type:name="ROI Bits 17-32" />
         </transforms:log>
         <transforms:linear transforms:minRange="0"  transforms:maxRange="65536"  gain="1" >
           <data-type:parameter data-type:name="Classifier Bits" />
         </transforms:linear>
         <transforms:log transforms:offset="1"  transforms:decades="4.8164799306" >
           <data-type:parameter data-type:name="Sort Result Bits" />
         </transforms:log>
         <transforms:linear transforms:minRange="0"  transforms:maxRange="65536"  gain="1" >
           <data-type:parameter data-type:name="Sort Enable Bits" />
         </transforms:linear>
         <transforms:linear transforms:minRange="0"  transforms:maxRange="65536"  gain="1" >
           <data-type:parameter data-type:name="FSC" />
         </transforms:linear>
         <transforms:log transforms:offset="1"  transforms:decades="4.8164799306" >
           <data-type:parameter data-type:name="*FSC" />
         </transforms:log>
         <transforms:linear transforms:minRange="0"  transforms:maxRange="65536"  gain="1" >
           <data-type:parameter data-type:name="SSC" />
         </transforms:linear>
         <transforms:log transforms:offset="1"  transforms:decades="4.8164799306" >
           <data-type:parameter data-type:name="*SSC" />
         </transforms:log>
         <transforms:log transforms:offset="1"  transforms:decades="4" >
           <data-type:parameter data-type:name="488 530_40" />
         </transforms:log>
         <transforms:log transforms:offset="1"  transforms:decades="4" >
           <data-type:parameter data-type:name="*488 530_40" />
         </transforms:log>
         <transforms:log transforms:offset="1"  transforms:decades="4" >
           <data-type:parameter data-type:name="488 670_30" />
         </transforms:log>
         <transforms:log transforms:offset="1"  transforms:decades="4" >
           <data-type:parameter data-type:name="*488 670_30" />
         </transforms:log>
         <transforms:log transforms:offset="1"  transforms:decades="4" >
           <data-type:parameter data-type:name="488 710_50" />
         </transforms:log>
         <transforms:log transforms:offset="1"  transforms:decades="4" >
           <data-type:parameter data-type:name="*488 710_50" />
         </transforms:log>
         <transforms:log transforms:offset="1"  transforms:decades="4" >
           <data-type:parameter data-type:name="405 460_50" />
         </transforms:log>
         <transforms:log transforms:offset="1"  transforms:decades="4" >
           <data-type:parameter data-type:name="*405 460_50" />
         </transforms:log>
         <transforms:log transforms:offset="1"  transforms:decades="4" >
           <data-type:parameter data-type:name="405 520_35" />
         </transforms:log>
         <transforms:log transforms:offset="1"  transforms:decades="4" >
           <data-type:parameter data-type:name="*405 520_35" />
         </transforms:log>
         <transforms:log transforms:offset="1"  transforms:decades="4" >
           <data-type:parameter data-type:name="405 610_20" />
         </transforms:log>
         <transforms:log transforms:offset="1"  transforms:decades="4" >
           <data-type:parameter data-type:name="*405 610_20" />
         </transforms:log>
         <transforms:log transforms:offset="1"  transforms:decades="4" >
           <data-type:parameter data-type:name="405 660_20" />
         </transforms:log>
         <transforms:log transforms:offset="1"  transforms:decades="4" >
           <data-type:parameter data-type:name="*405 660_20" />
         </transforms:log>
         <transforms:log transforms:offset="1"  transforms:decades="4" >
           <data-type:parameter data-type:name="405 710_50" />
         </transforms:log>
         <transforms:log transforms:offset="1"  transforms:decades="4" >
           <data-type:parameter data-type:name="*405 710_50" />
         </transforms:log>
         <transforms:log transforms:offset="1"  transforms:decades="4" >
           <data-type:parameter data-type:name="405 750LP" />
         </transforms:log>
         <transforms:log transforms:offset="1"  transforms:decades="4" >
           <data-type:parameter data-type:name="*405 750LP" />
         </transforms:log>
         <transforms:log transforms:offset="1"  transforms:decades="4" >
           <data-type:parameter data-type:name="640 670_30" />
         </transforms:log>
         <transforms:log transforms:offset="1"  transforms:decades="4" >
           <data-type:parameter data-type:name="*640 670_30" />
         </transforms:log>
         <transforms:log transforms:offset="1"  transforms:decades="4" >
           <data-type:parameter data-type:name="640 720_40" />
         </transforms:log>
         <transforms:log transforms:offset="1"  transforms:decades="4" >
           <data-type:parameter data-type:name="*640 720_40" />
         </transforms:log>
         <transforms:log transforms:offset="1"  transforms:decades="4" >
           <data-type:parameter data-type:name="561 585_29" />
         </transforms:log>
         <transforms:log transforms:offset="1"  transforms:decades="4" >
           <data-type:parameter data-type:name="*561 585_29" />
         </transforms:log>
         <transforms:log transforms:offset="1"  transforms:decades="4" >
           <data-type:parameter data-type:name="561 610_20" />
         </transforms:log>
         <transforms:log transforms:offset="1"  transforms:decades="4" >
           <data-type:parameter data-type:name="*561 610_20" />
         </transforms:log>
         <transforms:log transforms:offset="1"  transforms:decades="4" >
           <data-type:parameter data-type:name="561 670_30" />
         </transforms:log>
         <transforms:log transforms:offset="1"  transforms:decades="4" >
           <data-type:parameter data-type:name="*561 670_30" />
         </transforms:log>
         <transforms:log transforms:offset="1"  transforms:decades="4" >
           <data-type:parameter data-type:name="640 750LP" />
         </transforms:log>
         <transforms:log transforms:offset="1"  transforms:decades="4" >
           <data-type:parameter data-type:name="*640 750LP" />
         </transforms:log>
         <transforms:log transforms:offset="1"  transforms:decades="4" >
           <data-type:parameter data-type:name="561 750LP" />
         </transforms:log>
         <transforms:log transforms:offset="1"  transforms:decades="4" >
           <data-type:parameter data-type:name="*561 750LP" />
         </transforms:log>
         <transforms:log transforms:offset="1"  transforms:decades="4.8164799306" >
           <data-type:parameter data-type:name="*ADC 19" />
         </transforms:log>
         <transforms:log transforms:offset="1"  transforms:decades="4.8164799306" >
           <data-type:parameter data-type:name="*ADC 20" />
         </transforms:log>
         <transforms:log transforms:offset="1"  transforms:decades="4.8164799306" >
           <data-type:parameter data-type:name="*ADC 21" />
         </transforms:log>
         <transforms:log transforms:offset="1"  transforms:decades="4.8164799306" >
           <data-type:parameter data-type:name="*ADC 22" />
         </transforms:log>
         <transforms:log transforms:offset="1"  transforms:decades="4.8164799306" >
           <data-type:parameter data-type:name="*ADC 23" />
         </transforms:log>
         <transforms:log transforms:offset="1"  transforms:decades="4.8164799306" >
           <data-type:parameter data-type:name="*ADC 24" />
         </transforms:log>
         <transforms:linear transforms:minRange="86.2727272727"  transforms:maxRange="2"  gain="0.0909090909" >
           <data-type:parameter data-type:name="TIME" />
         </transforms:linear>
       </Transformations>
       <Keywords>
         <Keyword name="FJ_FCS_VERSION"  value="3" />
         <Keyword name="APPLICATION"  value="BD FACS    Sortware 1.2.0.142" />
         <Keyword name="$BEGINANALYSIS"  value="0" />
         <Keyword name="$BEGINDATA"  value="6668                " />
         <Keyword name="$BEGINSTEXT"  value="256" />
         <Keyword name="$BTIM"  value="10:35:24:24" />
         <Keyword name="$BYTEORD"  value="1,2,3,4" />
         <Keyword name="$CYT"  value="BD Influx System (USB)" />
         <Keyword name="$CYTSN"  value="X0R400001" />
         <Keyword name="$DATATYPE"  value="I" />
         <Keyword name="$DATE"  value="24-JUL-2019" />
         <Keyword name="DEFLECTIONGAIN"  value="70" />
         <Keyword name="DROPAMPLITUDE"  value="4.50" />
         <Keyword name="DROPDELAY"  value="31.8076" />
         <Keyword name="DROPFREQUENCY"  value="38.80" />
         <Keyword name="DROPPHASE"  value="0xFFFF" />
         <Keyword name="$ENDANALYSIS"  value="0" />
         <Keyword name="$ENDDATA"  value="2126667             " />
         <Keyword name="$ENDSTEXT"  value="6667                " />
         <Keyword name="$ETIM"  value="10:35:26:34" />
         <Keyword name="EXTRACOIN"  value="4" />
         <Keyword name="$FIL"  value="C:\Users\ADMIN\Documents\BD\Sortware\FCS\2019\Nathan\Tekle\pos ctrl_001.fcs" />
         <Keyword name="FIRMWAREVERSION"  value="7.5.1.3.16" />
         <Keyword name="FLASHCHARGE"  value="Off" />
         <Keyword name="LASER1DELAY"  value="0" />
         <Keyword name="LASER1NAME"  value="Laser 1" />
         <Keyword name="LASER1POWER"  value="0" />
         <Keyword name="LASER1WAVELENGTH"  value="0" />
         <Keyword name="LASER2DELAY"  value="9.59" />
         <Keyword name="LASER2NAME"  value="Laser 2" />
         <Keyword name="LASER2POWER"  value="0" />
         <Keyword name="LASER2WAVELENGTH"  value="0" />
         <Keyword name="LASER3DELAY"  value="14.42" />
         <Keyword name="LASER3NAME"  value="Laser 3" />
         <Keyword name="LASER3POWER"  value="0" />
         <Keyword name="LASER3WAVELENGTH"  value="0" />
         <Keyword name="LASER4DELAY"  value="19.46" />
         <Keyword name="LASER4NAME"  value="Laser 4" />
         <Keyword name="LASER4POWER"  value="0" />
         <Keyword name="LASER4WAVELENGTH"  value="0" />
         <Keyword name="$MODE"  value="L" />
         <Keyword name="$NEXTDATA"  value="0" />
         <Keyword name="NOZZLEDIAMETER"  value="0" />
         <Keyword name="NUMDROPS"  value="1.0" />
         <Keyword name="NUMSORTWAYS"  value="2" />
         <Keyword name="$PAR"  value="53" />
         <Keyword name="PROCESSORS"  value="8" />
         <Keyword name="SHEATHPRESSURE"  value="0" />
         <Keyword name="$SMNO"  value="001" />
         <Keyword name="SORTBUCKETDEFLECTION1"  value="-0.60" />
         <Keyword name="SORTBUCKETLIMIT1"  value="0" />
         <Keyword name="SORTMODE"  value="Purify" />
         <Keyword name="SPILL"  value="24,FSC,SSC,488 530_40,488 670_30,488 710_50,405 460_50,405 520_35,405 610_20,405 660_20,405 710_50,405 750LP,640 670_30,640 720_40,561 585_29,561 610_20,561 670_30,640 750LP,561 750LP,ADC 19,ADC 20,ADC 21,ADC 22,ADC 23,ADC 24,1,0,0,0,0,0,0,0,0,0,0,0,0,0,0,0,0,0,0,0,0,0,0,0,0,1,0,0,0,0,0,0,0,0,0,0,0,0,0,0,0,0,0,0,0,0,0,0,0,0,1,0,0,0,0,0,0,0,0,0,0,0,0,0,0,0,0,0,0,0,0,0,0,0,0,1,0,0,0,0,0,0,0,0,0,0,0,0,0,0,0,0,0,0,0,0,0,0,0,0,1,0,0,0,0,0,0,0,0,0,0,0,0,0,0,0,0,0,0,0,0,0,0,0,0,1,0,0,0,0,0,0,0,0,0,0,0,0,0,0,0,0,0,0,0,0,0,0,0,0,1,0,0,0,0,0,0,0,0,0,0,0,0,0,0,0,0,0,0,0,0,0,0,0,0,1,0,0,0,0,0,0,0,0,0,0,0,0,0,0,0,0,0,0,0,0,0,0,0,0,1,0,0,0,0,0,0,0,0,0,0,0,0,0,0,0,0,0,0,0,0,0,0,0,0,1,0,0,0,0,0,0,0,0,0,0,0,0,0,0,0,0,0,0,0,0,0,0,0,0,1,0,0,0,0,0,0,0,0,0,0,0,0,0,0,0,0,0,0,0,0,0,0,0,0,1,0,0,0,0,0,0,0,0,0,0,0,0,0,0,0,0,0,0,0,0,0,0,0,0,1,0,0,0,0,0,0,0,0,0,0,0,0,0,0,0,0,0,0,0,0,0,0,0,0,1,0,0,0,0,0,0,0,0,0,0,0,0,0,0,0,0,0,0,0,0,0,0,0,0,1,0,0,0,0,0,0,0,0,0,0,0,0,0,0,0,0,0,0,0,0,0,0,0,0,1,0,0,0,0,0,0,0,0,0,0,0,0,0,0,0,0,0,0,0,0,0,0,0,0,1,0,0,0,0,0,0,0,0,0,0,0,0,0,0,0,0,0,0,0,0,0,0,0,0,1,0,0,0,0,0,0,0,0,0,0,0,0,0,0,0,0,0,0,0,0,0,0,0,0,1,0,0,0,0,0,0,0,0,0,0,0,0,0,0,0,0,0,0,0,0,0,0,0,0,1,0,0,0,0,0,0,0,0,0,0,0,0,0,0,0,0,0,0,0,0,0,0,0,0,1,0,0,0,0,0,0,0,0,0,0,0,0,0,0,0,0,0,0,0,0,0,0,0,0,1,0,0,0,0,0,0,0,0,0,0,0,0,0,0,0,0,0,0,0,0,0,0,0,0,1,0,0,0,0,0,0,0,0,0,0,0,0,0,0,0,0,0,0,0,0,0,0,0,0,1" />
         <Keyword name="STREAMFOCUS"  value="14.82" />
         <Keyword name="$SYS"  value="Windows 7 Version 6.1.7601.65536" />
         <Keyword name="TIMEMAXSCALE"  value="100" />
         <Keyword name="$TIMESTEP"  value="0.01" />
         <Keyword name="$TOT"  value="20000               " />
         <Keyword name="$TR"  value="FSC,5404" />
         <Keyword name="UTOPEXBUILD"  value="1.2.0.108" />
         <Keyword name="VOLTAGECHANGED"  value="0" />
         <Keyword name="$P1B"  value="16" />
         <Keyword name="P1CHANNELTYPE"  value="2" />
         <Keyword name="$P1E"  value="0,0" />
         <Keyword name="$P1N"  value="Trigger Pulse Width" />
         <Keyword name="$P1R"  value="65536" />
         <Keyword name="$P2B"  value="16" />
         <Keyword name="P2CHANNELTYPE"  value="1" />
         <Keyword name="$P2E"  value="0,0" />
         <Keyword name="$P2N"  value="Time 1" />
         <Keyword name="$P2R"  value="65536" />
         <Keyword name="$P2S"  value="Time 1" />
         <Keyword name="$P3B"  value="16" />
         <Keyword name="P3CHANNELTYPE"  value="1" />
         <Keyword name="$P3E"  value="0,0" />
         <Keyword name="$P3N"  value="Time 2" />
         <Keyword name="$P3R"  value="65536" />
         <Keyword name="$P3S"  value="Time 2" />
         <Keyword name="$P4B"  value="16" />
         <Keyword name="P4CHANNELTYPE"  value="1" />
         <Keyword name="$P4E"  value="0,0" />
         <Keyword name="$P4N"  value="Time 3" />
         <Keyword name="$P4R"  value="65536" />
         <Keyword name="$P5B"  value="16" />
         <Keyword name="P5CHANNELTYPE"  value="10" />
         <Keyword name="$P5E"  value="0,0" />
         <Keyword name="$P5N"  value="Drop Phase" />
         <Keyword name="$P5R"  value="65536" />
         <Keyword name="$P6B"  value="16" />
         <Keyword name="P6CHANNELTYPE"  value="7" />
         <Keyword name="$P6E"  value="0,0" />
         <Keyword name="$P6N"  value="ROI Bits 1-16" />
         <Keyword name="$P6R"  value="65536" />
         <Keyword name="$P7B"  value="16" />
         <Keyword name="P7CHANNELTYPE"  value="7" />
         <Keyword name="$P7E"  value="0,0" />
         <Keyword name="$P7N"  value="ROI Bits 17-32" />
         <Keyword name="$P7R"  value="65536" />
         <Keyword name="$P8B"  value="16" />
         <Keyword name="P8CHANNELTYPE"  value="8" />
         <Keyword name="$P8E"  value="0,0" />
         <Keyword name="$P8N"  value="Classifier Bits" />
         <Keyword name="$P8R"  value="65536" />
         <Keyword name="$P9B"  value="16" />
         <Keyword name="P9CHANNELTYPE"  value="11" />
         <Keyword name="$P9E"  value="0,0" />
         <Keyword name="$P9N"  value="Sort Result Bits" />
         <Keyword name="$P9R"  value="65536" />
         <Keyword name="$P10B"  value="16" />
         <Keyword name="P10CHANNELTYPE"  value="9" />
         <Keyword name="$P10E"  value="0,0" />
         <Keyword name="$P10N"  value="Sort Enable Bits" />
         <Keyword name="$P10R"  value="65536" />
         <Keyword name="$P11B"  value="16" />
         <Keyword name="P11CHANNELTYPE"  value="3" />
         <Keyword name="$P11E"  value="0,0" />
         <Keyword name="P11LASER"  value="1" />
         <Keyword name="$P11N"  value="FSC" />
         <Keyword name="$P11R"  value="65536" />
         <Keyword name="$P11V"  value="21.18672" />
         <Keyword name="$P12B"  value="16" />
         <Keyword name="P12CHANNELTYPE"  value="6" />
         <Keyword name="$P12E"  value="0,0" />
         <Keyword name="$P12N"  value="*FSC" />
         <Keyword name="$P12R"  value="65536" />
         <Keyword name="$P13B"  value="16" />
         <Keyword name="P13CHANNELTYPE"  value="3" />
         <Keyword name="$P13E"  value="0,0" />
         <Keyword name="P13LASER"  value="1" />
         <Keyword name="$P13N"  value="SSC" />
         <Keyword name="$P13R"  value="65536" />
         <Keyword name="$P13V"  value="27.12906" />
         <Keyword name="$P14B"  value="16" />
         <Keyword name="P14CHANNELTYPE"  value="6" />
         <Keyword name="$P14E"  value="0,0" />
         <Keyword name="$P14N"  value="*SSC" />
         <Keyword name="$P14R"  value="65536" />
         <Keyword name="$P15B"  value="16" />
         <Keyword name="P15CHANNELTYPE"  value="3" />
         <Keyword name="$P15E"  value="4,1" />
         <Keyword name="P15LASER"  value="1" />
         <Keyword name="$P15N"  value="488 530_40" />
         <Keyword name="$P15R"  value="65536" />
         <Keyword name="$P15S"  value="GFP" />
         <Keyword name="$P15V"  value="26.28861" />
         <Keyword name="$P16B"  value="16" />
         <Keyword name="P16CHANNELTYPE"  value="6" />
         <Keyword name="$P16E"  value="4,1" />
         <Keyword name="$P16N"  value="*488 530_40" />
         <Keyword name="$P16R"  value="65536" />
         <Keyword name="$P16S"  value="GFP" />
         <Keyword name="$P17B"  value="16" />
         <Keyword name="P17CHANNELTYPE"  value="3" />
         <Keyword name="$P17E"  value="4,1" />
         <Keyword name="P17LASER"  value="1" />
         <Keyword name="$P17N"  value="488 670_30" />
         <Keyword name="$P17R"  value="65536" />
         <Keyword name="$P17V"  value="47.9351" />
         <Keyword name="$P18B"  value="16" />
         <Keyword name="P18CHANNELTYPE"  value="6" />
         <Keyword name="$P18E"  value="4,1" />
         <Keyword name="$P18N"  value="*488 670_30" />
         <Keyword name="$P18R"  value="65536" />
         <Keyword name="$P19B"  value="16" />
         <Keyword name="P19CHANNELTYPE"  value="3" />
         <Keyword name="$P19E"  value="4,1" />
         <Keyword name="P19LASER"  value="1" />
         <Keyword name="$P19N"  value="488 710_50" />
         <Keyword name="$P19R"  value="65536" />
         <Keyword name="$P19V"  value="56.37074" />
         <Keyword name="$P20B"  value="16" />
         <Keyword name="P20CHANNELTYPE"  value="6" />
         <Keyword name="$P20E"  value="4,1" />
         <Keyword name="$P20N"  value="*488 710_50" />
         <Keyword name="$P20R"  value="65536" />
         <Keyword name="$P21B"  value="16" />
         <Keyword name="P21CHANNELTYPE"  value="3" />
         <Keyword name="$P21E"  value="4,1" />
         <Keyword name="P21LASER"  value="2" />
         <Keyword name="$P21N"  value="405 460_50" />
         <Keyword name="$P21R"  value="65536" />
         <Keyword name="$P21V"  value="30.70236" />
         <Keyword name="$P22B"  value="16" />
         <Keyword name="P22CHANNELTYPE"  value="6" />
         <Keyword name="$P22E"  value="4,1" />
         <Keyword name="$P22N"  value="*405 460_50" />
         <Keyword name="$P22R"  value="65536" />
         <Keyword name="$P23B"  value="16" />
         <Keyword name="P23CHANNELTYPE"  value="3" />
         <Keyword name="$P23E"  value="4,1" />
         <Keyword name="P23LASER"  value="2" />
         <Keyword name="$P23N"  value="405 520_35" />
         <Keyword name="$P23R"  value="65536" />
         <Keyword name="$P23V"  value="39.57097" />
         <Keyword name="$P24B"  value="16" />
         <Keyword name="P24CHANNELTYPE"  value="6" />
         <Keyword name="$P24E"  value="4,1" />
         <Keyword name="$P24N"  value="*405 520_35" />
         <Keyword name="$P24R"  value="65536" />
         <Keyword name="$P25B"  value="16" />
         <Keyword name="P25CHANNELTYPE"  value="3" />
         <Keyword name="$P25E"  value="4,1" />
         <Keyword name="P25LASER"  value="2" />
         <Keyword name="$P25N"  value="405 610_20" />
         <Keyword name="$P25R"  value="65536" />
         <Keyword name="$P25V"  value="47.7707" />
         <Keyword name="$P26B"  value="16" />
         <Keyword name="P26CHANNELTYPE"  value="6" />
         <Keyword name="$P26E"  value="4,1" />
         <Keyword name="$P26N"  value="*405 610_20" />
         <Keyword name="$P26R"  value="65536" />
         <Keyword name="$P27B"  value="16" />
         <Keyword name="P27CHANNELTYPE"  value="3" />
         <Keyword name="$P27E"  value="4,1" />
         <Keyword name="P27LASER"  value="2" />
         <Keyword name="$P27N"  value="405 660_20" />
         <Keyword name="$P27R"  value="65536" />
         <Keyword name="$P27V"  value="46.81529" />
         <Keyword name="$P28B"  value="16" />
         <Keyword name="P28CHANNELTYPE"  value="6" />
         <Keyword name="$P28E"  value="4,1" />
         <Keyword name="$P28N"  value="*405 660_20" />
         <Keyword name="$P28R"  value="65536" />
         <Keyword name="$P29B"  value="16" />
         <Keyword name="P29CHANNELTYPE"  value="3" />
         <Keyword name="$P29E"  value="4,1" />
         <Keyword name="P29LASER"  value="2" />
         <Keyword name="$P29N"  value="405 710_50" />
         <Keyword name="$P29R"  value="65536" />
         <Keyword name="$P29V"  value="52.84612" />
         <Keyword name="$P30B"  value="16" />
         <Keyword name="P30CHANNELTYPE"  value="6" />
         <Keyword name="$P30E"  value="4,1" />
         <Keyword name="$P30N"  value="*405 710_50" />
         <Keyword name="$P30R"  value="65536" />
         <Keyword name="$P31B"  value="16" />
         <Keyword name="P31CHANNELTYPE"  value="3" />
         <Keyword name="$P31E"  value="4,1" />
         <Keyword name="P31LASER"  value="2" />
         <Keyword name="$P31N"  value="405 750LP" />
         <Keyword name="$P31R"  value="65536" />
         <Keyword name="$P31V"  value="66.19099" />
         <Keyword name="$P32B"  value="16" />
         <Keyword name="P32CHANNELTYPE"  value="6" />
         <Keyword name="$P32E"  value="4,1" />
         <Keyword name="$P32N"  value="*405 750LP" />
         <Keyword name="$P32R"  value="65536" />
         <Keyword name="$P33B"  value="16" />
         <Keyword name="P33CHANNELTYPE"  value="3" />
         <Keyword name="$P33E"  value="4,1" />
         <Keyword name="P33LASER"  value="3" />
         <Keyword name="$P33N"  value="640 670_30" />
         <Keyword name="$P33R"  value="65536" />
         <Keyword name="$P33V"  value="51.424" />
         <Keyword name="$P34B"  value="16" />
         <Keyword name="P34CHANNELTYPE"  value="6" />
         <Keyword name="$P34E"  value="4,1" />
         <Keyword name="$P34N"  value="*640 670_30" />
         <Keyword name="$P34R"  value="65536" />
         <Keyword name="$P35B"  value="16" />
         <Keyword name="P35CHANNELTYPE"  value="3" />
         <Keyword name="$P35E"  value="4,1" />
         <Keyword name="P35LASER"  value="3" />
         <Keyword name="$P35N"  value="640 720_40" />
         <Keyword name="$P35R"  value="65536" />
         <Keyword name="$P35V"  value="59.44798" />
         <Keyword name="$P36B"  value="16" />
         <Keyword name="P36CHANNELTYPE"  value="6" />
         <Keyword name="$P36E"  value="4,1" />
         <Keyword name="$P36N"  value="*640 720_40" />
         <Keyword name="$P36R"  value="65536" />
         <Keyword name="$P37B"  value="16" />
         <Keyword name="P37CHANNELTYPE"  value="3" />
         <Keyword name="$P37E"  value="4,1" />
         <Keyword name="P37LASER"  value="4" />
         <Keyword name="$P37N"  value="561 585_29" />
         <Keyword name="$P37R"  value="65536" />
         <Keyword name="$P37V"  value="50.46789" />
         <Keyword name="$P38B"  value="16" />
         <Keyword name="P38CHANNELTYPE"  value="6" />
         <Keyword name="$P38E"  value="4,1" />
         <Keyword name="$P38N"  value="*561 585_29" />
         <Keyword name="$P38R"  value="65536" />
         <Keyword name="$P39B"  value="16" />
         <Keyword name="P39CHANNELTYPE"  value="3" />
         <Keyword name="$P39E"  value="4,1" />
         <Keyword name="P39LASER"  value="4" />
         <Keyword name="$P39N"  value="561 610_20" />
         <Keyword name="$P39R"  value="65536" />
         <Keyword name="$P39V"  value="57.59023" />
         <Keyword name="$P40B"  value="16" />
         <Keyword name="P40CHANNELTYPE"  value="6" />
         <Keyword name="$P40E"  value="4,1" />
         <Keyword name="$P40N"  value="*561 610_20" />
         <Keyword name="$P40R"  value="65536" />
         <Keyword name="$P41B"  value="16" />
         <Keyword name="P41CHANNELTYPE"  value="3" />
         <Keyword name="$P41E"  value="4,1" />
         <Keyword name="P41LASER"  value="4" />
         <Keyword name="$P41N"  value="561 670_30" />
         <Keyword name="$P41R"  value="65536" />
         <Keyword name="$P41V"  value="59.97877" />
         <Keyword name="$P42B"  value="16" />
         <Keyword name="P42CHANNELTYPE"  value="6" />
         <Keyword name="$P42E"  value="4,1" />
         <Keyword name="$P42N"  value="*561 670_30" />
         <Keyword name="$P42R"  value="65536" />
         <Keyword name="$P43B"  value="16" />
         <Keyword name="P43CHANNELTYPE"  value="3" />
         <Keyword name="$P43E"  value="4,1" />
         <Keyword name="P43LASER"  value="3" />
         <Keyword name="$P43N"  value="640 750LP" />
         <Keyword name="$P43R"  value="65536" />
         <Keyword name="$P43V"  value="62.6327" />
         <Keyword name="$P44B"  value="16" />
         <Keyword name="P44CHANNELTYPE"  value="6" />
         <Keyword name="$P44E"  value="4,1" />
         <Keyword name="$P44N"  value="*640 750LP" />
         <Keyword name="$P44R"  value="65536" />
         <Keyword name="$P45B"  value="16" />
         <Keyword name="P45CHANNELTYPE"  value="3" />
         <Keyword name="$P45E"  value="4,1" />
         <Keyword name="P45LASER"  value="4" />
         <Keyword name="$P45N"  value="561 750LP" />
         <Keyword name="$P45R"  value="65536" />
         <Keyword name="$P45V"  value="70.0637" />
         <Keyword name="$P46B"  value="16" />
         <Keyword name="P46CHANNELTYPE"  value="6" />
         <Keyword name="$P46E"  value="4,1" />
         <Keyword name="$P46N"  value="*561 750LP" />
         <Keyword name="$P46R"  value="65536" />
         <Keyword name="$P47B"  value="16" />
         <Keyword name="P47CHANNELTYPE"  value="6" />
         <Keyword name="$P47E"  value="0,0" />
         <Keyword name="$P47N"  value="*ADC 19" />
         <Keyword name="$P47R"  value="65536" />
         <Keyword name="$P48B"  value="16" />
         <Keyword name="P48CHANNELTYPE"  value="6" />
         <Keyword name="$P48E"  value="0,0" />
         <Keyword name="$P48N"  value="*ADC 20" />
         <Keyword name="$P48R"  value="65536" />
         <Keyword name="$P49B"  value="16" />
         <Keyword name="P49CHANNELTYPE"  value="6" />
         <Keyword name="$P49E"  value="0,0" />
         <Keyword name="$P49N"  value="*ADC 21" />
         <Keyword name="$P49R"  value="65536" />
         <Keyword name="$P50B"  value="16" />
         <Keyword name="P50CHANNELTYPE"  value="6" />
         <Keyword name="$P50E"  value="0,0" />
         <Keyword name="$P50N"  value="*ADC 22" />
         <Keyword name="$P50R"  value="65536" />
         <Keyword name="$P51B"  value="16" />
         <Keyword name="P51CHANNELTYPE"  value="6" />
         <Keyword name="$P51E"  value="0,0" />
         <Keyword name="$P51N"  value="*ADC 23" />
         <Keyword name="$P51R"  value="65536" />
         <Keyword name="$P52B"  value="16" />
         <Keyword name="P52CHANNELTYPE"  value="6" />
         <Keyword name="$P52E"  value="0,0" />
         <Keyword name="$P52N"  value="*ADC 24" />
         <Keyword name="$P52R"  value="65536" />
         <Keyword name="$P53B"  value="16" />
         <Keyword name="$P53E"  value="0,0" />
         <Keyword name="$P53N"  value="TIME" />
         <Keyword name="$P53R"  value="65536" />
         <Keyword name="$P1S"  value="" />
         <Keyword name="$P4S"  value="" />
         <Keyword name="$P5S"  value="" />
         <Keyword name="$P6S"  value="" />
         <Keyword name="$P7S"  value="" />
         <Keyword name="$P8S"  value="" />
         <Keyword name="$P9S"  value="" />
         <Keyword name="$P10S"  value="" />
         <Keyword name="$P11S"  value="" />
         <Keyword name="$P12S"  value="" />
         <Keyword name="$P13S"  value="" />
         <Keyword name="$P14S"  value="" />
         <Keyword name="$P17S"  value="" />
         <Keyword name="$P18S"  value="" />
         <Keyword name="$P19S"  value="" />
         <Keyword name="$P20S"  value="" />
         <Keyword name="$P21S"  value="" />
         <Keyword name="$P22S"  value="" />
         <Keyword name="$P23S"  value="" />
         <Keyword name="$P24S"  value="" />
         <Keyword name="$P25S"  value="" />
         <Keyword name="$P26S"  value="" />
         <Keyword name="$P27S"  value="" />
         <Keyword name="$P28S"  value="" />
         <Keyword name="$P29S"  value="" />
         <Keyword name="$P30S"  value="" />
         <Keyword name="$P31S"  value="" />
         <Keyword name="$P32S"  value="" />
         <Keyword name="$P33S"  value="" />
         <Keyword name="$P34S"  value="" />
         <Keyword name="$P35S"  value="" />
         <Keyword name="$P36S"  value="" />
         <Keyword name="$P37S"  value="" />
         <Keyword name="$P38S"  value="" />
         <Keyword name="$P39S"  value="" />
         <Keyword name="$P40S"  value="" />
         <Keyword name="$P41S"  value="" />
         <Keyword name="$P42S"  value="" />
         <Keyword name="$P43S"  value="" />
         <Keyword name="$P44S"  value="" />
         <Keyword name="$P45S"  value="" />
         <Keyword name="$P46S"  value="" />
         <Keyword name="$P47S"  value="" />
         <Keyword name="$P48S"  value="" />
         <Keyword name="$P49S"  value="" />
         <Keyword name="$P50S"  value="" />
         <Keyword name="$P51S"  value="" />
         <Keyword name="$P52S"  value="" />
         <Keyword name="$P53S"  value="" />
       </Keywords>
       <SampleNode name="C:\Users\ADMIN\Documents\BD\Sortware\FCS\2019\Nathan\Tekle\pos ctrl_001.fcs"  annotation=""  owningGroup=""  expanded="1"  sortPriority="10"  count="20000"  sampleID="1" >
         <Graph smoothing="0"  backColor="#ffffff"  foreColor="#000000"  type="Pseudocolor"  fast="1" >
           <Axis dimension="x"  name="FSC"  label=""  auto="auto" />
           <Axis dimension="y"  name="SSC"  label=""  auto="auto" />
           <GraphSettings level="5%"  smoothingHighResolution="1"  contourHighResolution="1"  histogramSmoothingCount="0"  graphResolution="256"  showOutliers="0"  drawLargeDots="0"  dotsToDraw="8000"  tint="le.chartfill.tinted.40"  lineWeight="le.lineweight.normal"  lineStyle="le.linestyle.solid" />
           <GraphEnvironment showGrid="0"  showAxes="tnlTNL"  showGates="1"  showFreqOnPlots="1"  showGateNameOnPlots="1"  showMedians="0"  showUncomped="0"  addEventParam="0"  lastYAxisName="" >
             <TextTraits font="SansSerif"  size="11"  name="Labels"  style="plain"  color="#000000"  background="#00ffffff"  just="left" />
             <TextTraits font="SansSerif"  size="11"  name="LayoutGates"  style="plain"  color="#000000"  background="#00ffffff"  just="left" />
             <TextTraits font="SansSerif"  size="9"  name="Numbers"  style="plain"  color="#000000"  background="#00ffffff"  just="left" />
             <TextTraits font="SansSerif"  size="9"  name="Legend"  style="plain"  color="#000000"  background="#00ffffff"  just="left" />
           </GraphEnvironment>
         </Graph>
         <Subpopulations>
           <Population name="Alive"  annotation=""  owningGroup="All Samples"  expanded="1"  sortPriority="10"  count="18514" >
             <Graph smoothing="0"  backColor="#ffffff"  foreColor="#000000"  heatMapStatParameter="ROI Bits 1-16"  type="Pseudocolor"  fast="1" >
               <Axis dimension="x"  name="488 530_40"  label=""  auto="auto" />
               <Axis dimension="y"  name="SSC"  label=""  auto="auto" />
               <GraphSettings level="5%"  smoothingHighResolution="1"  contourHighResolution="1"  histogramSmoothingCount="0"  graphResolution="256"  showOutliers="0"  drawLargeDots="0"  dotsToDraw="8000"  tint="le.chartfill.tinted.40"  lineWeight="le.lineweight.normal"  lineStyle="le.linestyle.solid" />
               <GraphEnvironment showGrid="0"  showAxes="tnlTNL"  showGates="1"  showFreqOnPlots="1"  showGateNameOnPlots="1"  showMedians="0"  showUncomped="0"  addEventParam="0"  lastYAxisName="" >
                 <TextTraits font="SansSerif"  size="11"  name="Labels"  style="plain"  color="#000000"  background="#00ffffff"  just="left" />
                 <TextTraits font="SansSerif"  size="11"  name="LayoutGates"  style="plain"  color="#000000"  background="#00ffffff"  just="left" />
                 <TextTraits font="SansSerif"  size="9"  name="Numbers"  style="plain"  color="#000000"  background="#00ffffff"  just="left" />
                 <TextTraits font="SansSerif"  size="9"  name="Legend"  style="plain"  color="#000000"  background="#00ffffff"  just="left" />
                 <WindowPosition x="620"  y="20"  width="390"  height="582"  displayed="1"  panelState="---" />
               </GraphEnvironment>
               <WindowPosition x="620"  y="20"  width="390"  height="582" />
             </Graph>
             <Gate gating:id="ID983334681" >
               <gating:PolygonGate eventsInside="1"  annoOffsetX="46"  annoOffsetY="36"  tint="#000000"  isTinted="0"  lineWeight="Normal"  userDefined="1"  quadId="-1"  gateResolution="256" >
                 <gating:dimension>
                   <data-type:fcs-dimension data-type:name="FSC" />
                 </gating:dimension>
                 <gating:dimension>
                   <data-type:fcs-dimension data-type:name="SSC" />
                 </gating:dimension>
                 <gating:vertex>
                   <gating:coordinate data-type:value="11014.4537815126" />
                   <gating:coordinate data-type:value="26396.4444444444" />
                 </gating:vertex>
                 <gating:vertex>
                   <gating:coordinate data-type:value="18999.9327731092" />
                   <gating:coordinate data-type:value="33981.6296296296" />
                 </gating:vertex>
                 <gating:vertex>
                   <gating:coordinate data-type:value="26434.6890756303" />
                   <gating:coordinate data-type:value="30037.3333333333" />
                 </gating:vertex>
                 <gating:vertex>
                   <gating:coordinate data-type:value="25333.243697479" />
                   <gating:coordinate data-type:value="19114.6666666667" />
                 </gating:vertex>
                 <gating:vertex>
                   <gating:coordinate data-type:value="19550.6554621849" />
                   <gating:coordinate data-type:value="8495.4074074074" />
                 </gating:vertex>
                 <gating:vertex>
                   <gating:coordinate data-type:value="10739.0924369748" />
                   <gating:coordinate data-type:value="6068.1481481481" />
                 </gating:vertex>
                 <gating:vertex>
                   <gating:coordinate data-type:value="7710.1176470588" />
                   <gating:coordinate data-type:value="11529.4814814815" />
                 </gating:vertex>
                 <gating:vertex>
                   <gating:coordinate data-type:value="8536.2016806723" />
                   <gating:coordinate data-type:value="20935.1111111111" />
                 </gating:vertex>
               </gating:PolygonGate>
             </Gate>
             <Subpopulations>
               <Population name="5 % gate"  annotation=""  owningGroup="All Samples"  expanded="1"  sortPriority="10"  count="339" >
                 <Graph smoothing="0"  backColor="#ffffff"  foreColor="#000000"  heatMapStatParameter="ROI Bits 1-16"  type="Pseudocolor"  fast="1" >
                   <Axis dimension="x"  name="488 530_40"  label=""  auto="auto" />
                   <Axis dimension="y"  name="SSC"  label=""  auto="auto" />
                   <GraphSettings level="5%"  smoothingHighResolution="1"  contourHighResolution="1"  histogramSmoothingCount="0"  graphResolution="256"  showOutliers="0"  drawLargeDots="0"  dotsToDraw="8000"  tint="le.chartfill.tinted.40"  lineWeight="le.lineweight.normal"  lineStyle="le.linestyle.solid" />
                   <GraphEnvironment showGrid="0"  showAxes="tnlTNL"  showGates="1"  showFreqOnPlots="1"  showGateNameOnPlots="1"  showMedians="0"  showUncomped="0"  addEventParam="0"  lastYAxisName="" >
                     <TextTraits font="SansSerif"  size="11"  name="Labels"  style="plain"  color="#000000"  background="#00ffffff"  just="left" />
                     <TextTraits font="SansSerif"  size="11"  name="LayoutGates"  style="plain"  color="#000000"  background="#00ffffff"  just="left" />
                     <TextTraits font="SansSerif"  size="9"  name="Numbers"  style="plain"  color="#000000"  background="#00ffffff"  just="left" />
                     <TextTraits font="SansSerif"  size="9"  name="Legend"  style="plain"  color="#000000"  background="#00ffffff"  just="left" />
                     <WindowPosition x="620"  y="20"  width="390"  height="582"  displayed="1"  panelState="---" />
                   </GraphEnvironment>
                 </Graph>
                 <Gate gating:id="ID124021942"  gating:parent_id="ID983334681" >
                   <gating:RectangleGate eventsInside="1"  annoOffsetX="0"  annoOffsetY="0"  tint="#000000"  isTinted="0"  lineWeight="Normal"  userDefined="1"  percentX="0"  percentY="0" >
                     <gating:dimension gating:min="8.401749869294337"  gating:max="14.443214647272812" >
                       <data-type:fcs-dimension data-type:name="488 530_40" />
                     </gating:dimension>
                     <gating:dimension gating:min="2123.8518518518517"  gating:max="48241.77777777778" >
                       <data-type:fcs-dimension data-type:name="SSC" />
                     </gating:dimension>
                   </gating:RectangleGate>
                 </Gate>
               </Population>
             </Subpopulations>
           </Population>
         </Subpopulations>
       </SampleNode>
     </Sample>
     <Sample>
       <DataSet uri="file:/J:/citiid_grp_nathan/Tekle/FACS%20Sorting/2019%2007%2024%20DUBs%20library%20KO%20screen,%20HeLaHIFGFP,%20hypoxia,%20low%205%25,%20Day%207/screen_001.fcs"  sampleID="2" />
       <Transformations>
         <transforms:linear transforms:minRange="0"  transforms:maxRange="65536"  gain="1" >
           <data-type:parameter data-type:name="Trigger Pulse Width" />
         </transforms:linear>
         <transforms:linear transforms:minRange="0"  transforms:maxRange="289"  gain="0.00440979" >
           <data-type:parameter data-type:name="Time 1" />
         </transforms:linear>
         <transforms:linear transforms:minRange="0"  transforms:maxRange="289"  gain="0.00440979" >
           <data-type:parameter data-type:name="Time 2" />
         </transforms:linear>
         <transforms:linear transforms:minRange="0"  transforms:maxRange="289"  gain="0.00440979" >
           <data-type:parameter data-type:name="Time 3" />
         </transforms:linear>
         <transforms:linear transforms:minRange="0"  transforms:maxRange="65536"  gain="1" >
           <data-type:parameter data-type:name="Drop Phase" />
         </transforms:linear>
         <transforms:log transforms:offset="1"  transforms:decades="4.8164799306" >
           <data-type:parameter data-type:name="ROI Bits 1-16" />
         </transforms:log>
         <transforms:log transforms:offset="1"  transforms:decades="4.8164799306" >
           <data-type:parameter data-type:name="ROI Bits 17-32" />
         </transforms:log>
         <transforms:linear transforms:minRange="0"  transforms:maxRange="65536"  gain="1" >
           <data-type:parameter data-type:name="Classifier Bits" />
         </transforms:linear>
         <transforms:log transforms:offset="1"  transforms:decades="4.8164799306" >
           <data-type:parameter data-type:name="Sort Result Bits" />
         </transforms:log>
         <transforms:linear transforms:minRange="0"  transforms:maxRange="65536"  gain="1" >
           <data-type:parameter data-type:name="Sort Enable Bits" />
         </transforms:linear>
         <transforms:linear transforms:minRange="0"  transforms:maxRange="65536"  gain="1" >
           <data-type:parameter data-type:name="FSC" />
         </transforms:linear>
         <transforms:log transforms:offset="1"  transforms:decades="4.8164799306" >
           <data-type:parameter data-type:name="*FSC" />
         </transforms:log>
         <transforms:linear transforms:minRange="0"  transforms:maxRange="65536"  gain="1" >
           <data-type:parameter data-type:name="SSC" />
         </transforms:linear>
         <transforms:log transforms:offset="1"  transforms:decades="4.8164799306" >
           <data-type:parameter data-type:name="*SSC" />
         </transforms:log>
         <transforms:log transforms:offset="1"  transforms:decades="4" >
           <data-type:parameter data-type:name="488 530_40" />
         </transforms:log>
         <transforms:log transforms:offset="1"  transforms:decades="4" >
           <data-type:parameter data-type:name="*488 530_40" />
         </transforms:log>
         <transforms:log transforms:offset="1"  transforms:decades="4" >
           <data-type:parameter data-type:name="488 670_30" />
         </transforms:log>
         <transforms:log transforms:offset="1"  transforms:decades="4" >
           <data-type:parameter data-type:name="*488 670_30" />
         </transforms:log>
         <transforms:log transforms:offset="1"  transforms:decades="4" >
           <data-type:parameter data-type:name="488 710_50" />
         </transforms:log>
         <transforms:log transforms:offset="1"  transforms:decades="4" >
           <data-type:parameter data-type:name="*488 710_50" />
         </transforms:log>
         <transforms:log transforms:offset="1"  transforms:decades="4" >
           <data-type:parameter data-type:name="405 460_50" />
         </transforms:log>
         <transforms:log transforms:offset="1"  transforms:decades="4" >
           <data-type:parameter data-type:name="*405 460_50" />
         </transforms:log>
         <transforms:log transforms:offset="1"  transforms:decades="4" >
           <data-type:parameter data-type:name="405 520_35" />
         </transforms:log>
         <transforms:log transforms:offset="1"  transforms:decades="4" >
           <data-type:parameter data-type:name="*405 520_35" />
         </transforms:log>
         <transforms:log transforms:offset="1"  transforms:decades="4" >
           <data-type:parameter data-type:name="405 610_20" />
         </transforms:log>
         <transforms:log transforms:offset="1"  transforms:decades="4" >
           <data-type:parameter data-type:name="*405 610_20" />
         </transforms:log>
         <transforms:log transforms:offset="1"  transforms:decades="4" >
           <data-type:parameter data-type:name="405 660_20" />
         </transforms:log>
         <transforms:log transforms:offset="1"  transforms:decades="4" >
           <data-type:parameter data-type:name="*405 660_20" />
         </transforms:log>
         <transforms:log transforms:offset="1"  transforms:decades="4" >
           <data-type:parameter data-type:name="405 710_50" />
         </transforms:log>
         <transforms:log transforms:offset="1"  transforms:decades="4" >
           <data-type:parameter data-type:name="*405 710_50" />
         </transforms:log>
         <transforms:log transforms:offset="1"  transforms:decades="4" >
           <data-type:parameter data-type:name="405 750LP" />
         </transforms:log>
         <transforms:log transforms:offset="1"  transforms:decades="4" >
           <data-type:parameter data-type:name="*405 750LP" />
         </transforms:log>
         <transforms:log transforms:offset="1"  transforms:decades="4" >
           <data-type:parameter data-type:name="640 670_30" />
         </transforms:log>
         <transforms:log transforms:offset="1"  transforms:decades="4" >
           <data-type:parameter data-type:name="*640 670_30" />
         </transforms:log>
         <transforms:log transforms:offset="1"  transforms:decades="4" >
           <data-type:parameter data-type:name="640 720_40" />
         </transforms:log>
         <transforms:log transforms:offset="1"  transforms:decades="4" >
           <data-type:parameter data-type:name="*640 720_40" />
         </transforms:log>
         <transforms:log transforms:offset="1"  transforms:decades="4" >
           <data-type:parameter data-type:name="561 585_29" />
         </transforms:log>
         <transforms:log transforms:offset="1"  transforms:decades="4" >
           <data-type:parameter data-type:name="*561 585_29" />
         </transforms:log>
         <transforms:log transforms:offset="1"  transforms:decades="4" >
           <data-type:parameter data-type:name="561 610_20" />
         </transforms:log>
         <transforms:log transforms:offset="1"  transforms:decades="4" >
           <data-type:parameter data-type:name="*561 610_20" />
         </transforms:log>
         <transforms:log transforms:offset="1"  transforms:decades="4" >
           <data-type:parameter data-type:name="561 670_30" />
         </transforms:log>
         <transforms:log transforms:offset="1"  transforms:decades="4" >
           <data-type:parameter data-type:name="*561 670_30" />
         </transforms:log>
         <transforms:log transforms:offset="1"  transforms:decades="4" >
           <data-type:parameter data-type:name="640 750LP" />
         </transforms:log>
         <transforms:log transforms:offset="1"  transforms:decades="4" >
           <data-type:parameter data-type:name="*640 750LP" />
         </transforms:log>
         <transforms:log transforms:offset="1"  transforms:decades="4" >
           <data-type:parameter data-type:name="561 750LP" />
         </transforms:log>
         <transforms:log transforms:offset="1"  transforms:decades="4" >
           <data-type:parameter data-type:name="*561 750LP" />
         </transforms:log>
         <transforms:log transforms:offset="1"  transforms:decades="4.8164799306" >
           <data-type:parameter data-type:name="*ADC 19" />
         </transforms:log>
         <transforms:log transforms:offset="1"  transforms:decades="4.8164799306" >
           <data-type:parameter data-type:name="*ADC 20" />
         </transforms:log>
         <transforms:log transforms:offset="1"  transforms:decades="4.8164799306" >
           <data-type:parameter data-type:name="*ADC 21" />
         </transforms:log>
         <transforms:log transforms:offset="1"  transforms:decades="4.8164799306" >
           <data-type:parameter data-type:name="*ADC 22" />
         </transforms:log>
         <transforms:log transforms:offset="1"  transforms:decades="4.8164799306" >
           <data-type:parameter data-type:name="*ADC 23" />
         </transforms:log>
         <transforms:log transforms:offset="1"  transforms:decades="4.8164799306" >
           <data-type:parameter data-type:name="*ADC 24" />
         </transforms:log>
         <transforms:linear transforms:minRange="876.9102874957"  transforms:maxRange="289"  gain="0.1001039141" >
           <data-type:parameter data-type:name="TIME" />
         </transforms:linear>
       </Transformations>
       <Keywords>
         <Keyword name="FJ_FCS_VERSION"  value="3" />
         <Keyword name="APPLICATION"  value="BD FACS    Sortware 1.2.0.142" />
         <Keyword name="$BEGINANALYSIS"  value="0" />
         <Keyword name="$BEGINDATA"  value="6666                " />
         <Keyword name="$BEGINSTEXT"  value="256" />
         <Keyword name="$BTIM"  value="10:48:25:27" />
         <Keyword name="$BYTEORD"  value="1,2,3,4" />
         <Keyword name="$CYT"  value="BD Influx System (USB)" />
         <Keyword name="$CYTSN"  value="X0R400001" />
         <Keyword name="$DATATYPE"  value="I" />
         <Keyword name="$DATE"  value="24-JUL-2019" />
         <Keyword name="DEFLECTIONGAIN"  value="70" />
         <Keyword name="DROPAMPLITUDE"  value="4.60" />
         <Keyword name="DROPDELAY"  value="31.8076" />
         <Keyword name="DROPFREQUENCY"  value="38.80" />
         <Keyword name="DROPPHASE"  value="0xFFFF" />
         <Keyword name="$ENDANALYSIS"  value="0" />
         <Keyword name="$ENDDATA"  value="106006665           " />
         <Keyword name="$ENDSTEXT"  value="6665                " />
         <Keyword name="$ETIM"  value="10:53:14:08" />
         <Keyword name="EXTRACOIN"  value="4" />
         <Keyword name="$FIL"  value="C:\Users\ADMIN\Documents\BD\Sortware\FCS\2019\Nathan\Tekle\screen_001.fcs" />
         <Keyword name="FIRMWAREVERSION"  value="7.5.1.3.16" />
         <Keyword name="FLASHCHARGE"  value="Off" />
         <Keyword name="LASER1DELAY"  value="0" />
         <Keyword name="LASER1NAME"  value="Laser 1" />
         <Keyword name="LASER1POWER"  value="0" />
         <Keyword name="LASER1WAVELENGTH"  value="0" />
         <Keyword name="LASER2DELAY"  value="9.59" />
         <Keyword name="LASER2NAME"  value="Laser 2" />
         <Keyword name="LASER2POWER"  value="0" />
         <Keyword name="LASER2WAVELENGTH"  value="0" />
         <Keyword name="LASER3DELAY"  value="14.42" />
         <Keyword name="LASER3NAME"  value="Laser 3" />
         <Keyword name="LASER3POWER"  value="0" />
         <Keyword name="LASER3WAVELENGTH"  value="0" />
         <Keyword name="LASER4DELAY"  value="19.46" />
         <Keyword name="LASER4NAME"  value="Laser 4" />
         <Keyword name="LASER4POWER"  value="0" />
         <Keyword name="LASER4WAVELENGTH"  value="0" />
         <Keyword name="$MODE"  value="L" />
         <Keyword name="$NEXTDATA"  value="0" />
         <Keyword name="NOZZLEDIAMETER"  value="0" />
         <Keyword name="NUMDROPS"  value="1.0" />
         <Keyword name="NUMSORTWAYS"  value="2" />
         <Keyword name="$PAR"  value="53" />
         <Keyword name="PROCESSORS"  value="8" />
         <Keyword name="SHEATHPRESSURE"  value="0" />
         <Keyword name="$SMNO"  value="001" />
         <Keyword name="SORTBUCKETDEFLECTION1"  value="-0.60" />
         <Keyword name="SORTBUCKETLIMIT1"  value="0" />
         <Keyword name="SORTMODE"  value="Purify" />
         <Keyword name="SPILL"  value="24,FSC,SSC,488 530_40,488 670_30,488 710_50,405 460_50,405 520_35,405 610_20,405 660_20,405 710_50,405 750LP,640 670_30,640 720_40,561 585_29,561 610_20,561 670_30,640 750LP,561 750LP,ADC 19,ADC 20,ADC 21,ADC 22,ADC 23,ADC 24,1,0,0,0,0,0,0,0,0,0,0,0,0,0,0,0,0,0,0,0,0,0,0,0,0,1,0,0,0,0,0,0,0,0,0,0,0,0,0,0,0,0,0,0,0,0,0,0,0,0,1,0,0,0,0,0,0,0,0,0,0,0,0,0,0,0,0,0,0,0,0,0,0,0,0,1,0,0,0,0,0,0,0,0,0,0,0,0,0,0,0,0,0,0,0,0,0,0,0,0,1,0,0,0,0,0,0,0,0,0,0,0,0,0,0,0,0,0,0,0,0,0,0,0,0,1,0,0,0,0,0,0,0,0,0,0,0,0,0,0,0,0,0,0,0,0,0,0,0,0,1,0,0,0,0,0,0,0,0,0,0,0,0,0,0,0,0,0,0,0,0,0,0,0,0,1,0,0,0,0,0,0,0,0,0,0,0,0,0,0,0,0,0,0,0,0,0,0,0,0,1,0,0,0,0,0,0,0,0,0,0,0,0,0,0,0,0,0,0,0,0,0,0,0,0,1,0,0,0,0,0,0,0,0,0,0,0,0,0,0,0,0,0,0,0,0,0,0,0,0,1,0,0,0,0,0,0,0,0,0,0,0,0,0,0,0,0,0,0,0,0,0,0,0,0,1,0,0,0,0,0,0,0,0,0,0,0,0,0,0,0,0,0,0,0,0,0,0,0,0,1,0,0,0,0,0,0,0,0,0,0,0,0,0,0,0,0,0,0,0,0,0,0,0,0,1,0,0,0,0,0,0,0,0,0,0,0,0,0,0,0,0,0,0,0,0,0,0,0,0,1,0,0,0,0,0,0,0,0,0,0,0,0,0,0,0,0,0,0,0,0,0,0,0,0,1,0,0,0,0,0,0,0,0,0,0,0,0,0,0,0,0,0,0,0,0,0,0,0,0,1,0,0,0,0,0,0,0,0,0,0,0,0,0,0,0,0,0,0,0,0,0,0,0,0,1,0,0,0,0,0,0,0,0,0,0,0,0,0,0,0,0,0,0,0,0,0,0,0,0,1,0,0,0,0,0,0,0,0,0,0,0,0,0,0,0,0,0,0,0,0,0,0,0,0,1,0,0,0,0,0,0,0,0,0,0,0,0,0,0,0,0,0,0,0,0,0,0,0,0,1,0,0,0,0,0,0,0,0,0,0,0,0,0,0,0,0,0,0,0,0,0,0,0,0,1,0,0,0,0,0,0,0,0,0,0,0,0,0,0,0,0,0,0,0,0,0,0,0,0,1,0,0,0,0,0,0,0,0,0,0,0,0,0,0,0,0,0,0,0,0,0,0,0,0,1" />
         <Keyword name="STREAMFOCUS"  value="14.82" />
         <Keyword name="$SYS"  value="Windows 7 Version 6.1.7601.65536" />
         <Keyword name="TIMEMAXSCALE"  value="100" />
         <Keyword name="$TIMESTEP"  value="0.01" />
         <Keyword name="$TOT"  value="1000000             " />
         <Keyword name="$TR"  value="FSC,3000" />
         <Keyword name="UTOPEXBUILD"  value="1.2.0.108" />
         <Keyword name="VOLTAGECHANGED"  value="0" />
         <Keyword name="$P1B"  value="16" />
         <Keyword name="P1CHANNELTYPE"  value="2" />
         <Keyword name="$P1E"  value="0,0" />
         <Keyword name="$P1N"  value="Trigger Pulse Width" />
         <Keyword name="$P1R"  value="65536" />
         <Keyword name="$P2B"  value="16" />
         <Keyword name="P2CHANNELTYPE"  value="1" />
         <Keyword name="$P2E"  value="0,0" />
         <Keyword name="$P2N"  value="Time 1" />
         <Keyword name="$P2R"  value="65536" />
         <Keyword name="$P2S"  value="Time 1" />
         <Keyword name="$P3B"  value="16" />
         <Keyword name="P3CHANNELTYPE"  value="1" />
         <Keyword name="$P3E"  value="0,0" />
         <Keyword name="$P3N"  value="Time 2" />
         <Keyword name="$P3R"  value="65536" />
         <Keyword name="$P3S"  value="Time 2" />
         <Keyword name="$P4B"  value="16" />
         <Keyword name="P4CHANNELTYPE"  value="1" />
         <Keyword name="$P4E"  value="0,0" />
         <Keyword name="$P4N"  value="Time 3" />
         <Keyword name="$P4R"  value="65536" />
         <Keyword name="$P5B"  value="16" />
         <Keyword name="P5CHANNELTYPE"  value="10" />
         <Keyword name="$P5E"  value="0,0" />
         <Keyword name="$P5N"  value="Drop Phase" />
         <Keyword name="$P5R"  value="65536" />
         <Keyword name="$P6B"  value="16" />
         <Keyword name="P6CHANNELTYPE"  value="7" />
         <Keyword name="$P6E"  value="0,0" />
         <Keyword name="$P6N"  value="ROI Bits 1-16" />
         <Keyword name="$P6R"  value="65536" />
         <Keyword name="$P7B"  value="16" />
         <Keyword name="P7CHANNELTYPE"  value="7" />
         <Keyword name="$P7E"  value="0,0" />
         <Keyword name="$P7N"  value="ROI Bits 17-32" />
         <Keyword name="$P7R"  value="65536" />
         <Keyword name="$P8B"  value="16" />
         <Keyword name="P8CHANNELTYPE"  value="8" />
         <Keyword name="$P8E"  value="0,0" />
         <Keyword name="$P8N"  value="Classifier Bits" />
         <Keyword name="$P8R"  value="65536" />
         <Keyword name="$P9B"  value="16" />
         <Keyword name="P9CHANNELTYPE"  value="11" />
         <Keyword name="$P9E"  value="0,0" />
         <Keyword name="$P9N"  value="Sort Result Bits" />
         <Keyword name="$P9R"  value="65536" />
         <Keyword name="$P10B"  value="16" />
         <Keyword name="P10CHANNELTYPE"  value="9" />
         <Keyword name="$P10E"  value="0,0" />
         <Keyword name="$P10N"  value="Sort Enable Bits" />
         <Keyword name="$P10R"  value="65536" />
         <Keyword name="$P11B"  value="16" />
         <Keyword name="P11CHANNELTYPE"  value="3" />
         <Keyword name="$P11E"  value="0,0" />
         <Keyword name="P11LASER"  value="1" />
         <Keyword name="$P11N"  value="FSC" />
         <Keyword name="$P11R"  value="65536" />
         <Keyword name="$P11V"  value="22.69048" />
         <Keyword name="$P12B"  value="16" />
         <Keyword name="P12CHANNELTYPE"  value="6" />
         <Keyword name="$P12E"  value="0,0" />
         <Keyword name="$P12N"  value="*FSC" />
         <Keyword name="$P12R"  value="65536" />
         <Keyword name="$P13B"  value="16" />
         <Keyword name="P13CHANNELTYPE"  value="3" />
         <Keyword name="$P13E"  value="0,0" />
         <Keyword name="P13LASER"  value="1" />
         <Keyword name="$P13N"  value="SSC" />
         <Keyword name="$P13R"  value="65536" />
         <Keyword name="$P13V"  value="27.12906" />
         <Keyword name="$P14B"  value="16" />
         <Keyword name="P14CHANNELTYPE"  value="6" />
         <Keyword name="$P14E"  value="0,0" />
         <Keyword name="$P14N"  value="*SSC" />
         <Keyword name="$P14R"  value="65536" />
         <Keyword name="$P15B"  value="16" />
         <Keyword name="P15CHANNELTYPE"  value="3" />
         <Keyword name="$P15E"  value="4,1" />
         <Keyword name="P15LASER"  value="1" />
         <Keyword name="$P15N"  value="488 530_40" />
         <Keyword name="$P15R"  value="65536" />
         <Keyword name="$P15S"  value="GFP" />
         <Keyword name="$P15V"  value="26.28861" />
         <Keyword name="$P16B"  value="16" />
         <Keyword name="P16CHANNELTYPE"  value="6" />
         <Keyword name="$P16E"  value="4,1" />
         <Keyword name="$P16N"  value="*488 530_40" />
         <Keyword name="$P16R"  value="65536" />
         <Keyword name="$P16S"  value="GFP" />
         <Keyword name="$P17B"  value="16" />
         <Keyword name="P17CHANNELTYPE"  value="3" />
         <Keyword name="$P17E"  value="4,1" />
         <Keyword name="P17LASER"  value="1" />
         <Keyword name="$P17N"  value="488 670_30" />
         <Keyword name="$P17R"  value="65536" />
         <Keyword name="$P17V"  value="47.9351" />
         <Keyword name="$P18B"  value="16" />
         <Keyword name="P18CHANNELTYPE"  value="6" />
         <Keyword name="$P18E"  value="4,1" />
         <Keyword name="$P18N"  value="*488 670_30" />
         <Keyword name="$P18R"  value="65536" />
         <Keyword name="$P19B"  value="16" />
         <Keyword name="P19CHANNELTYPE"  value="3" />
         <Keyword name="$P19E"  value="4,1" />
         <Keyword name="P19LASER"  value="1" />
         <Keyword name="$P19N"  value="488 710_50" />
         <Keyword name="$P19R"  value="65536" />
         <Keyword name="$P19V"  value="56.37074" />
         <Keyword name="$P20B"  value="16" />
         <Keyword name="P20CHANNELTYPE"  value="6" />
         <Keyword name="$P20E"  value="4,1" />
         <Keyword name="$P20N"  value="*488 710_50" />
         <Keyword name="$P20R"  value="65536" />
         <Keyword name="$P21B"  value="16" />
         <Keyword name="P21CHANNELTYPE"  value="3" />
         <Keyword name="$P21E"  value="4,1" />
         <Keyword name="P21LASER"  value="2" />
         <Keyword name="$P21N"  value="405 460_50" />
         <Keyword name="$P21R"  value="65536" />
         <Keyword name="$P21V"  value="30.70236" />
         <Keyword name="$P22B"  value="16" />
         <Keyword name="P22CHANNELTYPE"  value="6" />
         <Keyword name="$P22E"  value="4,1" />
         <Keyword name="$P22N"  value="*405 460_50" />
         <Keyword name="$P22R"  value="65536" />
         <Keyword name="$P23B"  value="16" />
         <Keyword name="P23CHANNELTYPE"  value="3" />
         <Keyword name="$P23E"  value="4,1" />
         <Keyword name="P23LASER"  value="2" />
         <Keyword name="$P23N"  value="405 520_35" />
         <Keyword name="$P23R"  value="65536" />
         <Keyword name="$P23V"  value="39.57097" />
         <Keyword name="$P24B"  value="16" />
         <Keyword name="P24CHANNELTYPE"  value="6" />
         <Keyword name="$P24E"  value="4,1" />
         <Keyword name="$P24N"  value="*405 520_35" />
         <Keyword name="$P24R"  value="65536" />
         <Keyword name="$P25B"  value="16" />
         <Keyword name="P25CHANNELTYPE"  value="3" />
         <Keyword name="$P25E"  value="4,1" />
         <Keyword name="P25LASER"  value="2" />
         <Keyword name="$P25N"  value="405 610_20" />
         <Keyword name="$P25R"  value="65536" />
         <Keyword name="$P25V"  value="47.7707" />
         <Keyword name="$P26B"  value="16" />
         <Keyword name="P26CHANNELTYPE"  value="6" />
         <Keyword name="$P26E"  value="4,1" />
         <Keyword name="$P26N"  value="*405 610_20" />
         <Keyword name="$P26R"  value="65536" />
         <Keyword name="$P27B"  value="16" />
         <Keyword name="P27CHANNELTYPE"  value="3" />
         <Keyword name="$P27E"  value="4,1" />
         <Keyword name="P27LASER"  value="2" />
         <Keyword name="$P27N"  value="405 660_20" />
         <Keyword name="$P27R"  value="65536" />
         <Keyword name="$P27V"  value="46.81529" />
         <Keyword name="$P28B"  value="16" />
         <Keyword name="P28CHANNELTYPE"  value="6" />
         <Keyword name="$P28E"  value="4,1" />
         <Keyword name="$P28N"  value="*405 660_20" />
         <Keyword name="$P28R"  value="65536" />
         <Keyword name="$P29B"  value="16" />
         <Keyword name="P29CHANNELTYPE"  value="3" />
         <Keyword name="$P29E"  value="4,1" />
         <Keyword name="P29LASER"  value="2" />
         <Keyword name="$P29N"  value="405 710_50" />
         <Keyword name="$P29R"  value="65536" />
         <Keyword name="$P29V"  value="52.84612" />
         <Keyword name="$P30B"  value="16" />
         <Keyword name="P30CHANNELTYPE"  value="6" />
         <Keyword name="$P30E"  value="4,1" />
         <Keyword name="$P30N"  value="*405 710_50" />
         <Keyword name="$P30R"  value="65536" />
         <Keyword name="$P31B"  value="16" />
         <Keyword name="P31CHANNELTYPE"  value="3" />
         <Keyword name="$P31E"  value="4,1" />
         <Keyword name="P31LASER"  value="2" />
         <Keyword name="$P31N"  value="405 750LP" />
         <Keyword name="$P31R"  value="65536" />
         <Keyword name="$P31V"  value="66.19099" />
         <Keyword name="$P32B"  value="16" />
         <Keyword name="P32CHANNELTYPE"  value="6" />
         <Keyword name="$P32E"  value="4,1" />
         <Keyword name="$P32N"  value="*405 750LP" />
         <Keyword name="$P32R"  value="65536" />
         <Keyword name="$P33B"  value="16" />
         <Keyword name="P33CHANNELTYPE"  value="3" />
         <Keyword name="$P33E"  value="4,1" />
         <Keyword name="P33LASER"  value="3" />
         <Keyword name="$P33N"  value="640 670_30" />
         <Keyword name="$P33R"  value="65536" />
         <Keyword name="$P33V"  value="51.424" />
         <Keyword name="$P34B"  value="16" />
         <Keyword name="P34CHANNELTYPE"  value="6" />
         <Keyword name="$P34E"  value="4,1" />
         <Keyword name="$P34N"  value="*640 670_30" />
         <Keyword name="$P34R"  value="65536" />
         <Keyword name="$P35B"  value="16" />
         <Keyword name="P35CHANNELTYPE"  value="3" />
         <Keyword name="$P35E"  value="4,1" />
         <Keyword name="P35LASER"  value="3" />
         <Keyword name="$P35N"  value="640 720_40" />
         <Keyword name="$P35R"  value="65536" />
         <Keyword name="$P35V"  value="59.44798" />
         <Keyword name="$P36B"  value="16" />
         <Keyword name="P36CHANNELTYPE"  value="6" />
         <Keyword name="$P36E"  value="4,1" />
         <Keyword name="$P36N"  value="*640 720_40" />
         <Keyword name="$P36R"  value="65536" />
         <Keyword name="$P37B"  value="16" />
         <Keyword name="P37CHANNELTYPE"  value="3" />
         <Keyword name="$P37E"  value="4,1" />
         <Keyword name="P37LASER"  value="4" />
         <Keyword name="$P37N"  value="561 585_29" />
         <Keyword name="$P37R"  value="65536" />
         <Keyword name="$P37V"  value="50.46789" />
         <Keyword name="$P38B"  value="16" />
         <Keyword name="P38CHANNELTYPE"  value="6" />
         <Keyword name="$P38E"  value="4,1" />
         <Keyword name="$P38N"  value="*561 585_29" />
         <Keyword name="$P38R"  value="65536" />
         <Keyword name="$P39B"  value="16" />
         <Keyword name="P39CHANNELTYPE"  value="3" />
         <Keyword name="$P39E"  value="4,1" />
         <Keyword name="P39LASER"  value="4" />
         <Keyword name="$P39N"  value="561 610_20" />
         <Keyword name="$P39R"  value="65536" />
         <Keyword name="$P39V"  value="57.59023" />
         <Keyword name="$P40B"  value="16" />
         <Keyword name="P40CHANNELTYPE"  value="6" />
         <Keyword name="$P40E"  value="4,1" />
         <Keyword name="$P40N"  value="*561 610_20" />
         <Keyword name="$P40R"  value="65536" />
         <Keyword name="$P41B"  value="16" />
         <Keyword name="P41CHANNELTYPE"  value="3" />
         <Keyword name="$P41E"  value="4,1" />
         <Keyword name="P41LASER"  value="4" />
         <Keyword name="$P41N"  value="561 670_30" />
         <Keyword name="$P41R"  value="65536" />
         <Keyword name="$P41V"  value="59.97877" />
         <Keyword name="$P42B"  value="16" />
         <Keyword name="P42CHANNELTYPE"  value="6" />
         <Keyword name="$P42E"  value="4,1" />
         <Keyword name="$P42N"  value="*561 670_30" />
         <Keyword name="$P42R"  value="65536" />
         <Keyword name="$P43B"  value="16" />
         <Keyword name="P43CHANNELTYPE"  value="3" />
         <Keyword name="$P43E"  value="4,1" />
         <Keyword name="P43LASER"  value="3" />
         <Keyword name="$P43N"  value="640 750LP" />
         <Keyword name="$P43R"  value="65536" />
         <Keyword name="$P43V"  value="62.6327" />
         <Keyword name="$P44B"  value="16" />
         <Keyword name="P44CHANNELTYPE"  value="6" />
         <Keyword name="$P44E"  value="4,1" />
         <Keyword name="$P44N"  value="*640 750LP" />
         <Keyword name="$P44R"  value="65536" />
         <Keyword name="$P45B"  value="16" />
         <Keyword name="P45CHANNELTYPE"  value="3" />
         <Keyword name="$P45E"  value="4,1" />
         <Keyword name="P45LASER"  value="4" />
         <Keyword name="$P45N"  value="561 750LP" />
         <Keyword name="$P45R"  value="65536" />
         <Keyword name="$P45V"  value="70.0637" />
         <Keyword name="$P46B"  value="16" />
         <Keyword name="P46CHANNELTYPE"  value="6" />
         <Keyword name="$P46E"  value="4,1" />
         <Keyword name="$P46N"  value="*561 750LP" />
         <Keyword name="$P46R"  value="65536" />
         <Keyword name="$P47B"  value="16" />
         <Keyword name="P47CHANNELTYPE"  value="6" />
         <Keyword name="$P47E"  value="0,0" />
         <Keyword name="$P47N"  value="*ADC 19" />
         <Keyword name="$P47R"  value="65536" />
         <Keyword name="$P48B"  value="16" />
         <Keyword name="P48CHANNELTYPE"  value="6" />
         <Keyword name="$P48E"  value="0,0" />
         <Keyword name="$P48N"  value="*ADC 20" />
         <Keyword name="$P48R"  value="65536" />
         <Keyword name="$P49B"  value="16" />
         <Keyword name="P49CHANNELTYPE"  value="6" />
         <Keyword name="$P49E"  value="0,0" />
         <Keyword name="$P49N"  value="*ADC 21" />
         <Keyword name="$P49R"  value="65536" />
         <Keyword name="$P50B"  value="16" />
         <Keyword name="P50CHANNELTYPE"  value="6" />
         <Keyword name="$P50E"  value="0,0" />
         <Keyword name="$P50N"  value="*ADC 22" />
         <Keyword name="$P50R"  value="65536" />
         <Keyword name="$P51B"  value="16" />
         <Keyword name="P51CHANNELTYPE"  value="6" />
         <Keyword name="$P51E"  value="0,0" />
         <Keyword name="$P51N"  value="*ADC 23" />
         <Keyword name="$P51R"  value="65536" />
         <Keyword name="$P52B"  value="16" />
         <Keyword name="P52CHANNELTYPE"  value="6" />
         <Keyword name="$P52E"  value="0,0" />
         <Keyword name="$P52N"  value="*ADC 24" />
         <Keyword name="$P52R"  value="65536" />
         <Keyword name="$P53B"  value="16" />
         <Keyword name="$P53E"  value="0,0" />
         <Keyword name="$P53N"  value="TIME" />
         <Keyword name="$P53R"  value="65536" />
         <Keyword name="$P1S"  value="" />
         <Keyword name="$P4S"  value="" />
         <Keyword name="$P5S"  value="" />
         <Keyword name="$P6S"  value="" />
         <Keyword name="$P7S"  value="" />
         <Keyword name="$P8S"  value="" />
         <Keyword name="$P9S"  value="" />
         <Keyword name="$P10S"  value="" />
         <Keyword name="$P11S"  value="" />
         <Keyword name="$P12S"  value="" />
         <Keyword name="$P13S"  value="" />
         <Keyword name="$P14S"  value="" />
         <Keyword name="$P17S"  value="" />
         <Keyword name="$P18S"  value="" />
         <Keyword name="$P19S"  value="" />
         <Keyword name="$P20S"  value="" />
         <Keyword name="$P21S"  value="" />
         <Keyword name="$P22S"  value="" />
         <Keyword name="$P23S"  value="" />
         <Keyword name="$P24S"  value="" />
         <Keyword name="$P25S"  value="" />
         <Keyword name="$P26S"  value="" />
         <Keyword name="$P27S"  value="" />
         <Keyword name="$P28S"  value="" />
         <Keyword name="$P29S"  value="" />
         <Keyword name="$P30S"  value="" />
         <Keyword name="$P31S"  value="" />
         <Keyword name="$P32S"  value="" />
         <Keyword name="$P33S"  value="" />
         <Keyword name="$P34S"  value="" />
         <Keyword name="$P35S"  value="" />
         <Keyword name="$P36S"  value="" />
         <Keyword name="$P37S"  value="" />
         <Keyword name="$P38S"  value="" />
         <Keyword name="$P39S"  value="" />
         <Keyword name="$P40S"  value="" />
         <Keyword name="$P41S"  value="" />
         <Keyword name="$P42S"  value="" />
         <Keyword name="$P43S"  value="" />
         <Keyword name="$P44S"  value="" />
         <Keyword name="$P45S"  value="" />
         <Keyword name="$P46S"  value="" />
         <Keyword name="$P47S"  value="" />
         <Keyword name="$P48S"  value="" />
         <Keyword name="$P49S"  value="" />
         <Keyword name="$P50S"  value="" />
         <Keyword name="$P51S"  value="" />
         <Keyword name="$P52S"  value="" />
         <Keyword name="$P53S"  value="" />
       </Keywords>
       <SampleNode name="C:\Users\ADMIN\Documents\BD\Sortware\FCS\2019\Nathan\Tekle\screen_001.fcs"  annotation=""  owningGroup=""  expanded="1"  sortPriority="10"  count="1000000"  sampleID="2" >
         <Graph smoothing="0"  backColor="#ffffff"  foreColor="#000000"  heatMapStatParameter="ROI Bits 1-16"  type="Pseudocolor"  fast="1" >
           <Axis dimension="x"  name="FSC"  label=""  auto="auto" />
           <Axis dimension="y"  name="SSC"  label=""  auto="auto" />
           <GraphSettings level="5%"  smoothingHighResolution="1"  contourHighResolution="1"  histogramSmoothingCount="0"  graphResolution="256"  showOutliers="0"  drawLargeDots="0"  dotsToDraw="8000"  tint="le.chartfill.tinted.40"  lineWeight="le.lineweight.normal"  lineStyle="le.linestyle.solid" />
           <GraphEnvironment showGrid="0"  showAxes="tnlTNL"  showGates="1"  showFreqOnPlots="1"  showGateNameOnPlots="1"  showMedians="0"  showUncomped="0"  addEventParam="0"  lastYAxisName="" >
             <TextTraits font="SansSerif"  size="11"  name="Labels"  style="plain"  color="#000000"  background="#00ffffff"  just="left" />
             <TextTraits font="SansSerif"  size="11"  name="LayoutGates"  style="plain"  color="#000000"  background="#00ffffff"  just="left" />
             <TextTraits font="SansSerif"  size="9"  name="Numbers"  style="plain"  color="#000000"  background="#00ffffff"  just="left" />
             <TextTraits font="SansSerif"  size="9"  name="Legend"  style="plain"  color="#000000"  background="#00ffffff"  just="left" />
             <WindowPosition x="620"  y="20"  width="390"  height="582"  displayed="1"  panelState="---" />
           </GraphEnvironment>
         </Graph>
         <Subpopulations>
           <Population name="Alive"  annotation=""  owningGroup=""  expanded="1"  sortPriority="10"  count="956838" >
             <Graph smoothing="0"  backColor="#ffffff"  foreColor="#000000"  heatMapStatParameter="ROI Bits 1-16"  type="Pseudocolor"  fast="1" >
               <Axis dimension="x"  name="488 530_40"  label=""  auto="auto" />
               <Axis dimension="y"  name="SSC"  label=""  auto="auto" />
               <GraphSettings level="5%"  smoothingHighResolution="1"  contourHighResolution="1"  histogramSmoothingCount="0"  graphResolution="256"  showOutliers="0"  drawLargeDots="0"  dotsToDraw="8000"  tint="le.chartfill.tinted.40"  lineWeight="le.lineweight.normal"  lineStyle="le.linestyle.solid" />
               <GraphEnvironment showGrid="0"  showAxes="tnlTNL"  showGates="1"  showFreqOnPlots="1"  showGateNameOnPlots="1"  showMedians="0"  showUncomped="0"  addEventParam="0"  lastYAxisName="" >
                 <TextTraits font="SansSerif"  size="11"  name="Labels"  style="plain"  color="#000000"  background="#00ffffff"  just="left" />
                 <TextTraits font="SansSerif"  size="11"  name="LayoutGates"  style="plain"  color="#000000"  background="#00ffffff"  just="left" />
                 <TextTraits font="SansSerif"  size="9"  name="Numbers"  style="plain"  color="#000000"  background="#00ffffff"  just="left" />
                 <TextTraits font="SansSerif"  size="9"  name="Legend"  style="plain"  color="#000000"  background="#00ffffff"  just="left" />
                 <WindowPosition x="620"  y="20"  width="390"  height="582"  displayed="1"  panelState="---" />
               </GraphEnvironment>
               <WindowPosition x="620"  y="20"  width="390"  height="582" />
             </Graph>
             <Gate gating:id="ID1478638718" >
               <gating:PolygonGate eventsInside="1"  annoOffsetX="46"  annoOffsetY="36"  tint="#000000"  isTinted="0"  lineWeight="Normal"  userDefined="1"  quadId="-1"  gateResolution="256" >
                 <gating:dimension>
                   <data-type:fcs-dimension data-type:name="FSC" />
                 </gating:dimension>
                 <gating:dimension>
                   <data-type:fcs-dimension data-type:name="SSC" />
                 </gating:dimension>
                 <gating:vertex>
                   <gating:coordinate data-type:value="21202.8235294118" />
                   <gating:coordinate data-type:value="30644.1481481481" />
                 </gating:vertex>
                 <gating:vertex>
                   <gating:coordinate data-type:value="39101.3109243697" />
                   <gating:coordinate data-type:value="41566.8148148148" />
                 </gating:vertex>
                 <gating:vertex>
                   <gating:coordinate data-type:value="51767.9327731092" />
                   <gating:coordinate data-type:value="32464.5925925926" />
                 </gating:vertex>
                 <gating:vertex>
                   <gating:coordinate data-type:value="42130.2857142857" />
                   <gating:coordinate data-type:value="12743.1111111111" />
                 </gating:vertex>
                 <gating:vertex>
                   <gating:coordinate data-type:value="30565.1092436975" />
                   <gating:coordinate data-type:value="4247.7037037037" />
                 </gating:vertex>
                 <gating:vertex>
                   <gating:coordinate data-type:value="21753.5462184874" />
                   <gating:coordinate data-type:value="1820.4444444444" />
                 </gating:vertex>
                 <gating:vertex>
                   <gating:coordinate data-type:value="7985.4789915966" />
                   <gating:coordinate data-type:value="4247.7037037037" />
                 </gating:vertex>
                 <gating:vertex>
                   <gating:coordinate data-type:value="12115.8991596639" />
                   <gating:coordinate data-type:value="17597.6296296296" />
                 </gating:vertex>
               </gating:PolygonGate>
             </Gate>
             <Subpopulations>
               <Population name="5 % gate"  annotation=""  owningGroup="All Samples"  expanded="1"  sortPriority="10"  count="47946" >
                 <Graph smoothing="0"  backColor="#ffffff"  foreColor="#000000"  heatMapStatParameter="ROI Bits 1-16"  type="Pseudocolor"  fast="1" >
                   <Axis dimension="x"  name="488 530_40"  label=""  auto="auto" />
                   <Axis dimension="y"  name="SSC"  label=""  auto="auto" />
                   <GraphSettings level="5%"  smoothingHighResolution="1"  contourHighResolution="1"  histogramSmoothingCount="0"  graphResolution="256"  showOutliers="0"  drawLargeDots="0"  dotsToDraw="8000"  tint="le.chartfill.tinted.40"  lineWeight="le.lineweight.normal"  lineStyle="le.linestyle.solid" />
                   <GraphEnvironment showGrid="0"  showAxes="tnlTNL"  showGates="1"  showFreqOnPlots="1"  showGateNameOnPlots="1"  showMedians="0"  showUncomped="0"  addEventParam="0"  lastYAxisName="" >
                     <TextTraits font="SansSerif"  size="11"  name="Labels"  style="plain"  color="#000000"  background="#00ffffff"  just="left" />
                     <TextTraits font="SansSerif"  size="11"  name="LayoutGates"  style="plain"  color="#000000"  background="#00ffffff"  just="left" />
                     <TextTraits font="SansSerif"  size="9"  name="Numbers"  style="plain"  color="#000000"  background="#00ffffff"  just="left" />
                     <TextTraits font="SansSerif"  size="9"  name="Legend"  style="plain"  color="#000000"  background="#00ffffff"  just="left" />
                     <WindowPosition x="620"  y="20"  width="390"  height="582"  displayed="1"  panelState="---" />
                   </GraphEnvironment>
                   <WindowPosition x="620"  y="20"  width="390"  height="582" />
                 </Graph>
                 <Gate gating:id="ID1159682678"  gating:parent_id="ID1478638718" >
                   <gating:RectangleGate eventsInside="1"  annoOffsetX="0"  annoOffsetY="0"  tint="#000000"  isTinted="0"  lineWeight="Normal"  userDefined="1"  percentX="0"  percentY="0" >
                     <gating:dimension gating:min="8.401749869294337"  gating:max="14.443214647272812" >
                       <data-type:fcs-dimension data-type:name="488 530_40" />
                     </gating:dimension>
                     <gating:dimension gating:min="2123.8518518518517"  gating:max="48241.77777777778" >
                       <data-type:fcs-dimension data-type:name="SSC" />
                     </gating:dimension>
                   </gating:RectangleGate>
                 </Gate>
               </Population>
             </Subpopulations>
           </Population>
         </Subpopulations>
       </SampleNode>
     </Sample>
     <Sample>
       <DataSet uri="file:/J:/citiid_grp_nathan/Tekle/FACS%20Sorting/2019%2007%2024%20DUBs%20library%20KO%20screen,%20HeLaHIFGFP,%20hypoxia,%20low%205%25,%20Day%207/screen_purity%20check.fcs"  sampleID="3" />
       <Transformations>
         <transforms:linear transforms:minRange="0"  transforms:maxRange="65536"  gain="1" >
           <data-type:parameter data-type:name="Trigger Pulse Width" />
         </transforms:linear>
         <transforms:linear transforms:minRange="0"  transforms:maxRange="135"  gain="0.0020599365" >
           <data-type:parameter data-type:name="Time 1" />
         </transforms:linear>
         <transforms:linear transforms:minRange="0"  transforms:maxRange="135"  gain="0.0020599365" >
           <data-type:parameter data-type:name="Time 2" />
         </transforms:linear>
         <transforms:linear transforms:minRange="0"  transforms:maxRange="135"  gain="0.0020599365" >
           <data-type:parameter data-type:name="Time 3" />
         </transforms:linear>
         <transforms:linear transforms:minRange="0"  transforms:maxRange="65536"  gain="1" >
           <data-type:parameter data-type:name="Drop Phase" />
         </transforms:linear>
         <transforms:log transforms:offset="1"  transforms:decades="4.8164799306" >
           <data-type:parameter data-type:name="ROI Bits 1-16" />
         </transforms:log>
         <transforms:log transforms:offset="1"  transforms:decades="4.8164799306" >
           <data-type:parameter data-type:name="ROI Bits 17-32" />
         </transforms:log>
         <transforms:linear transforms:minRange="0"  transforms:maxRange="65536"  gain="1" >
           <data-type:parameter data-type:name="Classifier Bits" />
         </transforms:linear>
         <transforms:log transforms:offset="1"  transforms:decades="4.8164799306" >
           <data-type:parameter data-type:name="Sort Result Bits" />
         </transforms:log>
         <transforms:linear transforms:minRange="0"  transforms:maxRange="65536"  gain="1" >
           <data-type:parameter data-type:name="Sort Enable Bits" />
         </transforms:linear>
         <transforms:linear transforms:minRange="0"  transforms:maxRange="65536"  gain="1" >
           <data-type:parameter data-type:name="FSC" />
         </transforms:linear>
         <transforms:log transforms:offset="1"  transforms:decades="4.8164799306" >
           <data-type:parameter data-type:name="*FSC" />
         </transforms:log>
         <transforms:linear transforms:minRange="0"  transforms:maxRange="65536"  gain="1" >
           <data-type:parameter data-type:name="SSC" />
         </transforms:linear>
         <transforms:log transforms:offset="1"  transforms:decades="4.8164799306" >
           <data-type:parameter data-type:name="*SSC" />
         </transforms:log>
         <transforms:log transforms:offset="1"  transforms:decades="4" >
           <data-type:parameter data-type:name="488 530_40" />
         </transforms:log>
         <transforms:log transforms:offset="1"  transforms:decades="4" >
           <data-type:parameter data-type:name="*488 530_40" />
         </transforms:log>
         <transforms:log transforms:offset="1"  transforms:decades="4" >
           <data-type:parameter data-type:name="488 670_30" />
         </transforms:log>
         <transforms:log transforms:offset="1"  transforms:decades="4" >
           <data-type:parameter data-type:name="*488 670_30" />
         </transforms:log>
         <transforms:log transforms:offset="1"  transforms:decades="4" >
           <data-type:parameter data-type:name="488 710_50" />
         </transforms:log>
         <transforms:log transforms:offset="1"  transforms:decades="4" >
           <data-type:parameter data-type:name="*488 710_50" />
         </transforms:log>
         <transforms:log transforms:offset="1"  transforms:decades="4" >
           <data-type:parameter data-type:name="405 460_50" />
         </transforms:log>
         <transforms:log transforms:offset="1"  transforms:decades="4" >
           <data-type:parameter data-type:name="*405 460_50" />
         </transforms:log>
         <transforms:log transforms:offset="1"  transforms:decades="4" >
           <data-type:parameter data-type:name="405 520_35" />
         </transforms:log>
         <transforms:log transforms:offset="1"  transforms:decades="4" >
           <data-type:parameter data-type:name="*405 520_35" />
         </transforms:log>
         <transforms:log transforms:offset="1"  transforms:decades="4" >
           <data-type:parameter data-type:name="405 610_20" />
         </transforms:log>
         <transforms:log transforms:offset="1"  transforms:decades="4" >
           <data-type:parameter data-type:name="*405 610_20" />
         </transforms:log>
         <transforms:log transforms:offset="1"  transforms:decades="4" >
           <data-type:parameter data-type:name="405 660_20" />
         </transforms:log>
         <transforms:log transforms:offset="1"  transforms:decades="4" >
           <data-type:parameter data-type:name="*405 660_20" />
         </transforms:log>
         <transforms:log transforms:offset="1"  transforms:decades="4" >
           <data-type:parameter data-type:name="405 710_50" />
         </transforms:log>
         <transforms:log transforms:offset="1"  transforms:decades="4" >
           <data-type:parameter data-type:name="*405 710_50" />
         </transforms:log>
         <transforms:log transforms:offset="1"  transforms:decades="4" >
           <data-type:parameter data-type:name="405 750LP" />
         </transforms:log>
         <transforms:log transforms:offset="1"  transforms:decades="4" >
           <data-type:parameter data-type:name="*405 750LP" />
         </transforms:log>
         <transforms:log transforms:offset="1"  transforms:decades="4" >
           <data-type:parameter data-type:name="640 670_30" />
         </transforms:log>
         <transforms:log transforms:offset="1"  transforms:decades="4" >
           <data-type:parameter data-type:name="*640 670_30" />
         </transforms:log>
         <transforms:log transforms:offset="1"  transforms:decades="4" >
           <data-type:parameter data-type:name="640 720_40" />
         </transforms:log>
         <transforms:log transforms:offset="1"  transforms:decades="4" >
           <data-type:parameter data-type:name="*640 720_40" />
         </transforms:log>
         <transforms:log transforms:offset="1"  transforms:decades="4" >
           <data-type:parameter data-type:name="561 585_29" />
         </transforms:log>
         <transforms:log transforms:offset="1"  transforms:decades="4" >
           <data-type:parameter data-type:name="*561 585_29" />
         </transforms:log>
         <transforms:log transforms:offset="1"  transforms:decades="4" >
           <data-type:parameter data-type:name="561 610_20" />
         </transforms:log>
         <transforms:log transforms:offset="1"  transforms:decades="4" >
           <data-type:parameter data-type:name="*561 610_20" />
         </transforms:log>
         <transforms:log transforms:offset="1"  transforms:decades="4" >
           <data-type:parameter data-type:name="561 670_30" />
         </transforms:log>
         <transforms:log transforms:offset="1"  transforms:decades="4" >
           <data-type:parameter data-type:name="*561 670_30" />
         </transforms:log>
         <transforms:log transforms:offset="1"  transforms:decades="4" >
           <data-type:parameter data-type:name="640 750LP" />
         </transforms:log>
         <transforms:log transforms:offset="1"  transforms:decades="4" >
           <data-type:parameter data-type:name="*640 750LP" />
         </transforms:log>
         <transforms:log transforms:offset="1"  transforms:decades="4" >
           <data-type:parameter data-type:name="561 750LP" />
         </transforms:log>
         <transforms:log transforms:offset="1"  transforms:decades="4" >
           <data-type:parameter data-type:name="*561 750LP" />
         </transforms:log>
         <transforms:log transforms:offset="1"  transforms:decades="4.8164799306" >
           <data-type:parameter data-type:name="*ADC 19" />
         </transforms:log>
         <transforms:log transforms:offset="1"  transforms:decades="4.8164799306" >
           <data-type:parameter data-type:name="*ADC 20" />
         </transforms:log>
         <transforms:log transforms:offset="1"  transforms:decades="4.8164799306" >
           <data-type:parameter data-type:name="*ADC 21" />
         </transforms:log>
         <transforms:log transforms:offset="1"  transforms:decades="4.8164799306" >
           <data-type:parameter data-type:name="*ADC 22" />
         </transforms:log>
         <transforms:log transforms:offset="1"  transforms:decades="4.8164799306" >
           <data-type:parameter data-type:name="*ADC 23" />
         </transforms:log>
         <transforms:log transforms:offset="1"  transforms:decades="4.8164799306" >
           <data-type:parameter data-type:name="*ADC 24" />
         </transforms:log>
         <transforms:linear transforms:minRange="134.9979400635"  transforms:maxRange="135"  gain="0.0020599365" >
           <data-type:parameter data-type:name="TIME" />
         </transforms:linear>
       </Transformations>
       <Keywords>
         <Keyword name="FJ_FCS_VERSION"  value="3" />
         <Keyword name="APPLICATION"  value="BD FACS    Sortware 1.2.0.142" />
         <Keyword name="$BEGINANALYSIS"  value="0" />
         <Keyword name="$BEGINDATA"  value="6693                " />
         <Keyword name="$BEGINSTEXT"  value="256" />
         <Keyword name="$BTIM"  value="13:49:39:12" />
         <Keyword name="$BYTEORD"  value="1,2,3,4" />
         <Keyword name="$CYT"  value="BD Influx System (USB)" />
         <Keyword name="$CYTSN"  value="X0R400001" />
         <Keyword name="$DATATYPE"  value="I" />
         <Keyword name="$DATE"  value="24-JUL-2019" />
         <Keyword name="DEFLECTIONGAIN"  value="70" />
         <Keyword name="DROPAMPLITUDE"  value="4.66" />
         <Keyword name="DROPDELAY"  value="31.8076" />
         <Keyword name="DROPFREQUENCY"  value="38.80" />
         <Keyword name="DROPPHASE"  value="0xFFFF" />
         <Keyword name="$ENDANALYSIS"  value="0" />
         <Keyword name="$ENDDATA"  value="44428               " />
         <Keyword name="$ENDSTEXT"  value="6692                " />
         <Keyword name="$ETIM"  value="13:51:54:08" />
         <Keyword name="EXTRACOIN"  value="4" />
         <Keyword name="$FIL"  value="C:\Users\ADMIN\Documents\BD\Sortware\FCS\2019\Nathan\Tekle\24 07 19\screen_purity check.fcs" />
         <Keyword name="FIRMWAREVERSION"  value="7.5.1.3.16" />
         <Keyword name="FLASHCHARGE"  value="Off" />
         <Keyword name="LASER1DELAY"  value="0" />
         <Keyword name="LASER1NAME"  value="Laser 1" />
         <Keyword name="LASER1POWER"  value="0" />
         <Keyword name="LASER1WAVELENGTH"  value="0" />
         <Keyword name="LASER2DELAY"  value="9.59" />
         <Keyword name="LASER2NAME"  value="Laser 2" />
         <Keyword name="LASER2POWER"  value="0" />
         <Keyword name="LASER2WAVELENGTH"  value="0" />
         <Keyword name="LASER3DELAY"  value="14.42" />
         <Keyword name="LASER3NAME"  value="Laser 3" />
         <Keyword name="LASER3POWER"  value="0" />
         <Keyword name="LASER3WAVELENGTH"  value="0" />
         <Keyword name="LASER4DELAY"  value="19.46" />
         <Keyword name="LASER4NAME"  value="Laser 4" />
         <Keyword name="LASER4POWER"  value="0" />
         <Keyword name="LASER4WAVELENGTH"  value="0" />
         <Keyword name="$MODE"  value="L" />
         <Keyword name="$NEXTDATA"  value="0" />
         <Keyword name="NOZZLEDIAMETER"  value="0" />
         <Keyword name="NUMDROPS"  value="1.0" />
         <Keyword name="NUMSORTWAYS"  value="2" />
         <Keyword name="$PAR"  value="53" />
         <Keyword name="PROCESSORS"  value="8" />
         <Keyword name="SHEATHPRESSURE"  value="0" />
         <Keyword name="$SMNO"  value="002" />
         <Keyword name="SORTBUCKETDEFLECTION1"  value="-0.60" />
         <Keyword name="SORTBUCKETLIMIT1"  value="2147483647" />
         <Keyword name="SORTMODE"  value="Purify" />
         <Keyword name="SPILL"  value="24,FSC,SSC,488 530_40,488 670_30,488 710_50,405 460_50,405 520_35,405 610_20,405 660_20,405 710_50,405 750LP,640 670_30,640 720_40,561 585_29,561 610_20,561 670_30,640 750LP,561 750LP,ADC 19,ADC 20,ADC 21,ADC 22,ADC 23,ADC 24,1,0,0,0,0,0,0,0,0,0,0,0,0,0,0,0,0,0,0,0,0,0,0,0,0,1,0,0,0,0,0,0,0,0,0,0,0,0,0,0,0,0,0,0,0,0,0,0,0,0,1,0,0,0,0,0,0,0,0,0,0,0,0,0,0,0,0,0,0,0,0,0,0,0,0,1,0,0,0,0,0,0,0,0,0,0,0,0,0,0,0,0,0,0,0,0,0,0,0,0,1,0,0,0,0,0,0,0,0,0,0,0,0,0,0,0,0,0,0,0,0,0,0,0,0,1,0,0,0,0,0,0,0,0,0,0,0,0,0,0,0,0,0,0,0,0,0,0,0,0,1,0,0,0,0,0,0,0,0,0,0,0,0,0,0,0,0,0,0,0,0,0,0,0,0,1,0,0,0,0,0,0,0,0,0,0,0,0,0,0,0,0,0,0,0,0,0,0,0,0,1,0,0,0,0,0,0,0,0,0,0,0,0,0,0,0,0,0,0,0,0,0,0,0,0,1,0,0,0,0,0,0,0,0,0,0,0,0,0,0,0,0,0,0,0,0,0,0,0,0,1,0,0,0,0,0,0,0,0,0,0,0,0,0,0,0,0,0,0,0,0,0,0,0,0,1,0,0,0,0,0,0,0,0,0,0,0,0,0,0,0,0,0,0,0,0,0,0,0,0,1,0,0,0,0,0,0,0,0,0,0,0,0,0,0,0,0,0,0,0,0,0,0,0,0,1,0,0,0,0,0,0,0,0,0,0,0,0,0,0,0,0,0,0,0,0,0,0,0,0,1,0,0,0,0,0,0,0,0,0,0,0,0,0,0,0,0,0,0,0,0,0,0,0,0,1,0,0,0,0,0,0,0,0,0,0,0,0,0,0,0,0,0,0,0,0,0,0,0,0,1,0,0,0,0,0,0,0,0,0,0,0,0,0,0,0,0,0,0,0,0,0,0,0,0,1,0,0,0,0,0,0,0,0,0,0,0,0,0,0,0,0,0,0,0,0,0,0,0,0,1,0,0,0,0,0,0,0,0,0,0,0,0,0,0,0,0,0,0,0,0,0,0,0,0,1,0,0,0,0,0,0,0,0,0,0,0,0,0,0,0,0,0,0,0,0,0,0,0,0,1,0,0,0,0,0,0,0,0,0,0,0,0,0,0,0,0,0,0,0,0,0,0,0,0,1,0,0,0,0,0,0,0,0,0,0,0,0,0,0,0,0,0,0,0,0,0,0,0,0,1,0,0,0,0,0,0,0,0,0,0,0,0,0,0,0,0,0,0,0,0,0,0,0,0,1" />
         <Keyword name="STREAMFOCUS"  value="14.82" />
         <Keyword name="$SYS"  value="Windows 7 Version 6.1.7601.65536" />
         <Keyword name="TIMEMAXSCALE"  value="100" />
         <Keyword name="$TIMESTEP"  value="0.01" />
         <Keyword name="$TOT"  value="356                 " />
         <Keyword name="$TR"  value="FSC,3000" />
         <Keyword name="UTOPEXBUILD"  value="1.2.0.108" />
         <Keyword name="VOLTAGECHANGED"  value="0" />
         <Keyword name="$P1B"  value="16" />
         <Keyword name="P1CHANNELTYPE"  value="2" />
         <Keyword name="$P1E"  value="0,0" />
         <Keyword name="$P1N"  value="Trigger Pulse Width" />
         <Keyword name="$P1R"  value="65536" />
         <Keyword name="$P2B"  value="16" />
         <Keyword name="P2CHANNELTYPE"  value="1" />
         <Keyword name="$P2E"  value="0,0" />
         <Keyword name="$P2N"  value="Time 1" />
         <Keyword name="$P2R"  value="65536" />
         <Keyword name="$P2S"  value="Time 1" />
         <Keyword name="$P3B"  value="16" />
         <Keyword name="P3CHANNELTYPE"  value="1" />
         <Keyword name="$P3E"  value="0,0" />
         <Keyword name="$P3N"  value="Time 2" />
         <Keyword name="$P3R"  value="65536" />
         <Keyword name="$P3S"  value="Time 2" />
         <Keyword name="$P4B"  value="16" />
         <Keyword name="P4CHANNELTYPE"  value="1" />
         <Keyword name="$P4E"  value="0,0" />
         <Keyword name="$P4N"  value="Time 3" />
         <Keyword name="$P4R"  value="65536" />
         <Keyword name="$P5B"  value="16" />
         <Keyword name="P5CHANNELTYPE"  value="10" />
         <Keyword name="$P5E"  value="0,0" />
         <Keyword name="$P5N"  value="Drop Phase" />
         <Keyword name="$P5R"  value="65536" />
         <Keyword name="$P6B"  value="16" />
         <Keyword name="P6CHANNELTYPE"  value="7" />
         <Keyword name="$P6E"  value="0,0" />
         <Keyword name="$P6N"  value="ROI Bits 1-16" />
         <Keyword name="$P6R"  value="65536" />
         <Keyword name="$P7B"  value="16" />
         <Keyword name="P7CHANNELTYPE"  value="7" />
         <Keyword name="$P7E"  value="0,0" />
         <Keyword name="$P7N"  value="ROI Bits 17-32" />
         <Keyword name="$P7R"  value="65536" />
         <Keyword name="$P8B"  value="16" />
         <Keyword name="P8CHANNELTYPE"  value="8" />
         <Keyword name="$P8E"  value="0,0" />
         <Keyword name="$P8N"  value="Classifier Bits" />
         <Keyword name="$P8R"  value="65536" />
         <Keyword name="$P9B"  value="16" />
         <Keyword name="P9CHANNELTYPE"  value="11" />
         <Keyword name="$P9E"  value="0,0" />
         <Keyword name="$P9N"  value="Sort Result Bits" />
         <Keyword name="$P9R"  value="65536" />
         <Keyword name="$P10B"  value="16" />
         <Keyword name="P10CHANNELTYPE"  value="9" />
         <Keyword name="$P10E"  value="0,0" />
         <Keyword name="$P10N"  value="Sort Enable Bits" />
         <Keyword name="$P10R"  value="65536" />
         <Keyword name="$P11B"  value="16" />
         <Keyword name="P11CHANNELTYPE"  value="3" />
         <Keyword name="$P11E"  value="0,0" />
         <Keyword name="P11LASER"  value="1" />
         <Keyword name="$P11N"  value="FSC" />
         <Keyword name="$P11R"  value="65536" />
         <Keyword name="$P11V"  value="22.69048" />
         <Keyword name="$P12B"  value="16" />
         <Keyword name="P12CHANNELTYPE"  value="6" />
         <Keyword name="$P12E"  value="0,0" />
         <Keyword name="$P12N"  value="*FSC" />
         <Keyword name="$P12R"  value="65536" />
         <Keyword name="$P13B"  value="16" />
         <Keyword name="P13CHANNELTYPE"  value="3" />
         <Keyword name="$P13E"  value="0,0" />
         <Keyword name="P13LASER"  value="1" />
         <Keyword name="$P13N"  value="SSC" />
         <Keyword name="$P13R"  value="65536" />
         <Keyword name="$P13V"  value="27.12906" />
         <Keyword name="$P14B"  value="16" />
         <Keyword name="P14CHANNELTYPE"  value="6" />
         <Keyword name="$P14E"  value="0,0" />
         <Keyword name="$P14N"  value="*SSC" />
         <Keyword name="$P14R"  value="65536" />
         <Keyword name="$P15B"  value="16" />
         <Keyword name="P15CHANNELTYPE"  value="3" />
         <Keyword name="$P15E"  value="4,1" />
         <Keyword name="P15LASER"  value="1" />
         <Keyword name="$P15N"  value="488 530_40" />
         <Keyword name="$P15R"  value="65536" />
         <Keyword name="$P15S"  value="GFP" />
         <Keyword name="$P15V"  value="26.28861" />
         <Keyword name="$P16B"  value="16" />
         <Keyword name="P16CHANNELTYPE"  value="6" />
         <Keyword name="$P16E"  value="4,1" />
         <Keyword name="$P16N"  value="*488 530_40" />
         <Keyword name="$P16R"  value="65536" />
         <Keyword name="$P16S"  value="GFP" />
         <Keyword name="$P17B"  value="16" />
         <Keyword name="P17CHANNELTYPE"  value="3" />
         <Keyword name="$P17E"  value="4,1" />
         <Keyword name="P17LASER"  value="1" />
         <Keyword name="$P17N"  value="488 670_30" />
         <Keyword name="$P17R"  value="65536" />
         <Keyword name="$P17V"  value="47.9351" />
         <Keyword name="$P18B"  value="16" />
         <Keyword name="P18CHANNELTYPE"  value="6" />
         <Keyword name="$P18E"  value="4,1" />
         <Keyword name="$P18N"  value="*488 670_30" />
         <Keyword name="$P18R"  value="65536" />
         <Keyword name="$P19B"  value="16" />
         <Keyword name="P19CHANNELTYPE"  value="3" />
         <Keyword name="$P19E"  value="4,1" />
         <Keyword name="P19LASER"  value="1" />
         <Keyword name="$P19N"  value="488 710_50" />
         <Keyword name="$P19R"  value="65536" />
         <Keyword name="$P19V"  value="56.37074" />
         <Keyword name="$P20B"  value="16" />
         <Keyword name="P20CHANNELTYPE"  value="6" />
         <Keyword name="$P20E"  value="4,1" />
         <Keyword name="$P20N"  value="*488 710_50" />
         <Keyword name="$P20R"  value="65536" />
         <Keyword name="$P21B"  value="16" />
         <Keyword name="P21CHANNELTYPE"  value="3" />
         <Keyword name="$P21E"  value="4,1" />
         <Keyword name="P21LASER"  value="2" />
         <Keyword name="$P21N"  value="405 460_50" />
         <Keyword name="$P21R"  value="65536" />
         <Keyword name="$P21V"  value="30.70236" />
         <Keyword name="$P22B"  value="16" />
         <Keyword name="P22CHANNELTYPE"  value="6" />
         <Keyword name="$P22E"  value="4,1" />
         <Keyword name="$P22N"  value="*405 460_50" />
         <Keyword name="$P22R"  value="65536" />
         <Keyword name="$P23B"  value="16" />
         <Keyword name="P23CHANNELTYPE"  value="3" />
         <Keyword name="$P23E"  value="4,1" />
         <Keyword name="P23LASER"  value="2" />
         <Keyword name="$P23N"  value="405 520_35" />
         <Keyword name="$P23R"  value="65536" />
         <Keyword name="$P23V"  value="39.57097" />
         <Keyword name="$P24B"  value="16" />
         <Keyword name="P24CHANNELTYPE"  value="6" />
         <Keyword name="$P24E"  value="4,1" />
         <Keyword name="$P24N"  value="*405 520_35" />
         <Keyword name="$P24R"  value="65536" />
         <Keyword name="$P25B"  value="16" />
         <Keyword name="P25CHANNELTYPE"  value="3" />
         <Keyword name="$P25E"  value="4,1" />
         <Keyword name="P25LASER"  value="2" />
         <Keyword name="$P25N"  value="405 610_20" />
         <Keyword name="$P25R"  value="65536" />
         <Keyword name="$P25V"  value="47.7707" />
         <Keyword name="$P26B"  value="16" />
         <Keyword name="P26CHANNELTYPE"  value="6" />
         <Keyword name="$P26E"  value="4,1" />
         <Keyword name="$P26N"  value="*405 610_20" />
         <Keyword name="$P26R"  value="65536" />
         <Keyword name="$P27B"  value="16" />
         <Keyword name="P27CHANNELTYPE"  value="3" />
         <Keyword name="$P27E"  value="4,1" />
         <Keyword name="P27LASER"  value="2" />
         <Keyword name="$P27N"  value="405 660_20" />
         <Keyword name="$P27R"  value="65536" />
         <Keyword name="$P27V"  value="46.81529" />
         <Keyword name="$P28B"  value="16" />
         <Keyword name="P28CHANNELTYPE"  value="6" />
         <Keyword name="$P28E"  value="4,1" />
         <Keyword name="$P28N"  value="*405 660_20" />
         <Keyword name="$P28R"  value="65536" />
         <Keyword name="$P29B"  value="16" />
         <Keyword name="P29CHANNELTYPE"  value="3" />
         <Keyword name="$P29E"  value="4,1" />
         <Keyword name="P29LASER"  value="2" />
         <Keyword name="$P29N"  value="405 710_50" />
         <Keyword name="$P29R"  value="65536" />
         <Keyword name="$P29V"  value="52.84612" />
         <Keyword name="$P30B"  value="16" />
         <Keyword name="P30CHANNELTYPE"  value="6" />
         <Keyword name="$P30E"  value="4,1" />
         <Keyword name="$P30N"  value="*405 710_50" />
         <Keyword name="$P30R"  value="65536" />
         <Keyword name="$P31B"  value="16" />
         <Keyword name="P31CHANNELTYPE"  value="3" />
         <Keyword name="$P31E"  value="4,1" />
         <Keyword name="P31LASER"  value="2" />
         <Keyword name="$P31N"  value="405 750LP" />
         <Keyword name="$P31R"  value="65536" />
         <Keyword name="$P31V"  value="66.19099" />
         <Keyword name="$P32B"  value="16" />
         <Keyword name="P32CHANNELTYPE"  value="6" />
         <Keyword name="$P32E"  value="4,1" />
         <Keyword name="$P32N"  value="*405 750LP" />
         <Keyword name="$P32R"  value="65536" />
         <Keyword name="$P33B"  value="16" />
         <Keyword name="P33CHANNELTYPE"  value="3" />
         <Keyword name="$P33E"  value="4,1" />
         <Keyword name="P33LASER"  value="3" />
         <Keyword name="$P33N"  value="640 670_30" />
         <Keyword name="$P33R"  value="65536" />
         <Keyword name="$P33V"  value="51.424" />
         <Keyword name="$P34B"  value="16" />
         <Keyword name="P34CHANNELTYPE"  value="6" />
         <Keyword name="$P34E"  value="4,1" />
         <Keyword name="$P34N"  value="*640 670_30" />
         <Keyword name="$P34R"  value="65536" />
         <Keyword name="$P35B"  value="16" />
         <Keyword name="P35CHANNELTYPE"  value="3" />
         <Keyword name="$P35E"  value="4,1" />
         <Keyword name="P35LASER"  value="3" />
         <Keyword name="$P35N"  value="640 720_40" />
         <Keyword name="$P35R"  value="65536" />
         <Keyword name="$P35V"  value="59.44798" />
         <Keyword name="$P36B"  value="16" />
         <Keyword name="P36CHANNELTYPE"  value="6" />
         <Keyword name="$P36E"  value="4,1" />
         <Keyword name="$P36N"  value="*640 720_40" />
         <Keyword name="$P36R"  value="65536" />
         <Keyword name="$P37B"  value="16" />
         <Keyword name="P37CHANNELTYPE"  value="3" />
         <Keyword name="$P37E"  value="4,1" />
         <Keyword name="P37LASER"  value="4" />
         <Keyword name="$P37N"  value="561 585_29" />
         <Keyword name="$P37R"  value="65536" />
         <Keyword name="$P37V"  value="50.46789" />
         <Keyword name="$P38B"  value="16" />
         <Keyword name="P38CHANNELTYPE"  value="6" />
         <Keyword name="$P38E"  value="4,1" />
         <Keyword name="$P38N"  value="*561 585_29" />
         <Keyword name="$P38R"  value="65536" />
         <Keyword name="$P39B"  value="16" />
         <Keyword name="P39CHANNELTYPE"  value="3" />
         <Keyword name="$P39E"  value="4,1" />
         <Keyword name="P39LASER"  value="4" />
         <Keyword name="$P39N"  value="561 610_20" />
         <Keyword name="$P39R"  value="65536" />
         <Keyword name="$P39V"  value="57.59023" />
         <Keyword name="$P40B"  value="16" />
         <Keyword name="P40CHANNELTYPE"  value="6" />
         <Keyword name="$P40E"  value="4,1" />
         <Keyword name="$P40N"  value="*561 610_20" />
         <Keyword name="$P40R"  value="65536" />
         <Keyword name="$P41B"  value="16" />
         <Keyword name="P41CHANNELTYPE"  value="3" />
         <Keyword name="$P41E"  value="4,1" />
         <Keyword name="P41LASER"  value="4" />
         <Keyword name="$P41N"  value="561 670_30" />
         <Keyword name="$P41R"  value="65536" />
         <Keyword name="$P41V"  value="59.97877" />
         <Keyword name="$P42B"  value="16" />
         <Keyword name="P42CHANNELTYPE"  value="6" />
         <Keyword name="$P42E"  value="4,1" />
         <Keyword name="$P42N"  value="*561 670_30" />
         <Keyword name="$P42R"  value="65536" />
         <Keyword name="$P43B"  value="16" />
         <Keyword name="P43CHANNELTYPE"  value="3" />
         <Keyword name="$P43E"  value="4,1" />
         <Keyword name="P43LASER"  value="3" />
         <Keyword name="$P43N"  value="640 750LP" />
         <Keyword name="$P43R"  value="65536" />
         <Keyword name="$P43V"  value="62.6327" />
         <Keyword name="$P44B"  value="16" />
         <Keyword name="P44CHANNELTYPE"  value="6" />
         <Keyword name="$P44E"  value="4,1" />
         <Keyword name="$P44N"  value="*640 750LP" />
         <Keyword name="$P44R"  value="65536" />
         <Keyword name="$P45B"  value="16" />
         <Keyword name="P45CHANNELTYPE"  value="3" />
         <Keyword name="$P45E"  value="4,1" />
         <Keyword name="P45LASER"  value="4" />
         <Keyword name="$P45N"  value="561 750LP" />
         <Keyword name="$P45R"  value="65536" />
         <Keyword name="$P45V"  value="70.0637" />
         <Keyword name="$P46B"  value="16" />
         <Keyword name="P46CHANNELTYPE"  value="6" />
         <Keyword name="$P46E"  value="4,1" />
         <Keyword name="$P46N"  value="*561 750LP" />
         <Keyword name="$P46R"  value="65536" />
         <Keyword name="$P47B"  value="16" />
         <Keyword name="P47CHANNELTYPE"  value="6" />
         <Keyword name="$P47E"  value="0,0" />
         <Keyword name="$P47N"  value="*ADC 19" />
         <Keyword name="$P47R"  value="65536" />
         <Keyword name="$P48B"  value="16" />
         <Keyword name="P48CHANNELTYPE"  value="6" />
         <Keyword name="$P48E"  value="0,0" />
         <Keyword name="$P48N"  value="*ADC 20" />
         <Keyword name="$P48R"  value="65536" />
         <Keyword name="$P49B"  value="16" />
         <Keyword name="P49CHANNELTYPE"  value="6" />
         <Keyword name="$P49E"  value="0,0" />
         <Keyword name="$P49N"  value="*ADC 21" />
         <Keyword name="$P49R"  value="65536" />
         <Keyword name="$P50B"  value="16" />
         <Keyword name="P50CHANNELTYPE"  value="6" />
         <Keyword name="$P50E"  value="0,0" />
         <Keyword name="$P50N"  value="*ADC 22" />
         <Keyword name="$P50R"  value="65536" />
         <Keyword name="$P51B"  value="16" />
         <Keyword name="P51CHANNELTYPE"  value="6" />
         <Keyword name="$P51E"  value="0,0" />
         <Keyword name="$P51N"  value="*ADC 23" />
         <Keyword name="$P51R"  value="65536" />
         <Keyword name="$P52B"  value="16" />
         <Keyword name="P52CHANNELTYPE"  value="6" />
         <Keyword name="$P52E"  value="0,0" />
         <Keyword name="$P52N"  value="*ADC 24" />
         <Keyword name="$P52R"  value="65536" />
         <Keyword name="$P53B"  value="16" />
         <Keyword name="$P53E"  value="0,0" />
         <Keyword name="$P53N"  value="TIME" />
         <Keyword name="$P53R"  value="65536" />
         <Keyword name="$P1S"  value="" />
         <Keyword name="$P4S"  value="" />
         <Keyword name="$P5S"  value="" />
         <Keyword name="$P6S"  value="" />
         <Keyword name="$P7S"  value="" />
         <Keyword name="$P8S"  value="" />
         <Keyword name="$P9S"  value="" />
         <Keyword name="$P10S"  value="" />
         <Keyword name="$P11S"  value="" />
         <Keyword name="$P12S"  value="" />
         <Keyword name="$P13S"  value="" />
         <Keyword name="$P14S"  value="" />
         <Keyword name="$P17S"  value="" />
         <Keyword name="$P18S"  value="" />
         <Keyword name="$P19S"  value="" />
         <Keyword name="$P20S"  value="" />
         <Keyword name="$P21S"  value="" />
         <Keyword name="$P22S"  value="" />
         <Keyword name="$P23S"  value="" />
         <Keyword name="$P24S"  value="" />
         <Keyword name="$P25S"  value="" />
         <Keyword name="$P26S"  value="" />
         <Keyword name="$P27S"  value="" />
         <Keyword name="$P28S"  value="" />
         <Keyword name="$P29S"  value="" />
         <Keyword name="$P30S"  value="" />
         <Keyword name="$P31S"  value="" />
         <Keyword name="$P32S"  value="" />
         <Keyword name="$P33S"  value="" />
         <Keyword name="$P34S"  value="" />
         <Keyword name="$P35S"  value="" />
         <Keyword name="$P36S"  value="" />
         <Keyword name="$P37S"  value="" />
         <Keyword name="$P38S"  value="" />
         <Keyword name="$P39S"  value="" />
         <Keyword name="$P40S"  value="" />
         <Keyword name="$P41S"  value="" />
         <Keyword name="$P42S"  value="" />
         <Keyword name="$P43S"  value="" />
         <Keyword name="$P44S"  value="" />
         <Keyword name="$P45S"  value="" />
         <Keyword name="$P46S"  value="" />
         <Keyword name="$P47S"  value="" />
         <Keyword name="$P48S"  value="" />
         <Keyword name="$P49S"  value="" />
         <Keyword name="$P50S"  value="" />
         <Keyword name="$P51S"  value="" />
         <Keyword name="$P52S"  value="" />
         <Keyword name="$P53S"  value="" />
       </Keywords>
       <SampleNode name="C:\Users\ADMIN\Documents\BD\Sortware\FCS\2019\Nathan\Tekle\24 07 19\screen_purity check.fcs"  annotation=""  owningGroup=""  expanded="1"  sortPriority="10"  count="356"  sampleID="3" >
         <Graph smoothing="0"  backColor="#ffffff"  foreColor="#000000"  heatMapStatParameter="ROI Bits 1-16"  type="Pseudocolor"  fast="1" >
           <Axis dimension="x"  name="FSC"  label=""  auto="auto" />
           <Axis dimension="y"  name="SSC"  label=""  auto="auto" />
           <GraphSettings level="5%"  smoothingHighResolution="1"  contourHighResolution="1"  histogramSmoothingCount="0"  graphResolution="256"  showOutliers="0"  drawLargeDots="0"  dotsToDraw="8000"  tint="le.chartfill.tinted.40"  lineWeight="le.lineweight.normal"  lineStyle="le.linestyle.solid" />
           <GraphEnvironment showGrid="0"  showAxes="tnlTNL"  showGates="1"  showFreqOnPlots="1"  showGateNameOnPlots="1"  showMedians="0"  showUncomped="0"  addEventParam="0"  lastYAxisName="" >
             <TextTraits font="SansSerif"  size="11"  name="Labels"  style="plain"  color="#000000"  background="#00ffffff"  just="left" />
             <TextTraits font="SansSerif"  size="11"  name="LayoutGates"  style="plain"  color="#000000"  background="#00ffffff"  just="left" />
             <TextTraits font="SansSerif"  size="9"  name="Numbers"  style="plain"  color="#000000"  background="#00ffffff"  just="left" />
             <TextTraits font="SansSerif"  size="9"  name="Legend"  style="plain"  color="#000000"  background="#00ffffff"  just="left" />
             <WindowPosition x="620"  y="20"  width="390"  height="582"  displayed="1"  panelState="---" />
           </GraphEnvironment>
         </Graph>
         <Subpopulations>
           <Population name="Alive"  annotation=""  owningGroup="All Samples"  expanded="1"  sortPriority="10"  count="120" >
             <Graph smoothing="0"  backColor="#ffffff"  foreColor="#000000"  heatMapStatParameter="ROI Bits 1-16"  type="Pseudocolor"  fast="1" >
               <Axis dimension="x"  name="FSC"  label=""  auto="auto" />
               <Axis dimension="y"  name="SSC"  label=""  auto="auto" />
               <GraphSettings level="5%"  smoothingHighResolution="1"  contourHighResolution="1"  histogramSmoothingCount="0"  graphResolution="256"  showOutliers="0"  drawLargeDots="0"  dotsToDraw="8000"  tint="le.chartfill.tinted.40"  lineWeight="le.lineweight.normal"  lineStyle="le.linestyle.solid" />
               <GraphEnvironment showGrid="0"  showAxes="tnlTNL"  showGates="1"  showFreqOnPlots="1"  showGateNameOnPlots="1"  showMedians="0"  showUncomped="0"  addEventParam="0"  lastYAxisName="" >
                 <TextTraits font="SansSerif"  size="11"  name="Labels"  style="plain"  color="#000000"  background="#00ffffff"  just="left" />
                 <TextTraits font="SansSerif"  size="11"  name="LayoutGates"  style="plain"  color="#000000"  background="#00ffffff"  just="left" />
                 <TextTraits font="SansSerif"  size="9"  name="Numbers"  style="plain"  color="#000000"  background="#00ffffff"  just="left" />
                 <TextTraits font="SansSerif"  size="9"  name="Legend"  style="plain"  color="#000000"  background="#00ffffff"  just="left" />
                 <WindowPosition x="620"  y="20"  width="390"  height="582"  displayed="1"  panelState="---" />
               </GraphEnvironment>
               <WindowPosition x="620"  y="20"  width="390"  height="582" />
             </Graph>
             <Gate gating:id="ID644132650" >
               <gating:PolygonGate eventsInside="1"  annoOffsetX="46"  annoOffsetY="36"  tint="#000000"  isTinted="0"  lineWeight="Normal"  userDefined="1"  quadId="-1"  gateResolution="256" >
                 <gating:dimension>
                   <data-type:fcs-dimension data-type:name="FSC" />
                 </gating:dimension>
                 <gating:dimension>
                   <data-type:fcs-dimension data-type:name="SSC" />
                 </gating:dimension>
                 <gating:vertex>
                   <gating:coordinate data-type:value="11014.4537815126" />
                   <gating:coordinate data-type:value="26396.4444444444" />
                 </gating:vertex>
                 <gating:vertex>
                   <gating:coordinate data-type:value="18999.9327731092" />
                   <gating:coordinate data-type:value="33981.6296296296" />
                 </gating:vertex>
                 <gating:vertex>
                   <gating:coordinate data-type:value="26434.6890756303" />
                   <gating:coordinate data-type:value="30037.3333333333" />
                 </gating:vertex>
                 <gating:vertex>
                   <gating:coordinate data-type:value="25333.243697479" />
                   <gating:coordinate data-type:value="19114.6666666667" />
                 </gating:vertex>
                 <gating:vertex>
                   <gating:coordinate data-type:value="19550.6554621849" />
                   <gating:coordinate data-type:value="8495.4074074074" />
                 </gating:vertex>
                 <gating:vertex>
                   <gating:coordinate data-type:value="10739.0924369748" />
                   <gating:coordinate data-type:value="6068.1481481481" />
                 </gating:vertex>
                 <gating:vertex>
                   <gating:coordinate data-type:value="7710.1176470588" />
                   <gating:coordinate data-type:value="11529.4814814815" />
                 </gating:vertex>
                 <gating:vertex>
                   <gating:coordinate data-type:value="8536.2016806723" />
                   <gating:coordinate data-type:value="20935.1111111111" />
                 </gating:vertex>
               </gating:PolygonGate>
             </Gate>
             <Subpopulations>
               <Population name="5 % gate"  annotation=""  owningGroup="All Samples"  expanded="1"  sortPriority="10"  count="84" >
                 <Graph smoothing="0"  backColor="#ffffff"  foreColor="#000000"  heatMapStatParameter="ROI Bits 1-16"  type="Pseudocolor"  fast="1" >
                   <Axis dimension="x"  name="488 530_40"  label=""  auto="auto" />
                   <Axis dimension="y"  name="SSC"  label=""  auto="auto" />
                   <GraphSettings level="5%"  smoothingHighResolution="1"  contourHighResolution="1"  histogramSmoothingCount="0"  graphResolution="256"  showOutliers="0"  drawLargeDots="0"  dotsToDraw="8000"  tint="le.chartfill.tinted.40"  lineWeight="le.lineweight.normal"  lineStyle="le.linestyle.solid" />
                   <GraphEnvironment showGrid="0"  showAxes="tnlTNL"  showGates="1"  showFreqOnPlots="1"  showGateNameOnPlots="1"  showMedians="0"  showUncomped="0"  addEventParam="0"  lastYAxisName="" >
                     <TextTraits font="SansSerif"  size="11"  name="Labels"  style="plain"  color="#000000"  background="#00ffffff"  just="left" />
                     <TextTraits font="SansSerif"  size="11"  name="LayoutGates"  style="plain"  color="#000000"  background="#00ffffff"  just="left" />
                     <TextTraits font="SansSerif"  size="9"  name="Numbers"  style="plain"  color="#000000"  background="#00ffffff"  just="left" />
                     <TextTraits font="SansSerif"  size="9"  name="Legend"  style="plain"  color="#000000"  background="#00ffffff"  just="left" />
                     <WindowPosition x="620"  y="20"  width="390"  height="582"  displayed="1"  panelState="---" />
                   </GraphEnvironment>
                 </Graph>
                 <Gate gating:id="ID1452041105"  gating:parent_id="ID644132650" >
                   <gating:RectangleGate eventsInside="1"  annoOffsetX="0"  annoOffsetY="0"  tint="#000000"  isTinted="0"  lineWeight="Normal"  userDefined="1"  percentX="0"  percentY="0" >
                     <gating:dimension gating:min="8.401749869294337"  gating:max="14.443214647272812" >
                       <data-type:fcs-dimension data-type:name="488 530_40" />
                     </gating:dimension>
                     <gating:dimension gating:min="2123.8518518518517"  gating:max="48241.77777777778" >
                       <data-type:fcs-dimension data-type:name="SSC" />
                     </gating:dimension>
                   </gating:RectangleGate>
                 </Gate>
               </Population>
             </Subpopulations>
           </Population>
         </Subpopulations>
       </SampleNode>
     </Sample>
     <Sample>
       <DataSet uri="file:/J:/citiid_grp_nathan/Tekle/FACS%20Sorting/2019%2007%2024%20DUBs%20library%20KO%20screen,%20HeLaHIFGFP,%20hypoxia,%20low%205%25,%20Day%207/unstained_001.fcs"  sampleID="4" />
       <Transformations>
         <transforms:linear transforms:minRange="0"  transforms:maxRange="65536"  gain="1" >
           <data-type:parameter data-type:name="Trigger Pulse Width" />
         </transforms:linear>
         <transforms:linear transforms:minRange="0"  transforms:maxRange="15"  gain="0.0002288818" >
           <data-type:parameter data-type:name="Time 1" />
         </transforms:linear>
         <transforms:linear transforms:minRange="0"  transforms:maxRange="15"  gain="0.0002288818" >
           <data-type:parameter data-type:name="Time 2" />
         </transforms:linear>
         <transforms:linear transforms:minRange="0"  transforms:maxRange="15"  gain="0.0002288818" >
           <data-type:parameter data-type:name="Time 3" />
         </transforms:linear>
         <transforms:linear transforms:minRange="0"  transforms:maxRange="65536"  gain="1" >
           <data-type:parameter data-type:name="Drop Phase" />
         </transforms:linear>
         <transforms:log transforms:offset="1"  transforms:decades="4.8164799306" >
           <data-type:parameter data-type:name="ROI Bits 1-16" />
         </transforms:log>
         <transforms:log transforms:offset="1"  transforms:decades="4.8164799306" >
           <data-type:parameter data-type:name="ROI Bits 17-32" />
         </transforms:log>
         <transforms:linear transforms:minRange="0"  transforms:maxRange="65536"  gain="1" >
           <data-type:parameter data-type:name="Classifier Bits" />
         </transforms:linear>
         <transforms:log transforms:offset="1"  transforms:decades="4.8164799306" >
           <data-type:parameter data-type:name="Sort Result Bits" />
         </transforms:log>
         <transforms:linear transforms:minRange="0"  transforms:maxRange="65536"  gain="1" >
           <data-type:parameter data-type:name="Sort Enable Bits" />
         </transforms:linear>
         <transforms:linear transforms:minRange="0"  transforms:maxRange="65536"  gain="1" >
           <data-type:parameter data-type:name="FSC" />
         </transforms:linear>
         <transforms:log transforms:offset="1"  transforms:decades="4.8164799306" >
           <data-type:parameter data-type:name="*FSC" />
         </transforms:log>
         <transforms:linear transforms:minRange="0"  transforms:maxRange="65536"  gain="1" >
           <data-type:parameter data-type:name="SSC" />
         </transforms:linear>
         <transforms:log transforms:offset="1"  transforms:decades="4.8164799306" >
           <data-type:parameter data-type:name="*SSC" />
         </transforms:log>
         <transforms:log transforms:offset="1"  transforms:decades="4" >
           <data-type:parameter data-type:name="488 530_40" />
         </transforms:log>
         <transforms:log transforms:offset="1"  transforms:decades="4" >
           <data-type:parameter data-type:name="*488 530_40" />
         </transforms:log>
         <transforms:log transforms:offset="1"  transforms:decades="4" >
           <data-type:parameter data-type:name="488 670_30" />
         </transforms:log>
         <transforms:log transforms:offset="1"  transforms:decades="4" >
           <data-type:parameter data-type:name="*488 670_30" />
         </transforms:log>
         <transforms:log transforms:offset="1"  transforms:decades="4" >
           <data-type:parameter data-type:name="488 710_50" />
         </transforms:log>
         <transforms:log transforms:offset="1"  transforms:decades="4" >
           <data-type:parameter data-type:name="*488 710_50" />
         </transforms:log>
         <transforms:log transforms:offset="1"  transforms:decades="4" >
           <data-type:parameter data-type:name="405 460_50" />
         </transforms:log>
         <transforms:log transforms:offset="1"  transforms:decades="4" >
           <data-type:parameter data-type:name="*405 460_50" />
         </transforms:log>
         <transforms:log transforms:offset="1"  transforms:decades="4" >
           <data-type:parameter data-type:name="405 520_35" />
         </transforms:log>
         <transforms:log transforms:offset="1"  transforms:decades="4" >
           <data-type:parameter data-type:name="*405 520_35" />
         </transforms:log>
         <transforms:log transforms:offset="1"  transforms:decades="4" >
           <data-type:parameter data-type:name="405 610_20" />
         </transforms:log>
         <transforms:log transforms:offset="1"  transforms:decades="4" >
           <data-type:parameter data-type:name="*405 610_20" />
         </transforms:log>
         <transforms:log transforms:offset="1"  transforms:decades="4" >
           <data-type:parameter data-type:name="405 660_20" />
         </transforms:log>
         <transforms:log transforms:offset="1"  transforms:decades="4" >
           <data-type:parameter data-type:name="*405 660_20" />
         </transforms:log>
         <transforms:log transforms:offset="1"  transforms:decades="4" >
           <data-type:parameter data-type:name="405 710_50" />
         </transforms:log>
         <transforms:log transforms:offset="1"  transforms:decades="4" >
           <data-type:parameter data-type:name="*405 710_50" />
         </transforms:log>
         <transforms:log transforms:offset="1"  transforms:decades="4" >
           <data-type:parameter data-type:name="405 750LP" />
         </transforms:log>
         <transforms:log transforms:offset="1"  transforms:decades="4" >
           <data-type:parameter data-type:name="*405 750LP" />
         </transforms:log>
         <transforms:log transforms:offset="1"  transforms:decades="4" >
           <data-type:parameter data-type:name="640 670_30" />
         </transforms:log>
         <transforms:log transforms:offset="1"  transforms:decades="4" >
           <data-type:parameter data-type:name="*640 670_30" />
         </transforms:log>
         <transforms:log transforms:offset="1"  transforms:decades="4" >
           <data-type:parameter data-type:name="640 720_40" />
         </transforms:log>
         <transforms:log transforms:offset="1"  transforms:decades="4" >
           <data-type:parameter data-type:name="*640 720_40" />
         </transforms:log>
         <transforms:log transforms:offset="1"  transforms:decades="4" >
           <data-type:parameter data-type:name="561 585_29" />
         </transforms:log>
         <transforms:log transforms:offset="1"  transforms:decades="4" >
           <data-type:parameter data-type:name="*561 585_29" />
         </transforms:log>
         <transforms:log transforms:offset="1"  transforms:decades="4" >
           <data-type:parameter data-type:name="561 610_20" />
         </transforms:log>
         <transforms:log transforms:offset="1"  transforms:decades="4" >
           <data-type:parameter data-type:name="*561 610_20" />
         </transforms:log>
         <transforms:log transforms:offset="1"  transforms:decades="4" >
           <data-type:parameter data-type:name="561 670_30" />
         </transforms:log>
         <transforms:log transforms:offset="1"  transforms:decades="4" >
           <data-type:parameter data-type:name="*561 670_30" />
         </transforms:log>
         <transforms:log transforms:offset="1"  transforms:decades="4" >
           <data-type:parameter data-type:name="640 750LP" />
         </transforms:log>
         <transforms:log transforms:offset="1"  transforms:decades="4" >
           <data-type:parameter data-type:name="*640 750LP" />
         </transforms:log>
         <transforms:log transforms:offset="1"  transforms:decades="4" >
           <data-type:parameter data-type:name="561 750LP" />
         </transforms:log>
         <transforms:log transforms:offset="1"  transforms:decades="4" >
           <data-type:parameter data-type:name="*561 750LP" />
         </transforms:log>
         <transforms:log transforms:offset="1"  transforms:decades="4.8164799306" >
           <data-type:parameter data-type:name="*ADC 19" />
         </transforms:log>
         <transforms:log transforms:offset="1"  transforms:decades="4.8164799306" >
           <data-type:parameter data-type:name="*ADC 20" />
         </transforms:log>
         <transforms:log transforms:offset="1"  transforms:decades="4.8164799306" >
           <data-type:parameter data-type:name="*ADC 21" />
         </transforms:log>
         <transforms:log transforms:offset="1"  transforms:decades="4.8164799306" >
           <data-type:parameter data-type:name="*ADC 22" />
         </transforms:log>
         <transforms:log transforms:offset="1"  transforms:decades="4.8164799306" >
           <data-type:parameter data-type:name="*ADC 23" />
         </transforms:log>
         <transforms:log transforms:offset="1"  transforms:decades="4.8164799306" >
           <data-type:parameter data-type:name="*ADC 24" />
         </transforms:log>
         <transforms:linear transforms:minRange="0"  transforms:maxRange="15"  gain="0.1006711409" >
           <data-type:parameter data-type:name="TIME" />
         </transforms:linear>
       </Transformations>
       <Keywords>
         <Keyword name="FJ_FCS_VERSION"  value="3" />
         <Keyword name="APPLICATION"  value="BD FACS    Sortware 1.2.0.142" />
         <Keyword name="$BEGINANALYSIS"  value="0" />
         <Keyword name="$BEGINDATA"  value="6669                " />
         <Keyword name="$BEGINSTEXT"  value="256" />
         <Keyword name="$BTIM"  value="10:33:49:22" />
         <Keyword name="$BYTEORD"  value="1,2,3,4" />
         <Keyword name="$CYT"  value="BD Influx System (USB)" />
         <Keyword name="$CYTSN"  value="X0R400001" />
         <Keyword name="$DATATYPE"  value="I" />
         <Keyword name="$DATE"  value="24-JUL-2019" />
         <Keyword name="DEFLECTIONGAIN"  value="70" />
         <Keyword name="DROPAMPLITUDE"  value="4.50" />
         <Keyword name="DROPDELAY"  value="31.8076" />
         <Keyword name="DROPFREQUENCY"  value="38.80" />
         <Keyword name="DROPPHASE"  value="0xFFFF" />
         <Keyword name="$ENDANALYSIS"  value="0" />
         <Keyword name="$ENDDATA"  value="2126668             " />
         <Keyword name="$ENDSTEXT"  value="6668                " />
         <Keyword name="$ETIM"  value="10:34:04:24" />
         <Keyword name="EXTRACOIN"  value="4" />
         <Keyword name="$FIL"  value="C:\Users\ADMIN\Documents\BD\Sortware\FCS\2019\Nathan\Tekle\unstained_001.fcs" />
         <Keyword name="FIRMWAREVERSION"  value="7.5.1.3.16" />
         <Keyword name="FLASHCHARGE"  value="Off" />
         <Keyword name="LASER1DELAY"  value="0" />
         <Keyword name="LASER1NAME"  value="Laser 1" />
         <Keyword name="LASER1POWER"  value="0" />
         <Keyword name="LASER1WAVELENGTH"  value="0" />
         <Keyword name="LASER2DELAY"  value="9.59" />
         <Keyword name="LASER2NAME"  value="Laser 2" />
         <Keyword name="LASER2POWER"  value="0" />
         <Keyword name="LASER2WAVELENGTH"  value="0" />
         <Keyword name="LASER3DELAY"  value="14.42" />
         <Keyword name="LASER3NAME"  value="Laser 3" />
         <Keyword name="LASER3POWER"  value="0" />
         <Keyword name="LASER3WAVELENGTH"  value="0" />
         <Keyword name="LASER4DELAY"  value="19.46" />
         <Keyword name="LASER4NAME"  value="Laser 4" />
         <Keyword name="LASER4POWER"  value="0" />
         <Keyword name="LASER4WAVELENGTH"  value="0" />
         <Keyword name="$MODE"  value="L" />
         <Keyword name="$NEXTDATA"  value="0" />
         <Keyword name="NOZZLEDIAMETER"  value="0" />
         <Keyword name="NUMDROPS"  value="1.0" />
         <Keyword name="NUMSORTWAYS"  value="2" />
         <Keyword name="$PAR"  value="53" />
         <Keyword name="PROCESSORS"  value="8" />
         <Keyword name="SHEATHPRESSURE"  value="0" />
         <Keyword name="$SMNO"  value="001" />
         <Keyword name="SORTBUCKETDEFLECTION1"  value="-0.60" />
         <Keyword name="SORTBUCKETLIMIT1"  value="0" />
         <Keyword name="SORTMODE"  value="Purify" />
         <Keyword name="SPILL"  value="24,FSC,SSC,488 530_40,488 670_30,488 710_50,405 460_50,405 520_35,405 610_20,405 660_20,405 710_50,405 750LP,640 670_30,640 720_40,561 585_29,561 610_20,561 670_30,640 750LP,561 750LP,ADC 19,ADC 20,ADC 21,ADC 22,ADC 23,ADC 24,1,0,0,0,0,0,0,0,0,0,0,0,0,0,0,0,0,0,0,0,0,0,0,0,0,1,0,0,0,0,0,0,0,0,0,0,0,0,0,0,0,0,0,0,0,0,0,0,0,0,1,0,0,0,0,0,0,0,0,0,0,0,0,0,0,0,0,0,0,0,0,0,0,0,0,1,0,0,0,0,0,0,0,0,0,0,0,0,0,0,0,0,0,0,0,0,0,0,0,0,1,0,0,0,0,0,0,0,0,0,0,0,0,0,0,0,0,0,0,0,0,0,0,0,0,1,0,0,0,0,0,0,0,0,0,0,0,0,0,0,0,0,0,0,0,0,0,0,0,0,1,0,0,0,0,0,0,0,0,0,0,0,0,0,0,0,0,0,0,0,0,0,0,0,0,1,0,0,0,0,0,0,0,0,0,0,0,0,0,0,0,0,0,0,0,0,0,0,0,0,1,0,0,0,0,0,0,0,0,0,0,0,0,0,0,0,0,0,0,0,0,0,0,0,0,1,0,0,0,0,0,0,0,0,0,0,0,0,0,0,0,0,0,0,0,0,0,0,0,0,1,0,0,0,0,0,0,0,0,0,0,0,0,0,0,0,0,0,0,0,0,0,0,0,0,1,0,0,0,0,0,0,0,0,0,0,0,0,0,0,0,0,0,0,0,0,0,0,0,0,1,0,0,0,0,0,0,0,0,0,0,0,0,0,0,0,0,0,0,0,0,0,0,0,0,1,0,0,0,0,0,0,0,0,0,0,0,0,0,0,0,0,0,0,0,0,0,0,0,0,1,0,0,0,0,0,0,0,0,0,0,0,0,0,0,0,0,0,0,0,0,0,0,0,0,1,0,0,0,0,0,0,0,0,0,0,0,0,0,0,0,0,0,0,0,0,0,0,0,0,1,0,0,0,0,0,0,0,0,0,0,0,0,0,0,0,0,0,0,0,0,0,0,0,0,1,0,0,0,0,0,0,0,0,0,0,0,0,0,0,0,0,0,0,0,0,0,0,0,0,1,0,0,0,0,0,0,0,0,0,0,0,0,0,0,0,0,0,0,0,0,0,0,0,0,1,0,0,0,0,0,0,0,0,0,0,0,0,0,0,0,0,0,0,0,0,0,0,0,0,1,0,0,0,0,0,0,0,0,0,0,0,0,0,0,0,0,0,0,0,0,0,0,0,0,1,0,0,0,0,0,0,0,0,0,0,0,0,0,0,0,0,0,0,0,0,0,0,0,0,1,0,0,0,0,0,0,0,0,0,0,0,0,0,0,0,0,0,0,0,0,0,0,0,0,1" />
         <Keyword name="STREAMFOCUS"  value="14.82" />
         <Keyword name="$SYS"  value="Windows 7 Version 6.1.7601.65536" />
         <Keyword name="TIMEMAXSCALE"  value="100" />
         <Keyword name="$TIMESTEP"  value="0.01" />
         <Keyword name="$TOT"  value="20000               " />
         <Keyword name="$TR"  value="FSC,5404" />
         <Keyword name="UTOPEXBUILD"  value="1.2.0.108" />
         <Keyword name="VOLTAGECHANGED"  value="0" />
         <Keyword name="$P1B"  value="16" />
         <Keyword name="P1CHANNELTYPE"  value="2" />
         <Keyword name="$P1E"  value="0,0" />
         <Keyword name="$P1N"  value="Trigger Pulse Width" />
         <Keyword name="$P1R"  value="65536" />
         <Keyword name="$P2B"  value="16" />
         <Keyword name="P2CHANNELTYPE"  value="1" />
         <Keyword name="$P2E"  value="0,0" />
         <Keyword name="$P2N"  value="Time 1" />
         <Keyword name="$P2R"  value="65536" />
         <Keyword name="$P2S"  value="Time 1" />
         <Keyword name="$P3B"  value="16" />
         <Keyword name="P3CHANNELTYPE"  value="1" />
         <Keyword name="$P3E"  value="0,0" />
         <Keyword name="$P3N"  value="Time 2" />
         <Keyword name="$P3R"  value="65536" />
         <Keyword name="$P3S"  value="Time 2" />
         <Keyword name="$P4B"  value="16" />
         <Keyword name="P4CHANNELTYPE"  value="1" />
         <Keyword name="$P4E"  value="0,0" />
         <Keyword name="$P4N"  value="Time 3" />
         <Keyword name="$P4R"  value="65536" />
         <Keyword name="$P5B"  value="16" />
         <Keyword name="P5CHANNELTYPE"  value="10" />
         <Keyword name="$P5E"  value="0,0" />
         <Keyword name="$P5N"  value="Drop Phase" />
         <Keyword name="$P5R"  value="65536" />
         <Keyword name="$P6B"  value="16" />
         <Keyword name="P6CHANNELTYPE"  value="7" />
         <Keyword name="$P6E"  value="0,0" />
         <Keyword name="$P6N"  value="ROI Bits 1-16" />
         <Keyword name="$P6R"  value="65536" />
         <Keyword name="$P7B"  value="16" />
         <Keyword name="P7CHANNELTYPE"  value="7" />
         <Keyword name="$P7E"  value="0,0" />
         <Keyword name="$P7N"  value="ROI Bits 17-32" />
         <Keyword name="$P7R"  value="65536" />
         <Keyword name="$P8B"  value="16" />
         <Keyword name="P8CHANNELTYPE"  value="8" />
         <Keyword name="$P8E"  value="0,0" />
         <Keyword name="$P8N"  value="Classifier Bits" />
         <Keyword name="$P8R"  value="65536" />
         <Keyword name="$P9B"  value="16" />
         <Keyword name="P9CHANNELTYPE"  value="11" />
         <Keyword name="$P9E"  value="0,0" />
         <Keyword name="$P9N"  value="Sort Result Bits" />
         <Keyword name="$P9R"  value="65536" />
         <Keyword name="$P10B"  value="16" />
         <Keyword name="P10CHANNELTYPE"  value="9" />
         <Keyword name="$P10E"  value="0,0" />
         <Keyword name="$P10N"  value="Sort Enable Bits" />
         <Keyword name="$P10R"  value="65536" />
         <Keyword name="$P11B"  value="16" />
         <Keyword name="P11CHANNELTYPE"  value="3" />
         <Keyword name="$P11E"  value="0,0" />
         <Keyword name="P11LASER"  value="1" />
         <Keyword name="$P11N"  value="FSC" />
         <Keyword name="$P11R"  value="65536" />
         <Keyword name="$P11V"  value="21.18672" />
         <Keyword name="$P12B"  value="16" />
         <Keyword name="P12CHANNELTYPE"  value="6" />
         <Keyword name="$P12E"  value="0,0" />
         <Keyword name="$P12N"  value="*FSC" />
         <Keyword name="$P12R"  value="65536" />
         <Keyword name="$P13B"  value="16" />
         <Keyword name="P13CHANNELTYPE"  value="3" />
         <Keyword name="$P13E"  value="0,0" />
         <Keyword name="P13LASER"  value="1" />
         <Keyword name="$P13N"  value="SSC" />
         <Keyword name="$P13R"  value="65536" />
         <Keyword name="$P13V"  value="27.12906" />
         <Keyword name="$P14B"  value="16" />
         <Keyword name="P14CHANNELTYPE"  value="6" />
         <Keyword name="$P14E"  value="0,0" />
         <Keyword name="$P14N"  value="*SSC" />
         <Keyword name="$P14R"  value="65536" />
         <Keyword name="$P15B"  value="16" />
         <Keyword name="P15CHANNELTYPE"  value="3" />
         <Keyword name="$P15E"  value="4,1" />
         <Keyword name="P15LASER"  value="1" />
         <Keyword name="$P15N"  value="488 530_40" />
         <Keyword name="$P15R"  value="65536" />
         <Keyword name="$P15S"  value="GFP" />
         <Keyword name="$P15V"  value="26.28861" />
         <Keyword name="$P16B"  value="16" />
         <Keyword name="P16CHANNELTYPE"  value="6" />
         <Keyword name="$P16E"  value="4,1" />
         <Keyword name="$P16N"  value="*488 530_40" />
         <Keyword name="$P16R"  value="65536" />
         <Keyword name="$P16S"  value="GFP" />
         <Keyword name="$P17B"  value="16" />
         <Keyword name="P17CHANNELTYPE"  value="3" />
         <Keyword name="$P17E"  value="4,1" />
         <Keyword name="P17LASER"  value="1" />
         <Keyword name="$P17N"  value="488 670_30" />
         <Keyword name="$P17R"  value="65536" />
         <Keyword name="$P17V"  value="47.9351" />
         <Keyword name="$P18B"  value="16" />
         <Keyword name="P18CHANNELTYPE"  value="6" />
         <Keyword name="$P18E"  value="4,1" />
         <Keyword name="$P18N"  value="*488 670_30" />
         <Keyword name="$P18R"  value="65536" />
         <Keyword name="$P19B"  value="16" />
         <Keyword name="P19CHANNELTYPE"  value="3" />
         <Keyword name="$P19E"  value="4,1" />
         <Keyword name="P19LASER"  value="1" />
         <Keyword name="$P19N"  value="488 710_50" />
         <Keyword name="$P19R"  value="65536" />
         <Keyword name="$P19V"  value="56.37074" />
         <Keyword name="$P20B"  value="16" />
         <Keyword name="P20CHANNELTYPE"  value="6" />
         <Keyword name="$P20E"  value="4,1" />
         <Keyword name="$P20N"  value="*488 710_50" />
         <Keyword name="$P20R"  value="65536" />
         <Keyword name="$P21B"  value="16" />
         <Keyword name="P21CHANNELTYPE"  value="3" />
         <Keyword name="$P21E"  value="4,1" />
         <Keyword name="P21LASER"  value="2" />
         <Keyword name="$P21N"  value="405 460_50" />
         <Keyword name="$P21R"  value="65536" />
         <Keyword name="$P21V"  value="30.70236" />
         <Keyword name="$P22B"  value="16" />
         <Keyword name="P22CHANNELTYPE"  value="6" />
         <Keyword name="$P22E"  value="4,1" />
         <Keyword name="$P22N"  value="*405 460_50" />
         <Keyword name="$P22R"  value="65536" />
         <Keyword name="$P23B"  value="16" />
         <Keyword name="P23CHANNELTYPE"  value="3" />
         <Keyword name="$P23E"  value="4,1" />
         <Keyword name="P23LASER"  value="2" />
         <Keyword name="$P23N"  value="405 520_35" />
         <Keyword name="$P23R"  value="65536" />
         <Keyword name="$P23V"  value="39.57097" />
         <Keyword name="$P24B"  value="16" />
         <Keyword name="P24CHANNELTYPE"  value="6" />
         <Keyword name="$P24E"  value="4,1" />
         <Keyword name="$P24N"  value="*405 520_35" />
         <Keyword name="$P24R"  value="65536" />
         <Keyword name="$P25B"  value="16" />
         <Keyword name="P25CHANNELTYPE"  value="3" />
         <Keyword name="$P25E"  value="4,1" />
         <Keyword name="P25LASER"  value="2" />
         <Keyword name="$P25N"  value="405 610_20" />
         <Keyword name="$P25R"  value="65536" />
         <Keyword name="$P25V"  value="47.7707" />
         <Keyword name="$P26B"  value="16" />
         <Keyword name="P26CHANNELTYPE"  value="6" />
         <Keyword name="$P26E"  value="4,1" />
         <Keyword name="$P26N"  value="*405 610_20" />
         <Keyword name="$P26R"  value="65536" />
         <Keyword name="$P27B"  value="16" />
         <Keyword name="P27CHANNELTYPE"  value="3" />
         <Keyword name="$P27E"  value="4,1" />
         <Keyword name="P27LASER"  value="2" />
         <Keyword name="$P27N"  value="405 660_20" />
         <Keyword name="$P27R"  value="65536" />
         <Keyword name="$P27V"  value="46.81529" />
         <Keyword name="$P28B"  value="16" />
         <Keyword name="P28CHANNELTYPE"  value="6" />
         <Keyword name="$P28E"  value="4,1" />
         <Keyword name="$P28N"  value="*405 660_20" />
         <Keyword name="$P28R"  value="65536" />
         <Keyword name="$P29B"  value="16" />
         <Keyword name="P29CHANNELTYPE"  value="3" />
         <Keyword name="$P29E"  value="4,1" />
         <Keyword name="P29LASER"  value="2" />
         <Keyword name="$P29N"  value="405 710_50" />
         <Keyword name="$P29R"  value="65536" />
         <Keyword name="$P29V"  value="52.84612" />
         <Keyword name="$P30B"  value="16" />
         <Keyword name="P30CHANNELTYPE"  value="6" />
         <Keyword name="$P30E"  value="4,1" />
         <Keyword name="$P30N"  value="*405 710_50" />
         <Keyword name="$P30R"  value="65536" />
         <Keyword name="$P31B"  value="16" />
         <Keyword name="P31CHANNELTYPE"  value="3" />
         <Keyword name="$P31E"  value="4,1" />
         <Keyword name="P31LASER"  value="2" />
         <Keyword name="$P31N"  value="405 750LP" />
         <Keyword name="$P31R"  value="65536" />
         <Keyword name="$P31V"  value="66.19099" />
         <Keyword name="$P32B"  value="16" />
         <Keyword name="P32CHANNELTYPE"  value="6" />
         <Keyword name="$P32E"  value="4,1" />
         <Keyword name="$P32N"  value="*405 750LP" />
         <Keyword name="$P32R"  value="65536" />
         <Keyword name="$P33B"  value="16" />
         <Keyword name="P33CHANNELTYPE"  value="3" />
         <Keyword name="$P33E"  value="4,1" />
         <Keyword name="P33LASER"  value="3" />
         <Keyword name="$P33N"  value="640 670_30" />
         <Keyword name="$P33R"  value="65536" />
         <Keyword name="$P33V"  value="51.424" />
         <Keyword name="$P34B"  value="16" />
         <Keyword name="P34CHANNELTYPE"  value="6" />
         <Keyword name="$P34E"  value="4,1" />
         <Keyword name="$P34N"  value="*640 670_30" />
         <Keyword name="$P34R"  value="65536" />
         <Keyword name="$P35B"  value="16" />
         <Keyword name="P35CHANNELTYPE"  value="3" />
         <Keyword name="$P35E"  value="4,1" />
         <Keyword name="P35LASER"  value="3" />
         <Keyword name="$P35N"  value="640 720_40" />
         <Keyword name="$P35R"  value="65536" />
         <Keyword name="$P35V"  value="59.44798" />
         <Keyword name="$P36B"  value="16" />
         <Keyword name="P36CHANNELTYPE"  value="6" />
         <Keyword name="$P36E"  value="4,1" />
         <Keyword name="$P36N"  value="*640 720_40" />
         <Keyword name="$P36R"  value="65536" />
         <Keyword name="$P37B"  value="16" />
         <Keyword name="P37CHANNELTYPE"  value="3" />
         <Keyword name="$P37E"  value="4,1" />
         <Keyword name="P37LASER"  value="4" />
         <Keyword name="$P37N"  value="561 585_29" />
         <Keyword name="$P37R"  value="65536" />
         <Keyword name="$P37V"  value="50.46789" />
         <Keyword name="$P38B"  value="16" />
         <Keyword name="P38CHANNELTYPE"  value="6" />
         <Keyword name="$P38E"  value="4,1" />
         <Keyword name="$P38N"  value="*561 585_29" />
         <Keyword name="$P38R"  value="65536" />
         <Keyword name="$P39B"  value="16" />
         <Keyword name="P39CHANNELTYPE"  value="3" />
         <Keyword name="$P39E"  value="4,1" />
         <Keyword name="P39LASER"  value="4" />
         <Keyword name="$P39N"  value="561 610_20" />
         <Keyword name="$P39R"  value="65536" />
         <Keyword name="$P39V"  value="57.59023" />
         <Keyword name="$P40B"  value="16" />
         <Keyword name="P40CHANNELTYPE"  value="6" />
         <Keyword name="$P40E"  value="4,1" />
         <Keyword name="$P40N"  value="*561 610_20" />
         <Keyword name="$P40R"  value="65536" />
         <Keyword name="$P41B"  value="16" />
         <Keyword name="P41CHANNELTYPE"  value="3" />
         <Keyword name="$P41E"  value="4,1" />
         <Keyword name="P41LASER"  value="4" />
         <Keyword name="$P41N"  value="561 670_30" />
         <Keyword name="$P41R"  value="65536" />
         <Keyword name="$P41V"  value="59.97877" />
         <Keyword name="$P42B"  value="16" />
         <Keyword name="P42CHANNELTYPE"  value="6" />
         <Keyword name="$P42E"  value="4,1" />
         <Keyword name="$P42N"  value="*561 670_30" />
         <Keyword name="$P42R"  value="65536" />
         <Keyword name="$P43B"  value="16" />
         <Keyword name="P43CHANNELTYPE"  value="3" />
         <Keyword name="$P43E"  value="4,1" />
         <Keyword name="P43LASER"  value="3" />
         <Keyword name="$P43N"  value="640 750LP" />
         <Keyword name="$P43R"  value="65536" />
         <Keyword name="$P43V"  value="62.6327" />
         <Keyword name="$P44B"  value="16" />
         <Keyword name="P44CHANNELTYPE"  value="6" />
         <Keyword name="$P44E"  value="4,1" />
         <Keyword name="$P44N"  value="*640 750LP" />
         <Keyword name="$P44R"  value="65536" />
         <Keyword name="$P45B"  value="16" />
         <Keyword name="P45CHANNELTYPE"  value="3" />
         <Keyword name="$P45E"  value="4,1" />
         <Keyword name="P45LASER"  value="4" />
         <Keyword name="$P45N"  value="561 750LP" />
         <Keyword name="$P45R"  value="65536" />
         <Keyword name="$P45V"  value="70.0637" />
         <Keyword name="$P46B"  value="16" />
         <Keyword name="P46CHANNELTYPE"  value="6" />
         <Keyword name="$P46E"  value="4,1" />
         <Keyword name="$P46N"  value="*561 750LP" />
         <Keyword name="$P46R"  value="65536" />
         <Keyword name="$P47B"  value="16" />
         <Keyword name="P47CHANNELTYPE"  value="6" />
         <Keyword name="$P47E"  value="0,0" />
         <Keyword name="$P47N"  value="*ADC 19" />
         <Keyword name="$P47R"  value="65536" />
         <Keyword name="$P48B"  value="16" />
         <Keyword name="P48CHANNELTYPE"  value="6" />
         <Keyword name="$P48E"  value="0,0" />
         <Keyword name="$P48N"  value="*ADC 20" />
         <Keyword name="$P48R"  value="65536" />
         <Keyword name="$P49B"  value="16" />
         <Keyword name="P49CHANNELTYPE"  value="6" />
         <Keyword name="$P49E"  value="0,0" />
         <Keyword name="$P49N"  value="*ADC 21" />
         <Keyword name="$P49R"  value="65536" />
         <Keyword name="$P50B"  value="16" />
         <Keyword name="P50CHANNELTYPE"  value="6" />
         <Keyword name="$P50E"  value="0,0" />
         <Keyword name="$P50N"  value="*ADC 22" />
         <Keyword name="$P50R"  value="65536" />
         <Keyword name="$P51B"  value="16" />
         <Keyword name="P51CHANNELTYPE"  value="6" />
         <Keyword name="$P51E"  value="0,0" />
         <Keyword name="$P51N"  value="*ADC 23" />
         <Keyword name="$P51R"  value="65536" />
         <Keyword name="$P52B"  value="16" />
         <Keyword name="P52CHANNELTYPE"  value="6" />
         <Keyword name="$P52E"  value="0,0" />
         <Keyword name="$P52N"  value="*ADC 24" />
         <Keyword name="$P52R"  value="65536" />
         <Keyword name="$P53B"  value="16" />
         <Keyword name="$P53E"  value="0,0" />
         <Keyword name="$P53N"  value="TIME" />
         <Keyword name="$P53R"  value="65536" />
         <Keyword name="$P1S"  value="" />
         <Keyword name="$P4S"  value="" />
         <Keyword name="$P5S"  value="" />
         <Keyword name="$P6S"  value="" />
         <Keyword name="$P7S"  value="" />
         <Keyword name="$P8S"  value="" />
         <Keyword name="$P9S"  value="" />
         <Keyword name="$P10S"  value="" />
         <Keyword name="$P11S"  value="" />
         <Keyword name="$P12S"  value="" />
         <Keyword name="$P13S"  value="" />
         <Keyword name="$P14S"  value="" />
         <Keyword name="$P17S"  value="" />
         <Keyword name="$P18S"  value="" />
         <Keyword name="$P19S"  value="" />
         <Keyword name="$P20S"  value="" />
         <Keyword name="$P21S"  value="" />
         <Keyword name="$P22S"  value="" />
         <Keyword name="$P23S"  value="" />
         <Keyword name="$P24S"  value="" />
         <Keyword name="$P25S"  value="" />
         <Keyword name="$P26S"  value="" />
         <Keyword name="$P27S"  value="" />
         <Keyword name="$P28S"  value="" />
         <Keyword name="$P29S"  value="" />
         <Keyword name="$P30S"  value="" />
         <Keyword name="$P31S"  value="" />
         <Keyword name="$P32S"  value="" />
         <Keyword name="$P33S"  value="" />
         <Keyword name="$P34S"  value="" />
         <Keyword name="$P35S"  value="" />
         <Keyword name="$P36S"  value="" />
         <Keyword name="$P37S"  value="" />
         <Keyword name="$P38S"  value="" />
         <Keyword name="$P39S"  value="" />
         <Keyword name="$P40S"  value="" />
         <Keyword name="$P41S"  value="" />
         <Keyword name="$P42S"  value="" />
         <Keyword name="$P43S"  value="" />
         <Keyword name="$P44S"  value="" />
         <Keyword name="$P45S"  value="" />
         <Keyword name="$P46S"  value="" />
         <Keyword name="$P47S"  value="" />
         <Keyword name="$P48S"  value="" />
         <Keyword name="$P49S"  value="" />
         <Keyword name="$P50S"  value="" />
         <Keyword name="$P51S"  value="" />
         <Keyword name="$P52S"  value="" />
         <Keyword name="$P53S"  value="" />
       </Keywords>
       <SampleNode name="C:\Users\ADMIN\Documents\BD\Sortware\FCS\2019\Nathan\Tekle\unstained_001.fcs"  annotation=""  owningGroup=""  expanded="1"  sortPriority="10"  count="20000"  sampleID="4" >
         <Graph smoothing="0"  backColor="#ffffff"  foreColor="#000000"  heatMapStatParameter="ROI Bits 1-16"  type="Pseudocolor"  fast="1" >
           <Axis dimension="x"  name="FSC"  label=""  auto="auto" />
           <Axis dimension="y"  name="SSC"  label=""  auto="auto" />
           <GraphSettings level="5%"  smoothingHighResolution="1"  contourHighResolution="1"  histogramSmoothingCount="0"  graphResolution="256"  showOutliers="0"  drawLargeDots="0"  dotsToDraw="8000"  tint="le.chartfill.tinted.40"  lineWeight="le.lineweight.normal"  lineStyle="le.linestyle.solid" />
           <GraphEnvironment showGrid="0"  showAxes="tnlTNL"  showGates="1"  showFreqOnPlots="1"  showGateNameOnPlots="1"  showMedians="0"  showUncomped="0"  addEventParam="0"  lastYAxisName="" >
             <TextTraits font="SansSerif"  size="11"  name="Labels"  style="plain"  color="#000000"  background="#00ffffff"  just="left" />
             <TextTraits font="SansSerif"  size="11"  name="LayoutGates"  style="plain"  color="#000000"  background="#00ffffff"  just="left" />
             <TextTraits font="SansSerif"  size="9"  name="Numbers"  style="plain"  color="#000000"  background="#00ffffff"  just="left" />
             <TextTraits font="SansSerif"  size="9"  name="Legend"  style="plain"  color="#000000"  background="#00ffffff"  just="left" />
             <WindowPosition x="620"  y="20"  width="390"  height="582"  displayed="0"  panelState="---" />
           </GraphEnvironment>
         </Graph>
         <Subpopulations>
           <Population name="Alive"  annotation=""  owningGroup="All Samples"  expanded="1"  sortPriority="10"  count="19234" >
             <Graph smoothing="0"  backColor="#ffffff"  foreColor="#000000"  heatMapStatParameter="ROI Bits 1-16"  type="Pseudocolor"  fast="1" >
               <Axis dimension="x"  name="488 530_40"  label=""  auto="auto" />
               <Axis dimension="y"  name="SSC"  label=""  auto="auto" />
               <GraphSettings level="5%"  smoothingHighResolution="1"  contourHighResolution="1"  histogramSmoothingCount="0"  graphResolution="256"  showOutliers="0"  drawLargeDots="0"  dotsToDraw="8000"  tint="le.chartfill.tinted.40"  lineWeight="le.lineweight.normal"  lineStyle="le.linestyle.solid" />
               <GraphEnvironment showGrid="0"  showAxes="tnlTNL"  showGates="1"  showFreqOnPlots="1"  showGateNameOnPlots="1"  showMedians="0"  showUncomped="0"  addEventParam="0"  lastYAxisName="" >
                 <TextTraits font="SansSerif"  size="11"  name="Labels"  style="plain"  color="#000000"  background="#00ffffff"  just="left" />
                 <TextTraits font="SansSerif"  size="11"  name="LayoutGates"  style="plain"  color="#000000"  background="#00ffffff"  just="left" />
                 <TextTraits font="SansSerif"  size="9"  name="Numbers"  style="plain"  color="#000000"  background="#00ffffff"  just="left" />
                 <TextTraits font="SansSerif"  size="9"  name="Legend"  style="plain"  color="#000000"  background="#00ffffff"  just="left" />
                 <WindowPosition x="620"  y="20"  width="390"  height="582"  displayed="1"  panelState="---" />
               </GraphEnvironment>
               <WindowPosition x="620"  y="20"  width="390"  height="582" />
             </Graph>
             <Gate gating:id="ID1770337192" >
               <gating:PolygonGate eventsInside="1"  annoOffsetX="46"  annoOffsetY="36"  tint="#000000"  isTinted="0"  lineWeight="Normal"  userDefined="1"  quadId="-1"  gateResolution="256" >
                 <gating:dimension>
                   <data-type:fcs-dimension data-type:name="FSC" />
                 </gating:dimension>
                 <gating:dimension>
                   <data-type:fcs-dimension data-type:name="SSC" />
                 </gating:dimension>
                 <gating:vertex>
                   <gating:coordinate data-type:value="11014.4537815126" />
                   <gating:coordinate data-type:value="26396.4444444444" />
                 </gating:vertex>
                 <gating:vertex>
                   <gating:coordinate data-type:value="18999.9327731092" />
                   <gating:coordinate data-type:value="33981.6296296296" />
                 </gating:vertex>
                 <gating:vertex>
                   <gating:coordinate data-type:value="26434.6890756303" />
                   <gating:coordinate data-type:value="30037.3333333333" />
                 </gating:vertex>
                 <gating:vertex>
                   <gating:coordinate data-type:value="25333.243697479" />
                   <gating:coordinate data-type:value="19114.6666666667" />
                 </gating:vertex>
                 <gating:vertex>
                   <gating:coordinate data-type:value="19550.6554621849" />
                   <gating:coordinate data-type:value="8495.4074074074" />
                 </gating:vertex>
                 <gating:vertex>
                   <gating:coordinate data-type:value="10739.0924369748" />
                   <gating:coordinate data-type:value="6068.1481481481" />
                 </gating:vertex>
                 <gating:vertex>
                   <gating:coordinate data-type:value="7710.1176470588" />
                   <gating:coordinate data-type:value="11529.4814814815" />
                 </gating:vertex>
                 <gating:vertex>
                   <gating:coordinate data-type:value="8536.2016806723" />
                   <gating:coordinate data-type:value="20935.1111111111" />
                 </gating:vertex>
               </gating:PolygonGate>
             </Gate>
             <Subpopulations>
               <Population name="5 % gate"  annotation=""  owningGroup="All Samples"  expanded="1"  sortPriority="10"  count="146" >
                 <Graph smoothing="0"  backColor="#ffffff"  foreColor="#000000"  heatMapStatParameter="ROI Bits 1-16"  type="Pseudocolor"  fast="1" >
                   <Axis dimension="x"  name="488 530_40"  label=""  auto="auto" />
                   <Axis dimension="y"  name="SSC"  label=""  auto="auto" />
                   <GraphSettings level="5%"  smoothingHighResolution="1"  contourHighResolution="1"  histogramSmoothingCount="0"  graphResolution="256"  showOutliers="0"  drawLargeDots="0"  dotsToDraw="8000"  tint="le.chartfill.tinted.40"  lineWeight="le.lineweight.normal"  lineStyle="le.linestyle.solid" />
                   <GraphEnvironment showGrid="0"  showAxes="tnlTNL"  showGates="1"  showFreqOnPlots="1"  showGateNameOnPlots="1"  showMedians="0"  showUncomped="0"  addEventParam="0"  lastYAxisName="" >
                     <TextTraits font="SansSerif"  size="11"  name="Labels"  style="plain"  color="#000000"  background="#00ffffff"  just="left" />
                     <TextTraits font="SansSerif"  size="11"  name="LayoutGates"  style="plain"  color="#000000"  background="#00ffffff"  just="left" />
                     <TextTraits font="SansSerif"  size="9"  name="Numbers"  style="plain"  color="#000000"  background="#00ffffff"  just="left" />
                     <TextTraits font="SansSerif"  size="9"  name="Legend"  style="plain"  color="#000000"  background="#00ffffff"  just="left" />
                     <WindowPosition x="620"  y="20"  width="390"  height="582"  displayed="1"  panelState="---" />
                   </GraphEnvironment>
                 </Graph>
                 <Gate gating:id="ID1073780890"  gating:parent_id="ID1770337192" >
                   <gating:RectangleGate eventsInside="1"  annoOffsetX="0"  annoOffsetY="0"  tint="#000000"  isTinted="0"  lineWeight="Normal"  userDefined="1"  percentX="0"  percentY="0" >
                     <gating:dimension gating:min="8.401749869294337"  gating:max="14.443214647272812" >
                       <data-type:fcs-dimension data-type:name="488 530_40" />
                     </gating:dimension>
                     <gating:dimension gating:min="2123.8518518518517"  gating:max="48241.77777777778" >
                       <data-type:fcs-dimension data-type:name="SSC" />
                     </gating:dimension>
                   </gating:RectangleGate>
                 </Gate>
               </Population>
             </Subpopulations>
           </Population>
         </Subpopulations>
       </SampleNode>
     </Sample>
   </SampleList>
   <TableEditor title="FlowJo Tables: 24-Aug-2023"  current="Table" >
     <Table name="Table"  outputFile="file:/C:/Users/tp471/OneDrive%20-%20University%20of%20Cambridge/Documents/Table"  color="#00ffffff"  isBatch="0"  quickclose="0"  destination="toDisplay"  outputFormat="fj.document.type.table" >
       <PrintLayout flipPattern0="0"  rows="1"  columns="1"  padding="36"  header=""  footer=""  headerActive="0"  footerActive="0"  scalingMode="fj.print.scale.none"  scaling="1"  orientation="1"  width="595.2744"  height="841.8888"  imageableX="72"  imageableY="72"  imageableWidth="451.2744"  imageableHeight="697.8888" />
       <PageSection sectionName="header" >&lt;table width=&quot;100%&quot;&gt;&lt;tr&gt;&lt;td align=&quot;left&quot; valign=&quot;top&quot;&gt;&amp;NBSP&amp;NBSP&amp;NBSP&amp;NBSP&lt;IMG SRC=&quot;file:/C:/Program%20Files/FlowJo%2010.6.1/images/fj_icon.png&quot;&gt;&lt;/IMG&gt;&lt;br/&gt;FlowJo, LLC&lt;/td&gt;&lt;td align=&quot;right&quot; valign=&quot;top&quot;&gt;Page &lt;PageNumber/&gt;&lt;/td&gt;&lt;/tr&gt;&lt;/table&gt;</PageSection>
       <PageSection sectionName="footer" >&lt;table width=&quot;100%&quot;&gt;&lt;tr&gt;&lt;td align=&quot;left&quot;  valign=&quot;bottom&quot;&gt;&lt;LongDate/&gt;&lt;/td&gt;&lt;td align=&quot;right&quot; valign=&quot;bottom&quot;&gt;&lt;Version/&gt;&lt;/td&gt;&lt;/tr&gt;&lt;/table&gt;</PageSection>
       <Iteration iterationType="SAMPLE"  iterationValue=""  iterationKeyword=""  discriminator=""  panelSize="1"  groupName="workspaceSelection" />
     </Table>
   </TableEditor>
   <LayoutEditor title=""  current="Layout"  showGrid="0"  showPageBreaks="0"  showGuides="0"  showDebugOutput="0" >
     <Layout name="Layout"  outputFile="file:/C:/Users/tp471/OneDrive%20-%20University%20of%20Cambridge/Documents/Layout"  color="#00ffffff"  isBatch="0"  showGrid="0"  showRulers="1"  showDebugOutput="0"  showGuides="0"  showPageBreaks="1"  scale="0.75" >
       <PrintLayout flipPattern0="0"  rows="1"  columns="1"  padding="36"  header=""  footer=""  headerActive="0"  footerActive="0"  scalingMode="fj.print.scale.none"  scaling="1"  orientation="1"  width="595.2744"  height="841.8888"  imageableX="72"  imageableY="72"  imageableWidth="451.2744"  imageableHeight="697.8888" />
       <PageSection sectionName="header" >&lt;table width=&quot;100%&quot;&gt;&lt;tr&gt;&lt;td align=&quot;left&quot; valign=&quot;top&quot;&gt;&amp;NBSP&amp;NBSP&amp;NBSP&amp;NBSP&lt;IMG SRC=&quot;file:/C:/Program%20Files/FlowJo%2010.6.1/images/fj_icon.png&quot;&gt;&lt;/IMG&gt;&lt;br/&gt;FlowJo, LLC&lt;/td&gt;&lt;td align=&quot;right&quot; valign=&quot;top&quot;&gt;Page &lt;PageNumber/&gt;&lt;/td&gt;&lt;/tr&gt;&lt;/table&gt;</PageSection>
       <PageSection sectionName="footer" >&lt;table width=&quot;100%&quot;&gt;&lt;tr&gt;&lt;td align=&quot;left&quot;  valign=&quot;bottom&quot;&gt;&lt;LongDate/&gt;&lt;/td&gt;&lt;td align=&quot;right&quot; valign=&quot;bottom&quot;&gt;&lt;Version/&gt;&lt;/td&gt;&lt;/tr&gt;&lt;/table&gt;</PageSection>
       <Iteration iterationType="OFF"  iterationValue=""  iterationKeyword=""  discriminator=""  panelSize="1"  groupName="All Samples" />
       <BatchSettings useCurrentGroup="1"  length="3"  name=""  order="ACROSS"  direction="COLUMNS"  append="0"  destination="toLayout"  separatePages="0"  launchApp="1"  header="0"  footer="0"  commandLineBatch="0" />
       <FigList>
         <ChartData x="68"  y="34"  width="0"  height="0"  lineWeight="Hairline"  fill="#ffffff"  stroke="#000000"  lineStyle="Solid"  gradientColor="#808080"  gradientStyle="le.gradientstyle.none"  enabled="1"  xScale="1"  yScale="1"  aspectRatioLock="0"  alpha="1"  figID="com.treestar.flowjo.charting.FigChartBox@33eefc41#1692880625358"  rotation="0"  lock="0"  sizeLock="0"  contentLock="0"  wantsDrops="0"  dependents="1"  showSampleName="1"  showFullPath="1"  showFreq="0"  showCount="1"  showPopulationName="1"  showGraphTitle="0"  showMedians="0"  useShortName="1"  showKeyword="0"  keyword=""  showStatistic="0"  statistic=""  offsetHistograms="0"  offsetX="0"  offsetY="0"  flipH="0"  flipV="0"  showAdjunctHistograms="0"  scaleH="1"  scaleV="1"  panelIndex="-1"  z="0" >
           <Graph smoothing="0"  backColor="#ffffff"  foreColor="#000000"  heatMapStatParameter="ROI Bits 1-16"  type="Pseudocolor"  fast="1" >
             <Axis dimension="x"  name="FSC"  label=""  auto="auto" />
             <Axis dimension="y"  name="SSC"  label=""  auto="auto" />
             <GraphSettings level="5%"  smoothingHighResolution="1"  contourHighResolution="1"  histogramSmoothingCount="0"  graphResolution="256"  showOutliers="0"  drawLargeDots="0"  dotsToDraw="8000"  tint="le.chartfill.tinted.40"  lineWeight="le.lineweight.normal"  lineStyle="le.linestyle.solid" />
             <GraphEnvironment showGrid="0"  showAxes="tnlTNL"  showGates="1"  showFreqOnPlots="1"  showGateNameOnPlots="1"  showMedians="0"  showUncomped="0"  addEventParam="0"  lastYAxisName="" >
               <TextTraits font="SansSerif"  size="11"  name="Labels"  style="plain"  color="#000000"  background="#00ffffff"  just="left" />
               <TextTraits font="SansSerif"  size="11"  name="LayoutGates"  style="plain"  color="#000000"  background="#00ffffff"  just="left" />
               <TextTraits font="SansSerif"  size="9"  name="Numbers"  style="plain"  color="#000000"  background="#00ffffff"  just="left" />
               <TextTraits font="SansSerif"  size="9"  name="Legend"  style="plain"  color="#000000"  background="#00ffffff"  just="left" />
               <WindowPosition x="620"  y="20"  width="390"  height="582"  displayed="1"  panelState="---" />
             </GraphEnvironment>
           </Graph>
           <Annotation lineWeight="NoLine"  fill="#ffffff"  stroke="#808080"  lineStyle="Solid"  gradientColor="#808080"  gradientStyle="le.gradientstyle.none"  enabled="1"  xScale="1"  yScale="1"  aspectRatioLock="0"  alpha="1"  figID="com.treestar.flowjo.charting.FigChartAnnotation@2d58351f#1692880625359"  rotation="0"  lock="0"  sizeLock="0"  contentLock="0"  wantsDrops="0"  autoFitContents="0"  autoMinimumSize="1"  padding="5,5,5,5" >
             <Content>&amp;lt;font face=&amp;quot;SansSerif&amp;quot; color=&amp;quot;#000000&amp;quot; style=&amp;quot;font-size:11pt;&amp;quot;&amp;gt;&amp;#xA;&amp;lt;/font&amp;gt;&amp;#xA;    &amp;lt;p style=&amp;quot;margin-top:0; text-align:left;&amp;quot;&amp;gt;&amp;#xA;      &amp;lt;font face=&amp;quot;SansSerif&amp;quot; color=&amp;quot;#000000&amp;quot; style=&amp;quot;font-size:11pt;&amp;quot;&amp;gt;&amp;lt;input type=&amp;quot;fjml&amp;quot; value=&amp;quot;%3CAnno+name%3D%22fj.anno.samplename%22+%2F%3E&amp;quot; style=&amp;quot;font-family:SansSerif; color:#000000; font-weight:normal; font-style:;&amp;quot;&amp;gt;&amp;#xA;      &amp;#xA;&amp;lt;/font&amp;gt;    &amp;lt;/p&amp;gt;&amp;#xA;    &amp;lt;p style=&amp;quot;margin-top:0; text-align:left;&amp;quot;&amp;gt;&amp;#xA;      &amp;lt;font face=&amp;quot;SansSerif&amp;quot; color=&amp;quot;#000000&amp;quot; style=&amp;quot;font-size:11pt;&amp;quot;&amp;gt;&amp;lt;input type=&amp;quot;fjml&amp;quot; value=&amp;quot;%3CAnno+name%3D%22fj.anno.popname%22+%2F%3E&amp;quot; style=&amp;quot;font-family:SansSerif; color:#000000; font-weight:normal; font-style:;&amp;quot;&amp;gt;&amp;#xA;      &amp;#xA;&amp;lt;/font&amp;gt;    &amp;lt;/p&amp;gt;&amp;#xA;    &amp;lt;p style=&amp;quot;margin-top:0; text-align:left;&amp;quot;&amp;gt;&amp;#xA;      &amp;lt;font face=&amp;quot;SansSerif&amp;quot; color=&amp;quot;#000000&amp;quot; style=&amp;quot;font-size:11pt;&amp;quot;&amp;gt;&amp;lt;input type=&amp;quot;fjml&amp;quot; value=&amp;quot;%3CStatistic+name%3D%22Count%22++id%3D%22%22++ancestor%3D%22%22+%2F%3E&amp;quot; style=&amp;quot;font-family:SansSerif; color:#000000; font-weight:normal; font-style:;&amp;quot;&amp;gt;&amp;#xA;&amp;lt;/font&amp;gt;    &amp;lt;/p&amp;gt;&amp;#xA;</Content>
             <WindowPosition x="0"  y="340"  width="424"  height="61"  displayed="0"  panelState="" />
           </Annotation>
           <Legend lineWeight="Hairline"  fill="#ffffff"  stroke="#000000"  lineStyle="Solid"  gradientColor="#808080"  gradientStyle="le.gradientstyle.none"  enabled="1"  xScale="1"  yScale="1"  aspectRatioLock="0"  alpha="1"  figID="com.treestar.flowjo.charting.legend.FigLegend@7b9dfed8#1692880625359"  rotation="0"  lock="0"  sizeLock="0"  contentLock="0"  wantsDrops="0"  rows="3"  columns="4"  drawGrid="1"  autoFitContents="0"  showHeader="1" >
             <RowSizes>
               <Size index="0"  value="15" />
               <Size index="1"  value="15" />
               <Size index="2"  value="15" />
             </RowSizes>
             <ColSizes>
               <Size index="0"  value="15" />
               <Size index="1"  value="15" />
               <Size index="2"  value="15" />
               <Size index="3"  value="15" />
             </ColSizes>
             <WindowPosition x="280"  y="0"  width="60"  height="45"  displayed="0"  panelState="" />
             <Columns>
               <Anno name="fj.anno.samplename" />
               <Anno name="fj.anno.popname" />
               <Statistic name="Count"  id=""  ancestor="" />
             </Columns>
           </Legend>
           <Ancestry lineWeight="Hairline"  fill="#ffffff"  stroke="#000000"  lineStyle="Solid"  gradientColor="#808080"  gradientStyle="le.gradientstyle.none"  enabled="1"  xScale="1"  yScale="1"  aspectRatioLock="0"  alpha="1"  figID="com.treestar.flowjo.charting.FigChartRow@397e2fa1#1692880625359"  rotation="0"  lock="0"  sizeLock="0"  contentLock="0"  wantsDrops="0"  backgating="0"  horizontal="0"  backgatingLargeDots="0"  backgatingContours="0" >
             <WindowPosition x="0"  y="0"  width="0"  height="1"  displayed="0"  panelState="" />
           </Ancestry>
           <Multigraph lineWeight="NoLine"  fill="#00ffffff"  stroke="#000000"  lineStyle="Solid"  gradientColor="#808080"  gradientStyle="le.gradientstyle.none"  enabled="1"  xScale="1"  yScale="1"  aspectRatioLock="1"  alpha="1"  figID="com.treestar.flowjo.charting.FigChartGrid@df23ad1#1692880625359"  rotation="0"  lock="0"  sizeLock="0"  contentLock="0"  wantsDrops="0"  annoOffsetX="0"  annoOffsetY="0"  type="NONE"  rows="0"  columns="0" >
             <WindowPosition x="0"  y="0"  width="0"  height="1"  displayed="0"  panelState="" />
             <Parameters/>
           </Multigraph>
           <PopModelList>
             <DataLayer path=""  panelValue="1"  discriminatorValue=""  sampleGMID="2"  sampleID="4" >
               <LegendSpec color="#000000"  text=""  chartFill="le.chartfill.tinted.40"  lineWeight="Normal"  lineStyle="Solid"  control="0" />
             </DataLayer>
           </PopModelList>
           <WindowPosition x="68"  y="34"  width="256"  height="256"  displayed="1"  panelState="" />
         </ChartData>
         <FigColorLegend x="16"  y="324"  width="70"  height="12"  lineWeight="Hairline"  fill="#ffffff"  stroke="#000000"  lineStyle="Solid"  gradientColor="#808080"  gradientStyle="le.gradientstyle.none"  enabled="1"  xScale="1"  yScale="1"  aspectRatioLock="0"  alpha="1"  figID="com.treestar.layout.presentation.FigHeatmapStatAxis@4ba4521#1692880625359"  rotation="0"  lock="0"  sizeLock="0"  contentLock="0"  wantsDrops="0"  colorMapName="Default (blue,green,yellow,red)"  z="5" />
         <ChartData x="915"  y="164"  width="0"  height="0"  lineWeight="Hairline"  fill="#ffffff"  stroke="#000000"  lineStyle="Solid"  gradientColor="#808080"  gradientStyle="le.gradientstyle.none"  enabled="1"  xScale="1"  yScale="1"  aspectRatioLock="0"  alpha="1"  figID="com.treestar.flowjo.charting.FigChartBox@7d9a48cd#1692880699694"  rotation="0"  lock="0"  sizeLock="0"  contentLock="0"  wantsDrops="0"  dependents="1"  showSampleName="1"  showFullPath="1"  showFreq="0"  showCount="1"  showPopulationName="1"  showGraphTitle="0"  showMedians="0"  useShortName="1"  showKeyword="0"  keyword=""  showStatistic="0"  statistic=""  offsetHistograms="0"  offsetX="0"  offsetY="0"  flipH="0"  flipV="0"  showAdjunctHistograms="0"  scaleH="1"  scaleV="1"  panelIndex="-1"  z="10" >
           <Graph smoothing="0"  backColor="#ffffff"  foreColor="#000000"  heatMapStatParameter="ROI Bits 1-16"  type="Pseudocolor"  fast="1" >
             <Axis dimension="x"  name="488 530_40"  label=""  auto="auto" />
             <Axis dimension="y"  name="SSC"  label=""  auto="auto" />
             <GraphSettings level="5%"  smoothingHighResolution="1"  contourHighResolution="1"  histogramSmoothingCount="0"  graphResolution="256"  showOutliers="0"  drawLargeDots="0"  dotsToDraw="8000"  tint="le.chartfill.tinted.40"  lineWeight="le.lineweight.normal"  lineStyle="le.linestyle.solid" />
             <GraphEnvironment showGrid="0"  showAxes="tnlTNL"  showGates="1"  showFreqOnPlots="1"  showGateNameOnPlots="1"  showMedians="0"  showUncomped="0"  addEventParam="0"  lastYAxisName="" >
               <TextTraits font="SansSerif"  size="11"  name="Labels"  style="plain"  color="#000000"  background="#00ffffff"  just="left" />
               <TextTraits font="SansSerif"  size="11"  name="LayoutGates"  style="plain"  color="#000000"  background="#00ffffff"  just="left" />
               <TextTraits font="SansSerif"  size="9"  name="Numbers"  style="plain"  color="#000000"  background="#00ffffff"  just="left" />
               <TextTraits font="SansSerif"  size="9"  name="Legend"  style="plain"  color="#000000"  background="#00ffffff"  just="left" />
               <WindowPosition x="620"  y="20"  width="390"  height="582"  displayed="1"  panelState="---" />
             </GraphEnvironment>
           </Graph>
           <Annotation lineWeight="NoLine"  fill="#ffffff"  stroke="#808080"  lineStyle="Solid"  gradientColor="#808080"  gradientStyle="le.gradientstyle.none"  enabled="1"  xScale="1"  yScale="1"  aspectRatioLock="0"  alpha="1"  figID="com.treestar.flowjo.charting.FigChartAnnotation@263857bb#1692880699694"  rotation="0"  lock="0"  sizeLock="0"  contentLock="0"  wantsDrops="0"  autoFitContents="0"  autoMinimumSize="1"  padding="5,5,5,5" >
             <Content>&amp;lt;font face=&amp;quot;SansSerif&amp;quot; color=&amp;quot;#000000&amp;quot; style=&amp;quot;font-size:11pt;&amp;quot;&amp;gt;&amp;#xA;&amp;lt;/font&amp;gt;&amp;#xA;    &amp;lt;p style=&amp;quot;margin-top:0; text-align:left;&amp;quot;&amp;gt;&amp;#xA;      &amp;lt;font face=&amp;quot;SansSerif&amp;quot; color=&amp;quot;#000000&amp;quot; style=&amp;quot;font-size:11pt;&amp;quot;&amp;gt;&amp;lt;input type=&amp;quot;fjml&amp;quot; value=&amp;quot;%3CAnno+name%3D%22fj.anno.samplename%22+%2F%3E&amp;quot; style=&amp;quot;font-family:SansSerif; color:#000000; font-weight:normal; font-style:;&amp;quot;&amp;gt;&amp;#xA;      &amp;#xA;&amp;lt;/font&amp;gt;    &amp;lt;/p&amp;gt;&amp;#xA;    &amp;lt;p style=&amp;quot;margin-top:0; text-align:left;&amp;quot;&amp;gt;&amp;#xA;      &amp;lt;font face=&amp;quot;SansSerif&amp;quot; color=&amp;quot;#000000&amp;quot; style=&amp;quot;font-size:11pt;&amp;quot;&amp;gt;&amp;lt;input type=&amp;quot;fjml&amp;quot; value=&amp;quot;%3CAnno+name%3D%22fj.anno.popname%22+%2F%3E&amp;quot; style=&amp;quot;font-family:SansSerif; color:#000000; font-weight:normal; font-style:;&amp;quot;&amp;gt;&amp;#xA;      &amp;#xA;&amp;lt;/font&amp;gt;    &amp;lt;/p&amp;gt;&amp;#xA;    &amp;lt;p style=&amp;quot;margin-top:0; text-align:left;&amp;quot;&amp;gt;&amp;#xA;      &amp;lt;font face=&amp;quot;SansSerif&amp;quot; color=&amp;quot;#000000&amp;quot; style=&amp;quot;font-size:11pt;&amp;quot;&amp;gt;&amp;lt;input type=&amp;quot;fjml&amp;quot; value=&amp;quot;%3CStatistic+name%3D%22Count%22++id%3D%22%22++ancestor%3D%22%22+%2F%3E&amp;quot; style=&amp;quot;font-family:SansSerif; color:#000000; font-weight:normal; font-style:;&amp;quot;&amp;gt;&amp;#xA;&amp;lt;/font&amp;gt;    &amp;lt;/p&amp;gt;&amp;#xA;</Content>
             <WindowPosition x="1"  y="340"  width="413"  height="61"  displayed="0"  panelState="" />
           </Annotation>
           <Legend lineWeight="Hairline"  fill="#ffffff"  stroke="#000000"  lineStyle="Solid"  gradientColor="#808080"  gradientStyle="le.gradientstyle.none"  enabled="1"  xScale="1"  yScale="1"  aspectRatioLock="0"  alpha="1"  figID="com.treestar.flowjo.charting.legend.FigLegend@59b0473f#1692880699694"  rotation="0"  lock="0"  sizeLock="0"  contentLock="0"  wantsDrops="0"  rows="3"  columns="4"  drawGrid="1"  autoFitContents="0"  showHeader="1" >
             <RowSizes>
               <Size index="0"  value="15" />
               <Size index="1"  value="15" />
               <Size index="2"  value="15" />
             </RowSizes>
             <ColSizes>
               <Size index="0"  value="15" />
               <Size index="1"  value="15" />
               <Size index="2"  value="15" />
               <Size index="3"  value="15" />
             </ColSizes>
             <WindowPosition x="280"  y="0"  width="60"  height="45"  displayed="0"  panelState="" />
             <Columns>
               <Anno name="fj.anno.samplename" />
               <Anno name="fj.anno.popname" />
               <Statistic name="Count"  id=""  ancestor="" />
             </Columns>
           </Legend>
           <Ancestry lineWeight="Hairline"  fill="#ffffff"  stroke="#000000"  lineStyle="Solid"  gradientColor="#808080"  gradientStyle="le.gradientstyle.none"  enabled="1"  xScale="1"  yScale="1"  aspectRatioLock="0"  alpha="1"  figID="com.treestar.flowjo.charting.FigChartRow@2ba20bdb#1692880699694"  rotation="0"  lock="0"  sizeLock="0"  contentLock="0"  wantsDrops="0"  backgating="0"  horizontal="0"  backgatingLargeDots="0"  backgatingContours="0" >
             <WindowPosition x="0"  y="0"  width="0"  height="1"  displayed="0"  panelState="" />
           </Ancestry>
           <Multigraph lineWeight="NoLine"  fill="#00ffffff"  stroke="#000000"  lineStyle="Solid"  gradientColor="#808080"  gradientStyle="le.gradientstyle.none"  enabled="1"  xScale="1"  yScale="1"  aspectRatioLock="1"  alpha="1"  figID="com.treestar.flowjo.charting.FigChartGrid@73c9a7a3#1692880699694"  rotation="0"  lock="0"  sizeLock="0"  contentLock="0"  wantsDrops="0"  annoOffsetX="0"  annoOffsetY="0"  type="NONE"  rows="0"  columns="0" >
             <WindowPosition x="0"  y="0"  width="0"  height="1"  displayed="0"  panelState="" />
             <Parameters/>
           </Multigraph>
           <PopModelList>
             <DataLayer path="Alive"  panelValue="1"  discriminatorValue=""  sampleGMID="0"  sampleID="1" >
               <LegendSpec color="#000000"  text=""  chartFill="le.chartfill.tinted.40"  lineWeight="Normal"  lineStyle="Solid"  control="0" />
             </DataLayer>
           </PopModelList>
           <WindowPosition x="915"  y="164"  width="256"  height="256"  displayed="1"  panelState="" />
         </ChartData>
         <FigColorLegend x="863"  y="454"  width="70"  height="12"  lineWeight="Hairline"  fill="#ffffff"  stroke="#000000"  lineStyle="Solid"  gradientColor="#808080"  gradientStyle="le.gradientstyle.none"  enabled="1"  xScale="1"  yScale="1"  aspectRatioLock="0"  alpha="1"  figID="com.treestar.layout.presentation.FigHeatmapStatAxis@28eae3a0#1692880699694"  rotation="0"  lock="0"  sizeLock="0"  contentLock="0"  wantsDrops="0"  colorMapName="Default (blue,green,yellow,red)"  z="15" />
         <ChartData x="108"  y="562"  width="0"  height="0"  lineWeight="Hairline"  fill="#ffffff"  stroke="#000000"  lineStyle="Solid"  gradientColor="#808080"  gradientStyle="le.gradientstyle.none"  enabled="1"  xScale="1"  yScale="1"  aspectRatioLock="0"  alpha="1"  figID="com.treestar.flowjo.charting.FigChartBox@135630ff#1692880717229"  rotation="0"  lock="0"  sizeLock="0"  contentLock="0"  wantsDrops="0"  dependents="1"  showSampleName="1"  showFullPath="1"  showFreq="0"  showCount="1"  showPopulationName="1"  showGraphTitle="0"  showMedians="0"  useShortName="1"  showKeyword="0"  keyword=""  showStatistic="0"  statistic=""  offsetHistograms="0"  offsetX="0"  offsetY="0"  flipH="0"  flipV="0"  showAdjunctHistograms="0"  scaleH="1"  scaleV="1"  panelIndex="-1"  z="20" >
           <Graph smoothing="0"  backColor="#ffffff"  foreColor="#000000"  heatMapStatParameter="ROI Bits 1-16"  type="Pseudocolor"  fast="1" >
             <Axis dimension="x"  name="488 530_40"  label=""  auto="auto" />
             <Axis dimension="y"  name="SSC"  label=""  auto="auto" />
             <GraphSettings level="5%"  smoothingHighResolution="1"  contourHighResolution="1"  histogramSmoothingCount="0"  graphResolution="256"  showOutliers="0"  drawLargeDots="0"  dotsToDraw="8000"  tint="le.chartfill.tinted.40"  lineWeight="le.lineweight.normal"  lineStyle="le.linestyle.solid" />
             <GraphEnvironment showGrid="0"  showAxes="tnlTNL"  showGates="1"  showFreqOnPlots="1"  showGateNameOnPlots="1"  showMedians="0"  showUncomped="0"  addEventParam="0"  lastYAxisName="" >
               <TextTraits font="SansSerif"  size="11"  name="Labels"  style="plain"  color="#000000"  background="#00ffffff"  just="left" />
               <TextTraits font="SansSerif"  size="11"  name="LayoutGates"  style="plain"  color="#000000"  background="#00ffffff"  just="left" />
               <TextTraits font="SansSerif"  size="9"  name="Numbers"  style="plain"  color="#000000"  background="#00ffffff"  just="left" />
               <TextTraits font="SansSerif"  size="9"  name="Legend"  style="plain"  color="#000000"  background="#00ffffff"  just="left" />
               <WindowPosition x="620"  y="20"  width="390"  height="582"  displayed="1"  panelState="---" />
             </GraphEnvironment>
           </Graph>
           <Annotation lineWeight="NoLine"  fill="#ffffff"  stroke="#808080"  lineStyle="Solid"  gradientColor="#808080"  gradientStyle="le.gradientstyle.none"  enabled="1"  xScale="1"  yScale="1"  aspectRatioLock="0"  alpha="1"  figID="com.treestar.flowjo.charting.FigChartAnnotation@17e823c1#1692880717229"  rotation="0"  lock="0"  sizeLock="0"  contentLock="0"  wantsDrops="0"  autoFitContents="0"  autoMinimumSize="1"  padding="5,5,5,5" >
             <Content>&amp;lt;font face=&amp;quot;SansSerif&amp;quot; color=&amp;quot;#000000&amp;quot; style=&amp;quot;font-size:11pt;&amp;quot;&amp;gt;&amp;#xA;&amp;lt;/font&amp;gt;&amp;#xA;    &amp;lt;p style=&amp;quot;margin-top:0; text-align:left;&amp;quot;&amp;gt;&amp;#xA;      &amp;lt;font face=&amp;quot;SansSerif&amp;quot; color=&amp;quot;#000000&amp;quot; style=&amp;quot;font-size:11pt;&amp;quot;&amp;gt;&amp;lt;input type=&amp;quot;fjml&amp;quot; value=&amp;quot;%3CAnno+name%3D%22fj.anno.samplename%22+%2F%3E&amp;quot; style=&amp;quot;font-family:SansSerif; color:#000000; font-weight:normal; font-style:;&amp;quot;&amp;gt;&amp;#xA;      &amp;#xA;&amp;lt;/font&amp;gt;    &amp;lt;/p&amp;gt;&amp;#xA;    &amp;lt;p style=&amp;quot;margin-top:0; text-align:left;&amp;quot;&amp;gt;&amp;#xA;      &amp;lt;font face=&amp;quot;SansSerif&amp;quot; color=&amp;quot;#000000&amp;quot; style=&amp;quot;font-size:11pt;&amp;quot;&amp;gt;&amp;lt;input type=&amp;quot;fjml&amp;quot; value=&amp;quot;%3CAnno+name%3D%22fj.anno.popname%22+%2F%3E&amp;quot; style=&amp;quot;font-family:SansSerif; color:#000000; font-weight:normal; font-style:;&amp;quot;&amp;gt;&amp;#xA;      &amp;#xA;&amp;lt;/font&amp;gt;    &amp;lt;/p&amp;gt;&amp;#xA;    &amp;lt;p style=&amp;quot;margin-top:0; text-align:left;&amp;quot;&amp;gt;&amp;#xA;      &amp;lt;font face=&amp;quot;SansSerif&amp;quot; color=&amp;quot;#000000&amp;quot; style=&amp;quot;font-size:11pt;&amp;quot;&amp;gt;&amp;lt;input type=&amp;quot;fjml&amp;quot; value=&amp;quot;%3CStatistic+name%3D%22Count%22++id%3D%22%22++ancestor%3D%22%22+%2F%3E&amp;quot; style=&amp;quot;font-family:SansSerif; color:#000000; font-weight:normal; font-style:;&amp;quot;&amp;gt;&amp;#xA;&amp;lt;/font&amp;gt;    &amp;lt;/p&amp;gt;&amp;#xA;</Content>
             <WindowPosition x="0"  y="340"  width="411"  height="61"  displayed="0"  panelState="" />
           </Annotation>
           <Legend lineWeight="Hairline"  fill="#ffffff"  stroke="#000000"  lineStyle="Solid"  gradientColor="#808080"  gradientStyle="le.gradientstyle.none"  enabled="1"  xScale="1"  yScale="1"  aspectRatioLock="0"  alpha="1"  figID="com.treestar.flowjo.charting.legend.FigLegend@7ea9e8f4#1692880717229"  rotation="0"  lock="0"  sizeLock="0"  contentLock="0"  wantsDrops="0"  rows="3"  columns="4"  drawGrid="1"  autoFitContents="0"  showHeader="1" >
             <RowSizes>
               <Size index="0"  value="15" />
               <Size index="1"  value="15" />
               <Size index="2"  value="15" />
             </RowSizes>
             <ColSizes>
               <Size index="0"  value="15" />
               <Size index="1"  value="15" />
               <Size index="2"  value="15" />
               <Size index="3"  value="15" />
             </ColSizes>
             <WindowPosition x="280"  y="0"  width="60"  height="45"  displayed="0"  panelState="" />
             <Columns>
               <Anno name="fj.anno.samplename" />
               <Anno name="fj.anno.popname" />
               <Statistic name="Count"  id=""  ancestor="" />
             </Columns>
           </Legend>
           <Ancestry lineWeight="Hairline"  fill="#ffffff"  stroke="#000000"  lineStyle="Solid"  gradientColor="#808080"  gradientStyle="le.gradientstyle.none"  enabled="1"  xScale="1"  yScale="1"  aspectRatioLock="0"  alpha="1"  figID="com.treestar.flowjo.charting.FigChartRow@dd28850#1692880717229"  rotation="0"  lock="0"  sizeLock="0"  contentLock="0"  wantsDrops="0"  backgating="0"  horizontal="0"  backgatingLargeDots="0"  backgatingContours="0" >
             <WindowPosition x="0"  y="0"  width="0"  height="1"  displayed="0"  panelState="" />
           </Ancestry>
           <Multigraph lineWeight="NoLine"  fill="#00ffffff"  stroke="#000000"  lineStyle="Solid"  gradientColor="#808080"  gradientStyle="le.gradientstyle.none"  enabled="1"  xScale="1"  yScale="1"  aspectRatioLock="1"  alpha="1"  figID="com.treestar.flowjo.charting.FigChartGrid@3baad627#1692880717229"  rotation="0"  lock="0"  sizeLock="0"  contentLock="0"  wantsDrops="0"  annoOffsetX="0"  annoOffsetY="0"  type="NONE"  rows="0"  columns="0" >
             <WindowPosition x="0"  y="0"  width="0"  height="1"  displayed="0"  panelState="" />
             <Parameters/>
           </Multigraph>
           <PopModelList>
             <DataLayer path="Alive"  panelValue="1"  discriminatorValue=""  sampleGMID="1"  sampleID="2" >
               <LegendSpec color="#000000"  text=""  chartFill="le.chartfill.tinted.40"  lineWeight="Normal"  lineStyle="Solid"  control="0" />
             </DataLayer>
           </PopModelList>
           <WindowPosition x="108"  y="562"  width="256"  height="256"  displayed="1"  panelState="" />
         </ChartData>
         <FigColorLegend x="56"  y="852"  width="70"  height="12"  lineWeight="Hairline"  fill="#ffffff"  stroke="#000000"  lineStyle="Solid"  gradientColor="#808080"  gradientStyle="le.gradientstyle.none"  enabled="1"  xScale="1"  yScale="1"  aspectRatioLock="0"  alpha="1"  figID="com.treestar.layout.presentation.FigHeatmapStatAxis@40e529a9#1692880717229"  rotation="0"  lock="0"  sizeLock="0"  contentLock="0"  wantsDrops="0"  colorMapName="Default (blue,green,yellow,red)"  z="25" />
         <ChartData x="395"  y="36"  width="0"  height="0"  lineWeight="Hairline"  fill="#ffffff"  stroke="#000000"  lineStyle="Solid"  gradientColor="#808080"  gradientStyle="le.gradientstyle.none"  enabled="1"  xScale="1"  yScale="1"  aspectRatioLock="0"  alpha="1"  figID="com.treestar.flowjo.charting.FigChartBox@7c0bf099#1692880935421"  rotation="0"  lock="0"  sizeLock="0"  contentLock="0"  wantsDrops="0"  dependents="1"  showSampleName="1"  showFullPath="1"  showFreq="0"  showCount="1"  showPopulationName="1"  showGraphTitle="0"  showMedians="0"  useShortName="1"  showKeyword="0"  keyword=""  showStatistic="0"  statistic=""  offsetHistograms="0"  offsetX="0"  offsetY="0"  flipH="0"  flipV="0"  showAdjunctHistograms="0"  scaleH="1"  scaleV="1"  panelIndex="-1"  z="30" >
           <Graph smoothing="0"  backColor="#ffffff"  foreColor="#000000"  heatMapStatParameter="ROI Bits 1-16"  type="Pseudocolor"  fast="1" >
             <Axis dimension="x"  name="488 530_40"  label=""  auto="auto" />
             <Axis dimension="y"  name="SSC"  label=""  auto="auto" />
             <GraphSettings level="5%"  smoothingHighResolution="1"  contourHighResolution="1"  histogramSmoothingCount="0"  graphResolution="256"  showOutliers="0"  drawLargeDots="0"  dotsToDraw="8000"  tint="le.chartfill.tinted.40"  lineWeight="le.lineweight.normal"  lineStyle="le.linestyle.solid" />
             <GraphEnvironment showGrid="0"  showAxes="tnlTNL"  showGates="1"  showFreqOnPlots="1"  showGateNameOnPlots="1"  showMedians="0"  showUncomped="0"  addEventParam="0"  lastYAxisName="" >
               <TextTraits font="SansSerif"  size="11"  name="Labels"  style="plain"  color="#000000"  background="#00ffffff"  just="left" />
               <TextTraits font="SansSerif"  size="11"  name="LayoutGates"  style="plain"  color="#000000"  background="#00ffffff"  just="left" />
               <TextTraits font="SansSerif"  size="9"  name="Numbers"  style="plain"  color="#000000"  background="#00ffffff"  just="left" />
               <TextTraits font="SansSerif"  size="9"  name="Legend"  style="plain"  color="#000000"  background="#00ffffff"  just="left" />
               <WindowPosition x="620"  y="20"  width="390"  height="582"  displayed="1"  panelState="---" />
             </GraphEnvironment>
           </Graph>
           <Annotation lineWeight="NoLine"  fill="#ffffff"  stroke="#808080"  lineStyle="Solid"  gradientColor="#808080"  gradientStyle="le.gradientstyle.none"  enabled="1"  xScale="1"  yScale="1"  aspectRatioLock="0"  alpha="1"  figID="com.treestar.flowjo.charting.FigChartAnnotation@c59063e#1692880935421"  rotation="0"  lock="0"  sizeLock="0"  contentLock="0"  wantsDrops="0"  autoFitContents="0"  autoMinimumSize="1"  padding="5,5,5,5" >
             <Content>&amp;lt;font face=&amp;quot;SansSerif&amp;quot; color=&amp;quot;#000000&amp;quot; style=&amp;quot;font-size:11pt;&amp;quot;&amp;gt;&amp;#xA;&amp;lt;/font&amp;gt;&amp;#xA;    &amp;lt;p style=&amp;quot;margin-top:0; text-align:left;&amp;quot;&amp;gt;&amp;#xA;      &amp;lt;font face=&amp;quot;SansSerif&amp;quot; color=&amp;quot;#000000&amp;quot; style=&amp;quot;font-size:11pt;&amp;quot;&amp;gt;&amp;lt;input type=&amp;quot;fjml&amp;quot; value=&amp;quot;%3CAnno+name%3D%22fj.anno.samplename%22+%2F%3E&amp;quot; style=&amp;quot;font-family:SansSerif; color:#000000; font-weight:normal; font-style:;&amp;quot;&amp;gt;&amp;#xA;      &amp;#xA;&amp;lt;/font&amp;gt;    &amp;lt;/p&amp;gt;&amp;#xA;    &amp;lt;p style=&amp;quot;margin-top:0; text-align:left;&amp;quot;&amp;gt;&amp;#xA;      &amp;lt;font face=&amp;quot;SansSerif&amp;quot; color=&amp;quot;#000000&amp;quot; style=&amp;quot;font-size:11pt;&amp;quot;&amp;gt;&amp;lt;input type=&amp;quot;fjml&amp;quot; value=&amp;quot;%3CAnno+name%3D%22fj.anno.popname%22+%2F%3E&amp;quot; style=&amp;quot;font-family:SansSerif; color:#000000; font-weight:normal; font-style:;&amp;quot;&amp;gt;&amp;#xA;      &amp;#xA;&amp;lt;/font&amp;gt;    &amp;lt;/p&amp;gt;&amp;#xA;    &amp;lt;p style=&amp;quot;margin-top:0; text-align:left;&amp;quot;&amp;gt;&amp;#xA;      &amp;lt;font face=&amp;quot;SansSerif&amp;quot; color=&amp;quot;#000000&amp;quot; style=&amp;quot;font-size:11pt;&amp;quot;&amp;gt;&amp;lt;input type=&amp;quot;fjml&amp;quot; value=&amp;quot;%3CStatistic+name%3D%22Count%22++id%3D%22%22++ancestor%3D%22%22+%2F%3E&amp;quot; style=&amp;quot;font-family:SansSerif; color:#000000; font-weight:normal; font-style:;&amp;quot;&amp;gt;&amp;#xA;&amp;lt;/font&amp;gt;    &amp;lt;/p&amp;gt;&amp;#xA;</Content>
             <WindowPosition x="0"  y="340"  width="424"  height="61"  displayed="0"  panelState="" />
           </Annotation>
           <Legend lineWeight="Hairline"  fill="#ffffff"  stroke="#000000"  lineStyle="Solid"  gradientColor="#808080"  gradientStyle="le.gradientstyle.none"  enabled="1"  xScale="1"  yScale="1"  aspectRatioLock="0"  alpha="1"  figID="com.treestar.flowjo.charting.legend.FigLegend@713dd206#1692880935422"  rotation="0"  lock="0"  sizeLock="0"  contentLock="0"  wantsDrops="0"  rows="3"  columns="4"  drawGrid="1"  autoFitContents="0"  showHeader="1" >
             <RowSizes>
               <Size index="0"  value="15" />
               <Size index="1"  value="15" />
               <Size index="2"  value="15" />
             </RowSizes>
             <ColSizes>
               <Size index="0"  value="15" />
               <Size index="1"  value="15" />
               <Size index="2"  value="15" />
               <Size index="3"  value="15" />
             </ColSizes>
             <WindowPosition x="280"  y="0"  width="60"  height="45"  displayed="0"  panelState="" />
             <Columns>
               <Anno name="fj.anno.samplename" />
               <Anno name="fj.anno.popname" />
               <Statistic name="Count"  id=""  ancestor="" />
             </Columns>
           </Legend>
           <Ancestry lineWeight="Hairline"  fill="#ffffff"  stroke="#000000"  lineStyle="Solid"  gradientColor="#808080"  gradientStyle="le.gradientstyle.none"  enabled="1"  xScale="1"  yScale="1"  aspectRatioLock="0"  alpha="1"  figID="com.treestar.flowjo.charting.FigChartRow@54e051c#1692880935421"  rotation="0"  lock="0"  sizeLock="0"  contentLock="0"  wantsDrops="0"  backgating="0"  horizontal="0"  backgatingLargeDots="0"  backgatingContours="0" >
             <WindowPosition x="0"  y="0"  width="0"  height="1"  displayed="0"  panelState="" />
           </Ancestry>
           <Multigraph lineWeight="NoLine"  fill="#00ffffff"  stroke="#000000"  lineStyle="Solid"  gradientColor="#808080"  gradientStyle="le.gradientstyle.none"  enabled="1"  xScale="1"  yScale="1"  aspectRatioLock="1"  alpha="1"  figID="com.treestar.flowjo.charting.FigChartGrid@25986607#1692880935421"  rotation="0"  lock="0"  sizeLock="0"  contentLock="0"  wantsDrops="0"  annoOffsetX="0"  annoOffsetY="0"  type="NONE"  rows="0"  columns="0" >
             <WindowPosition x="0"  y="0"  width="0"  height="1"  displayed="0"  panelState="" />
             <Parameters/>
           </Multigraph>
           <PopModelList>
             <DataLayer path="Alive"  panelValue="1"  discriminatorValue=""  sampleGMID="2"  sampleID="4" >
               <LegendSpec color="#000000"  text=""  chartFill="le.chartfill.tinted.40"  lineWeight="Normal"  lineStyle="Solid"  control="0" />
             </DataLayer>
           </PopModelList>
           <WindowPosition x="395"  y="36"  width="256"  height="256"  displayed="1"  panelState="" />
         </ChartData>
         <FigColorLegend x="343"  y="326"  width="70"  height="12"  lineWeight="Hairline"  fill="#ffffff"  stroke="#000000"  lineStyle="Solid"  gradientColor="#808080"  gradientStyle="le.gradientstyle.none"  enabled="1"  xScale="1"  yScale="1"  aspectRatioLock="0"  alpha="1"  figID="com.treestar.layout.presentation.FigHeatmapStatAxis@2cba347f#1692880935421"  rotation="0"  lock="0"  sizeLock="0"  contentLock="0"  wantsDrops="0"  colorMapName="Default (blue,green,yellow,red)"  z="35" />
       </FigList>
     </Layout>
     <WindowPosition x="1273"  y="0"  width="1294"  height="1407" />
   </LayoutEditor>
   <Scripts>
     <Script lang="text/javascript"  name="New Script 		 " />
   </Scripts>
   <Exports/>
   <SOPS/>
   <experiment/>
   <weights/>
 </Workspace>
