# Supplementary material for: Deubiquitinating enzyme mutagenesis screens identify a USP43-dependent HIF-1 transcriptional response
Source: EMBO J. 2024 Jul 15;43(17):8. doi: 10.1038/s44318-024-00166-6 (PMC11377827; doi:10.1038/s44318-024-00166-6)
Supplement: Supplementary file 5 — Source data Fig. 1 [file 44318_2024_166_MOESM5_ESM.zip › Figure 1/F1 F, F2 F RNA seq data/deseq2/HIF1B_normoxia_vs_Control_normoxia.csv]

contrast_name	ensembl_gene_id	external_gene_name	baseMean	Control-normoxia-1	Control-normoxia-2	Control-normoxia-3	HIF1B-normoxia-1	HIF1B-normoxia-2	HIF1B-normoxia-3	USP43-normoxia-1	USP43-normoxia-2	USP43-normoxia-3	Control-hypoxia-1	Control-hypoxia-2	Control-hypoxia-3	HIF1B-hypoxia-1	HIF1B-hypoxia-2	HIF1B-hypoxia-3	USP43-hypoxia-1	USP43-hypoxia-2	USP43-hypoxia-3	log2FoldChange	lfcSE	stat	pvalue	padj	description	gene_biotype	chromosome_name	start_position	end_position	percentage_gene_gc_content
HIF1B_normoxia_vs_Control_normoxia	ENSG00000156804	FBXO32	1162.8082009796046	361.6944277450691	408.66097896908565	355.2884359837206	1819.8763716618312	1680.932114089732	1695.0787499387843	428.42575692438356	416.133689637974	417.2457803011639	705.0782467703046	661.1576309090622	772.892517809015	2832.5341988710024	3130.2258025103283	3320.8890055225293	627.3892185794559	568.2836680683293	728.7610233411126	2.210436440148981	0.10111172828921278	21.86132585753461	6.065661895185807e-106	8.34210480444904e-102	F-box protein 32 [Source:HGNC Symbol;Acc:HGNC:16731]	protein_coding	8	123497889	123541206	44.08
HIF1B_normoxia_vs_Control_normoxia	ENSG00000163283	ALPP	6344.384090508052	7789.444837837553	7156.285241843048	7975.429632517065	3374.3251562887476	3324.4882100457853	2926.881681599197	6875.178188978881	7069.5165351397245	7192.002138975636	7936.520227515107	8436.662288026868	9375.6775363364	2660.0448618720266	2670.296331145006	3146.743635521419	8434.430489290478	8906.921250809071	8948.06538540293	-1.252878507198838	0.07899400924793366	-15.860424342642299	1.1908652799822067e-56	8.188985097797645e-53	alkaline phosphatase, placental [Source:HGNC Symbol;Acc:HGNC:439]	protein_coding	2	232378724	232382889	62.27
HIF1B_normoxia_vs_Control_normoxia	ENSG00000143437	ARNT	916.2907435145669	1295.1786442727544	1654.2963927932094	1316.2496361082228	145.77479774942086	174.94463351243087	152.07014311645767	1267.3640261692615	1185.2248375398026	1453.5651235762316	1640.514604918932	1231.8129524233088	959.6766288632223	236.26860008674575	146.47460660559835	101.05611820693952	1225.4080740562245	1258.315070238194	1049.038493025246	-3.1725848258414664	0.20938695456214174	-15.151778832047096	7.374331485590898e-52	3.380639364044387e-48	aryl hydrocarbon receptor nuclear translocator [Source:HGNC Symbol;Acc:HGNC:700]	protein_coding	1	150809713	150876708	41.19
HIF1B_normoxia_vs_Control_normoxia	ENSG00000163993	S100P	1165.331389121928	574.7760649727562	591.4457930095949	603.0097303062661	1202.542676473021	998.2019077107059	1102.2120193329106	783.9393423419249	769.5116754394935	736.7021098229303	1428.0109938516641	1462.7303807958403	1544.3781602624963	1788.6800152490557	1593.6762263559367	1807.1593969102826	1418.822146056171	1306.6363798187597	1263.5299854848918	0.8972834816347623	0.08401142642069576	10.680493355052967	1.2560236012424836e-26	4.3185231469719695e-23	S100 calcium binding protein P [Source:HGNC Symbol;Acc:HGNC:10504]	protein_coding	4	6693878	6697170	53.54
HIF1B_normoxia_vs_Control_normoxia	ENSG00000150782	IL18	1110.6145331854354	890.5055664045449	872.4673072741506	895.4160884631284	1559.0465547423792	1465.079302292306	1357.3377417996721	934.323252178708	976.7365411523704	948.2231548516417	824.5697925950047	940.9657208243215	942.7909930313032	1531.9051661462267	1461.5174718870103	1580.8826991335998	936.0485078272088	930.3072501707325	942.9384865635313	0.7179668308481463	0.07112096960621134	10.095009036342535	5.812572087971147e-24	1.5988060785173437e-20	interleukin 18 [Source:HGNC Symbol;Acc:HGNC:5986]	protein_coding	11	112143253	112164096	39.22
HIF1B_normoxia_vs_Control_normoxia	ENSG00000138061	CYP1B1	3855.255009073751	5001.404381399133	5134.736292260873	5002.961418088529	2674.241486536244	2980.288655709447	2555.531728355859	5559.247013318263	4811.071847287561	5038.975818118612	4476.7942492942275	4258.6326561536425	3772.2484521572223	2179.727100978569	1936.3095535143502	1652.6401191936575	4320.8903739517145	3953.655653208007	4085.233363801605	-0.8826890823724491	0.09230735881203746	-9.56249960709894	1.1494632734047379e-21	2.634761399855893e-18	cytochrome P450 family 1 subfamily B member 1 [Source:HGNC Symbol;Acc:HGNC:2597]	protein_coding	2	38066973	38109902	44.41
HIF1B_normoxia_vs_Control_normoxia	ENSG00000103257	SLC7A5	233695.49935207877	227823.8481373185	221905.55396298174	228302.8568732507	178286.8488543432	181982.81126833288	178627.25591061707	228729.11077086974	225198.00098786797	218387.50022616997	298734.26203784323	302338.76097893756	285535.2844776838	205990.54123292546	203003.97075009122	215366.42473131686	275741.4169371159	270392.40928802354	260172.13091172857	-0.33135655170600714	0.036228419475710726	-9.146315420361203	5.89085094546956e-20	1.1573839007577552e-16	solute carrier family 7 member 5 [Source:HGNC Symbol;Acc:HGNC:11063]	protein_coding	16	87830023	87869507	58.42
HIF1B_normoxia_vs_Control_normoxia	ENSG00000206503	HLA-A	3388.677930776641	3281.639600315007	3207.0605070166116	3161.9374433872804	2121.2845074914985	1988.9547740870423	2037.999197151023	2735.7660948115185	2729.5427339983053	2786.6316348921664	5024.652447377638	5436.358692327358	6032.954015077009	2397.2299958796843	2655.552381107457	2892.7159620226594	4131.927632608505	3984.2041791411434	4389.790955287631	-0.6507223161343632	0.07433860238567618	-8.753491392780699	2.068516696390537e-18	3.556038765682382e-15	major histocompatibility complex, class I, A [Source:HGNC Symbol;Acc:HGNC:4931]	protein_coding	6	29941260	29949572	51.88
HIF1B_normoxia_vs_Control_normoxia	ENSG00000124466	LYPD3	873.4863778227807	676.2063028872456	704.1226327849179	708.1504734661675	1083.1652124932555	985.3937714294605	1066.0106342736808	787.2172906828133	763.1563247982315	771.8398352953834	735.0752909668274	740.6234215594569	807.2575044932609	1151.703354202549	1086.77428637249	1121.90260828776	841.48030641961	827.8870570945985	864.7884933023431	0.5839423602071196	0.06770112779023224	8.625297380812162	6.392632201443983e-18	9.768652296273234e-15	LY6/PLAUR domain containing 3 [Source:HGNC Symbol;Acc:HGNC:24880]	protein_coding	19	43460787	43465608	56.84
HIF1B_normoxia_vs_Control_normoxia	ENSG00000088992	TESC	771.8824909630073	735.7743925598741	720.3201784008221	687.0149637532626	469.4636879233067	373.61614057452607	395.49723917451	702.0980919295141	681.5042762664973	715.908315721266	1279.7453353041392	1219.3960385975342	1135.5041253487593	532.835356681082	500.7895415732554	473.2341998672179	1173.9234899501637	1062.9416463590355	1034.317817349364	-0.7939356371720473	0.09337426161642105	-8.502724663392932	1.851917884398628e-17	2.5469426664134332e-14	tescalcin [Source:HGNC Symbol;Acc:HGNC:26065]	protein_coding	12	117038923	117099479	51.4
HIF1B_normoxia_vs_Control_normoxia	ENSG00000167767	KRT80	1415.1240829183694	1229.498168346209	1275.2115749484053	1370.1357466699208	1812.1753561857768	1897.9978172473357	1811.7468863776598	1281.1677890297328	1189.5644708682883	1137.6407744427875	999.1397136600567	984.6626064434554	992.9447332232198	2217.4742051904436	2189.9079683162363	2317.602507133376	876.7119710201962	945.0739032213169	943.5773002062307	0.5083006406792249	0.06361838166647833	7.989839215716133	1.3511485443000967e-15	1.6893041754326573e-12	keratin 80 [Source:HGNC Symbol;Acc:HGNC:27056]	protein_coding	12	52168996	52192014	55.71
HIF1B_normoxia_vs_Control_normoxia	ENSG00000168209	DDIT4	16760.898461043827	9370.58437132178	9078.924723097562	8918.120835386742	7326.234479387334	6561.7219235771	6859.95950421013	9320.95693893738	8839.405738186555	9036.871793232553	32420.374714938804	32379.488980401384	33067.46756297136	15556.41391477913	16624.449837753156	16374.376464552948	27814.99792615655	26917.46555790485	25228.35703199356	-0.3999180599688505	0.050120797936755765	-7.979084061540313	1.4742315211139288e-15	1.6895921758233217e-12	DNA damage inducible transcript 4 [Source:HGNC Symbol;Acc:HGNC:24944]	protein_coding	10	72273919	72276036	58.69
HIF1B_normoxia_vs_Control_normoxia	ENSG00000135919	SERPINE2	3260.157589055509	2610.199865281693	2549.560859026552	2618.5646918621546	3462.452616482116	3611.180477237244	3516.621051823759	3280.085123372837	3521.4453954948112	3573.738279941135	2398.9237471511415	2414.63693792995	2177.1782275164255	4320.996489280487	4328.7856761931025	4333.652477705448	3108.7004204948216	3500.0000507235113	3356.114215481972	0.4449729970971741	0.056609484489611166	7.860396559146099	3.829192280928218e-15	4.050990879969675e-12	serpin family E member 2 [Source:HGNC Symbol;Acc:HGNC:8951]	protein_coding	2	223975045	224039318	43.2
HIF1B_normoxia_vs_Control_normoxia	ENSG00000168564	CDKN2AIP	1106.6657806452154	1367.3921237200475	1350.545016810096	1318.569712107234	825.2748611320678	901.59376384578	876.0451175078799	1307.5783706695488	1227.9325450573065	1294.0478542017129	1305.1922681042283	1176.8032191528748	1287.5396375093044	842.7882756146261	804.909837761809	772.9375671527027	1232.6525804818243	1002.459927737794	1025.72137304704	-0.6313740443227687	0.08269842738865826	-7.6346559935837295	2.2642418586634723e-14	2.2242941630141955e-11	CDKN2A interacting protein [Source:HGNC Symbol;Acc:HGNC:24325]	protein_coding	4	183444635	183449064	41.2
HIF1B_normoxia_vs_Control_normoxia	ENSG00000146674	IGFBP3	1951.8605922335305	1179.8601430822923	1115.2762894595253	1145.1972120077198	864.3544139154205	738.23338140471	688.1465785975603	1106.7459136571365	1072.6308945440514	1096.9649804181781	3953.024355245728	3968.964757782273	4227.579073029242	981.8079999846694	931.8015704667591	1069.672380653751	3594.2092640058117	3545.741623215097	3853.279828733625	-0.5916552294503364	0.07891793422181369	-7.497094738787488	6.524782161942246e-14	5.982355271546115e-11	insulin like growth factor binding protein 3 [Source:HGNC Symbol;Acc:HGNC:5472]	protein_coding	7	45912245	45921874	49.16
HIF1B_normoxia_vs_Control_normoxia	ENSG00000139842	CUL4A	12163.036772028456	10491.287167281545	10658.385390234005	10592.297995331088	13446.801826065754	13781.234964900685	13139.754200987974	12009.515874266615	11402.543076336187	11470.569347527371	12059.93284601903	11983.620878103948	10842.905835024447	13525.26352202863	12623.4347602531	12651.799900309717	12961.68864522048	12465.797131623256	12827.828534998383	0.34680398831741954	0.04684764746504529	7.402804774267105	1.3333770849490382e-13	1.1461209405815076e-10	cullin 4A [Source:HGNC Symbol;Acc:HGNC:2554]	protein_coding	13	113208193	113267108	45.97
HIF1B_normoxia_vs_Control_normoxia	ENSG00000138772	ANXA3	2595.044875064907	2035.2134083355297	2060.150572408257	1864.19063746111	2883.824259859446	2893.250602658841	2675.094522719084	2180.59322511143	2143.6600325364866	1976.2443363465113	2573.3049696215003	2423.6959846591203	2373.466745537562	4017.61012598066	3830.0409563508633	3803.6038330879464	2536.8067621735077	2221.033794905225	2219.022981415246	0.5057001399250884	0.0686733011762203	7.3638536558396686	1.7867557014580048e-13	1.445485362479526e-10	annexin A3 [Source:HGNC Symbol;Acc:HGNC:541]	protein_coding	4	78551747	78610451	39.9
HIF1B_normoxia_vs_Control_normoxia	ENSG00000169604	ANTXR1	7426.473616867472	6355.01850504863	6259.671808613661	6554.9866609506425	8288.961862153283	8182.754512462326	7952.844856028984	6919.812235003248	6714.986389101224	6813.8450854873945	7318.495654257757	7520.893830308786	6713.095479879894	9175.734735445283	8381.125880495905	8855.482294790332	7356.195381389031	6952.917410638283	7359.702521559823	0.34877509606186996	0.049874252639222905	6.99308917137699	2.6889847574061786e-12	2.0545337427003986e-9	ANTXR cell adhesion molecule 1 [Source:HGNC Symbol;Acc:HGNC:21014]	protein_coding	2	69013176	69249327	41.88
HIF1B_normoxia_vs_Control_normoxia	ENSG00000114251	WNT5A	1838.1540457722438	2431.3401165803134	2412.1360302342996	2099.9250200360693	1377.6998549310051	1522.5069212666838	1366.99264536156	1974.4257365320502	1963.976296916694	2169.424056992943	2085.4471680624865	1958.8858252494922	1612.366701345045	1467.529903567556	1383.169905884385	1196.3044207698379	1946.850670758903	2146.871033957958	1970.9205154531055	-0.7010557757329993	0.10051918518954543	-6.974347975573454	3.072926302347687e-12	2.224313444009881e-9	Wnt family member 5A [Source:HGNC Symbol;Acc:HGNC:12784]	protein_coding	3	55465715	55490539	48.49
HIF1B_normoxia_vs_Control_normoxia	ENSG00000121966	CXCR4	2607.065561932619	1879.3985641431414	1838.6452930721284	1725.9924146587807	1433.5285809598838	1324.2484006714487	1377.461350718678	1961.8644877650156	1833.6195845727004	1867.6749069859643	4437.925588565501	4257.340325106208	4133.213611108484	1982.622873023492	1808.1527719476207	1906.6078446984448	4386.296263980197	4362.1069089887205	4410.4803438207355	-0.3955459442770537	0.05726393295854461	-6.907418401795829	4.9355266858307214e-12	3.3939149255114956e-9	C-X-C motif chemokine receptor 4 [Source:HGNC Symbol;Acc:HGNC:2561]	protein_coding	2	136114349	136119177	52.33
HIF1B_normoxia_vs_Control_normoxia	ENSG00000136826	KLF4	1819.0203509564813	1498.5719370060278	1439.5377323664468	1595.8551161190894	2076.2216119756054	2003.0136640966452	2136.908445917157	1752.7828712017101	1701.6022571420126	1585.2319478543805	1621.7592382349	1715.6080252896018	1612.5084581649223	2259.6404638414147	1999.1405591742155	2282.7330599811758	1831.9713002276465	1793.6554573808642	1835.6241712428457	0.45277816686851985	0.06638667863615116	6.820316608247328	9.084008457202549e-12	5.949160395805079e-9	KLF transcription factor 4 [Source:HGNC Symbol;Acc:HGNC:6348]	protein_coding	9	107484852	107490482	56.93
HIF1B_normoxia_vs_Control_normoxia	ENSG00000182054	IDH2	1559.752681944064	1215.9452945682715	1320.67168631561	1322.1684860813828	1005.8701411200149	905.3060184376448	899.6694308854807	1237.3540219266872	1139.0965828732953	1212.193184721164	2416.6264855299764	2427.428439826164	2615.869597431182	1297.9205564586994	1380.6593215895584	1407.032304083623	2127.5471955256658	2001.9727696544226	2142.216757964312	-0.4602925035600681	0.06879592209845928	-6.690694586538243	2.2211379383392855e-11	1.3885140939081905e-8	isocitrate dehydrogenase (NADP(+)) 2 [Source:HGNC Symbol;Acc:HGNC:5383]	protein_coding	15	90083045	90102477	52.49
HIF1B_normoxia_vs_Control_normoxia	ENSG00000120875	DUSP4	1868.0426495274107	1273.6499397704424	1290.5932904700965	1273.429758761184	1730.7741365590784	1732.8263332779568	1661.8386920736816	1599.3930472449397	1596.0593732076848	1554.6260647571216	2374.8279482743055	2162.5114956342613	2117.408921838298	2085.8444977302775	2025.1792995238357	2052.432728456202	2503.9986560684515	2390.2864707972985	2199.0870370482785	0.41731101743086124	0.06262306784992289	6.663854578810373	2.6673740611363895e-11	1.594973715774294e-8	dual specificity phosphatase 4 [Source:HGNC Symbol;Acc:HGNC:3070]	protein_coding	8	29333064	29350684	51.1
HIF1B_normoxia_vs_Control_normoxia	ENSG00000171246	NPTX1	13934.452615628205	16418.772250200655	15483.041642714596	17963.38122229291	11185.221945899139	11694.814148883834	13150.545898727012	12665.267544753171	12683.535026444879	13776.890792057482	15951.272758049081	16622.627503189222	16834.3189556122	10237.272734671142	10982.403653859488	11126.212776102142	14193.349504255673	14229.931300616847	15621.287422978216	-0.46887335809091235	0.07063060503260896	-6.638387960494483	3.171322618825599e-11	1.817299999029519e-8	neuronal pentraxin 1 [Source:HGNC Symbol;Acc:HGNC:7952]	protein_coding	17	80466834	80477843	59.94
HIF1B_normoxia_vs_Control_normoxia	ENSG00000173641	HSPB7	1722.0348724616288	1347.6925749619297	1215.7842650136622	1355.509083997326	898.6146590039945	981.9260282921327	946.6242588168008	1397.8920886512626	1351.098873787893	1457.5613702985202	2977.7573793364	2858.548647080312	2719.3394553147064	1114.1414056662495	1256.0875350476956	1255.2972051717102	2541.7422479872353	2754.1881577698055	2566.82246811168	-0.47246545536407825	0.07152024223060266	-6.606038243560588	3.9474095725963464e-11	2.1715489540767023e-8	heat shock protein family B (small) member 7 [Source:HGNC Symbol;Acc:HGNC:5249]	protein_coding	1	16014028	16019594	61.04
HIF1B_normoxia_vs_Control_normoxia	ENSG00000130558	OLFM1	128.2447664229496	65.9507514063951	66.52208317786194	88.25792967361107	188.7231195707706	154.48286337675282	183.4285646949713	96.71492798950025	78.58361180573118	120.21432284888273	103.36187676834439	111.08313877656433	110.74726548984408	169.35841008495314	159.30073474579754	156.91839952383174	156.0836084781986	162.95751172121797	135.7166754798637	1.2394725071820698	0.19176873607965256	6.463371102718463	1.0239576059325196e-10	5.4163419055345925e-8	olfactomedin 1 [Source:HGNC Symbol;Acc:HGNC:17187]	protein_coding	9	135075422	135121180	55.24
HIF1B_normoxia_vs_Control_normoxia	ENSG00000125726	CD70	1475.8635371209002	1339.0945294588064	1254.6419911839962	1416.1796619957624	893.1566578708563	884.7114508806138	975.8970642289379	1316.6249291934546	1226.5518499202924	1208.7666645232082	2098.7655649847325	1979.103253338048	2052.053036259643	1563.2299245563408	1310.2483435725458	1484.3722001089818	1979.352091782064	1914.0653978768748	1668.7290564410441	-0.5433944415316886	0.08620353750749193	-6.303621141817553	2.9077074643628703e-10	1.4811000280512057e-7	CD70 molecule [Source:HGNC Symbol;Acc:HGNC:11937]	protein_coding	19	6583183	6604103	48.3
HIF1B_normoxia_vs_Control_normoxia	ENSG00000181019	NQO1	16251.255548692914	17904.37755304521	17480.970293160928	16357.281010980078	13414.295015422205	12263.691147682313	11355.485477412283	19920.64158903795	19012.102582367374	18263.732935634216	17580.096073838766	16609.3189401982	16159.723829343488	15037.248050316528	14530.55866704454	13409.597313110857	18997.42531101997	18476.841107976266	15749.212978881273	-0.48264031086174536	0.07742517304340332	-6.233635546299456	4.557326643775391e-10	2.2384611904229626e-7	NAD(P)H quinone dehydrogenase 1 [Source:HGNC Symbol;Acc:HGNC:2874]	protein_coding	16	69706996	69726668	46.9
HIF1B_normoxia_vs_Control_normoxia	ENSG00000166532	RIMKLB	1627.6477441311017	1341.7508595277047	1513.7701282887958	1450.9926844161462	1988.6435494281686	1831.808210055362	2244.9036075787603	1401.808678866173	1483.0010821061455	1541.2471892522788	1402.0794142346451	1352.090619338257	1340.3732366835152	2103.455492652588	1817.4932094767184	1936.0610052582529	1595.7541886179804	1506.3914677435641	1446.0347708347733	0.4942467036721181	0.08212643367665177	6.018119642429213	1.7645475908353036e-9	8.089274338919311e-7	ribosomal modification protein rimK like family member B [Source:HGNC Symbol;Acc:HGNC:29228]	protein_coding	12	8681600	8783095	41.05
HIF1B_normoxia_vs_Control_normoxia	ENSG00000204525	HLA-C	1614.702548861534	1603.000359020397	1591.6060992042733	1762.0123584416092	1132.590085660841	1087.2502401482766	1212.9019873401448	1572.5836213423174	1398.7677205364378	1494.5222938015525	2157.524112277536	2181.521544428615	2552.6088004765784	1092.3322920048633	1219.306315846415	1359.1199851054948	1867.600818357656	1924.1170712910348	1855.2801742235727	-0.5310874884697816	0.08819181512073435	-6.021958928305584	1.7231862764408473e-9	8.089274338919311e-7	major histocompatibility complex, class I, C [Source:HGNC Symbol;Acc:HGNC:4933]	protein_coding	6	31268749	31272130	59.28
HIF1B_normoxia_vs_Control_normoxia	ENSG00000115380	EFEMP1	8284.02888885852	7724.788590028127	8093.719892530429	7780.407963073413	9228.002375900729	9331.865100431336	8893.102842672772	8503.917209314312	8454.586232944494	8268.335510363346	7447.712524165084	7388.479890044453	7198.600381437447	9304.369218720585	8705.77424747661	9095.901679799654	7950.829835161256	7814.7373356864655	7927.389169702848	0.21857405412958	0.036527164667157955	5.983876824858042	2.1788811378389004e-9	9.666500738289806e-7	EGF containing fibulin extracellular matrix protein 1 [Source:HGNC Symbol;Acc:HGNC:3218]	protein_coding	2	55865967	55924139	37.96
HIF1B_normoxia_vs_Control_normoxia	ENSG00000135046	ANXA1	5207.320335129116	4591.457620589695	4734.970589166586	4448.376301535043	6084.256739022756	5973.35547468561	5640.709919901697	5032.428439315036	4577.5431603572	4623.149324504423	5087.656479895379	4984.566961855408	5135.749078682236	6244.912517771833	5494.319920781444	5516.934578197005	5470.490922495572	4990.362940853264	5100.525062713893	0.3618972049911009	0.06076147384706415	5.956030722723933	2.584377676004416e-9	1.1107170680652729e-6	annexin A1 [Source:HGNC Symbol;Acc:HGNC:533]	protein_coding	9	73151865	73170393	34.68
HIF1B_normoxia_vs_Control_normoxia	ENSG00000040731	CDH10	197.80257754724693	196.2423490654506	145.29869442680106	193.81820875193216	59.8962052889582	88.6040758706971	71.62732671621053	111.29036535297226	145.27480676720313	127.3076278838882	340.8025159954778	371.71393197424305	525.5174255010817	76.37285105015378	55.40846190973424	63.08579500160198	312.9159614470523	303.56126087948303	371.7085319675035	-1.2869567708532557	0.21734315672338006	-5.921312592745714	3.1938212176963025e-9	1.3310491880902196e-6	cadherin 10 [Source:HGNC Symbol;Acc:HGNC:1749]	protein_coding	5	24487100	24644978	34
HIF1B_normoxia_vs_Control_normoxia	ENSG00000158104	HPD	11271.53618435687	12280.707485013403	12240.231225559406	12003.643106083082	9839.747949770335	8943.568015017077	9455.77169399786	11701.193965765016	12214.328279255153	13334.050554084924	11863.07589438971	12439.103159563865	12521.067224193237	9361.593709704202	9497.934773986399	10897.626188544496	11398.774720887097	11116.078423434295	11779.15494917411	-0.3712662679454812	0.06346521970566937	-5.849917004420546	4.9181835837379315e-9	1.9894052596219933e-6	4-hydroxyphenylpyruvate dioxygenase [Source:HGNC Symbol;Acc:HGNC:5147]	protein_coding	12	121839527	121863596	51.4
HIF1B_normoxia_vs_Control_normoxia	ENSG00000087095	NLK	1077.3765629486247	1241.8465165923014	1217.7573966057305	1238.2614958630224	937.203137009523	910.8143173577491	997.4889537433197	1079.7364621638042	1064.955792904859	1055.8927512422763	1238.3443274707954	1217.3174646820428	1085.6635920642775	1000.3297033434285	986.1427694214625	963.1049232593201	1011.1070256557382	1069.7745527156892	1077.0369509799054	-0.3775251815207219	0.06531140009387637	-5.780387206185752	7.452889208867737e-9	2.63127679764663e-6	nemo like kinase [Source:HGNC Symbol;Acc:HGNC:29858]	protein_coding	17	28041737	28196381	37.3
HIF1B_normoxia_vs_Control_normoxia	ENSG00000173391	OLR1	4237.064048290007	3848.4988717370597	3920.854095606657	3869.925111609688	4911.2376874541715	4918.171062562843	4767.55096291003	4264.393334574759	4194.059965184262	3736.0040595842256	4563.461507023881	4387.224450026348	4273.7600202962385	3941.927203168249	3777.6933995427885	3664.290796830946	4587.273293650104	4170.394064331114	4470.4329831267605	0.32665418900177845	0.05649657749805797	5.781840307282454	7.388783131983025e-9	2.63127679764663e-6	oxidized low density lipoprotein receptor 1 [Source:HGNC Symbol;Acc:HGNC:8133]	protein_coding	12	10158301	10172138	38.78
HIF1B_normoxia_vs_Control_normoxia	ENSG00000184254	ALDH1A3	1191.770838894784	1639.546247465452	1804.1996645759634	1569.9491168269835	1242.2573982127067	1099.2319567760733	1248.2097576024619	1344.890392173673	1307.8556971973137	1340.5056872333485	1039.3967814415507	1162.6349327998632	1074.8211176213301	911.4412118583848	739.6338357165218	794.476309424602	1009.5963919624559	1073.281188859197	1049.9474123582313	-0.48053209724092144	0.08300148439703146	-5.789439800164677	7.062156170527476e-9	2.63127679764663e-6	aldehyde dehydrogenase 1 family member A3 [Source:HGNC Symbol;Acc:HGNC:409]	protein_coding	15	100877714	100916626	48.81
HIF1B_normoxia_vs_Control_normoxia	ENSG00000204174	NPY4R	570.9011836109901	676.6441169306523	659.6886670649153	653.7314418856096	389.132760896697	404.24076346876836	434.23472163191485	513.0341113889575	485.7259372838627	624.2682160767371	751.0571174707171	771.6054798324188	692.4687835767127	280.5071657980134	403.3756822480292	299.80722676040864	745.8421598287313	744.6821114693345	746.174841385341	-0.6947957700597103	0.12020292883735997	-5.780190023487702	7.461629834088459e-9	2.63127679764663e-6	neuropeptide Y receptor Y4 [Source:HGNC Symbol;Acc:HGNC:9329]	protein_coding	10	46461099	46465958	52.57
HIF1B_normoxia_vs_Control_normoxia	ENSG00000237412	PRSS56	47059.466748797255	44872.58026906974	42910.37957287164	46320.69476223877	33252.677650587226	31484.81269160985	35531.26187832388	38721.60841930499	40851.833796211955	42499.774173189784	59908.87861102618	61892.65689420316	72014.60672103487	38972.06168828374	43196.51469024039	44619.991022400754	55046.93340438555	57538.05608975478	57435.07914361328	-0.4195092263889628	0.07249515646308269	-5.786720752890478	7.177374564435032e-9	2.63127679764663e-6	serine protease 56 [Source:HGNC Symbol;Acc:HGNC:39433]	protein_coding	2	232520388	232525716	66
HIF1B_normoxia_vs_Control_normoxia	ENSG00000134013	LOXL2	3417.057289063434	2221.4433448460445	2241.297669941757	2324.8715925994206	1332.4492234111667	1589.513722970265	1532.474929531349	1854.6214387701373	2049.9179608007366	1896.4377772462553	5637.095153042604	6824.070580211957	7268.020997499706	1844.9550237681958	2065.3252996106157	2250.5344991868174	5494.773861353598	6235.84315466438	6843.3849736868015	-0.6073664407374866	0.10526005857943307	-5.770151080422834	7.92004934087905e-9	2.7231109646277397e-6	lysyl oxidase like 2 [Source:HGNC Symbol;Acc:HGNC:6666]	protein_coding	8	23296897	23425328	48.43
HIF1B_normoxia_vs_Control_normoxia	ENSG00000135114	OASL	291.0051910121995	383.56555920557736	368.23932222458495	396.99577327287966	245.95274957866414	230.1380672192969	214.5164411133842	428.19461510230644	473.5763328699468	360.55482464024345	224.40998867416715	215.53734478447018	216.0490004849868	246.58427361788247	280.94224681386305	227.33144422301976	247.07901251587717	219.55818665890843	258.8682552195318	-0.7402395710337255	0.12850820412456418	-5.760251464694071	8.398871476750724e-9	2.8173092541403098e-6	2'-5'-oligoadenylate synthetase like [Source:HGNC Symbol;Acc:HGNC:8090]	protein_coding	12	121017763	121039246	48.4
HIF1B_normoxia_vs_Control_normoxia	ENSG00000138134	STAMBPL1	522.5128851746114	444.1643041321296	449.95796733723614	442.89046498692966	684.2848711030193	593.7926514832711	647.8630114581633	469.0607148036029	430.20974556269476	490.8784802445493	539.0440371505425	490.38464269070306	503.8532530908726	609.2712497700549	564.7373402217348	529.3431407361201	525.2208473649008	516.8400210126222	473.43518999385793	0.5247181509452125	0.09144594673638744	5.7380143097848295	9.579302401329471e-9	3.1367653791781955e-6	STAM binding protein like 1 [Source:HGNC Symbol;Acc:HGNC:24105]	protein_coding	10	88879734	88975153	39.34
HIF1B_normoxia_vs_Control_normoxia	ENSG00000123146	ADGRE5	4075.3236113183057	3586.2003777757304	3738.017099974147	3724.065845526309	4475.338633569471	4313.154697783003	4257.955350961327	3936.442483017593	3860.6766762717175	3959.441415338609	4142.817258045028	3966.9642002203273	4174.176064775854	4384.753036428349	4174.603103435835	4348.978901685944	3973.662578777625	4176.516817946823	4162.060462195806	0.23889691247245903	0.041799505933640846	5.715304694072744	1.0950762894502029e-8	3.5024614439089857e-6	adhesion G protein-coupled receptor E5 [Source:HGNC Symbol;Acc:HGNC:1711]	protein_coding	19	14380501	14408725	54.66
HIF1B_normoxia_vs_Control_normoxia	ENSG00000162496	DHRS3	1226.7724298524197	1137.644422399856	1093.5772760107047	1140.374501053306	806.0460830144515	816.4178219834963	831.674261070265	951.4302263661314	867.2097143503152	948.4312939757449	1905.2618293165708	1770.3642865290744	1852.2659613122933	1145.3234082023137	1340.1398548772465	1329.903175471043	1501.3906322180692	1384.870879270542	1259.578109922132	-0.45869305618688266	0.08096851512900687	-5.665079265144588	1.4695658684491987e-8	4.593395315632234e-6	dehydrogenase/reductase 3 [Source:HGNC Symbol;Acc:HGNC:17693]	protein_coding	1	12567910	12618210	51.33
HIF1B_normoxia_vs_Control_normoxia	ENSG00000161091	MFSD12	14702.886715319437	13955.65072757394	13005.627395518222	13741.7553553018	11953.67532199799	11185.259027865895	11993.1888730228	13788.13297174071	13997.442114816196	13369.799854480485	18468.88027740065	18571.923681629116	18827.837819043885	13232.319676405217	13379.838127746727	13003.185610276367	17433.856780350427	17374.002901627355	17369.584358952074	-0.21285680349224984	0.03778676106242115	-5.633105286283334	1.7699332697262248e-8	5.409309390787726e-6	major facilitator superfamily domain containing 12 [Source:HGNC Symbol;Acc:HGNC:28299]	protein_coding	19	3538261	3574290	57.07
HIF1B_normoxia_vs_Control_normoxia	ENSG00000118523	CCN2	558.4390414916977	503.61956504964104	521.3330291349472	525.3847054594942	660.478154117472	774.7259551290832	725.2656756772375	595.6353327266185	593.8708081922224	592.3711757780674	342.87263817564207	341.1290426934878	358.5162927221218	799.9318287554885	711.1487998804864	818.8369859485243	386.2073134385337	410.91764257014717	389.6578014013436	0.4804470656202393	0.0854596765454318	5.62191532944576	1.8885182606306463e-8	5.517654418894952e-6	cellular communication network factor 2 [Source:HGNC Symbol;Acc:HGNC:2500]	protein_coding	6	131948176	131951372	52.27
HIF1B_normoxia_vs_Control_normoxia	ENSG00000119125	GDA	4365.843637679244	4843.114350323568	4793.212827110291	4737.023019986427	3656.271246473437	3874.115258338184	3897.3894139419667	4778.15282447327	4511.774484427249	4808.233407128735	4681.626900180908	4394.721415264926	4449.535700203499	3804.991255957645	3615.1081960832407	3317.0800627427416	5142.408472853422	4614.5250068406795	4665.901635896204	-0.3302190397768554	0.05874158181770119	-5.621555115789326	1.8924610095159745e-8	5.517654418894952e-6	guanine deaminase [Source:HGNC Symbol;Acc:HGNC:4212]	protein_coding	9	72114595	72257193	40.49
HIF1B_normoxia_vs_Control_normoxia	ENSG00000125266	EFNB2	211.21400773810262	261.62779242267106	271.3505689782095	260.04776855889224	149.69262719762713	149.6926741132095	157.59074039616308	188.8044153200689	247.5043590857591	205.22692490174288	243.42167408463158	278.3471152414612	276.5906846297256	145.8558639881817	115.25591351389777	127.23957169826807	226.71302984245284	240.15052675205487	256.7398885608301	-0.7921974493572486	0.1409969498412185	-5.618543168837123	1.925742835068405e-8	5.517654418894952e-6	ephrin B2 [Source:HGNC Symbol;Acc:HGNC:3227]	protein_coding	13	106489745	106535662	41.29
HIF1B_normoxia_vs_Control_normoxia	ENSG00000125657	TNFSF9	3002.6973421335338	2456.9800428374806	2378.7112422657538	2483.2304631483844	1965.164190195484	1867.869649874408	1876.094683577023	2246.824991449829	2415.9499508204	2219.2583140419033	4027.6676703678177	3919.214640158745	3729.3080387082955	3353.76008913871	3600.123194909578	3448.1206871577974	3807.930871830951	4390.336945044111	3862.006492876932	-0.35979871110513695	0.0640956337094969	-5.613466788328616	1.983126789915871e-8	5.566110763614893e-6	TNF superfamily member 9 [Source:HGNC Symbol;Acc:HGNC:11939]	protein_coding	19	6531026	6535924	59.2
HIF1B_normoxia_vs_Control_normoxia	ENSG00000174804	FZD4	276.43788249303844	334.61756695185676	308.4666378481937	352.34485576347123	174.13803777777608	190.18074203151454	217.85804137871935	285.01543888497304	288.5058930982604	325.89520498881717	285.2421401542291	311.66500055003036	284.8285749245255	172.12308056527928	232.56371376313214	241.47561962693092	324.90283608109416	292.37252526076355	353.68597522512425	-0.7724443145503267	0.13870295554637874	-5.569054469730034	2.5612541488659533e-8	7.044985661870691e-6	frizzled class receptor 4 [Source:HGNC Symbol;Acc:HGNC:4042]	protein_coding	11	86945679	86955395	45.44
HIF1B_normoxia_vs_Control_normoxia	ENSG00000100234	TIMP3	1833.3844614389602	1586.7492592460233	1584.010197394626	1584.4400476175824	2058.749360603498	2082.135710879647	1961.2499105848574	1667.2872738996878	1752.3811775410538	1713.0831123541961	1443.315157855309	1397.2180815779418	1424.0282742445554	2455.7826679950795	2342.173803309669	2611.446339554132	1615.158004334389	1899.368373069755	1822.3435538392814	0.3593585193366858	0.06486211531150504	5.540345355849717	3.01875716763685e-8	8.140581828727372e-6	TIMP metallopeptidase inhibitor 3 [Source:HGNC Symbol;Acc:HGNC:11822]	protein_coding	22	32801705	32863041	47.17
HIF1B_normoxia_vs_Control_normoxia	ENSG00000134802	SLC43A3	12446.585264046129	13783.459077519981	13565.670006857334	13616.673007216543	11136.580096910418	11520.513007856602	11088.608991197438	14185.88791298572	14005.723831293222	12926.529180312691	14038.954203949994	13855.145900577929	12453.91234138428	9214.8604018293	8695.599749419487	9128.341092548288	13406.628899570374	13583.062735891968	13832.384315508763	-0.27970927821806785	0.05054655105630152	-5.533696609814433	3.135511453736033e-8	8.292824812159935e-6	solute carrier family 43 member 3 [Source:HGNC Symbol;Acc:HGNC:17466]	protein_coding	11	57406954	57427580	48.17
HIF1B_normoxia_vs_Control_normoxia	ENSG00000185630	PBX1	1792.8631747382037	2187.0856998611157	1947.7897742859727	2251.985530208246	1444.807112809618	1486.1037288085918	1734.3307064739074	2031.0327357456654	1789.1087413322232	1961.6394798031747	1890.1897324633362	1940.08406052607	1764.658652108799	1547.902133945594	1437.5267124575237	1392.3331136255038	1832.7480756917705	1876.9617234406296	1755.249431699927	-0.4539622562986959	0.08242622079977756	-5.507498122489695	3.639692916019242e-8	9.444659749813705e-6	PBX homeobox 1 [Source:HGNC Symbol;Acc:HGNC:8632]	protein_coding	1	164555584	164899296	41.67
HIF1B_normoxia_vs_Control_normoxia	ENSG00000164619	BMPER	118.74148232062575	17.751762196622696	26.617177189749754	24.08567028982986	101.31659729460546	69.5606323805289	70.12386662142454	62.246302865941715	33.87529206681015	27.099490612687006	177.99097136289885	216.01434444462816	167.64821417549325	144.869193371187	80.0941577197268	118.04222449745734	255.78834429159787	314.53358616658295	229.68885422349123	1.8052962408932307	0.3280741968163949	5.50270718761694	3.7400330106010114e-8	9.525309999036243e-6	BMP binding endothelial regulator [Source:HGNC Symbol;Acc:HGNC:24154]	protein_coding	7	33904308	34156427	40.62
HIF1B_normoxia_vs_Control_normoxia	ENSG00000173698	ADGRG2	434.1365752782139	329.8487467099064	385.84064981249134	352.2329728308018	536.754806354827	562.2198556488916	655.6901837805535	381.70569013663317	299.96191989151964	321.6008502787533	398.71907525294966	374.6448872026128	329.68074627531456	603.9611553761808	587.1173715204302	521.3289173341216	426.5544012620488	333.2231800064081	413.3729453334062	0.7203865748804706	0.1321216560101637	5.452448876549455	4.968085743891711e-8	1.2422924224680492e-5	adhesion G protein-coupled receptor G2 [Source:HGNC Symbol;Acc:HGNC:4516]	protein_coding	X	18989307	19122637	42.96
HIF1B_normoxia_vs_Control_normoxia	ENSG00000124766	SOX4	1312.8150107624583	1584.3664759952917	1393.2168241080458	1492.833653660645	1081.510546837814	1111.62273816613	1084.2653746987291	1337.1055127201178	1398.7596925791431	1412.6408220878652	1384.4834590067846	1539.8173000421307	1632.474023527221	917.7311528809166	1093.159558442081	1009.6364275767696	1314.1869666824791	1351.2586631801187	1491.6010015319678	-0.4485543442549215	0.08245930673687171	-5.439705498449822	5.3368718108295884e-8	1.285020786475339e-5	SRY-box transcription factor 4 [Source:HGNC Symbol;Acc:HGNC:11200]	protein_coding	6	21593751	21598619	52.52
HIF1B_normoxia_vs_Control_normoxia	ENSG00000163286	ALPG	114.04543328499715	160.3606363632325	184.2368043414393	177.7916419536564	73.67393743316018	86.66749604554333	62.61099771823647	129.26610607737146	126.8566992082422	147.7998759616636	102.20653719079937	148.4102501420786	164.3787409053425	35.138582797901776	39.881564519054805	65.50484175338013	99.79707029052574	118.63996294669491	129.59605348162532	-1.2299930526821645	0.22620527225587816	-5.437508332214401	5.403082439587233e-8	1.285020786475339e-5	alkaline phosphatase, germ cell [Source:HGNC Symbol;Acc:HGNC:441]	protein_coding	2	232406844	232410714	62.98
HIF1B_normoxia_vs_Control_normoxia	ENSG00000176692	FOXC2	607.7791119735889	614.2492489298612	543.6029292909936	596.0225809354766	374.7763794462403	429.23086575278404	403.6683413000709	507.6419568492184	514.1591607423964	525.8284268425174	795.5868729195469	889.1734458758183	921.6130971161751	364.66631882491316	353.6052290129195	380.72111112326735	826.0143539459386	903.7115073285115	995.7521892879505	-0.538281740439066	0.09900389912450859	-5.436975161575362	5.419268931547274e-8	1.285020786475339e-5	forkhead box C2 [Source:HGNC Symbol;Acc:HGNC:3801]	protein_coding	16	86566829	86569728	63.17
HIF1B_normoxia_vs_Control_normoxia	ENSG00000186907	RTN4RL2	1618.0025833209036	2050.6690778345574	1805.7721806525117	1995.9586445267685	1350.4483526953084	1239.758738533091	1227.1452810926016	1587.9126641220587	1571.6526047310347	1676.4849956350004	1802.9085388467595	1958.0977426866189	2265.210409186779	1032.1565137994426	1233.879619840577	1303.7413567397966	1379.6397923972456	1770.2405815397947	1872.3694049163182	-0.6177208461672904	0.11480862426412736	-5.3804394062432905	7.430424683406867e-8	1.732044587642282e-5	reticulon 4 receptor like 2 [Source:HGNC Symbol;Acc:HGNC:23053]	protein_coding	11	57460528	57477534	54.61
HIF1B_normoxia_vs_Control_normoxia	ENSG00000104419	NDRG1	12842.285780938928	2133.791272806363	2018.8714338428892	2197.54370148656	2668.8677326655625	2597.0150133120387	2650.6567945988168	2630.032480372763	2401.5572347697116	2304.6179237315732	34107.2250089422	33714.00263712069	30999.40422094604	7087.094502287004	7198.111000408742	7528.785495515069	29086.823421646288	30512.264277744405	29324.47990470397	0.3162226947128737	0.05898558921677874	5.361016121254962	8.275513129905793e-8	1.8968855345932393e-5	N-myc downstream regulated 1 [Source:HGNC Symbol;Acc:HGNC:7679]	protein_coding	8	133237175	133302022	50.32
HIF1B_normoxia_vs_Control_normoxia	ENSG00000229891	LINC01315	230.39412146837847	210.46920861529466	209.97597467047973	223.9746061553439	125.67632393360986	120.96705842416911	127.85074645061286	188.95783275958925	180.14869500473554	188.83681717230203	363.28376913138624	399.2293062689272	344.3617484729784	221.5408676723182	193.18649203640902	163.29431607206755	319.4789415154904	312.0533882128704	253.80809386222802	-0.7861156738464047	0.14735118825122762	-5.334980214113444	9.555497633981676e-8	2.154373097707377e-5	long intergenic non-protein coding RNA 1315 [Source:HGNC Symbol;Acc:HGNC:50513]	lncRNA	22	42364387	42369290	55.87
HIF1B_normoxia_vs_Control_normoxia	ENSG00000073111	MCM2	10985.756443008697	10759.155791850993	10883.573559990633	10710.022180562702	9056.011770042527	9238.913126059757	8855.976763394267	11257.808990042859	10663.890879787537	10357.839502158664	13401.386405104124	12648.996477976822	12410.353658947548	10767.73895424598	10355.74199579975	10395.549713736264	12598.969208038769	11986.87176970754	11394.815226709798	-0.2528392818290195	0.04751223686812445	-5.321561317578108	1.0288042149740574e-7	2.2821200594416468e-5	minichromosome maintenance complex component 2 [Source:HGNC Symbol;Acc:HGNC:6944]	protein_coding	3	127598410	127622436	50.56
HIF1B_normoxia_vs_Control_normoxia	ENSG00000116016	EPAS1	4676.500682592225	4828.81167911421	4582.75405544252	4875.4301670486575	5887.586425186364	6736.485196997233	6490.473682064253	5057.879925577621	5203.538939021716	4998.042760336992	2796.6149604150282	3059.907369331064	3249.206578509146	5108.262153213292	4995.941372930038	5814.573419888486	3249.266112535257	3383.8428944514953	3858.3945945966743	0.4199293450727434	0.07917851662654417	5.303576815582376	1.1355538776036135e-7	2.478932139473412e-5	endothelial PAS domain protein 1 [Source:HGNC Symbol;Acc:HGNC:3374]	protein_coding	2	46293667	46386697	46.71
HIF1B_normoxia_vs_Control_normoxia	ENSG00000164574	GALNT10	1223.3236147144228	943.0291676035745	1388.1903057363347	1024.7044835508104	1692.7433079500568	1967.4036653354335	1739.2419125219242	1442.5537897398926	1454.9217481277065	1544.7350195899821	669.97136660994	797.533781760298	606.4759031965781	1241.9840311653547	1371.765026156144	1341.4411843921596	1051.4879594801732	861.6989624711409	879.9434494721055	0.6911916984004538	0.1308541523663294	5.282153343253836	1.27674262492965e-7	2.7436002063527307e-5	polypeptide N-acetylgalactosaminyltransferase 10 [Source:HGNC Symbol;Acc:HGNC:19873]	protein_coding	5	154190730	154420984	44.29
HIF1B_normoxia_vs_Control_normoxia	ENSG00000291048		605.5833443232856	429.9574192578273	401.2814597380287	465.21254031065087	688.1092978806727	767.6363933521473	555.5827068298653	542.2478116453567	602.6436443498635	556.2443361705863	567.4343532081872	550.2962009757312	596.3582484897248	815.216555018679	858.1065529782085	724.2551946097977	621.6379722631954	539.7365454389505	618.5429653016685	0.6247996445010009	0.11865933293498564	5.265490956731852	1.3981520234589994e-7	2.958274581327941e-5	novel transcript	lncRNA	8	8234341	8244667	52.08
HIF1B_normoxia_vs_Control_normoxia	ENSG00000119280	C1orf198	1012.6854819565013	1176.1521689152669	1243.2263077931148	1274.5768144725275	987.2941317124506	970.8968379590871	924.3801727974285	1199.2720834774764	1158.525602200591	1116.663943005706	936.5321955629387	856.0538462971069	877.3612867651708	1059.943544330955	915.8972133378154	970.465251384796	861.2348015133853	856.6769482625829	843.1855254286248	-0.36038262721748093	0.069412493831995	-5.191898566412926	2.0816040750932782e-7	4.337621340114827e-5	chromosome 1 open reading frame 198 [Source:HGNC Symbol;Acc:HGNC:25900]	protein_coding	1	230837119	230869589	47.8
HIF1B_normoxia_vs_Control_normoxia	ENSG00000141574	SECTM1	152.65338420280034	194.9097312767177	208.48530198059825	196.20917153184507	127.01705903079542	106.74584707222283	83.31899448829458	192.2527394991977	152.30062380745622	191.32197393868657	198.22656114051023	158.25576576020106	165.13570529717072	97.17972099863618	88.2450297418378	87.83880068409877	188.75727734303115	166.02332643210485	145.53728562700093	-0.9355694482704454	0.18054289897640013	-5.181978652025187	2.195443480584453e-7	4.506557341563878e-5	secreted and transmembrane 1 [Source:HGNC Symbol;Acc:HGNC:10707]	protein_coding	17	82321024	82334074	63.33
HIF1B_normoxia_vs_Control_normoxia	ENSG00000137699	TRIM29	4533.192619454596	3767.5002053263656	3598.0448392182902	4214.131284834282	5016.107301186243	4983.681906861341	4921.371557844146	4131.089677821791	4505.69306951235	4112.619073489397	4498.736084705292	4646.152723294719	4341.822379867484	4045.3062590831214	4352.693056723324	4703.423977481286	4934.669804784452	5532.809724444554	5291.6142237042795	0.36438543256258826	0.0704797229361304	5.170074702092669	2.3400043649762214e-7	4.7326588281644075e-5	tripartite motif containing 29 [Source:HGNC Symbol;Acc:HGNC:17274]	protein_coding	11	120111286	120185529	48.88
HIF1B_normoxia_vs_Control_normoxia	ENSG00000163659	TIPARP	1119.9159270396124	1176.857593057243	1142.1008954978706	1168.9129183135299	828.5682158244762	840.3226586732162	865.939482577966	1231.8410201829442	1052.373853455216	1213.9701158130235	1412.8937635915422	1318.5285532013122	1172.6790963672722	893.3961553681378	828.9857836369362	806.6026609846039	1506.3470446108909	1426.0934789776707	1272.07339657917	-0.4603552716067742	0.08919985216287944	-5.1609420917667315	2.4571018283905164e-7	4.897466876210837e-5	TCDD inducible poly(ADP-ribose) polymerase [Source:HGNC Symbol;Acc:HGNC:23696]	protein_coding	3	156673235	156706770	38.27
HIF1B_normoxia_vs_Control_normoxia	ENSG00000153162	BMP6	4696.034849207307	3594.6890232234755	3570.3600534673537	3489.5543066321266	4913.748383531164	4656.792795980099	4477.039820677451	3879.3617534544746	3880.8549243598773	3798.0807027610394	5279.242486276052	5206.052717212984	4196.800874083594	6651.666456007928	6317.808030837058	5859.008566571962	4968.161080871406	5151.3895475889385	4638.015762194549	0.39871542691738343	0.07845658543596931	5.081988015432899	3.735049835259039e-7	7.338305769188222e-5	bone morphogenetic protein 6 [Source:HGNC Symbol;Acc:HGNC:1073]	protein_coding	6	7726099	7881728	43.48
HIF1B_normoxia_vs_Control_normoxia	ENSG00000213949	ITGA1	502.22549410920254	798.856892622143	632.8909758179725	625.505309652907	310.5999463054708	382.3830440683504	370.76409652796895	487.94543936590605	464.7080009302756	583.2659018166063	592.3158804536853	541.7048187417515	460.951966501466	321.80558956211536	454.3154364984588	505.0739542452638	376.5239142695617	513.1910017325478	617.2567248531951	-0.9484293395305544	0.18675189108206997	-5.07855280091251	3.8032074005800174e-7	7.366973433827743e-5	integrin subunit alpha 1 [Source:HGNC Symbol;Acc:HGNC:6134]	protein_coding	5	52787916	52959209	36.8
HIF1B_normoxia_vs_Control_normoxia	ENSG00000265972	TXNIP	521.2404508059818	515.8877100038984	473.9788649149793	452.96804908725113	282.9842246926651	330.58505615407347	313.5508548127475	413.2829069282875	472.02852854717094	452.94707085030933	892.6668008305921	1011.7477346072931	1083.5190265447484	147.58652190901688	167.68681708528584	196.15044092174313	711.8380742582799	644.060366223779	818.8590661355526	-0.6337830134998856	0.12492089886550424	-5.073474648803532	3.906165353272461e-7	7.461318347716133e-5	thioredoxin interacting protein [Source:HGNC Symbol;Acc:HGNC:16952]	protein_coding	1	145992435	145996579	42.39
HIF1B_normoxia_vs_Control_normoxia	ENSG00000171401	KRT13	122.83197616739034	126.96570655951783	106.97252404210222	95.83476002062307	234.41571682741898	177.06529439866972	197.34566704415465	102.04981905761471	124.42149582217371	96.79249898767398	70.96415594243629	58.843619540488696	53.893970844859176	194.01581269715342	177.45870849781912	184.97463122736298	70.1901910280458	69.67408964227984	69.096908832632	0.8879685717945704	0.1768342496067106	5.02147391565527	5.127646823546965e-7	9.660346132087864e-5	keratin 13 [Source:HGNC Symbol;Acc:HGNC:6415]	protein_coding	17	41500981	41505705	54.1
HIF1B_normoxia_vs_Control_normoxia	ENSG00000109079	TNFAIP1	3937.2233869916295	3599.1485430282733	3593.3300461026056	3683.9867477363405	4559.7012509997985	4426.079192557167	4374.889160836972	3926.0063405512105	3713.006869742944	3665.542427187511	3991.1886480968656	3800.5344679102873	3568.7066544133	4816.64566972361	4156.710701042814	4283.173199746387	3683.3757759623873	3536.843947863	3491.151322347859	0.29610294243774427	0.05927516356117398	4.99539646368341	5.871501816868507e-7	1.0766768598319012e-4	TNF alpha induced protein 1 [Source:HGNC Symbol;Acc:HGNC:11894]	protein_coding	17	28335602	28347009	52.61
HIF1B_normoxia_vs_Control_normoxia	ENSG00000148841	ITPRIP	3597.7754484579177	2592.7444833884956	2995.9774992384705	3128.345606299572	3483.7395922363803	3705.8463198836344	3902.8388293010303	2964.237180036952	3103.1430915677197	3155.181917720145	3382.083481590929	3600.869922032667	3336.5806193448966	4778.222074111555	5224.486424996886	5201.051793855539	3468.607255199007	3387.466330077966	3348.535651360676	0.34732395317714115	0.06952457271284446	4.995700651217006	5.86225350702872e-7	1.0766768598319012e-4	inositol 1,4,5-trisphosphate receptor interacting protein [Source:HGNC Symbol;Acc:HGNC:29370]	protein_coding	10	104309698	104338465	52.5
HIF1B_normoxia_vs_Control_normoxia	ENSG00000169908	TM4SF1	31092.342075894026	25990.850333183116	26782.0560282306	23798.752428651776	35696.453343166824	33951.07095620011	31452.802776047072	26375.685733592956	25242.267642373972	23634.028033152186	34907.97832087432	32608.25248349889	31444.764353628318	41978.874799947385	39366.49792531924	36449.58827106731	33697.39588842976	28097.52240824193	28187.315640486726	0.40097936963861797	0.08079227770649763	4.963090298002202	6.938030558432445e-7	1.255509661448966e-4	transmembrane 4 L six family member 1 [Source:HGNC Symbol;Acc:HGNC:11853]	protein_coding	3	149369022	149377692	37.6
HIF1B_normoxia_vs_Control_normoxia	ENSG00000175832	ETV4	399.0067487049092	400.32014923157476	329.6208671300903	311.56436252011923	545.8018824967704	536.610073632744	547.0095080284487	389.60370414548817	434.3011816822186	396.97643738348523	287.38313866742817	256.7589031155405	272.9794941747692	506.7503009704315	438.15601422563424	504.49226226418426	275.5600039090885	356.325227634201	391.90796547614906	0.6493247092034745	0.1310532036440428	4.954664908208755	7.245504479196313e-7	1.2941223779530764e-4	ETS variant transcription factor 4 [Source:HGNC Symbol;Acc:HGNC:3493]	protein_coding	17	43527844	43579620	50.23
HIF1B_normoxia_vs_Control_normoxia	ENSG00000049449	RCN1	13838.19326864299	13828.190682698987	13872.407807747388	13692.527330253806	12281.817413027997	12464.583215444813	11910.845714512496	13436.602864813385	13550.513080741955	13511.679758716109	14687.208000395452	15251.348236006965	15663.374373822988	12687.409822351718	13611.563555858553	13305.766791451611	15327.22647778602	15011.544289547792	14992.869420395778	-0.17529003604650734	0.03555743418649848	-4.929771791944052	8.232572783170592e-7	1.4515714549608353e-4	reticulocalbin 1 [Source:HGNC Symbol;Acc:HGNC:9934]	protein_coding	11	32091074	32105722	46.64
HIF1B_normoxia_vs_Control_normoxia	ENSG00000064205	CCN5	3935.31411404099	2280.44776348263	2279.466653113281	2307.5220040191434	1689.3135087848461	1594.4921156394817	1874.6198864182334	2100.5902069767126	1909.118484319525	1712.5648474887182	7821.479393607648	8077.3178554574715	8846.34138690763	3265.0977065908232	3585.7688759104412	3758.7171000321746	6253.469936352418	5694.275530884067	5785.050796752575	-0.41228603175777956	0.0838427633656536	-4.917371699209446	8.77139074468054e-7	1.510603563593315e-4	cellular communication network factor 5 [Source:HGNC Symbol;Acc:HGNC:12770]	protein_coding	20	44714844	44728509	51.46
HIF1B_normoxia_vs_Control_normoxia	ENSG00000132359	RAP1GAP2	2885.0683316412055	2880.1286740543114	2850.1225687100223	3120.91575351124	4113.008857841156	3636.1835208505922	4033.952781353788	2310.963991231823	2437.5480555889285	2475.284193287131	2181.6686959470135	2347.30886793155	2580.886439498734	3138.293365172208	3457.5014809909203	3842.455139251543	2013.2596961562867	2230.264806382371	2281.4830817820803	0.4114616213464972	0.08368105450058189	4.917022422842868	8.787049013848993e-7	1.510603563593315e-4	RAP1 GTPase activating protein 2 [Source:HGNC Symbol;Acc:HGNC:29176]	protein_coding	17	2755705	3037741	51.49
HIF1B_normoxia_vs_Control_normoxia	ENSG00000176393	RNPEP	4186.397801431224	4049.290033602668	4193.710403833758	4080.2774214447604	3642.9148832109754	3537.3969621974943	3569.814325751639	4079.786209639651	4087.8546028742635	4249.992300500613	4806.932914288903	4850.352348384227	4651.724850501831	3804.297791752243	3907.131880540542	4062.7901591398568	4681.08223182506	4615.282651034678	4484.528455238867	-0.19687247679065203	0.040151666507772285	-4.903220561282128	9.427802404474353e-7	1.6007477341819232e-4	arginyl aminopeptidase [Source:HGNC Symbol;Acc:HGNC:10078]	protein_coding	1	201982372	202006147	48.75
HIF1B_normoxia_vs_Control_normoxia	ENSG00000186854	TRABD2A	4176.992053694735	4122.271523241654	4132.289185458214	4115.926489645378	4565.858907694299	4747.563277992017	4683.142229469371	4112.720873590378	4253.023105370419	4175.9597070661075	3794.9453543440554	3714.2392235823513	3692.350507692037	4581.302824828176	4359.005062872482	4497.893987858337	3949.239939298137	3792.124545070171	3896.000221431636	0.17879565197526542	0.03648761190994998	4.900174130785161	9.575175191523781e-7	1.605943712305202e-4	TraB domain containing 2A [Source:HGNC Symbol;Acc:HGNC:27013]	protein_coding	2	84821650	84907008	45.98
HIF1B_normoxia_vs_Control_normoxia	ENSG00000106538	RARRES2	68.0233633251204	64.17120996697608	75.19267205646409	55.06062105943061	17.56793255717494	29.93147673038949	24.967928629067575	59.56232146118152	54.552993875969804	55.18436577875923	120.70872779233885	111.07348887579107	100.30418817993143	32.471657245403726	75.52494041022207	60.502185931682874	99.95662350165301	91.52002675003291	96.16717904969789	-1.3880435845910808	0.2847038512838501	-4.8753944786198185	1.085912319702271e-6	1.7993436304657027e-4	retinoic acid receptor responder 2 [Source:HGNC Symbol;Acc:HGNC:9868]	protein_coding	7	150338317	150341662	62.31
HIF1B_normoxia_vs_Control_normoxia	ENSG00000159200	RCAN1	1187.988476959792	1082.7371774247276	1192.6026502215063	1024.2302303602871	1380.5495095379417	1500.3035421098143	1314.5419959181827	1137.9421169870604	1102.713266799356	1105.9675732024366	1092.6098782695656	1071.7606773055347	991.1166143170988	1294.5384430309107	1415.7280486499028	1389.98728565666	1083.0424605024934	1109.9906468874428	1093.4304680953335	0.35032449942148836	0.07272600252758797	4.817045997937201	1.456991103120335e-6	2.3854760287159485e-4	regulator of calcineurin 1 [Source:HGNC Symbol;Acc:HGNC:3040]	protein_coding	21	34513142	34615113	44.23
HIF1B_normoxia_vs_Control_normoxia	ENSG00000125257	ABCC4	2489.9843532921714	2507.237275653953	2755.358965756974	2375.5394553879914	1833.8737764283496	1986.7318522322346	1753.299845520803	2647.2922531862823	2566.016106025564	2556.992025542898	3086.8923416364414	3080.422922488869	2411.8430461529697	2124.8189018543594	2091.3317943820175	1778.1724508229672	3065.8806732437965	3083.674859769781	3114.339813172829	-0.45328701073717725	0.09422741980200962	-4.8105637582948	1.5050518320530261e-6	2.4351738642617964e-4	ATP binding cassette subfamily C member 4 [Source:HGNC Symbol;Acc:HGNC:55]	protein_coding	13	95019835	95301475	42.34
HIF1B_normoxia_vs_Control_normoxia	ENSG00000130638	ATXN10	5372.2914352992	5821.752299776151	6279.71485082626	5722.08691707676	4771.0933560192025	4986.387156796802	4234.0582620181	5710.065427088469	5275.599401216854	4946.99240717881	5673.541583926175	6012.373011071162	6317.301351172778	4434.440319095171	4588.733891413379	4992.316815941032	5652.5369401836715	5691.38024393268	5590.871600652149	-0.3492069050178883	0.0727291691056476	-4.8014697446993315	1.5750530886112978e-6	2.51880292182223e-4	ataxin 10 [Source:HGNC Symbol;Acc:HGNC:10549]	protein_coding	22	45671798	45845307	40.57
HIF1B_normoxia_vs_Control_normoxia	ENSG00000032444	PNPLA6	2718.5584698393122	3113.5899259684293	3467.6370632004973	2627.077515004136	2244.2350654611773	2484.59115674958	2064.285907535186	2653.414829211443	2484.6821676667178	2591.238688922791	2669.5043402662272	2573.807101621247	2820.5902495824957	2391.4747882421393	2708.9479377268667	2658.5933769271614	3141.9533479954207	3166.079242253787	3072.349752772316	-0.43651138620633717	0.09109802982017995	-4.791666593316836	1.654015989138127e-6	2.614676080300766e-4	patatin like phospholipase domain containing 6 [Source:HGNC Symbol;Acc:HGNC:16268]	protein_coding	19	7534004	7561764	55.88
HIF1B_normoxia_vs_Control_normoxia	ENSG00000050405	LIMA1	13772.707774278597	13457.308247063705	13737.228304376062	13284.653692920303	14852.512593138084	16469.985419794815	15463.847474103659	13576.335487120148	13331.315803835323	12776.054421950346	12165.828237985592	11465.627894660098	11675.677008991219	16153.81480362832	16228.299106710467	15885.791943272223	12627.515297663684	12082.969164370057	12673.97503543065	0.20933164810025862	0.04381477933497265	4.777649260763743	1.7735639092962346e-6	2.771798232335354e-4	LIM domain and actin binding 1 [Source:HGNC Symbol;Acc:HGNC:24636]	protein_coding	12	50175788	50283520	42.31
HIF1B_normoxia_vs_Control_normoxia	ENSG00000120913	PDLIM2	2938.545774809684	2166.1605829273876	2035.3588660058497	1980.5553961964335	2660.741579161793	2562.2038304431976	2407.8589185639476	2210.831478573531	2035.632178747135	2053.009401440919	3833.4921075066313	3817.4548255129243	3939.7414397591133	3410.2368615137943	3522.0511180188355	3335.452582750065	3903.3931034686525	3630.089102250536	3389.560573733572	0.3036694489085543	0.06365474160479936	4.77057075801025	1.8370463865816788e-6	2.8387526915345875e-4	PDZ and LIM domain 2 [Source:HGNC Symbol;Acc:HGNC:13992]	protein_coding	8	22578279	22598025	58.44
HIF1B_normoxia_vs_Control_normoxia	ENSG00000184588	PDE4B	526.7331063578073	586.7486264898922	597.0117151210773	581.6535562334116	346.6307661787194	408.0517922809196	370.00510680192633	559.9289701993869	486.6505203434301	524.335739577157	672.6125801866731	754.1032489703158	577.9665636500624	374.65135465338477	380.32267914338684	277.7925328477136	757.819577689992	591.4208917176106	633.4896923554709	-0.6502063661118804	0.13659850524370332	-4.759981560207098	1.9361064725152486e-6	2.95858581294469e-4	phosphodiesterase 4B [Source:HGNC Symbol;Acc:HGNC:8781]	protein_coding	1	65792514	66374579	37.45
HIF1B_normoxia_vs_Control_normoxia	ENSG00000136770	DNAJC1	972.865710901604	863.2880336048952	836.6025762760398	818.3167955352873	1259.1274661456223	1099.9444841768336	1003.7741282412751	961.8556995776331	936.9518993559722	858.3136914190212	927.0190282697565	916.698504597766	965.823336121117	1117.9963804836484	1085.3597143295265	1179.267725611571	967.6462885909513	854.7292813906818	858.8677625012735	0.4135849648512758	0.08700608950701184	4.753517451418673	1.99907840292528e-6	3.009633519399866e-4	DnaJ heat shock protein family (Hsp40) member C1 [Source:HGNC Symbol;Acc:HGNC:20090]	protein_coding	10	21756548	22003769	37.73
HIF1B_normoxia_vs_Control_normoxia	ENSG00000175130	MARCKSL1	3725.3690882527767	4119.8829743006445	4071.4239043743196	4255.151410168487	3222.8861640801756	3189.617906363865	3129.9789930993006	3703.2775785860886	3891.1322082669303	4004.950045429101	3796.908416836272	4218.323049725146	4835.465258121692	2684.2260590387546	2778.3357263534613	3143.862596132004	3745.499558459897	4181.695312607358	4084.0264266064833	-0.3837445576457659	0.08075285128712335	-4.75208678739195	2.0132791666166488e-6	3.009633519399866e-4	MARCKS like 1 [Source:HGNC Symbol;Acc:HGNC:7142]	protein_coding	1	32333839	32336233	63.72
HIF1B_normoxia_vs_Control_normoxia	ENSG00000262406	MMP12	57.834286279607696	69.61424676947014	79.68944929105584	71.25025027802208	38.0916341776252	28.180328439907402	30.80950162185499	55.36705054448422	56.132252083375604	47.60794962015153	86.93800013926645	87.23716163833792	104.82212317193618	25.119014747414596	25.92169395240956	34.12344148474817	60.69371676447772	62.66553854180911	76.7537997665918	-1.1904489694741505	0.2516281695712504	-4.730984497890511	2.2343358535381114e-6	3.3041743003988863e-4	matrix metallopeptidase 12 [Source:HGNC Symbol;Acc:HGNC:7158]	protein_coding	11	102862736	102874982	38.37
HIF1B_normoxia_vs_Control_normoxia	ENSG00000107798	LIPA	1747.242180217962	1602.6714848852735	1579.2629685163745	1377.0034705304322	1940.6374349209987	1862.1712243717695	1819.0320013863197	1683.875143023593	1669.4439199569915	1616.71761799762	1601.923947853567	1622.1754001702175	1463.51831637314	2227.1146132114004	2206.0790299044793	2138.214009578744	1693.9580096115412	1642.3490881211749	1704.2115635096807	0.30572107247127145	0.06481595378425063	4.716756517830605	2.3963418175830105e-6	3.5060520231084194e-4	lipase A, lysosomal acid type [Source:HGNC Symbol;Acc:HGNC:6617]	protein_coding	10	89213569	89414557	41.43
HIF1B_normoxia_vs_Control_normoxia	ENSG00000113083	LOX	2318.0034756889518	863.8007717876186	1022.191934002318	988.8488481405442	716.1620802631322	757.7067005376399	632.0448344901722	880.6751586204789	797.787373799237	898.825646654158	5834.84817660441	5616.6818697552535	5287.500095153916	1272.648466497778	1261.2129145077454	1020.1734909559669	4571.983983836648	4463.950793564647	4837.019423229467	-0.4504315296458655	0.09711511210776637	-4.638119854570442	3.5159288990569714e-6	5.08995475249795e-4	lysyl oxidase [Source:HGNC Symbol;Acc:HGNC:6664]	protein_coding	5	122063195	122078413	38.02
HIF1B_normoxia_vs_Control_normoxia	ENSG00000126878	AIF1L	1746.4152192639456	1872.4830430731306	1759.3758374743966	1691.0422703243278	1483.1308940506087	1338.4142268458904	1361.8031498822897	1669.2755214369336	1703.5856522305153	1573.1006217147265	2210.268223391215	2074.25994977958	1935.9552213560244	1782.3970837220375	1614.9963424963887	1620.16925224475	1966.390934000025	2006.3567190209985	1772.4690037071825	-0.34771911375246106	0.07515022764782536	-4.626986832055499	3.7102409392455866e-6	5.315306628900474e-4	allograft inflammatory factor 1 like [Source:HGNC Symbol;Acc:HGNC:28904]	protein_coding	9	131096476	131123152	53.82
HIF1B_normoxia_vs_Control_normoxia	ENSG00000070061	ELP1	3674.1909461601003	2887.932873076182	3157.5096014126434	3280.9947608238053	4655.161836190797	4429.603777852358	3973.831447512552	4035.865138503417	3308.985366956162	3668.7031517133537	2927.29451799186	3322.4689301606822	3703.1100315101507	4042.419386572252	4007.3746411909274	3489.5941378798834	3501.2493303140513	4232.016133730838	3511.3219674898914	0.48488745099273717	0.1049438266088826	4.620447592404598	3.829130616663473e-6	5.429075605254923e-4	elongator acetyltransferase complex subunit 1 [Source:HGNC Symbol;Acc:HGNC:5959]	protein_coding	9	108866898	108934328	39.99
HIF1B_normoxia_vs_Control_normoxia	ENSG00000181588	MEX3D	1216.4475874437342	1286.6973599702596	1255.9449692277708	1264.2384483921348	1077.9389322049012	983.2360150064303	1027.582805322171	1153.6307166440897	1292.5982638772432	1287.077961067376	1374.822607956178	1378.9282261891012	1438.095311505878	972.1201253074862	963.9156809150498	982.5958362234014	1312.842611649649	1430.661542807486	1413.129159720607	-0.30272151818348586	0.06598795597462297	-4.587526825348306	4.4852780991895816e-6	6.294492826342278e-4	mex-3 RNA binding family member D [Source:HGNC Symbol;Acc:HGNC:16734]	protein_coding	19	1554672	1568325	61.04
HIF1B_normoxia_vs_Control_normoxia	ENSG00000168333	PPDPFL	1906.8973044228762	817.8514817113676	732.168427197679	767.8145266087625	554.3430090171273	554.4875755958012	542.4145185905079	861.1083756736064	836.6878446721913	805.0804401535954	3861.5344332205314	4008.9864621045226	4572.003411853007	988.3610660654945	962.5593733341891	1285.6992339024341	3873.3828606031475	3870.098524447056	4429.56991486075	-0.49026870253077676	0.10734668404870987	-4.5671527432399435	4.9439376070166035e-6	6.8680781726565e-4	pancreatic progenitor cell differentiation and proliferation factor like [Source:HGNC Symbol;Acc:HGNC:31745]	protein_coding	8	49054311	49076093	38.86
HIF1B_normoxia_vs_Control_normoxia	ENSG00000121769	FABP3	181.13503401866893	154.69571917848404	153.43963915133406	174.3570103204875	297.84659972092766	257.7108070293027	250.86114458041715	147.55285990341068	175.2293194986587	186.0793650452159	115.20878478409854	132.94499989281778	147.77854240511752	280.1346189394768	218.24490045921218	255.0323519071292	90.60336486382366	104.74387368256552	117.96671097356132	0.7306188104509209	0.16057587664772413	4.549991105163156	5.364818334750115e-6	7.298021537603045e-4	fatty acid binding protein 3 [Source:HGNC Symbol;Acc:HGNC:3557]	protein_coding	1	31365253	31376850	50.58
HIF1B_normoxia_vs_Control_normoxia	ENSG00000141510	TP53	3540.1487434729124	3716.92581314672	3927.0130435808474	3829.1521345015544	3336.4468743812636	3208.1918152025046	3142.4113928964152	3207.7776565467075	3361.2608325805722	3194.737293109898	3958.9751699922253	4249.242963024304	4380.519155651322	3015.712544975236	3169.8001080252548	3390.271898539435	3556.952307933322	3474.7410997312077	3602.545278693636	-0.24454570445538373	0.05375462186883951	-4.549296338686405	5.382559916019781e-6	7.298021537603045e-4	tumor protein p53 [Source:HGNC Symbol;Acc:HGNC:11998]	protein_coding	17	7661779	7687538	48.85
HIF1B_normoxia_vs_Control_normoxia	ENSG00000167996	FTH1	159984.28943680282	153525.2252004601	145655.7295586353	143338.91313838036	132549.9146250531	122008.48305141238	117467.12808699186	166629.6455764731	153144.2323064974	150485.57796611384	194550.6523799645	198908.78160399327	204559.41483443684	145680.84606779448	140421.33075171194	154290.3639134255	188111.90857014834	186250.0939608822	182138.96827007626	-0.2503645893329385	0.055047881087703886	-4.548124003793177	5.412624131720429e-6	7.298021537603045e-4	ferritin heavy chain 1 [Source:HGNC Symbol;Acc:HGNC:3976]	protein_coding	11	61959718	61967634	50.4
HIF1B_normoxia_vs_Control_normoxia	ENSG00000101096	NFATC2	94.71478150796037	75.65406070692589	81.952592254167	60.531453731101436	124.70835468873855	135.26757686537994	192.7840671275532	80.74046435679404	89.84582772277287	62.84041629527782	59.44423609330765	63.4772410866844	58.02873041323508	117.29629673898127	167.2133191683637	167.64101693985174	47.502793959148384	56.64349092581251	63.29412806919118	1.0647810118316112	0.23594216958461628	4.512889805608689	6.395025231034722e-6	8.538910874021411e-4	nuclear factor of activated T cells 2 [Source:HGNC Symbol;Acc:HGNC:7776]	protein_coding	20	51386957	51562831	47.94
HIF1B_normoxia_vs_Control_normoxia	ENSG00000047617	ANO2	442.067006741464	315.9090430288099	403.0309570287954	348.6194749288794	627.3834889897245	722.5935434949766	598.2741814305853	482.5522595675345	505.7231378390259	398.80882265313255	215.90959584006674	238.7151876784045	216.88940704453466	792.9310863174396	537.3161316636222	575.6992385735444	394.23195571753075	364.156398601647	218.46221094809775	0.8699799832695116	0.1929806079495891	4.508121269349354	6.5404191622327485e-6	8.649075455594903e-4	anoctamin 2 [Source:HGNC Symbol;Acc:HGNC:1183]	protein_coding	12	5531869	5946232	44.4
HIF1B_normoxia_vs_Control_normoxia	ENSG00000107159	CA9	1514.8043189035068	64.61204222677691	33.01060858128933	27.80410885371695	9.870585512308024	13.184304886740842	9.355382509885303	32.39255127784818	16.368517642842583	23.15974391282178	3619.519248650345	4544.443013994885	5376.776097013031	407.1620088015196	523.0387857234595	722.3505340351078	3134.7120966185394	4032.017329933938	4676.700780088065	-1.905381018679087	0.42293381033923916	-4.505151804133992	6.63255110748444e-6	8.687378607736523e-4	carbonic anhydrase 9 [Source:HGNC Symbol;Acc:HGNC:1383]	protein_coding	9	35673928	35681159	52.49
HIF1B_normoxia_vs_Control_normoxia	ENSG00000117461	PIK3R3	743.9991999264805	953.8990558205904	1090.0799335554507	787.2853798243112	677.7970630729484	673.6401799550617	614.5046323814462	1024.1485520506646	936.8489970358569	927.4901068235945	705.9811900918452	582.8737252263818	592.5463146581847	639.0053014114065	676.9305253862703	598.1783486432755	606.380691253481	690.1655644513181	614.230037034562	-0.5210410295693436	0.11588702899748683	-4.4961117225694265	6.920738182305517e-6	8.89541235712596e-4	phosphoinositide-3-kinase regulatory subunit 3 [Source:HGNC Symbol;Acc:HGNC:8981]	protein_coding	1	46040140	46133036	40.27
HIF1B_normoxia_vs_Control_normoxia	ENSG00000119917	IFIT3	215.79099158466207	275.81170980784526	282.0504829499148	272.8877680990069	149.7232987776444	182.84427320106985	195.13791111167083	314.10634336570314	318.3292349570291	293.57351160632584	173.6432714153997	150.3958935442415	206.0788392223344	168.59370113613082	166.63848114341766	183.22063217468477	161.680257475561	199.22951679875737	190.29272173717982	-0.646328635246359	0.14371805000734045	-4.49719875278956	6.885461739537113e-6	8.89541235712596e-4	interferon induced protein with tetratricopeptide repeats 3 [Source:HGNC Symbol;Acc:HGNC:5411]	protein_coding	10	89327307	89377473	42.34
HIF1B_normoxia_vs_Control_normoxia	ENSG00000106829	TLE4	445.078164705253	631.8473975409864	512.3545875360333	688.0718068079715	328.6444642180096	445.94377039237105	388.7685369498667	489.5443070851265	627.7614062462985	556.770320316793	371.4045754197079	386.53757015437566	403.6545693252767	275.83030912264473	268.13941563636956	335.8452966085232	381.0056266037045	473.58450905232274	445.6984956781727	-0.6562689559038335	0.1462484619326064	-4.487356292377643	7.21124218561652e-6	9.182982757294816e-4	TLE family member 4, transcriptional corepressor [Source:HGNC Symbol;Acc:HGNC:11840]	protein_coding	9	79571773	79726882	39.28
HIF1B_normoxia_vs_Control_normoxia	ENSG00000122707	RECK	544.2756269114084	519.183653715307	455.8934374591581	500.90570336289466	644.9670454317644	655.0054720929776	635.2479380225192	552.2165326944364	487.11440235063134	528.3902245539662	491.44521948622986	513.0538794282436	534.258043197299	526.4392823444614	603.4888248843582	577.4115330210384	509.734200827164	545.9784088005928	516.227482732308	0.388159317107233	0.08656393195363692	4.484076778249036	7.323029337845894e-6	9.239781879210511e-4	reversion inducing cysteine rich protein with kazal motifs [Source:HGNC Symbol;Acc:HGNC:11345]	protein_coding	9	36036913	36124455	39.23
HIF1B_normoxia_vs_Control_normoxia	ENSG00000113300	CNOT6	1523.733724387778	1949.698477999291	1823.555396345518	1943.571434176461	1451.4796053014984	1524.3577656867305	1450.9529929527266	1524.6956866122475	1668.3009872180712	1650.088161481304	1405.9760726918037	1433.689997093165	1280.0588958889127	1269.7528174191323	1359.8432824764861	1115.4766375482568	1376.87989554159	1583.212710500679	1615.6162220461322	-0.36964625907279247	0.08250499218490026	-4.480289607741381	7.454182615578673e-6	9.257516295758173e-4	CCR4-NOT transcription complex subunit 6 [Source:HGNC Symbol;Acc:HGNC:14099]	protein_coding	5	180494379	180578358	42.09
HIF1B_normoxia_vs_Control_normoxia	ENSG00000137331	IER3	2922.9748438995066	2198.2088945640476	1932.2356039490396	2210.690667173461	1572.4908394088638	1478.5166941498096	1574.887958723797	2152.858586521618	2325.977160135262	2263.2264825714096	4238.2486081371635	4680.300327781337	5209.673097511149	1822.07532501402	2197.014924307107	2448.665053043948	4403.516487415275	4732.50304255726	5172.457437226553	-0.45609947571083986	0.10181272942953874	-4.479788315924595	7.471710236524083e-6	9.257516295758173e-4	immediate early response 3 [Source:HGNC Symbol;Acc:HGNC:5392]	protein_coding	6	30743199	30744548	58.52
HIF1B_normoxia_vs_Control_normoxia	ENSG00000111602	TIMELESS	2729.2941976178436	2832.8542461820407	2908.815689456108	3065.820334576138	2345.625832463045	2504.6858635355347	2635.967528271755	2765.474865828219	2846.606626413268	2949.154451274132	2863.4197421645304	2786.0863849951315	2847.4221858138685	2370.8504160216416	2490.2127339503927	2509.7297363862085	2768.167140495418	2803.8311540817913	2832.570625211964	-0.23440642359922356	0.052599540862556554	-4.456434785461936	8.333393585878886e-6	0.0010232960891660029	timeless circadian regulator [Source:HGNC Symbol;Acc:HGNC:11813]	protein_coding	12	56416363	56449426	46.65
HIF1B_normoxia_vs_Control_normoxia	ENSG00000111348	ARHGDIB	426.645296078451	330.89940983318553	322.0324016211151	407.7246818727599	607.4906551100787	491.6783244031692	491.3954269191432	422.73575440150285	396.68462807438624	338.8441149732915	375.4734510157211	390.95694346236036	389.11291022106786	509.81411711510646	459.6394187831501	580.5962297426719	384.76362805845224	396.55225046119637	383.2209833437589	0.5740653529515665	0.12896533826324508	4.451315064050618	8.534601521927676e-6	0.0010387289799209853	Rho GDP dissociation inhibitor beta [Source:HGNC Symbol;Acc:HGNC:679]	protein_coding	12	14942031	14961728	41.11
HIF1B_normoxia_vs_Control_normoxia	ENSG00000120129	DUSP1	3670.6116358966	2256.94749220683	2339.9030025831926	2217.715753338827	3074.449894934548	2838.3268403171683	2715.545832385742	2665.332226369574	2688.7184900588322	2380.2749388863176	4864.535559207583	4705.504901157809	4229.381028719052	5409.075326176992	5073.84028394856	5026.728449529383	4831.089590487216	4631.48227964343	4122.157556187745	0.3403432210494109	0.07683008288277675	4.429817179407296	9.431300689199058e-6	0.0011279015511178664	dual specificity phosphatase 1 [Source:HGNC Symbol;Acc:HGNC:3064]	protein_coding	5	172768096	172771195	53.06
HIF1B_normoxia_vs_Control_normoxia	ENSG00000168398	BDKRB2	155.78060138887565	76.5960549977902	93.64499784222981	72.78381677921047	125.99916245739098	149.4482576511496	148.66410087569784	77.54243337736965	108.82197656053687	80.21096884179	187.87102926111862	223.76494681930208	234.75041352198562	168.67811760454586	150.23708722750732	174.92949928774132	221.614480244142	237.33210117036185	271.16138047989165	0.8212857515033851	0.185378671488253	4.430314150543624	9.409591075965063e-6	0.0011279015511178664	bradykinin receptor B2 [Source:HGNC Symbol;Acc:HGNC:1030]	protein_coding	14	96204679	96244166	50.22
HIF1B_normoxia_vs_Control_normoxia	ENSG00000166147	FBN1	1095.4722958201564	847.6982483208716	845.3303369045542	669.2988050983301	1274.4152673080662	1130.452754235077	1256.570667474964	744.7030320095571	661.5521958158267	656.4628352893859	1056.8159205480893	1435.149302057712	1530.5859451536112	1007.4452049910864	1306.1586036871945	1323.7109978621986	1171.486447206695	1300.152664802871	1500.512095996723	0.6346255725570386	0.14475129175574092	4.3842480772325745	1.1638708238869543e-5	0.0013798892621480416	fibrillin 1 [Source:HGNC Symbol;Acc:HGNC:3603]	protein_coding	15	48408313	48645721	38.91
HIF1B_normoxia_vs_Control_normoxia	ENSG00000125954	CHURC1-FNTB	16.173234751866993	2.9137942536395953	0	0	30.70430502586717	30.946860672008427	9.97756731639313	9.253321176188702	5.896350523834575	12.5348330500567	20.32101734292093	10.044866479571565	5.134339536478964	23.167040071834638	19.1624501023692	68.46738203150198	13.729783081961067	17.072322386763076	11.791992482216122	4.582092791760532	1.0475839487178356	4.3739623897146105	1.2201140877329256e-5	0.0014342076109906774	CHURC1-FNTB readthrough [Source:HGNC Symbol;Acc:HGNC:42960]	protein_coding	14	64914485	65061803	44.95
HIF1B_normoxia_vs_Control_normoxia	ENSG00000127080	IPPK	2236.3429653263765	2593.1340109918765	2537.2279844718173	2559.2216678955615	2037.0326729374224	2201.3682300246296	2234.070833049772	2448.753869697424	2278.910489128739	2489.4666576641716	1987.5062074912435	2104.7468279695463	2164.8944495313985	1951.991288118667	1870.733458690508	1794.073503970303	2256.883702070574	2385.487372530612	2358.670149640513	-0.24807071818888085	0.05686087208688582	-4.362766680922838	1.2842788864586715e-5	0.0014968379258869582	inositol-pentakisphosphate 2-kinase [Source:HGNC Symbol;Acc:HGNC:14645]	protein_coding	9	92613183	92670131	47.89
HIF1B_normoxia_vs_Control_normoxia	ENSG00000102543	CDADC1	161.20908413728893	107.03567653224489	124.70401247958459	155.00863447633748	239.73690922470234	190.0511132091036	225.05223514556212	179.6279057291781	159.98398501697795	146.69281444729	121.83143290820465	143.3614445173842	139.21528927104762	170.50730705259332	161.60698533823142	195.04200845676525	134.77442596828774	158.25819428624845	149.2731404114571	0.7448097010346793	0.1716341806943896	4.339518492303589	1.4279525096326643e-5	0.0016389939322099313	cytidine and dCMP deaminase domain containing 1 [Source:HGNC Symbol;Acc:HGNC:20299]	protein_coding	13	49247925	49293485	38.43
HIF1B_normoxia_vs_Control_normoxia	ENSG00000119938	PPP1R3C	1236.6609385661018	533.7541398764719	621.9687476861008	542.7593887624137	682.1330641090192	742.4335846369167	680.0677153297127	584.9911917864613	517.529959608714	550.8531719276971	2420.244480613729	2399.3935365852935	2402.279925893318	1258.2453507982696	1301.3725281875693	1247.3096535255745	1943.5992858151023	1900.6865616122213	1930.2746074352483	0.3166860405752073	0.07298274014825691	4.3391908817330265	1.4300826864334454e-5	0.0016389939322099313	protein phosphatase 1 regulatory subunit 3C [Source:HGNC Symbol;Acc:HGNC:9293]	protein_coding	10	91628442	91633071	40.5
HIF1B_normoxia_vs_Control_normoxia	ENSG00000101680	LAMA1	2877.4908608030987	2593.5463229908737	2671.509377822674	2707.6791026381547	3751.1846952501946	3672.151935952697	3988.5409084614466	2603.8295290186684	2716.758899649972	2553.4502680367705	2189.5256552150445	2386.798432168342	2851.477834397655	3071.2591546963554	3365.2614836383696	3965.2968270477163	1857.135639892471	2161.2078127104337	2688.221614867936	0.5173561958060646	0.11982796188260543	4.3174914074973145	1.5781255012516515e-5	0.0017937157040259473	laminin subunit alpha 1 [Source:HGNC Symbol;Acc:HGNC:6481]	protein_coding	18	6941742	7117797	43.13
HIF1B_normoxia_vs_Control_normoxia	ENSG00000105173	CCNE1	549.5844629904916	675.835433799855	673.159189032452	637.917981901971	492.713443466821	494.4091178119227	553.5133168708833	609.0792698187296	633.3662258998118	646.6561325586991	582.6992048846909	551.0017681605915	560.0292405725904	458.6860045356098	407.1172552840375	450.4024769535657	517.1291524139858	484.4287031747147	464.376416687917	-0.3621707762793244	0.08413745282952438	-4.30451319952767	1.6735331479879483e-5	0.0018865656872359225	cyclin E1 [Source:HGNC Symbol;Acc:HGNC:1589]	protein_coding	19	29811991	29824312	47.23
HIF1B_normoxia_vs_Control_normoxia	ENSG00000272398	CD24	8454.370098780299	8302.649464503182	8074.071720883341	7961.7847588205605	7083.821685374897	6875.930224873441	7059.983516842421	8393.796290205055	8436.37720183568	7962.109337831183	9803.646888685056	10107.473751366233	9674.62099361022	7973.529708185403	7540.753588497325	8506.783855046999	9862.521209537359	9095.339290180247	9463.468291766767	-0.21138049041687318	0.0491807132392804	-4.298036292976016	1.7231795287860542e-5	0.0019267388666174474	CD24 molecule [Source:HGNC Symbol;Acc:HGNC:1645]	protein_coding	6	106969831	106975627	50.84
HIF1B_normoxia_vs_Control_normoxia	ENSG00000196154	S100A4	10248.35596470069	9504.664555403306	9043.05350712107	8747.794421536384	7987.269602016513	7746.51139055831	7504.558982250128	9932.179175152914	9711.84760732447	9306.33321897719	12208.599896612803	12377.854770899416	13184.520519839481	9815.41651994273	9820.459236232662	10587.70534835186	12831.216422741722	12518.373813008024	11642.04837664342	-0.2320685106744532	0.05406242671054561	-4.2926025484754105	1.7659094586245125e-5	0.001958592966488945	S100 calcium binding protein A4 [Source:HGNC Symbol;Acc:HGNC:10494]	protein_coding	1	153543613	153550136	56.3
HIF1B_normoxia_vs_Control_normoxia	ENSG00000067704	IARS2	8447.339899001452	8404.508210870472	8508.990348546888	8296.325047529972	7273.944551264721	7676.045081546226	7422.0253057707105	7992.547055287223	8151.04728181211	8444.298926444559	9425.899148512171	9608.954293298126	9701.725721706573	7323.643474741793	7740.4007158642335	7319.003563310086	9488.804882055414	9333.756045531354	9940.198527933497	-0.1716692996883988	0.040068725442688025	-4.284371359252358	1.8325660230792084e-5	0.0020162624412326685	isoleucyl-tRNA synthetase 2, mitochondrial [Source:HGNC Symbol;Acc:HGNC:29685]	protein_coding	1	220094132	220148041	39.19
HIF1B_normoxia_vs_Control_normoxia	ENSG00000205534	SMG1P2	13.669427015804848	0	0	0	31.767700728073645	35.516964085603334	42.40095196193512	0	22.450934817546173	28.8983947305447	0	0	5.177918777791952	6.687227286607646	20.442142120559904	31.380093680553177	10.246932647853344	0	11.08042544741827	7.571689130555726	1.7688416085641856	4.280591938755817	1.8639686197290032e-5	0.0020345365418359507	SMG1 pseudogene 2 [Source:HGNC Symbol;Acc:HGNC:49859]	transcribed_unprocessed_pseudogene	16	29527568	29594966	40.43
HIF1B_normoxia_vs_Control_normoxia	ENSG00000163348	PYGO2	1168.1976390246334	1356.0981177133135	1195.8127656587637	1260.822936136579	1023.9888501101234	1061.234171451053	1047.4828418812817	1199.3353861423707	1183.5477157685557	1101.4230257648292	1140.9497049867696	1162.7312131838582	1257.959275380187	1105.9147094081102	1164.448496909219	1110.9605535485503	1199.0903120285457	1252.299900043998	1203.4575263272927	-0.2834879116043939	0.06648733196431454	-4.263788352291669	2.009898333106234e-5	0.0021765458090716567	pygopus family PHD finger 2 [Source:HGNC Symbol;Acc:HGNC:30257]	protein_coding	1	154957026	154963853	54.77
HIF1B_normoxia_vs_Control_normoxia	ENSG00000065665	SEC61A2	178.32863255423456	145.47339169037278	138.7573844147882	133.86808341207217	217.2856374066925	221.3906721474234	229.0604568471516	163.62329311680088	162.05700069830792	183.11579782071016	204.73154692329683	144.16263166578196	149.24451259503536	216.51602475408353	194.56024153609465	183.41405338702543	177.90244789482438	191.77182489204466	152.98038477371574	0.679227932185944	0.15970602688490287	4.252988728318004	2.10936197919244e-5	0.002266410570299502	SEC61 translocon subunit alpha 2 [Source:HGNC Symbol;Acc:HGNC:17702]	protein_coding	10	12129637	12169961	43.14
HIF1B_normoxia_vs_Control_normoxia	ENSG00000132906	CASP9	803.2022196088188	709.019033821309	645.0600028358111	647.6280879230832	906.2252741021657	807.359098792787	868.183828698374	704.3801209832384	674.1407325776378	733.2292038982163	762.2499060086833	674.6657603967379	700.1450148402475	1097.8333806486164	1102.757465957588	1163.0817077459733	811.9339375429635	771.1917653694653	678.5556308158417	0.3669273371447291	0.08631481213669907	4.251035576183801	2.127843617258859e-5	0.002268545214586131	caspase 9 [Source:HGNC Symbol;Acc:HGNC:1511]	protein_coding	1	15490832	15526534	48.7
HIF1B_normoxia_vs_Control_normoxia	ENSG00000163435	ELF3	1345.132025934639	764.8362423787706	912.7731260056444	754.1552954945204	600.3745329051098	555.3203241284144	695.7620143387823	705.5215337297273	710.8881192040934	757.1035285146177	2542.2947208671903	2558.4594137920963	2796.187241914513	1199.9182401880994	1241.9116743722977	1245.570431393251	1971.9450288359935	2160.86295956244	2038.4920391979372	-0.388835902369534	0.09193299713371847	-4.229557552702911	2.3415137159402415e-5	0.0024771413950250877	E74 like ETS transcription factor 3 [Source:HGNC Symbol;Acc:HGNC:3318]	protein_coding	1	202007945	202017183	54.8
HIF1B_normoxia_vs_Control_normoxia	ENSG00000134824	FADS2	2214.945334796983	2165.1135949952	2210.8583491497507	2204.3952149124825	1730.5849397372017	1834.7907008342343	1924.7305145215105	2156.908848120542	2249.1617169516635	2216.7566975154505	2436.4695968635197	2495.100503716227	2169.398824533471	1957.7866357075004	1886.3648565609242	2016.7520343751337	2726.2731540528002	2829.4599719993594	2658.1098717987247	-0.26010471701540816	0.061660166727343535	-4.2183589636656516	2.4608682358043718e-5	0.0025835359425204216	fatty acid desaturase 2 [Source:HGNC Symbol;Acc:HGNC:3575]	protein_coding	11	61792980	61867354	51.23
HIF1B_normoxia_vs_Control_normoxia	ENSG00000081870	IFT25	2542.735470099462	2916.289866525335	2837.6379103229906	2693.8479134830955	2475.438086532242	2373.888851465053	2179.8906087967707	2914.850087927579	2928.2303354866594	2916.981475781343	2291.4272895695444	2417.3541776036286	2511.037777655748	2224.791193727929	2170.4682072150754	2085.049173161531	2787.1069423854833	2583.5393799323497	2461.409184217956	-0.26541336990663167	0.06299395204463369	-4.213315108704021	2.51649595354051e-5	0.00262192188250323	intraflagellar transport 25 [Source:HGNC Symbol;Acc:HGNC:25019]	protein_coding	1	53916574	53945699	39.89
HIF1B_normoxia_vs_Control_normoxia	ENSG00000182197	EXT1	2605.2223775265916	2570.2999437368953	2712.947708763125	2497.9086114727525	2270.7274220684203	2103.3031301149094	1907.3872006239487	2741.5700861730247	2468.5517968312433	2412.312565579923	3215.543707897558	3094.6789537602476	2976.4598008951843	2489.916436486995	2279.3486435961554	2184.7018734393478	3061.8076103105764	2967.8461615977576	2938.6911421305845	-0.30979431327168844	0.07365318592117596	-4.206122374709384	2.597895977305931e-5	0.0026863807049540204	exostosin glycosyltransferase 1 [Source:HGNC Symbol;Acc:HGNC:3512]	protein_coding	8	117794490	118111826	41.16
HIF1B_normoxia_vs_Control_normoxia	ENSG00000163870	TPRA1	1303.2487733485493	1386.6850344800528	1298.795051988783	1416.5489441582636	1219.6204801823746	1044.3871374525163	1089.4927196478895	1488.6586409865963	1472.2991433995915	1511.833020217753	1398.6962244410774	1444.8538272239566	1426.6741274524788	1137.4809249563707	1041.8417455020585	1038.9535736847508	1435.5726009408336	1284.1430533297757	1321.9416702287667	-0.29582424501924093	0.07037428210594188	-4.203584550587746	2.6272095117685092e-5	0.00269641883696659	transmembrane protein adipocyte associated 1 [Source:HGNC Symbol;Acc:HGNC:30413]	protein_coding	3	127571232	127598267	54.83
HIF1B_normoxia_vs_Control_normoxia	ENSG00000157445	CACNA2D3	179.74797655969553	167.1137300263817	225.19702689953277	245.60557273488897	121.63023120515986	114.69813561349018	153.66405808418946	163.61148278084622	169.44978069367784	159.099264270646	209.6687088305785	218.51498603491535	179.76754509803092	132.11009484667943	129.03349916911287	141.0794478707608	218.21402831068514	250.72496740429213	236.28101820065143	-0.7078663242729699	0.1684673349852869	-4.201801639082089	2.647991141281334e-5	0.0026976164567438657	calcium voltage-gated channel auxiliary subunit alpha2delta 3 [Source:HGNC Symbol;Acc:HGNC:15460]	protein_coding	3	54122552	55074557	42.18
HIF1B_normoxia_vs_Control_normoxia	ENSG00000143416	SELENBP1	877.3138720060582	919.4878984957435	994.2050992552208	954.6909228143835	721.1578886165947	723.7085768400814	809.4219958738643	859.6296899047948	849.10183077663	946.5285889614228	934.6981254443746	941.4584856949632	1042.6150104857509	732.7650012309583	852.3246092894183	767.1901176187401	889.4218671007142	942.5176695195677	910.726318185824	-0.34470391445440635	0.08224530354733223	-4.1911683656931125	2.7752161524743736e-5	0.0028064373341897104	selenium binding protein 1 [Source:HGNC Symbol;Acc:HGNC:10719]	protein_coding	1	151364304	151372707	54.97
HIF1B_normoxia_vs_Control_normoxia	ENSG00000172183	ISG20	241.02182017735632	139.652703687584	126.75953980020437	128.0780591893222	204.6473144687653	189.58887212982256	187.54571902446398	158.4467628321827	153.37407570532775	171.86744907770068	329.7657579839534	349.21983887739606	363.6275489603702	280.9707067661815	256.8951051976926	307.25331741396224	319.8336000005473	353.4247153716595	317.44167670527764	0.5626503202492176	0.13445549203536902	4.18465851957323	2.8559509462644474e-5	0.002866999515618609	interferon stimulated exonuclease gene 20 [Source:HGNC Symbol;Acc:HGNC:6130]	protein_coding	15	88635670	88656483	51.94
HIF1B_normoxia_vs_Control_normoxia	ENSG00000092010	PSME1	2506.2272638140935	2430.446719828843	2420.3510744688933	2395.4689842700263	2166.86065414549	2142.925781635087	2019.2526375844548	2482.271489003952	2511.570510434108	2535.8448209557687	2748.804651309635	2809.7658111070887	2952.8634888360666	2313.7885782245303	2385.411979286829	2337.27558437532	2880.8623137166874	2737.2720213099683	2841.0536481609374	-0.19614142228448883	0.04690338409611984	-4.181818136672892	2.8918724846616753e-5	0.0028820233537356537	proteasome activator subunit 1 [Source:HGNC Symbol;Acc:HGNC:9568]	protein_coding	14	24136163	24138967	57.43
HIF1B_normoxia_vs_Control_normoxia	ENSG00000152137	HSPB8	499.64900570485315	479.48483539985256	433.34919308619203	513.8161143947782	678.6703004512909	611.1358868926884	657.7738392400349	493.62632681107226	468.4146120623393	494.9182600031019	359.99710904385717	384.5242201512383	308.18535341593196	703.6131611534541	639.6311400843163	700.9933439777459	362.9193202435858	389.6033039913747	313.02578228450255	0.4430099039179481	0.10634938070763364	4.165608684979858	3.1052294286534615e-5	0.0030668461434453097	heat shock protein family B (small) member 8 [Source:HGNC Symbol;Acc:HGNC:30171]	protein_coding	12	119171555	119224855	45.79
HIF1B_normoxia_vs_Control_normoxia	ENSG00000277443	MARCKS	8060.873245687183	8017.52596319997	7516.072292762976	6552.725364462588	6325.9720699286145	6183.470858189961	5653.172208334973	7490.171161484228	7624.723863560728	6912.000003971982	11364.452748055908	10805.178596247728	10687.81576184795	6732.577059502023	6708.459893392335	6741.57620958033	10086.937819010227	9827.455880638192	9865.430668198585	-0.28172002621684705	0.06764984720583414	-4.164385255145874	3.121925834962142e-5	0.0030668461434453097	myristoylated alanine rich protein kinase C substrate [Source:HGNC Symbol;Acc:HGNC:6759]	protein_coding	6	113857345	113863475	48.52
HIF1B_normoxia_vs_Control_normoxia	ENSG00000122711	SPINK4	39.7910663910076	47.63407316533897	43.290195339144844	39.050365062180084	15.316927371557737	20.575632401376783	15.00350303336468	36.922672946204564	34.52249139560349	54.65237180197293	66.6602740076772	67.56022297350015	68.81423207771724	24.1849375130984	24.353731041936868	17.942655722271702	45.22008002195007	43.154658478137975	51.380170685103	-1.342586749429075	0.32340368785992624	-4.15142683843043	3.304088898889639e-5	0.0032219617619431607	serine peptidase inhibitor Kazal type 4 [Source:HGNC Symbol;Acc:HGNC:16646]	protein_coding	9	33218365	33248567	48.28
HIF1B_normoxia_vs_Control_normoxia	ENSG00000128567	PODXL	3125.277675512034	4244.009709282063	4283.5157057318775	4936.037748255327	2829.0208937966713	3403.5451110095705	3820.432329953418	4011.6515269373426	4222.868285228621	4300.390735868411	2194.9133645596467	2303.0407998608966	2083.2500232435114	1972.2335869041522	1877.833382111212	2040.7428094668624	2268.61946946989	2616.4158631487144	2846.4768143884244	-0.42146183456516345	0.10156031806136305	-4.149867217927724	3.326681961724197e-5	0.0032219617619431607	podocalyxin like [Source:HGNC Symbol;Acc:HGNC:9171]	protein_coding	7	131500262	131558217	50.47
HIF1B_normoxia_vs_Control_normoxia	ENSG00000004799	PDK4	708.2743395732797	716.9790893008403	691.757712684793	715.7408587567197	550.9962935081332	534.17479066584	577.5514807430801	607.1711083219355	553.9481179565934	680.3288590716694	787.0338497453903	778.5372600279969	734.2548054290213	911.8358065220399	979.6003269945293	952.2252573739188	619.5940835005771	657.003895516656	700.2045161993007	-0.35396195268392006	0.08532797880698863	-4.148251929001856	3.350236112181622e-5	0.0032220837238345346	pyruvate dehydrogenase kinase 4 [Source:HGNC Symbol;Acc:HGNC:8812]	protein_coding	7	95583499	95596516	36.08
HIF1B_normoxia_vs_Control_normoxia	ENSG00000057657	PRDM1	78.11168538640425	110.3203535662753	155.15386590182493	114.05981146657662	60.74117416156661	52.52642460688539	59.67371458970756	80.76843297001398	98.6056264963345	100.79898732674414	80.43533990634334	53.83181654818645	91.2012746678556	27.288111856888477	42.11140716705737	19.65365431060752	69.55625391791851	90.36078903558001	98.92329845891014	-1.1212647090859766	0.27070420241193993	-4.142029193103214	3.442465124725658e-5	0.0032563509512149036	PR/SET domain 1 [Source:HGNC Symbol;Acc:HGNC:9346]	protein_coding	6	105993463	106109939	40.37
HIF1B_normoxia_vs_Control_normoxia	ENSG00000134755	DSC2	1174.054790414203	1305.8188645655596	1234.4087666099658	1309.2283205470567	1033.1396066691273	1101.8177686415095	1041.9287058401142	1230.1354823749502	1207.380039217597	1162.5320029479872	1221.7638108206284	1316.3708304936079	1122.1726507407711	910.3727396575306	907.0641540535792	960.5757247562714	1335.3483600954928	1372.8748400202621	1360.0535594036417	-0.2781590440430016	0.06714080850211476	-4.142920680412127	3.4291057112023235e-5	0.0032563509512149036	desmocollin 2 [Source:HGNC Symbol;Acc:HGNC:3036]	protein_coding	18	31058840	31102522	37.1
HIF1B_normoxia_vs_Control_normoxia	ENSG00000188517	COL25A1	229.14853022427943	178.11698831218737	174.99219877178518	195.0495324435563	305.75776139961584	474.3575119055928	259.99247617644806	180.95967066615302	197.4325070303055	191.48536804939815	253.64277856860434	154.50576606578701	194.1439897615936	282.42827754678507	255.538257928693	218.60777210136263	163.02259525088684	225.85013946664841	218.7899525916266	0.9102196790975197	0.2198519201516902	4.1401488714290045	3.4708050095509874e-5	0.0032563509512149036	collagen type XXV alpha 1 chain [Source:HGNC Symbol;Acc:HGNC:18603]	protein_coding	4	108808725	109302752	36.89
HIF1B_normoxia_vs_Control_normoxia	ENSG00000205730	ITPRIPL2	4327.393317917046	4762.217798104858	5148.285136208332	4818.6900992323635	3987.1572823044226	4140.411010575333	4126.989179747828	5046.725327524332	5175.610032122819	4634.646991061191	4042.286281362405	4306.512985767377	3668.795890992227	3394.7787294136956	3599.1996521899673	3333.0537550830672	4390.533475230177	4632.245721486646	4684.940374099794	-0.26455993473738676	0.06391102333654686	-4.139503968575964	3.4805758003969376e-5	0.0032563509512149036	ITPRIP like 2 [Source:HGNC Symbol;Acc:HGNC:27257]	protein_coding	16	19113932	19121629	49.31
HIF1B_normoxia_vs_Control_normoxia	ENSG00000279809		28.88921161067896	0	0	85.91917209568993	0	0	0	0	0	0	35.28835415240827	117.53012638473304	0	0	0	170.48687701770353	0	0	110.78127934168648	-21.227987222781856	5.136815680200788	-4.132518771230681	3.588094531631893e-5	0.003334261087400907	novel transcript	TEC	2	233865496	233867359	43.51
HIF1B_normoxia_vs_Control_normoxia	ENSG00000154734	ADAMTS1	644.4279679438596	566.6012178531269	575.5235623418653	518.6819715630588	735.5537006228783	797.3461884998778	667.5701048743351	668.4471422566698	641.5474138070973	602.0960310735342	528.006553860426	660.9580388119682	560.4021077292022	627.5476078545277	648.7998929276453	610.4589308488856	740.9209392304949	741.0977647297606	708.1442541041182	0.4090619958662234	0.09910514832512078	4.127555457807997	3.666400267612759e-5	0.003384161267146193	ADAM metallopeptidase with thrombospondin type 1 motif 1 [Source:HGNC Symbol;Acc:HGNC:217]	protein_coding	21	26835755	26845409	45.12
HIF1B_normoxia_vs_Control_normoxia	ENSG00000008853	RHOBTB2	1886.0918772304149	1874.1911579966604	1957.8805923567847	2071.0456136669136	1646.85629692519	1725.4127317133516	1723.5398544638326	1902.6100496904944	2016.4536735610698	1969.4915042049427	1913.4004955492999	1959.1156173019012	1983.9976219524137	1795.8057013134182	1840.3738201816363	1840.226959377362	1896.6887025479336	1939.2466877399522	1893.316709604311	-0.21288056309114142	0.0516948394734024	-4.118023486670675	3.821357582133817e-5	0.0035036753884724256	Rho related BTB domain containing 2 [Source:HGNC Symbol;Acc:HGNC:18756]	protein_coding	8	22987417	23020509	53.45
HIF1B_normoxia_vs_Control_normoxia	ENSG00000164638	SLC29A4	138.94903133011812	145.69480099668118	123.99507488571575	126.8434911688361	70.97979570179841	66.35012842030704	69.72232912242582	81.21996985598906	104.94374048430709	81.14305163514321	200.97837706214688	264.904396895539	213.6624132840814	85.12704940656933	167.9569992459144	164.1333080959555	168.07115236238812	177.42346895437558	187.93301636395225	-0.9375131243320062	0.22777287150689957	-4.1159999350651715	3.85504412068321e-5	0.003511153761043456	solute carrier family 29 member 4 [Source:HGNC Symbol;Acc:HGNC:23097]	protein_coding	7	5274369	5306912	57.48
HIF1B_normoxia_vs_Control_normoxia	ENSG00000103534	TMC5	1848.0663745696445	1743.8690408033362	1881.73093144898	1821.0839581589314	2174.401690904091	2296.0787040614846	2215.6465399368108	1730.1968267140771	1955.6548262694398	1933.4821126101913	1538.4759593826655	1675.3987163050956	1735.547405050664	1742.0418367863892	1778.8998727519374	1890.7530513163326	1574.484892948895	1777.6574216635317	1799.7909551407477	0.29637827009970247	0.07207139853205347	4.112286928467046	3.917589797850887e-5	0.003544645558542319	transmembrane channel like 5 [Source:HGNC Symbol;Acc:HGNC:22999]	protein_coding	16	19410496	19499113	45.06
HIF1B_normoxia_vs_Control_normoxia	ENSG00000188064	WNT7B	2016.1226933039043	1985.8721882595273	1987.7067510021384	2065.3825505681975	1684.440409761205	1757.279014344853	1665.1534139068253	1912.0988375278591	1893.8219729134062	1886.091456890958	2361.4037360776047	2537.3067323485006	2337.0791847282085	1672.222467279006	1882.800971678233	1892.1489501220462	2252.1572671083745	2348.4527977877456	2168.789777165587	-0.24294283376374703	0.05923660818630567	-4.101227960244871	4.1096345267605936e-5	0.0036941048134992447	Wnt family member 7B [Source:HGNC Symbol;Acc:HGNC:12787]	protein_coding	22	45920366	45977162	60.21
HIF1B_normoxia_vs_Control_normoxia	ENSG00000126524	SBDS	3812.5995644146806	3626.9722900019806	3559.223181752601	3378.0556173203086	4304.860993853403	4132.600753583159	3804.3672403416895	3856.7007134626992	3762.7937419882683	3711.120578354611	3429.7101483607375	3513.269355281827	3494.918238272032	4516.356657196155	4403.890468996201	4232.516724397359	3745.336493709196	3527.4413213486873	3626.657641243337	0.21270640322432255	0.05200362194280417	4.090222859059053	4.309588920711482e-5	0.0038486867809444814	SBDS ribosome maturation factor [Source:HGNC Symbol;Acc:HGNC:19440]	protein_coding	7	66987680	66995693	43.01
HIF1B_normoxia_vs_Control_normoxia	ENSG00000142634	EFHD2	8913.436342395986	6926.837777128712	6628.060288979119	6596.86127256311	6128.230318988045	5624.935337165155	5677.695478089266	6744.181767222973	6669.814405968694	6745.246201226245	13250.489183577747	13408.323706975796	14488.969987953811	7329.640320190022	8053.3008651920045	7910.292171200304	13117.450461868575	12676.50730056417	12465.017318273998	-0.20971942262750518	0.05134530924933509	-4.08449039831659	4.4173652872563844e-5	0.003919485470686262	EF-hand domain family member D2 [Source:HGNC Symbol;Acc:HGNC:28670]	protein_coding	1	15409888	15430339	56.77
HIF1B_normoxia_vs_Control_normoxia	ENSG00000100065	CARD10	2065.266095363763	2390.3465505025742	2073.2413069553513	2451.856830430932	1610.0797732800634	1855.387926578268	1722.4534830092966	1876.9626326002913	2198.828738850765	2087.238437787968	2354.793748640333	2422.9588392364863	2779.915722547518	1077.5542065296227	1399.603309936798	1384.754944746728	2456.0191533712396	2476.888167680275	2555.905943863217	-0.4153286297772939	0.10186332761283022	-4.077312606121667	4.55592218045395e-5	0.004016512676139947	caspase recruitment domain family member 10 [Source:HGNC Symbol;Acc:HGNC:16422]	protein_coding	22	37490362	37519542	57.09
HIF1B_normoxia_vs_Control_normoxia	ENSG00000140416	TPM1	2868.211763929556	2604.9242314466546	2637.804238280581	2387.762443903806	3091.109827517583	2956.358342198948	2971.6287651156963	2775.3193305099135	2646.725540391457	2742.563119154845	2682.1886617108958	2426.689872961081	2546.625374522471	3678.991852637372	3908.62887527692	3542.373512675732	2804.7221360500025	2588.431609616252	2634.964016761797	0.24289501787899304	0.0597723775879486	4.063666658091344	4.830780183567095e-5	0.004204918978772042	tropomyosin 1 [Source:HGNC Symbol;Acc:HGNC:12010]	protein_coding	15	63042620	63071915	45.07
HIF1B_normoxia_vs_Control_normoxia	ENSG00000172986	GXYLT2	967.9680578833398	1024.7487420444415	973.0068372226827	840.1952103339908	655.0252681362396	740.0546486996051	591.1410352997233	857.2030450000714	865.1773916511263	1034.5874599771478	1148.6605592570013	1375.9740350388677	1008.4388774426621	808.3868390377655	866.4574892307909	924.5423092670104	1292.1486952000303	1133.737229411949	1283.9393696490108	-0.5134308385906283	0.1263389262346499	-4.063916434092773	4.8256108564399265e-5	0.004204918978772042	glucoside xylosyltransferase 2 [Source:HGNC Symbol;Acc:HGNC:33383]	protein_coding	3	72888046	72998138	43.27
HIF1B_normoxia_vs_Control_normoxia	ENSG00000271503	CCL5	22.228889525386965	20.738515819186546	36.71785400015317	32.001425893653824	3.690192716475091	11.121323749394778	9.326148825971849	32.18527663785722	22.8593723725575	29.182211738897536	23.768744525315608	30.02900590441867	25.086015394542564	19.51632717585804	13.201023356432534	13.239358928999806	23.595046512561577	21.596899886839964	32.2652680178491	-1.8498536393481424	0.45557998883009765	-4.060436552752145	4.8981046677913593e-5	0.004236706509190853	C-C motif chemokine ligand 5 [Source:HGNC Symbol;Acc:HGNC:10632]	protein_coding	17	35871491	35880793	46
HIF1B_normoxia_vs_Control_normoxia	ENSG00000160688	FLAD1	1257.151244473415	1433.0611177142189	1395.7726394559581	1321.67853181945	1197.9122909814234	1165.0047751091597	1108.883764577524	1357.8108952587352	1308.3396133693684	1341.4067003592418	1271.6214832057885	1285.2638660875953	1266.8599839938809	1191.8654212604324	1173.8025307307216	1136.179744178032	1270.7651314322081	1270.6930683879432	1131.8008425997882	-0.2570138279490985	0.06339552388391277	-4.054132093296231	5.032077751524025e-5	0.004298519584888815	flavin adenine dinucleotide synthetase 1 [Source:HGNC Symbol;Acc:HGNC:24671]	protein_coding	1	154983338	154993111	51.25
HIF1B_normoxia_vs_Control_normoxia	ENSG00000166710	B2M	17376.47179183519	16910.756108249134	16985.909593006723	14821.504288253578	14531.71357363062	13672.290035951988	12702.017405098732	16085.63091849688	14918.744991864138	15100.218753542795	22070.408626374254	22800.09518287313	21999.251030486095	17943.59391790542	17796.58294333474	16827.745547011753	19985.041162009038	18646.138065432737	18978.850109511633	-0.2519613177701028	0.06213209980446987	-4.055251931980839	5.00802965363011e-5	0.004298519584888815	beta-2-microglobulin [Source:HGNC Symbol;Acc:HGNC:914]	protein_coding	15	44711358	44718851	42.87
HIF1B_normoxia_vs_Control_normoxia	ENSG00000196878	LAMB3	887.8690944630019	844.7746218430229	860.2392005092996	869.8876021398693	1041.082468395307	1013.3903567727278	1184.7931493526928	760.5873083472001	802.9680160864015	747.1620726241752	751.1961815650224	799.7124204315122	839.2260877254274	939.1270610635635	988.5401173633506	1059.2993460443734	769.641954852447	829.4598014754656	880.5559337421761	0.3313573825025615	0.08178108976750115	4.0517604185098435	5.0833703989902525e-5	0.004315530438105737	laminin subunit beta 3 [Source:HGNC Symbol;Acc:HGNC:6490]	protein_coding	1	209614870	209652425	49.93
HIF1B_normoxia_vs_Control_normoxia	ENSG00000101977	MCF2	285.97669085676637	245.28553245550415	241.44376542578897	276.24024055093724	357.0170620008447	378.43104479873034	324.3789638148416	263.0734934329125	276.5335301199251	268.8419485434343	214.8218138879403	245.56813204674665	208.96246260742913	325.394038516892	378.57831250209057	379.8364650802134	261.5554705614719	252.2243897190795	249.39376935701227	0.4647477638274111	0.11512149696855889	4.037019810073695	5.413449923510231e-5	0.0045675568587752275	MCF.2 cell line derived transforming sequence [Source:HGNC Symbol;Acc:HGNC:6940]	protein_coding	X	139581770	139708216	37.72
HIF1B_normoxia_vs_Control_normoxia	ENSG00000180447	GAS1	2266.361608421122	2033.9891119337972	2012.4434203084531	2011.1583375956898	1595.7680754566063	1423.5673483023718	1560.8452816679205	2077.845069951781	2072.3468096645192	1968.5684983014419	3382.3437168547084	3176.645557827354	2770.096119161099	2264.6401762123824	1881.8395240779184	1723.4249678364488	3241.8993255406467	2950.1025949470004	2646.985015940059	-0.40366940364469334	0.10013749071786356	-4.031151577205266	5.5504232048181935e-5	0.004654571361942964	growth arrest specific 1 [Source:HGNC Symbol;Acc:HGNC:4165]	protein_coding	9	86944362	86947506	59.68
HIF1B_normoxia_vs_Control_normoxia	ENSG00000092820	EZR	14091.249291134753	13233.473435104892	13565.674249783375	12648.777405661263	15327.0975597939	15468.780412340619	14012.183219570981	13802.949857744738	12922.925392603272	12780.975586169041	13655.591169208823	13707.041596509258	14014.118309519034	14995.011448871568	15500.331077935969	15247.391554349817	14267.303960480447	14214.254175675345	14278.606829103204	0.18403490789603844	0.04568044317871017	4.028746112993268	5.607513654355313e-5	0.004673947593233249	ezrin [Source:HGNC Symbol;Acc:HGNC:12691]	protein_coding	6	158765741	158819368	46.15
HIF1B_normoxia_vs_Control_normoxia	ENSG00000158604	TMED4	4460.727449924304	4616.863196576195	4669.692514584543	4701.449313603429	4292.677949270902	4091.811972307837	4195.960008493315	4444.573642016698	4532.855595188619	4408.320064203126	4537.360950124777	4851.964958975092	4677.210783858683	4356.458047316989	4245.057753275942	4391.453731045256	4357.43873353591	4463.0255487552195	4458.919335504947	-0.15384063527896202	0.03824480001053356	-4.0225242447755125	5.757772517389627e-5	0.004770279845280695	transmembrane p24 trafficking protein 4 [Source:HGNC Symbol;Acc:HGNC:22301]	protein_coding	7	44577894	44582287	48.93
HIF1B_normoxia_vs_Control_normoxia	ENSG00000238266	LINC00707	35.54793648123107	29.453314476899436	22.364649456314233	33.58578808754747	66.40297413023042	69.88539770792242	77.31738849017344	35.23560535078475	21.07408291973586	16.480936140249025	24.0989761972354	16.4007219399537	19.597317726048985	46.824224502456005	33.98263211798145	43.558050403172935	32.22999895678634	25.16510052580259	26.20569753286479	1.3054372267149759	0.32555575707321144	4.0098729583252535	6.0751425257347045e-5	0.00500307994948679	long intergenic non-protein coding RNA 707 [Source:HGNC Symbol;Acc:HGNC:44691]	lncRNA	10	6779549	6842906	40.63
HIF1B_normoxia_vs_Control_normoxia	ENSG00000184985	SORCS2	31.043844029370316	19.127088119008054	93.89501242813776	38.87483244516343	5.791624065379139	5.951542991495174	7.289992167680223	17.659107786470297	19.288711307423622	38.318736168576514	50.81937048915097	23.87773963719662	69.70994153703897	4.75982582383678	60.71862959428515	12.433623146196204	47.983793473928976	21.41491613752463	20.874705210173182	-2.924179190283642	0.7295875779603762	-4.007989278625648	6.123789963234376e-5	0.005013124009783474	sortilin related VPS10 domain containing receptor 2 [Source:HGNC Symbol;Acc:HGNC:16698]	protein_coding	4	7192538	7742836	53.7
HIF1B_normoxia_vs_Control_normoxia	ENSG00000165655	ZNF503	478.5596786863063	559.1808672294119	527.9435739098069	534.9071302908183	426.89983608820637	390.6258899303137	401.7800838927434	450.49764494159655	471.49786386445305	482.3061910783544	535.0762411049905	563.3344880925223	623.922764260407	357.91626375742595	425.230118631759	368.4255794396566	461.377807035398	560.0237288029409	473.1281440027087	-0.4134830194864752	0.10439245592709623	-3.9608515367742303	7.46829576167288e-5	0.00607760187043119	zinc finger protein 503 [Source:HGNC Symbol;Acc:HGNC:23589]	protein_coding	10	75397830	75401764	61.14
HIF1B_normoxia_vs_Control_normoxia	ENSG00000118777	ABCG2	4802.913729199214	5382.083699392918	5786.2808950605395	5325.141617529266	4149.260007711188	4347.225532094021	3749.9327695027796	5899.623207320375	5484.001208537852	5550.767157150079	5058.558068003564	4803.894268108656	3645.4893075443065	4828.26929961766	4402.285521148964	3705.913898025653	4923.477793846542	4888.9184308846825	4521.324444106797	-0.42951629279002346	0.10856424747831864	-3.9563327961703245	7.610911511735426e-5	0.00615722741299396	ATP binding cassette subfamily G member 2 (Junior blood group) [Source:HGNC Symbol;Acc:HGNC:74]	protein_coding	4	88090150	88231628	41.38
HIF1B_normoxia_vs_Control_normoxia	ENSG00000149591	TAGLN	77.98639444090217	54.48186306186611	43.950357295678586	40.574952215409084	87.44110039227908	85.92022009417515	112.54198475256914	67.9888611166136	52.842087770473725	35.20373816258464	80.75216575424912	60.17124985065624	70.16250074846842	119.46585806806979	111.7149089631261	145.6351109232369	97.12322085865583	73.14214223810056	64.64277767002697	1.0530744261034948	0.26634828862096505	3.9537495493432813	7.693594172215652e-5	0.0061877193362854885	transgelin [Source:HGNC Symbol;Acc:HGNC:11553]	protein_coding	11	117199370	117207464	56.95
HIF1B_normoxia_vs_Control_normoxia	ENSG00000064961	HMG20B	9818.608854372056	8255.348689624987	7955.79984468527	7921.540975336504	7254.710356797322	6637.031567025934	7297.991467641091	8228.91991231911	8282.017746989872	8409.027530043852	13792.737962811721	13519.536128565122	14444.156963166077	8888.107526483836	9192.778907154914	8688.909521882993	13203.666101166997	12476.259481687954	12286.418695313467	-0.18761679251799251	0.047508663324775706	-3.9491069499349734	7.844330035778818e-5	0.006272271568724772	high mobility group 20B [Source:HGNC Symbol;Acc:HGNC:5002]	protein_coding	19	3572777	3579088	65.34
HIF1B_normoxia_vs_Control_normoxia	ENSG00000137996	RTCA	1304.400569457417	1244.9818222720367	1221.6888606408513	1145.801048691138	1445.8691428778277	1443.0727585148236	1443.4633002883272	1319.6924828665308	1316.0284133854454	1271.1435792962213	1236.4639405398657	1200.1033171395152	1046.7569331401808	1580.0157292098954	1548.624108632553	1483.7603990845423	1220.240168641823	1132.9774308499677	1178.526814161962	0.2645887979355808	0.06702951908503482	3.94734740077605	7.902185314429162e-5	0.006282008938112385	RNA 3'-terminal phosphate cyclase [Source:HGNC Symbol;Acc:HGNC:17981]	protein_coding	1	100266216	100292769	39.06
HIF1B_normoxia_vs_Control_normoxia	ENSG00000228716	DHFR	5350.6323327966975	5168.010239360515	5097.021627537711	5277.484910887	4402.860586668101	4609.002112387975	4340.485848884266	4956.2063462641345	4803.309139671652	4669.018773799189	6667.220662356532	6872.8398477144565	6388.946302271205	5502.518725110898	5041.198459826316	4978.788254378489	6204.106031454752	5501.081642682663	5831.2824790847035	-0.21953040566690907	0.05571566608379955	-3.940191710832691	8.141651888908584e-5	0.006435180369434469	dihydrofolate reductase [Source:HGNC Symbol;Acc:HGNC:2861]	protein_coding	5	80626226	80654983	41.24
HIF1B_normoxia_vs_Control_normoxia	ENSG00000107099	DOCK8	14.107906158893305	39.84110138988413	34.0767333413979	13.751933257806728	2.422260909178719	1.9913153409258475	3.779150953655221	5.804123783753567	17.770652880970044	6.4778058285204	31.175176614288187	11.362528682794569	13.51203360044149	3.9814738461671917	25.114033495131302	1.4052054366016278	4.879965390509497	26.44159626733861	10.155219840714476	-3.4171120247320057	0.8709852696689206	-3.9232718895819216	8.735447330357414e-5	0.006865063264823172	dedicator of cytokinesis 8 [Source:HGNC Symbol;Acc:HGNC:19191]	protein_coding	9	214854	465259	41.5
HIF1B_normoxia_vs_Control_normoxia	ENSG00000128422	KRT17	6298.464749136108	3851.0726077888917	3763.031932167189	3604.0562125458578	4972.834478161231	4538.453082051185	4424.54224955522	4623.348443076366	4340.640422617345	4318.5650527193975	9546.167024785806	8426.376077734209	8601.340318534893	8162.014374697988	7668.413143947534	7150.710662495501	9480.71478412392	8151.690973516824	7748.393643930593	0.3129145559375517	0.0797980786363764	3.92132945159544	8.806176564042902e-5	0.006881326493481933	keratin 17 [Source:HGNC Symbol;Acc:HGNC:6427]	protein_coding	17	41619442	41624842	58.67
HIF1B_normoxia_vs_Control_normoxia	ENSG00000116711	PLA2G4A	623.0845190299734	770.9194300757307	790.1829393791448	733.174444556594	559.9782321357796	591.8535392219735	516.1279968082206	765.2478928618694	693.4352064721368	775.4623297150234	665.9876741841242	553.4169893794759	489.0400831252622	560.1117457560232	525.9557426091312	443.27434410761856	653.2283004462296	580.2181015034276	547.9063502017551	-0.4592462900474189	0.11736403548997171	-3.913006979780102	9.115389885014461e-5	0.007082709440034118	phospholipase A2 group IVA [Source:HGNC Symbol;Acc:HGNC:9035]	protein_coding	1	186828949	186988981	36.1
HIF1B_normoxia_vs_Control_normoxia	ENSG00000164442	CITED2	4446.162892466755	3618.273490571296	3354.0202576803053	3354.5381333776013	4296.676116396549	4105.065518949195	3912.6946444952214	3717.5783137517346	3487.831824234041	3331.7068767386118	5530.065643269605	5754.873626094982	5885.159463610336	4692.605520621482	4255.741138966253	4718.09468363212	5653.400776116084	5019.280640376936	5343.325395519235	0.25364741631147764	0.06486496002564429	3.9103919313478093	9.214648080496032e-5	0.007119609834329322	Cbp/p300 interacting transactivator with Glu/Asp rich carboxy-terminal domain 2 [Source:HGNC Symbol;Acc:HGNC:1987]	protein_coding	6	139371807	139374648	50.46
HIF1B_normoxia_vs_Control_normoxia	ENSG00000111276	CDKN1B	2764.848947573518	2497.421932590543	2352.696506431393	2418.998494775631	1968.3323730300876	2042.637031580128	1973.2141631497311	2532.5588517556403	2326.163114950236	2432.6985203984154	3836.4383384543244	3615.423651766743	3426.542579910294	2820.231460799512	2525.262666887638	2436.315819927996	3844.4545839558878	3360.7225976665163	3357.1683682926123	-0.2807358984730486	0.0718343326396952	-3.9081019918589135	9.302403772170718e-5	0.007146185585340892	cyclin dependent kinase inhibitor 1B [Source:HGNC Symbol;Acc:HGNC:1785]	protein_coding	12	12685498	12722369	42.64
HIF1B_normoxia_vs_Control_normoxia	ENSG00000167964	RAB26	397.2437716752377	369.3288243717834	341.70232963703603	360.72870774472364	289.61830678064473	253.22487634667854	271.60367605077073	305.21890659846355	331.7375263661588	328.4986772444944	534.5242739268014	499.93109195146513	524.8901105417091	505.3069567596119	506.49468625578913	438.57278592565444	454.74253872191173	417.9428685057456	416.32074642483667	-0.40142455698705576	0.10282695904761754	-3.9038843578089515	9.466102490905589e-5	0.007146185585340892	RAB26, member RAS oncogene family [Source:HGNC Symbol;Acc:HGNC:14259]	protein_coding	16	2140803	2154165	58.26
HIF1B_normoxia_vs_Control_normoxia	ENSG00000168461	RAB31	2178.800765119096	1821.5871372498063	2011.127470474067	1723.317209332773	2284.9215872316745	2280.498706576367	2196.765957857138	1971.5995014036823	1960.721933073678	1743.0701743122813	2225.0392882035185	2069.446775869724	2026.2424962661908	2784.637138592902	2950.562075157176	2585.9855843268983	2266.7222608108964	2119.63015817592	2196.538317229036	0.28631452497753895	0.07336141710275607	3.902794360917308	9.508848702954871e-5	0.007146185585340892	RAB31, member RAS oncogene family [Source:HGNC Symbol;Acc:HGNC:9771]	protein_coding	18	9708275	9862551	43.6
HIF1B_normoxia_vs_Control_normoxia	ENSG00000168490	PHYHIP	206.64354534385657	122.09154556987448	151.60420877710055	156.73063642224125	223.90297289422912	240.21713860788486	226.17004184660064	177.25986523923814	169.80673082729277	239.03530180602758	297.77745278282356	223.50725796973597	298.30436122290865	220.7256751695119	210.57405709589094	193.3592479267581	172.55170260440383	219.29476641268542	176.67085301421034	0.6780778224287012	0.17366856228716016	3.9044362059467197	9.444530016769758e-5	0.007146185585340892	phytanoyl-CoA 2-hydroxylase interacting protein [Source:HGNC Symbol;Acc:HGNC:16865]	protein_coding	8	22219703	22232101	56.62
HIF1B_normoxia_vs_Control_normoxia	ENSG00000290018		45.16171250342155	0	0	0	94.06604193550444	0	16.968119123533445	0	16.61968365374804	0	0	145.9786600297106	140.68846979682087	194.09712795812058	0	0	204.49272256414983	0	0	19.369575029272646	4.9587532514090995	3.9061381051312662	9.378292518379407e-5	0.007146185585340892	novel transcript	lncRNA	2	174719821	174720853	41.63
HIF1B_normoxia_vs_Control_normoxia	ENSG00000137414	FAM8A1	1009.0479477496717	1002.0474794473918	942.0266774370368	968.9187161735679	1152.9163826336053	1207.5146305048627	1204.9955712084864	1046.1954996619133	1010.0107416013585	1011.1154255316849	928.7013318979263	896.2839065692574	766.2203604205847	1123.2807665644762	1124.1304485619671	1018.9826731051494	923.3189113665851	878.3731479592058	957.8303888490309	0.29188224695609327	0.0748660405417192	3.898726910680437	9.66997579879458e-5	0.007188712278963344	family with sequence similarity 8 member A1 [Source:HGNC Symbol;Acc:HGNC:16372]	protein_coding	6	17600302	17611719	40.36
HIF1B_normoxia_vs_Control_normoxia	ENSG00000166833	NAV2	487.0850851356227	403.8285263601931	386.9861361103053	437.36936061957135	563.7644271657856	650.4744854510923	653.1166949601478	417.55768063910125	500.52480421664563	572.3572584820491	455.7040980996448	398.9604912461611	378.7352766558722	410.1613793374455	475.07169226604975	391.8825715405278	428.3669638068197	581.2217958704342	661.4478896133622	0.603079222473872	0.15467201167018924	3.899084365436664	9.655712993507693e-5	0.007188712278963344	neuron navigator 2 [Source:HGNC Symbol;Acc:HGNC:15997]	protein_coding	11	19350724	20121601	44.51
HIF1B_normoxia_vs_Control_normoxia	ENSG00000173267	SNCG	2386.0368004485854	2426.743609799638	2238.7857334996265	2359.3170246729637	2022.6728706744457	1862.451311037676	1944.4711018461617	2140.1973901194815	2004.6593165975041	2164.570549985261	2951.6538743559872	2889.4559820641625	3333.126118006118	2180.541301235571	2333.1314140507966	2407.105789410219	2669.2146451397693	2614.336066092151	2406.228309487001	-0.27028549666515833	0.06949871886397874	-3.8890716416536364	1.0062841221075523e-4	0.007440551360938262	synuclein gamma [Source:HGNC Symbol;Acc:HGNC:11141]	protein_coding	10	86958599	86963258	61.44
HIF1B_normoxia_vs_Control_normoxia	ENSG00000137267	TUBB2A	1236.7262447002672	1220.8989022085927	1244.2195878498806	1155.016497785952	1549.2129249547127	1467.8459221763808	1461.3341001905571	1387.59499175641	1308.110695716763	1252.2468918923435	1033.8173254016294	995.5200170571294	963.6894864302886	1477.976591637467	1233.6448008436264	1371.2776245570303	1134.8510986702918	1038.0194374836476	965.7955079921063	0.30803292263370674	0.07923990814116819	3.887345781432977	1.0134633574855618e-4	0.007453562329143814	tubulin beta 2A class IIa [Source:HGNC Symbol;Acc:HGNC:12412]	protein_coding	6	3153497	3157544	55.01
HIF1B_normoxia_vs_Control_normoxia	ENSG00000123933	MXD4	2683.8720590352477	2719.206621272912	2510.9106096241244	2572.9275769132555	2177.6625612948405	2042.2644845974526	2116.3526871942954	2677.671518134848	2479.112311332109	2911.2169737633103	3399.7750887761163	3157.333011744654	3187.715349855078	2545.2686083850026	2511.502089376768	2464.638669580639	3074.6850162300566	3169.7565336764073	2591.69735088259	-0.3007752786450881	0.07758850222732827	-3.876544462268906	1.0595045607822556e-4	0.007750726715126787	MAX dimerization protein 4 [Source:HGNC Symbol;Acc:HGNC:13906]	protein_coding	4	2247432	2262109	62.79
HIF1B_normoxia_vs_Control_normoxia	ENSG00000051128	HOMER3	1034.488190384947	1161.8979662686027	1075.5758556942103	980.4886366789967	867.0841712916116	826.7397121954301	892.2374313333268	1026.2910731095324	979.6534626051484	955.9593487167876	1221.2772261516636	1178.9401190027681	1282.2367984296188	1010.1295583172006	871.1964944101993	983.4202265158651	1125.2411911087947	1127.6754308197383	1054.742724279552	-0.312194814099996	0.08067824333701452	-3.869628306058612	1.090014057659571e-4	0.007931726632270942	homer scaffold protein 3 [Source:HGNC Symbol;Acc:HGNC:17514]	protein_coding	19	18929201	18941261	56.77
HIF1B_normoxia_vs_Control_normoxia	ENSG00000116212	LRRC42	2643.8636713219425	2870.4180006461174	2801.8632654550606	2784.4334377886667	2557.3701236691795	2520.257007759468	2235.056684011582	2967.808463014269	2905.878086156515	2821.278437899289	2577.749418237442	2562.7632572104817	2676.9928814428777	2347.896703326139	2361.3945400006714	2331.8096300289762	2867.823334231304	2683.6383486907275	2715.1144642261975	-0.21106682765643614	0.0546212189373459	-3.864191092083528	1.1145794267106386e-4	0.008067795187132323	leucine rich repeat containing 42 [Source:HGNC Symbol;Acc:HGNC:28792]	protein_coding	1	53946085	53968168	43.07
HIF1B_normoxia_vs_Control_normoxia	ENSG00000063438	AHRR	2007.5448924801913	2579.1554692522823	2415.0257992662387	3136.3928540849756	1825.9869054971812	1717.7524961993854	2183.357529082893	1981.5672323825427	2568.7223860688005	2781.4540574160096	1724.628734573414	1685.2962310249413	1801.4086920481436	1134.7692470260272	1351.606086330799	1413.6086824195834	1748.4121341059167	2007.2527590861323	2079.4107687781748	-0.5060041678328551	0.13118675578301411	-3.8571284487726603	1.147268810642387e-4	0.008260936100923951	aryl hydrocarbon receptor repressor [Source:HGNC Symbol;Acc:HGNC:346]	protein_coding	5	321714	438291	51.64
HIF1B_normoxia_vs_Control_normoxia	ENSG00000162783	IER5	1038.6153971219787	1144.6062434622443	1063.8227832992359	1015.7560605498142	888.2679030994474	849.3141504914593	913.5916422491214	1025.2152353576982	1028.3055531596888	1068.2728892681373	1061.422350439417	1123.0439941125303	1048.5809974377896	1133.5491468188095	1086.2631132473048	991.9358355918073	1033.137970495597	1132.3473979146747	1087.6438812008414	-0.27985743320941425	0.07266895266461286	-3.851127929434088	1.1757505676450608e-4	0.008421925810845063	immediate early response 5 [Source:HGNC Symbol;Acc:HGNC:5393]	protein_coding	1	181088700	181092900	49.77
HIF1B_normoxia_vs_Control_normoxia	ENSG00000155660	PDIA4	6984.160010916329	7091.185195136243	7043.380044708391	7106.766440445117	6455.515340851562	6405.1681233254085	6265.1909566927925	6812.023042174949	7286.204330360459	7190.894354710189	7682.674502163371	7598.003777769883	7725.651761088583	5936.090074315101	6368.762815655034	6487.856066604492	7333.9171534482	7513.947913922097	7411.648303122047	-0.1517667597954983	0.039561201209533325	-3.8362525695737992	1.2492593424922314e-4	0.008902105563365625	protein disulfide isomerase family A member 4 [Source:HGNC Symbol;Acc:HGNC:30167]	protein_coding	7	149003062	149028662	50.88
HIF1B_normoxia_vs_Control_normoxia	ENSG00000163041	H3-3A	11133.781785823589	10721.29923104662	11099.22296867803	9744.14057916573	9720.527486573028	8962.544311297512	8782.071650883501	10510.68571594155	10401.666324469636	10270.325842665878	13734.925590972225	13514.084832258757	13232.925753200396	11013.782480066548	10869.641423057465	10690.795945244743	12854.063906418905	12072.397044363483	12212.971058520576	-0.20031236245952852	0.05224617229648797	-3.8340102950086106	1.2607086141942488e-4	0.008937384314955416	H3.3 histone A [Source:HGNC Symbol;Acc:HGNC:4764]	protein_coding	1	226061851	226072019	44.55
HIF1B_normoxia_vs_Control_normoxia	ENSG00000152402	GUCY1A2	236.01983302910907	269.5536314747839	290.32736877820406	208.58913052523957	153.30163390777258	142.75894076333432	174.56529137194073	255.0311816577697	336.4461928344676	316.0505502116715	252.51659530557077	197.72504426294384	210.06312901233343	263.78260853360814	233.33452822019956	172.34239701228773	247.41421719739407	275.07522115798065	249.4793322964609	-0.696828133442694	0.1818771609601182	-3.8313119127447437	1.2746179469455755e-4	0.008989651602226922	guanylate cyclase 1 soluble subunit alpha 2 [Source:HGNC Symbol;Acc:HGNC:4684]	protein_coding	11	106674019	107018476	36.02
HIF1B_normoxia_vs_Control_normoxia	ENSG00000183801	OLFML1	734.374940969209	625.3525259763967	705.1479082189189	635.4128280898524	784.1434197843342	884.3333452678469	861.639524403762	751.2069121938822	666.7975950800793	758.5311597953081	626.3566204421431	647.858545966406	657.0156107548552	799.5469877849432	890.209126150758	785.8400985372487	805.468158596326	682.1394506783581	651.749119724343	0.368979215773234	0.09660223653048712	3.8195721861655474	1.3368333370880947e-4	0.009380341267843147	olfactomedin like 1 [Source:HGNC Symbol;Acc:HGNC:24473]	protein_coding	11	7485388	7511377	42.2
HIF1B_normoxia_vs_Control_normoxia	ENSG00000126226	PCID2	4181.293314210605	3208.3585148524476	3234.20467318738	2863.7398346622504	4195.399977910156	3841.0416844294596	3653.8211875724037	3686.087784333438	3293.02049960144	3204.1587731408654	4904.869009741695	4548.996615046451	4451.812531311455	6040.1049453155465	5338.752095160461	5134.315967142837	4992.3215665854195	4450.832665248103	4221.441330549088	0.3295268253224176	0.0864510502377214	3.8117156982626725	1.3800555356580717e-4	0.009627064447940165	PCI domain containing 2 [Source:HGNC Symbol;Acc:HGNC:25653]	protein_coding	13	113177536	113208715	43.4
HIF1B_normoxia_vs_Control_normoxia	ENSG00000165124	SVEP1	1290.108380797107	1278.1250775883118	1448.9542422595596	1403.846422682087	925.1120723550988	978.6091256232522	1124.4860947637123	1367.5471230404328	1560.8590036314347	1399.8754909662616	1344.462697515474	1569.900900373512	1438.5880291262167	773.9301980971452	880.4898653224551	806.739657973795	1324.3470466886104	1741.1038393549593	1854.973966985606	-0.4470711474675343	0.11735971980800623	-3.8094087835154773	1.3929948557697176e-4	0.009627064447940165	sushi, von Willebrand factor type A, EGF and pentraxin domain containing 1 [Source:HGNC Symbol;Acc:HGNC:15985]	protein_coding	9	110365248	110579880	37.88
HIF1B_normoxia_vs_Control_normoxia	ENSG00000223573	TINCR	942.8234751879382	940.84593379464	874.7525474541212	771.1904079069642	664.7760307261359	560.1138063877676	632.7279213037001	837.1667393328722	939.5173564518198	860.6413337095056	1236.107767708519	1146.8345601495764	1220.07337020088	1194.337532567084	817.2438063039475	923.923765138906	1135.1553256093105	1211.1727206714625	1004.241627965676	-0.47679172777481055	0.125133195436255	-3.810273733620879	1.3881300792533866e-4	0.009627064447940165	TINCR ubiquitin domain containing [Source:HGNC Symbol;Acc:HGNC:14607]	protein_coding	19	5558167	5578349	52.25
HIF1B_normoxia_vs_Control_normoxia	ENSG00000255641		14.178573525298932	0	0	2.30398792852833	19.02841974328369	15.639046668450893	25.004634341975542	11.888190404490349	8.986813350205502	8.324962574529772	14.563415117208622	9.989620698472764	38.82106634185518	15.123752677321361	10.121859289488429	0	12.196224959097146	13.685480980367636	49.53684838010556	4.40036981494992	1.1569538913222224	3.8034098402322387	1.4271795037803655e-4	0.009813999857745684	novel protein	protein_coding	12	10412312	10436001	33.66
HIF1B_normoxia_vs_Control_normoxia	ENSG00000130517	PGPEP1	147.95548328465213	164.75827623831702	88.8325810289558	80.33010127310543	284.81255227302813	333.60328835839397	183.59642881091025	170.3849757091392	230.28720426571573	152.17371304168987	164.91460898470515	111.72540740526867	73.87479560203552	61.3007569446168	57.9523028172819	109.55262353855362	143.49697870136848	125.96330739661448	125.6387967340382	1.2671542448951023	0.333772330636817	3.7964628238579583	1.4677536166527174e-4	0.01004279377603225	pyroglutamyl-peptidase I [Source:HGNC Symbol;Acc:HGNC:13568]	protein_coding	19	18340598	18369950	51.31
HIF1B_normoxia_vs_Control_normoxia	ENSG00000175183	CSRP2	458.64890037591056	382.7678634729208	387.4224216417886	304.2976255010009	257.35722919431714	276.19514776873154	231.09837022954912	352.86685194913775	310.7557122323051	296.2881910200545	702.8282966088294	772.9580614662559	779.2077574555683	395.09366297669806	346.81229058416466	411.8743422299543	677.4006458164521	633.4861332010254	736.9696034176369	-0.48408464946730306	0.12799521569560576	-3.7820526871765123	1.555404292444604e-4	0.01058983922474784	cysteine and glycine rich protein 2 [Source:HGNC Symbol;Acc:HGNC:2470]	protein_coding	12	76858709	76879023	42.35
HIF1B_normoxia_vs_Control_normoxia	ENSG00000150687	PRSS23	10292.979313677704	8761.114228609478	9196.87424218078	8819.442836190801	12591.111803200529	12267.202249354055	11076.036724268557	10974.821604644978	9871.690359172515	8620.3117590965	9626.172385002914	8820.578918913718	7665.543107401936	15259.052634366784	13005.89787053755	12715.210495770547	9744.968393119958	8994.113056853505	7263.484977513559	0.4243155949659533	0.11223473814803878	3.780608410261328	1.564455775405945e-4	0.010598995211407862	serine protease 23 [Source:HGNC Symbol;Acc:HGNC:14370]	protein_coding	11	86791059	86952910	42.16
HIF1B_normoxia_vs_Control_normoxia	ENSG00000152894	PTPRK	1602.0647463506884	1961.629922424234	2027.6041608690343	1917.473117638428	1519.9343024616219	1773.6692306869616	1549.8381068375431	1695.3193161065872	1631.2693666643065	1554.71519572315	1557.8508921189673	1445.6753470561262	1350.4315664553949	1338.3719859411497	1341.9633807719374	1299.875059350263	1658.618953160376	1502.2839761647122	1710.6415538816	-0.2852819073069721	0.07548372467803632	-3.7793830196349765	1.572174319211623e-4	0.01059907520201836	protein tyrosine phosphatase receptor type K [Source:HGNC Symbol;Acc:HGNC:9674]	protein_coding	6	127968785	128520616	35.4
HIF1B_normoxia_vs_Control_normoxia	ENSG00000182326	C1S	170.89204218180876	181.74674394898636	191.91511003263832	226.10404363099286	137.77109789334216	115.32883844787278	126.71745731136522	201.29948273604487	169.77201090229448	205.6647325098465	183.55160031374382	192.30200432094702	253.3610692043097	99.8613719072143	139.35573604162636	103.57419074989745	170.3856950815951	192.71909648969506	184.62647775014557	-0.668626067564445	0.17715607766297767	-3.7742203168239112	1.6050886639294373e-4	0.010768187509766611	complement C1s [Source:HGNC Symbol;Acc:HGNC:1247]	protein_coding	12	6988259	7071032	45.02
HIF1B_normoxia_vs_Control_normoxia	ENSG00000172175	MALT1	2310.1473994348316	2701.675744389338	2386.6730616190553	2601.3525061134433	2088.88057060443	2170.594196912388	2016.6659947670782	2606.1893697811875	2330.6694371388776	2525.30054498484	2165.707507754732	2263.7833056317836	1963.1474509931652	2143.5112759998974	2012.609889403517	1802.1135156688213	2455.490583473548	2650.961119873789	2697.3271147170744	-0.29377262619093136	0.07799893042595019	-3.76636736666319	1.6564001397306044e-4	0.011058481127046119	MALT1 paracaspase [Source:HGNC Symbol;Acc:HGNC:6819]	protein_coding	18	58671465	58754477	38.93
HIF1B_normoxia_vs_Control_normoxia	ENSG00000102038	SMARCA1	2004.617281029962	1749.0074624359588	1727.6668264802202	1830.7446257676836	1957.7005528097386	2091.614273260682	2040.2418841692204	1782.1121687423424	1716.5617888641668	1770.4548017955021	2141.568935031831	2232.5295465329395	2196.6919934991383	2015.3664534776296	2007.5803690814464	1940.4458221241891	2184.6217217166977	2304.3793466825286	2393.822486067401	0.19707537317193238	0.05243094072106044	3.7587609617839877	1.7075687790642344e-4	0.011345020975106479	SWI/SNF related, matrix associated, actin dependent regulator of chromatin, subfamily a, member 1 [Source:HGNC Symbol;Acc:HGNC:11097]	protein_coding	X	129446501	129523500	36.87
HIF1B_normoxia_vs_Control_normoxia	ENSG00000167992	VWCE	65.53152722020683	33.39195716353936	46.62482313137832	38.91153716847408	78.10145822877222	62.45273568665735	103.93845560944504	65.82587283121343	76.92698983446991	106.1456154355971	26.151166068288184	32.76679376848897	36.782772894781665	96.05630412758693	82.28333764438278	115.20636321243316	55.51846711722409	65.748664353809	56.73417568718124	1.0578576836817637	0.28154951344277807	3.7572705089996967	1.7177677727392852e-4	0.011357913547347782	von Willebrand factor C and EGF domains [Source:HGNC Symbol;Acc:HGNC:26487]	protein_coding	11	61258286	61295316	51.52
HIF1B_normoxia_vs_Control_normoxia	ENSG00000109072	VTN	220.94677599768534	203.83441443218493	208.6957998070547	227.4844534469852	313.4560360294321	296.46634591853126	316.66036826711996	174.43566966153745	185.77840196136475	207.50849207650094	176.14471114203906	177.3874496479768	207.68246831106416	222.11018516675523	288.61086514047594	321.1472368565521	136.9066134111575	161.38668737750018	151.3457693041036	0.5293045253102825	0.14140642516497745	3.7431433875281708	1.817324542610896e-4	0.011958691116998875	vitronectin [Source:HGNC Symbol;Acc:HGNC:12724]	protein_coding	17	28367284	28373091	59.64
HIF1B_normoxia_vs_Control_normoxia	ENSG00000136153	LMO7	4697.409242007359	4443.210846130786	4471.7845168901185	4810.455890871156	5377.607856167469	5542.939337853751	6536.303244372386	4178.096340427457	5029.7442999757095	4470.435218648763	3992.463496278493	4290.439632517124	4197.986834524686	4096.910334890784	4731.465574534278	4877.501493042777	4388.82132834912	4154.369057113251	4962.831053544354	0.3468084638109167	0.09337500541225655	3.714146652840719	2.038905357498777e-4	0.0133528882769908	LIM domain 7 [Source:HGNC Symbol;Acc:HGNC:6646]	protein_coding	13	75620434	75859870	38.67
HIF1B_normoxia_vs_Control_normoxia	ENSG00000149328	GLB1L2	430.5967468270339	464.31818425251106	464.6045133766235	416.39926520845586	342.4539315336404	338.55435566108383	307.26165120499246	381.2419716002749	362.776551012332	379.29820977873214	506.8453176419122	586.108406482378	572.1705437677023	305.47648935565684	444.22607856160045	384.13997950060445	475.74730136570446	489.3956376767898	529.7230549056152	-0.44341363715194393	0.11966282154726553	-3.7055255042335795	2.1095290025083347e-4	0.013749930033884894	galactosidase beta 1 like 2 [Source:HGNC Symbol;Acc:HGNC:25129]	protein_coding	11	134331988	134378341	51.06
HIF1B_normoxia_vs_Control_normoxia	ENSG00000095794	CREM	1835.9691620502506	1563.74226044053	1598.351564470265	1478.2353883180738	2006.2414141062739	1825.69722672426	1763.2985703605088	1842.490541354541	1882.9691865989842	1879.750555798946	1689.038976271734	1630.4852320141015	1567.7013003527095	2492.594813370571	2375.623275277372	2053.3068244857313	1837.1248672348577	1814.6863599605194	1746.1065597645334	0.27021895604003077	0.07297418396469281	3.7029390581574866	2.131160899343118e-4	0.013757939303673191	cAMP responsive element modulator [Source:HGNC Symbol;Acc:HGNC:2352]	protein_coding	10	35126791	35212958	39.22
HIF1B_normoxia_vs_Control_normoxia	ENSG00000116117	PARD3B	96.39945166534083	186.58756066317187	215.1070514375129	82.90109841248486	37.90933645992989	63.634903885698776	83.12229496389725	80.56932251609106	70.44598280689416	106.66962718840811	70.1185167855417	57.501968980579	81.72604753143177	63.47128946110828	62.33476591978443	90.9947427532282	157.33032810251527	79.16275532609335	145.6025367817642	-1.3619616919297552	0.36814819266509946	-3.69949308203916	2.16030528555867e-4	0.013757939303673191	par-3 family cell polarity regulator beta [Source:HGNC Symbol;Acc:HGNC:14446]	protein_coding	2	204545475	205620162	37.59
HIF1B_normoxia_vs_Control_normoxia	ENSG00000117593	DARS2	2342.0291767651865	2368.8876580157303	2613.0091478966024	2577.2994784080447	2082.938298030684	2148.9970641565646	2207.5989630201357	2322.500335268417	2462.512636255869	2364.088851165766	2461.8568803572016	2571.765527352904	2470.7666000384806	1910.3227534784212	2166.1977371156195	2032.631782200881	2362.296562922012	2408.208550998942	2624.6463550910853	-0.2307130305232271	0.062364348888236894	-3.6994378140095354	2.160775750449654e-4	0.013757939303673191	aspartyl-tRNA synthetase 2, mitochondrial [Source:HGNC Symbol;Acc:HGNC:25538]	protein_coding	1	173824653	173858808	40.57
HIF1B_normoxia_vs_Control_normoxia	ENSG00000132170	PPARG	281.7901502222797	367.70664052309365	420.24504198155023	334.83708180242803	292.73370423097145	272.2451433447134	220.34663339568795	372.0660266642363	292.5929956074611	306.23663225436144	291.03830446941606	273.11852904702926	251.79446128114805	180.20760460664357	196.90549074842136	195.17180427594678	266.2305835317135	262.78725302218146	275.9587732140309	-0.5124665684614186	0.13840967692186218	-3.7025342436911153	2.1345653831464668e-4	0.013757939303673191	peroxisome proliferator activated receptor gamma [Source:HGNC Symbol;Acc:HGNC:9236]	protein_coding	3	12287368	12434356	38.71
HIF1B_normoxia_vs_Control_normoxia	ENSG00000166510	CCDC68	95.66690141822009	68.62327400734729	41.439173409693836	53.56482784836317	107.19709407866131	121.29792487128661	116.04173583888888	75.73791238481381	50.354798549181425	110.33398570057071	107.26110658493228	87.490640486657	73.51862304147656	135.93552308377514	129.36448607737353	96.77966649578336	97.33372056563437	98.53832886813814	151.19140363538415	1.0777753840173052	0.2911593727763683	3.70166817485596	2.1418661679324934e-4	0.013757939303673191	coiled-coil domain containing 68 [Source:HGNC Symbol;Acc:HGNC:24350]	protein_coding	18	54901509	54959461	39.73
HIF1B_normoxia_vs_Control_normoxia	ENSG00000119508	NR4A3	1499.0525145526826	1401.844832768589	1540.8252912849018	1537.490240210443	1771.6784062560646	1942.0184393882284	1725.2897074326777	1386.9568869235447	1484.4508358898233	1420.250319614654	1370.9648051011657	1452.1213995914877	1372.5359449494983	1303.2034475701566	1387.6903480483086	1454.7909724431493	1394.5136850496115	1411.766760780575	1624.552938645406	0.279508234183053	0.0756058174034477	3.6969143881024578	2.182358980155797e-4	0.013785950167473473	nuclear receptor subfamily 4 group A member 3 [Source:HGNC Symbol;Acc:HGNC:7982]	protein_coding	9	99821855	99866891	42.99
HIF1B_normoxia_vs_Control_normoxia	ENSG00000120942	UBIAD1	1052.5549108748241	1204.2024973484015	1266.9529054122595	1322.1222207524759	983.7661034029555	976.9023787604431	1040.616905245743	1279.5045083898808	1283.3141675411669	1170.5329079695518	941.1916407240413	941.0677127402762	820.9531875312633	860.1857947442811	1019.6779500775266	869.2804331127445	1067.8302837636113	1016.2575200359416	881.6292781942706	-0.33827054304937565	0.09150902282328455	-3.696581305459011	2.1852229597245818e-4	0.013785950167473473	UbiA prenyltransferase domain containing 1 [Source:HGNC Symbol;Acc:HGNC:30791]	protein_coding	1	11273198	11296049	48.22
HIF1B_normoxia_vs_Control_normoxia	ENSG00000101187	SLCO4A1	2917.790832273303	2313.87755291196	2224.073760372559	2423.90605861349	2853.2405623941645	2710.2350975015092	2632.282220813499	2721.342888304769	2610.949587948127	2745.9692602183195	3274.0012351974997	3219.3361380152214	3244.705268310634	2468.958681733763	2487.2736990588232	2743.2024746813568	3904.595533834799	4250.828988060037	3691.4559729489188	0.2331392168442431	0.06324858453060837	3.6860780138315703	2.277365656126762e-4	0.014172221660050388	solute carrier organic anion transporter family member 4A1 [Source:HGNC Symbol;Acc:HGNC:10953]	protein_coding	20	62642503	62685785	58.19
HIF1B_normoxia_vs_Control_normoxia	ENSG00000125968	ID1	2838.628082789411	3180.1867926026143	2902.3579936008086	3142.776593658818	3628.2642590243076	3630.477402739622	3877.736823186954	2973.90332245375	2987.1340725212276	3349.4473903095327	1353.9710729193062	1341.6969113002967	1427.2165503269377	4281.6363540982775	3970.352504324825	4711.844853319389	1538.4912594872271	1434.2800686006651	1363.5312657348402	0.27120968931539924	0.07355812962938248	3.687011764462615	2.2690287098107125e-4	0.014172221660050388	inhibitor of DNA binding 1 [Source:HGNC Symbol;Acc:HGNC:5360]	protein_coding	20	31605283	31606515	58.56
HIF1B_normoxia_vs_Control_normoxia	ENSG00000177613	CSTF2T	970.9790888695077	973.2899958636224	1052.05405068438	1119.9675544709792	824.7187806509435	883.7755638011066	882.740095149689	945.9221991316927	1014.8349211057066	1023.9341473952808	1091.2753822443228	1127.721575605884	1047.2808591452929	953.0079315419753	839.0404731520243	901.8892557462069	937.2177359576691	892.3401714038878	966.6129066004755	-0.28075713584244166	0.07614378953987166	-3.6871967830735164	2.267380184371772e-4	0.014172221660050388	cleavage stimulation factor subunit 2 tau variant [Source:HGNC Symbol;Acc:HGNC:17086]	protein_coding	10	51695486	51699595	43.36
HIF1B_normoxia_vs_Control_normoxia	ENSG00000173137	ADCK5	152.43851983190083	180.6860052092737	204.91950617531938	201.37693673554247	135.51485964553441	109.62758622071333	143.38710778657682	159.70334896862892	151.36111368363754	162.03979908376408	152.45936102648014	160.3978172033134	177.66215621569646	128.6792494023235	131.54173631356534	130.7448001029549	163.45044890770023	126.08445520586966	124.25706908732052	-0.5898742551241902	0.1601683953292356	-3.6828380150258035	2.3065173217498913e-4	0.014288978705417232	aarF domain containing kinase 5 [Source:HGNC Symbol;Acc:HGNC:21738]	protein_coding	8	144373101	144393242	57.52
HIF1B_normoxia_vs_Control_normoxia	ENSG00000185633	NDUFA4L2	536.7444328479644	7.242079271491522	2.791681981697442	15.574520853576411	2.022137654203206	0	1.5331365823894458	3.7909979468822463	2.401196346489743	8.90384234480525	1358.7645126530058	1712.2574403832316	1922.90680298766	137.16530875588248	167.24316807153141	235.20237104135094	1154.8556287645508	1336.5931281001278	1592.151837524483	-2.950609771387296	0.8016218358237746	-3.6808001473102916	2.325031916795788e-4	0.014339086973853126	NDUFA4 mitochondrial complex associated like 2 [Source:HGNC Symbol;Acc:HGNC:29836]	protein_coding	12	57234903	57240715	62.05
HIF1B_normoxia_vs_Control_normoxia	ENSG00000116044	NFE2L2	3528.5213858324137	3813.591360565435	3760.9940466291805	4009.9729132830835	3188.309561518957	3284.5331543618213	3378.4996100824833	3847.247842967779	3825.495369577881	3899.8556265351503	3341.4390768842427	3629.4339642357413	3703.5494654250974	3027.1975117860634	2939.043435059626	3324.640738933534	3377.442952753831	3358.2652454815525	3803.8730689019844	-0.2341614579348227	0.06370264996259373	-3.675851131347324	2.370577370672847e-4	0.014554710079849851	NFE2 like bZIP transcription factor 2 [Source:HGNC Symbol;Acc:HGNC:7782]	protein_coding	2	177218667	177392756	40.45
HIF1B_normoxia_vs_Control_normoxia	ENSG00000156515	HK1	303.7550659298709	156.03279690762056	158.89950103369756	154.16445355691613	216.54032762609475	208.0121648068717	236.37113330838895	165.46936645669652	241.82885309357272	180.2689640225085	529.90965962008	570.3096376745082	560.348162990983	248.15334492983263	237.77992663532768	272.25499309217	444.2440449881064	440.55538635325075	446.4484696410502	0.49499360907179624	0.13487107001078638	3.6701244309265797	2.4243242705897084e-4	0.014818547419297893	hexokinase 1 [Source:HGNC Symbol;Acc:HGNC:4922]	protein_coding	10	69269984	69401884	47.64
HIF1B_normoxia_vs_Control_normoxia	ENSG00000135063	ENTREP1	46.271380204216975	25.338276754514208	29.274070305213023	36.56720340471489	75.9398641268256	44.81127051965539	87.43349392902051	35.09194173905834	34.50651338890102	36.65343323508884	41.56782773050896	31.89935442326856	55.668925430035586	44.74788123476125	63.45395492332497	59.93762716171738	32.21368166601204	49.415118322923135	48.364405380361795	1.1872837392730347	0.32508855470593445	3.652185603233607	2.60017839424521e-4	0.01582312099825415	endosomal transmembrane epsin interactor 1 [Source:HGNC Symbol;Acc:HGNC:24820]	protein_coding	9	69324567	69392558	40.86
HIF1B_normoxia_vs_Control_normoxia	ENSG00000171551	ECEL1	13674.646139183453	13790.019110749414	13509.484018211186	14812.144307795077	9735.3735108283945	9571.893731522268	11445.92997437726	12769.457783092488	15088.759930903143	15395.359687530598	13447.694614003882	15635.957936014705	18872.143289010695	9133.926294976545	10089.364904853244	12220.778011973189	15069.606112559135	17017.16663887138	18538.570648029563	-0.4534839005090164	0.12434041246553375	-3.6471159417676757	2.6520027835992446e-4	0.016067398362484765	endothelin converting enzyme like 1 [Source:HGNC Symbol;Acc:HGNC:3147]	protein_coding	2	232479827	232487834	64.77
HIF1B_normoxia_vs_Control_normoxia	ENSG00000198796	ALPK2	615.9338001114138	734.5785468500798	803.0257983247906	857.885869617031	578.5969056304355	635.9210078194034	595.263339486803	768.0048650942198	843.7213756251006	735.2033790815946	429.3625916190577	520.4962601212098	520.2572479605925	407.5323856489812	454.5661036615792	444.3633925649674	503.6838913573437	614.8789570422288	639.4664845000304	-0.40483454750047143	0.1111746625280752	-3.641428166226613	2.7112978082501803e-4	0.016354595945993304	alpha kinase 2 [Source:HGNC Symbol;Acc:HGNC:20565]	protein_coding	18	58481247	58629091	44.38
HIF1B_normoxia_vs_Control_normoxia	ENSG00000212719	LINC02693	1604.8657953681004	1651.7869304866858	1995.2692611841696	1778.6471336800132	1507.971662648815	1461.0145668757586	1333.1881326415578	1325.7558469849525	1472.8300491111931	1240.6886318389543	1774.1812873928152	1745.701134461837	1480.2722366755304	1543.5412710539172	1519.0182098303876	1385.7290716158216	1838.0046707586912	1886.5992366692315	1947.3849827154743	-0.33423756532114324	0.09187558670189289	-3.637936663257869	2.7483098567110024e-4	0.016505460899277912	long intergenic non-protein coding RNA 2693 [Source:HGNC Symbol;Acc:HGNC:27904]	lncRNA	17	21428263	21574517	44.93
HIF1B_normoxia_vs_Control_normoxia	ENSG00000159176	CSRP1	14661.87927599363	11949.812919124173	12238.622666125419	11376.2319614478	14715.0075177333	14503.2778636385	13268.457403034927	13096.974044379536	12273.95393322676	11843.851724063206	15736.092250304246	13912.50041725072	14447.613543753392	19769.790103190684	20409.14059605406	18877.087898148664	16573.62186569763	15064.215829589923	13857.574431122397	0.25666357198905526	0.07063997687558657	3.633403963892847	2.79706583456254e-4	0.016652833949237496	cysteine and glycine rich protein 1 [Source:HGNC Symbol;Acc:HGNC:2469]	protein_coding	1	201483530	201509456	50.68
HIF1B_normoxia_vs_Control_normoxia	ENSG00000161618	ALDH16A1	1411.9445165172829	1345.6126730922617	1342.690111437141	1476.8842403724357	1123.8001727199198	1147.99389685772	1181.527125814318	1507.029230767838	1428.443455221683	1359.731004898636	1579.7997258553582	1623.0675093347331	1488.1379522573293	1439.569205179405	1360.6399159927373	1414.0348948730034	1673.0211271236494	1513.7819085212477	1409.237146991675	-0.2719781235105229	0.0748327146140374	-3.634481588878566	2.7854014622892944e-4	0.016652833949237496	aldehyde dehydrogenase 16 family member A1 [Source:HGNC Symbol;Acc:HGNC:28114]	protein_coding	19	49453225	49471050	56.84
HIF1B_normoxia_vs_Control_normoxia	ENSG00000171408	PDE7B	1193.0537342552855	1173.0229342730195	1129.1556015723752	1346.5220719390434	997.7485545920872	1010.2419030941601	1021.2666826215645	1142.346720695048	1130.3907020806923	1134.4059777895402	1410.5256206939882	1420.7927970353235	1372.0246052568339	1058.4987788910096	934.6367442331428	972.3946685460081	1373.3521265122968	1350.810694910303	1496.8300318587037	-0.2722049666331758	0.07494490568144736	-3.632067638995778	2.811593989074831e-4	0.01666717764299403	phosphodiesterase 7B [Source:HGNC Symbol;Acc:HGNC:8792]	protein_coding	6	135851701	136195574	38.31
HIF1B_normoxia_vs_Control_normoxia	ENSG00000143799	PARP1	9049.091264134773	9645.369362308418	9633.096303017666	10054.972736295198	8629.297959850115	8762.95738696426	8828.838688374768	9143.497085002839	9690.475816231285	9664.3406908052	8588.099663680257	9007.772522830157	9409.262226225526	7700.457715831597	8064.433532006465	7921.137185988112	9042.133765553306	9369.853891214154	9727.646222246598	-0.16210885362026656	0.04465945460255921	-3.62988878979675	2.835433560854467e-4	0.016705794033235508	poly(ADP-ribose) polymerase 1 [Source:HGNC Symbol;Acc:HGNC:270]	protein_coding	1	226360210	226408154	46.86
HIF1B_normoxia_vs_Control_normoxia	ENSG00000159363	ATP13A2	1630.1466749635822	1725.3697514351466	1737.7578963025037	1681.9640414258813	1479.6832736782703	1449.663735599859	1508.0935719991603	1548.785310770241	1712.0539878904783	1511.0153437220158	1581.9545465205438	1658.7493470302074	1756.8608335703336	1533.9468353099837	1562.8694582590338	1574.069803052047	1788.4784523556032	1765.5973302466145	1765.7266301765571	-0.21226950586082668	0.05848844979372238	-3.6292551197622918	2.8424022422577684e-4	0.016705794033235508	ATPase cation transporting 13A2 [Source:HGNC Symbol;Acc:HGNC:30213]	protein_coding	1	16985958	17011928	57.23
HIF1B_normoxia_vs_Control_normoxia	ENSG00000111832	RWDD1	4790.220464942587	4472.260773380284	4635.3530887993575	4182.152495473112	5295.6202629746995	5398.239971868863	4758.0387138067545	5090.678799671804	5019.54356659562	4750.600120813217	4139.901524069846	3996.0860080259804	4054.4113342450864	5769.387959722851	5622.293327928223	5210.480836730459	4770.459840849881	4504.528339845159	4553.931404165357	0.21814959551000992	0.0601923093046624	3.624210435353947	2.898455467088107e-4	0.016962748101643717	RWD domain containing 1 [Source:HGNC Symbol;Acc:HGNC:20993]	protein_coding	6	116571409	116597675	36.37
HIF1B_normoxia_vs_Control_normoxia	ENSG00000137936	BCAR3	1310.781077037285	1071.0347313752036	1043.6974004469748	1038.4410255139871	1238.5905185454694	1366.3480184759026	1239.4509275671153	1245.8765052367728	1342.9019922588643	1140.604023452183	1289.963617672749	1258.4017736867022	1491.3106618752383	1354.5566974960134	1351.6251719534941	1438.995689279027	1511.6230942299828	1593.3435542703546	1577.2939833350965	0.2864920287190528	0.07923992822325365	3.615500861029039	2.9976747852339435e-4	0.017469076831068825	BCAR3 adaptor protein, NSP family member [Source:HGNC Symbol;Acc:HGNC:973]	protein_coding	1	93561741	93847150	45.08
HIF1B_normoxia_vs_Control_normoxia	ENSG00000163545	NUAK2	404.89947138568743	562.4677503440757	531.8750910420061	586.3757214109905	391.3417891387992	408.4011230359216	421.07091896151064	493.43308023290115	563.5510862902763	541.0971844390223	250.3321174215153	328.0498225122438	354.6844504910736	275.9400718403705	265.5886353306542	349.3150863861335	321.5273121288872	299.5977638700721	343.5414800659197	-0.46204992794458066	0.12844113786313785	-3.5973671335497204	3.214546071543724e-4	0.018653861654827356	NUAK family kinase 2 [Source:HGNC Symbol;Acc:HGNC:29558]	protein_coding	1	205302063	205321745	51.29
HIF1B_normoxia_vs_Control_normoxia	ENSG00000173918	C1QTNF1	31.456960970607025	35.06520399991003	23.317525290376715	19.045973560345974	12.056679971368352	8.26763832233678	6.864145239011236	24.99969086664794	16.884551391306246	23.71086723331823	52.73475559809289	65.77639512185542	53.40828447569885	26.06918074394543	18.022789399045624	33.97178622073384	52.63465980602123	43.08304784461827	50.312122386293396	-1.530219858797074	0.4256848217716798	-3.5947249714668525	3.2473443634109214e-4	0.018765011357138824	C1q and TNF related 1 [Source:HGNC Symbol;Acc:HGNC:14324]	protein_coding	17	79022814	79049788	54.12
HIF1B_normoxia_vs_Control_normoxia	ENSG00000131069	ACSS2	730.989150941436	588.3497504498195	604.7736326312796	491.1529619044643	744.8095840753404	790.0705125979264	776.9503398755271	681.1934273720713	872.4553446786283	736.2495821167923	543.7355200297178	582.027952917047	535.9418978194619	873.878838204183	1256.6804978068917	1067.4725380410532	707.2456804693032	689.7103674385693	615.1062885177723	0.46177616366012625	0.12899304556986682	3.5798531744101916	3.437873198470095e-4	0.019782874518225614	acyl-CoA synthetase short chain family member 2 [Source:HGNC Symbol;Acc:HGNC:15814]	protein_coding	20	34872146	34927962	45.42
HIF1B_normoxia_vs_Control_normoxia	ENSG00000117632	STMN1	8968.212428246508	8635.740920909999	8463.41321548718	8602.998267160732	7970.123015229838	7788.778842912618	7579.779812796653	8868.249336229153	8550.35573844346	8377.601642213986	9610.924808228756	9749.045214547587	10046.860478416176	8990.146910798334	8866.517631052173	9315.752734472208	10268.64105266022	9669.721015027058	10073.173071851015	-0.13971459561765684	0.03904160947119606	-3.5786074782786512	3.454298114202763e-4	0.01979456748526275	stathmin 1 [Source:HGNC Symbol;Acc:HGNC:6510]	protein_coding	1	25884181	25906991	48.24
HIF1B_normoxia_vs_Control_normoxia	ENSG00000101347	SAMHD1	755.7218156130268	745.2115552102816	739.5424454705056	718.639426729495	897.4537289417788	975.0017607661412	912.2093456776507	823.5204638274635	695.3159203131954	694.9196557588511	632.2792100522818	706.9034397081946	592.436068480669	842.1354491302654	934.7923116486448	840.1487200090907	586.7229155622007	670.1723210570266	595.5879426907458	0.33903320990915964	0.09478138643314282	3.5770020113422576	3.475575004711068e-4	0.019833851883730838	SAM and HD domain containing deoxynucleoside triphosphate triphosphohydrolase 1 [Source:HGNC Symbol;Acc:HGNC:15925]	protein_coding	20	36890229	36951893	43.83
HIF1B_normoxia_vs_Control_normoxia	ENSG00000130956	HABP4	430.03486676768136	457.05930876648716	463.7543106604679	463.87163430244	631.1881575601277	566.6495771210783	590.3617554418682	485.0684885281429	474.74787160295267	428.06399811841214	202.5131475881628	234.0274199080738	278.2151641071598	511.8246869978265	513.7975232242752	581.68529488663	284.344834160716	281.94934700465586	291.50508183878713	0.3673145162775754	0.10289965046774666	3.569638133928435	3.5747468399941336e-4	0.020315493095222858	hyaluronan binding protein 4 [Source:HGNC Symbol;Acc:HGNC:17062]	protein_coding	9	96450169	96491336	43.82
HIF1B_normoxia_vs_Control_normoxia	ENSG00000160190	SLC37A1	441.4215693211582	310.9165195034971	424.1704599190515	362.6164927437003	425.1524444563981	558.6670129689546	648.1545011301965	471.64820433149504	447.9272115708365	437.56795850442245	456.6272135961193	438.3352360476217	407.50555870410864	450.83762067122785	519.6530036581676	352.2347693445055	378.8458244157111	440.1744003819018	414.55381583293155	0.5744892179323414	0.16102355800436985	3.567733970434009	3.600818099112598e-4	0.020379444986459078	solute carrier family 37 member 1 [Source:HGNC Symbol;Acc:HGNC:11024]	protein_coding	21	42496008	42581440	48.79
HIF1B_normoxia_vs_Control_normoxia	ENSG00000143314	MRPL24	1505.6429141108965	1557.1121459025048	1523.213086373159	1406.806967823644	1324.8073552983064	1211.7024502733518	1219.3406508550784	1467.0515114831055	1497.5891011899744	1516.1361400294634	1691.0253982174816	1584.1802994036261	1773.4863771421146	1651.152990542217	1667.0811694412507	1603.8877794484397	1539.9626235575956	1528.7894381842023	1338.2469688306207	-0.25591655443986605	0.07184300837468108	-3.5621636708918247	3.678109518104627e-4	0.02073157385348071	mitochondrial ribosomal protein L24 [Source:HGNC Symbol;Acc:HGNC:14037]	protein_coding	1	156737303	156741590	48.93
HIF1B_normoxia_vs_Control_normoxia	ENSG00000134686	PHC2	1806.6523974234092	1747.717168500464	1768.1203737001354	1678.663885940424	1562.8945865611843	1510.075845992721	1371.8591684354753	1779.7071156226243	1886.9782554403998	1709.5834571637117	1982.1252781415233	2012.359001889819	1934.1058875273704	1750.0745265085866	1808.844331042135	1664.754080971288	2209.5461488181927	2046.2151295223875	2096.1189118429247	-0.2255859871579757	0.06347530251953254	-3.553917479771895	3.7953828168970526e-4	0.02121865848812405	polyhomeotic homolog 2 [Source:HGNC Symbol;Acc:HGNC:3183]	protein_coding	1	33323623	33431095	45.04
HIF1B_normoxia_vs_Control_normoxia	ENSG00000164976	MYORG	720.8492959521794	705.1472786181093	725.4032996618885	759.8213159274245	863.023936109653	941.4512701266164	907.0514520245849	748.8608823629029	757.750659275072	679.739372948652	542.5778692901051	571.5117539780543	494.5565757518982	813.8983957550427	950.5218531528535	885.4295162001041	500.9179940321115	568.5282820498788	559.0956198742781	0.3070808609354493	0.08640031712658384	3.554163585829779	3.791832793167169e-4	0.02121865848812405	myogenesis regulating glycosidase (putative) [Source:HGNC Symbol;Acc:HGNC:19918]	protein_coding	9	34366666	34376898	53.92
HIF1B_normoxia_vs_Control_normoxia	ENSG00000168993	CPLX1	265.2401262039078	278.3981039766345	268.72360500470893	235.4458810868024	464.21141992345184	310.0173216881502	412.79477954574713	248.2670142625146	240.13835469890597	289.05103368530666	168.4156870570055	186.34781372983406	201.53484891194566	343.0770634115537	288.1604868065067	283.7956484702816	226.37641830244777	153.22560813621544	176.34118297232772	0.5996079042642287	0.1692531641949451	3.5426688010015743	3.960998294115849e-4	0.022054902647358408	complexin 1 [Source:HGNC Symbol;Acc:HGNC:2309]	protein_coding	4	784957	826129	55.24
HIF1B_normoxia_vs_Control_normoxia	ENSG00000099250	NRP1	131.1187006617701	163.56551564174947	161.88490382165392	266.73804515786645	111.58843369443409	128.39786526207564	102.35050148760222	128.42172031656526	125.2036385342084	133.83128283444222	154.71620765020828	157.6891464818986	147.55159997327803	52.588227562461256	91.42131011965161	78.73957277061041	141.80385841778045	99.7054834550613	113.93929873031438	-0.7949121228836227	0.22462603874420942	-3.53882447167588	4.019130039819757e-4	0.022110038175056447	neuropilin 1 [Source:HGNC Symbol;Acc:HGNC:8004]	protein_coding	10	33177492	33336262	41.34
HIF1B_normoxia_vs_Control_normoxia	ENSG00000111319	SCNN1A	245.44871468089897	422.7369239076017	312.4283017366311	379.9767429200211	193.89789430561862	229.3835220293771	224.5714504704362	214.67893531907546	239.68551841108595	388.0284393400732	167.3491206293323	147.54986544921275	233.27341291101754	177.37684569913725	257.8102780201332	212.5895774318667	215.96797519622314	185.78205048428964	214.99000999504878	-0.7826608506153401	0.2211138697858783	-3.5396280268318367	4.00691364782307e-4	0.022110038175056447	sodium channel epithelial 1 subunit alpha [Source:HGNC Symbol;Acc:HGNC:10599]	protein_coding	12	6346843	6377730	51.15
HIF1B_normoxia_vs_Control_normoxia	ENSG00000148344	PTGES	1303.612274742974	1244.5266467914428	1096.4385446910849	1107.8541575785123	1404.2806582894164	1419.3005797094602	1359.2434908012763	1238.8204924402708	1227.2112064662792	1191.352783539431	1139.7649794933998	1124.6581687368498	1065.095731945043	1964.323862259061	1729.121859280813	1610.3017895147093	1254.8770909947839	1175.6332446912443	1112.2156581504564	0.2785521034247703	0.07867173333219593	3.5406885246644815	3.990844073308478e-4	0.022110038175056447	prostaglandin E synthase [Source:HGNC Symbol;Acc:HGNC:9599]	protein_coding	9	129738331	129753042	52.26
HIF1B_normoxia_vs_Control_normoxia	ENSG00000143320	CRABP2	6750.285273828273	5394.03231856474	5561.251206492069	4934.686370441471	4771.68450600657	4503.701465840743	4530.032496501695	4643.003686688507	4199.121015729118	4251.3446854878575	11133.567256754197	10584.289385792621	11230.470531790586	6777.137965110044	6677.868013399429	6772.446348739229	8818.444127210176	8630.304362963067	8091.749185396795	-0.20194772977142308	0.057132722058025207	-3.534712201640256	4.082195118685332e-4	0.02230618398574781	cellular retinoic acid binding protein 2 [Source:HGNC Symbol;Acc:HGNC:2339]	protein_coding	1	156699606	156705816	55.42
HIF1B_normoxia_vs_Control_normoxia	ENSG00000173599	PC	4825.264119900423	4429.694810212137	4705.917936409773	4689.627420880354	3927.233216266891	4006.4647625947377	4228.730086195336	4255.852389986166	4379.206121918387	4461.431903025142	5549.544343288227	5790.1010104019815	5861.029723048098	4530.942972817855	4704.841842702837	4594.022489743729	5325.135059154744	5960.012869284002	5454.965200277209	-0.1843172285999026	0.05214970368231961	-3.534386882094441	4.087223416278956e-4	0.02230618398574781	pyruvate carboxylase [Source:HGNC Symbol;Acc:HGNC:8636]	protein_coding	11	66848417	66958386	51.93
HIF1B_normoxia_vs_Control_normoxia	ENSG00000177595	PIDD1	261.3556400277385	355.9788292800375	306.2852858618853	350.64110141179265	191.86950911505562	216.73272164741462	288.59269669742787	242.25596624865506	242.3053440703718	243.15053936753282	252.5837082918665	247.8263446008234	279.03070954996673	239.29883741900179	240.732617529831	192.65013596051872	261.50616475538425	247.31667662786853	305.6443320638588	-0.5348496715779932	0.151449538887341	-3.5315371410661913	4.1315183691434116e-4	0.02245880321376654	p53-induced death domain protein 1 [Source:HGNC Symbol;Acc:HGNC:16491]	protein_coding	11	799179	809753	62.59
HIF1B_normoxia_vs_Control_normoxia	ENSG00000040608	RTN4R	486.1207470761637	436.6467578529659	404.7527144452241	441.3794203181649	554.9292902180855	500.00007136707245	535.3815041255592	470.2101968582123	455.7974453172397	484.13212462449627	448.9725181554804	454.26973160395164	459.42990909732293	592.5950586719625	584.2688033982568	644.2295187191871	405.14075851566344	450.7955186929926	427.2421053891088	0.3042270576999184	0.08633391133631291	3.5238419410283046	4.253378908462044e-4	0.023030204774834053	reticulon 4 receptor [Source:HGNC Symbol;Acc:HGNC:18601]	protein_coding	22	20241415	20283246	60.45
HIF1B_normoxia_vs_Control_normoxia	ENSG00000204231	RXRB	1257.575589304697	1195.0716192508119	1202.0135246572847	1252.4513465607806	999.8623942972907	1085.5437412803847	1003.8837526386284	1211.279512714814	1154.0355510758684	1159.9364437696188	1586.8900668048523	1531.3988778149383	1437.8141479777814	1299.6422113171434	1200.6483000980816	1178.2043794714127	1404.1496631286598	1441.3321101520055	1292.2029644741856	-0.2415298613349535	0.0686324505107571	-3.5191787490830935	4.328849417754665e-4	0.023346927859756825	retinoid X receptor beta [Source:HGNC Symbol;Acc:HGNC:10478]	protein_coding	6	33193588	33200665	53.9
HIF1B_normoxia_vs_Control_normoxia	ENSG00000086062	B4GALT1	11773.390773924764	10034.419430398779	10473.34179906857	9809.10532257201	11462.645778767888	11495.355279577114	10825.703740539548	10749.230015516741	10696.999740200117	10497.578869735335	12701.147397685134	12672.521909676012	11718.524735379375	14519.027147779847	14689.280359131102	13836.453519213113	12180.791015437888	11851.091952373257	11707.815917593925	0.15655385605111663	0.0445067718397994	3.5175288968300573	4.355849211810569e-4	0.023400778988293264	beta-1,4-galactosyltransferase 1 [Source:HGNC Symbol;Acc:HGNC:924]	protein_coding	9	33104082	33167356	47.1
HIF1B_normoxia_vs_Control_normoxia	ENSG00000143258	USP21	484.3782026310477	556.3804645241561	595.0354571271652	583.311776208661	435.14850694387906	445.76398773497147	476.4469061590954	477.7574617391328	489.71333767657865	529.7353794212737	405.61744264141447	436.395421614075	493.75614427061055	457.08769451820933	462.875614788649	500.1468043390242	448.9366449502836	418.86973750008934	505.8288652015905	-0.35188008561426415	0.10023967731372958	-3.510387254270101	4.474545170763734e-4	0.02394491040214538	ubiquitin specific peptidase 21 [Source:HGNC Symbol;Acc:HGNC:12620]	protein_coding	1	161159450	161165723	53.43
HIF1B_normoxia_vs_Control_normoxia	ENSG00000160211	G6PD	7661.516727016905	8564.30576740628	8139.88697340438	8607.735698189448	7500.4183078849655	7227.693296024006	7400.281581813967	8361.32300119258	8732.179132410927	9179.0433445664	7383.59112703586	7450.567074062965	7304.447001686498	6256.648713815355	6272.35578290343	7134.636726953606	7354.937106510314	7804.459916443189	7232.7905340001125	-0.19435546471179924	0.05560439894834009	-3.495325340938716	4.734842274885046e-4	0.025239645661431796	glucose-6-phosphate dehydrogenase [Source:HGNC Symbol;Acc:HGNC:4057]	protein_coding	X	154517825	154547572	53.27
HIF1B_normoxia_vs_Control_normoxia	ENSG00000178531	CTXN1	1281.7584292544473	1337.1885017975255	1273.223296293028	1279.374421389741	1151.9779865489427	998.9915815442772	1047.5227575526674	1201.7937755838332	1133.9055800875922	1209.9478025983929	1433.43314177584	1478.7753448174428	1523.9345540941547	1185.7959875844517	1244.3782301813078	1350.4105728339696	1451.4987914708859	1516.0928721764226	1253.406528249577	-0.2839381463491853	0.0812653116357179	-3.493964898848529	4.759035855648034e-4	0.025270664140049196	cortexin 1 [Source:HGNC Symbol;Acc:HGNC:31108]	protein_coding	19	7924491	7926135	74.83
HIF1B_normoxia_vs_Control_normoxia	ENSG00000227467	LINC01537	16.954568273068077	10.093196280798237	7.839794230217366	4.657776567062403	27.944773934548326	30.28080127704899	18.301293066965407	11.91361087718765	6.735759357915391	16.53804758222016	16.281593937183608	23.747718079699116	10.354487361916684	23.426561879566904	25.967244382027435	25.929216967229042	11.192769662225118	16.072662781782174	17.90492068963139	1.79675467820711	0.5170544651665572	3.474981456021905	5.108886667969143e-4	0.027024045517146007	long intergenic non-protein coding RNA 1537 [Source:HGNC Symbol;Acc:HGNC:51301]	lncRNA	11	72570660	72573229	47.63
HIF1B_normoxia_vs_Control_normoxia	ENSG00000139722	VPS37B	1415.463545633606	1474.166372311948	1476.7983626291393	1474.7554954765078	1346.5468082374384	1284.0310390388488	1217.3778913051556	1400.3499031021877	1328.9963418675911	1365.4192223863365	1437.0495625716928	1589.5978863800387	1518.4794075073507	1425.493113764456	1401.2043660400454	1411.1039903318117	1396.5381847890012	1471.804252678974	1458.631620986381	-0.20402811830977474	0.05887564781205282	-3.4654076157444305	5.294283865957787e-4	0.027897427589470284	VPS37B subunit of ESCRT-I [Source:HGNC Symbol;Acc:HGNC:25754]	protein_coding	12	122865330	122896127	47.13
HIF1B_normoxia_vs_Control_normoxia	ENSG00000044115	CTNNA1	19096.98917137775	18711.949393350147	20249.434918122795	19635.4548366944	15879.974287576923	17032.46632828733	16973.420101906642	19857.907897822315	18514.114213681838	19507.46171830271	21119.806045819725	19756.73379500014	21395.954281192164	15005.585409893678	17695.37967710055	17388.36165256962	20377.603177329565	21499.763440112805	23144.433910036154	-0.23206084459633483	0.06699365858071935	-3.4639225489787107	5.323597645451693e-4	0.02794482382362486	catenin alpha 1 [Source:HGNC Symbol;Acc:HGNC:2509]	protein_coding	5	138610967	138935034	44.15
HIF1B_normoxia_vs_Control_normoxia	ENSG00000129103	SUMF2	4519.1102083169035	4078.033975557021	4342.879258031975	4127.680509435954	3878.098661969969	3583.7745365650176	3655.637166087448	3763.5909054093545	3848.3570899335778	4082.6513015587243	5577.411638051264	5547.070956360643	5698.3682534805885	4571.922579185585	4909.051061844081	4908.556104466118	5104.523302677744	4858.992145218895	4807.384303870307	-0.1747200065112632	0.05051491616789394	-3.4587804903121073	5.426269442446682e-4	0.028375469065387536	sulfatase modifying factor 2 [Source:HGNC Symbol;Acc:HGNC:20415]	protein_coding	7	56064002	56080670	49.29
HIF1B_normoxia_vs_Control_normoxia	ENSG00000186665	C17orf58	470.65856661196153	438.0017987934353	479.566709950778	443.94554346113864	362.83055017874887	320.3993512059996	375.66069286788627	422.4506083387157	468.7002173411558	419.1288604584807	602.4603969032412	607.7287280619366	564.3903676268903	467.7248129502605	504.52237638097546	487.4452668896998	540.4843543926838	443.5901593351929	522.8234038780884	-0.3596431933975083	0.10411832559418795	-3.454177651677335	5.519736411957326e-4	0.028754899573351932	chromosome 17 open reading frame 58 [Source:HGNC Symbol;Acc:HGNC:27568]	protein_coding	17	67991099	67996469	52.45
HIF1B_normoxia_vs_Control_normoxia	ENSG00000187017	ESPN	134.93980630144807	190.1753291402835	191.56563688651664	261.2900833802968	43.4012840598583	69.65783218671865	177.09903777760206	161.96824567379466	174.1879702350035	228.57097677725673	118.63650720838599	133.40866088677114	132.0138460785968	72.84776061579402	64.04300513799893	88.95864564751172	114.54943307375653	117.71846453413409	88.82379412578517	-1.1870181456912252	0.3441407719582036	-3.449222650768594	5.622029342843535e-4	0.029177271529104577	espin [Source:HGNC Symbol;Acc:HGNC:13281]	protein_coding	1	6424776	6461367	60.15
HIF1B_normoxia_vs_Control_normoxia	ENSG00000130675	MNX1	172.49919525067938	238.62481136535288	185.3164111381202	197.65074272893847	145.14403572628183	132.77760047862722	154.31993053674904	140.20538687700082	140.3033395413423	159.41746488447603	175.12590422636887	196.6041005009175	224.78585760195972	139.1528467109072	151.9812068271502	153.1556531296517	186.51271526938163	189.3781171678452	194.52938980115775	-0.514446163067453	0.1491983093319997	-3.448069655552832	5.646084094948657e-4	0.029191952841289056	motor neuron and pancreas homeobox 1 [Source:HGNC Symbol;Acc:HGNC:4979]	protein_coding	7	156994051	157010663	55.78
HIF1B_normoxia_vs_Control_normoxia	ENSG00000130066	SAT1	222.6443033984789	207.15527383733334	159.8643919286045	193.13431438500137	280.20950715608734	265.1424869840167	298.83984997206846	191.72011438359388	245.54274925552576	218.78986606106844	139.24311592709026	180.53598074793095	183.66135349998444	219.71307394559554	326.6961977944959	315.78746074474844	188.89515404594226	178.80976425655362	213.85680624697903	0.5888199461604297	0.17087396809240155	3.445931248240342	5.69095126465811e-4	0.029313727619042315	spermidine/spermine N1-acetyltransferase 1 [Source:HGNC Symbol;Acc:HGNC:10540]	protein_coding	X	23783173	23786210	43.78
HIF1B_normoxia_vs_Control_normoxia	ENSG00000119333	DYNC2I2	5613.569959394814	5122.952486650516	5409.80224771376	5175.666121118679	4897.101965933143	4313.482735226159	4512.422961147148	5087.781357418303	5172.172701905381	4899.733517754217	6893.622471104116	6674.775794921889	6805.726934725175	6106.987855006675	6193.088464025763	5774.456583246868	6362.872451162786	6000.013465968618	5641.599154077454	-0.19522689445437472	0.056946308704582824	-3.4282624966464876	6.074577928840792e-4	0.031173011289308737	dynein 2 intermediate chain 2 [Source:HGNC Symbol;Acc:HGNC:28296]	protein_coding	9	128633653	128656847	53.84
HIF1B_normoxia_vs_Control_normoxia	ENSG00000015475	BID	936.2636409785141	989.8845678104298	877.9871639684276	766.8534789580619	638.6326246465239	745.2200310577851	662.8373782453851	858.054160147639	836.3880117219608	813.3032319365512	1236.9507658011485	1160.2644997873624	1093.9213419115392	1142.4510197303562	955.4615014173573	956.9247572778064	1090.9761538537248	1074.894944963872	951.7399043773216	-0.36128892501052245	0.10572470226878267	-3.4172612195399887	6.325455499028e-4	0.032339773040197806	BH3 interacting domain death agonist [Source:HGNC Symbol;Acc:HGNC:1050]	protein_coding	22	17734138	17774770	52.51
HIF1B_normoxia_vs_Control_normoxia	ENSG00000197405	C5AR1	162.09170899319665	138.33694333487418	114.20887009258072	131.90971691225465	180.3167876936564	189.48970616501347	220.32232315300448	150.078818320167	206.45632883061023	141.4148970235054	182.18722087519984	152.63589875543403	125.55468520988521	195.30399221288232	184.6738354932636	180.72394028767454	155.2582041977677	142.19222775329007	126.58636556647564	0.6177865200349381	0.18120111097968683	3.4093969771752324	6.510666348052411e-4	0.03316340529065363	complement C5a receptor 1 [Source:HGNC Symbol;Acc:HGNC:1338]	protein_coding	19	47290023	47322066	49.69
HIF1B_normoxia_vs_Control_normoxia	ENSG00000197142	ACSL5	74.9215804878588	68.76594485407591	92.9309867245884	82.57099841696741	45.795972659401464	49.85696333898649	44.11548582114441	82.4335972642071	91.86154879829218	100.70832733899364	83.63714397634104	89.20148603159429	74.39887456865841	40.72908094424703	33.53183555680182	43.86500026068834	88.97388274392941	102.25607592041986	132.95524356212138	-0.8026092033237141	0.2355122175914806	-3.4079302192123198	6.545763174302528e-4	0.03321914425689397	acyl-CoA synthetase long chain family member 5 [Source:HGNC Symbol;Acc:HGNC:16526]	protein_coding	10	112374116	112428379	42.88
HIF1B_normoxia_vs_Control_normoxia	ENSG00000137364	TPMT	1641.2664079887218	1475.8578237999252	1532.8619898377901	1553.3580701027245	1840.9959133475732	1763.028597940325	1690.9348603490316	1710.805492565333	1665.959518196124	1747.4863904895979	1511.2528735501216	1423.1963533775686	1405.7648387736922	1981.939804374145	1926.4883272986294	1793.0087914859178	1595.738165686308	1420.3323915732121	1503.7851410489714	0.21294620372448486	0.06250869671128403	3.406665231048465	6.576173238063236e-4	0.03325077593495724	thiopurine S-methyltransferase [Source:HGNC Symbol;Acc:HGNC:12014]	protein_coding	6	18128311	18155077	41.46
HIF1B_normoxia_vs_Control_normoxia	ENSG00000006611	USH1C	1425.2637564690756	1483.3242003937842	1373.9826496575813	1302.1732257314677	1269.7943589863555	1057.4172034627006	1170.078906935964	1409.5895950139352	1427.2193701915628	1514.77726351488	1493.0274731643278	1522.6334182524856	1455.241825990276	1439.837426883496	1457.4939510832255	1487.1654930055245	1670.0990303607557	1597.8773738491523	1523.0148499658858	-0.24962837352462067	0.07333453400302503	-3.403967542963095	6.641464455141101e-4	0.033457897674562476	USH1 protein network component harmonin [Source:HGNC Symbol;Acc:HGNC:12597]	protein_coding	11	17493895	17544416	51.78
HIF1B_normoxia_vs_Control_normoxia	ENSG00000096746	HNRNPH3	6437.161474938386	6331.911221186756	6443.300246450223	6875.878091000054	7413.643099986982	7462.794615818545	7293.372191417088	6542.162327904352	6123.366878505281	6524.252258611297	6024.155848909203	6184.581934182174	5974.325502744501	6457.46879112537	6409.2480043295145	6477.196176078337	5350.509109295679	5915.514245377772	6065.226005967818	0.1731193935560066	0.0508937634612407	3.401583647628056	6.699662193460076e-4	0.033627902973232274	heterogeneous nuclear ribonucleoprotein H3 [Source:HGNC Symbol;Acc:HGNC:5043]	protein_coding	10	68331174	68343193	39.82
HIF1B_normoxia_vs_Control_normoxia	ENSG00000179051	RCC2	6110.86111948441	6776.826852926789	6862.360134275175	6629.874269709761	6124.769222989574	6093.377752875539	5978.879689583024	6298.98751526297	6633.427887238728	6387.822801754101	5895.935061264734	6119.216019255383	6313.32193338659	4961.9587388406635	5110.750939647997	5493.041235105048	5881.226429767584	6254.084703620535	6179.638963215182	-0.1552806957470743	0.045728260114287836	-3.3957271796255526	6.844654615469273e-4	0.034230739973290514	regulator of chromosome condensation 2 [Source:HGNC Symbol;Acc:HGNC:30297]	protein_coding	1	17406760	17439677	51.69
HIF1B_normoxia_vs_Control_normoxia	ENSG00000124762	CDKN1A	1086.5332694470376	620.1426285406828	682.4276407996502	591.0118185832138	997.9282005471155	688.3344978094378	850.038606955559	562.2168910203832	629.904760371809	545.6674343590456	1513.227780874646	1437.8460031845375	1406.7936214245105	2015.3641242854471	1956.8015062488319	1743.193316167804	1164.510521413659	1201.6688988597004	950.5205986006436	0.421140202716214	0.12405842905839942	3.3946923712693953	6.870575293398941e-4	0.03423587753989697	cyclin dependent kinase inhibitor 1A [Source:HGNC Symbol;Acc:HGNC:1784]	protein_coding	6	36676460	36687337	54.41
HIF1B_normoxia_vs_Control_normoxia	ENSG00000187957	DNER	825.3203777636236	792.0644320490903	828.3317101132379	801.4719429905306	919.6805356256922	953.3941586667755	1066.381166561127	744.723248886855	749.7437927827885	752.6994892326762	721.0848879739652	805.5763435701804	780.3862530325332	790.9049199913886	934.7131807665652	926.3167015752722	716.5865902286125	785.8938375242385	785.8136081736963	0.28235229003819495	0.08326307655599471	3.3910864421195397	6.96161401499532e-4	0.034564287923548966	delta/notch like EGF repeat containing [Source:HGNC Symbol;Acc:HGNC:24456]	protein_coding	2	229357629	229714555	41.04
HIF1B_normoxia_vs_Control_normoxia	ENSG00000150995	ITPR1	8333.294065002157	6841.183440690531	6823.7434340905575	7381.384109059255	8862.97986599954	8994.215205427285	8698.021424492501	6506.187694571522	6854.483269999425	6655.495976294335	7168.689733315846	8929.410222366792	8625.145560502593	9348.960259073392	11198.369375958287	11569.008432202781	7829.000019035059	7844.045783282529	9868.969363676617	0.3352153915844886	0.0990304351003097	3.3849734300868506	7.118514465420114e-4	0.03521616167011612	inositol 1,4,5-trisphosphate receptor type 1 [Source:HGNC Symbol;Acc:HGNC:6180]	protein_coding	3	4493345	4847506	42.9
HIF1B_normoxia_vs_Control_normoxia	ENSG00000237248	LINC00987	167.35565699055627	180.2747835676278	224.46359212671948	191.94373210062895	97.41676579013624	112.41484101333795	151.4671388886579	164.93653971831782	289.6046035452385	217.69988567512107	172.42982514426961	154.38203004097792	167.44525653350885	114.26637044684948	150.224487440586	160.67204329927358	154.08736848428825	152.00320412378431	156.66935789068935	-0.7145489053995177	0.2112474182298157	-3.3825213646973955	7.18236909571081e-4	0.035404703287925006	long intergenic non-protein coding RNA 987 [Source:HGNC Symbol;Acc:HGNC:48911]	lncRNA	12	9240003	9261050	36.48
HIF1B_normoxia_vs_Control_normoxia	ENSG00000038532	CLEC16A	1016.2386296711986	1105.2460716669032	914.6615100349062	1095.446695091488	1139.9971683986648	1579.167053234528	1361.490510658328	1088.662075061335	1061.371371219871	1030.7633056495088	766.8906231104107	884.0885103152696	695.3282660219534	1050.9898367152828	1111.724067279599	1019.5204686740815	789.3465770417197	838.4059562307343	759.1952676769905	0.3881400386997864	0.11492999747172779	3.3771865243037786	7.323137216652164e-4	0.035957175594788865	C-type lectin domain containing 16A [Source:HGNC Symbol;Acc:HGNC:29013]	protein_coding	16	10944539	11182186	48.06
HIF1B_normoxia_vs_Control_normoxia	ENSG00000074527	NTN4	848.6267095086996	740.2601610985977	898.0337532027506	806.5558247013139	652.9657308745154	602.8575214927849	601.1095954937047	882.2792093596721	782.0955832022415	792.5739080058427	964.2223889818517	1082.6311970600057	996.913737481242	695.8013621787493	692.43817550626	494.28756519679104	1284.1379060670695	1124.7670357787845	1181.3501154744156	-0.3955817453825689	0.11716422391826334	-3.3763015035932513	7.346736233647692e-4	0.035957175594788865	netrin 4 [Source:HGNC Symbol;Acc:HGNC:13658]	protein_coding	12	95657807	95791189	40.1
HIF1B_normoxia_vs_Control_normoxia	ENSG00000108771	DHX58	24.3399431169956	36.3894242728591	37.21400490833561	40.91762721183137	12.264481699402705	16.047212655978946	12.999032941881406	29.55977085559559	41.77042576968829	43.018428284872556	20.846822274728794	9.213113945150022	8.137126464587332	33.720713206185714	27.718416420461	16.204919181820443	22.885644921666774	15.112500261436953	14.099310829438156	-1.4642901275440805	0.4338928234107725	-3.37477378868241	7.387638927553612e-4	0.0360291482874627	DExH-box helicase 58 [Source:HGNC Symbol;Acc:HGNC:29517]	protein_coding	17	42101404	42112714	55.53
HIF1B_normoxia_vs_Control_normoxia	ENSG00000103381	CPPED1	791.257796312366	866.6843699396468	975.2812608336262	824.60510984789	738.7439612782719	708.8695488711354	749.3797995138254	813.3496643191367	880.9330510922101	785.4099889960074	788.0653777995418	786.085858908476	701.6448521912748	805.9431832675257	767.6981091478443	740.5487560930663	756.0188246464311	768.9116371068859	784.4669797697935	-0.2746489090348699	0.08140661450148433	-3.37379106988735	7.414061699526968e-4	0.036030244011870806	calcineurin like phosphoesterase domain containing 1 [Source:HGNC Symbol;Acc:HGNC:25632]	protein_coding	16	12659799	12803887	44.39
HIF1B_normoxia_vs_Control_normoxia	ENSG00000109991	P2RX3	65.2944291969734	72.29227644935797	58.445340259715344	55.67361777397691	44.19907229439447	33.22027770209885	22.026527745005584	56.86222863622612	46.857925591599596	62.58467824719022	114.03637064797908	101.4137806251524	100.34736477098521	48.19125912029399	41.5446060794312	56.953035290886895	85.19173011074865	74.64911528300419	100.81051891747443	-0.9230835170153877	0.27407728957894606	-3.367967913114888	7.572440859209419e-4	0.03667034476644618	purinergic receptor P2X 3 [Source:HGNC Symbol;Acc:HGNC:8534]	protein_coding	11	57338352	57372396	50.22
HIF1B_normoxia_vs_Control_normoxia	ENSG00000186283	TOR3A	1208.648409229472	1495.4844624701864	1374.7008259498057	1392.7042678985363	1213.667454455506	1237.7509115072967	1128.1937206084453	1640.3666444437727	1480.0056105706412	1409.2988871703476	981.1976851442156	959.6042298978077	939.4479208786253	1264.9707043374947	1151.0943424586947	1145.4761077531425	1041.7238820553569	947.7378822026801	952.2458263279422	-0.25273352066012617	0.07517658767461569	-3.3618647570707014	7.741803139488208e-4	0.03735895388680047	torsin family 3 member A [Source:HGNC Symbol;Acc:HGNC:11997]	protein_coding	1	179082070	179098023	52.39
HIF1B_normoxia_vs_Control_normoxia	ENSG00000289746	TARP	1320.383812908145	1238.2215510669485	1228.4489454553427	1207.0682842325796	1521.4935950310105	1451.6117934670697	1536.050036979154	1280.3334386895012	1219.2530584801018	1267.5077669822228	1299.6831085684023	1225.6311417595648	1171.7506949944734	1659.0790565643308	1318.226691629015	1700.4250660315847	1244.9431115426746	1095.2411922294764	1101.9400986431601	0.29595974251290535	0.08830845641810342	3.351431499511897	8.039492581711461e-4	0.038659839677020184	TCR gamma alternate reading frame protein [Source:NCBI gene (formerly Entrezgene);Acc:445347]	protein_coding	7	38259643	38273636	36.53
HIF1B_normoxia_vs_Control_normoxia	ENSG00000158458	NRG2	50.82675746217717	40.80060345797931	26.239166245866674	39.286100547217316	95.42152480461876	64.51412531353097	66.30323159996449	29.5734865298516	44.271171728274815	34.162318566876316	32.84588303129915	29.345964403158693	60.56683212050427	77.2338590089355	61.06600613241724	88.63951231333863	47.082920043018156	45.423905679414005	32.10502279292321	1.077460791037582	0.32252630307430585	3.340691226629504	8.357010800673371e-4	0.039861443608907504	neuregulin 2 [Source:HGNC Symbol;Acc:HGNC:7998]	protein_coding	5	139846779	140043299	46.42
HIF1B_normoxia_vs_Control_normoxia	ENSG00000172828	CES3	1848.4283251940226	1692.9659591556501	1679.7262779716407	1966.8787628247617	2198.62020695617	2183.373579071482	2971.77022325329	1464.9732366579326	1945.4153307250872	2156.7035937480887	1359.3716890641056	1408.4895434536375	1487.9136913253076	1879.885608319295	2006.3994911105156	2161.0203415400115	1389.1275963692885	1594.2241414687958	1724.850580477348	0.4611614423419009	0.13803865966692994	3.3408136782451083	8.353326074369805e-4	0.039861443608907504	carboxylesterase 3 [Source:HGNC Symbol;Acc:HGNC:1865]	protein_coding	16	66961245	66975149	55.02
HIF1B_normoxia_vs_Control_normoxia	ENSG00000185187	SIGIRR	265.2398004777164	274.9253373173617	300.90834852113363	261.2665370564559	232.32647861326777	187.04802315821158	182.4168776299566	239.59418789570555	251.31712613411045	283.5013514931866	275.3842991543834	254.58423065321543	333.33040175031203	272.4784338836073	279.7993211178763	306.90329838060893	285.32547253632515	301.2034075855851	252.00327571759195	-0.47828723082183205	0.1431976151808465	-3.3400502530562095	8.376323131661651e-4	0.039861443608907504	single Ig and TIR domain containing [Source:HGNC Symbol;Acc:HGNC:30575]	protein_coding	11	405716	417455	65.22
HIF1B_normoxia_vs_Control_normoxia	ENSG00000080546	SESN1	723.8177541574586	579.5015317473285	570.7545245849575	542.5263332252101	470.48620911400405	496.0955567818606	431.4643228064558	562.0326913125473	503.77485786399035	551.0533483990916	1169.0781828625074	1120.7423142884022	1067.2919849308712	694.6734565729655	671.4134617029036	714.718071747108	988.460520797904	957.3376947677477	937.3145113283986	-0.27510347943855934	0.08250894195473997	-3.334226241677739	8.553705339129636e-4	0.04014986673346412	sestrin 1 [Source:HGNC Symbol;Acc:HGNC:21595]	protein_coding	6	108984309	109094846	37.63
HIF1B_normoxia_vs_Control_normoxia	ENSG00000135047	CTSL	2117.2084458187232	1800.9949784668693	1842.869330620539	1755.1570966142774	2187.6821925739996	2250.827070459949	1902.9714898091622	2013.1187293230462	1973.138748179837	1800.0597239277793	2068.4581876776083	2149.8290046572083	1991.673053011596	2593.9746646842655	2593.988985457428	2401.2985526536613	2300.114603115618	2284.24154698269	2199.354066521484	0.23181266292932556	0.06952505051464093	3.3342322114603755	8.553521746879045e-4	0.04014986673346412	cathepsin L [Source:HGNC Symbol;Acc:HGNC:2537]	protein_coding	9	87724051	87731469	45.11
HIF1B_normoxia_vs_Control_normoxia	ENSG00000135362	PRR5L	824.9175970762237	631.6141889522092	545.8207029373879	600.7217704443094	906.6538570631009	907.7159478955564	668.5917099651019	793.2138165950056	636.9756999794071	527.4386028039606	1030.860977595418	904.9546348391623	1021.0095031925606	811.0516451930404	936.5669516804612	895.2786489989497	1082.5641622713713	1029.2103591865252	918.2735677784989	0.47840001950278066	0.14346648858860267	3.3345767656906737	8.542931657080266e-4	0.04014986673346412	proline rich 5 like [Source:HGNC Symbol;Acc:HGNC:25878]	protein_coding	11	36296288	36465204	43.76
HIF1B_normoxia_vs_Control_normoxia	ENSG00000176907	TCIM	1037.5808997457045	947.6344299800887	945.8251034097748	1118.3601209513129	1235.4461458285064	1343.271290243535	1749.414092372445	844.2060620681128	1090.0880676469822	1029.7601861263504	698.2080202001941	826.0856720790734	934.3427689834176	1115.2711085151795	1101.7019199041447	1444.1000921516975	748.8544358864999	644.2473091739702	859.6393699013943	0.5226929494989715	0.1567152940942843	3.335302738126534	8.520658228263136e-4	0.04014986673346412	transcriptional and immune response regulator [Source:HGNC Symbol;Acc:HGNC:1357]	protein_coding	8	40153482	40155310	36.14
HIF1B_normoxia_vs_Control_normoxia	ENSG00000141458	NPC1	1978.661946038077	1749.8771134458414	1916.776082030626	1702.5387600974336	1977.950164181397	2206.365165770767	2035.343592004998	1787.683244919819	1787.6033895689288	1749.5231743024394	2024.7943712029312	2077.835180887545	1914.6674369555233	2195.1373087854786	2277.1521095340254	2135.88354602606	2118.2154467802443	1909.7940525011138	2048.7748896902167	0.21497208499225112	0.0645571743034132	3.329948798283839	8.686195527688907e-4	0.040633077242280796	NPC intracellular cholesterol transporter 1 [Source:HGNC Symbol;Acc:HGNC:7897]	protein_coding	18	23506184	23586506	44.65
HIF1B_normoxia_vs_Control_normoxia	ENSG00000169583	CLIC3	138.51305956430636	106.34389931110799	86.13601776877249	88.52984727872611	150.41359703096487	132.81868646585536	139.8164355673296	96.4081557213233	112.57739380713528	107.036406520931	164.99005375931932	149.76593745667597	212.70734711352537	198.036811235588	176.01744375127112	180.48467543019902	127.86663277218662	141.09507698529734	122.19065418130566	0.5898767463683482	0.17739447078052564	3.325226224768584	8.834681864149438e-4	0.04118758633140584	chloride intracellular channel 3 [Source:HGNC Symbol;Acc:HGNC:2064]	protein_coding	9	136994608	136996568	68.43
HIF1B_normoxia_vs_Control_normoxia	ENSG00000167601	AXL	2560.252261860959	2024.5397140650527	2224.7650000133476	2116.69817154618	2553.5716166349057	2598.8705460567903	2575.124043509572	2413.1049638606705	2097.4265863921632	2131.1384501262955	2935.843007855052	2797.675747306385	2682.1683394232095	3222.2767140102105	3213.018208063909	2849.152065522969	2824.07288928243	2583.3246043382883	2241.7700454898363	0.280263648649802	0.0843524062527197	3.322532943638057	8.920413723645154e-4	0.0414467736288148	AXL receptor tyrosine kinase [Source:HGNC Symbol;Acc:HGNC:905]	protein_coding	19	41219223	41261766	50.86
HIF1B_normoxia_vs_Control_normoxia	ENSG00000083123	BCKDHB	813.1615678503074	813.8582961727053	842.4883524775611	841.4159832078362	617.5107482015547	727.8118632080617	653.0575352424172	683.5816882744117	834.7723424906876	737.8363986962935	895.5904569488524	952.1209704143548	1056.6837680941203	710.5708402372226	723.6043117133954	794.6153762531736	864.962023621086	913.5857921117263	972.8414739400716	-0.3201596705711743	0.09639683194376475	-3.3212675574021624	8.960958885161801e-4	0.0414629147839421	branched chain keto acid dehydrogenase E1 subunit beta [Source:HGNC Symbol;Acc:HGNC:987]	protein_coding	6	80106647	80346270	36.82
HIF1B_normoxia_vs_Control_normoxia	ENSG00000183864	TOB2	1776.3292118348886	1802.5986599476466	1811.7690023999737	1904.5218594720889	1513.16512242212	1655.5305694223593	1673.6592687381972	1970.6323656834493	1849.662723211741	1912.3230626186376	1801.1114891826317	1839.382767069726	1700.6725895642808	1526.0800011552649	1506.4434476778836	1429.8728513765602	2035.685693080064	2004.905308244847	2035.9090317605217	-0.18910953780008172	0.05695135352646054	-3.3205450984096156	8.984184254791497e-4	0.0414629147839421	transducer of ERBB2, 2 [Source:HGNC Symbol;Acc:HGNC:11980]	protein_coding	22	41433494	41446801	51.16
HIF1B_normoxia_vs_Control_normoxia	ENSG00000106615	RHEB	5099.055597726472	4378.4689656467835	4666.6501275081	4214.450461605992	5486.452065248389	5323.005920296557	4696.810362866305	5008.404632036439	4948.541832357904	4501.664259392143	4849.756132695432	4783.35434569606	5100.041562004527	6477.664960068469	6528.121902853112	6292.9064689112665	5110.666097405129	4875.918465615033	4540.122196868862	0.22602287646910557	0.06811033433443298	3.3184813828588178	9.050835567600883e-4	0.04149204718707165	Ras homolog, mTORC1 binding [Source:HGNC Symbol;Acc:HGNC:10011]	protein_coding	7	151466012	151520120	42
HIF1B_normoxia_vs_Control_normoxia	ENSG00000147324	MFHAS1	764.43469778321	680.5226451841393	658.9214739307954	588.763802420239	976.1036801793847	887.1304323256978	1206.6264115113956	652.2713666876307	658.0130844981915	950.2499170317053	803.1641935350002	565.4728084213104	567.8671813460329	536.4988364338616	841.2061635389935	551.6768044094562	896.748463756472	696.9827256956236	1041.6045691918512	0.6714398443558227	0.2023036096456084	3.3189711519830922	9.034976270019794e-4	0.04149204718707165	multifunctional ROCO family signaling regulator 1 [Source:HGNC Symbol;Acc:HGNC:16982]	protein_coding	8	8783354	8893630	44.15
HIF1B_normoxia_vs_Control_normoxia	ENSG00000102547	CAB39L	116.3086192868217	82.76975825274191	83.78592627785856	61.95502158233681	148.1956581908618	164.84656556929528	108.02855969922291	123.46072000950676	58.0284174046477	107.82898027633495	108.6493427611505	96.84360999528846	91.6895382526805	166.56131496901523	102.36277580107661	133.81360163833727	162.3488806965131	142.69048596114644	149.69598982477584	0.8879965162922531	0.2679496997626425	3.3140418409830867	9.195774555428065e-4	0.0420164410168778	calcium binding protein 39 like [Source:HGNC Symbol;Acc:HGNC:20290]	protein_coding	13	49308650	49444064	38.37
HIF1B_normoxia_vs_Control_normoxia	ENSG00000172340	SUCLG2	2211.963474629269	2097.378604733919	2331.2409938564683	2111.3889142645594	1954.4208769103716	1870.0176898185869	1869.7783763216137	2193.3757572827244	2046.5244396130474	2055.549879653701	2591.4163380140067	2785.9525890246855	2575.3843423352128	2248.079564977536	2121.3079545767196	2170.638729312872	2352.244136922581	2260.7520420809565	2179.8913136272854	-0.19851536884116663	0.05992366920194528	-3.312803963525022	9.23656966363899e-4	0.042063093570869875	succinate-CoA ligase GDP-forming subunit beta [Source:HGNC Symbol;Acc:HGNC:11450]	protein_coding	3	67360460	67654612	39.38
HIF1B_normoxia_vs_Control_normoxia	ENSG00000115825	PRKD3	3581.2782517203723	3846.906235284108	4429.297126710424	3780.0505893467375	3401.0473916499213	3213.680270730007	3221.493717046328	4398.355057826853	3884.66939621859	3793.4668537833327	3755.709031639353	3823.89012152358	3020.409498988194	2704.6634647472547	2852.0291831121517	2617.2375367097397	3944.492133894827	3987.731436778017	3787.8794849772785	-0.29296437330318215	0.08869855444615905	-3.302921621806301	9.568312754530168e-4	0.04284129782863812	protein kinase D3 [Source:HGNC Symbol;Acc:HGNC:9408]	protein_coding	2	37250502	37324833	36.91
HIF1B_normoxia_vs_Control_normoxia	ENSG00000115844	DLX2	278.6324663874485	432.2842631677139	411.6971202695055	387.3331547389561	296.17106311911454	275.7098610425048	305.4337215961546	327.8176468378521	342.86381569264034	399.4420539631082	201.8915606089212	211.91103566822926	247.62143739948624	171.7385701585484	188.05202657005702	178.13728112541065	161.7154386680926	220.08671996559062	255.47762438218712	-0.487320650780667	0.1475763615774065	-3.30215927247304	9.594357399273279e-4	0.04284129782863812	distal-less homeobox 2 [Source:HGNC Symbol;Acc:HGNC:2915]	protein_coding	2	172099438	172102900	59.8
HIF1B_normoxia_vs_Control_normoxia	ENSG00000131871	SELENOS	1591.5807923956388	1389.4428859278687	1471.9676672797937	1409.7165292415073	1697.36880130272	1624.0600875555328	1585.926089259875	1518.1792100863122	1468.9008583459222	1507.2225410463436	1597.0842553516704	1502.5309632080857	1565.7868290171587	1959.762158929002	1765.0523279646047	1710.8577297671466	1682.482599962804	1610.3554799067142	1581.757248968438	0.20026255003645496	0.06057679701482231	3.3059283406392956	9.466229375286226e-4	0.04284129782863812	selenoprotein S [Source:HGNC Symbol;Acc:HGNC:30396]	protein_coding	15	101270817	101277500	45.06
HIF1B_normoxia_vs_Control_normoxia	ENSG00000139289	PHLDA1	458.46374070989634	525.1368499600691	481.32175707667676	430.6521982378508	608.0511130227939	577.3794621009922	642.4935583604209	513.5755731029353	543.9660402406678	496.7672002487482	274.23120446520477	286.42554172177313	298.46920277928996	474.12535162106116	517.3004190244363	441.72094887980796	333.2227224407639	397.1168166920185	410.3913728026231	0.3519653158437006	0.10654276420472879	3.3035121481115	9.548183239010247e-4	0.04284129782863812	pleckstrin homology like domain family A member 1 [Source:HGNC Symbol;Acc:HGNC:8933]	protein_coding	12	76025447	76031776	44.11
HIF1B_normoxia_vs_Control_normoxia	ENSG00000166949	SMAD3	2552.878429562281	2504.441660002524	2685.5664971445103	2783.311886754742	2400.6328097203514	2273.902600722962	2229.4835881368103	2316.7226847342567	2405.9999273989984	2391.071098274544	2748.488156135666	2642.1858312144045	2697.3011741564696	2349.5185382575532	2593.680148800095	2505.220402004633	2589.1783838949123	2848.7843945136588	2986.3219502539605	-0.20958801994731915	0.06341481404972155	-3.305032476843468	9.496539508734317e-4	0.04284129782863812	SMAD family member 3 [Source:HGNC Symbol;Acc:HGNC:6769]	protein_coding	15	67063763	67195173	48.33
HIF1B_normoxia_vs_Control_normoxia	ENSG00000183250	LINC01547	147.12326242640614	153.94113758795118	167.12807437080886	159.06990987439488	110.15824695487788	90.02091433094502	117.93544043740648	118.9453042997358	142.93638021870643	138.65299845415382	183.377610909036	146.10859363705612	215.0049010233633	148.8588480442152	148.0772818173643	141.21240453896883	172.44531926911003	137.35773254799358	156.98762535922307	-0.5948068052282793	0.18011871411251332	-3.3023043061296016	9.589397466516235e-4	0.04284129782863812	long intergenic non-protein coding RNA 1547 [Source:HGNC Symbol;Acc:HGNC:15707]	lncRNA	21	44932814	44939941	54.41
HIF1B_normoxia_vs_Control_normoxia	ENSG00000108669	CYTH1	1522.696169468279	1569.9265444159523	1529.9297636315996	1619.197763955507	1206.9869308505845	1262.131155498074	1346.5433700115584	1436.8327810542157	1539.1134533782433	1478.446269093768	1591.442835352972	1489.5627818972757	1912.00220480745	1218.9971648193498	1346.311592353999	1470.2487113040402	1669.7833188135312	1815.3961402760062	1905.678268914896	-0.3063379520655943	0.09314613790950642	-3.288788552491661	0.0010061958485287226	0.04478385600263923	cytohesin 1 [Source:HGNC Symbol;Acc:HGNC:9501]	protein_coding	17	78674048	78782297	45.26
HIF1B_normoxia_vs_Control_normoxia	ENSG00000018408	WWTR1	5174.542283938931	5968.627337138914	5692.618189859985	6221.166826635287	5047.227250003967	5294.1814179369685	5177.398617783216	5614.824044561458	5610.577226135768	5535.532533414706	4664.994264927715	4604.5167792540515	4740.320091179818	4610.288342837332	5294.518729748895	4349.990848297002	5023.911169161798	4716.298076446774	4974.769365577106	-0.20500436254422708	0.062393128052849	-3.2856881669818145	0.0010173356710051246	0.045133604784946706	WW domain containing transcription regulator 1 [Source:HGNC Symbol;Acc:HGNC:24042]	protein_coding	3	149517235	149736714	41.07
HIF1B_normoxia_vs_Control_normoxia	ENSG00000143493	INTS7	1714.6331464124444	1902.7353061558142	1920.5850292127252	1878.20013677035	1656.2217279025228	1593.8099753397473	1601.7918282347375	2003.3260889253415	1882.06861934942	1735.922471492323	1608.056301794037	1630.3920151593938	1493.6962383743646	1662.9318348510635	1693.1780373066547	1497.0271294078584	1820.7552560023482	1674.07115234849	1608.6274867968061	-0.23309116026381296	0.07099634765074367	-3.283142978149685	0.0010265658513378953	0.04539665644196165	integrator complex subunit 7 [Source:HGNC Symbol;Acc:HGNC:24484]	protein_coding	1	211940399	212035557	38.12
HIF1B_normoxia_vs_Control_normoxia	ENSG00000111912	NCOA7	1720.163723504086	1808.7685713226656	1866.5710999445353	1831.1214469837448	1341.7067039513036	1720.9585786631123	1382.7876033158495	1886.3169598122488	1573.1599593623198	1787.1635793371133	1845.6659717505672	1721.809946634724	1648.5160047646957	1569.5317373497983	1618.1990031380656	1531.47616417489	2101.660537051234	1824.1275778656982	1903.4055776509817	-0.30914554772281583	0.09426219441604532	-3.2796345304496013	0.001039416400496048	0.04581760819237868	nuclear receptor coactivator 7 [Source:HGNC Symbol;Acc:HGNC:21081]	protein_coding	6	125781161	125932034	39.05
HIF1B_normoxia_vs_Control_normoxia	ENSG00000135108	FBXO21	2016.6074226146993	1792.858517988545	2187.5920511784757	1725.8384658218956	1562.4135391042098	1439.1186103724717	1515.2347357045232	2014.717768155571	1958.5636049005655	1877.4245413330457	2653.784801599547	2788.7500544603417	2240.93369488337	1525.8665601256487	1580.5153682081418	1357.8553313905545	2962.1827471511565	2540.890263458945	2574.3929512275795	-0.334992627597052	0.10218136682611002	-3.2784120823822507	0.0010439287730136517	0.04586949653436662	F-box protein 21 [Source:HGNC Symbol;Acc:HGNC:13592]	protein_coding	12	117141991	117190470	44.33
HIF1B_normoxia_vs_Control_normoxia	ENSG00000063660	GPC1	2275.837581245046	2629.2866893242085	2543.049035388547	2711.206262844391	2220.3375278115295	2162.328590736149	2242.7563286817235	2393.5173264651858	2373.4297469740336	2576.089273264726	2046.0028147536557	2246.5761933698022	2241.0566075914185	1842.8335886862058	1936.1998801078366	2360.679292123795	2172.4769315856934	2114.0483489003755	2153.2020238015516	-0.25160885809074873	0.07676897162483767	-3.277481158928847	0.0010473772029255003	0.045874454368899385	glypican 1 [Source:HGNC Symbol;Acc:HGNC:4449]	protein_coding	2	240435663	240468076	64.64
HIF1B_normoxia_vs_Control_normoxia	ENSG00000143153	ATP1B1	3923.945278357474	3289.1706697875784	3464.7422632876696	3122.7475393426685	2905.0955857372774	2691.569770426087	2758.611425028333	3671.1271555074	3522.5597236102212	3671.370401172776	4661.565918941986	4779.091169441084	4445.071197557203	2870.8916282476234	3246.493465641383	2702.9335928212026	5938.596142531144	6836.6037032077675	6052.773658145122	-0.24068959635000822	0.07353744903888773	-3.273020746514172	0.0010640466715432161	0.046309600866246366	ATPase Na+/K+ transporting subunit beta 1 [Source:HGNC Symbol;Acc:HGNC:804]	protein_coding	1	169105697	169310992	37.7
HIF1B_normoxia_vs_Control_normoxia	ENSG00000171956	FOXB1	378.5638736479835	276.882405043047	314.09759313149624	312.74811890538825	209.7484584564058	252.295736328832	212.44072082071364	292.76688923726766	295.08068460674474	295.3413591809731	518.9957154259913	561.9345434069892	685.8013340718275	228.8409444099072	244.80660856821638	235.317406017406	579.9954189124358	672.1188081049705	624.9369810350909	-0.42365102201179966	0.12941294345743018	-3.2736371702352773	0.0010617284457419085	0.046309600866246366	forkhead box B1 [Source:HGNC Symbol;Acc:HGNC:3799]	protein_coding	15	60004234	60061730	41.12
HIF1B_normoxia_vs_Control_normoxia	ENSG00000118513	MYB	65.47977250829236	78.34134823748315	94.58080660693396	73.06967929500539	40.12067914473652	57.49949734401936	37.07791780640115	80.17175596148896	61.875221121105355	52.41818224598997	75.50441862144164	73.23168439071026	110.27361881705286	47.896740061766096	50.721462485283254	47.18721823138859	65.13223265499008	57.20528439256473	76.32815773090107	-0.864170598013562	0.265008275236765	-3.2609192948465116	0.0011105164329703872	0.04772791407075542	MYB proto-oncogene, transcription factor [Source:HGNC Symbol;Acc:HGNC:7545]	protein_coding	6	135181308	135219173	39.73
HIF1B_normoxia_vs_Control_normoxia	ENSG00000185267	CDNF	16.981940988599245	10.283421904441465	11.942830781433441	9.991227913537456	24.264148212116236	42.22893242134957	25.23844542791451	12.275595459607084	12.132419183288082	6.032638739617509	11.387091738197508	8.092651075464593	15.05757497675809	28.479190261060495	24.396241525191066	24.295311461457658	16.760539161492886	11.412478158017477	11.404199393841305	1.4810452973248613	0.4540101492639922	3.262141385442204	0.0011057397926312283	0.04772791407075542	cerebral dopamine neurotrophic factor [Source:HGNC Symbol;Acc:HGNC:24913]	protein_coding	10	14819245	14838575	42.99
HIF1B_normoxia_vs_Control_normoxia	ENSG00000197971	MBP	856.5906250062516	553.9091058525055	623.3280726656382	634.2553660916672	836.8199426670749	809.1278931594538	775.6382145922386	786.3843481565021	722.9576925178493	692.5307574653499	1098.0221800196118	970.3812123315403	781.9540997327027	1146.8055028475392	876.8417269948583	1057.3727370705255	1040.1520624270877	1113.073552412357	899.0767831080256	0.4177080956791099	0.12808915715098151	3.2610730288961784	0.0011099145036013432	0.04772791407075542	myelin basic protein [Source:HGNC Symbol;Acc:HGNC:6925]	protein_coding	18	76978827	77133683	48.31
HIF1B_normoxia_vs_Control_normoxia	ENSG00000264717	NPY4R2	411.203695519093	439.59383438786153	365.9129266063817	533.7182289042421	237.629199724686	322.60844831940614	339.4388169584392	483.8461790314945	535.2975126274049	397.57748611774855	602.5996483260245	545.1874972507854	437.4695596849259	262.707439717553	191.12503234054006	241.70092623610083	490.4925435301959	489.7513448032517	485.0098947766325	-0.5752977452700105	0.1763981048945843	-3.2613601241000243	0.0011087912204497752	0.04772791407075542	neuropeptide Y receptor Y4-2 [Source:HGNC Symbol;Acc:HGNC:52383]	protein_coding	10	47918662	47923524	52.56
HIF1B_normoxia_vs_Control_normoxia	ENSG00000171161	ZNF672	1090.6065659278913	1097.3390675312185	984.1198729709371	1201.8686969645905	932.0758612107721	849.4648395420872	826.0268241043178	1189.591211355096	1035.7288944442205	994.8541753861756	1257.9540039034266	1239.1261026867885	1092.175409253697	1146.5861400562749	1081.7196934576268	909.8529197618647	1276.1302508499255	1286.9728268667113	1229.3313963563148	-0.33676527180158244	0.10335991686439293	-3.2581805599110027	0.0011212903721721068	0.04804083018218998	zinc finger protein 672 [Source:HGNC Symbol;Acc:HGNC:26179]	protein_coding	1	248838210	248849517	52.37
HIF1B_normoxia_vs_Control_normoxia	ENSG00000120306	CYSTM1	1236.696888690525	1069.0166379554732	1067.9292809873657	939.3484562400018	1263.5170458904472	1238.4648103827196	1241.596036728413	1117.6377013349047	1095.4380001971044	1024.370419031028	1312.355318650325	1260.6705063065644	1271.1493420788436	1668.8386014776427	1586.8157666966558	1651.6119384875008	1274.9991500377564	1199.9874400976494	976.7975438490536	0.2863267678751885	0.08842035684605597	3.2382448803469206	0.0012026753093463205	0.05136768176844704	cysteine rich transmembrane module containing 1 [Source:HGNC Symbol;Acc:HGNC:30239]	protein_coding	5	140175156	140282052	43.99
HIF1B_normoxia_vs_Control_normoxia	ENSG00000178202	POGLUT3	1777.5185972925435	1635.909864218309	1911.2093134190882	1843.727735651588	1407.2628231722988	1619.967805796916	1429.2150395742763	1875.5448442352206	1851.5294660563202	1808.8832101939909	1890.8892632016236	1865.7174420245888	2154.2519990213364	1669.74891656047	1506.6578415846816	1533.625507977981	1919.357070245719	1905.8757237608202	2165.9608845705543	-0.2733841650040669	0.08447444347678845	-3.2362943601893788	0.0012109244102779086	0.05142108589909092	protein O-glucosyltransferase 3 [Source:HGNC Symbol;Acc:HGNC:28496]	protein_coding	11	108472112	108498405	41.17
HIF1B_normoxia_vs_Control_normoxia	ENSG00000203724	C1orf53	136.06751826351436	135.28170678989275	150.91012321432626	129.4184254724113	80.94990221473367	94.6402234599333	96.90683158857146	139.83926684441988	92.67260252627868	125.2832479936242	208.75653240573374	180.0302030067771	164.07229459342022	135.1222150474917	150.23697974188912	141.36516105495798	155.94970845327504	137.38972003993996	130.390184295582	-0.5982622978186026	0.18486673395897493	-3.236181464380537	0.0012114034633393046	0.05142108589909092	chromosome 1 open reading frame 53 [Source:HGNC Symbol;Acc:HGNC:30003]	protein_coding	1	197902630	197907367	40.5
HIF1B_normoxia_vs_Control_normoxia	ENSG00000101412	E2F1	1939.6729612784716	1848.750355440475	1805.8503381325222	1856.4358392788765	1702.254803646082	1590.4332606705716	1588.5342926012343	1901.081442411371	1868.0426454564695	1919.8716538619535	2371.8960295489755	2262.2492263777553	2244.4250309047716	1979.1715408889431	1896.4323345574617	2079.704586656561	2016.952374834495	2068.02021009134	1914.0073376526311	-0.17752214008764158	0.054929368330565984	-3.2318256241235104	0.001230020916344158	0.0518967538719464	E2F transcription factor 1 [Source:HGNC Symbol;Acc:HGNC:3113]	protein_coding	20	33675477	33686385	55.49
HIF1B_normoxia_vs_Control_normoxia	ENSG00000130193	THEM6	2381.9108922503747	2262.4165721651507	2175.2233145255973	2371.335501208019	1997.3102253021934	1984.5451308579723	1950.0420190214095	2339.7546495006804	2425.5970696850786	2334.474654017942	2696.0470291499446	2533.91353665598	2502.8017125318056	2414.786375589202	2419.2016620305226	2351.3019274753224	2641.023052683255	2951.792231988033	2522.8293961186346	-0.20103619237368348	0.06221634289510571	-3.2312441236319938	0.0012325262245846623	0.0518967538719464	thioesterase superfamily member 6 [Source:HGNC Symbol;Acc:HGNC:29656]	protein_coding	8	142727223	142736927	52.79
HIF1B_normoxia_vs_Control_normoxia	ENSG00000183604	SMG1P5	11.097802694984342	26.881404498026843	32.675649886943994	49.041627486577305	0	0	0	25.632764231947295	0	23.74132516794239	11.74435724258486	7.900101257627446	0	0	11.151812744477478	0	0	8.434024889810727	2.557381103779819	-7.501836869273743	2.3218896430675438	-3.2309187870629192	0.0012339299437305658	0.0518967538719464	SMG1 pseudogene 5 [Source:HGNC Symbol;Acc:HGNC:49862]	transcribed_unprocessed_pseudogene	16	30267553	30335054	40.48
HIF1B_normoxia_vs_Control_normoxia	ENSG00000272899	ATP6V1FNB	24.184390653865574	13.441587300863185	14.375650530156815	10.115680330970559	33.038424645683556	28.204513115731064	32.76415231094506	19.668463154494827	24.697350760644504	24.77546176253388	19.876338019172465	28.971423822031277	18.12326275036332	20.064702763812722	20.43850252529213	35.47579256585236	22.36126893560574	39.09207510649666	29.834381368930227	1.333926235972902	0.4142086739562246	3.220420816474445	0.0012800254855761877	0.053671312509540575	ATP6V1F neighbor [Source:HGNC Symbol;Acc:HGNC:52392]	protein_coding	7	128866330	128872047	57.1
HIF1B_normoxia_vs_Control_normoxia	ENSG00000107957	SH3PXD2A	2988.7833684658626	3370.1811000141447	3516.3447678850316	3962.487491010459	2677.8437562702397	3061.181942781125	3031.6657394730905	3197.6111725269516	3152.037734398521	3484.163840882875	2690.232693775957	2583.0149244866725	2950.458706960758	2117.9813227141726	2580.2202127460077	2284.1598765904464	2759.5060251326327	2978.1246075466565	3400.884717189783	-0.30732473009737377	0.09562109159274589	-3.2139847493718467	0.0013090662596957176	0.05406482963842404	SH3 and PX domains 2A [Source:HGNC Symbol;Acc:HGNC:23664]	protein_coding	10	103594027	103855584	51.59
HIF1B_normoxia_vs_Control_normoxia	ENSG00000124006	OBSL1	2691.3247061360707	2568.017540204543	2841.425052753902	2803.9758910148926	2524.551976935182	2109.666331489252	2343.998055077727	2650.1841834246725	2498.561077189185	2666.2496741245272	3037.0867389463347	3277.808926590127	3105.9370151445487	2544.436812054312	2532.2468971684984	2550.537180438027	2964.453521338011	2871.529828779049	2553.1780077764815	-0.23596755794568103	0.07334212091142918	-3.217353889051623	0.0012937890648626034	0.05406482963842404	obscurin like cytoskeletal adaptor 1 [Source:HGNC Symbol;Acc:HGNC:29092]	protein_coding	2	219550728	219571859	58.29
HIF1B_normoxia_vs_Control_normoxia	ENSG00000165887	ANKRD2	323.48078078091845	312.96403619127017	302.29802817451076	280.2385477458667	461.4039355613024	353.2322543838034	387.1756843609705	283.22627930664606	361.7262974613619	314.4852558752623	233.39378360013927	223.43286809715184	261.44149561962877	464.94563943547536	520.23363234674	445.6967458283565	213.14943963333775	214.36805154341366	189.2420788912943	0.4240705546103444	0.1318752661622807	3.2156943978296826	0.0013012932604716948	0.05406482963842404	ankyrin repeat domain 2 [Source:HGNC Symbol;Acc:HGNC:495]	protein_coding	10	97572499	97583884	52.36
HIF1B_normoxia_vs_Control_normoxia	ENSG00000182463	TSHZ2	330.2086989532059	340.5626849551684	467.67981581229844	397.92502471773605	264.04191046272473	143.40174120021874	281.754717217609	295.98991569672216	328.1033313491945	351.61690369407216	286.33241034249596	416.48199507974914	360.93030441607976	204.50244635933936	217.28721911137376	261.1192946120236	301.400801489753	415.4446827270876	609.18138191406	-0.8110436576753012	0.2523356508089433	-3.2141461385865973	0.0013083306684970174	0.05406482963842404	teashirt zinc finger homeobox 2 [Source:HGNC Symbol;Acc:HGNC:13010]	protein_coding	20	52972358	53495330	42.02
HIF1B_normoxia_vs_Control_normoxia	ENSG00000182541	LIMK2	448.8707932808773	406.9705982669729	462.97444373019067	398.3451166843402	530.9163966231683	628.7569703395623	505.9432883920479	452.9477455808624	392.90781334216666	459.96934902322243	392.31998013278	345.80734324158976	308.4276462684818	583.1020879424022	580.8481978927767	540.3087497616636	390.2455877060821	382.68669952553796	316.1962646019434	0.3974494607708595	0.1236155030519911	3.2152072430890595	0.0013035037822036438	0.05406482963842404	LIM domain kinase 2 [Source:HGNC Symbol;Acc:HGNC:6614]	protein_coding	22	31212239	31280080	47.35
HIF1B_normoxia_vs_Control_normoxia	ENSG00000115596	WNT6	321.91839504293927	413.92928656856253	322.69567309057237	352.333617210373	239.01178415997398	205.82226586221734	292.46765809565017	289.93992567474544	319.8165076850819	402.12363029717994	305.8824614981955	379.34874824007295	366.066187013587	241.9083973299974	302.9800052651507	327.6720010552298	293.0539714465457	361.44266801398095	378.0363222657902	-0.5613054861343421	0.17471706606335297	-3.212654028489758	0.0013151460771938296	0.05415330538816389	Wnt family member 6 [Source:HGNC Symbol;Acc:HGNC:12785]	protein_coding	2	218859805	218874233	55.94
HIF1B_normoxia_vs_Control_normoxia	ENSG00000135823	STX6	949.4780800510831	991.3270220546157	1079.292906892771	1061.2451380053417	935.5177171440778	891.6994050667765	896.4190803588593	1037.7417440498812	1032.9391269521911	1096.2794852377067	864.264125324429	895.5083132003989	876.9983484059271	863.045207442618	803.5313193630755	812.9880503985544	966.2591197314748	1008.7842447992895	976.7650864915086	-0.20274855254671514	0.0632383710159263	-3.206100177622441	0.0013454713870144981	0.05507222614764998	syntaxin 6 [Source:HGNC Symbol;Acc:HGNC:11441]	protein_coding	1	180972712	181023121	40.71
HIF1B_normoxia_vs_Control_normoxia	ENSG00000143537	ADAM15	6412.27986138817	5855.33680332265	5800.483669934589	5750.4334380461	5191.105322403669	5160.828146005351	5383.24241773349	5934.053311813975	6023.512487754277	5764.843769608779	8042.19033603618	7553.557396778357	7705.628747107183	6344.353833712178	6491.486938722228	6793.346171130864	7485.517434246079	7296.958466530146	6844.158814100958	-0.14519192990241853	0.04528381353036753	-3.206265519246787	0.001344698468605307	0.05507222614764998	ADAM metallopeptidase domain 15 [Source:HGNC Symbol;Acc:HGNC:193]	protein_coding	1	155050566	155062775	58.25
HIF1B_normoxia_vs_Control_normoxia	ENSG00000171703	TCEA2	530.3888538508481	428.9698667889074	431.7165276590139	496.8610142570806	628.7873064981874	540.0142899449677	564.3102231668	480.8056876009484	471.4313912781256	544.0966190344836	518.8102192907959	474.6945289756574	605.2092661460704	622.3614288691899	649.9338384249771	642.9376462573499	459.4964943675186	475.7694571428707	510.79356361232146	0.34511261951136585	0.10800998445982632	3.1951918263605386	0.0013973792878124425	0.05702717313140808	transcription elongation factor A2 [Source:HGNC Symbol;Acc:HGNC:11614]	protein_coding	20	64049836	64072347	61.58
HIF1B_normoxia_vs_Control_normoxia	ENSG00000205302	SNX2	3193.5713340362527	3113.680534972472	3255.038787644865	3288.7679006667845	3568.0301936084647	3575.9683942999277	3709.4637436370754	3484.717086824951	3517.9383958414014	3375.9809078910343	2645.102572647309	2726.3090234876613	2461.5796515352213	3323.427102108194	3359.3809903046126	3427.1908237999996	2978.981325909252	2700.62265720648	2972.103920266843	0.1683270861720628	0.05269928042370953	3.1941059691648475	0.001402646194931296	0.057072760706775486	sorting nexin 2 [Source:HGNC Symbol;Acc:HGNC:11173]	protein_coding	5	122775079	122834543	35.79
HIF1B_normoxia_vs_Control_normoxia	ENSG00000125734	GPR108	1227.9917404990128	1200.4768355857782	1027.8605317305394	1194.9736372703983	938.9188542072682	947.6201104798587	964.0889682600456	1104.0805138647963	1219.924393457118	1212.6098894661461	1575.3123442431777	1661.407448983819	1434.548223006349	1375.1314411247831	1295.5881782540355	1394.8980839731307	1279.7390080979133	1159.8075626678178	1116.8653043092581	-0.26583605066655974	0.08346601591809182	-3.184961540843571	0.0014477324695013824	0.058664164129211535	G protein-coupled receptor 108 [Source:HGNC Symbol;Acc:HGNC:17829]	protein_coding	19	6729914	6737580	60.34
HIF1B_normoxia_vs_Control_normoxia	ENSG00000257524		25.47267434056645	143.7370616948895	25.100504022114297	102.05147068596773	6.655835701035114	5.47151403430373	24.57612864072637	12.618556957754022	25.66722175139047	4.507636473253264	3.944957716635531	18.9782224655768	5.650747905148035	0	13.783108201871526	24.954933047892943	4.068224620715128	12.431918137278569	24.310096073643088	-2.9031355299790143	0.9116596495116421	-3.184451052028206	0.0014502883591894075	0.058664164129211535	novel protein	protein_coding	9	127867850	127906022	55.02
HIF1B_normoxia_vs_Control_normoxia	ENSG00000134698	AGO4	150.58585339173914	105.12688431757222	95.05484967925287	141.3532193770571	294.1717168401379	125.07132252988157	404.7160331386119	92.59746809173183	95.24618432516907	174.59140449050446	98.46991785750714	95.63770552061389	243.06712578193182	81.02032871983255	111.93158794629598	111.61759795175502	152.59565749355878	117.42550868383852	170.85084830605197	1.2541323118832486	0.39404898255704107	3.1826812589262428	0.0014591815066647617	0.05885080135237673	argonaute RISC component 4 [Source:HGNC Symbol;Acc:HGNC:18424]	protein_coding	1	35808016	35857890	41.67
HIF1B_normoxia_vs_Control_normoxia	ENSG00000108515	ENO3	2378.4615252774856	2245.2066223285997	2225.0652978538596	2296.8732294947417	2652.9611683171975	2441.9313186423983	2917.658953215455	1787.8899552113812	1910.7295836628964	2075.228104836582	2186.913717333875	2141.9544603645295	2296.1847983265543	2976.32599864838	3401.1212921998945	3293.658256645857	1898.9286085411472	2083.060356961924	1980.6157324094702	0.2435281627966024	0.07657034307805224	3.1804501979096673	0.001470464119354829	0.05889354359285441	enolase 3 [Source:HGNC Symbol;Acc:HGNC:3354]	protein_coding	17	4948092	4957131	58.22
HIF1B_normoxia_vs_Control_normoxia	ENSG00000163295	ALPI	637.1132844607793	354.21036737625917	342.61673725159045	437.30983236671216	248.69106685980924	285.4256750615627	290.5974363918865	335.22099038454184	357.73798153199476	350.0571471684266	1075.5085223763444	1178.596331667564	1387.4905977624542	317.6131822607554	373.53385555039705	400.4522142096961	1049.5989220040371	1242.6302203143775	1440.7480397556167	-0.46350743676144246	0.14575464133691102	-3.1800526728342575	0.0014724828463779122	0.05889354359285441	alkaline phosphatase, intestinal [Source:HGNC Symbol;Acc:HGNC:437]	protein_coding	2	232456125	232460753	60.55
HIF1B_normoxia_vs_Control_normoxia	ENSG00000291152	SBDSP1	905.5247616145598	917.9244254883375	933.3674683107198	940.7946603799195	1092.8077559760898	1039.9821855811194	1138.2426282472888	1008.7516761106449	996.9058205942374	1001.8005377669564	654.8853471318859	675.4101850418626	721.0598266720872	897.5127490652077	993.5476821208068	1046.1219688562535	740.9941245872391	790.325889275068	709.0107778563523	0.22823391483163963	0.0717731697998907	3.1799336084497027	0.0014730879805091193	0.05889354359285441	SBDS pseudogene 1 [Source:NCBI gene (formerly Entrezgene);Acc:155370]	lncRNA	7	72829425	72837399	42.88
HIF1B_normoxia_vs_Control_normoxia	ENSG00000104549	SQLE	4544.547772869623	4090.1961282487914	4276.386726846556	3855.415453184968	4822.107951715604	4844.002181927268	4346.108988825499	4785.18823431268	5072.859891669145	4484.938935372331	3432.3915510797688	3481.0491019550786	3305.0844377330654	5679.361447392856	5986.883866465529	5590.0559639703015	4388.451448076984	4635.535173948827	4725.842428927967	0.19777514682972802	0.06222934736782441	3.178165209747762	0.0014821027292866238	0.059082199524286776	squalene epoxidase [Source:HGNC Symbol;Acc:HGNC:11279]	protein_coding	8	124998497	125022283	37.59
HIF1B_normoxia_vs_Control_normoxia	ENSG00000146729	NIPSNAP2	2790.123245895057	2707.4584730905467	2581.6039931140285	2530.0214592295356	2425.4803695580677	2352.7450095506606	2134.0117242538404	2507.852042566887	2544.489714878936	2368.5726060954253	3382.063040082649	3353.289556783474	3384.260043399367	2901.266481084401	2709.3071641433066	2823.887585682663	3271.3950153725823	3167.416881907458	3077.097265317202	-0.17868713346388607	0.05628974785959835	-3.1744170165689756	0.0015013781459076632	0.05966520950828437	nipsnap homolog 2 [Source:HGNC Symbol;Acc:HGNC:4179]	protein_coding	7	55951793	56000181	45.28
HIF1B_normoxia_vs_Control_normoxia	ENSG00000150281	CTF1	74.83514563902432	86.47456295238464	86.29857490047236	70.95898162107308	62.01649360670392	41.613789354722584	42.225957880257894	61.118810582922855	58.20057041364275	55.749637537075245	97.65346422187417	100.89220006702452	119.97690880867613	51.772442698309334	80.84778047707077	83.57320186431453	79.63669423645842	82.99061622830206	85.03193405115256	-0.7463307269290806	0.23517054747046848	-3.1735722647105757	0.001505754127476746	0.05966520950828437	cardiotrophin 1 [Source:HGNC Symbol;Acc:HGNC:2499]	protein_coding	16	30896614	30903547	53.76
HIF1B_normoxia_vs_Control_normoxia	ENSG00000234741	GAS5	2799.9088518582607	2616.7611539876634	2538.7462265809804	2614.991603303373	2336.289592552385	2268.038478991601	2348.96247642	2635.4779110489258	2698.886969888096	2675.9095999860324	3377.7073486772906	3323.0825503940423	3440.107582980339	2530.659783386978	2794.385289666666	2824.8837997668343	3218.8778857978305	3190.61201278534	2963.979067234315	-0.1609849789247733	0.050739020269864085	-3.1728042455007484	0.0015097428131231703	0.05966520950828437	growth arrest specific 5 [Source:HGNC Symbol;Acc:HGNC:16355]	lncRNA	1	173858559	173868882	44.51
HIF1B_normoxia_vs_Control_normoxia	ENSG00000031003	FAM13B	1769.3088182298372	1737.4840953088642	1841.4476147892356	1843.511970162985	1355.8878714141097	1564.5489601042834	1636.0844910783455	1778.9581962183108	1660.9227180408848	1754.9635611119509	1933.7591710190043	1906.1830049463767	1698.9798880241653	1500.3736560811678	1571.6500061769477	1518.253288553711	2042.0042541557477	2151.571149646843	2350.9748313041355	-0.24948844321190825	0.07868922544687285	-3.170554059911935	0.001521485189494162	0.05995697940147051	family with sequence similarity 13 member B [Source:HGNC Symbol;Acc:HGNC:1335]	protein_coding	5	137937960	138051961	40.05
HIF1B_normoxia_vs_Control_normoxia	ENSG00000175416	CLTB	2479.9231319454652	2339.8057300472788	2133.7939714033146	2093.039285114464	2824.7124968732282	2437.476423768969	2532.3341381362216	2220.0617357932265	2229.007619805012	2118.4533155156732	2395.3009266678628	2537.143101395206	2543.279012303489	3355.085129677337	3015.0971727351694	2998.819495834225	2466.1353058933237	2331.6724355622996	2067.3990784920743	0.24699533161210263	0.07793695744394212	3.1691682574311355	0.0015287586643413945	0.06007147974482056	clathrin light chain B [Source:HGNC Symbol;Acc:HGNC:2091]	protein_coding	5	176392501	176416539	53.08
HIF1B_normoxia_vs_Control_normoxia	ENSG00000136842	TMOD1	343.3413577038957	317.6959588129528	306.58771110302075	315.95616099444254	211.83103632725886	255.47185126373265	248.1761377888654	299.2471568405199	265.6156725068763	301.04262394493196	413.23912722974984	473.7430305528558	416.1210052655253	287.1772211234178	374.5113375814278	362.35813596298357	435.4536568559569	425.2866998970981	470.62991461850635	-0.3903195909938464	0.12325748208317544	-3.166700993700769	0.0015417875785475686	0.0602966537629679	tropomodulin 1 [Source:HGNC Symbol;Acc:HGNC:11871]	protein_coding	9	97501180	97601743	46.76
HIF1B_normoxia_vs_Control_normoxia	ENSG00000173786	CNP	2636.994223543551	2709.0946983003264	2994.1994621247222	2667.88361778375	2565.3881678484454	2492.3240851553014	2280.918021321534	2601.8467919099617	2474.80066507443	2403.5650750106925	2881.2776235102265	2838.45158136759	2932.9851140386763	2708.7153404164837	2576.930415434829	2590.0260929246083	2583.218585507712	2651.528134507469	2512.742551547161	-0.18936382857095016	0.0598036900101582	-3.166423819981426	0.0015432576255773069	0.0602966537629679	2',3'-cyclic nucleotide 3' phosphodiesterase [Source:HGNC Symbol;Acc:HGNC:2158]	protein_coding	17	41966763	41977740	54.55
HIF1B_normoxia_vs_Control_normoxia	ENSG00000130313	PGLS	1638.7443666567463	1450.2721547794072	1476.1993975847847	1424.8713680534943	1388.4711932300336	1212.4274969144028	1131.914306142799	1550.3745789299444	1407.884332180819	1460.251547671485	2033.6311284562264	2072.6175264894714	2098.2967211604973	1665.9227492531768	1793.3643418761742	1725.7314017199787	1867.0487507782766	1928.6310398002418	1809.488564800219	-0.22374627527529334	0.07070938270073096	-3.164308140296922	0.0015545211642098837	0.06056467300673804	6-phosphogluconolactonase [Source:HGNC Symbol;Acc:HGNC:8903]	protein_coding	19	17511636	17521288	53.3
HIF1B_normoxia_vs_Control_normoxia	ENSG00000185112	FAM43A	392.7538343852194	266.7138208447195	278.34479313549707	261.99109841557856	209.6356755501529	214.11014920420175	218.71167742578572	350.38068216855515	335.66176779791766	334.6331565479512	542.3277368851278	517.2445957823161	507.42001635066276	398.06621236448694	386.2132797349491	398.4477416401942	626.377418684603	635.0712403522618	588.2179560489882	-0.3233289028430576	0.10224356484143031	-3.1623398826567604	0.001565067776349612	0.06080332522072378	family with sequence similarity 43 member A [Source:HGNC Symbol;Acc:HGNC:26888]	protein_coding	3	194685883	194689037	61.97
HIF1B_normoxia_vs_Control_normoxia	ENSG00000162407	PLPP3	189.93724894380534	187.37010570449635	166.12207800399054	174.1178863327404	232.3324437566708	261.4354791893979	221.55932816994405	196.37462209846487	169.05391603993007	198.94042933806546	118.42719837716402	140.4420084494206	149.36304684308632	199.52067554145728	237.2614332979952	220.16135036240868	188.6988268876714	176.05929102150102	181.63036157409118	0.43467536686502534	0.13793108414757177	3.1513952750488667	0.0016249242205093161	0.06295093747792853	phospholipid phosphatase 3 [Source:HGNC Symbol;Acc:HGNC:9229]	protein_coding	1	56494761	56645301	41.42
HIF1B_normoxia_vs_Control_normoxia	ENSG00000006118	TMEM132A	2253.418437003515	2495.0126014702473	2585.4000291348034	2505.012495845458	2139.981377551548	1913.0718314621934	2130.979496607066	1980.9827838038657	1941.6863574873012	1939.3268363541633	2210.6610275758712	2553.5226333128685	3011.3442356824985	2038.1578464734262	2108.2246285629258	2399.483835110522	2127.3421915298154	2166.1165840304657	2315.22507406823	-0.29468482922946587	0.09390265196004668	-3.138194961254632	0.0016999176798910159	0.06548730490627772	transmembrane protein 132A [Source:HGNC Symbol;Acc:HGNC:31092]	protein_coding	11	60924460	60937159	58.71
HIF1B_normoxia_vs_Control_normoxia	ENSG00000138180	CEP55	2895.530341473612	2813.3224807027214	2728.747068443751	2789.0830381813353	3142.2647222944406	3183.696683503723	2915.506712717481	2938.963034833127	2946.871711018709	3003.9039452769543	2704.2880640842945	2571.221515119094	2548.60497869268	2959.0326570655257	2998.253199165038	2938.303339215876	3000.8211369967585	2875.459013030898	3061.2028461826117	0.1482453779530476	0.04723455791643509	3.1384940283619374	0.0016981839526186008	0.06548730490627772	centrosomal protein 55 [Source:HGNC Symbol;Acc:HGNC:1161]	protein_coding	10	93496612	93529092	40.69
HIF1B_normoxia_vs_Control_normoxia	ENSG00000109861	CTSC	9171.386432994299	9546.159418124957	9097.999061842967	9095.349977722783	8877.857444117362	8466.624386524605	8134.528681359033	9922.521044325016	9913.372936983144	9815.745270762432	9142.580168672655	8862.716955468979	8871.251149448059	8895.422776345586	8920.431186042464	9367.803262312733	9428.244451571372	9445.24831123423	9281.099311039005	-0.12314524591032609	0.03928450676036199	-3.1347026109178353	0.001720284108359774	0.0660867802856759	cathepsin C [Source:HGNC Symbol;Acc:HGNC:2528]	protein_coding	11	88265069	88359684	37.69
HIF1B_normoxia_vs_Control_normoxia	ENSG00000139154	AEBP2	1970.648063045898	2498.216084978283	2401.739152071952	2232.279216301195	1692.951658190223	1980.6329360095444	2115.822251235541	1932.327678456003	2051.6252677879597	2120.246624431363	1713.3383829926504	1928.9268745066568	1961.2472605767757	1440.194369030223	1541.9170203948436	1622.206325170087	1861.922887470529	2056.087079910855	2319.9840653114766	-0.29939684455333254	0.09555553947104592	-3.1332233192409755	0.0017289783956262819	0.0662357656686581	AE binding protein 2 [Source:HGNC Symbol;Acc:HGNC:24051]	protein_coding	12	19404045	19720801	40.33
HIF1B_normoxia_vs_Control_normoxia	ENSG00000267041	ZNF850	23.500978041412715	27.50956021182538	18.8188741653333	19.87326000316651	37.745697402472196	67.37110531430773	52.68378545912915	15.665160890685133	22.485342663691895	16.703946285457196	20.305971659568918	17.958334432678296	25.93228516301447	7.518570443325679	16.092752624905906	11.048785775819256	13.560994922031826	13.12085688173822	18.622320446277783	1.2035490175893109	0.3846769445603477	3.1287266747032705	0.0017556553640500315	0.0670709117271669	zinc finger protein 850 [Source:HGNC Symbol;Acc:HGNC:27994]	protein_coding	19	36714383	36772825	41.15
HIF1B_normoxia_vs_Control_normoxia	ENSG00000070729	CNGB1	246.89777231375606	109.07149789112061	173.08438325015064	200.41344002339372	242.7772969827878	276.1170620880228	277.1921281188775	225.35595880795532	184.64315117778128	169.2187659249667	280.83716554520913	312.30030744568546	289.3267827257172	173.29057907998552	308.1871064670721	328.14905643885953	275.57713954304285	273.45688368641123	345.16119645056995	0.7309444558507385	0.23411135106652267	3.1222085239388537	0.001794997507718983	0.06838393552260158	cyclic nucleotide gated channel subunit beta 1 [Source:HGNC Symbol;Acc:HGNC:2151]	protein_coding	16	57882340	57971128	50.27
HIF1B_normoxia_vs_Control_normoxia	ENSG00000100697	DICER1	1106.8013600624824	1187.0520871474635	1250.0309219342173	1253.6063296515076	1497.7415645185724	1501.3980259537655	1578.522359125546	1136.4319885802997	1248.1847286814586	1367.8875961063954	768.1268545334327	807.951406833855	706.6224635370287	906.7296684097121	1090.2690580714047	949.7694257861842	762.95170435874	941.010404311974	968.1378935831276	0.3108616773907383	0.09966330762928123	3.119118608295182	0.0018139292622658327	0.0689142794031547	dicer 1, ribonuclease III [Source:HGNC Symbol;Acc:HGNC:17098]	protein_coding	14	95086228	95158010	38
HIF1B_normoxia_vs_Control_normoxia	ENSG00000138764	CCNG2	612.7281994579221	290.93339339747564	255.87525274912858	263.39406754959447	217.28877414350293	200.76265880435	179.20251411979947	208.17016907196117	252.80657758241605	309.63209908395095	1359.2860272004652	1289.2913759023143	1210.2225516473652	491.6811455794755	505.3799579718879	408.3799918597007	1097.354538661178	1283.1066922632137	1206.3398026548168	-0.4425034188508405	0.14199361441091812	-3.116361398972993	0.0018309772875258134	0.06937033232876724	cyclin G2 [Source:HGNC Symbol;Acc:HGNC:1593]	protein_coding	4	77157207	77433388	43.18
HIF1B_normoxia_vs_Control_normoxia	ENSG00000143554	SLC27A3	37.239301383579125	9.310357632258771	28.817616104457194	25.257673163847414	44.262465023977654	74.16946254287858	51.32498510950466	21.01828582473998	20.281089499945885	23.886031768484337	43.90798150752433	32.724320817704545	63.192742609460986	29.44689363778597	58.15613155190771	35.632007414816286	47.038800795928104	44.95524774693946	16.92533215226243	1.4654955500435565	0.4704003739236759	3.1154217370612427	0.001836820840384943	0.06940054125773111	solute carrier family 27 member 3 [Source:HGNC Symbol;Acc:HGNC:10997]	protein_coding	1	153774354	153780157	59.39
HIF1B_normoxia_vs_Control_normoxia	ENSG00000169925	BRD3	1525.878223356018	2057.5569512288953	1767.3016735326244	1754.1606688132365	1315.8724502720454	1448.6084137563762	1614.9842762459639	1455.4716057887767	1580.7028503259235	1503.0618475369326	1468.9295523348285	1291.6689935491331	1449.3753373295342	1301.194625030474	1110.0582108497058	1568.6990659998812	1549.8107315798427	1687.6742602004185	1540.6765060337325	-0.3477099239147594	0.11168511227377423	-3.1133059441478332	0.0018500412804979794	0.06970854172791428	bromodomain containing 3 [Source:HGNC Symbol;Acc:HGNC:1104]	protein_coding	9	134030305	134068535	57.61
HIF1B_normoxia_vs_Control_normoxia	ENSG00000128944	KNSTRN	2751.4016500916932	2588.827809457746	2618.246223740928	2751.448123306067	2955.246110463599	3132.5858485353037	3063.8025770841045	2988.2924071787293	2962.4373851526825	2809.695347623138	2444.779609084046	2499.003531711775	2575.000927299436	2815.366228595283	2459.113365721738	2948.686853874559	2762.3802677648796	2545.538157942958	2604.778927113502	0.2010424621985985	0.06461681228853514	3.1113026947364464	0.0018626390132597237	0.0699177405183435	kinetochore localized astrin (SPAG5) binding protein [Source:HGNC Symbol;Acc:HGNC:30767]	protein_coding	15	40382721	40394288	44.91
HIF1B_normoxia_vs_Control_normoxia	ENSG00000158195	WASF2	4012.8303335696246	3721.163846788029	3839.98882890579	3966.1549840219213	3417.1093035536537	3618.032593072828	3518.428264635958	4005.4207327631448	3988.0814974229475	3916.0739580430386	4381.1067497653885	4440.9147389289255	4401.612583975847	3679.5363313644525	3781.0878301859384	3715.782782766901	4452.669530343038	4669.581234348767	4718.200213366678	-0.12783726771254708	0.041094551812107256	-3.110808174695404	0.0018657609808937733	0.0699177405183435	WASP family member 2 [Source:HGNC Symbol;Acc:HGNC:12733]	protein_coding	1	27404230	27490167	44.01
HIF1B_normoxia_vs_Control_normoxia	ENSG00000143476	DTL	2837.1550919910524	2906.9809778014414	3344.6285996140596	3327.038987738964	1978.0517416918035	2333.5907229096247	2830.5292558023107	2794.359938984284	3165.8425834622067	3511.4924582438557	3168.6213621770394	3714.5427813318975	2660.3251754591033	1852.7876389531739	2092.813265972404	2352.8414732727592	2810.6114930394274	2954.7622937463766	3268.9709056382085	-0.4236989361246592	0.13627380442523668	-3.1091737543521165	0.0018761135136783735	0.07011464443918117	denticleless E3 ubiquitin protein ligase homolog [Source:HGNC Symbol;Acc:HGNC:30288]	protein_coding	1	212035553	212107400	38.44
HIF1B_normoxia_vs_Control_normoxia	ENSG00000132031	MATN3	72.08941195899911	53.09123281700326	46.7160206011706	61.57884844549177	75.34059015152667	93.8372380129572	96.61665387975806	51.23102848488388	39.051532257524386	43.93929932798628	70.4023260934792	74.56109318500268	80.73441766271259	109.93905488719476	100.38663320655745	84.39328655776754	84.07755819947138	59.914353902672914	71.7982475888233	0.7080139380017124	0.2285470005546923	3.0978920584533403	0.0019490240407003651	0.07264208030285127	matrilin 3 [Source:HGNC Symbol;Acc:HGNC:6909]	protein_coding	2	19992052	20012668	42.5
HIF1B_normoxia_vs_Control_normoxia	ENSG00000078246	TULP3	1077.7276188794626	1200.5674559122472	1215.645974900775	1330.305025094217	1047.732563052653	1066.7484777122972	1081.862181938139	1104.4869171798723	1075.8447860538506	1159.7943414144902	1044.907424258414	1061.9954497247427	1030.2224069320978	803.9615671178174	909.326589081118	998.154883197002	1039.840811825044	1085.425071900486	1142.2752125350657	-0.23169293065585264	0.07488654070972711	-3.0939195275948665	0.001975310570126838	0.07326024479034327	TUB like protein 3 [Source:HGNC Symbol;Acc:HGNC:12425]	protein_coding	12	2877223	2941138	44.99
HIF1B_normoxia_vs_Control_normoxia	ENSG00000111361	EIF2B1	2246.106081537199	1973.4556690908014	2208.568999172133	2135.722898467174	2595.6643475016244	2521.8647823601614	2338.1764485024096	2577.83662829684	2190.331219074218	2183.679319744567	2114.20732567029	1973.167227931652	1912.6156705381159	2415.0868001836393	2677.2023047392017	2441.047264374025	2125.1582770714667	2019.7902112171203	2026.3340737341396	0.23854012141077735	0.07710321862723674	3.093776442252347	0.0019762634201423218	0.07326024479034327	eukaryotic translation initiation factor 2B subunit alpha [Source:HGNC Symbol;Acc:HGNC:3257]	protein_coding	12	123620406	123633766	45.42
HIF1B_normoxia_vs_Control_normoxia	ENSG00000197858	GPAA1	3634.3334298020645	3557.7379684581897	3301.670432626422	3374.683051687867	2962.9095321069804	2866.4909053423085	2920.9649705912275	3944.6843054119668	3919.6702959094773	3854.8703291972106	4366.581850184737	3945.05485148592	3816.075348444238	3412.041383674246	3502.943218887883	3423.2916670992295	4540.030423899952	4092.7439009815935	3615.557300447711	-0.22617695143486066	0.07315657326450709	-3.0916832396876837	0.001990251027881159	0.07358043652271391	glycosylphosphatidylinositol anchor attachment 1 [Source:HGNC Symbol;Acc:HGNC:4446]	protein_coding	8	144082337	144093149	53.18
HIF1B_normoxia_vs_Control_normoxia	ENSG00000110195	FOLR1	467.0617205143792	346.1249810825723	314.928727581411	346.0465400493376	271.5782706532866	224.9235103186469	251.6282002788781	289.47445082492783	293.1307078621942	256.9899329710384	739.0390555189764	819.0050654937708	1016.8603129891272	311.10063412996294	348.4908814048572	409.345915754176	658.2481041541847	737.0800943943647	773.1155837971133	-0.4337032931222807	0.14061396328133877	-3.0843543770580752	0.0020399444854746675	0.07504973385299978	folate receptor alpha [Source:HGNC Symbol;Acc:HGNC:3791]	protein_coding	11	72189558	72196323	50.62
HIF1B_normoxia_vs_Control_normoxia	ENSG00000189057	FAM111B	632.1693243205578	743.0095337033736	745.2476257235651	800.6957227140233	471.1041324446607	610.0930301063121	678.2558078903199	596.0260884521759	584.7574215099916	691.4075779216406	647.5933264795809	654.6097018343596	641.756222600325	445.03905603289303	455.5676395358451	486.1985233544487	639.6274132444098	679.4903237765913	808.5686904455243	-0.37751004081821465	0.12240072944261332	-3.0842139792574312	0.002040907471898634	0.07504973385299978	FAM111 trypsin like peptidase B [Source:HGNC Symbol;Acc:HGNC:24200]	protein_coding	11	59107185	59127412	38.92
HIF1B_normoxia_vs_Control_normoxia	ENSG00000243725	TTC4	1073.4762188999748	995.3102672977294	986.411927643015	1082.1929073213662	1489.6252397012295	1187.8613992329567	1123.0347677590128	1195.5622755524694	1160.3021801500474	1083.6968967051328	862.9599701306582	890.4183223168268	942.0505040098961	1127.955029114475	1144.0059444549074	1075.760806130417	1056.095462411786	1023.4730934890528	895.8549467785684	0.30454801183529007	0.09883490553809283	3.0813811191220446	0.00206042734841519	0.07556548619401096	tetratricopeptide repeat domain 4 [Source:HGNC Symbol;Acc:HGNC:12394]	protein_coding	1	54715861	54742657	42.02
HIF1B_normoxia_vs_Control_normoxia	ENSG00000170153	RNF150	173.02100692628014	188.54447012104183	215.50127104664688	180.76491146336127	126.19647855112258	151.9866226757045	117.38383826829572	153.58502134288412	186.22542813874622	183.37328763970535	231.28127144927512	263.3055175304932	211.94383391724	87.62092204895808	76.356273165162	126.4377914898586	206.14052485287706	210.22137830735875	197.50928266431103	-0.5579330562894063	0.18128101248990722	-3.0777247359012243	0.0020858749119552263	0.07629531293648996	ring finger protein 150 [Source:HGNC Symbol;Acc:HGNC:23138]	protein_coding	4	140859807	141212877	38.46
HIF1B_normoxia_vs_Control_normoxia	ENSG00000121578	B4GALT4	603.275883301289	608.784340757182	528.9838609840314	529.7419408631022	695.626204554403	750.3873465748364	645.0506433996065	589.6875967183904	538.1649624492484	567.9606633690435	525.5282532384663	623.5387810476279	510.68933541234776	631.3555936748683	629.3832608932389	632.1632570259702	676.3063353958374	545.9271218545707	629.6864012104314	0.32698429219206976	0.10630404331543415	3.0759346680898574	0.0020984381891709747	0.07655124778691888	beta-1,4-galactosyltransferase 4 [Source:HGNC Symbol;Acc:HGNC:927]	protein_coding	3	119211732	119240946	41.63
HIF1B_normoxia_vs_Control_normoxia	ENSG00000150672	DLG2	41.41993390758788	17.445125790838805	28.46116573387671	24.452423072169815	77.96591617124174	31.483542246083903	61.622806525930386	25.2965748439341	39.04236910861562	27.66910862268845	50.44015790465016	43.59333845986199	35.80957026910503	56.09037627155836	50.532554884147864	92.97423449676113	20.375940130825516	43.68690903801508	18.61669676627721	1.2834511396174517	0.41751280421940146	3.074040189059694	0.0021118098182625823	0.07663250773236226	discs large MAGUK scaffold protein 2 [Source:HGNC Symbol;Acc:HGNC:2901]	protein_coding	11	83455012	85628335	37.02
HIF1B_normoxia_vs_Control_normoxia	ENSG00000163840	DTX3L	678.8805792287907	774.3466846662252	715.7430457860419	708.752315025124	607.2634726367733	631.5857364494456	608.5999794130121	696.9784046251957	705.4581901728801	665.7793102248535	710.6059249720929	719.1385431151348	692.1766725117984	515.1618656462597	637.221641032735	600.1555252686629	748.6506570199116	711.6255504276254	770.6069071244611	-0.24950760642718472	0.08115386452382788	-3.0745006154811754	0.0021085528638411315	0.07663250773236226	deltex E3 ubiquitin ligase 3L [Source:HGNC Symbol;Acc:HGNC:30323]	protein_coding	3	122564338	122575203	44.22
HIF1B_normoxia_vs_Control_normoxia	ENSG00000146828	SLC12A9	439.8128552565479	559.9983277246243	482.80693027424644	520.0921976260989	436.93373537900254	392.51223441952607	413.3259272333438	463.7603756027153	394.7773402237913	508.1960945722251	375.0190286904232	386.21460551622846	406.86522099322247	458.09286536262493	455.5190022986447	450.1510132601571	396.9346394157602	444.9019508716961	370.5299051535313	-0.3324817886503284	0.10825028070953799	-3.0714173346345257	0.0021304514719804987	0.07707994914801154	solute carrier family 12 member 9 [Source:HGNC Symbol;Acc:HGNC:17435]	protein_coding	7	100826820	100867010	51.93
HIF1B_normoxia_vs_Control_normoxia	ENSG00000169084	DHRSX	1210.5547072773454	1126.4939082746719	1024.6029690479322	1114.4387447487024	1474.8050134607251	1312.9179133998439	1210.0666034119554	1298.7388892537956	1145.3183266131198	1303.9638983257835	1164.9041959059743	1047.592640119016	1043.8628592700147	1475.6792636540442	1416.0373505955556	1346.0639051146788	1091.8773920259287	1205.7236058446647	986.8972519258087	0.28912909607218823	0.09415641779960604	3.0707316912538487	0.00213534942379062	0.07707994914801154	dehydrogenase/reductase X-linked [Source:HGNC Symbol;Acc:HGNC:18399]	protein_coding	X	2219506	2502805	47.11
HIF1B_normoxia_vs_Control_normoxia	ENSG00000169905	TOR1AIP2	2245.6073216897985	2319.104106281989	2491.8586139797007	2416.3033397562344	1936.3782988689884	2081.929729419527	2174.8459140100135	2433.1062503697003	2514.9587891268284	2465.8906526817877	2146.639567886155	2263.9402728053237	2211.409046761652	2016.6687876487497	1872.9223272064182	1849.8103984261254	2138.4072997322887	2468.214270426121	2618.5441250287718	-0.22174182804762665	0.07224714641745122	-3.0692122671029836	0.0021462403738570406	0.07727027188915152	torsin 1A interacting protein 2 [Source:HGNC Symbol;Acc:HGNC:24055]	protein_coding	1	179839967	179877803	38.85
HIF1B_normoxia_vs_Control_normoxia	ENSG00000117868	ESYT2	4789.359675361946	3930.774728747949	4205.265245418523	4069.1364320748526	3669.130154889949	3526.275178319666	3820.3491856309215	4129.06615388553	4323.071218298624	4292.383520330383	6524.116431732126	6626.408012482193	6229.643217967553	4043.5583683674777	3972.5392348248224	4202.225690559823	6158.1082974311785	6059.183982527058	6427.239103026402	-0.14745230107899024	0.04805522362064267	-3.06839277750547	0.002152135442197334	0.07728020557843326	extended synaptotagmin 2 [Source:HGNC Symbol;Acc:HGNC:22211]	protein_coding	7	158730995	158830253	43.39
HIF1B_normoxia_vs_Control_normoxia	ENSG00000122507	BBS9	261.72840044561343	210.9989264017176	190.97064097383668	239.78651080519006	338.9323292052223	321.88742912734284	299.2948612056797	262.81262975279077	243.4789139837686	243.03592934914906	319.6132484293489	318.5057282716688	208.4209564907136	290.2101478114246	236.590274947119	162.3749106366421	261.1982931749647	273.12972275422743	289.86975470023475	0.5770143955378083	0.1882007775140463	3.0659511780961854	0.002169787411708154	0.0775642797867502	Bardet-Biedl syndrome 9 [Source:HGNC Symbol;Acc:HGNC:30000]	protein_coding	7	33109557	33877180	38.88
HIF1B_normoxia_vs_Control_normoxia	ENSG00000140848	CPNE2	1189.9482681377822	1205.4046216685633	1263.1723327272637	1262.2939398065603	999.7571262114949	1090.7048330065752	974.8129633287624	1121.9752094908015	1265.518815899847	1116.6748371033168	1314.48779244671	1346.1479479696502	1582.6998776549478	823.5980489945931	1004.5960221364032	1021.1142332445606	1317.2422463333107	1374.5147229162403	1334.3532555404765	-0.2839923304597604	0.09263421011040994	-3.065739213636866	0.00217132609015479	0.0775642797867502	copine 2 [Source:HGNC Symbol;Acc:HGNC:2315]	protein_coding	16	57092583	57148369	54.03
HIF1B_normoxia_vs_Control_normoxia	ENSG00000198435	NRARP	682.7641717349666	773.625681659827	708.2216275612469	732.395823916877	631.3472511266339	610.8896022849896	598.2167409143854	670.8121764676449	730.8273689203447	739.8870154580763	619.457923979468	676.5573513963462	735.1925179109372	644.1318966869595	606.7345785174832	679.594134083087	657.4311409331974	725.0196598194234	749.4125995924696	-0.2684118213773623	0.08776123575731166	-3.0584325649152	0.0022249814989292807	0.07907020815187182	NOTCH regulated ankyrin repeat protein [Source:HGNC Symbol;Acc:HGNC:33843]	protein_coding	9	137299631	137302271	59.22
HIF1B_normoxia_vs_Control_normoxia	ENSG00000245275	SAP30L-AS1	12.370143873763928	4.6778185397128444	4.176550069764189	5.831603999909138	21.784847940814945	14.374152420315646	27.599083257288356	12.153522103696515	4.792968964561669	5.411281082583937	22.258379753600977	6.127241370178118	20.206341033165817	15.530014000329361	11.593187043231202	4.3145031751897935	15.403481651043858	5.449282287273672	20.978331035090662	2.081772660412797	0.6806655105121062	3.0584371152382204	0.002224947709422137	0.07907020815187182	SAP30L antisense RNA 1 (head to head) [Source:HGNC Symbol;Acc:HGNC:26760]	lncRNA	5	154325568	154445850	44.9
HIF1B_normoxia_vs_Control_normoxia	ENSG00000101577	LPIN2	986.28077109677	989.5123368675709	1002.5148842710554	1065.0932609421443	738.5218923171187	892.9237702579177	882.3865645420516	946.9782249057589	896.8470141611637	978.05161086052	1143.815620031194	1098.8101590455165	1075.0284214865803	749.0913495587397	838.5641139347708	805.2643092907371	1090.2165566491287	1210.661660310747	1348.7721303091434	-0.2809846556762538	0.09202423039375698	-3.053376860354771	0.0022628156901050725	0.08000129610800787	lipin 2 [Source:HGNC Symbol;Acc:HGNC:14450]	protein_coding	18	2885296	3013144	43.33
HIF1B_normoxia_vs_Control_normoxia	ENSG00000143819	EPHX1	1054.19315304885	1166.213981872941	1149.468572541041	1030.8836730900564	1024.3350726411545	859.9868973251365	896.6333287690073	1145.3443391210465	1076.6237593815024	1061.2497790041675	1113.3382750673918	1116.3942385730084	1079.9248453469702	948.8741839259685	1014.0600153292352	1008.0738308027775	1183.8370985690494	1123.0519975879993	977.1828659308463	-0.2667240067801047	0.08734486846831489	-3.0536883443457374	0.0022604677792199073	0.08000129610800787	epoxide hydrolase 1 [Source:HGNC Symbol;Acc:HGNC:3401]	protein_coding	1	225810124	225845563	50.75
HIF1B_normoxia_vs_Control_normoxia	ENSG00000135116	HRK	79.81994799596723	54.32114125634241	60.45074476227485	67.66603060832713	77.61584163359913	118.24955454763061	135.80793260747362	71.77495420645383	67.9046925033964	53.97090315151753	47.9219638596645	63.39685392717153	54.970182549038775	146.07543439932505	82.51333373708528	149.05132416870998	75.32953661525775	52.43000371968501	57.30863567445666	0.8545265419778795	0.2803283387416372	3.048305946568778	0.002301354941089992	0.0811552166790017	harakiri, BCL2 interacting protein [Source:HGNC Symbol;Acc:HGNC:5185]	protein_coding	12	116856144	116881441	49
HIF1B_normoxia_vs_Control_normoxia	ENSG00000111110	PPM1H	889.7037096392879	955.8807183560164	1023.2956940738753	939.0764550272376	811.6617778579835	798.439615117743	767.0571356102832	900.5844566274351	921.136964898822	843.240183341371	1048.8392085461544	1010.4973526612142	799.8748554180663	934.8521045881834	776.8873231605763	815.9319369985222	891.8606257538073	901.0321987288214	874.5181667410698	-0.2950364549070512	0.0968442027212866	-3.046506105854919	0.0023151777696547365	0.08123316342489176	protein phosphatase, Mg2+/Mn2+ dependent 1H [Source:HGNC Symbol;Acc:HGNC:18583]	protein_coding	12	62643994	62935150	42.69
HIF1B_normoxia_vs_Control_normoxia	ENSG00000116260	QSOX1	2054.598690922667	1355.3541113364386	1370.2630315677309	1428.7065428940293	1138.255104280192	1107.0142217831205	1178.9868908560352	1335.2373832413016	1260.6524793528954	1257.780743848527	3243.9494250687535	3823.4905493250976	3949.2947778579364	1359.998976354995	1746.335061895138	1716.06651354344	3118.4583784106194	3262.661719226886	3330.270525764869	-0.2794925963643468	0.09174279566739942	-3.046480045993016	0.0023153784674294748	0.08123316342489176	quiescin sulfhydryl oxidase 1 [Source:HGNC Symbol;Acc:HGNC:9756]	protein_coding	1	180154869	180204030	51.85
HIF1B_normoxia_vs_Control_normoxia	ENSG00000134954	ETS1	438.02126976915525	474.48903870050066	531.8092606699634	530.4108525412639	429.1844954975166	427.4764211317187	394.09951203129236	493.3738132216502	520.0753482499633	481.41013020018863	425.40555281551644	418.2596906011644	355.23474431962376	347.426178946037	329.5854284357481	316.2613063033163	435.14466058739924	491.4062686583924	483.33015293353924	-0.2997118975848225	0.09841476304317914	-3.0453957141910193	0.0023237434938572677	0.08131919661836896	ETS proto-oncogene 1, transcription factor [Source:HGNC Symbol;Acc:HGNC:3488]	protein_coding	11	128458761	128587558	42.5
HIF1B_normoxia_vs_Control_normoxia	ENSG00000153714	LURAP1L	30.565349469401855	49.159881383624516	28.42044169633769	36.402561958136346	10.626811195508258	11.356433934732797	17.728894607264444	23.922020479763464	37.17930152746485	25.834144750447024	27.81175845147441	45.26819976489731	37.05885822065775	15.394934192546064	21.731705497565606	31.220734412169477	27.302006179547636	79.34162453168427	24.415977665411468	-1.4998676052747766	0.49279483893033305	-3.0435943861149375	0.00233770095482908	0.08160000312630543	leucine rich adaptor protein 1 like [Source:HGNC Symbol;Acc:HGNC:31452]	protein_coding	9	12775020	12823060	36.72
HIF1B_normoxia_vs_Control_normoxia	ENSG00000120437	ACAT2	2900.368654043375	2509.9074605964256	2497.382028188921	2439.8214908135506	2855.4690986500173	2804.3730059843597	2769.089513562068	2818.0246075557284	2911.717413543081	2722.3376863510343	2715.480089108107	2549.256506454444	2499.7143862524817	3647.852175691746	3916.3323580320052	3604.9060902459983	3094.961409224518	3101.429962848362	2748.5804896779027	0.1788992524358495	0.05889235387459655	3.0377330954845467	0.0023836497469022955	0.08299325308644878	acetyl-CoA acetyltransferase 2 [Source:HGNC Symbol;Acc:HGNC:94]	protein_coding	6	159762045	159779112	43.61
HIF1B_normoxia_vs_Control_normoxia	ENSG00000141696	P3H4	2642.456170461758	2810.8667780313767	2794.8134134818238	2808.1064622092144	2442.527955651401	2240.1182087355405	2581.038263881203	2593.414939125324	2727.632523912501	2589.8182746064986	2862.541110912477	2656.7677925893213	2899.3086849045817	2511.597512235507	2650.2895860645763	2636.76033042487	2402.351833971204	2852.524492113978	2503.732905460247	-0.21221886754439837	0.06992322044522653	-3.035027079604226	0.0024051409096243286	0.08353005790420048	prolyl 3-hydroxylase family member 4 (inactive) [Source:HGNC Symbol;Acc:HGNC:16946]	protein_coding	17	41801947	41812604	56.65
HIF1B_normoxia_vs_Control_normoxia	ENSG00000179750	APOBEC3B	1043.8187673538484	1144.2445481142647	1013.1976716170299	969.5128645667849	905.997078772174	832.7007597251188	824.604585828706	1028.9164507616902	965.2654739749903	881.5515991575795	1327.0528444034846	1245.7352275816495	1283.3279282375197	1116.3344886259797	1110.7880089561202	1016.3065668174148	1161.7571607191228	934.9699805808061	1026.4745739288373	-0.28662224339297304	0.09453171878802498	-3.0320219188618154	0.0024292156368459343	0.08394221772246768	apolipoprotein B mRNA editing enzyme catalytic subunit 3B [Source:HGNC Symbol;Acc:HGNC:17352]	protein_coding	22	38982347	38992804	53.12
HIF1B_normoxia_vs_Control_normoxia	ENSG00000244306	DUXAP10	380.08324590601893	405.76730165901193	317.249451110413	357.4725098840868	497.82512072784345	502.28675748224714	428.00108684288045	395.8516019249077	373.8610825031482	342.5758157550728	332.2528914387221	310.7490023906771	351.26621599782055	315.68956672905483	417.7830216400768	340.82347504975377	353.5203801409839	419.50624216330573	379.01690286833474	0.39411161556101093	0.129972152899198	3.0322773514929042	0.002427160789286949	0.08394221772246768	double homeobox A pseudogene 10 [Source:NCBI gene (formerly Entrezgene);Acc:503639]	transcribed_processed_pseudogene	14	19268853	19337730	40.31
HIF1B_normoxia_vs_Control_normoxia	ENSG00000116761	CTH	882.4277769307184	807.5912258833649	772.8920039217319	635.4572460992063	880.3631359023351	892.9783373298642	943.8434808059519	810.6370875814958	876.3371646636294	802.0026789352074	800.6693311469437	845.2531478671856	752.0018703651739	1228.524954489947	1214.115868180617	1414.9947834439113	781.1043907094399	678.8198090169508	746.1134684099754	0.3009583123045757	0.0992921247692504	3.0310390980552264	0.002437136872228261	0.08400487068610345	cystathionine gamma-lyase [Source:HGNC Symbol;Acc:HGNC:2501]	protein_coding	1	70411218	70439851	39.51
HIF1B_normoxia_vs_Control_normoxia	ENSG00000105701	FKBP8	5742.739136442364	5209.486553209558	5257.939997435758	4811.904779826377	4786.2723407415315	4452.247788671159	4400.13836090532	4982.957296592706	4868.991394767595	4883.594657069366	7373.247880366871	7280.736652950727	7813.8021133934935	5913.452830014192	5878.280502618828	5751.479683390429	6805.235821892627	6737.733623844445	6161.80217827156	-0.16345039445008386	0.0539735011725411	-3.028345223104387	0.002458970028948154	0.08454553702030991	FKBP prolyl isomerase 8 [Source:HGNC Symbol;Acc:HGNC:3724]	protein_coding	19	18531751	18544077	56.64
HIF1B_normoxia_vs_Control_normoxia	ENSG00000155254	MARVELD1	2566.590282917047	2565.543019132359	2558.07615984624	2466.8408066226684	2221.980061002268	2180.434118078785	2302.472494188313	2557.6136070497437	2741.7914254193215	2516.6555817104827	2939.1336975131117	2890.66214683077	2933.094325313927	2236.627952251891	2208.08208361491	2570.79700272025	2786.566558574471	2719.562842056307	2802.691210581025	-0.177835417143427	0.05876224080008968	-3.026355270358505	0.002475212856143755	0.08487692388067379	MARVEL domain containing 1 [Source:HGNC Symbol;Acc:HGNC:28674]	protein_coding	10	97713173	97718150	57.63
HIF1B_normoxia_vs_Control_normoxia	ENSG00000165802	NSMF	2471.2696812211543	2464.2839132345925	2567.27943906465	2561.3173167972227	2312.4804717598695	2186.136537682313	2329.287608775315	2571.0724976964475	2779.698963920051	2689.1460353154075	2387.4037785388186	2401.6918077691257	2528.826701073412	2332.3498511342054	2278.855528494019	2306.141665670979	2605.7902866708087	2680.7244683165354	2500.3673900670033	-0.1535531911600898	0.05075039503548	-3.025655091999571	0.002480951312443166	0.08487692388067379	NMDA receptor synaptonuclear signaling and neuronal migration factor [Source:HGNC Symbol;Acc:HGNC:29843]	protein_coding	9	137447570	137459334	65.22
HIF1B_normoxia_vs_Control_normoxia	ENSG00000105971	CAV2	1691.8128724995997	1150.8099538316326	1245.8487988348154	1141.0131040721315	1634.4481196114816	1432.9372806123315	1414.4803524012052	1664.2943693017246	1452.0703984493439	1340.9274492042132	2324.3335522135053	2143.443388596809	2060.704297122961	1863.7329147981914	1746.6226084344037	1368.6197840950401	2341.6906334715345	2167.6648715859706	1958.9898283555012	0.34120550378165243	0.11287592863609343	3.022836736800479	0.0025041730406045533	0.08545878865368343	caveolin 2 [Source:HGNC Symbol;Acc:HGNC:1528]	protein_coding	7	116287380	116508541	37.86
HIF1B_normoxia_vs_Control_normoxia	ENSG00000124203	ZNF831	1289.7423214625837	1120.3825297697356	1122.2599985432075	1244.9527175841974	818.9324535170325	769.9370292579786	1058.8100492525748	1089.9284612507831	1252.357518033059	1274.7110078353148	1520.8348100228197	1755.15790917703	1703.7605884003497	740.5097168237926	831.4018434932104	1010.5203082564877	1789.7971120928019	1876.6558270110947	2234.451906005038	-0.39709880798959335	0.13150569009267296	-3.019632136904153	0.0025308186900170966	0.08572992473843628	zinc finger protein 831 [Source:HGNC Symbol;Acc:HGNC:16167]	protein_coding	20	59123381	59259113	45.12
HIF1B_normoxia_vs_Control_normoxia	ENSG00000168497	CAVIN2	33.80408787501376	42.58806673660668	23.52179026063348	27.20531701401525	53.3603798095838	65.79776033913303	63.58823606292299	28.601397137875285	31.433247411725414	24.789828118285183	25.310687139623084	27.018775627142293	19.416366655334258	23.416887184323283	23.20712754193708	43.66604219303709	27.96537662723765	26.043650191547936	31.54264569928381	0.9745302300703191	0.32261910897691987	3.0206835334730187	0.0025220480746458484	0.08572992473843628	caveolae associated protein 2 [Source:HGNC Symbol;Acc:HGNC:10690]	protein_coding	2	191834310	191847088	40.74
HIF1B_normoxia_vs_Control_normoxia	ENSG00000273192		45.393707063628256	72.90585403705295	54.87730493426201	76.05523238877872	29.213614698691327	14.617558018393575	24.079354207785265	42.290438950749945	76.33876274982124	17.57439953931033	75.0869718528283	46.186494317257235	84.12856113651763	35.14307751704342	6.4904338252901965	23.200324123655648	44.77698231446843	64.27896077983236	29.84240175357002	-1.5944157108102919	0.5279457012440217	-3.0200373012855297	0.0025274355620950933	0.08572992473843628	novel transcript, antisense to ALG12	lncRNA	22	49902228	49904576	55.51
HIF1B_normoxia_vs_Control_normoxia	ENSG00000164855	TMEM184A	735.4889608023079	890.5634429126612	766.9343855519365	899.378210372739	644.5706909768002	590.7880503175445	663.9058250841299	683.1234073184125	863.882054403066	663.60443507512	659.4519526322322	742.2783460317029	745.8924641087812	441.4113650419991	700.3534468954554	690.2252655529385	869.6894744407867	849.9145642051611	872.8339135200764	-0.43031697446122574	0.14287517508939154	-3.0118386500103522	0.0025967057986004765	0.0875306246278244	transmembrane protein 184A [Source:HGNC Symbol;Acc:HGNC:28797]	protein_coding	7	1542235	1560821	62.84
HIF1B_normoxia_vs_Control_normoxia	ENSG00000198431	TXNRD1	19010.228056341984	21796.122036533816	22738.52257306453	22054.35956033524	18471.250861830707	19466.90178194417	17305.713218715395	24663.93665095233	20781.747042724426	21498.026779033742	17623.332954349873	16304.526563191243	13709.851165371141	18180.52747148981	17975.16824316905	15669.681276039173	19052.180951357677	17687.539403619343	17204.716480434032	-0.269466935583422	0.08945508238498318	-3.01231554875475	0.002592629421248775	0.0875306246278244	thioredoxin reductase 1 [Source:HGNC Symbol;Acc:HGNC:12437]	protein_coding	12	104215779	104350307	42.37
HIF1B_normoxia_vs_Control_normoxia	ENSG00000059804	SLC2A3	6450.027656498509	2273.2691841149226	2389.781934271557	2216.2152754968815	2657.0819148911696	2494.083854179152	2551.7449140681506	2872.59439532283	2667.243994543093	2772.7218214286245	13626.432912792485	13629.981767559742	12233.270591906563	4806.611326015177	4687.057532985693	4742.828624620694	13114.418216438868	12967.058385876968	13398.101170460595	0.16441736147156477	0.05468358635651604	3.0067040665479867	0.0026409672640610817	0.08837280482392229	solute carrier family 2 member 3 [Source:HGNC Symbol;Acc:HGNC:11007]	protein_coding	12	7919230	8019007	45.14
HIF1B_normoxia_vs_Control_normoxia	ENSG00000073921	PICALM	3420.999166724346	3429.7556729172593	3105.799967185708	3312.2424127877257	3630.5189406376126	3673.303972476168	3698.9065230455626	3335.528155400297	3234.971377796157	3225.398056586005	3453.6040958080275	3497.1287302593946	3128.7858525472056	3323.0198645008895	3291.3425243022275	3347.803133497652	3714.272791504393	3471.718491538536	3703.884438247407	0.15940726913683168	0.05301484480719956	3.006842134812469	0.002639768112052756	0.08837280482392229	phosphatidylinositol binding clathrin assembly protein [Source:HGNC Symbol;Acc:HGNC:15514]	protein_coding	11	85957175	86069882	37.29
HIF1B_normoxia_vs_Control_normoxia	ENSG00000198146	ZNF770	1875.7791166200477	2048.1686949607756	2056.038403045709	2214.038866770398	1680.9837933949416	1912.5416389369013	1882.6482991509342	2067.8539826233514	1995.0267168494056	1942.667456727572	1897.846072891991	1943.6328963429087	1830.215145730979	1418.0600821441317	1349.413357325576	1347.9910107765493	1965.5676247850533	1973.6000274624446	2237.730029241238	-0.20640935824725554	0.06864453328041782	-3.006930754471861	0.0026389986938828046	0.08837280482392229	zinc finger protein 770 [Source:HGNC Symbol;Acc:HGNC:26061]	protein_coding	15	34978341	34988287	37.91
HIF1B_normoxia_vs_Control_normoxia	ENSG00000163235	TGFA	23.31342942623755	55.44836254906821	34.61908972449783	33.47230425951563	10.889841757059244	11.190308671961697	25.384300590879437	15.323582963094536	6.413507891862838	12.53102270346541	37.24402246236053	31.369862894279848	24.960730176792197	26.388059735254906	13.271067054738593	23.385221454682014	21.95502395998227	18.066407679384284	17.72901314339644	-1.4091415943456937	0.46889961158065147	-3.0052095577462836	0.002653979291118896	0.08837815300425708	transforming growth factor alpha [Source:HGNC Symbol;Acc:HGNC:11765]	protein_coding	2	70447284	70554193	43.95
HIF1B_normoxia_vs_Control_normoxia	ENSG00000173237	C11orf86	2332.1968756340298	1375.5828279248851	1332.2246319281096	1341.2445117850543	1784.2006097421663	1440.744170433525	1607.338021598429	1230.6020419030738	1168.3275850978043	1272.7049071396166	3532.393116104719	3422.024970334974	3356.9034990351943	3181.270853477455	3322.315144248352	3077.6502934791183	3328.3844893011997	3407.0369715823695	2798.5951162964884	0.2537142710344091	0.0844200312691387	3.005379969897725	0.0026524926336782915	0.08837815300425708	chromosome 11 open reading frame 86 [Source:HGNC Symbol;Acc:HGNC:34442]	protein_coding	11	66975277	66977009	59.84
HIF1B_normoxia_vs_Control_normoxia	ENSG00000078070	MCCC1	763.0528204683285	829.309053704	871.9831434707023	896.154527589472	686.984305130555	699.3228835881781	758.0330898857778	714.3189008532877	718.2887839122205	774.4685087896639	767.1967039883727	788.7205654029422	870.3884192894698	608.4345143889362	715.1770899036272	680.2284384492759	727.8202441198852	751.3715813031505	876.7500146603951	-0.27594270290372885	0.09205882766611016	-2.997460535827704	0.002722391038952223	0.0904373042480916	methylcrotonyl-CoA carboxylase subunit 1 [Source:HGNC Symbol;Acc:HGNC:6936]	protein_coding	3	183015218	183116075	41.62
HIF1B_normoxia_vs_Control_normoxia	ENSG00000186603	HPDL	2004.4584680295116	2194.0067457641626	2196.0266079853177	2219.529911992569	2016.306622802092	1911.0327285905146	1950.614932635538	2267.0552279729363	2026.37472995938	2206.562861735603	2113.7135974975176	2036.9062879787964	1937.2638948262402	1972.7000526030426	1866.3181528188245	1846.765019664018	1782.5538036558794	1824.9060271071007	1711.6152189416744	-0.17025414725405497	0.056825058546428754	-2.9961103711833275	0.002734474401968654	0.09061982277174672	4-hydroxyphenylpyruvate dioxygenase like [Source:HGNC Symbol;Acc:HGNC:28242]	protein_coding	1	45326895	45328710	60.3
HIF1B_normoxia_vs_Control_normoxia	ENSG00000118369	USP35	182.1371772322782	134.05100294654747	142.97933134300436	163.04085741103174	259.63989116700577	207.76309903973865	214.94447737861162	193.2328476806571	186.95031836871865	183.27761698125983	158.16790279394044	184.8957756855516	171.0236598584868	143.67746040084563	181.95053320792812	194.10933146151726	257.6330036968322	169.04663987065103	132.08544088867907	0.6243301955531333	0.20865741072983437	2.9921304657686187	0.0027703784014928468	0.09158897633589212	ubiquitin specific peptidase 35 [Source:HGNC Symbol;Acc:HGNC:20061]	protein_coding	11	78188812	78215232	52.98
HIF1B_normoxia_vs_Control_normoxia	ENSG00000234745	HLA-B	193.67723380795016	175.56728239560252	189.52703771383707	169.40005159292016	139.63830468600796	119.12291593495365	118.83247206633985	159.66097429936585	127.6670163707682	199.9516011980757	265.5373250481215	292.32656318348904	297.59466377279335	147.08144628268676	193.587630462861	179.32910534791074	224.1360725224858	251.931130186585	235.29861547829893	-0.5030916053874105	0.1682639810047765	-2.98989482112116	0.0027907352396715165	0.09204072362398649	major histocompatibility complex, class I, B [Source:HGNC Symbol;Acc:HGNC:4932]	protein_coding	6	31353872	31367067	45.61
HIF1B_normoxia_vs_Control_normoxia	ENSG00000136244	IL6	69.343778181677	35.0891502350594	32.32061947830412	29.063138878460258	67.65913335185753	53.91137545276552	49.59490201179763	67.43770864520646	55.0311532538494	60.2060719479039	61.789346050271156	69.69974659779761	88.32026635140764	79.19904560969499	85.06375877881716	125.73310509748923	105.03195774286735	81.6856224537101	101.35190533292639	0.825480536857865	0.2763148151335075	2.987463905831529	0.002813025092826069	0.09255390933405963	interleukin 6 [Source:HGNC Symbol;Acc:HGNC:6018]	protein_coding	7	22725884	22732002	45.63
HIF1B_normoxia_vs_Control_normoxia	ENSG00000165338	HECTD2	355.71851259397334	325.4334237469824	362.61608458697884	317.3367878668709	510.28023588544715	419.5809399975437	384.24454953046757	328.4520273055765	361.081075529847	350.66612317228044	317.27311772649796	333.62162833042174	393.53734583810717	391.1930844000139	333.0971398779954	356.23296593567125	312.1376642574116	280.07898282384184	326.07004987956486	0.37716045931697184	0.1265351522671855	2.9806773260965307	0.0028761166821281714	0.09440389672866048	HECT domain E3 ubiquitin protein ligase 2 [Source:HGNC Symbol;Acc:HGNC:26736]	protein_coding	10	91409280	91514829	36.7
HIF1B_normoxia_vs_Control_normoxia	ENSG00000144647	POMGNT2	1173.5982885458004	1113.3708378069732	1111.364067744353	1115.9948963428762	1329.6067530674786	1256.2304503201203	1282.624655970552	1235.3632630276154	1109.3645360900045	1062.3411056521152	1050.275260879472	1140.2165258590799	1055.6025800746936	1314.0272412590384	1321.5092591566604	1235.679118593726	1189.5630847749558	1120.3333858089848	1081.3021713957094	0.21069024164824993	0.07076878853619045	2.9771633230729257	0.002909289827612514	0.09487138237263089	protein O-linked mannose N-acetylglucosaminyltransferase 2 (beta 1,4-) [Source:HGNC Symbol;Acc:HGNC:25902]	protein_coding	3	43079229	43106085	47.69
HIF1B_normoxia_vs_Control_normoxia	ENSG00000154153	RETREG1	53.279747202741206	39.806293120040195	36.27228962952257	42.78062716123262	68.68329875031161	66.79881524390397	63.57776238082237	48.758698379766415	42.43341221431921	37.62788261824492	47.57200528771101	43.239482158212255	57.101542247505584	93.21106899196222	89.80281092287198	76.48857128618573	33.38741225932649	30.15407138589527	41.33940561150729	0.7364251052087818	0.2473734208076269	2.976977489353928	0.0029110538327092443	0.09487138237263089	reticulophagy regulator 1 [Source:HGNC Symbol;Acc:HGNC:25964]	protein_coding	5	16473038	16617101	42.4
HIF1B_normoxia_vs_Control_normoxia	ENSG00000187240	DYNC2H1	1097.205286395321	802.7741819558481	989.224864574893	881.0414585269943	1140.9415980843007	1092.1398411094024	1328.4368161652715	1289.8511190304166	1239.0375958656784	1000.0649327894681	1175.162954428937	1441.8806189814923	1452.4116639311278	828.2927370770926	1041.709426309598	997.6441344401145	912.9354720045338	1211.3280074876411	924.8177323529709	0.4147697681300189	0.13932127439439232	2.9770741757348826	0.0029101359266255774	0.09487138237263089	dynein cytoplasmic 2 heavy chain 1 [Source:HGNC Symbol;Acc:HGNC:2962]	protein_coding	11	103109410	103479863	35.1
HIF1B_normoxia_vs_Control_normoxia	ENSG00000138796	HADH	2384.148883660084	2330.684392308275	2192.182026297285	2120.1785141600476	1954.33687035907	2058.555587178868	1904.4704695129828	2371.4701598047127	2293.0475058430375	2235.4918523316683	2775.6968604897625	2634.0698012957555	2591.947804607948	2686.041761361843	2587.727360753369	2607.76690693676	2507.920349997519	2438.4226743039944	2624.669008338611	-0.1657120427437886	0.055739765388424116	-2.972959100007321	0.0029494375059555484	0.09589506860379825	hydroxyacyl-CoA dehydrogenase [Source:HGNC Symbol;Acc:HGNC:4799]	protein_coding	4	107989714	108035241	43.13
HIF1B_normoxia_vs_Control_normoxia	ENSG00000060762	MPC1	464.1283987922457	427.2548773687649	381.4309218002348	362.75616294797595	503.8064272907265	479.9748355217762	444.4130298612384	481.1110045618169	417.13884801383216	477.7855559384813	454.88439807218265	474.7995975142331	444.61890748866074	601.7079686036318	570.4712648055961	551.0383178927407	434.8935237079353	433.2874173687598	412.93811950183596	0.2874664327692168	0.09680969353063394	2.9693971986209466	0.002983846320437623	0.09655726692936148	mitochondrial pyruvate carrier 1 [Source:HGNC Symbol;Acc:HGNC:21606]	protein_coding	6	166364919	166383013	38.93
HIF1B_normoxia_vs_Control_normoxia	ENSG00000170412	GPRC5C	419.49934857202436	365.6189605013258	330.07772944404803	408.4337185377231	291.40511451757425	255.64271977253281	319.9559955299859	330.0701020253246	314.78945690243347	294.5754055366913	692.8375338441241	665.1660790323162	660.4244819218176	392.45621171197524	365.3640725478189	337.82987135506187	566.9538445193447	496.52879512150736	462.8581814748329	-0.3557975460453068	0.11979498853537124	-2.9700536758284533	0.0029774771949347793	0.09655726692936148	G protein-coupled receptor class C group 5 member C [Source:HGNC Symbol;Acc:HGNC:13309]	protein_coding	17	74424851	74451653	54.5
HIF1B_normoxia_vs_Control_normoxia	ENSG00000022840	RNF10	4218.634211480633	3649.7174199426554	4056.5549345408986	4106.976440991317	5223.818929827589	4398.052112846611	4695.965001653567	4094.0571402141595	4385.085413327364	4174.211287919342	3722.394698044357	3890.0716279648655	4443.547730295411	3900.7200623756225	4270.693252163324	4843.38109014919	3758.200410334114	3912.6711032944395	4409.297150766571	0.27664194651899854	0.09343448500896087	2.9608120223755403	0.00306829146977209	0.09836268982303317	ring finger protein 10 [Source:HGNC Symbol;Acc:HGNC:10055]	protein_coding	12	120533480	120577588	45.25
HIF1B_normoxia_vs_Control_normoxia	ENSG00000100726	TELO2	2136.0614799700325	2334.6312083078205	2457.162046366592	2704.8905797762027	2058.774345310016	2104.5726068454087	2240.7286145087814	2252.0832455545883	2264.070649308727	2209.0951018000633	1919.9487514369264	1973.0650808166022	2385.4458688473032	1889.4618821250112	1879.4961105814166	1856.6053430327845	1942.2298007765626	2003.6008989308161	1973.2445051349598	-0.22795569652960687	0.07697517277108494	-2.9614184460166157	0.0030622558057874743	0.09836268982303317	telomere maintenance 2 [Source:HGNC Symbol;Acc:HGNC:29099]	protein_coding	16	1493344	1510457	63.09
HIF1B_normoxia_vs_Control_normoxia	ENSG00000134202	GSTM3	488.91333330140026	451.5942176588595	446.4930028955915	466.28321021700697	374.2949652085057	391.13482449638	355.2945455238938	420.5707356369908	464.7396159313711	374.3037042797655	607.8244546069366	659.3405253117469	687.9791238700709	450.24668369502666	444.4292618113623	443.40930757259804	593.6562900962905	610.6156712660527	558.2298593467551	-0.28641792305805824	0.09674449412713872	-2.960560449896574	0.0030707985236455952	0.09836268982303317	glutathione S-transferase mu 3 [Source:HGNC Symbol;Acc:HGNC:4635]	protein_coding	1	109733932	109741038	47.16
HIF1B_normoxia_vs_Control_normoxia	ENSG00000144560	VGLL4	1328.2380849069389	1207.8987739724578	1278.6617797013055	1260.6332118343719	1138.024551594303	1053.0619631917477	1100.8306969224507	1162.0611155578897	1137.3829761038166	1288.344727291818	1719.1095236608646	1621.8082033455817	1707.1341930056644	1204.5514138622095	1191.1733135511515	1170.9385460771025	1520.4137750369264	1536.19289026654	1610.0638733486987	-0.18839281249415762	0.06364408448260145	-2.960099340350462	0.003075398576594508	0.09836268982303317	vestigial like family member 4 [Source:HGNC Symbol;Acc:HGNC:28966]	protein_coding	3	11556069	11771350	44.93
HIF1B_normoxia_vs_Control_normoxia	ENSG00000168615	ADAM9	5417.207939028934	4881.575257235048	5165.8361376293415	5103.081625985481	5454.800938714754	5557.640564375505	5871.8022571079455	4961.72168726905	4989.368569675342	5064.7196127559655	5322.034203775222	5704.5542684359625	5469.903334323382	5531.06449714511	5686.671958179945	5599.679001671909	5429.485879525321	5544.717032636739	6171.086076078782	0.15676822480736574	0.05294705666579306	2.9608487171799167	0.003067925942510915	0.09836268982303317	ADAM metallopeptidase domain 9 [Source:HGNC Symbol;Acc:HGNC:216]	protein_coding	8	38996754	39105445	37.5
HIF1B_normoxia_vs_Control_normoxia	ENSG00000176619	LMNB2	6253.413294720034	7233.133968339953	6597.811566572675	7621.839966352716	6276.3877410698215	5988.664234115335	6749.98592662773	6747.227053418675	6828.8628372960375	6713.424154203415	5947.26742286075	6226.337455170163	6241.228085581091	4900.02438419797	5141.709164634386	4954.964890869646	5822.319035580437	6326.954950916312	6243.296467153503	-0.1747449587503214	0.05910329891109196	-2.9566024565428597	0.0031104887133901254	0.09925417929293363	lamin B2 [Source:HGNC Symbol;Acc:HGNC:6638]	protein_coding	19	2427638	2456959	59.73
HIF1B_normoxia_vs_Control_normoxia	ENSG00000139725	RHOF	3271.739763745699	2769.162192599459	2892.650833488147	2789.883252393677	3433.2806181648734	3170.931033446154	3254.567007883221	2844.9643350002543	3096.507928825598	2799.3347620673703	3387.6545751640124	3457.0535099287517	3665.248711886621	3284.6758426011183	3740.8738164890733	4148.771390777633	3202.024533673503	3461.2854014109266	3492.4460016221874	0.22211328596009244	0.0752072794737467	2.9533482332335605	0.0031434713521914476	0.10007444793215041	ras homolog family member F, filopodia associated [Source:HGNC Symbol;Acc:HGNC:15703]	protein_coding	12	121777754	121803403	56.89
HIF1B_normoxia_vs_Control_normoxia	ENSG00000043355	ZIC2	664.3761609866189	804.4460936391631	765.5397066260862	803.0836688974326	597.5801715721838	603.1197067549958	660.5159977508567	725.3014066046209	813.3678447721345	810.4864884680543	529.1089332469024	658.5266213418637	703.6371750117376	422.47056372433957	509.2265690856651	489.0321948231563	583.7574902138977	743.9940077431337	735.5762574829163	-0.350217621965161	0.11861896728459057	-2.9524588687820814	0.0031525406633968293	0.10013138970830622	Zic family member 2 [Source:HGNC Symbol;Acc:HGNC:12873]	protein_coding	13	99981784	99986765	56.62
HIF1B_normoxia_vs_Control_normoxia	ENSG00000248098	BCKDHA	1602.7117576020687	1294.1642676369331	1402.0726831653717	1310.582620147254	1192.500545148238	1133.7915854173855	1069.3674918370057	1291.7938840053178	1350.0038415800282	1337.4114120461668	2206.2724982537375	2301.919488041121	2368.6790886927333	1419.4107172273254	1295.364978544286	1582.726777272507	2166.5182486369426	2210.3585598137356	1915.872949371146	-0.23904481136472783	0.08105750218682263	-2.9490769505057473	0.0031872460551481425	0.10100044930058158	branched chain keto acid dehydrogenase E1 subunit alpha [Source:HGNC Symbol;Acc:HGNC:986]	protein_coding	19	41397808	41425002	52.33
HIF1B_normoxia_vs_Control_normoxia	ENSG00000138111	MFSD13A	414.1565395169899	553.1359025344304	393.15452696879436	426.8747357651929	298.73974793533137	357.9366031899063	355.5335713616569	471.27139441689354	440.76792394135646	408.9217884918562	422.58620842807306	447.3559443598523	371.96733503709544	419.6465514453621	436.515118410618	482.07140557582636	364.6440789076233	464.7637861551036	338.931088380845	-0.43782136656686577	0.14855858198502583	-2.94712941330442	0.003207389412154784	0.10140511858704539	major facilitator superfamily domain containing 13A [Source:HGNC Symbol;Acc:HGNC:26196]	protein_coding	10	102461395	102477045	53.46
HIF1B_normoxia_vs_Control_normoxia	ENSG00000198915	RASGEF1A	887.8358445586371	852.007549287396	760.4211568560034	841.0929366614125	1057.7540275869926	941.1147424962799	1187.092500568197	1049.5709004683647	965.1976311813154	921.9838192572134	793.4893547808066	605.7169786433675	557.002858907048	1123.2691248676397	983.4734447065715	886.5516489250616	767.1843225838419	812.0969997866107	876.0252044913456	0.37557980319989337	0.12747084885373794	2.9463976005277845	0.0032149884827338375	0.10141223991522584	RasGEF domain family member 1A [Source:HGNC Symbol;Acc:HGNC:24246]	protein_coding	10	43194535	43267065	56.42
HIF1B_normoxia_vs_Control_normoxia	ENSG00000124107	SLPI	643.4312337023119	480.5053607945213	550.2657715301212	454.4371705910534	446.45843479976753	367.49840422295824	375.1968042505459	492.8360992405438	434.08753856910226	531.5776156245007	982.7852880825179	951.3669176063236	1066.7987186802936	552.8182046901708	631.8422085035417	640.0408591660157	895.0597950832229	868.3088248917742	859.8781903146405	-0.319145331353362	0.1084075357714906	-2.9439404657816413	0.003240623299917038	0.10198693877290393	secretory leukocyte peptidase inhibitor [Source:HGNC Symbol;Acc:HGNC:11092]	protein_coding	20	45252239	45254564	51.29
HIF1B_normoxia_vs_Control_normoxia	ENSG00000103196	CRISPLD2	119.13453656639855	107.78311746842816	104.66666035398104	103.71562602259614	72.0443917139894	69.5120739713854	70.14540277287597	87.95765888150444	87.97519926803427	107.99414238956959	204.1715743415027	184.8533546465497	176.3353814649677	55.57989202679354	44.26268495043037	76.01121137927939	217.86253807478425	191.2860294390196	182.26471902948225	-0.5796562481028542	0.19696889348288987	-2.9428821874008615	0.0032517213850607723	0.10205535578597327	cysteine rich secretory protein LCCL domain containing 2 [Source:HGNC Symbol;Acc:HGNC:25248]	protein_coding	16	84819985	84920768	50.35
HIF1B_normoxia_vs_Control_normoxia	ENSG00000186318	BACE1	363.39222490270373	323.997003904557	306.29929296794785	359.8103005303687	419.8613213536379	429.62546639522884	454.4022333484055	338.3264868761606	310.7315169157701	330.929577255872	351.9657893823777	334.3547310694777	292.6641191152766	317.17313297969065	462.11781901582304	334.36824323443426	369.5039559515378	411.56040747863443	393.3686504734665	0.3946364058209138	0.1341242623022536	2.9423193018693903	0.0032576384199841683	0.10205535578597327	beta-secretase 1 [Source:HGNC Symbol;Acc:HGNC:933]	protein_coding	11	117285232	117316259	49.53
HIF1B_normoxia_vs_Control_normoxia	ENSG00000118496	FBXO30	981.3155569266821	1136.8266377417187	1235.2078359773213	1165.7991434364576	969.8902069729278	982.3145081942938	957.2886490411556	1192.0361690350994	1079.9294840961854	1133.198765162031	813.1586701632035	860.458587495754	776.8236141172323	848.8217662169623	937.0108647973404	724.4075400818366	839.5844758264749	968.6522720840954	1042.2708342401875	-0.28138779026034416	0.09572504874118559	-2.939541885438366	0.003286978402030077	0.10274048627981738	F-box protein 30 [Source:HGNC Symbol;Acc:HGNC:15600]	protein_coding	6	145793502	145814795	35.27
HIF1B_normoxia_vs_Control_normoxia	ENSG00000106460	TMEM106B	1536.787816578455	1572.8706698520919	1680.9358091066435	1654.0923422881644	1245.2886959493037	1519.1316750857134	1360.1202471990478	1632.033820878202	1465.474117073131	1504.2316490012429	1577.3482386048183	1630.0822007470092	1385.730125564318	1632.652190121329	1614.1727262880036	1430.321114844259	1644.572524002657	1558.462727242834	1554.6598245634207	-0.2502483934664084	0.08517836090767021	-2.9379338930654844	0.0033040746835634118	0.10304067828355465	transmembrane protein 106B [Source:HGNC Symbol;Acc:HGNC:22407]	protein_coding	7	12211270	12243367	34.58
HIF1B_normoxia_vs_Control_normoxia	ENSG00000152377	SPOCK1	623.5485380757493	612.1283549087002	656.3491112779228	987.2887822570029	382.60810090876987	671.8242329033177	456.69960591632616	586.4994496088561	808.6827896496338	689.4808550692547	595.1220904040208	731.2619629570943	557.1018645838142	344.6675260184286	336.39055756296784	387.82322318107083	803.9309122751501	848.325457364492	767.6888085166647	-0.5812800007143173	0.19807312856127096	-2.934673698227102	0.003338986113175316	0.1038938371368781	SPARC (osteonectin), cwcv and kazal like domains proteoglycan 1 [Source:HGNC Symbol;Acc:HGNC:11251]	protein_coding	5	136975298	137598379	42.8
HIF1B_normoxia_vs_Control_normoxia	ENSG00000204536	CCHCR1	364.98109139339476	481.892808219893	369.0788755684019	444.1072674134923	302.5288116216681	227.27295776123745	374.61768726035706	262.0355923721954	323.7840796513053	388.4560385883812	378.1775553798419	364.1730492839753	435.0671877981687	322.63545496628683	384.2294831566751	403.0004143568796	368.75772384385886	384.5043657620621	355.3402920764259	-0.5199826379557934	0.17767211004712335	-2.92664187878379	0.003426431799291486	0.10637407795859098	coiled-coil alpha-helical rod protein 1 [Source:HGNC Symbol;Acc:HGNC:13930]	protein_coding	6	31142439	31158238	51.86
HIF1B_normoxia_vs_Control_normoxia	ENSG00000070371	CLTCL1	1538.172151855383	1282.6800258595006	1414.1787022665849	1380.341266024302	1647.8277279661818	1654.03386858696	1721.4178064112407	1384.4211174900558	1353.198734567922	1325.1327566711143	1363.5992499130907	1598.983914145048	1817.63092519337	1649.5746945203596	1615.3324904951191	2036.526343339225	1358.3131376036704	1531.9710159396266	1551.9349564035206	0.30163696172574395	0.10309600625474473	2.925787066672739	0.003435860185979075	0.10642654310308608	clathrin heavy chain like 1 [Source:HGNC Symbol;Acc:HGNC:2093]	protein_coding	22	19179473	19291719	46.42
HIF1B_normoxia_vs_Control_normoxia	ENSG00000223784	LINP1	78.22986901477168	45.83479667808161	39.535610688347774	47.2032282055612	76.69990282500495	79.49214742269524	59.29491619439468	44.37878451958593	58.047150141697756	57.1530209878694	117.96859966943583	120.58334728014131	112.17809180176073	89.99189073300572	86.14232849448425	84.41802984414333	80.3846989011074	98.00934675583933	110.82175112273374	0.6807433798933953	0.23281380654851633	2.923982000833505	0.0034558472896928285	0.1068050961239224	lncRNA in non-homologous end joining pathway 1 [Source:HGNC Symbol;Acc:HGNC:53170]	lncRNA	10	6709530	6740532	44.16
HIF1B_normoxia_vs_Control_normoxia	ENSG00000092445	TYRO3	1945.9449338739494	2015.182554115476	2066.7929427272497	2162.1849700142966	1890.380588322729	1685.5497021233664	1712.1492271913123	2007.9139977705577	1885.227044238053	1757.434919034588	1945.256100446292	1817.0251674784415	1661.0053203695281	2313.29641722471	2002.6124434005808	2132.0201042713497	2156.3341763137273	1948.4257855497688	1868.2173491390608	-0.24186151940026143	0.08282535682604975	-2.9201385743283943	0.0034987577099056854	0.10788882238639662	TYRO3 protein tyrosine kinase [Source:HGNC Symbol;Acc:HGNC:12446]	protein_coding	15	41557675	41583589	53.18
HIF1B_normoxia_vs_Control_normoxia	ENSG00000174951	FUT1	50.73515112157645	27.102259609659896	34.04261483581964	34.324026306597524	52.012709052522915	58.30597211854378	66.74609241075937	50.149204347961216	47.49604494639081	39.38813211751752	58.534288951087944	34.04700898154749	45.76406543933193	58.85201067816069	79.83288291839993	117.36177534810467	33.81446315448179	34.21870114366626	41.24046782782271	0.8935388742170323	0.30608336602206276	2.919266361415488	0.003508562893614457	0.10794913976706852	fucosyltransferase 1 (H blood group) [Source:HGNC Symbol;Acc:HGNC:4012]	protein_coding	19	48748011	48755390	55.87
HIF1B_normoxia_vs_Control_normoxia	ENSG00000103202	NME4	3875.3709141067143	3858.4368958212776	3769.291250421534	3769.4452866707747	3549.223829307792	3325.0126272024527	3333.528576922602	3824.5471306714285	4029.564120971805	3902.6446674435056	4260.681654192195	4191.238745026973	4220.828773465648	4092.785496017535	3812.512562730992	3999.187464635078	4129.909870877339	4074.372119471133	3613.46538207079	-0.15965359221606415	0.054712692818043265	-2.918035724306614	0.0035224399166831517	0.10813418788871292	NME/NM23 nucleoside diphosphate kinase 4 [Source:HGNC Symbol;Acc:HGNC:7852]	protein_coding	16	396725	410367	58.71
HIF1B_normoxia_vs_Control_normoxia	ENSG00000143891	GALM	521.9498422519644	478.8272340429735	459.76223468269836	497.5955343561491	598.2814080868194	626.8659391780519	532.6333426939298	494.23241356914104	485.70832417699825	467.8417085230239	541.9363769443371	482.34158468800024	458.61565434966843	601.8018282925732	530.7411623285817	587.1420162954369	551.9606131623744	479.598808599342	519.2109765652588	0.2860485777633618	0.09821397649994458	2.912503779576863	0.0035854386139250113	0.10982302284478994	galactose mutarotase [Source:HGNC Symbol;Acc:HGNC:24063]	protein_coding	2	38666081	38741237	45.25
HIF1B_normoxia_vs_Control_normoxia	ENSG00000008513	ST3GAL1	333.968653510082	220.55435223682252	225.73436506120487	227.69992607978452	376.77588604182046	384.13812969041066	271.0021561561162	227.79181036779553	362.8578610200106	405.7287751394017	400.34328230955316	381.73774390052006	372.27208500935916	341.1699241144478	320.03690677394525	520.7916427729092	370.98957206391924	304.7049754159337	297.1063690275209	0.6110313333282622	0.20995394344139554	2.910311296433541	0.0036106892981782354	0.10986312037917413	ST3 beta-galactoside alpha-2,3-sialyltransferase 1 [Source:HGNC Symbol;Acc:HGNC:10862]	protein_coding	8	133454848	133571926	49.39
HIF1B_normoxia_vs_Control_normoxia	ENSG00000054277	OPN3	1459.2091856050108	1505.4508781296267	1424.4982009098342	1416.3915450381455	1264.1448710780305	1182.4966631500733	1090.2733058779465	1863.2770823085723	1752.626119452937	1690.2929000120412	1518.585401867454	1439.9840870477346	1242.5640195074193	1391.2919190293765	1200.5540909773056	1125.7690333612018	1875.2293541952795	1784.2355450906064	1498.1003238566107	-0.2981525148807262	0.10241823346146466	-2.911127294466639	0.003601272667089263	0.10986312037917413	opsin 3 [Source:HGNC Symbol;Acc:HGNC:14007]	protein_coding	1	241590102	241677376	39.62
HIF1B_normoxia_vs_Control_normoxia	ENSG00000116171	SCP2	984.8131645326192	896.2722292558129	895.0241243036014	908.7360540813713	1068.2421459120762	1020.6522689776552	1003.840895641318	931.5466082798641	960.0661702229651	891.5219335455106	1045.1545002992154	1041.7346639189361	1090.4795075695345	918.0374598657341	1070.6758471364951	1034.0637160648203	990.6966487685694	976.5384560946623	983.3537316490043	0.19353093072129002	0.06649840691731254	2.910309279467944	0.0036107126017150227	0.10986312037917413	sterol carrier protein 2 [Source:HGNC Symbol;Acc:HGNC:10606]	protein_coding	1	52927276	53051698	40
HIF1B_normoxia_vs_Control_normoxia	ENSG00000135679	MDM2	1838.9402848102152	1519.198253938711	1548.8253522259165	1594.2257989756515	1879.240043264628	2101.99818557093	1897.2929506580604	1566.013908975532	1645.9417889724123	1480.7112512246738	1459.0473385458918	1813.7292613037819	2307.2760472517007	2145.0957210630822	2066.19105209298	2167.42088931652	1851.6977526260869	2054.642028749496	2002.377501827817	0.3343671466654969	0.11494586733292607	2.9089096843912188	0.0036269162080527226	0.10986999693689228	MDM2 proto-oncogene [Source:HGNC Symbol;Acc:HGNC:6973]	protein_coding	12	68808177	68845544	39.04
HIF1B_normoxia_vs_Control_normoxia	ENSG00000168765	GSTM4	18.548316909149193	20.508422740141707	35.56980582148138	19.70062794135214	8.96737216937338	11.143839531791008	8.686391837477379	22.328209460146176	28.625036451580648	19.696212469428566	17.59632837652706	21.787827607823154	12.576026305787549	13.88081600858289	12.443704473045244	17.459975966539847	24.78542432442557	12.745111500844652	25.368571378337123	-1.373261380942986	0.4719775171365331	-2.9095906713406663	0.003619023939350279	0.10986999693689228	glutathione S-transferase mu 4 [Source:HGNC Symbol;Acc:HGNC:4636]	protein_coding	1	109656099	109665496	49.62
HIF1B_normoxia_vs_Control_normoxia	ENSG00000165389	SPTSSA	2553.066265287272	2521.5104009510933	2419.9842199736745	2323.1183434166805	2306.912694940949	2172.0707371561016	1969.0273353666828	2383.6145505925215	2397.9212217171603	2328.1038482691038	3134.291939254348	3103.0795640901792	3121.989678769776	2474.4323296694706	2385.2749524713317	2497.294781910633	2919.6760803042703	2684.2619195691027	2812.6281767478154	-0.17290353652247908	0.059461359742751276	-2.907830181995748	0.0036394591315823477	0.11000765150912534	serine palmitoyltransferase small subunit A [Source:HGNC Symbol;Acc:HGNC:20361]	protein_coding	14	34432788	34462240	41.75
HIF1B_normoxia_vs_Control_normoxia	ENSG00000134996	OSTF1	648.2561313780227	586.036536853218	612.5185532375144	568.756514240331	768.9989809290404	649.8137343682398	682.1657213925547	576.9949229254488	601.7512439677175	613.8747922223592	615.0908458333381	622.9735519471194	646.8907718817682	744.3720123486576	696.2007577063662	768.6626508072613	678.0776924690224	645.0683433151506	590.3627383593014	0.24933651833577147	0.08585120500206249	2.9042867637068275	0.003680908464057037	0.1109606879334997	osteoclast stimulating factor 1 [Source:HGNC Symbol;Acc:HGNC:8510]	protein_coding	9	75088514	75147265	40.26
HIF1B_normoxia_vs_Control_normoxia	ENSG00000180957	PITPNB	4146.9716021678005	4135.551140605381	4254.598213980789	4135.760578530449	4586.81414410322	4603.158248910801	4471.196015500278	4480.87100537776	4368.493517581663	4240.718379092674	3846.190517344676	3734.545626851418	3547.7403800186316	4111.004514994585	4011.4736416206238	3805.583022327535	4075.4606081740167	4086.5252004063727	4149.80408359954	0.12550183562534423	0.04323067090163666	2.9030739752084873	0.003695193417693802	0.1109606879334997	phosphatidylinositol transfer protein beta [Source:HGNC Symbol;Acc:HGNC:9002]	protein_coding	22	27851669	27920134	39.71
HIF1B_normoxia_vs_Control_normoxia	ENSG00000242474	LINC03015	73.84340436043482	103.59351886383146	92.71429719901217	84.30607623760528	63.91789277307001	52.89963093647272	62.011190671224156	55.96454161788019	57.013928758898246	68.55878359679639	64.95337690080444	92.818564529503	79.77197773945699	59.48480486158059	60.675963901980275	70.50225458865873	75.64024224622857	83.37621855038729	100.97801451443627	-0.6480984056293914	0.223213090870448	-2.9034963993466905	0.003690212141413512	0.1109606879334997	long intergenic non-protein coding RNA 3015 [Source:HGNC Symbol;Acc:HGNC:56143]	lncRNA	7	135853	149527	48.82
HIF1B_normoxia_vs_Control_normoxia	ENSG00000175087	PDIK1L	276.203965895625	280.08659961305347	287.20455026949884	367.56243216551076	217.69446720494116	244.67278587102473	236.55713251792218	329.4129927949277	377.78648991044776	396.1948888814635	304.6250356055839	279.58011827270604	241.44524316348313	223.23652928952012	217.8887569948384	257.6694905863516	230.81137130684846	215.65158736506527	263.59091430806313	-0.42078482602850703	0.14501659300202566	-2.901632270609401	0.0037122402416322133	0.11122971686964668	PDLIM1 interacting kinase 1 like [Source:HGNC Symbol;Acc:HGNC:18981]	protein_coding	1	26111165	26125555	43.08
HIF1B_normoxia_vs_Control_normoxia	ENSG00000105088	OLFM2	315.1369216806766	370.76620099372553	376.96108503297614	422.79267557356127	277.6380193440687	260.5043982325879	364.06875065297305	319.99904889590965	332.27885442686056	302.3810665576359	349.0777404736428	341.881334408092	296.4578770964712	254.52870231325693	291.7594334323495	266.06438640866116	286.6785024416557	295.9791614023783	262.6473525653727	-0.37927751339749693	0.1308649158706838	-2.8982367877138735	0.003752671505235933	0.11219672002502126	olfactomedin 2 [Source:HGNC Symbol;Acc:HGNC:17189]	protein_coding	19	9853718	9936515	50.51
HIF1B_normoxia_vs_Control_normoxia	ENSG00000173546	CSPG4	1261.1460790955787	1310.354193173307	1249.5718614019238	1355.0963008814545	1480.8594061792703	1598.832423934462	1686.0556157238902	1052.4625952985878	1157.3893882224475	1118.8494036903437	1007.2693111085675	1089.334617466569	1113.4364681869438	1258.2522246704177	1424.4406919076782	1476.1157232846397	926.209978054075	1168.8777008335921	1227.2215197022456	0.28346059649465416	0.0978296385292897	2.897492015262711	0.0037615931338561316	0.11221950188703553	chondroitin sulfate proteoglycan 4 [Source:HGNC Symbol;Acc:HGNC:2466]	protein_coding	15	75674322	75712848	59.29
HIF1B_normoxia_vs_Control_normoxia	ENSG00000130021	PUDP	1453.698126059018	1213.4977962805958	1350.7310121257074	1288.152314555358	1585.3944723515444	1474.2014783161296	1405.9409534084257	1374.9824027249451	1382.8822503520257	1245.8893265481865	1576.746938807519	1455.727915196166	1399.5055840318412	1742.4733654767206	1609.0936020993772	1533.7915214737372	1491.352460847367	1514.6466243978987	1521.5562500687781	0.2127285357585696	0.07350918075709192	2.893904320081084	0.003804840828700363	0.11301938643005635	pseudouridine 5'-phosphatase [Source:HGNC Symbol;Acc:HGNC:16818]	protein_coding	X	6667865	7148158	41.18
HIF1B_normoxia_vs_Control_normoxia	ENSG00000172667	ZMAT3	1027.9049897904792	1338.9974499835616	1221.3980750599867	1316.6472364992367	1158.368108169284	1095.2846951545243	1040.7788889555904	1196.8932545453624	1127.5172928193128	1152.6572987152347	808.4775459794182	799.7305950305823	705.3082398579087	954.036661584789	906.9058084375195	968.0987708701788	811.2368878163688	989.0326718100102	910.9203349397585	-0.23742812137837818	0.08203898975099948	-2.8940887997159375	0.0038026060556249617	0.11301938643005635	zinc finger matrin-type 3 [Source:HGNC Symbol;Acc:HGNC:29983]	protein_coding	3	178960121	179072215	39.67
HIF1B_normoxia_vs_Control_normoxia	ENSG00000155111	CDK19	703.4977364936309	755.211871034765	675.2659464729178	707.0758378746128	619.0729367435574	582.3270674403669	481.86797225158773	555.8351168152648	464.78732245463124	593.5737837110178	951.833587872684	1049.6573593339074	943.1314816266375	434.13439156259477	563.6214343041926	455.91567802032233	900.5492137896866	939.0555176732638	990.0427379033455	-0.35001169762345463	0.12147551583999366	-2.8813353473179446	0.0039599407210054545	0.11712056932470541	cyclin dependent kinase 19 [Source:HGNC Symbol;Acc:HGNC:19338]	protein_coding	6	110609978	110815958	39.87
HIF1B_normoxia_vs_Control_normoxia	ENSG00000170345	FOS	412.7483389952185	222.52440474451336	194.32298399635283	199.6926719071663	265.4978314051832	282.9056088583262	242.85963743002426	232.0516513207368	288.83053075521804	216.86070294518967	669.5377595074746	661.7393626744758	655.5120396181184	440.9570443808539	415.3553753262264	491.23293820703265	598.8184155406219	682.525088335739	668.2460549606797	0.3594165310586227	0.1247331834166621	2.881482867778801	0.003958087516482318	0.11712056932470541	Fos proto-oncogene, AP-1 transcription factor subunit [Source:HGNC Symbol;Acc:HGNC:3796]	protein_coding	14	75278826	75282230	54.04
HIF1B_normoxia_vs_Control_normoxia	ENSG00000123411	IKZF4	71.4696805146606	110.39522611235088	89.25642375191183	99.13825228885524	50.22304069458347	54.478113255394604	76.5122956926509	74.40923039099744	98.31527400888321	89.67751911618232	69.84310648491923	78.3314412856981	49.877553898578086	38.29812312227972	39.468957568011774	53.80203207511713	72.12588125127806	65.94455382970017	76.35722443649858	-0.7055920757520473	0.2451085706643161	-2.8786919765379313	0.003993281512494332	0.11777143289947826	IKAROS family zinc finger 4 [Source:HGNC Symbol;Acc:HGNC:13179]	protein_coding	12	56007659	56038435	48.11
HIF1B_normoxia_vs_Control_normoxia	ENSG00000169105	CHST14	1008.9921690276674	974.9725698411669	1067.4461923473298	974.2000342632496	925.8587511124405	833.1156029758477	860.9866364691303	948.7274125732287	844.2202702134364	931.7271764837382	1158.2933527691625	1194.1185872245526	1223.05265279655	935.6445841389989	954.6226396711616	1000.385601558256	1136.5105885108546	1109.9455561448497	1088.03083340406	-0.2025032093271097	0.07035673704885664	-2.8782348048132023	0.003999073595874089	0.11777143289947826	carbohydrate sulfotransferase 14 [Source:HGNC Symbol;Acc:HGNC:24464]	protein_coding	15	40470984	40473158	61.75
HIF1B_normoxia_vs_Control_normoxia	ENSG00000076513	ANKRD13A	713.446006324318	539.0713517133505	677.1106581940393	626.3398128383906	714.5055745461115	782.0986176800056	694.2482665043391	583.4442912322536	599.4853161291055	616.9856023597605	770.6269419911855	833.2178742441604	734.9061171113927	733.2920181055578	751.860408787741	755.1757284228792	807.2424426295921	796.7596644600094	825.65742688785	0.25280634109327527	0.08794337790358048	2.8746489743713	0.004044769055535053	0.11785531529824912	ankyrin repeat domain 13A [Source:HGNC Symbol;Acc:HGNC:21268]	protein_coding	12	109999186	110039763	44
HIF1B_normoxia_vs_Control_normoxia	ENSG00000101098	RIMS4	434.2313287568164	434.6344983381351	462.68008007312983	435.6409184167823	311.9584145673691	384.1172168828962	347.8037436725267	399.93727259494256	358.98159927114784	322.8554167818963	608.6463785702689	472.386454668325	482.53658377901354	509.9835016463742	518.26076639241	566.1140424578514	392.96766000156833	399.2308531696707	407.4285163383877	-0.349689352492309	0.12164204671751017	-2.874740781897513	0.004043593233381727	0.11785531529824912	regulating synaptic membrane exocytosis 4 [Source:HGNC Symbol;Acc:HGNC:16183]	protein_coding	20	44751808	44810546	49.67
HIF1B_normoxia_vs_Control_normoxia	ENSG00000116584	ARHGEF2	1556.0864092821848	1714.5153880237444	1593.8452770306806	2063.0173919698	1388.6995333874606	1528.811011775388	1563.5864576295635	1671.6901887524168	1770.5506297754612	1848.7142853544442	1348.7349412176052	1487.8678722377383	1417.118887675805	1452.5874716143821	1393.5809828674614	1587.0895650712887	1430.1470769675184	1328.8396112403518	1420.1587944882172	-0.26224849079152596	0.09117905117683987	-2.8761923644379723	0.004025043323586448	0.11785531529824912	Rho/Rac guanine nucleotide exchange factor 2 [Source:HGNC Symbol;Acc:HGNC:682]	protein_coding	1	155946851	156007070	50.95
HIF1B_normoxia_vs_Control_normoxia	ENSG00000158769	F11R	851.3567103598559	824.0199478960488	1565.9423560595253	812.6660975576382	661.0223412303626	666.8937887663692	823.256026256336	936.6497130531525	822.1605073505599	672.5182804256494	1013.517366381703	868.1024040512528	1082.1784688293303	758.8343342731356	796.2606846802739	745.4085279303847	680.4893884127097	824.907948430949	769.5926048920261	-0.5654974925318653	0.1966827011751494	-2.875176561807944	0.00403801622586217	0.11785531529824912	F11 receptor [Source:HGNC Symbol;Acc:HGNC:14685]	protein_coding	1	160995211	161021343	47.23
HIF1B_normoxia_vs_Control_normoxia	ENSG00000159842	ABR	1390.8862835585574	1539.7838689091195	1395.6721426194376	1611.6920244667572	1233.9910315814739	1371.2108044806027	1304.6001486563846	1225.2123220807796	1376.5979155927266	1187.7856809014747	1493.5402191149267	1528.4633753594342	1558.954316722189	1416.3494883309702	1294.4791668587993	1439.9084134984982	1288.6191383976504	1367.3685259036124	1401.724520579195	-0.21969649015450016	0.07638187382794327	-2.876290920138793	0.004023786675990804	0.11785531529824912	ABR activator of RhoGEF and GTPase [Source:HGNC Symbol;Acc:HGNC:81]	protein_coding	17	1003519	1229738	55.27
HIF1B_normoxia_vs_Control_normoxia	ENSG00000085063	CD59	10437.98372669389	9145.374605112918	9224.15834289506	8268.291552429395	10154.129993672637	9916.743248439145	10165.281513279819	9744.212215791465	8421.577869350403	8342.139766301989	11749.398383593296	11071.47375323263	10660.618717425205	13398.007726185646	13217.15871114493	12915.725352413003	10852.59463312435	10546.748892215714	10090.07180388242	0.18339379084508292	0.063814688460524	2.8738491916094047	0.004055025385663907	0.11790436390916643	CD59 molecule (CD59 blood group) [Source:HGNC Symbol;Acc:HGNC:1689]	protein_coding	11	33703010	33736479	43.12
HIF1B_normoxia_vs_Control_normoxia	ENSG00000171067	C11orf24	1564.5546247467028	1569.5162868786895	1658.4025178227905	1556.941978789147	1865.9365963396665	1887.4351306516915	1804.3382707827896	1546.1564250881042	1628.7825447071264	1569.8343548199448	1276.5368353468505	1481.821030498798	1516.0700486465005	1288.9456565410114	1293.0998269543968	1481.4153943687127	1519.0947683564307	1537.0054125238564	1680.6501663241418	0.2168886765483469	0.07551095976760312	2.8722807552156135	0.004075207417485447	0.11824119749509991	chromosome 11 open reading frame 24 [Source:HGNC Symbol;Acc:HGNC:1174]	protein_coding	11	68261338	68272001	52.05
HIF1B_normoxia_vs_Control_normoxia	ENSG00000114019	AMOTL2	2847.4035275687784	2622.322174555037	2560.20843270758	2601.423884302053	2107.4122403532724	2415.835664498747	2293.2118734435912	2618.6964734040907	2452.7392570079946	2318.370599143108	3650.13098751623	3710.4415345073035	3865.2384189041218	2068.065696413693	2349.853238246816	2173.2886822358305	3633.686852020684	3931.700298603606	3880.6371883742527	-0.19074003291258998	0.0664453857451569	-2.87062872423	0.004096563658592127	0.11835586231485527	angiomotin like 2 [Source:HGNC Symbol;Acc:HGNC:17812]	protein_coding	3	134355347	134375479	54.88
HIF1B_normoxia_vs_Control_normoxia	ENSG00000146476	ARMT1	1367.20595433897	1180.4153377058196	1231.3477636196624	1179.3872625907197	1468.5555435317444	1339.4754284194157	1329.4142869559125	1384.092766537562	1330.597474479519	1305.4273800674584	1290.657775715877	1317.7216224369988	1214.1538803145418	1656.3492849039262	1448.8209230558446	1435.1386328899737	1569.3885917523037	1424.7629351787923	1504.0002879453907	0.20373694746379423	0.07098897661741066	2.869980061296249	0.0041049768286327325	0.11835586231485527	acidic residue methyltransferase 1 [Source:HGNC Symbol;Acc:HGNC:17872]	protein_coding	6	151452258	151470101	39.28
HIF1B_normoxia_vs_Control_normoxia	ENSG00000243989	ACY1	707.3893113022026	791.7967120726512	781.446056953125	676.9483798543795	692.2443336844442	470.9620216749762	577.0287730146736	717.3286742547641	632.9626595626745	579.5775805205901	778.597752189427	853.0158834296163	814.4050956669294	666.3697316892041	706.5664468050953	779.046070193778	713.6505630425635	822.4078043445035	678.6530644862511	-0.3744841049804783	0.13043359485428233	-2.8710709491587965	0.004090836967144002	0.11835586231485527	aminoacylase 1 [Source:HGNC Symbol;Acc:HGNC:177]	protein_coding	3	51983340	51989197	57.27
HIF1B_normoxia_vs_Control_normoxia	ENSG00000111596	CNOT2	1115.3472347158233	1298.2328983033988	1258.1948374980286	1277.170395782746	1076.0926834218226	1149.4843058958404	1060.7499094304785	1237.774441953016	1113.5954629125895	1185.7869879484283	1137.698994851144	1128.599169497713	1052.4110462965466	1005.138378071778	933.5712277791293	981.0679944714088	1028.381046913213	1179.8898175504773	972.4106263070628	-0.2226461862649606	0.07763313773072701	-2.867927186418974	0.004131706091105279	0.1183819872311894	CCR4-NOT transcription complex subunit 2 [Source:HGNC Symbol;Acc:HGNC:7878]	protein_coding	12	70243002	70354993	35.15
HIF1B_normoxia_vs_Control_normoxia	ENSG00000115758	ODC1	10482.600163083678	10385.235168785879	10692.819010818146	9304.715315155325	13085.974652688323	12641.53080387915	10603.270598316341	11711.509303032486	10597.169071546456	10292.997080785684	8767.662878887404	8388.769789177722	7705.666528544469	14133.670584009109	13270.165361462743	12334.408731495283	8846.901575351723	8394.736921988442	7529.599559581507	0.25805174254739255	0.08996594398462324	2.8683269592713674	0.004126488536846626	0.1183819872311894	ornithine decarboxylase 1 [Source:HGNC Symbol;Acc:HGNC:8109]	protein_coding	2	10439968	10448327	45.53
HIF1B_normoxia_vs_Control_normoxia	ENSG00000163328	GPR155	257.4126619059173	199.23007872132163	192.2658074791752	196.68128695399093	402.0349095155921	207.28580684913663	377.2215226330671	198.38217947473433	381.97620400620275	208.68946949683246	258.6875407508813	221.64408946920898	288.0142480248427	243.31965403592312	256.9774153021991	326.2606845313907	201.62544133996388	271.18275921690287	201.94881650514543	0.7334369913408456	0.2556426934896696	2.868992582299182	0.0041178145560931455	0.1183819872311894	G protein-coupled receptor 155 [Source:HGNC Symbol;Acc:HGNC:22951]	protein_coding	2	174431571	174487094	39.18
HIF1B_normoxia_vs_Control_normoxia	ENSG00000076067	RBMS2	864.7133014419214	871.6617174220622	887.0522266096106	821.7515039697818	1144.7266054792733	964.1799691137287	1147.288202281228	1094.5561954681489	915.9207935054139	1121.558086588995	689.3943658011017	728.2202641818998	554.8001836674667	875.4149466520047	799.1068732763147	818.944537162193	751.4421868884621	619.453618871242	759.3671490156595	0.3359440206465964	0.1171787738946815	2.8669357894846876	0.004144670946525047	0.11850656866436377	RNA binding motif single stranded interacting protein 2 [Source:HGNC Symbol;Acc:HGNC:9909]	protein_coding	12	56521820	56596193	44.05
HIF1B_normoxia_vs_Control_normoxia	ENSG00000221869	CEBPD	1819.5679868735192	1816.5065117238596	1554.0099631332985	1754.470101788947	1615.1050005310062	1413.0290053001481	1421.7590717838737	1781.6633771618015	1907.4291619913595	1861.42133249286	2117.7164051630402	2138.555655877626	2313.1002389986456	1423.8725832806551	1451.2146625140674	1388.6227250221318	2186.878447630629	2362.044259748212	2244.8252595811823	-0.20764662605212109	0.07247670749609009	-2.8650118531298214	0.004169936333084461	0.11898160661599708	CCAAT enhancer binding protein delta [Source:HGNC Symbol;Acc:HGNC:1835]	protein_coding	8	47736913	47738164	65.97
HIF1B_normoxia_vs_Control_normoxia	ENSG00000169139	UBE2V2	4032.3752937100367	3440.072289260708	3738.4595840184384	3638.9780267207557	4644.13964094987	4049.6528897507715	3753.4529310432326	4068.817708534387	3866.9608425161787	4105.8493969478895	4060.012805442933	4085.5157851514005	4166.656272176128	4120.096812064363	3634.7534279925617	3735.3854876318105	4409.176589232089	4528.057675001649	4536.717122345495	0.20089776890311792	0.07023268389224448	2.8604597997614367	0.00423027181498011	0.12045326764269453	ubiquitin conjugating enzyme E2 V2 [Source:HGNC Symbol;Acc:HGNC:12495]	protein_coding	8	48008415	48064708	42.29
HIF1B_normoxia_vs_Control_normoxia	ENSG00000165795	NDRG2	146.87305179630852	126.21059484190741	122.13442319112494	125.08096913872521	222.37117186557492	145.7221715614319	184.40212312227882	148.33962983399238	138.26710114876653	139.7069339541692	122.88725416499753	150.21821506681775	156.2196845702903	150.6663443049304	183.28873350320478	144.62851724081156	99.69100368182991	154.54942457026405	129.3306365724356	0.5554452077158533	0.1944162242159527	2.856989996364082	0.0042767931691867845	0.12152631499137571	NDRG family member 2 [Source:HGNC Symbol;Acc:HGNC:14460]	protein_coding	14	21016763	21070872	48
HIF1B_normoxia_vs_Control_normoxia	ENSG00000066926	FECH	1305.5595122086595	1267.994547077394	1619.4126894420915	1521.372785643846	1277.4315901683024	1191.9975541572742	1179.0921230795434	1529.3000765397921	1404.967107955077	1334.9467669384453	1406.2496319606498	1309.1209065611877	1165.2701027378089	1146.3656993897628	1059.0095648399088	1105.8855196883158	1295.1164602712322	1414.226105954426	1272.3119873508128	-0.272558412272126	0.09543837538495424	-2.8558576272149594	0.004292075508105795	0.12170910198552369	ferrochelatase [Source:HGNC Symbol;Acc:HGNC:3647]	protein_coding	18	57544377	57586732	42.66
HIF1B_normoxia_vs_Control_normoxia	ENSG00000162924	REL	380.389104104044	509.80205629022805	429.4446185951353	535.2499497728916	300.3156085993794	349.8055404485513	413.9850425654875	414.85656677725217	345.41901909418317	433.7086875186259	365.7365063563704	355.3259609743232	327.07092933317705	178.46142856600923	229.810555285628	317.76846279408124	457.805782600003	453.7830636625008	428.65409463896475	-0.4702594854824577	0.16502607420352444	-2.849607177242143	0.004377325491670681	0.12387110594021991	REL proto-oncogene, NF-kB subunit [Source:HGNC Symbol;Acc:HGNC:9954]	protein_coding	2	60881491	60931612	37.63
HIF1B_normoxia_vs_Control_normoxia	ENSG00000145916	RMND5B	945.9008227958784	956.9740578087063	917.8599495769976	955.4687287434272	828.7316462317723	806.6041399696409	846.381234958837	896.7102359942816	953.8727064887029	905.1185726373401	994.5111087697999	921.0663357751777	952.2583583705647	1024.4253425137056	1066.9883572466078	1022.1348197463221	1039.8691643584755	1000.8015416318392	936.4385095036137	-0.19072597375404235	0.06695100535152045	-2.848739503651247	0.004389280258602446	0.12395435605043006	required for meiotic nuclear division 5 homolog B [Source:HGNC Symbol;Acc:HGNC:26181]	protein_coding	5	178130996	178150568	49.48
HIF1B_normoxia_vs_Control_normoxia	ENSG00000104221	BRF2	295.8563682680676	256.49174857309663	234.7329179687215	285.4300252801294	353.2720950899005	342.2818731698597	314.228886145036	307.05326949579245	257.5193783598595	325.261168172588	295.82714815000855	278.65535816523123	333.87293458009003	316.9299072132231	351.36127177138957	306.88252319624956	274.07311450381735	258.8147208461446	232.72628814407918	0.3695726867660765	0.12980117858303794	2.8472213488389024	0.004410268534962831	0.12429185074045865	BRF2 RNA polymerase III transcription initiation factor subunit [Source:HGNC Symbol;Acc:HGNC:17298]	protein_coding	8	37843268	37849861	49.8
HIF1B_normoxia_vs_Control_normoxia	ENSG00000154370	TRIM11	1244.6432623412761	1378.1408802500341	1302.7594846363231	1177.0149706999973	1103.581070386492	1157.6331741850804	1091.487462347546	1212.5874546968055	1328.935299541834	1303.9266744497597	1229.0587312900236	1276.8560729728438	1263.4205488182783	1284.2230539622158	1257.9631710151348	1381.3957743963267	1221.738973090707	1223.9502304783093	1208.905694925258	-0.19858536565068116	0.06979669149721172	-2.845197406794194	0.004438390708080987	0.1248286041068258	tripartite motif containing 11 [Source:HGNC Symbol;Acc:HGNC:16281]	protein_coding	1	228393673	228406835	56.97
HIF1B_normoxia_vs_Control_normoxia	ENSG00000163110	PDLIM5	7766.728436041136	6529.781018634122	7204.70799755638	7129.09988589888	8162.046333103221	8543.629893788559	8283.493084548809	8773.500202454154	7317.5955451605905	7222.103792847747	8550.692347465521	7828.933092616045	6507.204229627037	8287.841456220905	8469.34178856102	7534.1372524416165	7942.538187834338	7548.148581743144	7966.317158238365	0.26036802484987354	0.09161638772325655	2.8419372485669383	0.004484031652657598	0.12585487207959173	PDZ and LIM domain 5 [Source:HGNC Symbol;Acc:HGNC:17468]	protein_coding	4	94451857	94668227	36.89
HIF1B_normoxia_vs_Control_normoxia	ENSG00000103253	HAGHL	992.4450693644523	983.7811678191574	943.1726296201189	1003.7646871761505	934.2306264336694	741.6071319753099	801.1219630583973	949.8010099725753	982.7252121214593	1079.8696993329859	1149.0472482771484	1151.3766148294137	1164.3814006721686	992.4587933988959	981.6691425750641	890.0211540755719	1021.6749304122318	1106.4440138222456	986.863822987576	-0.2476984695030325	0.08722094666325497	-2.839896595703708	0.004512815963077636	0.12635987366468748	hydroxyacylglutathione hydrolase like [Source:HGNC Symbol;Acc:HGNC:14177]	protein_coding	16	726936	735525	65.72
HIF1B_normoxia_vs_Control_normoxia	ENSG00000267060	PTGES3L	158.64239781047974	153.2523501926677	129.13990725577418	114.49360395461883	198.78615093147292	191.63455726688468	160.05627655624966	142.32158147044964	138.14774076155726	127.41974211648541	154.61716957396126	140.4200439886725	148.2890709194625	226.6094223267466	234.36037545678604	198.37751319395053	156.86967512251937	126.39164399384129	114.37633550653497	0.47485115968390024	0.16723874667171304	2.8393609084862694	0.00452039975590971	0.12635987366468748	prostaglandin E synthase 3 like [Source:HGNC Symbol;Acc:HGNC:43943]	protein_coding	17	42968088	42980433	49.88
HIF1B_normoxia_vs_Control_normoxia	ENSG00000243137	PSG4	32.44966581835462	18.476835096208813	27.980323877870703	30.827437186396452	46.99341749196992	48.21144185977432	72.45524780977077	35.11503339523287	24.705958762215324	26.20833130351594	17.95498434097545	19.91862857344645	17.073048254629047	31.212716153857283	30.562286023597828	59.15121383947603	29.03592619978124	14.829183297263189	33.38197126440153	1.1197721420550764	0.39486171250003105	2.835859002295616	0.004570261788658946	0.12749454438017543	pregnancy specific beta-1-glycoprotein 4 [Source:HGNC Symbol;Acc:HGNC:9521]	protein_coding	19	43192702	43207299	47.18
HIF1B_normoxia_vs_Control_normoxia	ENSG00000006638	TBXA2R	910.6158146922321	957.7181598240763	857.4627152857213	907.013438270698	1119.7500753357322	941.1397031790439	1101.1965920523871	930.0553102402694	889.6161628550418	883.7997897506879	810.8370923188754	784.3042113457218	816.5001012419687	904.7410650283819	860.9728620965946	849.6190791150627	942.2487627434755	935.6377371878802	898.4718065885584	0.21416529761712838	0.07554545417343646	2.8349197176768564	0.004583720290808526	0.1275277403681656	thromboxane A2 receptor [Source:HGNC Symbol;Acc:HGNC:11608]	protein_coding	19	3594507	3606875	55.81
HIF1B_normoxia_vs_Control_normoxia	ENSG00000196923	PDLIM7	1815.54078148884	1918.8353431543806	1716.6006766061187	1950.0986288475526	2235.2110938296955	2072.4965769129176	2350.675901552621	1862.0049159247599	2011.4257826472453	1948.8650388917347	1203.0582741216683	1338.2097699263666	1498.8993476266335	1958.7526025244345	1977.773528764279	2236.637751879988	1357.3397687641643	1571.9664689179447	1470.8825959066153	0.25207136432970406	0.08893029483924024	2.8344824987410058	0.004589997199319565	0.1275277403681656	PDZ and LIM domain 7 [Source:HGNC Symbol;Acc:HGNC:22958]	protein_coding	5	177483394	177497606	60.73
HIF1B_normoxia_vs_Control_normoxia	ENSG00000172346	CSDC2	20.405887993285354	12.081471265690833	11.518341333928346	15.210201032049827	23.63922453631551	30.415782818613412	35.852181371341764	22.975680245400603	23.090893207050247	14.171961034302594	12.402062879075025	16.150091290572867	8.874208770805684	36.054610518820645	22.712339440708124	38.7626773618163	12.78878691942144	17.244110157369345	13.3613596958538	1.2007875416561615	0.42394632725884557	2.832404633436077	0.0046199344947110066	0.12810072400354933	cold shock domain containing C2 [Source:HGNC Symbol;Acc:HGNC:30359]	protein_coding	22	41561010	41577741	55.8
HIF1B_normoxia_vs_Control_normoxia	ENSG00000119446	RBM18	800.9950381706423	808.4118339181617	743.0224470524163	751.4903870791537	872.9589466988762	893.91826482013	931.7669067660148	874.4622746804793	806.7382769478611	889.5906882057925	674.4407871897714	727.7773220545245	623.7672761332527	898.9416376442782	822.1042394422011	924.1314787054939	743.0925530853264	747.2606578579268	684.0347087898997	0.2308384586250104	0.08166279107084898	2.8267275168777863	0.004702632435676283	0.13013139615262762	RNA binding motif protein 18 [Source:HGNC Symbol;Acc:HGNC:28413]	protein_coding	9	122237622	122264840	40.58
HIF1B_normoxia_vs_Control_normoxia	ENSG00000057935	MTA3	953.1941049290745	922.4455533166897	807.3155902135521	960.2642809764283	1067.036941167829	1043.4616273849333	1055.1309376337947	934.0648657170592	848.4191089703379	967.317797471746	1010.0904519735525	933.671801449335	856.9585195478884	945.9551070375279	931.2558476381593	915.6966685615166	1025.9364930830218	977.6261897919405	954.8461067880286	0.23052449849924317	0.08170289765038127	2.8214972189320804	0.004780005196329975	0.13155097312089425	metastasis associated 1 family member 3 [Source:HGNC Symbol;Acc:HGNC:23784]	protein_coding	2	42494569	42756947	43.08
HIF1B_normoxia_vs_Control_normoxia	ENSG00000104884	ERCC2	1521.794577593802	1835.1870567063022	1806.4610282097574	1860.735808205715	1550.490484871664	1607.1002364500355	1635.5966763258161	1824.4378505659436	1640.097519172139	1752.43382602163	1281.687548776556	1301.7979872012004	1152.6275227376318	1310.3200329969332	1548.420778132706	1468.3470079444937	1236.7840049263996	1327.8065608033385	1251.9704666401715	-0.19900066267716288	0.07053634469292669	-2.8212500030089944	0.004783690659749281	0.13155097312089425	ERCC excision repair 2, TFIIH core complex helicase subunit [Source:HGNC Symbol;Acc:HGNC:3434]	protein_coding	19	45349837	45370918	56.56
HIF1B_normoxia_vs_Control_normoxia	ENSG00000158825	CDA	965.8060003065048	857.8941877433849	930.6307847550356	771.8115343745767	764.4112434090479	707.7588083768549	676.0349898026822	765.7942596445623	747.6206325648656	816.632044873066	1288.8963597647687	1317.9266307827922	1337.4263210130086	945.1897228027775	958.3660828146452	1053.0935256597747	1049.506099932931	1233.464096121219	1162.0506810810937	-0.25017082954311615	0.08869166406768711	-2.8206802992465274	0.004792193523854288	0.13155097312089425	cytidine deaminase [Source:HGNC Symbol;Acc:HGNC:1712]	protein_coding	1	20589086	20618903	48.46
HIF1B_normoxia_vs_Control_normoxia	ENSG00000164331	ANKRA2	82.34062988995036	74.6831098062674	50.10813148490395	59.14712303868889	120.5250646969454	107.16579050302741	89.0265278771854	54.27274747030621	40.153847066964225	74.41051419973657	88.97624884280773	83.35858606630876	101.02519805790295	134.8480223499399	87.39221792857177	83.1124668052136	59.88767576692912	79.91321405472738	94.12485200267989	0.7786850968716175	0.2760424300004604	2.8208891541431464	0.004789074764876644	0.13155097312089425	ankyrin repeat family A member 2 [Source:HGNC Symbol;Acc:HGNC:13208]	protein_coding	5	73552190	73565667	37.11
HIF1B_normoxia_vs_Control_normoxia	ENSG00000111678	C12orf57	1285.9694191700623	1120.1974846310777	1043.1782607759374	891.557153826014	916.135231948263	780.6675161207712	757.514995958248	1094.9182678549619	1014.5974650253773	1021.8847822684069	1863.4917917168193	1703.452808557929	1725.7496366043636	1687.1514783399448	1480.5558239479217	1385.9726228142868	1733.3785887307276	1574.9495783289226	1352.0960576111513	-0.3152007434632045	0.11232598578988423	-2.8061248806025665	0.005014125571287388	0.13736906171696303	chromosome 12 open reading frame 57 [Source:HGNC Symbol;Acc:HGNC:29521]	protein_coding	12	6942978	6946003	52.58
HIF1B_normoxia_vs_Control_normoxia	ENSG00000164294	GPX8	2581.128469771056	2296.844802387897	2389.992904044346	2276.8748194604477	2627.169850252353	2719.228074294981	2460.947361951631	2522.8515071953757	2423.9479811703623	2338.961492631929	2689.147877981984	2655.4229865864113	2682.7821725281156	3185.6936673419095	3010.5383995484863	3137.485549104266	2519.0461420692045	2205.2461428148335	2318.1307245144794	0.16535067727081648	0.058964065372444044	2.804261819913296	0.005043193362232465	0.137890732228197	glutathione peroxidase 8 (putative) [Source:HGNC Symbol;Acc:HGNC:33100]	protein_coding	5	55160167	55167297	38.84
HIF1B_normoxia_vs_Control_normoxia	ENSG00000148671	ADIRF	168.42085620938275	169.25286382867935	122.96601822999887	158.5561893603198	220.49208526334533	227.79098904039552	199.9284483297279	146.19925168385245	146.66788303499922	147.3895897941728	119.79335742054283	150.33869624836944	139.2439133010675	227.0249866854483	242.44980667058348	240.63189346887847	86.81732527889241	150.87365779591906	135.15845633369656	0.5179175936522338	0.18476270138408254	2.803150147580884	0.005060610351861057	0.13809240906576412	adipogenesis regulatory factor [Source:HGNC Symbol;Acc:HGNC:24043]	protein_coding	10	86968432	86983934	49.56
HIF1B_normoxia_vs_Control_normoxia	ENSG00000149150	SLC43A1	992.8353786466265	1054.3383163040141	1086.939907409764	1028.2739929390734	871.3322868631303	950.3138470497298	948.9817932020158	1002.1369310444829	974.9495818683126	1042.9622978081104	928.2327650477833	947.6005631745927	1000.6634532002736	1195.4302011137347	1170.8845018763443	1298.0680829553341	818.1271261754935	782.6058332900535	769.1953343170333	-0.18995684472216373	0.0677946403843799	-2.801944868283871	0.005079555339574844	0.13833490016865907	solute carrier family 43 member 1 [Source:HGNC Symbol;Acc:HGNC:9225]	protein_coding	11	57484534	57515780	50.69
HIF1B_normoxia_vs_Control_normoxia	ENSG00000137124	ALDH1B1	2419.714071645075	2246.214923302896	2467.0624507682564	2161.334594593483	2846.536328972492	2798.736426164387	2411.479919065885	2381.054624958688	2226.313003080169	2058.2273019982704	2347.6427027553036	2277.418303120813	2088.7462561948523	2921.5663254847864	2770.0402465094817	2841.8425260495687	2304.6986130854584	2335.5310813652036	2070.4076621413515	0.22947681728187996	0.08197997767626032	2.7991812609181963	0.005123236906669633	0.13924876912535072	aldehyde dehydrogenase 1 family member B1 [Source:HGNC Symbol;Acc:HGNC:407]	protein_coding	9	38392702	38398661	51.33
HIF1B_normoxia_vs_Control_normoxia	ENSG00000116199	FAM20B	1968.1812777180867	2333.266401136264	2536.5709105044943	2467.2573483861215	2031.7263285939446	2153.2950760979243	2150.0278944826223	2228.303982915468	2362.4288984065483	2411.9276743917103	1527.8574761615423	1609.3655885090109	1712.7681620018477	1371.2904785015833	1544.8983817303883	1423.4484521858487	1723.6312895736296	1773.2817205534354	2065.9169347931766	-0.21121577963977048	0.07551857308172631	-2.796871961698647	0.005159997744726796	0.13997129976967973	FAM20B glycosaminoglycan xylosylkinase [Source:HGNC Symbol;Acc:HGNC:23017]	protein_coding	1	179025804	179076567	43.17
HIF1B_normoxia_vs_Control_normoxia	ENSG00000183722	LHFPL6	259.7120175964551	245.6233207225767	217.28300072914038	219.49962657042815	320.6311953398728	290.75959364608246	301.98800371167795	269.6559326741333	271.0532151322263	310.20116054625987	191.7687586786081	233.14996828136037	152.37331338384632	350.48234130123444	271.0981729612578	277.36917925427514	263.63643385716585	255.88095844348038	232.3621415025652	0.4199844438262134	0.15027578261402771	2.7947579877518427	0.005193858073024919	0.14061246078407819	LHFPL tetraspan subfamily member 6 [Source:HGNC Symbol;Acc:HGNC:6586]	protein_coding	13	39209116	39603528	39.07
HIF1B_normoxia_vs_Control_normoxia	ENSG00000135899	SP110	97.1904129984039	105.33243627341803	93.12059875983614	93.38893978766879	129.32568884769722	149.94145923777447	145.65646793683086	110.48174868789002	114.03670146906147	82.57607833323839	69.37040764651604	69.47906810967316	74.2063697712676	84.6842225821517	114.10794576811853	84.9800360907569	64.1911041751454	84.91387092924938	79.63428956497603	0.5455930555298522	0.19533903623778848	2.793056964127208	0.005221249647270187	0.14107631905482687	SP110 nuclear body protein [Source:HGNC Symbol;Acc:HGNC:5401]	protein_coding	2	230165186	230225729	42.19
HIF1B_normoxia_vs_Control_normoxia	ENSG00000163625	WDFY3	726.7127207980997	647.7592923757067	709.5109687561378	672.7504216118786	863.807417842251	830.7529292257725	1016.4614855345786	631.0383628605065	855.9156793662927	785.0157911930513	739.5794539943665	637.8430035867893	578.2471129351698	690.4563758873576	647.5874710219929	534.3950278670559	803.9911115277	594.0859547911951	841.6311139879907	0.4181087131357482	0.14977248508894558	2.7916256640026065	0.005244398904818807	0.1414239571332805	WD repeat and FYVE domain containing 3 [Source:HGNC Symbol;Acc:HGNC:20751]	protein_coding	4	84668765	84966690	36.92
HIF1B_normoxia_vs_Control_normoxia	ENSG00000118564	FBXL5	1006.268185541563	1047.0319786778898	1084.932915075288	954.9152304904128	785.774140384068	885.5751486646708	778.893971958755	1108.3407842539586	980.8787840206168	1011.765352388962	1257.2914273709562	1179.8882295329638	965.6809227513721	1193.1267895840808	961.3383109969535	856.598468017232	1073.2677006022723	1029.0786714410308	958.4485135366491	-0.33191832511909974	0.11892962801230222	-2.7908800411346255	0.005256494997658647	0.14147275088610445	F-box and leucine rich repeat protein 5 [Source:HGNC Symbol;Acc:HGNC:13602]	protein_coding	4	15604381	15681679	37.86
HIF1B_normoxia_vs_Control_normoxia	ENSG00000073712	FERMT2	3445.9776199646994	3426.3629486104282	3289.7059879491235	3337.3416598777376	3714.74369973481	4190.663347019689	3663.485236837691	3613.2597412222212	3184.529053742197	3180.396858651827	3104.415956652269	3028.1202378770136	2817.7035131592356	4237.404142575994	4036.582332401257	3640.916621570286	3139.147192205914	3147.547941565827	3275.2706877110722	0.2025065845485794	0.07259271478711872	2.789626826086319	0.005276882448289806	0.14174407092056585	FERM domain containing kindlin 2 [Source:HGNC Symbol;Acc:HGNC:15767]	protein_coding	14	52857268	52952435	39.3
HIF1B_normoxia_vs_Control_normoxia	ENSG00000087510	TFAP2C	379.80402488267265	365.41562160969687	368.0276691287576	357.06500007804385	423.71414655557203	434.0849075581777	523.5095258501129	329.419406232405	384.0246545903627	418.9352138734809	365.72300090927433	337.54328172460407	342.8756359302022	378.9670969152402	310.1552009646181	370.5416742993084	383.8138510997581	344.59253968435127	398.06402088414194	0.3436707894786783	0.12332955930693199	2.7866051854071743	0.005326332891833518	0.14231589141544915	transcription factor AP-2 gamma [Source:HGNC Symbol;Acc:HGNC:11744]	protein_coding	20	56629306	56639283	48.95
HIF1B_normoxia_vs_Control_normoxia	ENSG00000113389	NPR3	5349.739500389349	5333.176588926188	5385.263036817634	4809.115411392951	6384.554682592762	6120.525996954781	5854.466303947054	5713.21620269677	5130.504273731904	5467.405075208617	5073.723439430967	4931.016439427035	3940.825700576239	6139.37334900928	6106.586346735385	5376.107268428523	4965.556803597019	4939.403950669386	4624.490136865792	0.2420823679797669	0.086887045915656	2.7861733061423664	0.005333434862150683	0.14231589141544915	natriuretic peptide receptor 3 [Source:HGNC Symbol;Acc:HGNC:7945]	protein_coding	5	32689070	32791724	40.83
HIF1B_normoxia_vs_Control_normoxia	ENSG00000116984	MTR	1270.553365256196	1269.737126168515	1679.8423917243647	1446.6068189971395	914.3892475179745	1161.8620153666784	1315.638563728692	1289.4239337665713	1208.1050237095499	1383.8093032720894	1400.8531979575555	1142.5989877704117	1236.3852692753414	1088.1304925008774	1051.4890238100102	939.3379464562726	1279.9132119275082	1448.7701341049328	1613.0678865570433	-0.3718165306872357	0.1334985207170147	-2.785173413834291	0.005349910264072363	0.14231589141544915	5-methyltetrahydrofolate-homocysteine methyltransferase [Source:HGNC Symbol;Acc:HGNC:7468]	protein_coding	1	236795260	236921278	40.64
HIF1B_normoxia_vs_Control_normoxia	ENSG00000124532	MRS2	1989.3063419267758	1957.350086184198	1922.4431392339645	1840.6505637597713	2221.41959216966	2434.8557489203263	1982.0037833959486	2114.1880200872642	1909.7078009029563	2085.9364827505647	1784.9589462249933	1817.512075329764	1676.4091165987445	2161.7755509593594	2243.289785091056	1960.4156681209913	1938.480575799555	1913.7628123081813	1842.3544068446663	0.21504184694600378	0.07720189244797156	2.7854478708656827	0.005345383416957791	0.14231589141544915	magnesium transporter MRS2 [Source:HGNC Symbol;Acc:HGNC:13785]	protein_coding	6	24402908	24426194	39.3
HIF1B_normoxia_vs_Control_normoxia	ENSG00000141562	NARF	1723.0930852444712	1430.4523672808648	1397.9618186324235	1323.91678025332	1199.6040721976287	1184.1372460553962	1196.6730829270687	1301.577303029871	1249.3209485429436	1253.9633689728346	2693.6555370723518	2570.631026394497	2753.8499457293037	1713.830783319338	1441.7478471410575	1503.6760217118158	2475.3113642625867	2224.925962671465	2100.440058205716	-0.21202996389887388	0.07607123307057344	-2.787255514869434	0.005315654764468183	0.14231589141544915	nuclear prelamin A recognition factor [Source:HGNC Symbol;Acc:HGNC:29916]	protein_coding	17	82458180	82490537	51.72
HIF1B_normoxia_vs_Control_normoxia	ENSG00000169612	RAMAC	634.7840473847797	580.9667358824977	532.9356109769501	543.5687053165058	704.507483642659	646.9136865916188	620.8153090875069	563.5745773858762	583.781563469933	575.9384579977724	626.277045286574	639.889448202332	681.9148180528713	809.2516177843365	704.5983193600907	743.980354062903	682.1439350674582	608.4549918028582	576.6001929552915	0.24822519280038796	0.08927880172498971	2.7803374149779625	0.005430244376723574	0.14417403651173613	RNA guanine-7 methyltransferase activating subunit [Source:HGNC Symbol;Acc:HGNC:31022]	protein_coding	15	82986210	82991057	41.09
HIF1B_normoxia_vs_Control_normoxia	ENSG00000067365	METTL22	249.22743371266245	229.41131832861203	199.01266312267742	225.94758893743509	291.4585611187195	274.03476862661296	264.7120980743146	250.32756538454166	236.80153023281784	271.0096916711318	234.24881164275138	226.4300121460871	225.89986188102478	296.3454786706435	242.2248376931436	291.9294654278256	245.51205892044277	230.33052537639503	250.45696957274748	0.33656498697753323	0.12136009231259631	2.773275634222636	0.005549509373845884	0.1464921351602734	methyltransferase 22, Kin17 lysine [Source:HGNC Symbol;Acc:HGNC:28368]	protein_coding	16	8621683	8649654	49.56
HIF1B_normoxia_vs_Control_normoxia	ENSG00000101574	METTL4	420.09433954291313	462.59828793306497	415.9201161822393	454.17650139734155	385.6910072975804	289.7647749988021	367.72407076313596	560.2479954406754	459.83755370896466	466.47578005846725	434.91746658731097	368.6155149621417	437.69253509526465	358.6276953989063	404.95670606684206	414.60719626647284	439.3461038626078	390.2777904065695	450.2210153460488	-0.3615709712833894	0.13037644173375873	-2.7732845479994936	0.005549357352531705	0.1464921351602734	methyltransferase 4, N6-adenosine [Source:HGNC Symbol;Acc:HGNC:24726]	protein_coding	18	2537525	2571509	36.78
HIF1B_normoxia_vs_Control_normoxia	ENSG00000180530	NRIP1	1394.7569936193543	1545.4025965369399	1558.6110737444185	1569.6895026947118	1255.3273256400676	1347.8565832918575	1312.7758135131319	1548.3454781968678	1408.2182786643732	1694.2236099733382	1440.3026029750574	1336.0520718918492	1119.6082114459193	1345.901575280294	1292.285940621562	1216.9430066573152	1321.9905472162789	1305.1818242905738	1486.909842513821	-0.2546624112630103	0.09182413210831979	-2.773371285040836	0.0055478782791304	0.1464921351602734	nuclear receptor interacting protein 1 [Source:HGNC Symbol;Acc:HGNC:8001]	protein_coding	21	14961235	15065936	36.59
HIF1B_normoxia_vs_Control_normoxia	ENSG00000179862	CITED4	2847.488751273236	3227.8238322192656	2824.802691595169	2768.5386140826577	2626.59577622243	2472.8572659855095	2273.384536393318	2876.9529110720673	2954.875359357578	2663.495968798902	2862.860117040985	3223.297714654862	3546.1513015908076	2632.4812855531477	3015.625077197016	3078.841994171737	2523.872856810829	2910.4191218106726	2771.9210983613	-0.2590491268627545	0.09362563466674535	-2.766861103637095	0.005659886376597392	0.14896534973758488	Cbp/p300 interacting transactivator with Glu/Asp rich carboxy-terminal domain 4 [Source:HGNC Symbol;Acc:HGNC:18696]	protein_coding	1	40861054	40862363	73.51
HIF1B_normoxia_vs_Control_normoxia	ENSG00000185567	AHNAK2	1168.4302431603774	903.1333321206868	956.4958272836401	875.6520421631833	1331.5573582017919	1367.366034569967	1365.3566884140173	686.753092922742	935.0123483177856	779.059641573487	1172.1501651719736	1503.2055701053662	1904.0528759060012	861.5537039413712	1127.6124673838817	1613.3883643919462	903.9974201032151	1216.613697345546	1528.7837469701913	0.571694552006208	0.20664347022439605	2.766574483991193	0.005664864241456911	0.14896534973758488	AHNAK nucleoprotein 2 [Source:HGNC Symbol;Acc:HGNC:20125]	protein_coding	14	104937244	104978374	57.29
HIF1B_normoxia_vs_Control_normoxia	ENSG00000124160	NCOA5	1648.316758544613	1622.9033583458786	1781.5072209335326	1746.8287450036673	1585.2438223326387	1584.2172715369252	1388.33606796883	1819.2631058788584	1695.6812139331064	1818.603044597458	1689.9399667308685	1710.1575314870065	1600.2765846944535	1355.6866929542848	1359.099963014841	1384.5487643189938	1873.4530527016648	1787.416773138583	1866.5384742314452	-0.17823702741397265	0.0645576323988397	-2.7608978333160823	0.005764270537383318	0.15129010057372666	nuclear receptor coactivator 5 [Source:HGNC Symbol;Acc:HGNC:15909]	protein_coding	20	46060991	46089962	41.79
HIF1B_normoxia_vs_Control_normoxia	ENSG00000134265	NAPG	393.5573127977487	314.86853355224025	337.5333818551334	410.2484897668669	459.55088760536745	486.40126612548926	416.9610657463157	443.0805180244099	391.80061814438073	399.33270942419205	392.5945864610278	334.4078080226652	355.3785225278787	422.30528494905496	387.8722248782468	352.0975288155868	434.4206859381393	400.00681883660883	345.1706996858723	0.3539365269070605	0.1282824953194155	2.759039930005886	0.0057971451058373	0.1518631174106293	NSF attachment protein gamma [Source:HGNC Symbol;Acc:HGNC:7642]	protein_coding	18	10525905	10552764	39.33
HIF1B_normoxia_vs_Control_normoxia	ENSG00000196739	COL27A1	308.8004872524222	352.60061708581856	398.65886136903356	577.3860849730751	259.55364175308586	264.3729480377694	343.6358319495596	303.0425251624394	469.0376679952987	511.55932811237375	192.16899504209647	230.65478670743818	270.12790604969297	141.07432992903458	185.10679282304898	172.28612028769788	249.2391029595694	343.9042625187771	293.99896778779055	-0.6162328852133899	0.22352657108980856	-2.7568663636226036	0.005835819655794735	0.15258560404210075	collagen type XXVII alpha 1 chain [Source:HGNC Symbol;Acc:HGNC:22986]	protein_coding	9	114155537	114312511	52.26
HIF1B_normoxia_vs_Control_normoxia	ENSG00000070495	JMJD6	1519.7868368477382	1274.0670047053752	1226.4349570190086	1305.998732920654	1407.2196960969184	1426.6106833809279	1434.2129787260726	1236.226384133914	1195.974991119017	1236.8972871609026	1804.6517388135135	1801.5910908271364	1890.2354694276244	1410.1118672177492	1407.9799858022625	1538.270239519153	1900.316746816901	2021.5816058390612	1837.7816037330942	0.1631624887673834	0.05925236746306013	2.7536872491905786	0.005892805007073158	0.15320179066593032	jumonji domain containing 6, arginine demethylase and lysine hydroxylase [Source:HGNC Symbol;Acc:HGNC:19355]	protein_coding	17	76712832	76726799	48.83
HIF1B_normoxia_vs_Control_normoxia	ENSG00000070915	SLC12A3	463.5066937112687	373.76460784835194	351.25266989189623	454.4136066623759	272.94530132254386	268.3260140036819	343.4306529115932	339.8658265100328	307.39459546056054	403.21035915889274	597.1977804637326	703.996946801317	764.7459346200814	441.20573315589274	405.1624176770799	503.1679303900526	535.9477384625466	639.7014631701982	637.3909082920071	-0.4181425035048248	0.15178237413227894	-2.7548818227102703	0.005871333820007957	0.15320179066593032	solute carrier family 12 member 3 [Source:HGNC Symbol;Acc:HGNC:10912]	protein_coding	16	56865207	56915850	52.83
HIF1B_normoxia_vs_Control_normoxia	ENSG00000174721	FGFBP3	69.10783973471686	47.09524421111733	48.34642516640257	75.32078801508601	87.64881216746281	83.53728274734064	105.96015182321709	76.8476563132887	62.86696631744618	71.31004799242503	64.2133038317791	48.80455465523424	55.656383237690676	68.60048536665407	89.97571199838477	99.6207886779312	58.754834125024004	48.22614598814916	51.15553259027007	0.6759956527592402	0.24546245137193298	2.75396765974177	0.005887758579266534	0.15320179066593032	fibroblast growth factor binding protein 3 [Source:HGNC Symbol;Acc:HGNC:23428]	protein_coding	10	91906584	91909486	52.36
HIF1B_normoxia_vs_Control_normoxia	ENSG00000160783	PMF1	1798.3912978097665	1782.8927900512824	1833.9702255385437	1548.4854963646771	1519.4433785428248	1493.7623722915055	1415.4881409487668	1876.21919951951	1793.9103764649653	1772.9355620585281	1955.1414117303443	2125.1244795078646	1942.6779430829179	1915.1568264050711	1627.205539964277	1828.3747763805275	2072.2219722104096	2006.093234075013	1861.9396354387693	-0.21970203659790905	0.07986848652973243	-2.750797544111734	0.00594503733212265	0.15404242222219022	polyamine modulated factor 1 [Source:HGNC Symbol;Acc:HGNC:9112]	protein_coding	1	156212993	156240042	48.91
HIF1B_normoxia_vs_Control_normoxia	ENSG00000175946	KLHL38	24.002899831870156	10.951356887463277	12.771531267969067	27.067039893258467	34.76838853050267	44.91408120704989	36.72464433564125	17.471669042154392	31.052476799861687	12.11161634224724	20.315999079677	20.60423678555574	18.97629736641714	24.51780448405962	36.297669795426316	30.67221957307498	21.861527210788218	13.477769414542026	17.49586895797385	1.1716001622245356	0.42593425615473096	2.750659627148945	0.0059475406238626485	0.15404242222219022	kelch like family member 38 [Source:HGNC Symbol;Acc:HGNC:34435]	protein_coding	8	123644442	123653801	46.41
HIF1B_normoxia_vs_Control_normoxia	ENSG00000114626	ABTB1	117.46946779434272	85.00954807487405	72.1055952984955	79.71390622845341	109.19695691219552	110.22342550995677	140.53809306677636	99.40132726617938	66.30494060804983	82.03479142176074	166.52721547696194	121.63717515232905	165.9297639329165	124.55369577869894	164.46345528925806	149.70390410909093	105.89432624241532	128.03940067423528	143.17289925552132	0.6045403632574989	0.21984655856714308	2.7498286404736554	0.005962643741651778	0.15414330710326488	ankyrin repeat and BTB domain containing 1 [Source:HGNC Symbol;Acc:HGNC:18275]	protein_coding	3	127672935	127680926	60.37
HIF1B_normoxia_vs_Control_normoxia	ENSG00000185033	SEMA4B	927.0112439272193	832.5389472551351	881.1034354118398	887.6969097703387	619.1410755235435	653.853805773971	789.5571953703626	731.5580481240372	796.1646712388869	778.3849931141553	1078.306418691606	1174.9562899610933	1453.3764237426076	683.7519130721752	702.2173099741219	761.5109505278424	1183.8124440796498	1205.6623534352827	1472.609205623298	-0.3340338156944722	0.12169899167820492	-2.7447541765811883	0.0060556239625592055	0.156253276467311	semaphorin 4B [Source:HGNC Symbol;Acc:HGNC:10730]	protein_coding	15	90160604	90229679	50.67
HIF1B_normoxia_vs_Control_normoxia	ENSG00000180628	PCGF5	2324.1867544501956	2014.5160243783666	1962.9117021967254	2138.965778797306	2419.0955027923656	2343.9470013390164	2231.3420567605053	2277.082742178261	2245.99504023671	2083.233222026484	2431.232694822484	2466.2824847096426	2239.4640283656477	2678.213782671281	2437.3632461117722	2482.4664308532206	2492.0524861855592	2271.0995542528703	2620.0978014253024	0.19140669049493708	0.06977156639990373	2.7433337155979514	0.006081884237566031	0.15663699235813788	polycomb group ring finger 5 [Source:HGNC Symbol;Acc:HGNC:28264]	protein_coding	10	91163012	91284337	38.13
HIF1B_normoxia_vs_Control_normoxia	ENSG00000105647	PIK3R2	3817.308796449578	4244.503623965282	4191.025011910493	4558.306157277141	3800.174730550447	3632.867406724326	4016.495673107326	4065.1842656937397	4342.288188178835	4392.010816007876	3509.0770153204467	3754.4239403331285	3822.756407409156	2959.0414897785827	3292.9723221621034	3354.998398724961	3341.853637724656	3768.1123622984896	3665.4668889254185	-0.18323254089283847	0.06687007171364563	-2.7401277761071654	0.006141530301251503	0.1578775069777793	phosphoinositide-3-kinase regulatory subunit 2 [Source:HGNC Symbol;Acc:HGNC:8980]	protein_coding	19	18153163	18170532	57.71
HIF1B_normoxia_vs_Control_normoxia	ENSG00000130487	KLHDC7B	10.664050766592718	0	2.9328600309665283	1.3108127473090305	0	1.172255472644128	169.83143318497332	0.3344387263375134	0	1.028072140146288	0	0.7382388732754893	1.2882763996466233	3.329522844216884	0.5215420438474063	6.790519833068327	0	0.7623042068429431	1.9126372953944424	4.527047929678673	1.6533240371694848	2.7381492241708685	0.006178603353729611	0.158534201350454	kelch domain containing 7B [Source:HGNC Symbol;Acc:HGNC:25145]	protein_coding	22	50545899	50551023	66.52
HIF1B_normoxia_vs_Control_normoxia	ENSG00000141639	MAPK4	5386.274124599245	5029.179722846941	5069.50900997336	5451.646914393804	5575.28627592757	5777.528134186946	5993.456930194219	5115.933534584733	5299.763670798562	5310.066304466337	5165.7246376591265	5097.236406119252	4742.032719551306	5361.257340879973	5726.513834412176	6027.148013786254	5142.930001754147	5419.333196158084	5648.387595093609	0.15724081239092416	0.05748014529245133	2.7355674135982753	0.006227282947601873	0.15921820371989695	mitogen-activated protein kinase 4 [Source:HGNC Symbol;Acc:HGNC:6878]	protein_coding	18	50560087	50731826	45.75
HIF1B_normoxia_vs_Control_normoxia	ENSG00000162415	ZSWIM5	211.67301058275643	198.10113520680324	184.72468946158386	160.94117864626907	133.1536869043779	121.85621880286533	143.85047068831244	147.31221663518687	176.412907164613	167.2100920867713	317.6839105176363	365.3645987457226	305.8116131026711	163.53740710314736	116.72231843276873	157.76560458917766	327.6334861102862	315.41064518151023	306.6220111099124	-0.43524148018958647	0.15910812425694207	-2.735507581540711	0.006228415153152371	0.15921820371989695	zinc finger SWIM-type containing 5 [Source:HGNC Symbol;Acc:HGNC:29299]	protein_coding	1	45016399	45306209	41.49
HIF1B_normoxia_vs_Control_normoxia	ENSG00000100354	TNRC6B	815.6497028494148	1132.8475904471854	948.0312194441996	1084.1842718294272	707.576416555311	925.3091407137993	888.7716356213745	807.7503440434957	1038.7021550983566	884.6824454594902	637.9507915274604	612.6183067010134	596.5715967776488	568.5823363291742	666.4814963825368	677.0213866841931	860.3898645902779	886.6368387520546	757.5868143324675	-0.32734525393861064	0.11973170412321527	-2.733989767670402	0.006257198887499753	0.1593644565045229	trinucleotide repeat containing adaptor 6B [Source:HGNC Symbol;Acc:HGNC:29190]	protein_coding	22	40044817	40335808	42.15
HIF1B_normoxia_vs_Control_normoxia	ENSG00000171241	SHCBP1	4141.642155333339	4049.0062022265743	3983.802466276957	3475.181779579831	4958.773448801229	4733.7477554261695	3953.8392962867706	3967.8000522723273	3884.1889354701925	4091.7479434615507	3763.048959919804	3997.510440081037	4114.64873734869	4596.877913773512	4259.4490917851645	4152.443320534631	4431.81019083083	4410.931646188028	3724.7506157368175	0.245880266734724	0.08994663586749671	2.733623824430056	0.006264156505154494	0.1593644565045229	SHC binding and spindle associated 1 [Source:HGNC Symbol;Acc:HGNC:29547]	protein_coding	16	46578591	46621379	39.22
HIF1B_normoxia_vs_Control_normoxia	ENSG00000187608	ISG15	779.1025808721098	741.0263172861714	701.3247814057205	699.2265610477044	634.5478096072148	627.2310733919257	584.5898227070708	783.7344413645744	796.4730187892087	763.9827820621374	827.9477321411418	833.6329199461985	837.4863188945528	805.7287429464759	922.9112076665203	912.4247406315334	892.3334415130189	786.9619220880127	872.282822208794	-0.2149063688977104	0.0786230946895389	-2.733374586008308	0.006268899219730014	0.1593644565045229	ISG15 ubiquitin like modifier [Source:HGNC Symbol;Acc:HGNC:4053]	protein_coding	1	1001138	1014540	56.44
HIF1B_normoxia_vs_Control_normoxia	ENSG00000088930	XRN2	3647.2855692900675	3592.1335810822034	3763.6437521392045	3794.418819690638	3250.1818290016377	3541.928051296869	3333.8936803923216	3812.804057172051	3631.6483112122223	3616.219861522848	3806.4512861844582	3685.554826493078	3502.8379412067184	3632.348407084261	3488.9272582988106	3353.9649272133183	4031.63102760503	3896.3592497735094	3916.193379852037	-0.13882178087871472	0.05083442840809924	-2.73086145012298	0.006316902172509783	0.16028847892717166	5'-3' exoribonuclease 2 [Source:HGNC Symbol;Acc:HGNC:12836]	protein_coding	20	21303331	21389825	37.21
HIF1B_normoxia_vs_Control_normoxia	ENSG00000198700	IPO9	4097.606258541492	4701.544744827892	4547.199545851741	5146.297093329347	3893.579469222008	3379.833763867483	4221.883746516972	4673.322149293985	4935.576640447899	3686.2703043822366	3846.33343530958	3749.5228290017294	3881.1186704909087	3133.50007949428	4185.249606196956	3284.8271921597884	3805.5413242502623	4133.684974951641	4551.627084152147	-0.3250942870769835	0.11910179482564004	-2.72954985735444	0.006342085827828058	0.16063113515675742	importin 9 [Source:HGNC Symbol;Acc:HGNC:19425]	protein_coding	1	201829149	201884291	41.9
HIF1B_normoxia_vs_Control_normoxia	ENSG00000139668	WDFY2	348.7406781076616	343.18613246013075	489.7610983677112	398.9341434658697	273.8922451579708	305.504837600229	350.9001788052819	383.52936674227254	340.49101202520035	355.6643252160677	337.33359482079766	327.45229087722595	281.43055486509036	314.4090103632019	336.46109989432773	348.706980233969	360.37161433036613	320.6131764438808	408.69054426831565	-0.39163807129106437	0.14363803440328748	-2.726562452055532	0.006399784049222438	0.16149766977790128	WD repeat and FYVE domain containing 2 [Source:HGNC Symbol;Acc:HGNC:20482]	protein_coding	13	51584455	51767709	39.68
HIF1B_normoxia_vs_Control_normoxia	ENSG00000216490	IFI30	6345.962517111438	7023.231385134656	6486.882144479352	6322.462259507861	6178.211435161863	5357.596018026364	5657.353479347656	6612.05957443585	6802.9752262684815	7028.999895439286	6088.098204113614	6675.639776867593	6830.720651321936	5523.237188544509	5780.382638362748	6756.6073009234215	6310.8151149549985	6442.176232141971	6349.876782973723	-0.20612817571216213	0.07559150039869429	-2.726869748913234	0.006393827254310762	0.16149766977790128	IFI30 lysosomal thiol reductase [Source:HGNC Symbol;Acc:HGNC:5398]	protein_coding	19	18173162	18178117	56.8
HIF1B_normoxia_vs_Control_normoxia	ENSG00000157184	CPT2	1270.7524171997152	1327.481206807749	1236.7852283793397	1213.9048121705096	1113.321628204089	1124.9824421234891	1157.3400004723871	1153.3753139112632	1131.516645116127	1181.5551346922307	1387.3023368120776	1400.2002838064816	1416.780143067105	1353.762404341587	1380.5758815578342	1412.5194765287918	1288.1951276700745	1289.9741393851714	1303.971304548568	-0.15107843849181474	0.05542446414704771	-2.725843917786659	0.006413731967676789	0.1615532156620126	carnitine palmitoyltransferase 2 [Source:HGNC Symbol;Acc:HGNC:2330]	protein_coding	1	53196792	53214197	44.5
HIF1B_normoxia_vs_Control_normoxia	ENSG00000109184	DCUN1D4	1195.410797363036	1077.4210054964126	1193.7713314661776	1567.9124136012035	1028.5223188882776	986.091970758041	1052.3977735204292	1396.1951791576923	1276.925637632123	1356.6832085138026	1184.7685773508244	1250.2479274325144	988.4171618875737	1198.2349968229817	1085.8050879475193	1029.8725025781584	1326.1826787064517	1223.504579306547	1294.4400014679172	-0.3245430281644863	0.11910377236786417	-2.7248761455019412	0.006432561228068094	0.16166911008067694	defective in cullin neddylation 1 domain containing 4 [Source:HGNC Symbol;Acc:HGNC:28998]	protein_coding	4	51843000	51916837	40.07
HIF1B_normoxia_vs_Control_normoxia	ENSG00000133302	SLF1	4623.214438102049	4442.396791008682	4300.693433112402	4561.66379996285	4062.175401448661	3826.7844125466668	4143.838223307236	4218.467982964886	4481.757610841284	4342.403495072153	5664.393755012441	5470.352016411439	5156.154254606209	4847.334341438849	4509.421259700638	4378.757478937925	5036.096814415556	4803.989995293998	4971.1788197549995	-0.1459178016199969	0.05355960995665706	-2.724400004743881	0.006441843403200099	0.16166911008067694	SMC5-SMC6 complex localization factor 1 [Source:HGNC Symbol;Acc:HGNC:25408]	protein_coding	5	94618669	94739436	36
HIF1B_normoxia_vs_Control_normoxia	ENSG00000110583	NAA40	764.5625726268273	837.5059939627342	1009.2381717355772	875.6423685912084	737.3914380973827	729.2202411724832	688.2046109992727	588.7682069470792	707.6192408806279	850.7969946330668	841.6261188903146	705.304044974843	824.2665062524763	648.8323278290047	610.685231752426	573.4527122800812	846.9965937926414	906.3772855596369	780.1982189320357	-0.33605256353265256	0.1234106898791316	-2.7230425813337753	0.006468372017344273	0.16174458246279233	N-alpha-acetyltransferase 40, NatD catalytic subunit [Source:HGNC Symbol;Acc:HGNC:25845]	protein_coding	11	63938959	63957319	50.29
HIF1B_normoxia_vs_Control_normoxia	ENSG00000283761		116.59465920902245	195.81203777002602	116.27763626569138	160.2313490729081	11.76245909977581	99.25445794597424	83.1220658673729	94.23960765072421	165.81752046437703	111.44901485638472	165.0384148560884	110.24400930063396	77.68681694372737	66.18448216222247	138.3396922457665	126.38511694494532	133.92924074275487	131.92406111486562	111.00588245816515	-1.285438308696207	0.47205721022928104	-2.7230561907355715	0.0064681055568990425	0.16174458246279233	novel protein	protein_coding	1	99970011	100083321	38.29
HIF1B_normoxia_vs_Control_normoxia	ENSG00000108010	GLRX3	3589.5143071644193	3157.02654635555	3111.197160511507	2882.159567908835	3888.9402555385327	3608.96565234093	3133.8345060919555	3481.1002704964476	3351.3829870994655	3191.0763541103775	3928.092476075035	3658.341126113419	3477.9309192765063	4454.747297639181	4432.378256914279	4146.239767760779	3816.1731168043907	3547.5661952771743	3344.105072645182	0.21620049099471822	0.07951502246683437	2.7189892461502505	0.0065481736970468074	0.1634428908447999	glutaredoxin 3 [Source:HGNC Symbol;Acc:HGNC:15987]	protein_coding	10	130136391	130184521	42.15
HIF1B_normoxia_vs_Control_normoxia	ENSG00000119812	FAM98A	2397.5994693319226	2672.222815588622	2736.5506608698397	2670.175187310368	2911.0135465446515	2954.7812296877923	2866.2736031474888	2759.1766743054723	2709.696591500652	2699.3331198113806	1856.2746243283516	1861.8443277346971	1759.6459141765267	2095.5071353803605	2127.13559885561	2199.51865635381	2117.0945764534667	2061.122667985708	2099.423517939806	0.1128405467855477	0.04153540546392928	2.716731557695811	0.006593005787272724	0.16426378368181482	family with sequence similarity 98 member A [Source:HGNC Symbol;Acc:HGNC:24520]	protein_coding	2	33532744	33599347	39.91
HIF1B_normoxia_vs_Control_normoxia	ENSG00000007944	MYLIP	144.9826374298848	114.87997675850038	147.425970784486	137.6981470981542	82.18535898231077	108.09748756546907	99.7190107539308	160.70438677636963	130.71527157657403	153.1619404004777	161.92774680318396	184.93967100008751	180.34951189115623	126.05117800312384	127.49097433529816	127.53366756210762	178.1164425636598	186.76978387855178	201.92094700448447	-0.4547589933117222	0.16771176862586903	-2.7115508770657435	0.006696926290580466	0.16537926256007987	myosin regulatory light chain interacting protein [Source:HGNC Symbol;Acc:HGNC:21155]	protein_coding	6	16129086	16148248	40.25
HIF1B_normoxia_vs_Control_normoxia	ENSG00000103365	GGA2	2489.2486705662504	2251.4729591390956	2499.1317735386497	2480.1091140006984	1677.3534975066268	2262.7836125321646	2081.1239598461257	2285.8150321563926	2346.400551698231	2547.0755373515767	3153.2886200709872	2892.428824360011	2539.5156919126543	2416.6282224179763	2404.881577557889	2399.9996193973693	2830.768157477308	2776.732406218881	2960.96691300987	-0.2644572064110407	0.09758016226986346	-2.7101533780981972	0.006725210084890805	0.16537926256007987	golgi associated, gamma adaptin ear containing, ARF binding protein 2 [Source:HGNC Symbol;Acc:HGNC:16064]	protein_coding	16	23463542	23521995	47.76
HIF1B_normoxia_vs_Control_normoxia	ENSG00000112144	CILK1	752.962941868774	709.5989768834368	728.7944448216587	701.1079452834608	791.4576887719426	864.9587625042436	833.0339703845475	741.126649600935	767.0956457211095	663.3757427390617	754.6695781605696	761.0963471324617	728.758106405082	753.2111363238749	628.8325407304009	676.0056156413758	822.9539705743515	779.0285542413313	848.2272777180887	0.2212225287297271	0.08159595236080629	2.7111948856422554	0.0067041209850075365	0.16537926256007987	ciliogenesis associated kinase 1 [Source:HGNC Symbol;Acc:HGNC:21219]	protein_coding	6	53001279	53061824	40.86
HIF1B_normoxia_vs_Control_normoxia	ENSG00000113916	BCL6	286.3733916340341	289.12798985625716	261.6299087590024	321.82620878808825	201.00627321040832	224.9432368620459	221.04614864889618	227.1328211800713	261.5810600235043	281.321628968222	316.4856871375619	383.23669362130755	374.26680513451254	185.9081558302715	222.512064819685	265.73263618100947	304.53929743492847	393.8137693048588	418.61066365198275	-0.43513938399924285	0.16058455467485847	-2.709721273507815	0.006733977098352704	0.16537926256007987	BCL6 transcription repressor [Source:HGNC Symbol;Acc:HGNC:1001]	protein_coding	3	187721377	187745725	47.68
HIF1B_normoxia_vs_Control_normoxia	ENSG00000114631	PODXL2	2388.603951988491	2653.406360960138	2526.85549081975	2689.133374833349	2171.767440881033	2270.709820140938	2205.435567689383	2401.89432197604	2468.6707103714716	2589.3949499614655	2235.1442041717432	2460.187935094476	2772.25267967218	2082.1858008388454	2032.5120862124827	2549.4137840529634	2146.1201589285433	2448.6118023567633	2291.1746468312767	-0.24369175957813397	0.08988911925336718	-2.7110262243336583	0.006707532106249136	0.16537926256007987	podocalyxin like 2 [Source:HGNC Symbol;Acc:HGNC:17936]	protein_coding	3	127629185	127672802	48.63
HIF1B_normoxia_vs_Control_normoxia	ENSG00000130024	PHF10	2606.447805426812	2245.4915854424917	2237.1382975268966	2494.980904261172	2612.9486464084894	2696.8749600335423	2724.412086958445	2421.3046153854466	2515.3510888572873	2435.3784784830714	2596.343509553362	2648.0214842476494	2809.388173227341	2447.284124301622	2283.495502228519	2513.202596696883	2810.6433252873694	2974.121516924425	3449.6796018586065	0.2021710715613458	0.07455022617382995	2.711877373650622	0.006690333798647263	0.16537926256007987	PHD finger protein 10 [Source:HGNC Symbol;Acc:HGNC:18250]	protein_coding	6	169703902	169725566	39.49
HIF1B_normoxia_vs_Control_normoxia	ENSG00000160679	CHTOP	2632.622867017675	2759.9520133573596	2653.30116007829	2953.791507321638	2407.2807383638633	2338.163141521431	2651.6876904648598	2740.358218117593	2716.791664158509	2717.5945401885465	2557.1588782552235	2733.501354421305	2923.4907417486957	2268.197433572992	2461.3073439272343	2479.8058373288204	2614.634190630769	2759.8818413040885	2650.31331155693	-0.1787830576602946	0.06594349548139469	-2.711155305844175	0.006704921333753769	0.16537926256007987	chromatin target of PRMT1 [Source:HGNC Symbol;Acc:HGNC:24511]	protein_coding	1	153633982	153646306	44.38
HIF1B_normoxia_vs_Control_normoxia	ENSG00000196405	EVL	1603.3233750825027	1448.6075694736458	1396.6368395348688	1519.7714850668258	1700.1820911629684	1712.6438731471828	1904.7850416938486	1380.0164307739494	1586.3500489341984	1471.3189117235538	1450.1960794618526	1679.534784665581	1934.8728514575603	1545.6168054110342	1487.7245561991197	1779.9401811860143	1465.103885711817	1646.940413045906	1749.578902835122	0.28440824087630173	0.10491634695165038	2.710809603458347	0.006711915483104977	0.16537926256007987	Enah/Vasp-like [Source:HGNC Symbol;Acc:HGNC:20234]	protein_coding	14	99971449	100144236	45.48
HIF1B_normoxia_vs_Control_normoxia	ENSG00000182379	NXPH4	1416.7366838941427	662.4933543794917	615.3071455255509	727.1569248481809	565.0216598959918	496.8042547512776	540.1238808513589	587.5968403384253	562.4496720847452	612.728171707864	2646.314532531437	3012.562054733468	3681.228774330039	772.0192082678567	808.1532444986681	930.9006583922461	2474.5575701668654	2876.3571937017978	2929.485169089305	-0.32788044842328956	0.12139519820159665	-2.700934248476536	0.006914500661450504	0.16942732366314123	neurexophilin 4 [Source:HGNC Symbol;Acc:HGNC:8078]	protein_coding	12	57216794	57226449	60.2
HIF1B_normoxia_vs_Control_normoxia	ENSG00000197586	ENTPD6	1917.817788111921	1608.2993351526263	1699.9071151274222	1719.7070190542822	1792.530932976926	2088.075474773294	1872.1220560185423	1753.6683402408069	1863.5598045992206	1891.6443105384044	2039.284520113575	1990.5307647913407	1815.5749802338225	2026.8174274158532	2051.1458151292577	1846.23627769306	2242.128797047684	2142.66852592714	2076.8186891813184	0.19388534049263037	0.07179597805319689	2.700504203020564	0.006923446222546744	0.16942732366314123	ectonucleoside triphosphate diphosphohydrolase 6 [Source:HGNC Symbol;Acc:HGNC:3368]	protein_coding	20	25195693	25228075	50.78
HIF1B_normoxia_vs_Control_normoxia	ENSG00000259330	INAFM2	312.4530274774555	284.661987180443	263.4554495864438	257.3294038628049	215.96101255009816	213.65734077195526	213.283684820825	227.8938725569712	268.48971392768675	239.89597028438436	460.8322930942296	452.0010474302987	495.0705273674143	254.5715289779119	292.0665142081869	308.82460483039836	360.2194961424957	426.6964187774708	389.2436282241802	-0.3233597221384482	0.11979535472398037	-2.6992676208814528	0.006949226856620458	0.1697561580090607	InaF motif containing 2 [Source:HGNC Symbol;Acc:HGNC:35165]	protein_coding	15	40323692	40326715	55.89
HIF1B_normoxia_vs_Control_normoxia	ENSG00000164951	PDP1	510.8809913120548	513.5850780818805	567.3683439134189	478.40413275478164	586.0734818523422	633.374001393746	620.0287252062177	538.6562867659891	510.42375062076513	491.07471880771885	440.72853175272036	436.8369184707265	404.5704848743177	554.7564818216789	528.793639779443	492.8931344122056	472.2414410153664	434.953438567018	491.0952535266495	0.24702155041271315	0.09157439425529601	2.69749587121541	0.006986315109830616	0.17035955976152564	pyruvate dehydrogenase phosphatase catalytic subunit 1 [Source:HGNC Symbol;Acc:HGNC:9279]	protein_coding	8	93857807	93926068	42.9
HIF1B_normoxia_vs_Control_normoxia	ENSG00000129667	RHBDF2	622.6944304111681	713.8484756458454	610.8313496746922	718.8701071251472	885.050073352316	800.6701760787138	902.1279943958538	603.429014437961	733.1252842928843	781.066768567039	402.00124953383073	415.2013287250225	460.14441558045473	607.8410887270318	532.4082394090293	521.1753939411686	418.41280761184913	532.5314222211292	569.7645580810569	0.33872216881566247	0.12577780953011422	2.69302009695569	0.007080800073806544	0.17205343359551484	rhomboid 5 homolog 2 [Source:HGNC Symbol;Acc:HGNC:20788]	protein_coding	17	76470891	76501790	57.78
HIF1B_normoxia_vs_Control_normoxia	ENSG00000185989	RASA3	1509.2056422092014	1506.5956829403015	1570.7124281642075	1636.4203342099258	1487.8562816922351	1417.2106251674873	1321.501363736899	1654.6269633532027	1644.534607475344	1620.452014659277	1520.3591073122116	1580.8780621324308	1575.5258102956411	1312.0149127730497	1337.5685657742051	1256.6825366436613	1643.3100135527166	1531.0051611284669	1548.4470887543607	-0.1613716451683462	0.059916727281853883	-2.6932653449050865	0.007075593252568491	0.17205343359551484	RAS p21 protein activator 3 [Source:HGNC Symbol;Acc:HGNC:20331]	protein_coding	13	113977783	114132623	56.73
HIF1B_normoxia_vs_Control_normoxia	ENSG00000116678	LEPR	264.42232479936155	353.2310930718466	318.1827275023484	281.0588741269672	207.11185459940148	279.44214650344844	199.13428424050906	269.8706643078721	245.09291149442242	202.06610465242306	321.16069945634746	297.80280940483283	228.3983620348728	291.9413153728335	259.3240683356447	227.26145453088517	286.9542576951576	237.74576550949718	253.82245354919803	-0.47068917339782584	0.17495502055611112	-2.6903439061176733	0.0071378418688588675	0.17297460349596736	leptin receptor [Source:HGNC Symbol;Acc:HGNC:6554]	protein_coding	1	65420652	65641559	37.78
HIF1B_normoxia_vs_Control_normoxia	ENSG00000117597	UTP25	1015.9926382232343	1073.8912160340135	1136.3579848919867	1096.683997853397	951.0506748998233	1032.9540043951633	921.3180956240146	1118.270545068366	1081.7203334234437	1135.2692516223412	1028.743735495015	953.7874485806175	1021.0932929470981	930.5204654254418	904.916727830586	831.6160805786686	981.1945105772826	1060.3415283453603	1028.137594425598	-0.18581947267291526	0.06907939175165437	-2.68994077627305	0.0071464700565912025	0.17297460349596736	UTP25 small subunit processome component [Source:HGNC Symbol;Acc:HGNC:28440]	protein_coding	1	209827972	209857565	41.46
HIF1B_normoxia_vs_Control_normoxia	ENSG00000164104	HMGB2	5510.117617281646	6058.132807819259	5581.380722873227	6190.2043506046375	4913.685785799158	4966.969317227736	5576.121036932298	5017.904146027687	5389.095572524801	5324.587093198058	5670.067996758917	5841.241480615954	6919.082232323407	4796.753730285438	4776.4471270804615	4921.507975365824	5855.8336110831415	5393.146918768186	5989.955205781441	-0.2061021288375033	0.07663283664181353	-2.6894753981356194	0.007156442186374277	0.17297460349596736	high mobility group box 2 [Source:HGNC Symbol;Acc:HGNC:5000]	protein_coding	4	173331376	173334432	45.5
HIF1B_normoxia_vs_Control_normoxia	ENSG00000003096	KLHL13	3955.8390640761986	3709.719490631036	3612.98885169946	3293.449503920289	4228.395600210283	4433.779762706875	4027.9465012164137	4064.8670112106392	3882.2424811361025	3788.7747051333836	3869.056284253407	3718.6188220676345	3182.8047421899682	5199.482478781325	4604.400179370906	3971.9115113186886	4252.7131296728285	3669.996321100737	3693.9557767516003	0.25797328378748796	0.09600926797873371	2.6869623028959	0.007210508992228583	0.17306479959881277	kelch like family member 13 [Source:HGNC Symbol;Acc:HGNC:22931]	protein_coding	X	117897813	118117340	36.56
HIF1B_normoxia_vs_Control_normoxia	ENSG00000137825	ITPKA	156.0183282708443	202.10717254783012	183.35280447180563	180.36584137424026	125.06371385360411	127.36642708065766	159.96470348105197	167.23648456861432	151.94700742182894	175.4811610139021	155.5672221697229	158.14046687642943	148.89692693830585	137.20830340638653	165.0830293843706	181.0750414877073	142.10720548080238	145.52586775220962	101.84052956572769	-0.4563634333838409	0.16979105348313564	-2.6877943450016275	0.007192567953659583	0.17306479959881277	inositol-trisphosphate 3-kinase A [Source:HGNC Symbol;Acc:HGNC:6178]	protein_coding	15	41493393	41503551	59.71
HIF1B_normoxia_vs_Control_normoxia	ENSG00000144455	SUMF1	1079.838793337495	1080.1256915976387	1055.4199353093015	997.2398771771667	976.1213089592549	888.1151279451967	890.2102954983214	1062.8188151422926	1032.175142773157	1147.547863302073	1201.8335587657093	1222.1689995248635	1307.1938995146747	1023.9676864721982	1079.8195035221222	1100.112374935471	1108.779919482443	1150.3934837426013	1113.0547964104219	-0.18569805987839114	0.06910862397546458	-2.6870461195164146	0.007208699865683597	0.17306479959881277	sulfatase modifying factor 1 [Source:HGNC Symbol;Acc:HGNC:20376]	protein_coding	3	3700814	4467273	39.53
HIF1B_normoxia_vs_Control_normoxia	ENSG00000174607	UGT8	1302.7922440097448	1662.1093102272434	1469.721381596669	1485.1496918672985	1305.7762892919986	1375.299986033755	1304.5741618763077	1562.0204233006114	1449.8033263493685	1587.5820773384544	1266.0088976645902	1148.4200549430377	1021.2852614792162	1000.3597551751661	1042.0583832631626	983.7216968486022	1256.9080130951384	1224.655021091659	1304.806660733126	-0.2111894063328884	0.07856296333325494	-2.6881547916802417	0.007184808211728907	0.17306479959881277	UDP glycosyltransferase 8 [Source:HGNC Symbol;Acc:HGNC:12555]	protein_coding	4	114598770	114678225	36.06
HIF1B_normoxia_vs_Control_normoxia	ENSG00000162073	PAQR4	2195.519106599319	2067.832849922518	2013.9644701373486	2192.746347106267	1829.9152436965908	1901.729732900425	1938.5761155212626	2075.8376994929827	2115.920310611419	2274.772803193533	2474.8435161202256	2341.472951551141	2493.245677883562	2297.3816788253903	2231.356707099078	2241.1149699808184	2402.202743595857	2328.4405984384703	2297.9895027108514	-0.14770217567251384	0.0549837383283634	-2.686288349301298	0.0072250706544734295	0.17311218939193915	progestin and adipoQ receptor family member 4 [Source:HGNC Symbol;Acc:HGNC:26386]	protein_coding	16	2969270	2973484	64.41
HIF1B_normoxia_vs_Control_normoxia	ENSG00000272808	GCAWKR	106.69118830045662	122.52534427576424	111.52864493040276	165.46145552527702	78.09322394926367	88.30224383805268	94.84128297889936	100.93257264832306	110.61496049421042	116.57822753741655	94.29475166881912	131.77840739403175	129.36806696392557	68.61065173919249	47.3819511410106	77.07549400644231	103.65772021539512	130.2914965725896	149.10489352920283	-0.6205176428965291	0.23132573400449796	-2.6824410417064257	0.007308703340271579	0.1748114731108783	gastric cancer associated WDR5 and KAT2A binding lncRNA [Source:HGNC Symbol;Acc:HGNC:53740]	lncRNA	15	100849831	100876836	48.27
HIF1B_normoxia_vs_Control_normoxia	ENSG00000242259	C22orf39	714.1972607404336	725.2757027815649	659.8956933339531	644.620696785098	598.6859511142026	576.4829435544103	551.9404422704699	578.4286891288556	555.8568374100979	541.0387309203968	873.3873170920191	858.5831627866901	923.0902261379183	857.2000704560023	818.4859841957881	881.9649111012982	785.4424652963453	766.4677133769233	658.7031555857718	-0.23287541017427468	0.08689319037884162	-2.6800191034415	0.007361795870434126	0.1754710201145243	chromosome 22 open reading frame 39 [Source:HGNC Symbol;Acc:HGNC:27012]	protein_coding	22	19351368	19447711	46.97
HIF1B_normoxia_vs_Control_normoxia	ENSG00000273749	CYFIP1	5381.331292119406	5330.731073930216	5569.2586500205625	5229.179779047488	4985.272673189534	4914.199147313697	4767.183034642226	5267.750318926871	5341.227729396893	5393.531312491288	5745.8810136918055	5819.869191206817	5221.638287191866	5499.712140709121	5718.308586506896	5150.482883679336	5653.791043346498	5584.732442009383	5671.213950848804	-0.13673355149504593	0.051018600115500995	-2.680072585008112	0.007360619748146973	0.1754710201145243	cytoplasmic FMR1 interacting protein 1 [Source:HGNC Symbol;Acc:HGNC:13759]	protein_coding	15	22867052	22981063	48.83
HIF1B_normoxia_vs_Control_normoxia	ENSG00000134574	DDB2	1007.7848274436775	862.3147822264428	920.1440638312228	902.2972958589597	714.701350863545	783.7667400783645	835.1460938682217	884.1368850726936	820.0322122418982	847.0404513129319	1236.9707596922526	1279.810718128272	1397.3373004624748	1097.42641259573	1147.0991206062881	1120.3470370963178	1130.003407832624	1091.1191177561107	1070.4331444618456	-0.19906056328179283	0.07435801215985847	-2.6770560091606908	0.007427221793192511	0.1767241891380218	damage specific DNA binding protein 2 [Source:HGNC Symbol;Acc:HGNC:2718]	protein_coding	11	47214465	47239217	47.15
HIF1B_normoxia_vs_Control_normoxia	ENSG00000103855	CD276	3348.296862055786	3194.814992714206	3162.212234290587	3326.0798456407465	3759.4717327613116	3669.542098268542	3610.3799734584004	3533.5212326970977	3357.5951895793696	3053.1602778782185	2917.6523230526127	3276.803080237491	3123.465053304714	3534.940800866521	3399.8395183758435	3958.29598443764	2962.794566708648	3230.752076794442	3198.0225359377514	0.18828888129319285	0.07045165287178967	2.6725970735682725	0.007526659421154361	0.1787809102230327	CD276 molecule [Source:HGNC Symbol;Acc:HGNC:19137]	protein_coding	15	73683966	73714514	52.51
HIF1B_normoxia_vs_Control_normoxia	ENSG00000161791	FMNL3	302.5949899126803	308.1766862700622	386.9437926165749	338.92799912627044	235.07876633343068	306.9463716483611	268.7576690140618	329.23659295379645	324.30157925910333	377.1555547241821	302.42057646427384	253.31969303592933	265.8498425534147	299.24495037192014	304.1324203530656	319.6616034598021	273.6478063553319	294.44035198226914	258.46756190639604	-0.3466373649668071	0.12973945222703281	-2.671796119196046	0.007544647252061901	0.17889919596139192	formin like 3 [Source:HGNC Symbol;Acc:HGNC:23698]	protein_coding	12	49636499	49708165	48.38
HIF1B_normoxia_vs_Control_normoxia	ENSG00000145365	TIFA	621.0711620517611	503.18946230723293	540.0459612242785	452.2135985516881	385.0149567064574	367.73334138160965	386.4689871161811	641.6554619464495	406.6333951561886	502.26387939312036	1020.8545188093167	836.6045422519845	753.7091668061696	587.9832945266324	573.2711515239033	574.4405707755568	935.896543939491	863.8959429950095	847.4061415204296	-0.3886216657261233	0.14551110922866883	-2.6707353671217593	0.007568528941650146	0.17915658956026584	TRAF interacting protein with forkhead associated domain [Source:HGNC Symbol;Acc:HGNC:19075]	protein_coding	4	112272968	112285955	40.4
HIF1B_normoxia_vs_Control_normoxia	ENSG00000198081	ZBTB14	439.18127745773126	414.1937237915115	579.9872316137676	425.72761746705396	374.52673776603046	336.34103027586673	380.6424590429969	483.0160853342612	394.3834167572575	474.0399032394611	426.9028134411464	485.04548111261647	427.6092788901487	411.5754267704303	413.5012910874377	510.3415293518777	433.5908660623118	455.53683690883094	478.3012653261557	-0.3678109426410839	0.13790578052436134	-2.6671176599164337	0.0076504882885363185	0.18078550761553264	zinc finger and BTB domain containing 14 [Source:HGNC Symbol;Acc:HGNC:12860]	protein_coding	18	5289019	5297053	49
HIF1B_normoxia_vs_Control_normoxia	ENSG00000150347	ARID5B	1784.8299992560158	2243.3454256250943	2167.6709123366886	2137.966205874276	1791.6020144665185	1986.2086009757886	1988.8096079201437	1890.6792660221001	2060.1942735434714	2033.3937635395546	1465.669775614944	1549.9925625694107	1603.9087328428536	1503.900246697128	1567.509568271572	1497.09458280003	1437.2433885450164	1523.9813386100907	1677.7697203536031	-0.18191451042330492	0.06823522493804335	-2.6659912177102196	0.007676169820618048	0.18108124106854204	AT-rich interaction domain 5B [Source:HGNC Symbol;Acc:HGNC:17362]	protein_coding	10	61901684	62096944	40.32
HIF1B_normoxia_vs_Control_normoxia	ENSG00000214357	NEURL1B	423.24751937800977	441.388291905362	430.94078856042347	479.5422221300911	307.3912196665012	411.3714471649214	359.1892488235705	401.71568558777153	485.68665380396874	469.76744295318514	464.9085169711084	380.12915719017747	377.5963486237902	394.1187055261406	413.03802918814074	399.9060386657299	455.5108426314694	484.70390046123464	461.5508089505899	-0.3262322668503621	0.12245271046018423	-2.6641490059661623	0.007718336584430261	0.18145347529174255	neuralized E3 ubiquitin protein ligase 1B [Source:HGNC Symbol;Acc:HGNC:35422]	protein_coding	5	172641263	172691540	50.75
HIF1B_normoxia_vs_Control_normoxia	ENSG00000224870	MRPL20-AS1	289.5041653108595	240.73056212959438	355.6486338014572	335.8635574155513	206.58519176006456	206.56584262840173	247.9415461134108	244.0567638269222	263.2983647350004	271.53912330144584	303.9760557975406	308.2881796015375	484.7139255494918	288.28997680016926	305.12744026090695	252.57625229372883	278.46239645463095	303.9419079245819	313.46925520103474	-0.49146069431132267	0.18443574199819057	-2.6646716573848477	0.007706352466739463	0.18145347529174255	MRPL20 antisense RNA 1 [Source:HGNC Symbol;Acc:HGNC:27125]	lncRNA	1	1399515	1402046	59.4
HIF1B_normoxia_vs_Control_normoxia	ENSG00000187607	ZNF286A	577.306943126403	554.4484619194005	527.9607676513622	584.0715937198373	661.4663396148001	722.6921120131634	702.4998349899796	568.8815308604655	561.8342018706462	572.611874907823	689.3794961210335	499.904258445385	608.0558571811074	482.7751277197172	552.1292008989781	664.1586627000554	507.1033151832253	465.10063232953104	466.45170814874376	0.323556436605288	0.12148874283427502	2.6632626946074924	0.007738697409764957	0.1816216817005076	zinc finger protein 286A [Source:HGNC Symbol;Acc:HGNC:13501]	protein_coding	17	15699577	15720787	39.97
HIF1B_normoxia_vs_Control_normoxia	ENSG00000170421	KRT8	42706.236481458945	34479.800493319206	34499.125115585724	31570.015343232415	38477.63300348129	36230.53867120995	34898.979117692405	29412.123583359815	28436.085075221825	28025.683161922832	60597.28150404358	59116.060049662585	60158.97197569573	49779.9052537065	50934.810090986466	49044.837610210925	48686.90002674182	48468.36373593542	45895.142854252495	0.12454591361711899	0.046785619117550074	2.66205547700874	0.00776650769150366	0.18196385056430975	keratin 8 [Source:HGNC Symbol;Acc:HGNC:6446]	protein_coding	12	52897187	52949954	50.58
HIF1B_normoxia_vs_Control_normoxia	ENSG00000104998	IL27RA	1209.8380713670017	1460.4555748855748	1386.458946666173	1412.0893760134052	1253.931745087648	1275.1815313252434	1250.5263160552536	1263.77003891537	1376.3290423567144	1290.2300148863767	1047.7760635032662	1002.4725499877935	1048.4709001826714	1129.094033161721	1265.0832728225648	1185.822077136793	983.5308244948822	1107.4941068426724	1038.3688702819063	-0.17245801006591094	0.06482250459963697	-2.660465082783561	0.0078032817753781155	0.18197783280537524	interleukin 27 receptor subunit alpha [Source:HGNC Symbol;Acc:HGNC:17290]	protein_coding	19	14031762	14053218	51.73
HIF1B_normoxia_vs_Control_normoxia	ENSG00000127952	STYXL1	621.5130542885004	531.6879199796645	470.88470682659505	480.6274404018171	599.9223373290539	592.6094169952298	577.7133327911182	585.0097983648134	547.7793511164848	563.017647185153	732.9747046488786	688.8937504488805	637.2940862719252	775.6361618159851	861.1828085066536	772.6233078578937	661.9959338636882	542.2246207242835	565.1576520648877	0.25582051061791533	0.09616179900424952	2.660313276861743	0.0078068000694518575	0.18197783280537524	serine/threonine/tyrosine interacting like 1 [Source:HGNC Symbol;Acc:HGNC:18165]	protein_coding	7	75996338	76048004	48.42
HIF1B_normoxia_vs_Control_normoxia	ENSG00000245534	RORA-AS1	14.373081014797634	3.543566415774663	4.35009696834687	13.584396615349194	26.873619503793574	23.341880073865937	20.308330204746692	18.767326625963598	15.339201562811782	4.784993350575365	7.97254030735278	9.921719169606469	15.577459745671257	14.558868216353648	5.623740317211485	11.310120651250543	22.399034889978168	14.352942109070813	26.10562153863459	1.6273971610614073	0.6115652789976651	2.6610358974738664	0.007790065133734063	0.18197783280537524	RORA antisense RNA 1 [Source:HGNC Symbol;Acc:HGNC:51410]	lncRNA	15	60479152	60630637	40.19
HIF1B_normoxia_vs_Control_normoxia	ENSG00000106049	HIBADH	1834.7172783062979	1860.7125792902723	1886.2372395560399	1714.0830129990402	1622.6546562027274	1693.6245531203172	1576.1383841117904	1856.4747436977796	1733.6475441046684	1836.5870371442893	2029.6817235782064	2072.2925826859546	2074.629510704721	1794.0068957703477	1782.2832718403279	1822.6988048931642	1980.6150770052407	1790.4868959346559	1898.0564968738197	-0.15582296350741986	0.0586382385756988	-2.6573609182728233	0.007875507898145742	0.18326879885481961	3-hydroxyisobutyrate dehydrogenase [Source:HGNC Symbol;Acc:HGNC:4907]	protein_coding	7	27525442	27662883	36.85
HIF1B_normoxia_vs_Control_normoxia	ENSG00000112972	HMGCS1	2486.6016587197546	2554.6226745196195	2521.8651218243494	2508.4592049960997	2840.604676576262	3079.311283460332	2999.1222920039495	2711.4763606512115	2900.5838024616455	2855.3342029402193	1432.5854375230417	1574.3490884741213	1522.8531622564562	2790.32182741594	3331.981761068842	3278.648365245604	1728.6598239844361	1877.1779180172439	2250.8728535362075	0.2341520873768613	0.08814508189314106	2.6564396146426597	0.007897059259901248	0.18339458384641338	3-hydroxy-3-methylglutaryl-CoA synthase 1 [Source:HGNC Symbol;Acc:HGNC:5007]	protein_coding	5	43287470	43313512	38.76
HIF1B_normoxia_vs_Control_normoxia	ENSG00000146376	ARHGAP18	2145.2968596091714	2373.0052047197105	2262.2876764852767	2338.5852978782727	1972.289564733655	2047.6103473774792	2126.9633447948004	2251.988494447998	2139.680979783789	2352.047208912719	2020.5951789960477	2004.8852054535248	1993.621543308308	1775.4616782608834	1845.6732353141263	1600.4480083336698	2309.2403545440156	2703.51422797728	2497.445921643531	-0.18175295504585512	0.06843132585730884	-2.655990553578364	0.007907582943424935	0.18339458384641338	Rho GTPase activating protein 18 [Source:HGNC Symbol;Acc:HGNC:21035]	protein_coding	6	129576132	129710177	38.51
HIF1B_normoxia_vs_Control_normoxia	ENSG00000132463	GRSF1	5731.919372690524	5188.520242753795	5506.744999243264	5485.22632196855	6071.245565711707	6334.777651245165	5548.795584757437	5875.037333309679	5799.1317065216645	5830.869298561636	5594.523517049148	5874.41481956317	5757.898178801346	5508.814328930972	5777.873512235375	5160.181477635373	5722.826609424749	6008.220026917974	6129.447533798431	0.14960631709120711	0.056347843681731916	2.655049551429592	0.007929675945696624	0.18359736242620484	G-rich RNA sequence binding factor 1 [Source:HGNC Symbol;Acc:HGNC:4610]	protein_coding	4	70815783	70839897	43.46
HIF1B_normoxia_vs_Control_normoxia	ENSG00000215012	RTL10	1780.1884847322005	1892.309697577165	1798.7579366229716	2275.633126221421	1434.106151339258	1665.0682075118868	1716.6591795141685	1801.1616099874454	1964.2344020693213	2266.789208044686	1679.632625910906	1905.7544209477428	1873.4868653691915	1351.8499318817458	1586.5327728196253	1274.0872066568454	1929.1280564719423	1663.9951611451322	1964.2061650881537	-0.3097862702367993	0.1167311436559454	-2.653844214444318	0.007958055794633498	0.1839447753673857	retrotransposon Gag like 10 [Source:HGNC Symbol;Acc:HGNC:26112]	protein_coding	22	19846138	19854896	55.11
HIF1B_normoxia_vs_Control_normoxia	ENSG00000197238	H4C11	20.12471164596873	0	0	0	21.432749536378783	0	24.207372573719855	33.505233471522544	0	32.80426495448421	54.71414880451667	18.57753171480453	47.408742962087516	0	35.60478659721949	38.144607537659446	26.90295538601083	0	28.942416089033262	6.3059801179015125	2.3776286842215297	2.652214014639625	0.007996583801987653	0.18452519635693992	H4 clustered histone 11 [Source:HGNC Symbol;Acc:HGNC:4785]	protein_coding	6	27824092	27824480	61.7
HIF1B_normoxia_vs_Control_normoxia	ENSG00000123358	NR4A1	947.6506290880754	1085.8355011072967	1071.4434076772197	1121.994904809576	1253.127646667118	1272.6284755293368	1469.2529481588215	899.0324906913902	1028.1000864470013	1021.622295272081	667.4851398551094	635.1839279165996	669.7153702826511	805.1539291521751	1030.284849516807	1122.3993540403508	573.0137264720776	660.8814557543957	670.5558142353501	0.2849069888323288	0.10746512196953967	2.651157730161828	0.008021637032070624	0.18479325645237402	nuclear receptor subfamily 4 group A member 1 [Source:HGNC Symbol;Acc:HGNC:7980]	protein_coding	12	52022832	52059507	56.01
HIF1B_normoxia_vs_Control_normoxia	ENSG00000101190	TCFL5	883.4453105895847	838.5847804339592	816.1266852066188	727.5586055210289	665.8540788155002	696.7913540809022	671.8353914116508	735.8098396493135	833.8807359177048	784.6717789612488	1114.2598276230053	1143.949569127526	1189.6126219577545	824.6588284375829	866.9704060102479	878.4093426984925	956.8284910832512	1034.1264575983776	1122.0867960783594	-0.2229207630657191	0.08414713607611038	-2.649178254433866	0.008068776081941263	0.18547665928246665	transcription factor like 5 [Source:HGNC Symbol;Acc:HGNC:11646]	protein_coding	20	62841005	62861822	48.85
HIF1B_normoxia_vs_Control_normoxia	ENSG00000196411	EPHB4	2732.041246219588	2997.040891551585	2898.5603266661547	2852.583879647354	2723.6631966818877	2189.7223933006353	2540.6165899394437	2689.7377854432	2697.3937993200957	2965.619143955223	2673.0174374288686	2878.6058070033278	2979.7896963113317	2547.3237893745554	2583.2541744322957	2306.771754122233	2641.4040266317616	3200.4066762955226	2811.2310638471145	-0.2320843737501239	0.08761932646765987	-2.648780618460766	0.008078275206151205	0.18547665928246665	EPH receptor B4 [Source:HGNC Symbol;Acc:HGNC:3395]	protein_coding	7	100802565	100827523	54.77
HIF1B_normoxia_vs_Control_normoxia	ENSG00000257302	FAHD2P1	35.484972102538656	34.991757078099916	26.1054336965052	24.526461925306045	35.49038597245329	56.25269538109009	62.45795930282945	34.443981453751185	29.190396160490398	31.225043010168953	48.24854729623217	35.982727787428324	37.50140941226367	35.28476256403745	35.82777701726367	21.855820679485106	36.59202573008279	28.848375922304285	23.903937455903865	0.8685099942110251	0.3283727023161943	2.6448909671386924	0.008171724350205144	0.18730954164728558	fumarylacetoacetate hydrolase domain containing 2 pseudogene 1 [Source:HGNC Symbol;Acc:HGNC:32441]	processed_pseudogene	12	70671918	70672856	53.14
HIF1B_normoxia_vs_Control_normoxia	ENSG00000185722	ANKFY1	2327.1607254052724	2541.8559771957875	2785.9595962395515	2748.6730179213023	2348.805214957209	2505.6484342163594	2380.4334857070367	2185.142315619234	2202.523704536476	2328.1479701714925	2407.055467269793	2241.750110558109	2171.346287072287	2052.4148444564653	2229.070914305456	2214.0897096819403	2156.4727910183146	2114.8460993260232	2274.657117042062	-0.15847281588297507	0.05993351017441338	-2.6441437423204652	0.008189786866506905	0.18741121260410892	ankyrin repeat and FYVE domain containing 1 [Source:HGNC Symbol;Acc:HGNC:20763]	protein_coding	17	4163821	4263995	44.9
HIF1B_normoxia_vs_Control_normoxia	ENSG00000168724	DNAJC21	3002.4052486109413	3083.631519781609	3157.8219877064967	3100.886382105146	3279.3973643841114	3467.240808293641	3589.8407421195925	3051.192220129857	3051.625037318417	3221.0274372933777	2434.6781779942567	2566.1040510699604	2804.5837975151726	3051.124166456735	3167.8817923472147	2958.2165339749426	2666.20013665407	2671.270545608398	2720.5717742439456	0.14713811133521126	0.055816237429334004	2.636116623258511	0.008386090371380744	0.19146738660770166	DnaJ heat shock protein family (Hsp40) member C21 [Source:HGNC Symbol;Acc:HGNC:27030]	protein_coding	5	34929559	34958964	39.29
HIF1B_normoxia_vs_Control_normoxia	ENSG00000177888	ZBTB41	536.0100802254818	542.3741105936887	529.6952905372635	509.4779811958083	407.807536363532	462.7122368849923	446.4515225326014	551.4147567019579	474.9968790190856	505.95888586579207	664.1300505426153	590.8003292537642	559.3949643173561	531.0981917570622	499.04867923250356	440.36208830786626	645.9717031707942	645.6984762334273	640.7877615485621	-0.26013768889535016	0.09869796500456467	-2.635694554424897	0.008396527588301297	0.19146738660770166	zinc finger and BTB domain containing 41 [Source:HGNC Symbol;Acc:HGNC:24819]	protein_coding	1	197153682	197201293	33.74
HIF1B_normoxia_vs_Control_normoxia	ENSG00000259673	IQCH-AS1	94.46291728782715	96.18943883823822	99.60643700578676	106.74928657154584	76.86452617605792	67.72211330204	61.071312846827915	79.73350687165248	96.841228460671	64.43319488013816	101.22738498123563	88.34913237872608	89.27315111331693	129.7257010776181	80.88258147037969	97.8959124785117	110.9856595363983	130.721889719873	122.06005347187106	-0.5718163111377449	0.21699172877427253	-2.6351986518923107	0.008408805461430365	0.19146738660770166	IQCH antisense RNA 1 [Source:HGNC Symbol;Acc:HGNC:44104]	lncRNA	15	67290636	67521844	39.63
HIF1B_normoxia_vs_Control_normoxia	ENSG00000134909	ARHGAP32	878.3229738097875	860.6295479283416	951.2404738290559	965.9589730112474	1185.9618652541074	1211.989464231456	1370.17241137354	889.5637929802252	931.3831218698765	950.7464280545754	660.2025576153188	673.3343974706609	394.54035761494004	844.1188392857772	1058.935663337082	738.1458579507283	636.511189867998	663.7142043502145	822.664382551031	0.4398191432338604	0.16709211446061886	2.63219568831011	0.008483498390261258	0.19284884853101336	Rho GTPase activating protein 32 [Source:HGNC Symbol;Acc:HGNC:17399]	protein_coding	11	128965060	129279324	36.86
HIF1B_normoxia_vs_Control_normoxia	ENSG00000197256	KANK2	2046.3791505142988	2072.8583445112076	2158.0517456557586	2174.7561456092967	1801.7201202949107	1965.6045897179056	1754.3292037305825	1664.0652073587444	1943.0101214886263	2017.0562622775565	2751.044881643976	2771.346168733755	2370.394454171881	1522.9599357426623	1561.735339402262	1568.9144649452371	2124.5757073591035	2350.903160375624	2261.4988562382864	-0.21491868480067905	0.08176348932553529	-2.62854100985094	0.008575201520183522	0.1946117929159802	KN motif and ankyrin repeat domains 2 [Source:HGNC Symbol;Acc:HGNC:29300]	protein_coding	19	11164270	11197791	52.98
HIF1B_normoxia_vs_Control_normoxia	ENSG00000122863	CHST3	1963.6916865019	1952.9924731507328	2027.2330671186298	2037.4186224679265	2170.9609061811652	2303.015529068158	2344.3287449092563	2009.9547940631423	1953.310364828936	1903.935076269472	1580.6656310188118	1764.3028299695432	1629.9824054926992	1821.5704291273737	1972.8863277704077	2162.387068404056	1794.9826581711727	1913.6975457486537	2002.8258832740619	0.18074713118223992	0.06879847643668491	2.627196713412413	0.008609154878758627	0.1950604728954982	carbohydrate sulfotransferase 3 [Source:HGNC Symbol;Acc:HGNC:1971]	protein_coding	10	71964395	72013558	51.37
HIF1B_normoxia_vs_Control_normoxia	ENSG00000198399	ITSN2	746.890561937788	656.7592222151103	675.9442205457367	737.1262179967379	808.3635506833625	785.2038407492178	883.3202054833953	779.3059671032579	893.1693185246628	894.1965902384158	671.2220621177647	649.4767216792952	542.2980970338285	701.4547337540403	728.8025223414602	658.2315060443852	733.1929574224903	830.6680045539387	815.2943763930843	0.25826218416118424	0.09837469677704573	2.625290777226018	0.008657499745053967	0.1958332138054724	intersectin 2 [Source:HGNC Symbol;Acc:HGNC:6184]	protein_coding	2	24202864	24360536	39.86
HIF1B_normoxia_vs_Control_normoxia	ENSG00000146373	RNF217	388.90256213721415	262.91945863601484	281.5963800066687	428.83440892683427	454.01371046275835	554.4369156768453	508.00793350935186	397.3616344655381	660.5888874328729	483.7285501038791	267.69370799443055	315.06592070431	380.04566128021696	278.29084305063816	369.5970390800733	212.6320955952523	355.65923019332644	490.39159381378437	299.3821475370593	0.6396397378708818	0.24374272735241445	2.6242413253465458	0.008684222990241585	0.19611513757765603	ring finger protein 217 [Source:HGNC Symbol;Acc:HGNC:21487]	protein_coding	6	124962437	125092633	36.7
HIF1B_normoxia_vs_Control_normoxia	ENSG00000085871	MGST2	662.974907161795	651.9223030354142	570.5072187490251	521.290180662069	760.0793680206901	694.2708965595452	659.024135840871	616.8608672238203	597.7492687999987	577.4549048929448	712.6629682910923	688.2496516862234	620.7817911151333	846.5542317350237	779.1024596307719	770.9333610269769	701.2900631614566	606.0138515238968	558.8008069573584	0.27909913384164226	0.10637880053710165	2.623634901244267	0.008699698561090801	0.19614254805029802	microsomal glutathione S-transferase 2 [Source:HGNC Symbol;Acc:HGNC:7063]	protein_coding	4	139665768	139740745	43.46
HIF1B_normoxia_vs_Control_normoxia	ENSG00000141622	RNF165	20.344846215205617	57.90901514755166	38.2512317867513	13.664141578272716	14.467025118169968	6.428220236400175	11.119272403445864	10.645229765790717	10.685476859455171	21.93725055523651	9.893802538136049	9.94956657887218	15.780898278621676	3.737764200158315	11.802117270974644	7.692999229989417	76.1640298908692	28.390811068974447	17.688379366031118	-1.7471807189994557	0.6663568347923814	-2.6219896424470974	0.008741808768943328	0.19644786927986532	ring finger protein 165 [Source:HGNC Symbol;Acc:HGNC:31696]	protein_coding	18	46326809	46463140	49.03
HIF1B_normoxia_vs_Control_normoxia	ENSG00000188643	S100A16	2002.0249334587422	1874.7555334741764	1749.5175850877674	1734.9843128770424	2057.669939886662	1972.3458139718127	2046.0578911017813	1959.247056153911	1935.388956862882	1734.547099074138	2047.8078564486912	1975.9917766355986	2037.0640985639905	2314.8634456784557	2290.7442218128567	2297.994261823564	2174.332762054577	2019.6436009397148	1813.4925898097379	0.1814770543431501	0.06920153436570652	2.622442638108365	0.008730196264322112	0.19644786927986532	S100 calcium binding protein A16 [Source:HGNC Symbol;Acc:HGNC:20441]	protein_coding	1	153606886	153613145	57.24
HIF1B_normoxia_vs_Control_normoxia	ENSG00000077044	DGKD	3569.759179003954	3274.895786535801	3250.4035256763464	3661.133944288859	2714.637017202726	3051.8685315002144	3182.3604493796406	2886.412252983275	3304.3581552570627	3082.2162159459426	4233.050476354507	4352.979678427811	4456.393240903674	3308.479328207733	3565.1651837198538	3199.4533625172567	4254.497137462385	4252.0155943869495	4225.345341321139	-0.1873291338884382	0.07147478600704149	-2.62091213354571	0.008769486098081562	0.1967483561287369	diacylglycerol kinase delta [Source:HGNC Symbol;Acc:HGNC:2851]	protein_coding	2	233354494	233472104	47.77
HIF1B_normoxia_vs_Control_normoxia	ENSG00000108671	PSMD11	4490.316091224616	4437.715777152716	4816.230046039352	4527.624926719251	5716.261506164761	5150.0830509573	4840.471986511001	4785.930391179484	4561.208985034411	4364.738103922244	3775.777807364618	3540.094765744328	4037.946933449297	4384.360296852552	4854.257845267585	4440.778283409138	4176.275396396829	4397.7865314885585	4018.147008389665	0.18810108903616435	0.07184099496645657	2.6182973819334077	0.00883697547187703	0.19768321609765302	proteasome 26S subunit, non-ATPase 11 [Source:HGNC Symbol;Acc:HGNC:9556]	protein_coding	17	32444379	32483319	43.02
HIF1B_normoxia_vs_Control_normoxia	ENSG00000267303		86.46418871630314	0	0	9.302490819447215	199.5147419694867	84.61266290366304	22.16312418831454	0	0	0	30.813605918343843	123.67342517249175	474.03451539087683	82.1190320758097	41.698559387879136	351.0733461637344	0	15.298239849245771	122.05165305416365	4.993487884165458	1.9072330844242036	2.6181843870818753	0.008839902414022875	0.19768321609765302	novel transcript	protein_coding	19	10315471	10320678	57.1
HIF1B_normoxia_vs_Control_normoxia	ENSG00000156928	MALSU1	4655.871341581913	4132.691050274896	4315.284732548104	3998.0302102935457	5286.550870214956	4861.851336002337	4242.110285677945	4793.688988603486	4618.121379055463	4402.393413176387	4452.115606362291	4122.444372119162	4268.608765806554	5752.315460747215	5574.875349390918	5418.854319416485	4905.167602424181	4590.6247815166425	4069.9556248438553	0.20904344353223145	0.07988235525969772	2.616891337926013	0.008873458398391047	0.1977903944134069	mitochondrial assembly of ribosomal large subunit 1 [Source:HGNC Symbol;Acc:HGNC:21721]	protein_coding	7	23298739	23311729	41.44
HIF1B_normoxia_vs_Control_normoxia	ENSG00000168234	TTC39C	1717.9893151070153	1641.0251906199428	1729.2026999975094	1621.8829554527906	1613.6912681427768	1341.076709418304	1336.3392336081097	1724.8215262430595	1606.126718946685	1536.8551150467915	2039.9723348022947	1963.4417836253276	1782.800332302404	1952.185397346772	1821.0403325635948	1683.9065023417177	1909.310836168905	1781.7784727913404	1838.3502625079473	-0.22022808516293843	0.0841400859890377	-2.6173979093821123	0.008860298803905434	0.1977903944134069	tetratricopeptide repeat domain 39C [Source:HGNC Symbol;Acc:HGNC:26595]	protein_coding	18	23992773	24135610	41.64
HIF1B_normoxia_vs_Control_normoxia	ENSG00000196873	ZNG1C	522.5112437066952	512.9700606829708	444.1948113725434	525.4311880603748	690.7163025339796	544.196252983101	596.8890959694169	575.644699436689	500.36452095137776	457.3175528571138	498.7746453666735	478.5564504086658	461.5991914936039	508.752631412945	564.9290324048511	512.0188572356104	501.4518053996861	540.2183805849063	491.17690756600285	0.29610854417502114	0.11321684937387234	2.6154105666480034	0.008912025693622124	0.19832862356696615	Zn regulated GTPase metalloprotein activator 1C [Source:HGNC Symbol;Acc:HGNC:18519]	protein_coding	9	68232003	68300035	36.18
HIF1B_normoxia_vs_Control_normoxia	ENSG00000056736	IL17RB	250.96850901867344	290.84563135479027	277.87667028392207	294.27379304728476	234.42465273364735	244.11412676534533	208.36896254045013	301.8559377963763	281.1965839801026	230.8761267093764	273.55793351507253	240.72120621367003	246.90380433298202	258.0181723312689	238.63580831429024	227.71325708294006	211.15678535224842	222.90996400517105	233.9837459771833	-0.3345190660857708	0.1279839305078059	-2.6137583426176154	0.008955235217559523	0.19896825516493719	interleukin 17 receptor B [Source:HGNC Symbol;Acc:HGNC:18015]	protein_coding	3	53846568	53865794	45.39
HIF1B_normoxia_vs_Control_normoxia	ENSG00000105612	DNASE2	1889.7457543056407	1880.3338243599346	1870.3921522731262	1795.5224822284958	1593.2970525885446	1613.9959071861595	1681.839829491482	1701.275664893732	1784.9990564429243	1743.8475331009504	2134.9329428461792	2138.0894120410885	2342.043890346256	1959.5870917138504	1922.014912779749	2262.8220084299037	1772.376036069322	1953.4106307262275	1864.6431499836074	-0.18029825232650076	0.06901080219147082	-2.612609136556076	0.008985399874568836	0.19931645883055676	deoxyribonuclease 2, lysosomal [Source:HGNC Symbol;Acc:HGNC:2960]	protein_coding	19	12875209	12881595	52.81
HIF1B_normoxia_vs_Control_normoxia	ENSG00000107819	SFXN3	1829.855784457764	1031.3971520123246	936.89549161299135	969.4731809556758	1152.2121670070107	1046.343097255331	1093.2384294650255	985.7700966001202	1016.251583581523	989.6213126087689	3348.939378026279	3466.958335071603	3365.6611020854557	1428.9779675755303	1429.0233063876237	1490.808761641476	2979.433375188338	3222.078838790612	2984.3205443740644	0.16138900779352525	0.06180339961272411	2.6113289690345516	0.009019108848918884	0.19974203542541294	sideroflexin 3 [Source:HGNC Symbol;Acc:HGNC:16087]	protein_coding	10	101031234	101041241	54.04
HIF1B_normoxia_vs_Control_normoxia	ENSG00000095752	IL11	14.698902173802194	7.798649624117437	0	9.087866244035142	10.395844397712233	18.65580306042978	25.42677367461345	8.980446469100011	12.32405611896529	10.880178361999683	11.206727408047975	14.353095984031636	15.34412957204107	41.58168377357511	36.41756077826993	18.6160419911259	9.664418103134476	6.7853357337846205	7.061627833455749	1.6018953835508967	0.6135745812975291	2.610759037904342	0.00903415239190101	0.19975353351417136	interleukin 11 [Source:HGNC Symbol;Acc:HGNC:5966]	protein_coding	19	55364382	55370463	60.84
HIF1B_normoxia_vs_Control_normoxia	ENSG00000235109	ZSCAN31	218.69327875233472	268.27314323207486	269.5476354116759	253.79999594168495	233.98863568326084	178.44578369131077	181.40997972104853	274.4161633615181	240.79511954232115	289.8498081346521	147.11173118984314	170.65164313165693	133.430884414239	191.69835423833402	234.97955628019798	180.0925577337771	228.81666433849168	260.0344615320615	199.13689996387663	-0.41768437068271697	0.16013193649935736	-2.6083764414126924	0.00909728480162738	0.20082657765133444	zinc finger and SCAN domain containing 31 [Source:HGNC Symbol;Acc:HGNC:14097]	protein_coding	6	28324693	28356271	41.29
HIF1B_normoxia_vs_Control_normoxia	ENSG00000178826	TMEM139	377.41779573549366	276.7081423431182	293.976284573575	242.29966096402686	367.08460031677276	323.28646806353333	340.43711070789385	321.0741306395162	313.9001557910131	376.4862206655208	496.2474050013227	510.94676279926955	526.3010511887327	327.1582731325801	417.45993390158446	387.44466915142266	478.85719755371804	430.9350822505157	362.91717419477015	0.3479030811055868	0.13348180091985512	2.606370896317724	0.009150731350349899	0.20168270554705475	transmembrane protein 139 [Source:HGNC Symbol;Acc:HGNC:22058]	protein_coding	7	143279957	143288048	47.5
HIF1B_normoxia_vs_Control_normoxia	ENSG00000167703	SLC43A2	928.5950404600414	1054.3041417089016	1253.23031750839	1098.4334811774663	1028.6604033739984	917.7699291364293	964.0226798937923	970.0281961361975	900.4768261775334	965.6059474701442	917.4530405614641	963.5088298696677	910.6897404599649	968.792310641438	870.2859435126126	851.7610743043258	734.6497831213176	716.0501955950352	628.9878876320662	-0.2243418142882506	0.08611660910678863	-2.6050934496277742	0.009184920473386812	0.2021123380327821	solute carrier family 43 member 2 [Source:HGNC Symbol;Acc:HGNC:23087]	protein_coding	17	1569268	1628886	54.63
HIF1B_normoxia_vs_Control_normoxia	ENSG00000165416	SUGT1	1734.1058664541104	1813.7772607521454	1658.212014777372	1814.2253104846302	2028.8292570420442	1944.2604565872077	1896.592938651015	1862.9712425364432	1872.9490871921714	1777.4537861406782	1504.8048463699515	1467.700340828888	1544.6556039603822	1756.6608856452976	1682.7127321403523	1722.719665860696	1576.885187895143	1703.2528965575334	1585.242082752036	0.14784186696439863	0.05679040844470314	2.6032893760282136	0.009233398249666272	0.20285451458092693	SGT1 homolog, MIS12 kinetochore complex assembly cochaperone [Source:HGNC Symbol;Acc:HGNC:16987]	protein_coding	13	52652709	52700909	36.99
HIF1B_normoxia_vs_Control_normoxia	ENSG00000119986	AVPI1	5218.792306467696	4786.595572472775	4458.818920478486	4624.662636360138	5459.386046425131	5019.365199235986	4865.861098521776	4831.616408351562	4936.372718198399	4665.565754023584	5609.419761828417	5657.201135994119	6183.103278717689	4918.446119847652	5103.457039000329	5299.975711686179	5718.492681999511	5847.834177793324	5952.087255483467	0.14465424025233492	0.05563596257658633	2.600013256770914	0.009322015921020967	0.2044747766535907	arginine vasopressin induced 1 [Source:HGNC Symbol;Acc:HGNC:30898]	protein_coding	10	97677424	97687241	48.89
HIF1B_normoxia_vs_Control_normoxia	ENSG00000128585	MKLN1	1507.7143155025417	1517.65368654959	1533.776038424383	1478.8013657718354	1638.9538227009443	1787.4261142943858	1626.6642595553776	1595.3189821530389	1540.7578991016194	1570.4381253197398	1309.3740924948054	1309.893292715294	1226.7593219289997	1436.0255031144966	1516.8140543825398	1366.908999853262	1499.2107146312453	1626.2039727362567	1557.8774333179365	0.15925575772898473	0.061264904628160866	2.599461448533483	0.009337016550402507	0.2044776888816651	muskelin 1 [Source:HGNC Symbol;Acc:HGNC:7109]	protein_coding	7	131110096	131496632	39.28
HIF1B_normoxia_vs_Control_normoxia	ENSG00000169258	GPRIN1	744.1722682425475	904.9206679967865	823.353590589375	831.3084670528339	744.674323588268	684.2602138371484	758.4391836838663	743.8819843732618	754.3899380102591	742.1031031615387	720.8539083168764	755.0431105065801	794.8517785886726	588.504054001207	688.5692768712935	648.0997751479376	665.1497888957858	742.900418800115	803.7972449440493	-0.22653314988704765	0.08720954611893189	-2.597572857197461	0.009388520078428006	0.20527872279589882	G protein regulated inducer of neurite outgrowth 1 [Source:HGNC Symbol;Acc:HGNC:24835]	protein_coding	5	176595802	176610156	55.41
HIF1B_normoxia_vs_Control_normoxia	ENSG00000076356	PLXNA2	126.31057594378028	102.87176053303905	118.98115211796384	121.60040168709648	159.399802793031	185.40202853016447	208.04701970379995	131.84726818164805	111.56694311807131	193.12529449780675	67.88859626372088	75.68900460294684	87.7882239134282	107.07509963958363	167.07206545724395	150.7846533127583	58.78054257493871	131.51964700294826	94.15086305785542	0.6875344771796191	0.2652768674201286	2.59176189716816	0.009548583222364435	0.20778744471072483	plexin A2 [Source:HGNC Symbol;Acc:HGNC:9100]	protein_coding	1	208022242	208244384	47.99
HIF1B_normoxia_vs_Control_normoxia	ENSG00000148700	ADD3	1444.991785744654	1518.9862106734981	1567.8169111396119	1342.7939131865323	1149.4077661227418	1318.9498316912557	1302.2482655751162	1434.1327871783715	1352.3046454664934	1369.570238587345	1816.3894171445513	1628.0602730207618	1465.1045119769758	1389.902757190713	1272.734088274552	1344.4867871492852	1640.1504871829404	1500.8816418439305	1595.9316099990956	-0.2276738518036545	0.08783268086724581	-2.5921314202827395	0.009538332704436598	0.20778744471072483	adducin 3 [Source:HGNC Symbol;Acc:HGNC:245]	protein_coding	10	109996368	110135565	38.65
HIF1B_normoxia_vs_Control_normoxia	ENSG00000152503	TRIM36	153.37343985553622	107.12232099748988	143.07942849599488	99.55961746650797	143.03707438394844	186.03573075855297	156.07963818337856	143.16582546217808	141.15876997758906	179.20303780063395	167.89884004993584	167.99409224058903	200.5594302856237	174.49502362871297	164.17150080676944	131.72853086601341	132.16352521933888	161.84323591804645	161.4262948583486	0.48936071512017904	0.1887472411985017	2.5926774453117867	0.0095232040110907	0.20778744471072483	tripartite motif containing 36 [Source:HGNC Symbol;Acc:HGNC:16280]	protein_coding	5	115124762	115180546	40.18
HIF1B_normoxia_vs_Control_normoxia	ENSG00000197548	ATG7	894.3237560795582	858.8655334485916	921.2752913844415	840.2541258529662	770.3152629348306	705.5765823165204	701.2792835255469	941.600164857506	785.7505151825793	886.0590638154049	1070.3787739017725	932.4934939175989	861.097372541637	982.7437927341583	1035.702869485577	899.0535712190426	1062.5898812429095	955.7385901746264	887.0534408963366	-0.26702963425856197	0.10316321383843771	-2.588419111067564	0.009641758907221742	0.20948358649450335	autophagy related 7 [Source:HGNC Symbol;Acc:HGNC:16935]	protein_coding	3	11272309	11557665	43.27
HIF1B_normoxia_vs_Control_normoxia	ENSG00000042493	CAPG	2614.574292062454	2101.9559083963686	2032.308286565083	2052.575342251686	2481.2065221724865	2216.307624681691	2280.8032206359217	2199.515509020973	2077.9899863307255	2151.0632360843692	3181.227870459768	3025.7724483310426	3127.323165460479	3378.7722891633025	3359.727493540681	3148.7656227276675	2974.8986111689496	2777.9655851394573	2494.1585349935176	0.17245842411314163	0.06676424306547701	2.5830956241652925	0.009791817911695172	0.21233129251251673	capping actin protein, gelsolin like [Source:HGNC Symbol;Acc:HGNC:1474]	protein_coding	2	85394753	85418432	51.32
HIF1B_normoxia_vs_Control_normoxia	ENSG00000164236	ANKRD33B	674.4379999956291	602.8136220948397	709.443463391969	620.1349510754163	754.6209239016742	840.3732629336563	799.299236764385	689.567316175528	710.0958631769317	583.2824079582666	701.9749312846086	630.2198333178479	511.5364541782647	712.7422252761331	724.1779688812904	576.550752203437	663.9789956999706	643.3086416873805	665.7631499197234	0.31211421142563955	0.12084910825617345	2.5826769922375123	0.00980370615468975	0.21233129251251673	ankyrin repeat domain 33B [Source:HGNC Symbol;Acc:HGNC:35240]	protein_coding	5	10564070	10657816	47.64
HIF1B_normoxia_vs_Control_normoxia	ENSG00000143590	EFNA3	436.1384387896454	233.4332819434243	257.6851014724124	263.3779858551626	357.2331844318334	279.1426503607981	301.4321361076864	240.75096630121024	278.2964542831541	274.5945794934277	732.3729380316685	678.8904657820916	811.7842608082149	365.7127252971011	336.86210063661383	339.2458241155895	698.3325777087554	671.2588926415414	730.0857729429323	0.3052933204648947	0.11834234234005796	2.579747150750415	0.009887267947703478	0.21380439635969486	ephrin A3 [Source:HGNC Symbol;Acc:HGNC:3223]	protein_coding	1	155078837	155087538	63.3
HIF1B_normoxia_vs_Control_normoxia	ENSG00000072042	RDH11	3412.2211616664426	2903.6811136622728	3075.499990073011	2900.8219299166185	3202.2065469237773	3230.058519529972	3217.276635503001	3025.119046722377	3240.9141953771045	3160.6391947526486	3551.304529876779	3422.688933644375	3276.6305925318366	4209.324539682149	4006.254163500263	4254.178897667884	3627.6697537126347	3537.309084364532	3578.4032425547316	0.12145768434806622	0.047130973220601564	2.5770247471778385	0.009965481565742602	0.21428743744432163	retinol dehydrogenase 11 [Source:HGNC Symbol;Acc:HGNC:17964]	protein_coding	14	67676800	67695793	42.62
HIF1B_normoxia_vs_Control_normoxia	ENSG00000143641	GALNT2	20727.908407202773	16596.332181731712	16914.39908816883	16654.025448408	18463.618896730746	17536.324497304544	17496.09788129818	18241.87663311155	17923.508328320382	17778.131557690183	25659.001652563995	25377.178812848382	24244.855790524274	22324.992960777054	22793.050111565004	22299.499243166032	25076.13874048754	24156.431552747028	23566.887952206496	0.09259013339774323	0.03592667590932299	2.5771973346890142	0.009960506878938387	0.21428743744432163	polypeptide N-acetylgalactosaminyltransferase 2 [Source:HGNC Symbol;Acc:HGNC:4124]	protein_coding	1	230057990	230282122	45.94
HIF1B_normoxia_vs_Control_normoxia	ENSG00000228412	LNC-LBCS	12.747938775671454	5.714337210014917	5.041881452142853	4.980477394319394	8.219592051360582	11.645491757904276	29.715735512084994	7.585346897452964	12.744812820244462	14.565590314697504	6.030736226997675	6.810433862492896	10.841160148596812	26.85909468316558	11.973037015841912	34.04128581271061	13.007716130749838	8.69725440897927	10.988914262329622	1.6512965652295792	0.640630914867429	2.5776098638188505	0.009948625042887724	0.21428743744432163	lncRNA bladder and prostate cancer suppressor, hnRNPK interacting [Source:HGNC Symbol;Acc:HGNC:54418]	lncRNA	6	19323428	19839080	38.78
HIF1B_normoxia_vs_Control_normoxia	ENSG00000232838	PET117	308.323076412324	275.9398459088743	280.73372033198206	290.968698443029	343.7465078822612	356.5528931421629	346.2073540625238	294.26607065224624	351.40086389916434	281.4032323362868	308.84678799534214	296.84084989102115	353.13923012649354	298.66417330074194	343.75722290127527	307.2497740140258	293.0873416347257	271.0077275628426	256.00308133683296	0.30234000288463986	0.1173315237984348	2.5768011280926797	0.009971930485302542	0.21428743744432163	PET117 cytochrome c oxidase chaperone [Source:HGNC Symbol;Acc:HGNC:40045]	protein_coding	20	18137863	18143169	45.15
HIF1B_normoxia_vs_Control_normoxia	ENSG00000145685	LHFPL2	561.3541409268313	564.9388925440384	705.4539703876914	553.478423917451	503.402551028941	410.79974941642064	496.5587286969362	608.9405236272419	541.1596643099928	533.3742558718548	657.3719246106818	638.1518591901106	457.20583810420305	551.8421067040799	458.7251691330918	483.56708308448225	639.2440845591291	697.366671870952	602.7930396256655	-0.36852015097230256	0.14310735091946614	-2.5751308273443465	0.010020217753200358	0.21498916499183232	LHFPL tetraspan subfamily member 2 [Source:HGNC Symbol;Acc:HGNC:6588]	protein_coding	5	78485215	78770021	43.31
HIF1B_normoxia_vs_Control_normoxia	ENSG00000182372	CLN8	282.13169585639383	268.3138421289629	213.9709231524405	291.33245426006295	347.6614434344449	305.4409501702613	331.31259998130815	279.6065720209016	311.73561134284955	300.5839818381192	273.91298125517153	248.03175212833446	282.2894051148987	309.8267920890869	243.42806542646022	301.87112324118254	257.01279051984784	253.2279312880166	258.811306022739	0.3398381943694502	0.132070210199365	2.573163121770243	0.010077369885005724	0.21587861063626748	CLN8 transmembrane ER and ERGIC protein [Source:HGNC Symbol;Acc:HGNC:2079]	protein_coding	8	1755778	1801711	48.06
HIF1B_normoxia_vs_Control_normoxia	ENSG00000166484	MAPK7	528.5653744193218	603.2201891689953	656.48462490549	602.7033755674279	474.91595204472293	510.4067968560532	486.205853461124	587.1991859862171	623.7384008981015	593.6089072996983	423.2322019210606	505.84153809933616	613.4783158506057	301.54238309721484	372.7939179026947	432.14737222554663	529.7813115681578	575.5615065903643	621.3149061049803	-0.33842856852834924	0.131558886984419	-2.572449313655493	0.010098174129519993	0.2159878519491267	mitogen-activated protein kinase 7 [Source:HGNC Symbol;Acc:HGNC:6880]	protein_coding	17	19377721	19383544	59.22
[truncated: 29,919 more rows]
