# Supplementary material for: Deubiquitinating enzyme mutagenesis screens identify a USP43-dependent HIF-1 transcriptional response
Source: EMBO J. 2024 Jul 15;43(17):8. doi: 10.1038/s44318-024-00166-6 (PMC11377827; doi:10.1038/s44318-024-00166-6)
Supplement: Supplementary file 5 — Source data Fig. 1 [file 44318_2024_166_MOESM5_ESM.zip › Figure 1/F1 F, F2 F RNA seq data/deseq2/HIF1B_hypoxia_vs_Control_hypoxia.csv]

contrast_name	ensembl_gene_id	external_gene_name	baseMean	Control-normoxia-1	Control-normoxia-2	Control-normoxia-3	HIF1B-normoxia-1	HIF1B-normoxia-2	HIF1B-normoxia-3	USP43-normoxia-1	USP43-normoxia-2	USP43-normoxia-3	Control-hypoxia-1	Control-hypoxia-2	Control-hypoxia-3	HIF1B-hypoxia-1	HIF1B-hypoxia-2	HIF1B-hypoxia-3	USP43-hypoxia-1	USP43-hypoxia-2	USP43-hypoxia-3	log2FoldChange	lfcSE	stat	pvalue	padj	description	gene_biotype	chromosome_name	start_position	end_position	percentage_gene_gc_content
HIF1B_hypoxia_vs_Control_hypoxia	ENSG00000104419	NDRG1	12842.285780938928	2133.791272806363	2018.8714338428892	2197.54370148656	2668.8677326655625	2597.0150133120387	2650.6567945988168	2630.032480372763	2401.5572347697116	2304.6179237315732	34107.2250089422	33714.00263712069	30999.40422094604	7087.094502287004	7198.111000408742	7528.785495515069	29086.823421646288	30512.264277744405	29324.47990470397	-2.179671324957856	0.05473241300942978	-39.82414085383598	0	0	N-myc downstream regulated 1 [Source:HGNC Symbol;Acc:HGNC:7679]	protein_coding	8	133237175	133302022	50.32
HIF1B_hypoxia_vs_Control_hypoxia	ENSG00000176171	BNIP3	5664.821165772813	1719.547794919681	1706.4309390890928	1507.8793096799536	1648.1396334467265	1602.8204884645636	1511.0825330485923	1720.8622947793979	1693.1401782491068	1694.5460778731078	13806.966472183269	13604.581254261497	13086.371128903196	3698.538422227884	3513.0883849348197	3538.221696062323	12303.59076159057	11587.331722136973	12023.641892059884	-1.9149261265682287	0.05255906262463129	-36.43379525704892	1.2422428398399437e-290	9.237317757049821e-287	BCL2 interacting protein 3 [Source:HGNC Symbol;Acc:HGNC:1084]	protein_coding	10	131967684	131981967	49.61
HIF1B_hypoxia_vs_Control_hypoxia	ENSG00000181458	TMEM45A	3177.914613376972	582.2889721481748	652.4320721511643	626.2464552456886	671.0108809721305	631.5135050320702	607.4627303238107	731.4314414533395	637.5010348908154	700.4950658260485	8461.531569327151	8407.251838638509	7536.650903318935	1785.7387154039611	1612.9768720763807	1490.1355628571803	7723.265807738895	7361.535943263416	6982.993670117823	-2.3228157207348477	0.07715111866545504	-30.107349846826068	3.8826396913358834e-199	1.924753916318242e-195	transmembrane protein 45A [Source:HGNC Symbol;Acc:HGNC:25480]	protein_coding	3	100492619	100577444	40.01
HIF1B_hypoxia_vs_Control_hypoxia	ENSG00000059804	SLC2A3	6450.027656498509	2273.2691841149226	2389.781934271557	2216.2152754968815	2657.0819148911696	2494.083854179152	2551.7449140681506	2872.59439532283	2667.243994543093	2772.7218214286245	13626.432912792485	13629.981767559742	12233.270591906563	4806.611326015177	4687.057532985693	4742.828624620694	13114.418216438868	12967.058385876968	13398.101170460595	-1.4731057937196916	0.051144105761848996	-28.803041362755756	1.964852046978489e-182	7.305319910666022e-179	solute carrier family 2 member 3 [Source:HGNC Symbol;Acc:HGNC:11007]	protein_coding	12	7919230	8019007	45.14
HIF1B_hypoxia_vs_Control_hypoxia	ENSG00000104765	BNIP3L	2284.530964994507	752.8130269120337	792.2570443254423	790.0328930095233	735.8237412956275	649.1343004686859	700.7535977580847	769.742722951899	659.6577673830593	732.3662710339797	5434.39205053379	5200.2699480587835	5098.088781035202	1362.3904018460976	1568.9506078888119	1437.4071854367262	4645.226628852182	4859.714158118749	4932.536242992449	-1.8447606444776323	0.06764338927424646	-27.27185412011842	9.151841330041298e-164	2.7221236852074836e-160	BCL2 interacting protein 3 like [Source:HGNC Symbol;Acc:HGNC:1085]	protein_coding	8	26383054	26505636	43.6
HIF1B_hypoxia_vs_Control_hypoxia	ENSG00000146674	IGFBP3	1951.8605922335305	1179.8601430822923	1115.2762894595253	1145.1972120077198	864.3544139154205	738.23338140471	688.1465785975603	1106.7459136571365	1072.6308945440514	1096.9649804181781	3953.024355245728	3968.964757782273	4227.579073029242	981.8079999846694	931.8015704667591	1069.672380653751	3594.2092640058117	3545.741623215097	3853.279828733625	-2.0279554746354473	0.07531341647207228	-26.92688195054136	1.0642316134826396e-159	2.6378754259523024e-156	insulin like growth factor binding protein 3 [Source:HGNC Symbol;Acc:HGNC:5472]	protein_coding	7	45912245	45921874	49.16
HIF1B_hypoxia_vs_Control_hypoxia	ENSG00000152952	PLOD2	12191.907794375828	7681.662831501917	7990.023356653983	7382.942851389593	7569.914825353486	7907.550516204722	7075.157252631007	7482.42026020504	7065.223817052927	7741.934654947877	21193.423642615904	21945.812442869003	21543.129524561657	9103.063108183618	9062.058703067863	8700.027375595277	19555.873603517375	20095.16204753399	20358.95948487964	-1.2676509699464347	0.049312907350665174	-25.70627119857567	9.946295531584525e-146	2.113161530653215e-142	procollagen-lysine,2-oxoglutarate 5-dioxygenase 2 [Source:HGNC Symbol;Acc:HGNC:9082]	protein_coding	3	146035139	146163725	36.13
HIF1B_hypoxia_vs_Control_hypoxia	ENSG00000113083	LOX	2318.0034756889518	863.8007717876186	1022.191934002318	988.8488481405442	716.1620802631322	757.7067005376399	632.0448344901722	880.6751586204789	797.787373799237	898.825646654158	5834.84817660441	5616.6818697552535	5287.500095153916	1272.648466497778	1261.2129145077454	1020.1734909559669	4571.983983836648	4463.950793564647	4837.019423229467	-2.2371788701404363	0.091725230516031	-24.390005427671724	2.1832748793306436e-131	4.0587080006756664e-128	lysyl oxidase [Source:HGNC Symbol;Acc:HGNC:6664]	protein_coding	5	122063195	122078413	38.02
HIF1B_hypoxia_vs_Control_hypoxia	ENSG00000114268	PFKFB4	1205.7755044345179	164.05248149924685	154.9267874227574	157.36430639006548	159.1206830668754	174.8963858665319	158.02492832424937	129.96124554905066	167.4636583641262	192.33385180736454	3079.997347342807	3262.0848926334543	3104.2925889656035	662.3320942302548	718.4680174808717	651.2965166411532	2759.6948914816776	2963.0398257986694	3044.608576956561	-2.213629985179581	0.09109186680508052	-24.301071685316685	1.9098438934845823e-130	3.1559109315447452e-127	6-phosphofructo-2-kinase/fructose-2,6-biphosphatase 4 [Source:HGNC Symbol;Acc:HGNC:8875]	protein_coding	3	48517684	48562015	51.91
HIF1B_hypoxia_vs_Control_hypoxia	ENSG00000114480	GBE1	1852.644446402373	1011.3105660913089	1076.6368167515723	1022.020394520198	1075.7967924802228	1138.3653584908766	1057.1433486051433	1144.2087082630285	1093.488483073782	1127.6665832740307	3390.183315721486	3556.2102911345264	3175.354246476509	1301.658872246952	1358.154964732711	1376.2838235078243	3168.183316700068	3069.1355683127445	3205.7985848597286	-1.3269005288882545	0.058136294751209384	-22.823961082601528	2.6516263726964502e-115	3.943498741474161e-112	1,4-alpha-glucan branching enzyme 1 [Source:HGNC Symbol;Acc:HGNC:4180]	protein_coding	3	81489703	81761645	35.25
HIF1B_hypoxia_vs_Control_hypoxia	ENSG00000114023	FAM162A	2410.382374673245	1226.3336843355492	1323.1370281631714	1282.491451342771	1397.8789436531945	1301.552997340437	1256.2516005304997	1284.9452116921823	1321.1453045118988	1230.3496462344394	4464.308689463459	4713.7232686029665	5021.535748337658	1829.108131449161	1840.3760696423342	1863.0154678010633	3849.171805062516	4070.2445508183773	4111.313145136732	-1.3585643773871794	0.059561599225993606	-22.809400604446513	3.6988822614502887e-115	5.00088881748079e-112	family with sequence similarity 162 member A [Source:HGNC Symbol;Acc:HGNC:17865]	protein_coding	3	122384161	122412334	38.81
HIF1B_hypoxia_vs_Control_hypoxia	ENSG00000156804	FBXO32	1162.8082009796046	361.6944277450691	408.66097896908565	355.2884359837206	1819.8763716618312	1680.932114089732	1695.0787499387843	428.42575692438356	416.133689637974	417.2457803011639	705.0782467703046	661.1576309090622	772.892517809015	2832.5341988710024	3130.2258025103283	3320.8890055225293	627.3892185794559	568.2836680683293	728.7610233411126	2.1234342830232196	0.09504166660254118	22.342140651881667	1.4397599911710425e-110	1.7843425490579787e-107	F-box protein 32 [Source:HGNC Symbol;Acc:HGNC:16731]	protein_coding	8	123497889	123541206	44.08
HIF1B_hypoxia_vs_Control_hypoxia	ENSG00000105137	SYDE1	4363.404982541122	2796.9333817526135	2744.626394542135	2932.196123763284	2970.0110440881012	2689.7396545955808	2657.276286249931	2967.260814264392	3152.2031561899826	3001.7290850681024	7150.823235910424	7095.543195415244	7573.09798944504	3130.597101837145	3055.5540683806794	3097.3992490039636	6809.032671136745	7516.168529281337	7201.097704815496	-1.2327552780695246	0.05564348518210361	-22.1545302929014	9.433888934088314e-109	1.0792368940597032e-105	synapse defective Rho GTPase homolog 1 [Source:HGNC Symbol;Acc:HGNC:25824]	protein_coding	19	15107401	15114985	60.26
HIF1B_hypoxia_vs_Control_hypoxia	ENSG00000125968	ID1	2838.628082789411	3180.1867926026143	2902.3579936008086	3142.776593658818	3628.2642590243076	3630.477402739622	3877.736823186954	2973.90332245375	2987.1340725212276	3349.4473903095327	1353.9710729193062	1341.6969113002967	1427.2165503269377	4281.6363540982775	3970.352504324825	4711.844853319389	1538.4912594872271	1434.2800686006651	1363.5312657348402	1.6534132749244468	0.07519875132978943	21.987243746552203	3.8146519652789765e-107	4.052250287687781e-104	inhibitor of DNA binding 1 [Source:HGNC Symbol;Acc:HGNC:5360]	protein_coding	20	31605283	31606515	58.56
HIF1B_hypoxia_vs_Control_hypoxia	ENSG00000107819	SFXN3	1829.855784457764	1031.3971520123246	936.89549161299135	969.4731809556758	1152.2121670070107	1046.343097255331	1093.2384294650255	985.7700966001202	1016.251583581523	989.6213126087689	3348.939378026279	3466.958335071603	3365.6611020854557	1428.9779675755303	1429.0233063876237	1490.808761641476	2979.433375188338	3222.078838790612	2984.3205443740644	-1.2282406545580657	0.05661452374816242	-21.694797964240255	2.2973194106331084e-104	2.2777156183290393e-101	sideroflexin 3 [Source:HGNC Symbol;Acc:HGNC:16087]	protein_coding	10	101031234	101041241	54.04
HIF1B_hypoxia_vs_Control_hypoxia	ENSG00000121966	CXCR4	2607.065561932619	1879.3985641431414	1838.6452930721284	1725.9924146587807	1433.5285809598838	1324.2484006714487	1377.461350718678	1961.8644877650156	1833.6195845727004	1867.6749069859643	4437.925588565501	4257.340325106208	4133.213611108484	1982.622873023492	1808.1527719476207	1906.6078446984448	4386.296263980197	4362.1069089887205	4410.4803438207355	-1.175411913978744	0.05437996274598864	-21.614798073127563	1.303715284600056e-103	1.211803357035752e-100	C-X-C motif chemokine receptor 4 [Source:HGNC Symbol;Acc:HGNC:2561]	protein_coding	2	136114349	136119177	52.33
HIF1B_hypoxia_vs_Control_hypoxia	ENSG00000148926	ADM	1055.3621658408438	322.1682890829582	384.73387905441115	289.53047241445415	321.27424407689347	271.4788227854985	321.31880896357575	363.4372917342908	376.34482083715494	365.35272565843593	2246.842751883999	2426.26453470141	2623.5554707235347	649.0396395304484	562.420508767767	612.0806333612037	2349.8689099531884	2253.008569671444	2257.798611934518	-2.0052794221635604	0.09497837906033449	-21.11300952914471	6.0401378217966435e-99	5.284054687397628e-96	adrenomedullin [Source:HGNC Symbol;Acc:HGNC:259]	protein_coding	11	10305073	10307397	58.97
HIF1B_hypoxia_vs_Control_hypoxia	ENSG00000168209	DDIT4	16760.898461043827	9370.58437132178	9078.924723097562	8918.120835386742	7326.234479387334	6561.7219235771	6859.95950421013	9320.95693893738	8839.405738186555	9036.871793232553	32420.374714938804	32379.488980401384	33067.46756297136	15556.41391477913	16624.449837753156	16374.376464552948	27814.99792615655	26917.46555790485	25228.35703199356	-1.0107286367795882	0.04898112233644034	-20.635064869218798	1.329668478660814e-94	1.0986016452579793e-91	DNA damage inducible transcript 4 [Source:HGNC Symbol;Acc:HGNC:24944]	protein_coding	10	72273919	72276036	58.69
HIF1B_hypoxia_vs_Control_hypoxia	ENSG00000067057	PFKP	13421.107768338834	9830.1693591815565	9959.62534218338	9571.33671036554	10700.468980749758	9942.251979997283	10031.26559827775	9975.902787366193	10043.157173263222	10202.406632362248	19675.44459783393	20562.10066266919	19892.13218386025	11578.947237048575	11740.950213828906	11679.61983485517	18207.864141859776	19358.57292051787	18627.723473878425	-0.7807722093703938	0.03791525079039999	-20.592563496061132	3.1998286305030907e-94	2.504623757517998e-91	phosphofructokinase, platelet [Source:HGNC Symbol;Acc:HGNC:8878]	protein_coding	10	3066333	3137718	51.45
HIF1B_hypoxia_vs_Control_hypoxia	ENSG00000163283	ALPP	6344.384090508052	7789.444837837553	7156.285241843048	7975.429632517065	3374.3251562887476	3324.4882100457853	2926.881681599197	6875.178188978881	7069.5165351397245	7192.002138975636	7936.520227515107	8436.662288026868	9375.6775363364	2660.0448618720266	2670.296331145006	3146.743635521419	8434.430489290478	8906.921250809071	8948.06538540293	-1.6030037562054815	0.07934391376437759	-20.203235259679985	9.168894749341507e-91	6.817990135610345e-88	alkaline phosphatase, placental [Source:HGNC Symbol;Acc:HGNC:439]	protein_coding	2	232378724	232382889	62.27
HIF1B_hypoxia_vs_Control_hypoxia	ENSG00000168333	PPDPFL	1906.8973044228762	817.8514817113676	732.168427197679	767.8145266087625	554.3430090171273	554.4875755958012	542.4145185905079	861.1083756736064	836.6878446721913	805.0804401535954	3861.5344332205314	4008.9864621045226	4572.003411853007	988.3610660654945	962.5593733341891	1285.6992339024341	3873.3828606031475	3870.098524447056	4429.56991486075	-1.9433969094925567	0.10075118692613162	-19.289072107085044	6.635349965372761e-83	4.699091651667795e-80	pancreatic progenitor cell differentiation and proliferation factor like [Source:HGNC Symbol;Acc:HGNC:31745]	protein_coding	8	49054311	49076093	38.86
HIF1B_hypoxia_vs_Control_hypoxia	ENSG00000265972	TXNIP	521.2404508059818	515.8877100038984	473.9788649149793	452.96804908725113	282.9842246926651	330.58505615407347	313.5508548127475	413.2829069282875	472.02852854717094	452.94707085030933	892.6668008305921	1011.7477346072931	1083.5190265447484	147.58652190901688	167.68681708528584	196.15044092174313	711.8380742582799	644.060366223779	818.8590661355526	-2.5401851792832613	0.1320949890769512	-19.229988942301897	2.0767242054674483e-82	1.403865562895995e-79	thioredoxin interacting protein [Source:HGNC Symbol;Acc:HGNC:16952]	protein_coding	1	145992435	145996579	42.39
HIF1B_hypoxia_vs_Control_hypoxia	ENSG00000109107	ALDOC	1306.7054229115208	599.4564453268752	514.758288632705	558.9040154688831	559.8971479614652	519.8042833138564	519.3875742718885	573.2150583187552	588.2911987359507	560.1217268394554	2652.559078744585	2868.226258572325	2777.5791123683007	901.4907962427679	1062.3305269212844	1067.4053298467556	2266.5704466581838	2460.570431613965	2470.1298925693727	-1.4476473361602147	0.0753496724233335	-19.212390573206026	2.915274617020335e-82	1.8850419175794093e-79	aldolase, fructose-bisphosphate C [Source:HGNC Symbol;Acc:HGNC:418]	protein_coding	17	28573115	28576948	55.56
HIF1B_hypoxia_vs_Control_hypoxia	ENSG00000129521	EGLN3	756.8648785170894	135.93821550545692	137.8612661900724	167.13402605874245	123.36261167051002	145.8059011561137	119.85509730587242	149.248235000222	137.13988193624118	215.47054748147707	1943.651374472666	2049.544331819501	1912.3648856997622	380.38298594434696	366.24175356050466	290.7033971124662	1720.0162336808307	1852.6283757179003	1776.2186929949244	-2.5129252857146445	0.13137681037264398	-19.127616803809236	1.4871936279501904e-81	9.215643181198013e-79	egl-9 family hypoxia inducible factor 3 [Source:HGNC Symbol;Acc:HGNC:14661]	protein_coding	14	33924227	34462774	41.68
HIF1B_hypoxia_vs_Control_hypoxia	ENSG00000122884	P4HA1	4108.110366089213	2177.2379242460956	2100.3444840125126	2144.640259978457	2225.6905426953526	2350.3335849793584	2088.3193193298353	2442.536933400552	2262.4810364519153	2194.310172787744	7448.223317685572	7680.454480681136	7027.577415096474	3633.118611930606	3669.1923849086043	3428.297797173172	7224.103180745643	6889.267305579709	6959.857837923101	-1.0464212474114347	0.05703583337881525	-18.34673371845752	3.5056322190951505e-75	2.0854304944953232e-72	prolyl 4-hydroxylase subunit alpha 1 [Source:HGNC Symbol;Acc:HGNC:8546]	protein_coding	10	73007217	73096974	38.79
HIF1B_hypoxia_vs_Control_hypoxia	ENSG00000167767	KRT80	1415.1240829183694	1229.498168346209	1275.2115749484053	1370.1357466699208	1812.1753561857768	1897.9978172473357	1811.7468863776598	1281.1677890297328	1189.5644708682883	1137.6407744427875	999.1397136600567	984.6626064434554	992.9447332232198	2217.4742051904436	2189.9079683162363	2317.602507133376	876.7119710201962	945.0739032213169	943.5773002062307	1.1755765503583249	0.06421964887993008	18.305558670310887	7.472162443503712e-75	4.2740769176841234e-72	keratin 80 [Source:HGNC Symbol;Acc:HGNC:27056]	protein_coding	12	52168996	52192014	55.71
HIF1B_hypoxia_vs_Control_hypoxia	ENSG00000134107	BHLHE40	3366.7568922662394	1613.1380731545407	1587.5161353527399	1661.7096665584224	1524.6843328237146	1618.56534451227	1584.4552967428774	1606.753434198006	1685.3092212045037	1785.7290470790101	6332.134918011233	6696.139704024169	6988.106279942797	2381.398726955239	2587.1497646853063	2972.5498660553094	5761.020500885667	5866.50942906754	6348.754319538961	-1.332333639285788	0.07388977056770549	-18.03136792886595	1.105232095188755e-72	6.087782118387837e-70	basic helix-loop-helix family member e40 [Source:HGNC Symbol;Acc:HGNC:1046]	protein_coding	3	4979437	4985323	47.72
HIF1B_hypoxia_vs_Control_hypoxia	ENSG00000173641	HSPB7	1722.0348724616288	1347.6925749619297	1215.7842650136622	1355.509083997326	898.6146590039945	981.9260282921327	946.6242588168008	1397.8920886512626	1351.098873787893	1457.5613702985202	2977.7573793364	2858.548647080312	2719.3394553147064	1114.1414056662495	1256.0875350476956	1255.2972051717102	2541.7422479872353	2754.1881577698055	2566.82246811168	-1.235466624081077	0.06880310668814087	-17.956552887662355	4.2648488488190207e-72	2.2652440028441597e-69	heat shock protein family B (small) member 7 [Source:HGNC Symbol;Acc:HGNC:5249]	protein_coding	1	16014028	16019594	61.04
HIF1B_hypoxia_vs_Control_hypoxia	ENSG00000163516	ANKZF1	1094.03345338657	528.4708744493747	527.1742510993232	547.2229090520495	559.2732626769608	562.3586356937626	631.1080931483068	594.731588406946	580.8545694021641	600.4273768154254	2039.6128704295777	1972.838086994503	2139.0768217816453	659.1667564891058	770.4856221055321	823.4868575058905	1919.7989409858683	2112.9556642292864	2123.558979692538	-1.4421809848305867	0.0806170061908879	-17.889289778582672	1.4291830166669299e-71	7.329244766851923e-69	ankyrin repeat and zinc finger peptidyl tRNA hydrolase 1 [Source:HGNC Symbol;Acc:HGNC:25527]	protein_coding	2	219229783	219236679	49.05
HIF1B_hypoxia_vs_Control_hypoxia	ENSG00000116285	ERRFI1	784.6925832240097	333.851045283788	333.8072320964269	371.8625886656331	415.9480447040791	404.55449986774244	388.54017260500285	400.4857185581402	347.9128050368063	398.9946412163186	1599.6820046034343	1536.2784586936984	1641.3347795909574	579.0258458745443	534.7795282675488	548.4058241190885	1431.7815559156795	1309.6019249997482	1547.619827933538	-1.5257569118877683	0.08708562224921426	-17.520193029355482	1.0048389776791312e-68	4.981321758681347e-66	ERBB receptor feedback inhibitor 1 [Source:HGNC Symbol;Acc:HGNC:18185]	protein_coding	1	8004404	8026309	42.8
HIF1B_hypoxia_vs_Control_hypoxia	ENSG00000159399	HK2	3677.377764721268	2269.1525877388667	2501.882567359172	2288.8125950634476	2237.9662789362915	2526.6426948721128	2215.0841303656694	2414.939104456397	2537.6683046138464	2446.7381428786666	6002.617599093488	6065.690000442366	5658.602153255365	2454.771531923223	2656.1479445908362	2550.3558433497765	5888.221217175287	6728.624112143234	6748.882956724774	-1.209364217990913	0.06951156904627201	-17.398027905050903	8.539255055079093e-68	4.0966387477140736e-65	hexokinase 2 [Source:HGNC Symbol;Acc:HGNC:4923]	protein_coding	2	74834127	74893359	47.55
HIF1B_hypoxia_vs_Control_hypoxia	ENSG00000119950	MXI1	1407.578940568229	953.2677633400974	915.8044534125625	919.6131871807924	903.1619179145719	745.0011122997416	865.0392479251019	885.27481754017106	883.9407703375259	827.9235681725013	2637.099795886451	2770.015470346709	2407.851725739735	983.4232142732643	947.1071366122543	805.2603575384766	2128.437986925862	2412.4629718319356	2345.7354329503696	-1.5180403438831953	0.08978150369112031	-16.90816350220401	3.9172650262397254e-64	1.8205489209449124e-61	MAX interactor 1, dimerization protein [Source:HGNC Symbol;Acc:HGNC:7534]	protein_coding	10	110207605	110287365	40.13
HIF1B_hypoxia_vs_Control_hypoxia	ENSG00000136295	TTYH3	8310.641842330093	5664.426099410841	5564.62769992387	6289.484811490414	5088.4041113091835	4981.866102461221	5340.482501827812	5340.77455258122	5630.399954721768	5612.3512734058995	12910.960006245017	14376.163356904222	14636.254573634711	4807.468161212259	5457.020064966381	5763.428434659875	12413.258563695003	14634.53094411206	15079.651949379902	-1.3863511542696627	0.08275886766564869	-16.751693122126962	5.503733042644523e-63	2.4803490245517985e-60	tweety family member 3 [Source:HGNC Symbol;Acc:HGNC:22222]	protein_coding	7	2631961	2664802	62.3
HIF1B_hypoxia_vs_Control_hypoxia	ENSG00000160183	TMPRSS3	654.1660408748094	335.2040289345669	283.75113450082256	301.06815834790297	236.25879300561454	312.1041983842887	262.94355838848026	299.7124577587837	347.5721349968327	278.07033200002996	1539.0439672884456	1321.9492430585158	1500.8794247157657	430.56508339701713	379.6792319871891	364.0319076961573	1285.6727644858345	1164.5001921635967	1131.9821246367237	-1.8966976013171617	0.113489556971913	-16.712529786212546	1.0623155279457895e-62	4.646693097532289e-60	transmembrane serine protease 3 [Source:HGNC Symbol;Acc:HGNC:11877]	protein_coding	21	42371887	42396091	50.64
HIF1B_hypoxia_vs_Control_hypoxia	ENSG00000145901	TNIP1	2746.51967165599	1957.7028462073174	1816.8588671171265	1977.1804643415958	2104.808683586252	2016.1484309316286	1957.5595380207815	2086.1891682768846	2018.5405269523383	1927.3430515711611	4016.7300141157416	4076.4493501292236	4289.777466822866	2202.827992394631	2257.7347640566127	2341.04729172648	4069.4214833542887	4110.117293195256	4210.916857007632	-0.8626669107651921	0.0522794475570669	-16.501071665371505	3.604386032671813e-61	1.5315551165112914e-58	TNFAIP3 interacting protein 1 [Source:HGNC Symbol;Acc:HGNC:16903]	protein_coding	5	151029945	151093577	50.01
HIF1B_hypoxia_vs_Control_hypoxia	ENSG00000070404	FSTL3	20106.165768281604	12414.74060984184	12187.468104183972	12800.156690204916	14357.148250445287	12994.476610086387	14154.106697676354	14074.476927578282	14092.79596554881	13238.364918990963	31133.07611756668	31522.186577301363	36026.50333401201	16998.74396659353	17063.412786628567	16894.39199231988	30630.515019160328	31689.256318260035	29639.162942669645	-0.9532017977469855	0.05802523521526894	-16.427366372763224	1.2183661009271361e-60	5.033205736941213e-58	follistatin like 3 [Source:HGNC Symbol;Acc:HGNC:3973]	protein_coding	19	676392	683392	64.93
HIF1B_hypoxia_vs_Control_hypoxia	ENSG00000152256	PDK1	1301.7065423849945	569.0611497454305	620.0325532767654	604.8843598209282	549.0393334952952	602.9112455694145	535.1511880525718	628.1473977155958	545.991238714326	541.23292489637	2804.585728767883	2593.6992253343824	2800.215493193071	999.0097143406039	995.4831985133856	922.6648352769041	2636.0155206740683	2101.0258298775625	2381.5668256653407	-1.4902112909578145	0.09101505953416238	-16.373238655065272	2.9698099467893126e-60	1.1937030683419096e-57	pyruvate dehydrogenase kinase 1 [Source:HGNC Symbol;Acc:HGNC:8809]	protein_coding	2	172555373	172608669	39.52
HIF1B_hypoxia_vs_Control_hypoxia	ENSG00000182379	NXPH4	1416.7366838941427	662.4933543794917	615.3071455255509	727.1569248481809	565.0216598959918	496.8042547512776	540.1238808513589	587.5968403384253	562.4496720847452	612.728171707864	2646.314532531437	3012.562054733468	3681.228774330039	772.0192082678567	808.1532444986681	930.9006583922461	2474.5575701668654	2876.3571937017978	2929.485169089305	-1.8934112453673733	0.11627638537961199	-16.283712631639524	1.288113584879298e-59	5.041269798506558e-57	neurexophilin 4 [Source:HGNC Symbol;Acc:HGNC:8078]	protein_coding	12	57216794	57226449	60.2
HIF1B_hypoxia_vs_Control_hypoxia	ENSG00000185813	PCYT2	1656.3409942399467	1693.6062911712577	1816.6254134946641	1724.6596076253386	1867.68829907867	1790.3650567435702	1847.380069385718	1717.2257582635737	1817.1075073390682	1816.9091641679204	1168.4698901182433	1152.5066013345177	1140.1097822769111	2068.334789259814	2193.3936049079034	2260.198174984812	1277.0717715460853	1275.6819642657865	1186.8041503551863	0.915636848624055	0.056348766687474856	16.24945677520182	2.253523250146795e-59	8.593435327226444e-57	phosphate cytidylyltransferase 2, ethanolamine [Source:HGNC Symbol;Acc:HGNC:8756]	protein_coding	17	81900958	81911432	64.4
HIF1B_hypoxia_vs_Control_hypoxia	ENSG00000182199	SHMT2	12532.544600239937	7956.522754215278	7513.772268347351	7416.607213299558	7345.88634963204	7344.141464991183	7261.316598497425	8787.760362472825	8712.654522679812	8593.948449769116	22466.727622815877	21109.311178520926	20318.702271380476	11572.957078397272	10981.548633338984	11184.341668942267	20554.351620235786	19005.184914661204	17460.067832121476	-0.9217686118472064	0.05689974550964903	-16.19987231209836	5.053188798872529e-59	1.8787755954208064e-56	serine hydroxymethyltransferase 2 [Source:HGNC Symbol;Acc:HGNC:10852]	protein_coding	12	57229573	57234935	57.11
HIF1B_hypoxia_vs_Control_hypoxia	ENSG00000142634	EFHD2	8913.436342395986	6926.837777128712	6628.060288979119	6596.86127256311	6128.230318988045	5624.935337165155	5677.695478089266	6744.181767222973	6669.814405968694	6745.246201226245	13250.489183577747	13408.323706975796	14488.969987953811	7329.640320190022	8053.3008651920045	7910.292171200304	13117.450461868575	12676.50730056417	12465.017318273998	-0.8192796995518736	0.05060781672287742	-16.188797553511446	6.04992930533641e-59	2.1945011860722706e-56	EF-hand domain family member D2 [Source:HGNC Symbol;Acc:HGNC:28670]	protein_coding	1	15409888	15430339	56.77
HIF1B_hypoxia_vs_Control_hypoxia	ENSG00000169242	EFNA1	2532.822046376538	1635.9568891797587	1711.4738717996588	1711.7752955910719	1632.2921288869636	1495.2897391221602	1695.2378463532573	1685.6128117702683	1838.3347124815173	1767.651735882959	4169.348498048019	4174.563744226427	4857.147577138967	1893.4425400513219	1809.0820986551355	2012.5918964629902	3760.885925333932	3673.1260154604834	4066.9835083327926	-1.2075417930595873	0.07470735469893512	-16.163626699484777	9.104420187913094e-59	3.223831834158179e-56	ephrin A1 [Source:HGNC Symbol;Acc:HGNC:3221]	protein_coding	1	155127876	155134899	53.76
HIF1B_hypoxia_vs_Control_hypoxia	ENSG00000134013	LOXL2	3417.057289063434	2221.4433448460445	2241.297669941757	2324.8715925994206	1332.4492234111667	1589.513722970265	1532.474929531349	1854.6214387701373	2049.9179608007366	1896.4377772462553	5637.095153042604	6824.070580211957	7268.020997499706	1844.9550237681958	2065.3252996106157	2250.5344991868174	5494.773861353598	6235.84315466438	6843.3849736868015	-1.6777325292294123	0.10383777656024416	-16.157246281713597	1.0097240983819936e-58	3.492236463055118e-56	lysyl oxidase like 2 [Source:HGNC Symbol;Acc:HGNC:6666]	protein_coding	8	23296897	23425328	48.43
HIF1B_hypoxia_vs_Control_hypoxia	ENSG00000167772	ANGPTL4	515.9394418899379	111.59124598057838	115.98723657832161	107.65004901928968	128.71634136992904	117.43459768929765	118.60985313579374	120.94533979290205	119.09868740831088	142.97486801533253	1129.2648887454789	1250.004658132666	1369.9024179073233	309.21647049588535	319.911396703167	350.7036950760541	1025.1132107768876	1137.55090482091	1312.2340923707557	-1.933621682004273	0.11978376443548988	-16.142602389538645	1.2802748707819886e-58	4.327329063243121e-56	angiopoietin like 4 [Source:HGNC Symbol;Acc:HGNC:16039]	protein_coding	19	8363289	8374370	55.65
HIF1B_hypoxia_vs_Control_hypoxia	ENSG00000149925	ALDOA	33491.30039034547	23466.6736392753	23304.56890238613	22395.573898158404	24021.4354513961	22653.118000747414	21546.20714964252	27019.72523439205	25564.861319882915	25268.929818172783	49578.46400787133	50102.72292185151	50821.08435984103	29858.28017974494	30492.362269314977	31045.108469127696	49361.88564854633	49581.02553111685	46761.380224750144	-0.7194839764423763	0.04486684271311594	-16.035984101730637	7.163968902260683e-58	2.3676121225426863e-55	aldolase, fructose-bisphosphate A [Source:HGNC Symbol;Acc:HGNC:414]	protein_coding	16	30064164	30070457	59.26
HIF1B_hypoxia_vs_Control_hypoxia	ENSG00000171451	DSEL	1200.3131578660696	821.2752065748101	840.4665494913406	867.167493937465	808.4584512685402	877.8186631882235	783.7672690363063	826.5013515028679	874.4956562027274	904.2729766224687	1903.3528138909217	1887.8285441087603	1816.4769536735455	840.4574988464973	876.5519194977605	862.1926840853951	1882.9836967711628	1852.1484462885771	2079.420666601882	-1.1194506531705872	0.06984090491286045	-16.028581739702695	8.070368119235129e-58	2.609185101505757e-55	dermatan sulfate epimerase like [Source:HGNC Symbol;Acc:HGNC:18144]	protein_coding	18	67506587	67516720	40.56
HIF1B_hypoxia_vs_Control_hypoxia	ENSG00000091542	ALKBH5	3321.4964384003965	2668.9402780518612	2489.805131038971	2542.3156358096016	2556.4461906852034	2407.3483911235776	2341.8400030671473	2570.0153033694505	2575.912884371083	2334.4879291823618	5168.652219115821	5004.835949276517	5129.363893512587	2795.7717679850507	2808.9612893438434	2959.571299114357	4610.0401623922735	4378.553642949507	4444.073920817924	-0.8373159200815623	0.0527543184391907	-15.871988205984062	9.905275197273104e-57	3.0689844319551167e-54	alkB homolog 5, RNA demethylase [Source:HGNC Symbol;Acc:HGNC:25996]	protein_coding	17	18183078	18209954	50.24
HIF1B_hypoxia_vs_Control_hypoxia	ENSG00000164683	HEY1	645.6724690566994	287.9530123648821	278.8560574857246	296.4080376980494	255.77067076595122	275.12118288754954	285.8945757920012	260.6682786832565	293.5008312846501	348.5050600886859	1296.5665783193772	1386.0990467717925	1339.9995058073252	434.9486073397742	483.5744164299442	484.5999852260178	1258.306887497094	1167.0424179409831	1188.2892906375303	-1.5152248740046088	0.0954640093788183	-15.872210730139408	9.870214909629492e-57	3.0689844319551167e-54	hes related family bHLH transcription factor with YRPW motif 1 [Source:HGNC Symbol;Acc:HGNC:4880]	protein_coding	8	79762371	79767857	45.23
HIF1B_hypoxia_vs_Control_hypoxia	ENSG00000153395	LPCAT1	5456.333967806589	5061.081285422109	4931.731213463927	4843.472137554292	4789.87700853271	4551.428090622629	4988.312721348539	5014.274956238996	5291.563588194835	5122.6168847984345	6333.378661754658	6747.014901498449	7115.575152582099	3298.2594996837906	3403.5399880675304	3769.096988067281	7554.423986847601	7459.443858252573	7938.920497588147	-0.947284965173817	0.059735211281259734	-15.858066705641692	1.2364174117535565e-56	3.7526530097140595e-54	lysophosphatidylcholine acyltransferase 1 [Source:HGNC Symbol;Acc:HGNC:25718]	protein_coding	5	1456480	1523962	56.13
HIF1B_hypoxia_vs_Control_hypoxia	ENSG00000183691	NOG	309.5801389468629	199.81448609519904	165.91685588802005	178.98107101250105	168.88553212806934	141.95706011467735	150.2091257926366	134.56240674640136	133.5943518977049	133.47648867147552	644.6442718004602	664.6162838839224	720.8363546501403	182.50493423604536	197.2562026115082	217.01774946119718	506.9201698935891	514.4639141518014	516.7852420081832	-1.7596345566938143	0.11163877962820876	-15.761857685599349	5.693451175408558e-56	1.6934601176135214e-53	noggin [Source:HGNC Symbol;Acc:HGNC:7866]	protein_coding	17	56593699	56595611	59.17
HIF1B_hypoxia_vs_Control_hypoxia	ENSG00000135919	SERPINE2	3260.157589055509	2610.199865281693	2549.560859026552	2618.5646918621546	3462.452616482116	3611.180477237244	3516.621051823759	3280.085123372837	3521.4453954948112	3573.738279941135	2398.9237471511415	2414.63693792995	2177.1782275164255	4320.996489280487	4328.7856761931025	4333.652477705448	3108.7004204948216	3500.0000507235113	3356.114215481972	0.8904342192673387	0.05657193317143983	15.739858430662073	8.062384872165735e-56	2.351054663114683e-53	serpin family E member 2 [Source:HGNC Symbol;Acc:HGNC:8951]	protein_coding	2	223975045	224039318	43.2
HIF1B_hypoxia_vs_Control_hypoxia	ENSG00000072682	P4HA2	1547.9021233784006	976.9237604052023	981.7468829541377	896.2362111580859	1015.0183924632208	939.640383773531	934.7414904649762	1006.3631180941767	958.8533007601318	969.9093888077343	2517.0893719097116	2648.2572418928457	2699.6943502237627	1395.456366015152	1383.9972721266474	1379.4009636926774	2357.8717089508887	2319.000191325839	2482.0378257924885	-0.918744866965924	0.058585334103733844	-15.68216484588366	2.003091829898554e-55	5.728842633509864e-53	prolyl 4-hydroxylase subunit alpha 2 [Source:HGNC Symbol;Acc:HGNC:8547]	protein_coding	5	132190147	132295315	49.23
HIF1B_hypoxia_vs_Control_hypoxia	ENSG00000105220	GPI	25711.843512717885	20847.093293510585	20427.911586245322	19901.30584198208	20046.319613592925	18964.427787097673	19174.78285820968	21817.27655910876	21776.45977742822	22196.972592270868	33783.198254863135	36161.84107757045	35464.482143119145	20935.383042813217	22190.946310301893	22904.972494193902	34050.28593664408	36390.92208868152	35778.6019712885	-0.6744697180440813	0.04382365450928643	-15.39054023669245	1.8944395565683563e-53	5.315868884015961e-51	glucose-6-phosphate isomerase [Source:HGNC Symbol;Acc:HGNC:4458]	protein_coding	19	34359480	34402413	52.39
HIF1B_hypoxia_vs_Control_hypoxia	ENSG00000102144	PGK1	41824.21331343297	23350.157056579144	23672.562745209936	22152.406987793504	24060.194510792364	24234.156113157474	21067.13644562126	25806.270953138646	24075.408690709486	23648.51677214076	76827.49078838459	73160.64581872679	70745.29998172975	38192.21795668414	38182.28244036543	34031.36526118613	73036.12437821967	69267.33579167174	67326.26694968261	-0.9995266533115859	0.0650395484055397	-15.367982678466012	2.6839678366665605e-53	7.391846234612053e-51	phosphoglycerate kinase 1 [Source:HGNC Symbol;Acc:HGNC:8896]	protein_coding	X	77910739	78129295	39.63
HIF1B_hypoxia_vs_Control_hypoxia	ENSG00000169764	UGP2	3315.204392983144	2604.023028894663	2750.1705542474488	2634.0424344601333	2666.7733947020683	2687.6714170889463	2663.2334642132146	2817.4151411384532	2782.0517158212324	2737.2900341545374	4377.00107375797	4671.928097639183	4398.82664448162	2755.9459180880076	2832.969370595824	2940.1225188340236	4453.142011667932	4415.903436375965	4485.168817535367	-0.6576542949371618	0.04298084839436373	-15.301100827581683	7.517427279144055e-53	2.0327123362805523e-50	UDP-glucose pyrophosphorylase 2 [Source:HGNC Symbol;Acc:HGNC:12527]	protein_coding	2	63840952	63891562	38.65
HIF1B_hypoxia_vs_Control_hypoxia	ENSG00000064205	CCN5	3935.31411404099	2280.44776348263	2279.466653113281	2307.5220040191434	1689.3135087848461	1594.4921156394817	1874.6198864182334	2100.5902069767126	1909.118484319525	1712.5648474887182	7821.479393607648	8077.3178554574715	8846.34138690763	3265.0977065908232	3585.7688759104412	3758.7171000321746	6253.469936352418	5694.275530884067	5785.050796752575	-1.2205457128851671	0.08129590152310301	-15.0136192602318	5.979403295328658e-51	1.587958675145139e-48	cellular communication network factor 5 [Source:HGNC Symbol;Acc:HGNC:12770]	protein_coding	20	44714844	44728509	51.46
HIF1B_hypoxia_vs_Control_hypoxia	ENSG00000111669	TPI1	47022.15406399079	31380.41226654704	28490.38642414655	27332.578505628782	29421.61361698145	26573.960961704746	24864.434447650645	32768.34144426473	31258.79515611136	29056.217190235267	80114.47366914706	81811.51515495892	81571.19816770515	42213.06251436686	40084.712220205096	39686.859482115746	75674.41038189827	73846.5670661049	70249.23448206161	-0.9972708893518426	0.06684086763397691	-14.920076962688983	2.4399180093871885e-50	6.36604572554496e-48	triosephosphate isomerase 1 [Source:HGNC Symbol;Acc:HGNC:12009]	protein_coding	12	6867119	6870948	59.16
HIF1B_hypoxia_vs_Control_hypoxia	ENSG00000185633	NDUFA4L2	536.7444328479644	7.242079271491522	2.791681981697442	15.574520853576411	2.022137654203206	0	1.5331365823894458	3.7909979468822463	2.401196346489743	8.90384234480525	1358.7645126530058	1712.2574403832316	1922.90680298766	137.16530875588248	167.24316807153141	235.20237104135094	1154.8556287645508	1336.5931281001278	1592.151837524483	-3.206291675194759	0.21603402948172376	-14.8416047364705	7.884698188684396e-50	2.021745370036454e-47	NDUFA4 mitochondrial complex associated like 2 [Source:HGNC Symbol;Acc:HGNC:29836]	protein_coding	12	57234903	57240715	62.05
HIF1B_hypoxia_vs_Control_hypoxia	ENSG00000119938	PPP1R3C	1236.6609385661018	533.7541398764719	621.9687476861008	542.7593887624137	682.1330641090192	742.4335846369167	680.0677153297127	584.9911917864613	517.529959608714	550.8531719276971	2420.244480613729	2399.3935365852935	2402.279925893318	1258.2453507982696	1301.3725281875693	1247.3096535255745	1943.5992858151023	1900.6865616122213	1930.2746074352483	-0.922019314337188	0.0628099864116002	-14.679501891547979	8.722886741756008e-49	2.1987588410744974e-46	protein phosphatase 1 regulatory subunit 3C [Source:HGNC Symbol;Acc:HGNC:9293]	protein_coding	10	91628442	91633071	40.5
HIF1B_hypoxia_vs_Control_hypoxia	ENSG00000164096	C4orf3	1363.4945064991548	639.5850263562947	814.5179048211418	698.8451973881471	814.9005810205605	679.364688091788	687.0969025627892	731.7050160128842	647.5831388895452	667.9905378144286	2655.0103325724085	2662.873690413561	2842.836464477411	1066.1762833285873	1153.538294544414	963.5882135627023	2296.3346982476323	2238.861068239369	2282.09307864112	-1.3548828131868922	0.09278580470174534	-14.60226397283599	2.716716168834502e-48	6.733833810484452e-46	chromosome 4 open reading frame 3 [Source:HGNC Symbol;Acc:HGNC:19225]	protein_coding	4	119296419	119304445	42.89
HIF1B_hypoxia_vs_Control_hypoxia	ENSG00000112715	VEGFA	2093.332593491518	1258.080822206775	1082.9437463846832	1212.1135595092599	1121.653833271037	1198.2086582639022	1176.7407164262252	1381.109865175952	1265.5662513508132	1433.542054018119	3786.0974687783005	3573.43113944515	3580.1899709226254	1830.3860053174312	1957.7289794911537	1900.6115692077212	3448.751515902731	3311.497789404263	3161.3327377711794	-0.9413193814109216	0.0647165744267649	-14.545259691953337	6.259285970318397e-48	1.5260344418127084e-45	vascular endothelial growth factor A [Source:HGNC Symbol;Acc:HGNC:12680]	protein_coding	6	43770184	43786487	56.4
HIF1B_hypoxia_vs_Control_hypoxia	ENSG00000206503	HLA-A	3388.677930776641	3281.639600315007	3207.0605070166116	3161.9374433872804	2121.2845074914985	1988.9547740870423	2037.999197151023	2735.7660948115185	2729.5427339983053	2786.6316348921664	5024.652447377638	5436.358692327358	6032.954015077009	2397.2299958796843	2655.552381107457	2892.7159620226594	4131.927632608505	3984.2041791411434	4389.790955287631	-1.0515173661390398	0.0734141266903527	-14.323093027778521	1.5697814624272162e-46	3.765449985357671e-44	major histocompatibility complex, class I, A [Source:HGNC Symbol;Acc:HGNC:4931]	protein_coding	6	29941260	29949572	51.88
HIF1B_hypoxia_vs_Control_hypoxia	ENSG00000143437	ARNT	916.2907435145669	1295.1786442727544	1654.2963927932094	1316.2496361082228	145.77479774942086	174.94463351243087	152.07014311645767	1267.3640261692615	1185.2248375398026	1453.5651235762316	1640.514604918932	1231.8129524233088	959.6766288632223	236.26860008674575	146.47460660559835	101.05611820693952	1225.4080740562245	1258.315070238194	1049.038493025246	-3.0554983158079696	0.21615669611647342	-14.135570957105818	2.2926693297825448e-45	5.4121552813533344e-43	aryl hydrocarbon receptor nuclear translocator [Source:HGNC Symbol;Acc:HGNC:700]	protein_coding	1	150809713	150876708	41.19
HIF1B_hypoxia_vs_Control_hypoxia	ENSG00000131094	C1QL1	1012.7920691487673	510.24751487817076	491.12512966261926	469.20316105545527	569.9253017441941	407.9511995408487	468.7137362073051	468.323344628459	489.47929341243514	457.92303070259896	2047.7089408031238	2419.1673410863355	2312.2524561767927	708.7901352030253	666.5423827172792	861.3978157381821	1520.5451236542706	1667.7880398148452	1693.17329765187	-1.6021621763667082	0.11340674961922335	-14.127573374125951	2.5684320418145932e-45	5.968393957166661e-43	complement C1q like 1 [Source:HGNC Symbol;Acc:HGNC:24182]	protein_coding	17	44959693	44968303	57.24
HIF1B_hypoxia_vs_Control_hypoxia	ENSG00000117868	ESYT2	4789.359675361946	3930.774728747949	4205.265245418523	4069.1364320748526	3669.130154889949	3526.275178319666	3820.3491856309215	4129.06615388553	4323.071218298624	4292.383520330383	6524.116431732126	6626.408012482193	6229.643217967553	4043.5583683674777	3972.5392348248224	4202.225690559823	6158.1082974311785	6059.183982527058	6427.239103026402	-0.6674078821019666	0.047385933102768514	-14.084514926708774	4.7289468256522426e-45	1.0819830337092332e-42	extended synaptotagmin 2 [Source:HGNC Symbol;Acc:HGNC:22211]	protein_coding	7	158730995	158830253	43.39
HIF1B_hypoxia_vs_Control_hypoxia	ENSG00000088992	TESC	771.8824909630073	735.7743925598741	720.3201784008221	687.0149637532626	469.4636879233067	373.61614057452607	395.49723917451	702.0980919295141	681.5042762664973	715.908315721266	1279.7453353041392	1219.3960385975342	1135.5041253487593	532.835356681082	500.7895415732554	473.2341998672179	1173.9234899501637	1062.9416463590355	1034.317817349364	-1.2736685965179166	0.09058090383963552	-14.061116002693241	6.583967853030653e-45	1.4835874228829072e-42	tescalcin [Source:HGNC Symbol;Acc:HGNC:26065]	protein_coding	12	117038923	117099479	51.4
HIF1B_hypoxia_vs_Control_hypoxia	ENSG00000113369	ARRDC3	693.9285028405235	367.4880549777277	354.3662224788861	373.1923088048569	349.765623757604	347.74934355154375	339.4450528558901	450.37750029509266	382.44755868723473	406.91597773101216	1343.9118490205024	1383.8141626464483	1139.8619032741171	519.697668569955	539.1880469862398	485.0271482784301	1309.8231515585244	1194.3158037301296	1203.325673925228	-1.3260226875935095	0.09459918910739315	-14.017273299120465	1.2222100118503973e-44	2.7129413874983745e-42	arrestin domain containing 3 [Source:HGNC Symbol;Acc:HGNC:29263]	protein_coding	5	91368631	91383317	35.7
HIF1B_hypoxia_vs_Control_hypoxia	ENSG00000124535	WRNIP1	3911.876196248563	3117.9430845882607	3404.867373200676	3177.108742402428	3145.4308779311746	3056.240986943229	3244.508594869164	3168.02437368512	3115.165304767466	3140.5505231043153	5229.2890949288085	5180.132582413108	5461.023476052317	3526.354162971342	3466.941753917052	3446.203063168887	5260.7951987966235	5109.294049774373	5163.898288959784	-0.603333859139368	0.04315574768807169	-13.980382485787178	2.0538126566758381e-44	4.4918090926592745e-42	WRN helicase interacting protein 1 [Source:HGNC Symbol;Acc:HGNC:20876]	protein_coding	6	2765393	2786952	44.71
HIF1B_hypoxia_vs_Control_hypoxia	ENSG00000103257	SLC7A5	233695.49935207877	227823.8481373185	221905.55396298174	228302.8568732507	178286.8488543432	181982.81126833288	178627.25591061707	228729.11077086974	225198.00098786797	218387.50022616997	298734.26203784323	302338.76097893756	285535.2844776838	205990.54123292546	203003.97075009122	215366.42473131686	275741.4169371159	270392.40928802354	260172.13091172857	-0.5059716712913817	0.036217911329586676	-13.970205699798312	2.3694133691069076e-44	5.106944293530135e-42	solute carrier family 7 member 5 [Source:HGNC Symbol;Acc:HGNC:11063]	protein_coding	16	87830023	87869507	58.42
HIF1B_hypoxia_vs_Control_hypoxia	ENSG00000064961	HMG20B	9818.608854372056	8255.348689624987	7955.79984468527	7921.540975336504	7254.710356797322	6637.031567025934	7297.991467641091	8228.91991231911	8282.017746989872	8409.027530043852	13792.737962811721	13519.536128565122	14444.156963166077	8888.107526483836	9192.778907154914	8688.909521882993	13203.666101166997	12476.259481687954	12286.418695313467	-0.6404606028616392	0.04698131251775584	-13.632241598605557	2.5754618210190268e-42	5.471752600313566e-40	high mobility group 20B [Source:HGNC Symbol;Acc:HGNC:5002]	protein_coding	19	3572777	3579088	65.34
HIF1B_hypoxia_vs_Control_hypoxia	ENSG00000204580	DDR1	4180.482119778593	3261.6612598255383	3227.363963725356	3533.1647288406252	2825.1792297588468	3025.516495806267	3208.1123834287287	2814.7852532863203	2991.6681052223316	3155.7022073992725	6165.958957272457	6317.356894194027	6210.625407748193	3391.1336354691466	3545.3924495463198	3346.4427136431914	5671.5593152734255	6223.3933455741535	6333.661810000475	-0.8615698299556038	0.06344225177229783	-13.580379098899037	5.235475543296439e-42	1.0966477785902063e-39	discoidin domain receptor tyrosine kinase 1 [Source:HGNC Symbol;Acc:HGNC:2730]	protein_coding	6	30876421	30900156	55.25
HIF1B_hypoxia_vs_Control_hypoxia	ENSG00000111640	GAPDH	186386.39002916677	153184.7958072276	149165.4967153611	144537.61311832946	147745.02860757432	141291.5787724476	134059.69085817094	159368.64869181844	157233.67706587855	156443.17508046256	247833.9160803386	263246.96269275196	270910.49676470977	163472.79545135231	158873.26982879173	175065.09805515516	240394.40244233495	247516.7467725613	244611.6277197352	-0.6527241319512174	0.048406903675978774	-13.484112438183528	1.939858326358696e-41	4.006885143000906e-39	glyceraldehyde-3-phosphate dehydrogenase [Source:HGNC Symbol;Acc:HGNC:4141]	protein_coding	12	6534512	6538374	59.98
HIF1B_hypoxia_vs_Control_hypoxia	ENSG00000067064	IDI1	4556.106127127485	4038.929543160486	3824.378547886334	3819.820763892503	4061.8772656387655	4195.0430426385765	4141.759938614694	4359.646945004896	4544.9170307602335	4204.2802895540835	3930.6155298822314	4026.2466845866907	3421.8611226118564	6894.455948696228	6714.21477018943	6392.511260968534	4658.248020020647	4408.757758749932	4372.345825438599	0.8111032544989651	0.06022119454541936	13.468734066495871	2.389273359951487e-41	4.867571699890207e-39	isopentenyl-diphosphate delta isomerase 1 [Source:HGNC Symbol;Acc:HGNC:5387]	protein_coding	10	1039152	1049119	42.88
HIF1B_hypoxia_vs_Control_hypoxia	ENSG00000116260	QSOX1	2054.598690922667	1355.3541113364386	1370.2630315677309	1428.7065428940293	1138.255104280192	1107.0142217831205	1178.9868908560352	1335.2373832413016	1260.6524793528954	1257.780743848527	3243.9494250687535	3823.4905493250976	3949.2947778579364	1359.998976354995	1746.335061895138	1716.06651354344	3118.4583784106194	3262.661719226886	3330.270525764869	-1.186959263396502	0.08914984838083054	-13.314203949355546	1.9140162555637635e-40	3.846655371992472e-38	quiescin sulfhydryl oxidase 1 [Source:HGNC Symbol;Acc:HGNC:9756]	protein_coding	1	180154869	180204030	51.85
HIF1B_hypoxia_vs_Control_hypoxia	ENSG00000117394	SLC2A1	7519.112648664431	3925.2997274833315	3732.4252332264205	3630.626590515558	3387.171983643851	3399.265362775714	3174.379622611604	4691.64565549979	3784.5161786371636	4441.133981962507	16167.094686898703	14306.034218807454	11932.02427859511	5556.4004850089195	5830.764598367268	4979.942388718636	15031.434259306969	14683.687477156342	12690.180946744405	-1.373499605665864	0.10384182313566893	-13.226844099909457	6.141230104528244e-40	1.2177649881939205e-37	solute carrier family 2 member 1 [Source:HGNC Symbol;Acc:HGNC:11005]	protein_coding	1	42925353	42958893	52.75
HIF1B_hypoxia_vs_Control_hypoxia	ENSG00000161091	MFSD12	14702.886715319437	13955.65072757394	13005.627395518222	13741.7553553018	11953.67532199799	11185.259027865895	11993.1888730228	13788.13297174071	13997.442114816196	13369.799854480485	18468.88027740065	18571.923681629116	18827.837819043885	13232.319676405217	13379.838127746727	13003.185610276367	17433.856780350427	17374.002901627355	17369.584358952074	-0.49568311248812247	0.03756623955507452	-13.194909002308286	9.386815440071392e-40	1.8368515687466018e-37	major facilitator superfamily domain containing 12 [Source:HGNC Symbol;Acc:HGNC:28299]	protein_coding	19	3538261	3574290	57.07
HIF1B_hypoxia_vs_Control_hypoxia	ENSG00000067225	PKM	92825.28111229996	65963.83845951244	66401.67418991093	62832.88392952005	64127.15153310125	61906.31119064977	57562.36749650201	72982.46041271699	67847.36377469383	68295.92865724834	141309.5519360675	140137.44335957672	134372.22955537328	87079.63400873005	89439.5214310788	83137.7786080356	137619.3371350963	140520.11148861903	129319.47285496636	-0.679339524501578	0.051558498592862746	-13.176092070990196	1.2047147128608788e-39	2.3268204168398688e-37	pyruvate kinase M1/2 [Source:HGNC Symbol;Acc:HGNC:9021]	protein_coding	15	72199029	72231819	48.38
HIF1B_hypoxia_vs_Control_hypoxia	ENSG00000182054	IDH2	1559.752681944064	1215.9452945682715	1320.67168631561	1322.1684860813828	1005.8701411200149	905.3060184376448	899.6694308854807	1237.3540219266872	1139.0965828732953	1212.193184721164	2416.6264855299764	2427.428439826164	2615.869597431182	1297.9205564586994	1380.6593215895584	1407.032304083623	2127.5471955256658	2001.9727696544226	2142.216757964312	-0.8646921901622509	0.06563942278151226	-13.173366759187843	1.2490116681009618e-39	2.381448913845834e-37	isocitrate dehydrogenase (NADP(+)) 2 [Source:HGNC Symbol;Acc:HGNC:5383]	protein_coding	15	90083045	90102477	52.49
HIF1B_hypoxia_vs_Control_hypoxia	ENSG00000118523	CCN2	558.4390414916977	503.61956504964104	521.3330291349472	525.3847054594942	660.478154117472	774.7259551290832	725.2656756772375	595.6353327266185	593.8708081922224	592.3711757780674	342.87263817564207	341.1290426934878	358.5162927221218	799.9318287554885	711.1487998804864	818.8369859485243	386.2073134385337	410.91764257014717	389.6578014013436	1.15794323728906	0.08864063447069837	13.063345543536665	5.3331506050198745e-39	1.003982478453868e-36	cellular communication network factor 2 [Source:HGNC Symbol;Acc:HGNC:2500]	protein_coding	6	131948176	131951372	52.27
HIF1B_hypoxia_vs_Control_hypoxia	ENSG00000141959	PFKL	6318.180814287072	5241.498163445772	5467.455352859528	5199.223382975952	4961.629394858748	4607.432713777113	5170.810541053788	5405.842640249976	5413.818286182663	5568.225615513488	8569.877295275444	8733.821916557972	8530.380975865106	5840.361230879793	5759.03255936675	5633.2733970472445	8126.089500222856	7857.038312704864	7641.443378330242	-0.5846001061660531	0.04522552638644747	-12.926330611847506	3.1971714089932243e-38	5.943541649318404e-36	phosphofructokinase, liver type [Source:HGNC Symbol;Acc:HGNC:8876]	protein_coding	21	44300051	44327376	63.48
HIF1B_hypoxia_vs_Control_hypoxia	ENSG00000186918	ZNF395	2084.277934197192	1211.7279420940984	1353.8545863397148	1279.8991438144571	1286.1489689102275	1226.2861719549314	1149.595541509807	1395.2601204783884	1415.506108505444	1476.5083085882843	3892.0935461995305	3634.585680699841	3345.3203123167077	1521.9626075066444	1720.6112302036986	1278.2390450525565	3802.6345508350655	3341.409710123977	3185.359240416082	-1.2654168462262383	0.0987049657077943	-12.820194375755847	1.2638329662457581e-37	2.320459737531718e-35	zinc finger protein 395 [Source:HGNC Symbol;Acc:HGNC:18737]	protein_coding	8	28345590	28402701	48.08
HIF1B_hypoxia_vs_Control_hypoxia	ENSG00000163435	ELF3	1345.132025934639	764.8362423787706	912.7731260056444	754.1552954945204	600.3745329051098	555.3203241284144	695.7620143387823	705.5215337297273	710.8881192040934	757.1035285146177	2542.2947208671903	2558.4594137920963	2796.187241914513	1199.9182401880994	1241.9116743722977	1245.570431393251	1971.9450288359935	2160.86295956244	2038.4920391979372	-1.0965719225408268	0.08589323497245122	-12.76668555902608	2.5164366829896524e-37	4.5639568718807453e-35	E74 like ETS transcription factor 3 [Source:HGNC Symbol;Acc:HGNC:3318]	protein_coding	1	202007945	202017183	54.8
HIF1B_hypoxia_vs_Control_hypoxia	ENSG00000105974	CAV1	4583.555746737597	3372.1102550279	3477.5926926044253	3220.9995345356306	3281.8067510296946	3349.277223538748	3080.2076735271276	3579.429263492458	3346.610240151462	3304.048432529661	7545.111993298276	7106.337407867141	6781.3402995233555	4079.8383519098675	3773.7105055320776	3630.526409638026	7207.921619607398	6215.777439777325	6151.357347686158	-0.9014678762726182	0.07123096471300402	-12.655561803840696	1.0422729689770283e-36	1.8675522403164294e-34	caveolin 1 [Source:HGNC Symbol;Acc:HGNC:1527]	protein_coding	7	116524994	116561179	41.69
HIF1B_hypoxia_vs_Control_hypoxia	ENSG00000052802	MSMO1	2645.1464094832945	2250.6950524652757	2322.50225232314	2019.577216953451	2668.1775234982856	2461.430673100021	2336.9056415343093	2760.1187473386294	2812.2569583898517	2594.281751308956	2138.869223061345	1916.4680586045322	1743.4465149311422	4115.511309452805	4026.892098554593	3623.0603690707035	2672.4237104400904	2573.6259697357723	2576.3922999363976	1.0187403587883754	0.08098148605068688	12.579916823837225	2.7231644608949546e-36	4.821297840765448e-34	methylsterol monooxygenase 1 [Source:HGNC Symbol;Acc:HGNC:10545]	protein_coding	4	165327667	165343164	37
HIF1B_hypoxia_vs_Control_hypoxia	ENSG00000176692	FOXC2	607.7791119735889	614.2492489298612	543.6029292909936	596.0225809354766	374.7763794462403	429.23086575278404	403.6683413000709	507.6419568492184	514.1591607423964	525.8284268425174	795.5868729195469	889.1734458758183	921.6130971161751	364.66631882491316	353.6052290129195	380.72111112326735	826.0143539459386	903.7115073285115	995.7521892879505	-1.2467950851088712	0.09939848021990506	-12.543401894581422	4.320425278524946e-36	7.559219381438e-34	forkhead box C2 [Source:HGNC Symbol;Acc:HGNC:3801]	protein_coding	16	86566829	86569728	63.17
HIF1B_hypoxia_vs_Control_hypoxia	ENSG00000143320	CRABP2	6750.285273828273	5394.03231856474	5561.251206492069	4934.686370441471	4771.68450600657	4503.701465840743	4530.032496501695	4643.003686688507	4199.121015729118	4251.3446854878575	11133.567256754197	10584.289385792621	11230.470531790586	6777.137965110044	6677.868013399429	6772.446348739229	8818.444127210176	8630.304362963067	8091.749185396795	-0.7037237599721884	0.05618703332031803	-12.524664827208662	5.472203190923533e-36	9.463093704117998e-34	cellular retinoic acid binding protein 2 [Source:HGNC Symbol;Acc:HGNC:2339]	protein_coding	1	156699606	156705816	55.42
HIF1B_hypoxia_vs_Control_hypoxia	ENSG00000155508	CNOT8	2625.101167049854	1819.357341019868	1968.16883081437	1796.1611725601122	1776.8165483623052	1779.7292316044689	1496.167853524113	1882.1298010405762	1763.7616774086243	1825.0425377173913	4234.2035806606655	4073.42851058015	4131.768813121418	2348.214747520484	2212.286848903658	1960.3342878283804	4055.9376452137467	3912.2609350158236	4216.050644001223	-0.932650497381558	0.07548570540390707	-12.355325983789308	4.559043325322248e-35	7.793343946458905e-33	CCR4-NOT transcription complex subunit 8 [Source:HGNC Symbol;Acc:HGNC:9207]	protein_coding	5	154857553	154876792	44.09
HIF1B_hypoxia_vs_Control_hypoxia	ENSG00000163295	ALPI	637.1132844607793	354.21036737625917	342.61673725159045	437.30983236671216	248.69106685980924	285.4256750615627	290.5974363918865	335.22099038454184	357.73798153199476	350.0571471684266	1075.5085223763444	1178.596331667564	1387.4905977624542	317.6131822607554	373.53385555039705	400.4522142096961	1049.5989220040371	1242.6302203143775	1440.7480397556167	-1.7315644983082268	0.14024733883562718	-12.34650520062742	5.087378470489751e-35	8.59766961512768e-33	alkaline phosphatase, intestinal [Source:HGNC Symbol;Acc:HGNC:437]	protein_coding	2	232456125	232460753	60.55
HIF1B_hypoxia_vs_Control_hypoxia	ENSG00000130600	H19	610.8648580945544	92.51298619574419	116.41134047827727	116.11146810634683	80.0739786782051	84.38242211173831	118.18701265907924	60.69195245811481	122.32490903088475	109.86040587300053	1358.6984095900896	1692.9345982359537	2312.243529244063	157.93843054898917	169.4845035523169	284.5651617784019	1117.5494505108763	1457.0578389362113	1544.5390477136855	-3.125649679307436	0.2541183753610502	-12.299975060310093	9.060210906999095e-35	1.5139714225718038e-32	H19 imprinted maternally expressed transcript [Source:HGNC Symbol;Acc:HGNC:4713]	lncRNA	11	1995166	2004552	59.33
HIF1B_hypoxia_vs_Control_hypoxia	ENSG00000100234	TIMP3	1833.3844614389602	1586.7492592460233	1584.010197394626	1584.4400476175824	2058.749360603498	2082.135710879647	1961.2499105848574	1667.2872738996878	1752.3811775410538	1713.0831123541961	1443.315157855309	1397.2180815779418	1424.0282742445554	2455.7826679950795	2342.173803309669	2611.446339554132	1615.158004334389	1899.368373069755	1822.3435538392814	0.796083055957997	0.0647852574058773	12.288027984060715	1.0503716006711557e-34	1.7356807161312697e-32	TIMP metallopeptidase inhibitor 3 [Source:HGNC Symbol;Acc:HGNC:11822]	protein_coding	22	32801705	32863041	47.17
HIF1B_hypoxia_vs_Control_hypoxia	ENSG00000104549	SQLE	4544.547772869623	4090.1961282487914	4276.386726846556	3855.415453184968	4822.107951715604	4844.002181927268	4346.108988825499	4785.18823431268	5072.859891669145	4484.938935372331	3432.3915510797688	3481.0491019550786	3305.0844377330654	5679.361447392856	5986.883866465529	5590.0559639703015	4388.451448076984	4635.535173948827	4725.842428927967	0.7556852810414636	0.06237505004507312	12.115185166110399	8.776569947903442e-34	1.434342288628791e-31	squalene epoxidase [Source:HGNC Symbol;Acc:HGNC:11279]	protein_coding	8	124998497	125022283	37.59
HIF1B_hypoxia_vs_Control_hypoxia	ENSG00000040731	CDH10	197.80257754724693	196.2423490654506	145.29869442680106	193.81820875193216	59.8962052889582	88.6040758706971	71.62732671621053	111.29036535297226	145.27480676720313	127.3076278838882	340.8025159954778	371.71393197424305	525.5174255010817	76.37285105015378	55.40846190973424	63.08579500160198	312.9159614470523	303.56126087948303	371.7085319675035	-2.68954786932958	0.22267876769941147	-12.078151397712663	1.3778258539119992e-33	2.2272854455847013e-31	cadherin 10 [Source:HGNC Symbol;Acc:HGNC:1749]	protein_coding	5	24487100	24644978	34
HIF1B_hypoxia_vs_Control_hypoxia	ENSG00000138061	CYP1B1	3855.255009073751	5001.404381399133	5134.736292260873	5002.961418088529	2674.241486536244	2980.288655709447	2555.531728355859	5559.247013318263	4811.071847287561	5038.975818118612	4476.7942492942275	4258.6326561536425	3772.2484521572223	2179.727100978569	1936.3095535143502	1652.6401191936575	4320.8903739517145	3953.655653208007	4085.233363801605	-1.1188249933289662	0.09343794216540786	-11.973990087970625	4.863233653278074e-33	7.7769904184464e-31	cytochrome P450 family 1 subfamily B member 1 [Source:HGNC Symbol;Acc:HGNC:2597]	protein_coding	2	38066973	38109902	44.41
HIF1B_hypoxia_vs_Control_hypoxia	ENSG00000112972	HMGCS1	2486.6016587197546	2554.6226745196195	2521.8651218243494	2508.4592049960997	2840.604676576262	3079.311283460332	2999.1222920039495	2711.4763606512115	2900.5838024616455	2855.3342029402193	1432.5854375230417	1574.3490884741213	1522.8531622564562	2790.32182741594	3331.981761068842	3278.648365245604	1728.6598239844361	1877.1779180172439	2250.8728535362075	1.0544301178112876	0.08903830602583959	11.842432374053523	2.355216587433588e-32	3.726253307267268e-30	3-hydroxy-3-methylglutaryl-CoA synthase 1 [Source:HGNC Symbol;Acc:HGNC:5007]	protein_coding	5	43287470	43313512	38.76
HIF1B_hypoxia_vs_Control_hypoxia	ENSG00000141526	SLC16A3	22143.85084558163	15364.356184186321	14893.430724066004	14477.714397611393	16698.93347502484	13585.59111945524	14715.105560409127	15315.145875053717	15534.46708332773	15476.008299243418	39368.74552366113	38173.04494388242	35298.621940763376	19580.852812142508	18593.412733724672	18207.577169787208	33940.948471516946	32853.50051692783	26511.85838968546	-1.0011360983375053	0.08543808277821958	-11.71767981891936	1.0346699979712753e-31	1.61974865366619e-29	solute carrier family 16 member 3 [Source:HGNC Symbol;Acc:HGNC:10924]	protein_coding	17	82217934	82261129	59.86
HIF1B_hypoxia_vs_Control_hypoxia	ENSG00000185022	MAFF	438.01050402965024	241.95929192703233	193.1334066021157	250.83014417077118	221.3394672915412	230.79711639907555	243.4494758320322	255.7313889243094	281.0667791472126	295.9347978107048	722.7746638253763	736.8094516722817	766.8761121886592	282.0958996888888	325.472189209291	311.54553361887105	873.1388511705456	774.9013111674057	876.3331918875898	-1.2672396418910483	0.10845358574785655	-11.684626498539664	1.5274954888211187e-31	2.366345094765383e-29	MAF bZIP transcription factor F [Source:HGNC Symbol;Acc:HGNC:6780]	protein_coding	22	38200767	38216507	56.06
HIF1B_hypoxia_vs_Control_hypoxia	ENSG00000135245	HILPDA	594.1410569299436	397.4800867304069	349.1542670924918	316.26740175282924	355.29311283888177	273.8978757112311	264.9797474997545	360.1587086346572	345.40167449354846	289.94645085755616	1140.0293829215836	1137.5118534013193	1261.4408976668099	452.595908450715	464.8081778890984	487.3598505987383	961.9734627540938	897.6170561237542	938.623109321515	-1.3307596656229683	0.114795929706299	-11.592394164389505	4.503650607644303e-31	6.904978539885162e-29	hypoxia inducible lipid droplet associated [Source:HGNC Symbol;Acc:HGNC:28859]	protein_coding	7	128455849	128458418	51.52
HIF1B_hypoxia_vs_Control_hypoxia	ENSG00000114019	AMOTL2	2847.4035275687784	2622.322174555037	2560.20843270758	2601.423884302053	2107.4122403532724	2415.835664498747	2293.2118734435912	2618.6964734040907	2452.7392570079946	2318.370599143108	3650.13098751623	3710.4415345073035	3865.2384189041218	2068.065696413693	2349.853238246816	2173.2886822358305	3633.686852020684	3931.700298603606	3880.6371883742527	-0.7650749758143042	0.06609646198389134	-11.575127515913998	5.5089288305337726e-31	8.360080568132476e-29	angiomotin like 2 [Source:HGNC Symbol;Acc:HGNC:17812]	protein_coding	3	134355347	134375479	54.88
HIF1B_hypoxia_vs_Control_hypoxia	ENSG00000061656	SPAG4	211.11597490136595	30.91029105115299	26.006784501781173	26.047875114213234	22.07292736250665	25.082446931521684	21.190731643643158	37.25747361828565	17.0672842606693	54.67873017671713	604.9476589364584	585.2060651700386	612.6003193202603	92.85019390891146	100.61844412912546	129.3622708480198	566.9689955530968	414.56703090735874	432.6520247908264	-2.482416028684875	0.21642718985644854	-11.469982262078105	1.8669754964689722e-30	2.804612079140056e-28	sperm associated antigen 4 [Source:HGNC Symbol;Acc:HGNC:11214]	protein_coding	20	35615829	35621094	59.57
HIF1B_hypoxia_vs_Control_hypoxia	ENSG00000130821	SLC6A8	453.20391423829676	264.552307571739	230.8321899845995	189.53460120998253	192.1499830307416	198.66575799689988	251.28578985091454	203.92828377538285	244.46812914161592	248.98885822325022	848.457042334918	879.2680883133252	950.6354347573056	283.16169734375165	310.1712185137958	303.80620525785366	772.2706870924314	827.8002317953553	957.6939500954794	-1.5729770870175879	0.13762145833820152	-11.429737091958678	2.970067008170804e-30	4.41708365455162e-28	solute carrier family 6 member 8 [Source:HGNC Symbol;Acc:HGNC:11055]	protein_coding	X	153687926	153696588	65.01
HIF1B_hypoxia_vs_Control_hypoxia	ENSG00000138764	CCNG2	612.7281994579221	290.93339339747564	255.87525274912858	263.39406754959447	217.28877414350293	200.76265880435	179.20251411979947	208.17016907196117	252.80657758241605	309.63209908395095	1359.2860272004652	1289.2913759023143	1210.2225516473652	491.6811455794755	505.3799579718879	408.3799918597007	1097.354538661178	1283.1066922632137	1206.3398026548168	-1.4585175555297705	0.12775540602639515	-11.416484052568629	3.4594807546707235e-30	5.093999780540891e-28	cyclin G2 [Source:HGNC Symbol;Acc:HGNC:1593]	protein_coding	4	77157207	77433388	43.18
HIF1B_hypoxia_vs_Control_hypoxia	ENSG00000134802	SLC43A3	12446.585264046129	13783.459077519981	13565.670006857334	13616.673007216543	11136.580096910418	11520.513007856602	11088.608991197438	14185.88791298572	14005.723831293222	12926.529180312691	14038.954203949994	13855.145900577929	12453.91234138428	9214.8604018293	8695.599749419487	9128.341092548288	13406.628899570374	13583.062735891968	13832.384315508763	-0.5786606388933507	0.05080535324266889	-11.389757219665633	4.702982527076398e-30	6.857132955164726e-28	solute carrier family 43 member 3 [Source:HGNC Symbol;Acc:HGNC:17466]	protein_coding	11	57406954	57427580	48.17
HIF1B_hypoxia_vs_Control_hypoxia	ENSG00000181744	DIPK2A	1031.5084682974675	662.9116832770071	759.1181347531117	614.0458219543355	684.2612269124742	671.9166526987931	591.6848281629046	715.8611665797006	704.4311617414154	656.9828518827355	1738.1442954383529	1755.7400396158828	1624.3366013128802	840.0758681014509	919.3994669052599	775.4260758339756	1646.494678571925	1553.8466794606547	1652.4751961515572	-1.0108026389386136	0.08886980475585786	-11.373971639922912	5.6363263309620085e-30	8.138198562530777e-28	divergent protein kinase domain 2A [Source:HGNC Symbol;Acc:HGNC:28490]	protein_coding	3	143971823	144048719	37.12
HIF1B_hypoxia_vs_Control_hypoxia	ENSG00000073060	SCARB1	7197.519660492045	6500.31170475335	6589.301596604379	6735.122700195229	6140.742257565918	6013.532424515447	5946.7891893068845	6291.140924892225	6316.191591311613	6176.537966098838	9174.427361640144	9912.682126292837	9361.830628743111	5784.851275299249	6131.9543009083845	6270.552136190075	7905.9880186504415	9110.689282676241	9192.708403212446	-0.6450546598341171	0.05698002398572337	-11.320715835355541	1.036222977499743e-29	1.4817988578246326e-27	scavenger receptor class B member 1 [Source:HGNC Symbol;Acc:HGNC:1664]	protein_coding	12	124776856	124882668	51.45
HIF1B_hypoxia_vs_Control_hypoxia	ENSG00000142871	CCN1	5516.576350155076	5873.946667718778	5764.501415864968	5623.811186317651	6322.395827097407	6338.780433451535	5809.052561646924	6219.58891672283	5953.710104268489	5643.394395340686	4028.371750642257	4073.157877445315	4293.223936004421	6215.552355846075	5964.347037505409	6398.660682827246	4980.545530506153	4980.510802758125	4814.8228208270975	0.584314717020962	0.05174002610558748	11.293282222713472	1.416464364096259e-29	2.0062531450323397e-27	cellular communication network factor 1 [Source:HGNC Symbol;Acc:HGNC:2654]	protein_coding	1	85580761	85584589	48.34
HIF1B_hypoxia_vs_Control_hypoxia	ENSG00000021355	SERPINB1	2642.657452726355	2068.080146928612	2120.0177091573105	1965.1326573242227	2011.0927207856291	1966.8310176543898	1926.5712102115715	2060.153762973571	2112.222227331837	2012.8203892895897	3777.56320700255	3745.884604658141	3757.985460043703	2329.4795798718797	2628.5151235495932	2627.058872614775	3466.9243562335855	3491.9581199574823	3499.5429834859465	-0.5696548979711331	0.050661585730097165	-11.244316374264438	2.470028224358493e-29	3.4654962030810856e-27	serpin family B member 1 [Source:HGNC Symbol;Acc:HGNC:3311]	protein_coding	6	2832332	2841959	43.07
HIF1B_hypoxia_vs_Control_hypoxia	ENSG00000137331	IER3	2922.9748438995066	2198.2088945640476	1932.2356039490396	2210.690667173461	1572.4908394088638	1478.5166941498096	1574.887958723797	2152.858586521618	2325.977160135262	2263.2264825714096	4238.2486081371635	4680.300327781337	5209.673097511149	1822.07532501402	2197.014924307107	2448.665053043948	4403.516487415275	4732.50304255726	5172.457437226553	-1.124989551363334	0.1004433206016763	-11.20024253105546	4.066187755705828e-29	5.651620962883839e-27	immediate early response 3 [Source:HGNC Symbol;Acc:HGNC:5392]	protein_coding	6	30743199	30744548	58.52
HIF1B_hypoxia_vs_Control_hypoxia	ENSG00000101255	TRIB3	2653.889058317601	2148.698407571749	2077.7072607234268	2024.4923461602893	2505.307103881925	2317.2480102409877	2280.020386114002	2574.093316272611	2575.0915528277715	2439.7389215717067	2507.3345830448125	2413.043735965245	2412.046305199371	4238.766653410711	4254.301126565021	4427.820607698588	2446.69410246295	2213.300881265783	1914.2977487398741	0.8172644781174508	0.07314990598112546	11.172461087350214	5.561813438490672e-29	7.658823097891969e-27	tribbles pseudokinase 3 [Source:HGNC Symbol;Acc:HGNC:16228]	protein_coding	20	362835	397559	50.47
HIF1B_hypoxia_vs_Control_hypoxia	ENSG00000111674	ENO2	298.07197630912003	102.7006332823055	120.50081803090276	134.8414154876692	111.61267182091827	128.52064665019861	95.36347451782173	106.41953990025142	107.22737228938374	99.86074160249251	605.4587481637262	669.4085678158456	765.0097815185568	156.35259870109977	227.2848195241224	202.6626129638136	502.14957505471716	612.2459067768239	617.6756494635113	-1.7853404102771733	0.160085675382612	-11.15240577278466	6.969609942757857e-29	9.509361382449068e-27	enolase 2 [Source:HGNC Symbol;Acc:HGNC:3353]	protein_coding	12	6913745	6923698	55.33
HIF1B_hypoxia_vs_Control_hypoxia	ENSG00000157703	SVOPL	1241.0510939943015	795.9861767085379	868.47129338286	868.993671585081	887.3526048852475	810.694703126089	687.537470380493	887.3439267045028	858.3439318218793	878.9218402068643	1975.540301005432	1934.3428877269514	2133.1908553529197	1046.9233891756364	1009.0556117259986	1128.358638114734	1878.1826663957565	1787.1476423891622	1902.5320812092802	-0.9244015521733241	0.08296915823248774	-11.141508144304177	7.87739410150036e-29	1.0650236825228485e-26	SVOP like [Source:HGNC Symbol;Acc:HGNC:27034]	protein_coding	7	138594285	138701362	43.61
HIF1B_hypoxia_vs_Control_hypoxia	ENSG00000079459	FDFT1	5681.1551508873745	5226.383550269432	5343.335584917087	5003.29737874797	5982.70515234678	5602.217659370523	5645.951437804411	5875.3331015792255	6018.696933774668	5842.688852121271	4892.7319014131745	4827.63333497397	4360.55773451845	7198.408142048934	7190.432393140148	7543.086613679619	5467.55147439636	5383.933856567592	4855.847614303129	0.6377022460700317	0.057367636684999064	11.116062695271932	1.0479542598331615e-28	1.404069887589079e-26	farnesyl-diphosphate farnesyltransferase 1 [Source:HGNC Symbol;Acc:HGNC:3629]	protein_coding	8	11795573	11839395	44.38
HIF1B_hypoxia_vs_Control_hypoxia	ENSG00000143878	RHOB	15217.207217769228	10601.34881359269	10251.646611016437	9734.809795456807	11296.876330937464	10585.302110792409	10268.502027977758	10890.818795917436	10578.52777902078	9947.85842194005	25172.467221693336	23680.15012926488	23072.01806208369	14771.55518339727	14120.95707355615	12272.922660915952	24006.40643795259	22017.815802606445	20639.746661723948	-0.805207042960504	0.07367711456957368	-10.928862343002628	8.389357927083456e-28	1.113986884746296e-25	ras homolog family member B [Source:HGNC Symbol;Acc:HGNC:668]	protein_coding	2	20447074	20449440	57.46
HIF1B_hypoxia_vs_Control_hypoxia	ENSG00000244187	TMEM141	1255.5286894533924	781.0702979856859	742.3758456918436	686.2018595225622	689.9886037147268	654.7736463766786	698.0578223047013	773.5787515378427	818.6972662032845	675.7465364331965	2360.992679453217	2142.5835491757375	2395.2572680372746	1193.2095236291702	1187.9786012228444	1128.875957886046	2119.767280857659	1773.7410668745922	1776.6198532540022	-0.9735469120039215	0.08969882798269524	-10.853507608725264	1.9191610162808717e-27	2.5258197021353208e-25	transmembrane protein 141 [Source:HGNC Symbol;Acc:HGNC:28211]	protein_coding	9	136791344	136793317	62.16
HIF1B_hypoxia_vs_Control_hypoxia	ENSG00000249915	PDCD6	11119.611163951913	7828.361372259791	7528.001265258017	7773.852839238088	8262.534281298555	7993.863452402583	7358.6465782662635	8583.030101137272	8210.202724885725	8315.535439177936	16623.554873381305	15943.241071713492	15946.195356615073	11354.420934903266	10683.343033591565	10708.030768431508	16676.700790922663	15390.514534204536	14972.971533446786	-0.5675665551207582	0.0524266814985041	-10.825910374223335	2.594875275059416e-27	3.385174130761723e-25	programmed cell death 6 [Source:HGNC Symbol;Acc:HGNC:8765]	protein_coding	5	271621	314974	51.3
HIF1B_hypoxia_vs_Control_hypoxia	ENSG00000130956	HABP4	430.03486676768136	457.05930876648716	463.7543106604679	463.87163430244	631.1881575601277	566.6495771210783	590.3617554418682	485.0684885281429	474.74787160295267	428.06399811841214	202.5131475881628	234.0274199080738	278.2151641071598	511.8246869978265	513.7975232242752	581.68529488663	284.344834160716	281.94934700465586	291.50508183878713	1.1816354828865938	0.110150517878479	10.72746189164726	7.564538048299623e-27	9.782592161244522e-25	hyaluronan binding protein 4 [Source:HGNC Symbol;Acc:HGNC:17062]	protein_coding	9	96450169	96491336	43.82
HIF1B_hypoxia_vs_Control_hypoxia	ENSG00000117318	ID3	6626.60090173542	7371.781905392612	6681.80028305334	6810.698712892982	7626.496326315092	7045.416088707008	6988.008969149683	7070.7084298452855	6559.778349725597	6929.2379214342645	5483.450025897084	5081.551042819052	5262.149983072232	8538.994102962359	8540.701726742205	8668.278970331758	5358.659124692968	4798.222832918287	4462.881435285756	0.70228525446077394	0.06562671177084645	10.70121046004856	1.0045724586575404e-26	1.2879311728581845e-24	inhibitor of DNA binding 3 [Source:HGNC Symbol;Acc:HGNC:5362]	protein_coding	1	23557926	23559501	57.04
HIF1B_hypoxia_vs_Control_hypoxia	ENSG00000205336	ADGRG1	574.6699456050209	661.3883228131458	494.22483875916504	701.5862944381968	743.6865652488436	704.0237420386742	870.4785594995083	438.5649666382998	471.9758427320019	469.06596915064875	348.9513465838915	377.4264338366914	339.6442577531095	988.834755547978	936.1031210048977	966.3065024223594	229.20144279784145	293.8968236657826	308.6992359593404	1.4357128813342293	0.13425957405259087	10.693560526058615	1.0910051928227602e-26	1.3867888228769309e-24	adhesion G protein-coupled receptor G1 [Source:HGNC Symbol;Acc:HGNC:4512]	protein_coding	16	57610652	57665580	55.51
HIF1B_hypoxia_vs_Control_hypoxia	ENSG00000141562	NARF	1723.0930852444712	1430.4523672808648	1397.9618186324235	1323.91678025332	1199.6040721976287	1184.1372460553962	1196.6730829270687	1301.577303029871	1249.3209485429436	1253.9633689728346	2693.6555370723518	2570.631026394497	2753.8499457293037	1713.830783319338	1441.7478471410575	1503.6760217118158	2475.3113642625867	2224.925962671465	2100.440058205716	-0.7879724082626918	0.07377708723346872	-10.680448873904998	1.2566255997217476e-26	1.5837742304289686e-24	nuclear prelamin A recognition factor [Source:HGNC Symbol;Acc:HGNC:29916]	protein_coding	17	82458180	82490537	51.72
HIF1B_hypoxia_vs_Control_hypoxia	ENSG00000150782	IL18	1110.6145331854354	890.5055664045449	872.4673072741506	895.4160884631284	1559.0465547423792	1465.079302292306	1357.3377417996721	934.323252178708	976.7365411523704	948.2231548516417	824.5697925950047	940.9657208243215	942.7909930313032	1531.9051661462267	1461.5174718870103	1580.8826991335998	936.0485078272088	930.3072501707325	942.9384865635313	0.7548106398845716	0.07091949353046784	10.643204037551342	1.8756633545262715e-26	2.3441063368499756e-24	interleukin 18 [Source:HGNC Symbol;Acc:HGNC:5986]	protein_coding	11	112143253	112164096	39.22
HIF1B_hypoxia_vs_Control_hypoxia	ENSG00000167695	TLCD3A	1718.1247336833962	1454.5224206149167	1418.8669721943265	1545.0751385250524	1519.5606199371498	1530.4829034947725	1446.928269067754	1608.308850475318	1479.0777266097773	1284.903726019593	2654.28156261443	2495.3078308712884	2294.3622423992806	1394.481910277402	1398.246070722696	1398.079466246132	2016.7462296024846	2042.1407450422128	1944.872521586545	-0.8300614559385836	0.0780522009046539	-10.634696348313874	2.0549703059566585e-26	2.5467931991822857e-24	TLC domain containing 3A [Source:HGNC Symbol;Acc:HGNC:29646]	protein_coding	17	732412	742968	49.92
HIF1B_hypoxia_vs_Control_hypoxia	ENSG00000140939	NOL3	1144.9685084901664	853.8013621147514	747.8179081429591	867.3526746583963	758.2203801232175	788.3207860902545	694.85896734832	840.1995812827461	908.3505999126863	751.9478297874045	1881.1803573441496	1763.8562634358318	1859.9032229973527	1021.8058206528235	1063.966247347203	955.1373389199227	1653.92062859994	1600.925353403842	1597.8678306611955	-0.8537219209648863	0.08062385445517935	-10.588949470773441	3.353339557293671e-26	4.1215591649645845e-24	nucleolar protein 3 [Source:HGNC Symbol;Acc:HGNC:7869]	protein_coding	16	67170154	67175737	58.11
HIF1B_hypoxia_vs_Control_hypoxia	ENSG00000079739	PGM1	7674.849835092527	5937.541016285269	5987.095745633178	5399.731511980076	5976.624217188596	5826.952078347464	5193.376170909618	6283.153096381539	5970.138178776902	5888.1676217547465	11381.788051843625	10880.576316212722	10315.615669248798	6991.024407991651	7147.908841971837	6593.322480745663	10832.696938485464	11013.11366499517	10528.47102291317	-0.6520538580999531	0.06214896702139952	-10.491789153557995	9.422697530340154e-26	1.1486422759935964e-23	phosphoglucomutase 1 [Source:HGNC Symbol;Acc:HGNC:8905]	protein_coding	1	63593411	63660245	42.35
HIF1B_hypoxia_vs_Control_hypoxia	ENSG00000277443	MARCKS	8060.873245687183	8017.52596319997	7516.072292762976	6552.725364462588	6325.9720699286145	6183.470858189961	5653.172208334973	7490.171161484228	7624.723863560728	6912.000003971982	11364.452748055908	10805.178596247728	10687.81576184795	6732.577059502023	6708.459893392335	6741.57620958033	10086.937819010227	9827.455880638192	9865.430668198585	-0.7032215219656204	0.06743012989141751	-10.428891700164531	1.830104108317965e-25	2.2127892925938843e-23	myristoylated alanine rich protein kinase C substrate [Source:HGNC Symbol;Acc:HGNC:6759]	protein_coding	6	113857345	113863475	48.52
HIF1B_hypoxia_vs_Control_hypoxia	ENSG00000171956	FOXB1	378.5638736479835	276.882405043047	314.09759313149624	312.74811890538825	209.7484584564058	252.295736328832	212.44072082071364	292.76688923726766	295.08068460674474	295.3413591809731	518.9957154259913	561.9345434069892	685.8013340718275	228.8409444099072	244.80660856821638	235.317406017406	579.9954189124358	672.1188081049705	624.9369810350909	-1.3073283539079148	0.1255778838474541	-10.410498360491514	2.220561247926484e-25	2.6632408773518286e-23	forkhead box B1 [Source:HGNC Symbol;Acc:HGNC:3799]	protein_coding	15	60004234	60061730	41.12
HIF1B_hypoxia_vs_Control_hypoxia	ENSG00000140105	WARS1	8827.795466465013	8106.611780522619	8140.392523872685	7768.201220549345	8917.090871392116	9065.60750646724	8588.62830685976	9189.72926878558	8901.395001468794	9409.618130993547	8013.129331824641	7769.311230114651	6862.563481357379	11526.458307635678	11259.32341065454	12780.668362414404	7889.115316014902	7316.26166651416	7396.212678928205	0.6504133279489368	0.06275590769492982	10.364176885317923	3.608517893870826e-25	4.293270249411754e-23	tryptophanyl-tRNA synthetase 1 [Source:HGNC Symbol;Acc:HGNC:12729]	protein_coding	14	100333790	100376805	46.89
HIF1B_hypoxia_vs_Control_hypoxia	ENSG00000147872	PLIN2	877.3866366464075	787.132687322456	775.1963485984494	703.3872765720391	734.8411997435174	669.6926826819371	697.8536860389829	745.7330024137541	701.8712203811824	604.1974986344245	1197.3473974869157	1317.809380299737	1358.787378509966	687.330970124822	683.180504486489	688.5981885079588	1113.9667265394753	1118.0936694275874	1207.9396418656418	-0.91102267783092306	0.08807607350143597	-10.343588691156516	4.4746040038329045e-25	5.2814532337303937e-23	perilipin 2 [Source:HGNC Symbol;Acc:HGNC:248]	protein_coding	9	19108375	19149290	44.99
HIF1B_hypoxia_vs_Control_hypoxia	ENSG00000204525	HLA-C	1614.702548861534	1603.000359020397	1591.6060992042733	1762.0123584416092	1132.590085660841	1087.2502401482766	1212.9019873401448	1572.5836213423174	1398.7677205364378	1494.5222938015525	2157.524112277536	2181.521544428615	2552.6088004765784	1092.3322920048633	1219.306315846415	1359.1199851054948	1867.600818357656	1924.1170712910348	1855.2801742235727	-0.9051650554419861	0.08773428082298403	-10.317119453777492	5.896569943854904e-25	6.905022693307885e-23	major histocompatibility complex, class I, C [Source:HGNC Symbol;Acc:HGNC:4933]	protein_coding	6	31268749	31272130	59.28
HIF1B_hypoxia_vs_Control_hypoxia	ENSG00000050405	LIMA1	13772.707774278597	13457.308247063705	13737.228304376062	13284.653692920303	14852.512593138084	16469.985419794815	15463.847474103659	13576.335487120148	13331.315803835323	12776.054421950346	12165.828237985592	11465.627894660098	11675.677008991219	16153.81480362832	16228.299106710467	15885.791943272223	12627.515297663684	12082.969164370057	12673.97503543065	0.45125258980216576	0.04392797077951468	10.272557138300646	9.368782801823622e-25	1.0885354517868822e-22	LIM domain and actin binding 1 [Source:HGNC Symbol;Acc:HGNC:24636]	protein_coding	12	50175788	50283520	42.31
HIF1B_hypoxia_vs_Control_hypoxia	ENSG00000083444	PLOD1	8001.665907738901	6354.110382989719	6271.31003709615	6517.238717491066	6406.840295919945	6239.369331639106	6609.995551703012	6062.077681946191	6351.111493281599	6594.4734265112575	10479.44538909844	11113.177502414746	12126.530245297561	6562.830689805212	7005.6421806307235	7516.088954682457	9871.937170358844	10733.28252288634	11214.524765547843	-0.6765322014408106	0.06629612304604063	-10.204702331854001	1.8889948918851828e-24	2.1777621730322823e-22	procollagen-lysine,2-oxoglutarate 5-dioxygenase 1 [Source:HGNC Symbol;Acc:HGNC:9081]	protein_coding	1	11934205	11975538	53.54
HIF1B_hypoxia_vs_Control_hypoxia	ENSG00000135766	EGLN1	4529.7512581721585	3070.8326859990625	3147.7517908734126	2914.2999850917167	3490.1051855878654	3431.385548210499	3034.44953569083	3341.5532925603607	3027.6046133494165	3008.7102350675673	7413.055728326054	7117.3449356062865	6099.805295953907	4196.4429480582785	3987.593039650962	3960.9972662549667	6970.41251725555	6585.41389878926	6737.7641447728565	-0.7657213153254762	0.07532368159732927	-10.165744678000792	2.819590888693163e-24	3.225611976664979e-22	egl-9 family hypoxia inducible factor 1 [Source:HGNC Symbol;Acc:HGNC:1232]	protein_coding	1	231363751	231422287	39.6
HIF1B_hypoxia_vs_Control_hypoxia	ENSG00000141985	SH3GL1	4430.724574103633	3728.0033938253155	3829.2838980022357	3853.035701625823	4050.9328164008652	3847.876702322434	3972.6229377487793	4025.9937289792274	3898.0918975627387	3879.514144586691	5568.239138255403	5401.813112974222	5422.726276147521	4325.7917336191185	3963.822366187366	3974.6745044693375	5362.741026808015	5315.855605418948	5332.02334893135	-0.42137217288439854	0.04168465800185479	-10.108567350262279	5.061904974368082e-24	5.746614563267337e-22	SH3 domain containing GRB2 like 1, endophilin A2 [Source:HGNC Symbol;Acc:HGNC:10830]	protein_coding	19	4360370	4400547	57.17
HIF1B_hypoxia_vs_Control_hypoxia	ENSG00000116016	EPAS1	4676.500682592225	4828.81167911421	4582.75405544252	4875.4301670486575	5887.586425186364	6736.485196997233	6490.473682064253	5057.879925577621	5203.538939021716	4998.042760336992	2796.6149604150282	3059.907369331064	3249.206578509146	5108.262153213292	4995.941372930038	5814.573419888486	3249.266112535257	3383.8428944514953	3858.3945945966743	0.8065492060156008	0.07993907248971299	10.089549214114188	6.145106517836614e-24	6.923486676762586e-22	endothelial PAS domain protein 1 [Source:HGNC Symbol;Acc:HGNC:3374]	protein_coding	2	46293667	46386697	46.71
HIF1B_hypoxia_vs_Control_hypoxia	ENSG00000123191	ATP7B	857.7622479072731	706.3480642323549	777.422080081527	824.2770896572989	830.7021377229407	786.9413039142613	735.8784624645882	718.0357734069921	697.0710577320594	798.3636819435867	1183.0694814044991	1203.719589902719	1058.9586809851803	580.4615192336238	619.8421696149652	654.6761581932474	1070.7634372656528	1050.5741902985808	1142.6155842768387	-0.8962197247428916	0.08888270626157449	-10.08317323400787	6.557351568536918e-24	7.33240094190083e-22	ATPase copper transporting beta [Source:HGNC Symbol;Acc:HGNC:870]	protein_coding	13	51930436	52012125	44.7
HIF1B_hypoxia_vs_Control_hypoxia	ENSG00000213923	CSNK1E	5059.747381227939	4296.246896261506	3970.8803701723623	4103.306654206474	3916.3031189727885	3791.2209118162723	4492.065973156301	4216.674838999043	4416.699793038643	4325.532369964051	6592.402058227872	6687.076164735571	7422.888981502238	4337.231553609144	4327.729835992581	4545.374833175104	6588.297836619814	6460.777066351571	6584.74360530156	-0.647403782093715	0.06436556596807849	-10.058231794540406	8.450238419677493e-24	9.37850341622714e-22	casein kinase 1 epsilon [Source:HGNC Symbol;Acc:HGNC:2453]	protein_coding	22	38290691	38318084	55.79
HIF1B_hypoxia_vs_Control_hypoxia	ENSG00000198517	MAFK	3828.67173227561	3008.207299073252	2766.3347919432017	3188.991851514433	2767.5822108728994	3095.931066332607	3369.7231858184996	3154.8078607964594	3205.034216197626	3069.3375382232234	4959.595855715375	5178.620980022373	5476.213304392741	3250.8993019629747	3151.798291323577	3035.1350542828586	5342.232719273943	5673.722135477832	5221.923517737103	-0.7261577474567559	0.07230360156867192	-10.04317532878458	9.84528333872907e-24	1.084585583804287e-21	MAF bZIP transcription factor K [Source:HGNC Symbol;Acc:HGNC:6782]	protein_coding	7	1530702	1543043	63.41
HIF1B_hypoxia_vs_Control_hypoxia	ENSG00000167508	MVD	2290.4985965322394	2145.0964343966207	2231.945535333137	2247.5109385185533	2301.283679676442	2149.8899490711865	2497.3252285421127	2210.3933156379867	2466.55025913049	2350.3813379864414	1729.187220089031	1699.9231359718585	2002.0850475326627	2951.4580517759564	3069.639200600593	3368.1620671666365	1890.7265842834302	2049.5071187275466	1867.9096331396272	0.7932244783801865	0.07944284958183319	9.984844231488635	1.775797769457246e-23	1.941887090247659e-21	mevalonate diphosphate decarboxylase [Source:HGNC Symbol;Acc:HGNC:7529]	protein_coding	16	88651935	88663161	59.29
HIF1B_hypoxia_vs_Control_hypoxia	ENSG00000135480	KRT7	7039.208006442793	6916.04521550859	7035.7007251723535	6782.770723097679	7988.922661806036	7480.786025195535	7218.595439417798	6040.013327202955	6107.12631846106	6449.91683119069	6776.729924481667	6450.339632557126	6714.3717253152945	9246.847832192587	9558.125515219841	10093.77885552712	5615.6910866642365	5114.234127628819	5115.748149330878	0.5358408801809581	0.05381425990401711	9.957228458343229	2.345090854354567e-23	2.5457073858365783e-21	keratin 7 [Source:HGNC Symbol;Acc:HGNC:6445]	protein_coding	12	52232520	52252186	54.34
HIF1B_hypoxia_vs_Control_hypoxia	ENSG00000107159	CA9	1514.8043189035068	64.61204222677691	33.01060858128933	27.80410885371695	9.870585512308024	13.184304886740842	9.355382509885303	32.39255127784818	16.368517642842583	23.15974391282178	3619.519248650345	4544.443013994885	5376.776097013031	407.1620088015196	523.0387857234595	722.3505340351078	3134.7120966185394	4032.017329933938	4676.700780088065	-3.03416141549678	0.304928522717423	-9.950402108852687	2.5116627312519867e-23	2.706771604288373e-21	carbonic anhydrase 9 [Source:HGNC Symbol;Acc:HGNC:1383]	protein_coding	9	35673928	35681159	52.49
HIF1B_hypoxia_vs_Control_hypoxia	ENSG00000127526	SLC35E1	2313.3455134012593	2137.0535473394802	2070.4643787493737	2014.5502115136467	2029.170260489673	2152.4121329029535	2048.622198017792	2012.4327181186695	2144.5301052086484	1908.1174232468961	2867.184589725747	2932.4132818294065	2805.007517196705	1778.9574432093407	1959.0060226387186	1987.1664747890018	2954.097174113517	2820.412898440571	3018.6208636925235	-0.5864392690481509	0.059068388169973764	-9.928140706339024	3.1405678729932483e-23	3.360181683968028e-21	solute carrier family 35 member E1 [Source:HGNC Symbol;Acc:HGNC:20803]	protein_coding	19	16549831	16572415	50.17
HIF1B_hypoxia_vs_Control_hypoxia	ENSG00000197930	ERO1A	3183.2174069124194	2162.1198319135738	2047.2005772442358	2125.3528896705557	2337.191127221673	2453.82001655946	2239.2660910806017	2115.0596888208065	2276.7577180087733	2211.2770619364214	4585.141199668665	4565.702670669395	4517.425348585325	3004.9856186306365	3168.877762106014	2668.1636982067175	4933.506105913767	4709.176729820184	5176.889188366748	-0.627498867176466	0.06364142394641144	-9.859912432268086	6.210352965594913e-23	6.597169236023396e-21	endoplasmic reticulum oxidoreductase 1 alpha [Source:HGNC Symbol;Acc:HGNC:13280]	protein_coding	14	52639915	52695900	37.59
HIF1B_hypoxia_vs_Control_hypoxia	ENSG00000143590	EFNA3	436.1384387896454	233.4332819434243	257.6851014724124	263.3779858551626	357.2331844318334	279.1426503607981	301.4321361076864	240.75096630121024	278.2964542831541	274.5945794934277	732.3729380316685	678.8904657820916	811.7842608082149	365.7127252971011	336.86210063661383	339.2458241155895	698.3325777087554	671.2588926415414	730.0857729429323	-1.0929805844998997	0.1108608977127327	-9.859027006366805	6.265357237352994e-23	6.608396654887498e-21	ephrin A3 [Source:HGNC Symbol;Acc:HGNC:3223]	protein_coding	1	155078837	155087538	63.3
HIF1B_hypoxia_vs_Control_hypoxia	ENSG00000146072	TNFRSF21	567.3494264589727	630.7339627854249	654.7293130803167	661.9808330532471	762.3861218442789	740.5877388053551	693.7885223002422	702.6484519398695	720.71532582764155	688.6677391491868	344.2756933732886	339.8389444874473	269.25419077030494	591.9681988953591	597.2233362360336	624.9344670103322	377.40067695998346	413.06759528789235	398.0885644553051	0.9120466449170663	0.09254276018194464	9.855407847398626	6.495245238313705e-23	6.802625858042353e-21	TNF receptor superfamily member 21 [Source:HGNC Symbol;Acc:HGNC:13469]	protein_coding	6	47231532	47309905	41.38
HIF1B_hypoxia_vs_Control_hypoxia	ENSG00000011426	ANLN	9130.65115951626	7746.060400586451	8146.994688849754	8690.067820235608	8119.764487497078	8769.75183555096	8676.347385042738	8286.408821868383	7692.360187621451	7816.123335781451	10955.623040726769	11326.112425409961	10794.74752565435	6976.870931040247	7108.879199447869	7025.917736407536	11531.458773166758	11259.848012001385	13428.38426440391	-0.6478294646344009	0.06578108993189222	-9.84826285647052	6.973886673041062e-23	7.252842139962705e-21	anillin, actin binding protein [Source:HGNC Symbol;Acc:HGNC:14082]	protein_coding	7	36389821	36453791	37.87
HIF1B_hypoxia_vs_Control_hypoxia	ENSG00000196968	FUT11	755.2305078864936	628.4872129053113	552.0609970640505	596.4261033316301	587.9040850155599	567.5457531372508	622.2495946913455	495.2532846805267	567.0480601464025	497.2549585119683	1034.235348795196	1059.055756485447	1304.9101915974318	486.30064050447515	503.2534039501102	578.3069297908138	1037.6689888562626	1217.5692839293708	1258.618548563731	-1.1123895086996942	0.11303874404182393	-9.840780859066465	7.512546354356956e-23	7.758790929305323e-21	fucosyltransferase 11 [Source:HGNC Symbol;Acc:HGNC:19233]	protein_coding	10	73772276	73780251	47.53
HIF1B_hypoxia_vs_Control_hypoxia	ENSG00000267424		71.15479877233246	18.127300395562283	7.827277715219855	15.976344161564404	20.257070838995595	11.44326491644387	17.270440990959035	15.410826034249558	11.225788754555106	9.404652766175882	198.2804750614425	195.7118707718798	192.57405510667544	28.63372183705167	33.810233422321126	41.00192247998973	168.53416472319321	159.44882992770303	135.8481379980021	-2.4964956077881424	0.25385455858043693	-9.834354055915435	8.007983804645266e-23	8.213430009840303e-21	novel transcript, antisense to RTBDN	lncRNA	19	12825711	12832983	52.67
HIF1B_hypoxia_vs_Control_hypoxia	ENSG00000162433	AK4	4161.867208003	2503.9290644669845	2350.8118109152633	2252.351095208093	2432.804939494167	2492.3368463451097	2217.9537112231137	2764.325665844751	2390.94464797913	2647.8326009993125	7619.04425484431	7348.471930115433	6134.033439763047	4074.83991367641	3355.804426650857	3300.9039789969775	7660.629809782187	6944.538836971862	6422.052770776998	-0.9778447425457419	0.09967744025715454	-9.810090829209022	1.0187681839250612e-22	1.0377479747488706e-20	adenylate kinase 4 [Source:HGNC Symbol;Acc:HGNC:363]	protein_coding	1	65147549	65232145	42.62
HIF1B_hypoxia_vs_Control_hypoxia	ENSG00000106780	MEGF9	1266.962253337524	1312.9514914456418	1405.0546838918551	1368.3864244626632	1418.4484939187175	1523.4440319136893	1462.2568515465357	1389.1913866818893	1330.2739333775105	1315.1624180821227	1000.3192179014565	898.4082624304559	824.6896166387583	1596.0697170505232	1494.5496840352257	1428.4258132871842	963.6849686242404	1057.2282360145387	1016.7753287724261	0.7249856642277226	0.07432723595830161	9.753970464264908	1.773913952741353e-22	1.7946699527326123e-20	multiple EGF like domains 9 [Source:HGNC Symbol;Acc:HGNC:3234]	protein_coding	9	120600811	120714470	38.18
HIF1B_hypoxia_vs_Control_hypoxia	ENSG00000138772	ANXA3	2595.044875064907	2035.2134083355297	2060.150572408257	1864.19063746111	2883.824259859446	2893.250602658841	2675.094522719084	2180.59322511143	2143.6600325364866	1976.2443363465113	2573.3049696215003	2423.6959846591203	2373.466745537562	4017.61012598066	3830.0409563508633	3803.6038330879464	2536.8067621735077	2221.033794905225	2219.022981415246	0.6595012862835078	0.06763711113304792	9.750583300138484	1.8341136014085044e-22	1.8430363162261673e-20	annexin A3 [Source:HGNC Symbol;Acc:HGNC:541]	protein_coding	4	78551747	78610451	39.9
HIF1B_hypoxia_vs_Control_hypoxia	ENSG00000135069	PSAT1	6024.349094899552	5179.652632655897	5088.99201481437	4990.171431688681	5607.924345364311	5538.424063139508	4922.689125715692	5995.155485712154	5565.093724779639	5781.827277330397	6195.232149524661	6144.404632672962	5853.209898022434	8679.293002617187	8687.269831903686	8842.5020080407	5371.373207242324	4916.6377430550065	5078.431133912333	0.5260602042119314	0.05412442437096478	9.71946048989554	2.490977959783351e-22	2.4862969273757043e-20	phosphoserine aminotransferase 1 [Source:HGNC Symbol;Acc:HGNC:19129]	protein_coding	9	78297125	78330093	45.6
HIF1B_hypoxia_vs_Control_hypoxia	ENSG00000186352	ANKRD37	178.72390414498614	67.6471682955142	38.657250671920764	53.14137131485469	40.79491966330592	40.673764964660776	32.12534489730451	53.6953625650636	54.04121665353048	50.32522076906774	428.5395524119006	404.8555115263853	407.3809847900509	172.58760527978015	154.2158628231803	129.06376258953048	380.42311170723764	357.35671283936074	351.5055508471017	-1.4504914147120125	0.14951290059004416	-9.701446557372178	2.9725392096624956e-22	2.947173541740042e-20	ankyrin repeat domain 37 [Source:HGNC Symbol;Acc:HGNC:29593]	protein_coding	4	185396021	185400628	45.33
HIF1B_hypoxia_vs_Control_hypoxia	ENSG00000154429	CCSAP	1017.0027400882709	871.0572145423539	878.0579946600483	891.8648609776022	850.0848176217365	913.1632319480642	924.6785820516822	932.6217993759429	882.2070705168215	857.6644299466398	1285.8750329384216	1353.1919383524862	1260.5206559630738	809.5539102452806	834.7955974976795	750.7554586295674	1308.9186618857213	1270.7125542891754	1430.3255101465797	-0.70302589018457	0.07275378497539296	-9.66308337665662	4.326422081525667e-22	4.23306244713485e-20	centriole, cilia and spindle associated protein [Source:HGNC Symbol;Acc:HGNC:29578]	protein_coding	1	229321011	229343294	43.58
HIF1B_hypoxia_vs_Control_hypoxia	ENSG00000213859	KCTD11	289.5898048934838	154.45501673256658	157.64809363250438	158.97474943384782	158.2565557904314	142.04782633126075	190.42494571784027	117.65818791208596	131.4687322186249	120.07697243221229	559.5627729518302	590.0694110045245	700.1025744599895	213.78782061468522	275.816177273514	258.4588346602486	412.54387997954944	448.71786552245607	422.54607141453624	-1.289472071955367	0.13344297503306835	-9.663094453910551	4.32595414586385e-22	4.23306244713485e-20	potassium channel tetramerization domain containing 11 [Source:HGNC Symbol;Acc:HGNC:21302]	protein_coding	17	7351889	7354944	60.44
HIF1B_hypoxia_vs_Control_hypoxia	ENSG00000019549	SNAI2	305.6373325951958	193.27102699774017	196.3868834137007	233.2863658156391	158.25489976912536	185.45090149752642	172.22873544586452	266.86547132846977	238.89647408103247	267.0474427204902	434.8526418729659	494.5395062583619	464.5156151095019	223.30561743622275	212.9708937959619	216.10709024770043	515.5031114441721	518.7831076327726	509.20620184627603	-1.101091259215119	0.11432425132323683	-9.63130085236183	5.897804881751005e-22	5.732820536039278e-20	snail family transcriptional repressor 2 [Source:HGNC Symbol;Acc:HGNC:11094]	protein_coding	8	48917598	48921740	40.53
HIF1B_hypoxia_vs_Control_hypoxia	ENSG00000169032	MAP2K1	3391.7609973180047	2577.0762869523915	2655.584264658722	2647.3660521648794	2826.019604001271	2703.383160271163	2605.704888479404	2658.5140640575546	2808.717255974124	2533.611284157768	4452.798177143804	4666.984638858843	4576.536043241831	3293.151448008059	3404.094362617868	3306.9559121866055	4495.510714579201	4471.072085472158	4368.617708898441	-0.4523650175533262	0.04703120008761715	-9.618402607430582	6.6861387310596525e-22	6.456899688851893e-20	mitogen-activated protein kinase kinase 1 [Source:HGNC Symbol;Acc:HGNC:6840]	protein_coding	15	66386837	66491656	44.71
HIF1B_hypoxia_vs_Control_hypoxia	ENSG00000134333	LDHA	84024.26348115664	47893.01814445307	52857.02871129981	48312.73031084757	54468.4174884948	52570.34018055325	45273.384804930545	58244.58439781409	50408.564780191744	50240.689550707866	144575.77012748763	135165.06640060025	125646.50047467988	76160.19941223618	81272.39562373044	65027.10762265505	141031.90531093287	147406.66338889874	135882.37593030566	-0.865761825858231	0.09012569195371735	-9.606160098086454	7.530507435991984e-22	7.225400425036953e-20	lactate dehydrogenase A [Source:HGNC Symbol;Acc:HGNC:6535]	protein_coding	11	18394560	18408425	43.95
HIF1B_hypoxia_vs_Control_hypoxia	ENSG00000197381	ADARB1	2613.3845700978886	2213.6021093597733	2431.3620234220925	2431.5771750238937	2468.1611141939375	2434.6373340334526	2518.73156394584	2407.6671938690047	2469.234223412987	2264.4119127571153	3062.7143494064167	3006.0384609324947	3319.3318777049185	2053.296924435616	2078.6101647008504	2229.7690709164367	3203.084949001492	3187.7920143601796	3260.899800285497	-0.5590245882334486	0.05837633091536865	-9.576220010193806	1.0066173846577487e-21	9.596419067070537e-20	adenosine deaminase RNA specific B1 [Source:HGNC Symbol;Acc:HGNC:226]	protein_coding	21	45073853	45226560	45.43
HIF1B_hypoxia_vs_Control_hypoxia	ENSG00000130164	LDLR	4594.504704033837	4067.9412037921466	4321.416536726616	4039.892169482845	4184.501402924427	4460.124621462018	4379.8204025197	4059.4595472460496	4454.886867689312	4299.9504637436485	4183.313633407971	4143.503418805237	4114.137234549763	5627.767015095272	6409.929442674448	6027.002032411818	4443.527937191555	4673.277492915986	4810.6332499702585	0.5395999009896774	0.056533959310949775	9.54470388358533	1.3649698611915633e-21	1.292982915645919e-19	low density lipoprotein receptor [Source:HGNC Symbol;Acc:HGNC:6547]	protein_coding	19	11089418	11133820	51.08
HIF1B_hypoxia_vs_Control_hypoxia	ENSG00000107816	LZTS2	2413.332440793384	2090.750786396527	2085.611405260096	2140.796536776346	1930.7388752938523	2011.8149371839359	2097.8702365008367	2032.0824055839312	1961.1907640243955	2017.2998300245854	3068.4959800848633	2921.902176999929	3399.906932204772	2090.185692943499	2041.5590431758064	2187.690813846329	3112.2360336151833	3198.9167888099773	3050.934695556052	-0.569311990150806	0.05968060043770414	-9.53931404803921	1.4378016062444594e-21	1.3533535119030126e-19	leucine zipper tumor suppressor 2 [Source:HGNC Symbol;Acc:HGNC:29381]	protein_coding	10	100996618	101007836	60.49
HIF1B_hypoxia_vs_Control_hypoxia	ENSG00000110195	FOLR1	467.0617205143792	346.1249810825723	314.928727581411	346.0465400493376	271.5782706532866	224.9235103186469	251.6282002788781	289.47445082492783	293.1307078621942	256.9899329710384	739.0390555189764	819.0050654937708	1016.8603129891272	311.10063412996294	348.4908814048572	409.345915754176	658.2481041541847	737.0800943943647	773.1155837971133	-1.2619831006829993	0.13368534037462812	-9.439951285208446	3.729527537805534e-21	3.4883983359901826e-19	folate receptor alpha [Source:HGNC Symbol;Acc:HGNC:3791]	protein_coding	11	72189558	72196323	50.62
HIF1B_hypoxia_vs_Control_hypoxia	ENSG00000204174	NPY4R	570.9011836109901	676.6441169306523	659.6886670649153	653.7314418856096	389.132760896697	404.24076346876836	434.23472163191485	513.0341113889575	485.7259372838627	624.2682160767371	751.0571174707171	771.6054798324188	692.4687835767127	280.5071657980134	403.3756822480292	299.80722676040864	745.8421598287313	744.6821114693345	746.174841385341	-1.1587067543859375	0.12279930872669928	-9.435775872034768	3.8811113109763e-21	3.6074929635524714e-19	neuropeptide Y receptor Y4 [Source:HGNC Symbol;Acc:HGNC:9329]	protein_coding	10	46461099	46465958	52.57
HIF1B_hypoxia_vs_Control_hypoxia	ENSG00000188994	ZNF292	703.1007687483357	522.7046435682191	633.3903573133451	524.4589904454679	499.0560350456864	585.1823557292599	522.4862931407416	512.6059943883056	511.8024931347143	575.5755196090304	1066.3251357443662	1034.4262175055737	866.4829572230316	496.91755780007696	474.5587347704417	493.5070319060744	1192.211781675152	1021.6211040511233	1122.5006344194321	-1.0224498567591196	0.1086926846365423	-9.406795500342014	5.114932728825055e-21	4.724799971620262e-19	zinc finger protein 292 [Source:HGNC Symbol;Acc:HGNC:18410]	protein_coding	6	87151803	87265943	37.93
HIF1B_hypoxia_vs_Control_hypoxia	ENSG00000147852	VLDLR	2052.1825376534825	1428.5866714896808	1488.5881049419215	1520.5391193009052	1535.939133290467	1556.963432121446	1387.3522518888021	1407.6671160873948	1409.5475389221112	1471.8718244330312	2956.818178858834	3093.213665413747	3415.3232062110333	1623.2080514948582	1790.0043991541454	2041.2139648768023	2733.865884513484	2926.893401356174	3151.689733407845	-0.7932098085842038	0.08459084559491917	-9.37701713472228	6.786547793104503e-21	6.230218443151244e-19	very low density lipoprotein receptor [Source:HGNC Symbol;Acc:HGNC:12698]	protein_coding	9	2621182	2660056	42.45
HIF1B_hypoxia_vs_Control_hypoxia	ENSG00000100065	CARD10	2065.266095363763	2390.3465505025742	2073.2413069553513	2451.856830430932	1610.0797732800634	1855.387926578268	1722.4534830092966	1876.9626326002913	2198.828738850765	2087.238437787968	2354.793748640333	2422.9588392364863	2779.915722547518	1077.5542065296227	1399.603309936798	1384.754944746728	2456.0191533712396	2476.888167680275	2555.905943863217	-0.9641469922544901	0.10287343193007989	-9.372167081096245	7.105832091011029e-21	6.483308886964173e-19	caspase recruitment domain family member 10 [Source:HGNC Symbol;Acc:HGNC:16422]	protein_coding	22	37490362	37519542	57.09
HIF1B_hypoxia_vs_Control_hypoxia	ENSG00000156515	HK1	303.7550659298709	156.03279690762056	158.89950103369756	154.16445355691613	216.54032762609475	208.0121648068717	236.37113330838895	165.46936645669652	241.82885309357272	180.2689640225085	529.90965962008	570.3096376745082	560.348162990983	248.15334492983263	237.77992663532768	272.25499309217	444.2440449881064	440.55538635325075	446.4484696410502	-1.1348859863498388	0.12132593805152687	-9.354026060510286	8.437344497453826e-21	7.651230936959348e-19	hexokinase 1 [Source:HGNC Symbol;Acc:HGNC:4922]	protein_coding	10	69269984	69401884	47.64
HIF1B_hypoxia_vs_Control_hypoxia	ENSG00000103507	BCKDK	2009.15066610282	1835.520426428764	1717.7078889106901	1879.890267848978	1667.2831433085146	1848.989195459665	1793.4990655452489	1803.314629019334	1997.0249562390773	1817.8657126886424	2619.1580221027484	2558.195323880301	2648.7617083146265	1701.8150207631352	1632.5015205688935	1836.4402624469308	2201.3198514687892	2333.501438189877	2271.9235566665448	-0.5988591487053562	0.0640668480044212	-9.34741082726638	8.981949382144406e-21	8.095730376439492e-19	branched chain keto acid dehydrogenase kinase [Source:HGNC Symbol;Acc:HGNC:16902]	protein_coding	16	31106107	31112791	57.82
HIF1B_hypoxia_vs_Control_hypoxia	ENSG00000197747	S100A10	4172.081808728245	3482.4107608819054	3249.8102105662215	3251.9833771080725	3122.7894290691015	2925.9018744005625	3045.2452209696544	3427.226929031294	3475.6190072380505	3538.0837553423517	5612.932270164619	5846.464363983649	6417.360851655214	3494.375906910695	3486.5142461344894	4238.881631199781	5408.5697449986765	5461.017066042627	5612.2859114114435	-0.6716808991673264	0.07203391643433409	-9.324508959326526	1.1149867723296711e-20	9.989206794028235e-19	S100 calcium binding protein A10 [Source:HGNC Symbol;Acc:HGNC:10487]	protein_coding	1	151982915	151993859	44.94
HIF1B_hypoxia_vs_Control_hypoxia	ENSG00000197256	KANK2	2046.3791505142988	2072.8583445112076	2158.0517456557586	2174.7561456092967	1801.7201202949107	1965.6045897179056	1754.3292037305825	1664.0652073587444	1943.0101214886263	2017.0562622775565	2751.044881643976	2771.346168733755	2370.394454171881	1522.9599357426623	1561.735339402262	1568.9144649452371	2124.5757073591035	2350.903160375624	2261.4988562382864	-0.7631155610956852	0.08204632470200932	-9.301032847812579	1.3908791135403224e-20	1.2386319866210584e-18	KN motif and ankyrin repeat domains 2 [Source:HGNC Symbol;Acc:HGNC:29300]	protein_coding	19	11164270	11197791	52.98
HIF1B_hypoxia_vs_Control_hypoxia	ENSG00000100504	PYGL	3588.038159781696	3252.129156391058	3342.025675870759	3175.46879104161	3134.4067652279045	3148.436549955769	3032.1382363079256	3336.6821017263596	3227.5598993035433	3104.2363069188145	4282.252064862633	4254.068352623029	4595.256219195084	3125.5332418401026	3302.027389211745	3129.768343721859	4294.451007754828	4306.807440614347	4541.439333503152	-0.4549967705400142	0.04949647404402281	-9.192508745882265	3.8378423625417897e-20	3.397404262840565e-18	glycogen phosphorylase L [Source:HGNC Symbol;Acc:HGNC:9725]	protein_coding	14	50857891	50944483	42.37
HIF1B_hypoxia_vs_Control_hypoxia	ENSG00000080546	SESN1	723.8177541574586	579.5015317473285	570.7545245849575	542.5263332252101	470.48620911400405	496.0955567818606	431.4643228064558	562.0326913125473	503.77485786399035	551.0533483990916	1169.0781828625074	1120.7423142884022	1067.2919849308712	694.6734565729655	671.4134617029036	714.718071747108	988.460520797904	957.3376947677477	937.3145113283986	-0.6951196961762557	0.07621033556501702	-9.121068566654335	7.438721409286816e-20	6.546074840172398e-18	sestrin 1 [Source:HGNC Symbol;Acc:HGNC:21595]	protein_coding	6	108984309	109094846	37.63
HIF1B_hypoxia_vs_Control_hypoxia	ENSG00000140416	TPM1	2868.211763929556	2604.9242314466546	2637.804238280581	2387.762443903806	3091.109827517583	2956.358342198948	2971.6287651156963	2775.3193305099135	2646.725540391457	2742.563119154845	2682.1886617108958	2426.689872961081	2546.625374522471	3678.991852637372	3908.62887527692	3542.373512675732	2804.7221360500025	2588.431609616252	2634.964016761797	0.5420366392200427	0.05943224993780654	9.120244308220911	7.495516775603372e-20	6.557254440398432e-18	tropomyosin 1 [Source:HGNC Symbol;Acc:HGNC:12010]	protein_coding	15	63042620	63071915	45.07
HIF1B_hypoxia_vs_Control_hypoxia	ENSG00000120437	ACAT2	2900.368654043375	2509.9074605964256	2497.382028188921	2439.8214908135506	2855.4690986500173	2804.3730059843597	2769.089513562068	2818.0246075557284	2911.717413543081	2722.3376863510343	2715.480089108107	2549.256506454444	2499.7143862524817	3647.852175691746	3916.3323580320052	3604.9060902459983	3094.961409224518	3101.429962848362	2748.5804896779027	0.5254643186273191	0.058307112376805414	9.012010665723672	2.0231265456070648e-19	1.7595285372086704e-17	acetyl-CoA acetyltransferase 2 [Source:HGNC Symbol;Acc:HGNC:94]	protein_coding	6	159762045	159779112	43.61
HIF1B_hypoxia_vs_Control_hypoxia	ENSG00000198355	PIM3	3406.630626932222	2764.579346847159	2553.781762399831	2578.700042024564	2655.6421451216124	2382.7948834358226	2397.511672010902	2896.7326333559163	2745.938317568612	2742.9750289019325	4729.704345307251	4574.40591201824	4749.347913255502	3415.5160815469408	3141.0019925586794	3155.160538669976	4825.097066705068	4660.4043921480625	4350.057210903929	-0.5343383233824622	0.059519527971517786	-8.977529587233322	2.7691420965826775e-19	2.3943419337428824e-17	Pim-3 proto-oncogene, serine/threonine kinase [Source:HGNC Symbol;Acc:HGNC:19310]	protein_coding	22	49960768	49964072	68.65
HIF1B_hypoxia_vs_Control_hypoxia	ENSG00000067704	IARS2	8447.339899001452	8404.508210870472	8508.990348546888	8296.325047529972	7273.944551264721	7676.045081546226	7422.0253057707105	7992.547055287223	8151.04728181211	8444.298926444559	9425.899148512171	9608.954293298126	9701.725721706573	7323.643474741793	7740.4007158642335	7319.003563310086	9488.804882055414	9333.756045531354	9940.198527933497	-0.35909599711452406	0.0400792054186586	-8.959658590121384	3.2568523085200516e-19	2.7997634411740007e-17	isoleucyl-tRNA synthetase 2, mitochondrial [Source:HGNC Symbol;Acc:HGNC:29685]	protein_coding	1	220094132	220148041	39.19
HIF1B_hypoxia_vs_Control_hypoxia	ENSG00000133639	BTG1	1701.954334134226	1103.333195358757	1183.5604127290667	1006.9673309657796	1257.6853591498596	1295.2363321729995	1172.5963006733837	1226.6845015599197	1184.1911743485452	1131.02724070245	2487.8744069607296	2521.4794493575696	2709.5852664657364	1607.2760100834016	1715.6015894604516	1558.7019363978684	2448.2714240814335	2370.46194399647	2654.6441399516452	-0.6575031276418938	0.07354526655244728	-8.940114822658357	3.887662089488125e-19	3.322833942233758e-17	BTG anti-proliferation factor 1 [Source:HGNC Symbol;Acc:HGNC:1130]	protein_coding	12	92140278	92145846	42.38
HIF1B_hypoxia_vs_Control_hypoxia	ENSG00000125629	INSIG2	618.9306602883573	275.0753690888448	184.24559605173488	213.1646692001465	204.51345638591224	174.72935666413386	255.9996579720431	226.2909245277157	145.261820968253	257.39463418122943	1371.3079020314951	1346.7690952745288	1443.256608877629	278.70717900813776	479.1731323197615	387.89645055320193	1095.885635530265	1422.937028283496	1378.1433682719037	-1.858357005573917	0.2080194406530103	-8.9335737070545	4.1246433424308103e-19	3.5052397593503434e-17	insulin induced gene 2 [Source:HGNC Symbol;Acc:HGNC:20452]	protein_coding	2	118088452	118110997	37.96
HIF1B_hypoxia_vs_Control_hypoxia	ENSG00000143153	ATP1B1	3923.945278357474	3289.1706697875784	3464.7422632876696	3122.7475393426685	2905.0955857372774	2691.569770426087	2758.611425028333	3671.1271555074	3522.5597236102212	3671.370401172776	4661.565918941986	4779.091169441084	4445.071197557203	2870.8916282476234	3246.493465641383	2702.9335928212026	5938.596142531144	6836.6037032077675	6052.773658145122	-0.6535530556686031	0.07321802945518067	-8.9261218928142	4.412043135958566e-19	3.728176449884988e-17	ATPase Na+/K+ transporting subunit beta 1 [Source:HGNC Symbol;Acc:HGNC:804]	protein_coding	1	169105697	169310992	37.7
HIF1B_hypoxia_vs_Control_hypoxia	ENSG00000136997	MYC	11389.291018349011	11687.831844757513	12214.309306002633	11723.227846749476	10896.935477595014	11185.369701485286	11422.505780252111	10988.251273094036	11603.438469650717	11531.029038423078	11806.550767004353	12609.840826572276	13089.623269504553	8348.176143991011	9082.70478578018	9367.953690310584	12109.70429347424	13164.641957780983	12175.143857854147	-0.48394148596267395	0.05454230720262884	-8.872772546361016	7.134696015113571e-19	5.994757013376782e-17	MYC proto-oncogene, bHLH transcription factor [Source:HGNC Symbol;Acc:HGNC:7553]	protein_coding	8	127735434	127742951	51.53
HIF1B_hypoxia_vs_Control_hypoxia	ENSG00000129354	AP1M2	1562.5804384551025	1376.4952023112776	1493.9313262923463	1370.8734820582429	1949.2559740692213	1554.6278694907214	1448.7429428633773	1571.0581537707906	1471.5865605420659	1487.9216843224185	1195.504426923476	1104.100764134047	1185.4970413479664	2171.2153678432364	2339.3759954304533	2242.9201391029	1431.4168701753395	1557.4464656208672	1174.4776258930967	0.9559570057973411	0.10776433844582062	8.870810321709126	7.261554872919188e-19	6.067069891576077e-17	adaptor related protein complex 1 subunit mu 2 [Source:HGNC Symbol;Acc:HGNC:558]	protein_coding	19	10572671	10587315	51.96
HIF1B_hypoxia_vs_Control_hypoxia	ENSG00000205221	VIT	104.70098543007865	54.64367988553848	84.44173358910604	66.70278601104036	60.92001539236327	55.48982114490356	52.370978533451456	66.07769390008042	59.69532276037441	60.47600831195259	179.49837820192522	210.93537246103068	198.7304181096153	47.903367774286	41.77081330238005	64.4677323115428	225.07345103318022	179.81722746859032	175.6029375500545	-1.97103911006684	0.22228681568484393	-8.867098590594594	7.50764351276558e-19	6.237635436974844e-17	vitrin [Source:HGNC Symbol;Acc:HGNC:12697]	protein_coding	2	36696690	36814794	43.29
HIF1B_hypoxia_vs_Control_hypoxia	ENSG00000109062	NHERF1	6669.3637556115145	6057.162052161482	6051.597079898688	5880.418007221061	6468.734104173629	5954.441421571429	5877.733907663885	5673.196355005535	5599.579317264121	5978.907677718228	8104.9626884815025	8409.258250480843	8616.91614043254	6149.535509269408	6316.956665844924	6303.610074155198	7391.9669018810355	7848.7239191637045	7364.847528620047	-0.42023476485138805	0.0474284081943118	-8.860402042794846	7.972638972999422e-19	6.587171489247079e-17	NHERF family PDZ scaffold protein 1 [Source:HGNC Symbol;Acc:HGNC:11075]	protein_coding	17	74748628	74769353	56.22
HIF1B_hypoxia_vs_Control_hypoxia	ENSG00000110921	MVK	882.8513769811423	834.7433453112297	758.9688053381724	720.8714625882046	899.742894317713	881.579149010219	793.6409898710187	921.4656676720964	903.1289641081761	862.2928484832411	786.9365218707082	645.852350925937	723.5772816827753	1201.238462139483	1282.8102590019703	1240.556581168326	760.7734213848935	868.8792017548676	804.2665790315278	0.7937965362381444	0.08962655692176145	8.856711263951382	8.240962622762908e-19	6.771248404736462e-17	mevalonate kinase [Source:HGNC Symbol;Acc:HGNC:7530]	protein_coding	12	109573255	109598125	52.45
HIF1B_hypoxia_vs_Control_hypoxia	ENSG00000103196	CRISPLD2	119.13453656639855	107.78311746842816	104.66666035398104	103.71562602259614	72.0443917139894	69.5120739713854	70.14540277287597	87.95765888150444	87.97519926803427	107.99414238956959	204.1715743415027	184.8533546465497	176.3353814649677	55.57989202679354	44.26268495043037	76.01121137927939	217.86253807478425	191.2860294390196	182.26471902948225	-1.7091577504114874	0.19546241298855496	-8.74417605041827	2.2464894469936952e-18	1.835702805257705e-16	cysteine rich secretory protein LCCL domain containing 2 [Source:HGNC Symbol;Acc:HGNC:25248]	protein_coding	16	84819985	84920768	50.35
HIF1B_hypoxia_vs_Control_hypoxia	ENSG00000171793	CTPS1	4712.294413758204	5489.987616033192	5663.334128260199	5406.545368418104	5768.378066766875	5400.209792785178	5294.5425630083755	5010.7062636413775	5155.886083352406	5147.527315624545	3468.183555166305	3445.3888842781894	3633.246562476835	4619.718595496992	4875.80133135497	4649.138934560598	3743.439013534359	3957.3123197179625	4091.9530531712167	0.42596002633659763	0.048811181055606806	8.726689605222505	2.622355286160782e-18	2.1311293888406096e-16	CTP synthase 1 [Source:HGNC Symbol;Acc:HGNC:2519]	protein_coding	1	40979300	41012565	45.3
HIF1B_hypoxia_vs_Control_hypoxia	ENSG00000104131	EIF3J	7361.145612286658	7516.035753979813	7916.190246897641	8059.207981392928	7696.0834806915545	8240.245454539781	8090.658301465047	7798.421891141002	7654.613293961505	7784.7089098003	5672.39125257777	5852.931383038828	5916.388496817743	8134.504769559284	7945.827464907039	7664.570320344988	7320.378851802791	6809.2362478311	6428.226920410745	0.4451094954118087	0.0510473004024467	8.719550140803815	2.793092805553157e-18	2.2575476197927474e-16	eukaryotic translation initiation factor 3 subunit J [Source:HGNC Symbol;Acc:HGNC:3270]	protein_coding	15	44537125	44563029	42.02
HIF1B_hypoxia_vs_Control_hypoxia	ENSG00000152137	HSPB8	499.64900570485315	479.48483539985256	433.34919308619203	513.8161143947782	678.6703004512909	611.1358868926884	657.7738392400349	493.62632681107226	468.4146120623393	494.9182600031019	359.99710904385717	384.5242201512383	308.18535341593196	703.6131611534541	639.6311400843163	700.9933439777459	362.9193202435858	389.6033039913747	313.02578228450255	0.9449201315351401	0.10854203430485956	8.705568654454773	3.159864218296001e-18	2.5401892245674664e-16	heat shock protein family B (small) member 8 [Source:HGNC Symbol;Acc:HGNC:30171]	protein_coding	12	119171555	119224855	45.79
HIF1B_hypoxia_vs_Control_hypoxia	ENSG00000132432	SEC61G	2658.2464453247003	1930.8595080814125	1802.4871800333167	1591.669273317155	1994.5835748731552	1824.8901609431443	1683.7931427762412	1832.611541896936	1847.207343873523	1885.312109719549	3813.6319898263387	4083.2379671120602	4470.884898864328	2473.552023597375	2546.241920560197	2659.102169766515	3814.3060177796656	3690.097012377274	3903.968180446419	-0.6863726791420758	0.07904438896000636	-8.68338269386023	3.841691057099623e-18	3.040193518522415e-16	SEC61 translocon subunit gamma [Source:HGNC Symbol;Acc:HGNC:18277]	protein_coding	7	54752250	54759974	39.24
HIF1B_hypoxia_vs_Control_hypoxia	ENSG00000160285	LSS	3699.744317928079	3182.144078961439	3327.1857218586374	3249.4118839767643	3524.258584426098	3430.3562579471636	3527.0056543569594	3240.523558345331	3672.1024473193934	3780.8167524710743	3335.05510641433	3158.459110260834	3220.2915540428003	4994.416716859159	5129.362181231971	4976.263169795438	3597.520289864026	4022.7603164211655	3227.4643381528354	0.6369163521424207	0.07334924491864468	8.683338906199465	3.843170935195091e-18	3.040193518522415e-16	lanosterol synthase [Source:HGNC Symbol;Acc:HGNC:6708]	protein_coding	21	46188141	46228824	53.33
HIF1B_hypoxia_vs_Control_hypoxia	ENSG00000213672	NCKIPSD	1192.962582650526	1038.6038367419947	1077.2680509330999	1056.7274293167218	906.3027080418129	992.9926182514333	1096.5482980366246	911.1866732637988	918.2424339414176	899.2934800783187	1480.8759356270739	1659.4510189245436	1847.929316890951	1019.3149839559863	929.413546003728	959.5992156446949	1506.2343585092726	1488.9912896360584	1684.3512939119346	-0.7790984827577072	0.0897167933068946	-8.683976032141963	3.821693558642406e-18	3.040193518522415e-16	NCK interacting protein with SH3 domain [Source:HGNC Symbol;Acc:HGNC:15486]	protein_coding	3	48673844	48686364	56.62
HIF1B_hypoxia_vs_Control_hypoxia	ENSG00000078043	PIAS2	853.1793739980341	644.921155931373	737.2570637611241	645.6074323291067	605.135080014269	590.2454770597802	521.458417816945	681.2890515604087	585.4734836000207	609.5054462702134	1488.8869809850498	1409.496888964579	1047.7246787657416	690.2198987751249	586.3248429424985	565.1915152630671	1355.865023002616	1388.7389429599393	1203.887351962756	-1.10729095809638	0.12755180326918475	-8.681107830044223	3.919323479538611e-18	3.0840306236877366e-16	protein inhibitor of activated STAT 2 [Source:HGNC Symbol;Acc:HGNC:17311]	protein_coding	18	46803218	46920160	38.59
HIF1B_hypoxia_vs_Control_hypoxia	ENSG00000181577	LINC03040	1190.7073312298999	430.4513707668232	469.07650967797014	438.78429631460494	455.31173631594004	428.3107990056409	479.31651199337074	436.6934471920703	641.7966400330806	460.8273825813406	2501.1732583107228	2442.2817827254157	2205.423454905347	1094.0038386055498	1217.773461576468	1329.2988111187358	2098.9847807149545	2185.9336689014513	2117.2902113987107	-0.9725531900501685	0.1123459525135033	-8.65677105664553	4.853161019362818e-18	3.798747930524412e-16	long intergenic non-protein coding RNA 3040 [Source:HGNC Symbol;Acc:HGNC:28692]	lncRNA	6	44000580	44007612	57.78
HIF1B_hypoxia_vs_Control_hypoxia	ENSG00000171246	NPTX1	13934.452615628205	16418.772250200655	15483.041642714596	17963.38122229291	11185.221945899139	11694.814148883834	13150.545898727012	12665.267544753171	12683.535026444879	13776.890792057482	15951.272758049081	16622.627503189222	16834.3189556122	10237.272734671142	10982.403653859488	11126.212776102142	14193.349504255673	14229.931300616847	15621.287422978216	-0.6108258426792145	0.07075158105674048	-8.633387884142856	5.956103341610128e-18	4.637652821802399e-16	neuronal pentraxin 1 [Source:HGNC Symbol;Acc:HGNC:7952]	protein_coding	17	80466834	80477843	59.94
HIF1B_hypoxia_vs_Control_hypoxia	ENSG00000145730	PAM	2504.548443384238	2043.4322779489457	1904.1729601937843	1984.7488935512415	1933.5699855766638	1972.036300622551	1810.063298635475	1834.5927158757643	1951.84999709717	1949.5104581598005	3136.545421159509	3635.282621494751	4168.547434032231	1749.3903343671427	2039.6479261399477	2035.6008646932403	3173.513294209987	3608.753479600355	4150.613717557721	-0.9067642154723595	0.10513451788876908	-8.62480024335779	6.4204623203641196e-18	4.973183105648707e-16	peptidylglycine alpha-amidating monooxygenase [Source:HGNC Symbol;Acc:HGNC:8596]	protein_coding	5	102753981	103029730	35.93
HIF1B_hypoxia_vs_Control_hypoxia	ENSG00000248098	BCKDHA	1602.7117576020687	1294.1642676369331	1402.0726831653717	1310.582620147254	1192.500545148238	1133.7915854173855	1069.3674918370057	1291.7938840053178	1350.0038415800282	1337.4114120461668	2206.2724982537375	2301.919488041121	2368.6790886927333	1419.4107172273254	1295.364978544286	1582.726777272507	2166.5182486369426	2210.3585598137356	1915.872949371146	-0.6806074437957029	0.07915292853444769	-8.598638817254875	8.066712191471072e-18	6.215965995417502e-16	branched chain keto acid dehydrogenase E1 subunit alpha [Source:HGNC Symbol;Acc:HGNC:986]	protein_coding	19	41397808	41425002	52.33
HIF1B_hypoxia_vs_Control_hypoxia	ENSG00000214517	PPME1	3209.7646613897014	2544.5674917139045	2535.417008472803	2636.8583388330794	2695.403638331709	2848.3356850314167	2555.1954716137393	2840.5492495224876	2842.106740704834	2630.3566826242472	4250.321285429887	4277.707605006752	3794.4536825899218	2960.380403526847	2666.3820205928205	2845.2592239138953	4390.315606622142	4334.337816156827	4127.815954327308	-0.5445128758335877	0.0634002578827331	-8.588496230421239	8.811496189795674e-18	6.754874811063982e-16	protein phosphatase methylesterase 1 [Source:HGNC Symbol;Acc:HGNC:30178]	protein_coding	11	74171267	74254703	38.61
HIF1B_hypoxia_vs_Control_hypoxia	ENSG00000163536	SERPINI1	1532.363045375666	963.8316848508827	1247.815317464166	1016.4372635599291	1214.5891958927034	1234.730530373199	1148.7736027502149	1189.4733183932751	1253.8799097962956	1165.5436378372237	2100.3119044853715	2116.540268002529	2105.0606446668294	1309.8574135241772	1385.2578446567877	1314.164863832236	2327.7001012594847	2208.280787916544	2280.286527500137	-0.6553212098537861	0.07634235325493276	-8.583979690348926	9.164615929922151e-18	6.98954708255396e-16	serpin family I member 1 [Source:HGNC Symbol;Acc:HGNC:8943]	protein_coding	3	167735243	167825569	36.84
HIF1B_hypoxia_vs_Control_hypoxia	ENSG00000001630	CYP51A1	5823.822706079738	5493.30068808572	5847.084548927241	5032.762248994019	6160.6470302754715	6187.932867138985	5282.5410064658545	6156.952286617778	6078.306436888779	5698.527420154234	5062.414914069136	4554.360278928214	4210.266828012898	7590.901805628462	7736.004887398465	6935.538730148004	5696.921766666643	5631.442231403521	5472.902733631866	0.6866373918187477	0.08007652517515242	8.574765080238645	9.928924957576456e-18	7.533825100463115e-16	cytochrome P450 family 51 subfamily A member 1 [Source:HGNC Symbol;Acc:HGNC:2649]	protein_coding	7	92084987	92134803	38.33
HIF1B_hypoxia_vs_Control_hypoxia	ENSG00000221869	CEBPD	1819.5679868735192	1816.5065117238596	1554.0099631332985	1754.470101788947	1615.1050005310062	1413.0290053001481	1421.7590717838737	1781.6633771618015	1907.4291619913595	1861.42133249286	2117.7164051630402	2138.555655877626	2313.1002389986456	1423.8725832806551	1451.2146625140674	1388.6227250221318	2186.878447630629	2362.044259748212	2244.8252595811823	-0.6211904180831191	0.07245825171924848	-8.573080406218253	1.0075310724763321e-17	7.606092441557366e-16	CCAAT enhancer binding protein delta [Source:HGNC Symbol;Acc:HGNC:1835]	protein_coding	8	47736913	47738164	65.97
HIF1B_hypoxia_vs_Control_hypoxia	ENSG00000115657	ABCB6	1237.0128836231765	1110.7980232935588	871.7325187941717	1186.782289367068	980.9686930838564	886.5105115488395	1153.2435457787765	1062.89681337026	1205.6605777234784	1094.2152001579097	1744.8224094804946	1758.9303316811156	1738.933482654412	931.4898297788322	960.9485714835005	916.0646490045365	1577.5465281029735	1548.9674306349923	1535.7204992784013	-0.8997758134400059	0.1053753112650244	-8.53877253256242	1.356551205880346e-17	1.0189206835279044e-15	ATP binding cassette subfamily B member 6 (Langereis blood group) [Source:HGNC Symbol;Acc:HGNC:47]	protein_coding	2	219209772	219218994	54.45
HIF1B_hypoxia_vs_Control_hypoxia	ENSG00000148344	PTGES	1303.612274742974	1244.5266467914428	1096.4385446910849	1107.8541575785123	1404.2806582894164	1419.3005797094602	1359.2434908012763	1238.8204924402708	1227.2112064662792	1191.352783539431	1139.7649794933998	1124.6581687368498	1065.095731945043	1964.323862259061	1729.121859280813	1610.3017895147093	1254.8770909947839	1175.6332446912443	1112.2156581504564	0.6672567784223622	0.07816122585715414	8.536928267243749	1.3783706540210964e-17	1.030106953095565e-15	prostaglandin E synthase [Source:HGNC Symbol;Acc:HGNC:9599]	protein_coding	9	129738331	129753042	52.26
HIF1B_hypoxia_vs_Control_hypoxia	ENSG00000171314	PGAM1	37816.85008585954	26616.702052813067	27536.46009600676	24456.611378536716	28389.772901379878	27050.802058711175	23957.253409195422	29360.477349821824	27524.79397700618	26864.597728564382	57956.48901728025	57570.79316890855	52487.40528227664	38615.921379820415	36710.24677387007	34810.859469172756	56276.63708036664	53992.629829765596	50524.84859197552	-0.6094167481066497	0.0716435286064925	-8.506235803291004	1.7967135987659782e-17	1.3360362320423814e-15	phosphoglycerate mutase 1 [Source:HGNC Symbol;Acc:HGNC:8888]	protein_coding	10	97426191	97433444	47.44
HIF1B_hypoxia_vs_Control_hypoxia	ENSG00000237412	PRSS56	47059.466748797255	44872.58026906974	42910.37957287164	46320.69476223877	33252.677650587226	31484.81269160985	35531.26187832388	38721.60841930499	40851.833796211955	42499.774173189784	59908.87861102618	61892.65689420316	72014.60672103487	38972.06168828374	43196.51469024039	44619.991022400754	55046.93340438555	57538.05608975478	57435.07914361328	-0.6120553511627922	0.07244452970572998	-8.448606867198446	2.947993369520328e-17	2.1812217607714587e-15	serine protease 56 [Source:HGNC Symbol;Acc:HGNC:39433]	protein_coding	2	232520388	232525716	66
HIF1B_hypoxia_vs_Control_hypoxia	ENSG00000254858	MPV17L2	1124.9319365051415	1222.2681152507487	1093.560910563257	1199.3650882423165	1417.8057507863691	1290.978947034251	1245.4214835537318	1387.3413416176836	1347.6258229271243	1247.7400294953736	809.5014731073155	784.6598405639852	658.2039019163076	1442.1235287818984	1228.7788680025392	1316.159675937306	907.0727945895605	881.3779268467164	768.7893578760611	0.8153423932145488	0.0968736302929962	8.4165566083208585	3.877117037997963e-17	2.8544794351042427e-15	MPV17 mitochondrial inner membrane protein like 2 [Source:HGNC Symbol;Acc:HGNC:28177]	protein_coding	19	18193218	18196948	59.56
HIF1B_hypoxia_vs_Control_hypoxia	ENSG00000162545	CAMK2N1	242.38782548535875	177.0160905397477	191.6398187594544	167.63852938952238	159.3147146421138	150.27265839459378	172.50594855592794	192.57889673135435	181.31940007361513	190.37459297467544	357.8584309202672	443.6795572778378	455.6312788898863	203.07436798318335	192.422151577668	199.07446114393557	292.9921084579349	319.6659099572359	315.92194246750364	-1.0825982897586703	0.12876929085395805	-8.40727072875228	4.196616307469934e-17	3.0744865874232933e-15	calcium/calmodulin dependent protein kinase II inhibitor 1 [Source:HGNC Symbol;Acc:HGNC:24190]	protein_coding	1	20482391	20486210	57.49
HIF1B_hypoxia_vs_Control_hypoxia	ENSG00000155111	CDK19	703.4977364936309	755.211871034765	675.2659464729178	707.0758378746128	619.0729367435574	582.3270674403669	481.86797225158773	555.8351168152648	464.78732245463124	593.5737837110178	951.833587872684	1049.6573593339074	943.1314816266375	434.13439156259477	563.6214343041926	455.91567802032233	900.5492137896866	939.0555176732638	990.0427379033455	-1.0139678011999977	0.1207786818519694	-8.395254739100004	4.6488523504096105e-17	3.3891045174162614e-15	cyclin dependent kinase 19 [Source:HGNC Symbol;Acc:HGNC:19338]	protein_coding	6	110609978	110815958	39.87
HIF1B_hypoxia_vs_Control_hypoxia	ENSG00000124466	LYPD3	873.4863778227807	676.2063028872456	704.1226327849179	708.1504734661675	1083.1652124932555	985.3937714294605	1066.0106342736808	787.2172906828133	763.1563247982315	771.8398352953834	735.0752909668274	740.6234215594569	807.2575044932609	1151.703354202549	1086.77428637249	1121.90260828776	841.48030641961	827.8870570945985	864.7884933023431	0.5602999595647885	0.0668961897530843	8.375663272196388	5.491371384058144e-17	3.983789035303059e-15	LY6/PLAUR domain containing 3 [Source:HGNC Symbol;Acc:HGNC:24880]	protein_coding	19	43460787	43465608	56.84
HIF1B_hypoxia_vs_Control_hypoxia	ENSG00000165030	NFIL3	715.0435243507465	438.78154229114045	442.90232253186974	448.1161419093987	457.1802406414655	421.7432635340597	516.1630075177992	551.4295779469533	523.148779643625	463.3914617945917	1069.8523814245932	1178.693434936651	1065.1229390655974	617.7153694618862	628.1728032807482	704.2515572111984	1119.0141281901954	1079.0384607034537	1146.0660262282101	-0.7674909639273719	0.09167442577608576	-8.371920057639239	5.668689770030244e-17	4.092463799023776e-15	nuclear factor, interleukin 3 regulated [Source:HGNC Symbol;Acc:HGNC:7787]	protein_coding	9	91409045	91423832	41.89
HIF1B_hypoxia_vs_Control_hypoxia	ENSG00000183258	DDX41	2227.254477073818	2024.9410825067118	1939.183284418216	1950.8916488229097	2029.2496751841268	2182.4664964676135	1984.4647394692981	1838.4671473536744	1854.7737542641394	1968.5055989559714	2564.260164524187	2649.7750314328555	2830.242842478282	1912.9758128988472	1994.450543077884	1929.3576765324697	2789.375793848416	2835.899534391649	2811.299760701473	-0.45944822058636803	0.054916911170926425	-8.366242943933173	5.948448712368903e-17	4.2736874033985665e-15	DEAD-box helicase 41 [Source:HGNC Symbol;Acc:HGNC:18674]	protein_coding	5	177511577	177516961	59.13
HIF1B_hypoxia_vs_Control_hypoxia	ENSG00000038295	TLL1	1026.260149641826	878.1367081448454	892.8830974606727	978.0139357591422	747.0159552317532	956.4188268177933	804.7506890574341	981.97013374042	934.8217763507423	941.445263000311	1424.0090159403837	1314.0969837413497	1175.6659983682339	690.2994399843162	713.5367326062192	737.7471886521196	1285.1933132519566	1424.317995800171	1592.3596396450055	-0.8711355334379358	0.10416768411399695	-8.362819437212409	6.123689905402026e-17	4.378438282362449e-15	tolloid like 1 [Source:HGNC Symbol;Acc:HGNC:11843]	protein_coding	4	165873237	166104457	35.7
HIF1B_hypoxia_vs_Control_hypoxia	ENSG00000171401	KRT13	122.83197616739034	126.96570655951783	106.97252404210222	95.83476002062307	234.41571682741898	177.06529439866972	197.34566704415465	102.04981905761471	124.42149582217371	96.79249898767398	70.96415594243629	58.843619540488696	53.893970844859176	194.01581269715342	177.45870849781912	184.97463122736298	70.1901910280458	69.67408964227984	69.096908832632	1.5874156406799873	0.189897779405222	8.359316499918666	6.308266313613281e-17	4.4888295031606084e-15	keratin 13 [Source:HGNC Symbol;Acc:HGNC:6415]	protein_coding	17	41500981	41505705	54.1
HIF1B_hypoxia_vs_Control_hypoxia	ENSG00000131668	BARX1	3341.1408601301355	2824.3867738133845	2796.679861973475	2506.8172517513403	2777.606419535436	2433.2037442701735	2323.353754863173	3012.8322402959666	2816.9246766612046	2764.3014647568384	4655.816453711305	4490.259927310605	4802.638686365719	3225.75148655018	2952.0286893745515	2969.8994869488233	4398.909019438044	4362.605968071401	4026.519576650814	-0.6093596894754596	0.07294980784343598	-8.353136320567975	6.647385674240813e-17	4.707615226062351e-15	BARX homeobox 1 [Source:HGNC Symbol;Acc:HGNC:955]	protein_coding	9	93951627	93955355	66.02
HIF1B_hypoxia_vs_Control_hypoxia	ENSG00000151729	SLC25A4	2255.412654996694	1517.611169497371	1472.267312698356	1526.5750522392918	1513.0635274322306	1577.0115545735657	1586.4521736349054	1731.1669509493317	1563.6005919100508	1576.459609933013	3373.180949731565	3192.4602946430396	3199.812752634805	2408.8503672569705	2218.0202554064194	2170.224084510405	3447.499787670714	3435.600404151097	3087.5709510673582	-0.5248335525474629	0.06288681062780471	-8.345685642315171	7.080190707620229e-17	4.990360009655358e-15	solute carrier family 25 member 4 [Source:HGNC Symbol;Acc:HGNC:10990]	protein_coding	4	185143266	185150382	46.85
HIF1B_hypoxia_vs_Control_hypoxia	ENSG00000185100	ADSS1	128.40850538709853	56.26154570700039	90.18655650754218	101.78221979538095	74.71143267902919	66.7821695216173	98.99255382390626	44.93465181626369	45.96805696211092	51.779611549771396	264.7230544188256	217.9930930914708	339.3772329035083	80.43742356582214	70.87396256636859	61.726820058591834	205.45094674297198	221.016848286505	218.35491697108714	-1.9400393357724004	0.23285808922877854	-8.33142340984491	7.98761047958056e-17	5.603384106241608e-15	adenylosuccinate synthase 1 [Source:HGNC Symbol;Acc:HGNC:20093]	protein_coding	14	104724174	104747325	60.77
HIF1B_hypoxia_vs_Control_hypoxia	ENSG00000165995	CACNB2	973.310799808917	1049.030240821305	1115.6569456272316	1163.6133379025684	1170.7063744895358	1109.75571434416	1388.5898764986616	1035.091810534087	1083.018856719898	993.7703649995068	664.3269427222316	671.6946311396828	629.4877765288162	1042.4005128548304	1066.221599893547	1133.2828620363516	718.3358396661234	726.39036997747	758.2203398044978	0.7200392752657225	0.08683111989918432	8.292410325949124	1.1097632888348928e-16	7.748544427958933e-15	calcium voltage-gated channel auxiliary subunit beta 2 [Source:HGNC Symbol;Acc:HGNC:1402]	protein_coding	10	18140424	18543557	40.46
HIF1B_hypoxia_vs_Control_hypoxia	ENSG00000104812	GYS1	3376.4584604380784	3004.1090027111622	2888.2144142163797	3017.032609876495	3190.700088294374	3056.005582379838	2921.5610589712173	2931.148371386349	3114.8793627012765	3290.534343580201	4038.870827520304	4455.672915437954	4073.719015409372	2961.9211393898313	2858.4249333312523	3077.7077845501226	3832.7069042936378	3937.90159641575	4125.142337419898	-0.5004234732560854	0.06040939184863585	-8.283868748587407	1.1923701802594403e-16	8.286415570475887e-15	glycogen synthase 1 [Source:HGNC Symbol;Acc:HGNC:4706]	protein_coding	19	48968130	48993310	52.54
HIF1B_hypoxia_vs_Control_hypoxia	ENSG00000175906	ARL4D	879.3248008672896	795.5597650153314	768.0602358689904	718.3839206730731	896.1985756521929	897.3476578018679	835.4689632638663	803.4246804221273	846.4827481644971	757.1744968342829	850.1006895498723	820.4785479582484	769.9089677199117	1308.5009203295685	1327.92043891756	1213.5666044166194	805.4547383727032	723.7774456567607	690.0370189937381	0.6558251307519554	0.07927044006308642	8.273262141979089	1.3034268754453677e-16	9.016076507731864e-15	ADP ribosylation factor like GTPase 4D [Source:HGNC Symbol;Acc:HGNC:656]	protein_coding	17	43398993	43401137	55.94
HIF1B_hypoxia_vs_Control_hypoxia	ENSG00000247095	MIR210HG	82.10321340264711	4.206270767989736	3.296145151881383	9.425342045762152	17.141038058776786	4.828850957670028	7.128844790416488	11.131871871249656	7.30501974759219	15.774366909243502	234.66815720892058	213.37810814115795	242.0352027578711	50.709381250035236	54.28804893490957	55.94093941475917	179.9104158036362	178.13531338998564	188.55452404579063	-2.095257753022318	0.253397583485911	-8.268657199482783	1.3547618835849566e-16	9.32778645031272e-15	MIR210 host gene [Source:HGNC Symbol;Acc:HGNC:39524]	lncRNA	11	565657	568457	61.51
HIF1B_hypoxia_vs_Control_hypoxia	ENSG00000100078	PLA2G3	234.25292745741234	228.73517203401468	220.82756836353553	217.4455973430685	294.7087689700894	241.2188864208508	245.6401451781946	240.08095812748974	277.28799700003486	261.4540642012956	165.49812389794099	158.93036976031453	150.14396939093982	332.95114492241504	303.3457764872917	350.716763503955	173.4575601234397	169.95204095746675	184.15778755108488	1.0464746851561515	0.1269316701019696	8.244393887793914	1.6599949303040875e-16	1.137670258224995e-14	phospholipase A2 group III [Source:HGNC Symbol;Acc:HGNC:17934]	protein_coding	22	31134807	31140508	56.98
HIF1B_hypoxia_vs_Control_hypoxia	ENSG00000113161	HMGCR	3082.599435605217	2716.7690512533604	2946.821806530508	2731.052525086923	3141.29822077768	3254.6119774299777	2783.765715053855	3346.7932461372766	3134.374111086541	3189.510170579069	2596.310375115163	2288.5220204200623	1960.3014132432631	4476.83124014774	3954.5976722269293	3523.29219395342	3140.027675813067	3101.9901271174326	3199.920298921638	0.8016165965256856	0.09736628376137194	8.232999818400284	1.825824726303864e-16	1.2455809784216084e-14	3-hydroxy-3-methylglutaryl-CoA reductase [Source:HGNC Symbol;Acc:HGNC:5006]	protein_coding	5	75336329	75364001	38.36
HIF1B_hypoxia_vs_Control_hypoxia	ENSG00000118804	STBD1	399.897061925053	258.017340716245	320.10921781725233	314.20676859496353	280.68957303310185	291.2896908328233	242.7049320118784	265.63469985370654	255.95997756243128	292.61404243842827	611.6519231140012	646.1174849488332	561.7073039707561	343.0995636909527	319.8079028874692	323.4477694037458	610.1785812301457	619.7036822195341	641.2066603246851	-0.8919166051045808	0.10834968836147899	-8.231833599086562	1.8436924983713485e-16	1.2520271614510819e-14	starch binding domain 1 [Source:HGNC Symbol;Acc:HGNC:24854]	protein_coding	4	76306733	76311130	48.64
HIF1B_hypoxia_vs_Control_hypoxia	ENSG00000099942	CRKL	3182.7493356861005	3100.2240423978383	3147.7724719948465	3024.0207550025502	2928.836090025622	2973.8197373079997	2939.891207311538	3102.180172854728	3133.3632253523733	3068.4173770501056	3528.421168141206	3615.4495478042586	3456.5765672810053	2612.512544916	2737.223645516654	2796.4422952881946	3523.4917211625966	3722.2050188538587	3878.6404540884346	-0.3797273289026698	0.04641640043865905	-8.180887042382642	2.817619407925822e-16	1.9047107197578555e-14	CRK like proto-oncogene, adaptor protein [Source:HGNC Symbol;Acc:HGNC:2363]	protein_coding	22	20917407	20953747	45.77
HIF1B_hypoxia_vs_Control_hypoxia	ENSG00000118495	PLAGL1	1185.4793235583068	855.4362655422854	874.3836457632765	1065.9759650867886	948.3646603509487	1051.5850525615062	1061.000174888858	974.4177925344766	860.3467497484725	942.7318177798439	1683.946697204354	1680.5061692604525	1491.3481516230308	856.5574703538508	940.2293210566048	974.6632469183397	1709.3499378525485	1547.2797279751978	1820.5049775486868	-0.8091223725845927	0.09898754841200508	-8.173981329620075	2.9837601197544917e-16	2.0078950452936108e-14	PLAG1 like zinc finger 1 [Source:HGNC Symbol;Acc:HGNC:9046]	protein_coding	6	143940300	144064599	40.32
HIF1B_hypoxia_vs_Control_hypoxia	ENSG00000158050	DUSP2	736.2808778922376	862.5887049043436	702.3398734467072	748.0768648895145	922.9962456438335	825.6394465726811	881.5009100207485	876.6555261290002	802.5087784377118	889.1007870977107	502.60588874256734	508.2233540869955	435.17180453774733	938.3518391941827	920.4990527715935	841.1018451537442	582.6842747288996	561.6593717384019	451.35123396389326	0.8952870237711759	0.10968824042414686	8.16210580376934	3.2923360820294377e-16	2.2055685681054865e-14	dual specificity phosphatase 2 [Source:HGNC Symbol;Acc:HGNC:3068]	protein_coding	2	96143169	96145440	63.64
HIF1B_hypoxia_vs_Control_hypoxia	ENSG00000155876	RRAGA	2835.2635113044807	2219.0817671225336	2113.4977554837524	1935.8314437483255	2342.107467237071	2230.9097640335835	2059.8557115274098	2238.3627049245574	2129.676679465417	2049.6922482162704	4443.20627460934	4089.332479242759	3956.9855089349867	2988.7987015809413	2680.1852062060466	2503.5501043852655	3743.887895557997	3656.6500714652134	3653.131419739183	-0.6138143823340132	0.07525014449922855	-8.156986095093888	3.4348791581399206e-16	2.290740934522731e-14	Ras related GTP binding A [Source:HGNC Symbol;Acc:HGNC:16963]	protein_coding	9	19049427	19051025	51.09
HIF1B_hypoxia_vs_Control_hypoxia	ENSG00000164976	MYORG	720.8492959521794	705.1472786181093	725.4032996618885	759.8213159274245	863.023936109653	941.4512701266164	907.0514520245849	748.8608823629029	757.750659275072	679.739372948652	542.5778692901051	571.5117539780543	494.5565757518982	813.8983957550427	950.5218531528535	885.4295162001041	500.9179940321115	568.5282820498788	559.0956198742781	0.7187137595998813	0.08856376597098424	8.11521226226254	4.849364305144328e-16	3.21963151545118e-14	myogenesis regulating glycosidase (putative) [Source:HGNC Symbol;Acc:HGNC:19918]	protein_coding	9	34366666	34376898	53.92
HIF1B_hypoxia_vs_Control_hypoxia	ENSG00000148841	ITPRIP	3597.7754484579177	2592.7444833884956	2995.9774992384705	3128.345606299572	3483.7395922363803	3705.8463198836344	3902.8388293010303	2964.237180036952	3103.1430915677197	3155.181917720145	3382.083481590929	3600.869922032667	3336.5806193448966	4778.222074111555	5224.486424996886	5201.051793855539	3468.607255199007	3387.466330077966	3348.535651360676	0.558990785998493	0.06889986234597546	8.113090026095595	4.934848220721348e-16	3.261825010603017e-14	inositol 1,4,5-trisphosphate receptor interacting protein [Source:HGNC Symbol;Acc:HGNC:29370]	protein_coding	10	104309698	104338465	52.5
HIF1B_hypoxia_vs_Control_hypoxia	ENSG00000163050	COQ8A	1052.2017138343933	1061.2532180743276	1068.180531119425	1111.5199779712052	1018.3621298087744	928.8582607466523	937.5972136064568	1061.4047452156099	1019.8657984698771	952.9374857220562	1297.9081343109242	1310.0452522196802	1268.7784353533889	818.5440086705947	925.8875274376653	780.0094692182652	1107.3823566358756	1180.3881093065806	1090.7081951317214	-0.6129273328179531	0.07562723089707336	-8.104585154679679	5.292579060035772e-16	3.482798043400531e-14	coenzyme Q8A [Source:HGNC Symbol;Acc:HGNC:16812]	protein_coding	1	226940286	226987544	53.68
HIF1B_hypoxia_vs_Control_hypoxia	ENSG00000165271	NOL6	3730.1860346974954	4343.617100803126	4148.507506855237	4298.259789664436	4241.606959543825	4472.016240203923	4361.617195128022	4458.657836510562	4479.291331223308	4336.695543416695	2782.2831430217766	2748.809119125985	2707.179096506319	3453.6268688881705	3743.4017688767008	3686.0338677044065	3113.846509464047	2976.7326752283984	2791.1660723899795	0.4030158499718837	0.049786133807840895	8.094941686522606	5.72917910075113e-16	3.753495664597833e-14	nucleolar protein 6 [Source:HGNC Symbol;Acc:HGNC:19910]	protein_coding	9	33461353	33473930	54.39
HIF1B_hypoxia_vs_Control_hypoxia	ENSG00000115380	EFEMP1	8284.02888885852	7724.788590028127	8093.719892530429	7780.407963073413	9228.002375900729	9331.865100431336	8893.102842672772	8503.917209314312	8454.586232944494	8268.335510363346	7447.712524165084	7388.479890044453	7198.600381437447	9304.369218720585	8705.77424747661	9095.901679799654	7950.829835161256	7814.7373356864655	7927.389169702848	0.2968255523900483	0.03672140526014103	8.083175202236482	6.310186632180872e-16	4.116012964640085e-14	EGF containing fibulin extracellular matrix protein 1 [Source:HGNC Symbol;Acc:HGNC:3218]	protein_coding	2	55865967	55924139	37.96
HIF1B_hypoxia_vs_Control_hypoxia	ENSG00000175183	CSRP2	458.64890037591056	382.7678634729208	387.4224216417886	304.2976255010009	257.35722919431714	276.19514776873154	231.09837022954912	352.86685194913775	310.7557122323051	296.2881910200545	702.8282966088294	772.9580614662559	779.2077574555683	395.09366297669806	346.81229058416466	411.8743422299543	677.4006458164521	633.4861332010254	736.9696034176369	-0.9725105832193864	0.12062092728425859	-8.06253612134436	7.472765469365872e-16	4.853055373816998e-14	cysteine and glycine rich protein 2 [Source:HGNC Symbol;Acc:HGNC:2470]	protein_coding	12	76858709	76879023	42.35
HIF1B_hypoxia_vs_Control_hypoxia	ENSG00000138640	FAM13A	666.3953551122364	512.1547385957613	564.1361850176576	547.2532033613738	532.3620429910264	527.157476793399	431.94894957271754	454.7411150083275	521.0222425988741	501.0256666139135	862.9725743160607	932.2437667178889	1017.5530676489615	484.04115753958	524.9967376885121	509.41848846990786	1070.246564117331	897.6825671025375	1104.1598478664262	-0.884641475157798	0.10991128609183307	-8.048686414411186	8.368736741207583e-16	5.41129794848866e-14	family with sequence similarity 13 member A [Source:HGNC Symbol;Acc:HGNC:19367]	protein_coding	4	88725955	89111398	38.27
HIF1B_hypoxia_vs_Control_hypoxia	ENSG00000167996	FTH1	159984.28943680282	153525.2252004601	145655.7295586353	143338.91313838036	132549.9146250531	122008.48305141238	117467.12808699186	166629.6455764731	153144.2323064974	150485.57796611384	194550.6523799645	198908.78160399327	204559.41483443684	145680.84606779448	140421.33075171194	154290.3639134255	188111.90857014834	186250.0939608822	182138.96827007626	-0.44141637784590876	0.055033882867369495	-8.020811086684779	1.0504918323232953e-15	6.763166463338548e-14	ferritin heavy chain 1 [Source:HGNC Symbol;Acc:HGNC:3976]	protein_coding	11	61959718	61967634	50.4
HIF1B_hypoxia_vs_Control_hypoxia	ENSG00000164056	SPRY1	211.50774900924807	104.35686476079037	106.84702866070481	99.2535550902735	115.57173902805711	110.6253214600541	86.18375756566249	96.76857872436736	113.57100814913679	130.6636035602096	412.18320998533	398.14483320037675	342.57484003190643	121.56561246815153	149.9840262479927	165.5726669647043	477.5238728990443	343.75862551168206	431.99033785802106	-1.3975830664084787	0.17446848839333512	-8.010518571454924	1.1422576473195622e-15	7.322265401265745e-14	sprouty RTK signaling antagonist 1 [Source:HGNC Symbol;Acc:HGNC:11269]	protein_coding	4	123396795	123403760	48.71
HIF1B_hypoxia_vs_Control_hypoxia	ENSG00000144560	VGLL4	1328.2380849069389	1207.8987739724578	1278.6617797013055	1260.6332118343719	1138.024551594303	1053.0619631917477	1100.8306969224507	1162.0611155578897	1137.3829761038166	1288.344727291818	1719.1095236608646	1621.8082033455817	1707.1341930056644	1204.5514138622095	1191.1733135511515	1170.9385460771025	1520.4137750369264	1536.19289026654	1610.0638733486987	-0.4997294282589545	0.06239378477157454	-8.009282175916695	1.1537990106024062e-15	7.364505959518878e-14	vestigial like family member 4 [Source:HGNC Symbol;Acc:HGNC:28966]	protein_coding	3	11556069	11771350	44.93
HIF1B_hypoxia_vs_Control_hypoxia	ENSG00000105373	NOP53	4959.527940297677	4389.518373331833	4104.945223406722	4076.50998128329	4130.133756558311	3555.060945088187	3802.048478790561	4281.686717777291	4248.603303698312	4404.535253278905	6470.227098524655	6631.505249709034	6938.160633314576	4867.278356198566	4700.754820611084	4723.58984697903	6285.154957575753	6110.7745873598215	5551.01534187225	-0.48770852617913557	0.06115667445750056	-7.974739151620442	1.5270298713111106e-15	9.705123182110614e-14	NOP53 ribosome biogenesis factor [Source:HGNC Symbol;Acc:HGNC:4333]	protein_coding	19	47745546	47757058	57.2
HIF1B_hypoxia_vs_Control_hypoxia	ENSG00000175105	ZNF654	443.650008306475	291.60291864017205	398.01186545528174	345.574599413456	328.32726600948814	363.14594766595764	332.7742464474776	389.8435163843401	323.86237640154735	343.90658541511516	669.4347496702396	675.212972149421	556.6920294404507	321.95417074493037	324.25460286893775	322.7542397790842	654.4623222641087	625.1061714510234	718.7795693155182	-0.9772541509679473	0.1233353113936733	-7.923555224575184	2.3081417827865188e-15	1.4607099827064302e-13	zinc finger protein 654 [Source:HGNC Symbol;Acc:HGNC:25612]	protein_coding	3	88059255	88144660	35.52
HIF1B_hypoxia_vs_Control_hypoxia	ENSG00000120053	GOT1	2528.0403264886486	2266.916419905974	2440.929177886708	2298.6507868857525	2745.1146305243115	2642.665557019911	2441.6279358821193	2662.6704366492568	2525.667275095214	2595.3694929547405	2266.5576636729425	2070.1361940381767	1921.6123647932202	3219.693588550949	3240.778178930554	3297.7949033509735	2470.9334787435564	2403.5033095102885	1994.1044824010228	0.6393902093149431	0.08070080030433226	7.922972348523522	2.3189916265650116e-15	1.4613577741641886e-13	glutamic-oxaloacetic transaminase 1 [Source:HGNC Symbol;Acc:HGNC:4432]	protein_coding	10	99396870	99430624	42.9
HIF1B_hypoxia_vs_Control_hypoxia	ENSG00000105854	PON2	3919.8587248791864	3541.3157017387275	3607.186674022908	3647.2593408878583	3764.9119546416614	3429.861904712449	3418.128741384941	3850.499514861195	3750.7004251167423	3744.87856409161	4546.4650670839055	4498.093278292124	4515.122085286443	3692.606784099619	3493.8194167169218	3397.2549077063654	4509.402499116675	4573.205464465245	4576.744723599969	-0.35902187896755877	0.04534609299526685	-7.917371823081491	2.425834918893982e-15	1.5222370005819115e-13	paraoxonase 2 [Source:HGNC Symbol;Acc:HGNC:9205]	protein_coding	7	95404862	95435329	38.28
HIF1B_hypoxia_vs_Control_hypoxia	ENSG00000167771	RCOR2	152.30914982012126	131.05433903066302	107.48474879514012	110.71181454312934	107.34878305306191	116.97758707199452	100.56391863756754	104.20469435893042	102.57970529853057	90.33503480220814	249.25569698205626	260.28499042538465	254.35832387490748	90.39500667753823	103.04516446232556	112.6231366158058	223.12885354236462	203.17288822721918	274.0400103633556	-1.3137951579066522	0.16657668744515064	-7.887028959795174	3.0946561458365424e-15	1.9337700084403807e-13	REST corepressor 2 [Source:HGNC Symbol;Acc:HGNC:27455]	protein_coding	11	63911230	63917164	61.85
HIF1B_hypoxia_vs_Control_hypoxia	ENSG00000172081	MOB3A	689.1592715980878	516.7031069486113	615.8386823666925	563.3860689564809	598.170676839205	539.4853220232048	555.9702830406341	392.5431354483636	451.26794774880784	542.360161041724	851.9875023079777	1076.8369119680053	1170.9397636794808	356.8252452823278	458.3241549923696	511.2414543371835	910.4109698296938	1097.4261569019782	1195.149345052839	-1.2196653778596283	0.15482082090734978	-7.877915713865895	3.328871372313079e-15	2.0714215501690423e-13	MOB kinase activator 3A [Source:HGNC Symbol;Acc:HGNC:29802]	protein_coding	19	2071036	2096673	55.69
HIF1B_hypoxia_vs_Control_hypoxia	ENSG00000181588	MEX3D	1216.4475874437342	1286.6973599702596	1255.9449692277708	1264.2384483921348	1077.9389322049012	983.2360150064303	1027.582805322171	1153.6307166440897	1292.5982638772432	1287.077961067376	1374.822607956178	1378.9282261891012	1438.095311505878	972.1201253074862	963.9156809150498	982.5958362234014	1312.842611649649	1430.661542807486	1413.129159720607	-0.521154051603206	0.06641527600518693	-7.8469003360387255	4.264458757047547e-15	2.64254294311713e-13	mex-3 RNA binding family member D [Source:HGNC Symbol;Acc:HGNC:16734]	protein_coding	19	1554672	1568325	61.04
HIF1B_hypoxia_vs_Control_hypoxia	ENSG00000162415	ZSWIM5	211.67301058275643	198.10113520680324	184.72468946158386	160.94117864626907	133.1536869043779	121.85621880286533	143.85047068831244	147.31221663518687	176.412907164613	167.2100920867713	317.6839105176363	365.3645987457226	305.8116131026711	163.53740710314736	116.72231843276873	157.76560458917766	327.6334861102862	315.41064518151023	306.6220111099124	-1.201886514631396	0.15326161071823483	-7.84205848417589	4.432198365917902e-15	2.7350893816568895e-13	zinc finger SWIM-type containing 5 [Source:HGNC Symbol;Acc:HGNC:29299]	protein_coding	1	45016399	45306209	41.49
HIF1B_hypoxia_vs_Control_hypoxia	ENSG00000185624	P4HB	28214.26842941975	25331.578680465806	25765.249199899074	25481.2408546737	25211.313683975255	24136.262311900005	24685.78821030944	24653.853698895327	24723.640094286766	25489.454099766102	33720.67116971471	35147.62008951338	34796.18138333968	26710.651514750654	27632.032570610074	29655.08791000246	31255.56033262948	31784.427675144445	31676.218249679132	-0.3033920001611217	0.03871290077316105	-7.836974086205854	4.61533252586885e-15	2.8363316249884933e-13	prolyl 4-hydroxylase subunit beta [Source:HGNC Symbol;Acc:HGNC:8548]	protein_coding	17	81843159	81860856	55.81
HIF1B_hypoxia_vs_Control_hypoxia	ENSG00000127663	KDM4B	1284.3243656419709	923.1368579411752	1130.4189715479815	1084.407818496621	952.4593787019181	1065.6259258117766	1054.0028280555205	837.6447044389051	932.5057490006457	971.8937001175533	1667.777238261892	1766.9146469787363	2130.0905972758133	939.0756288997441	1008.5444558987911	1001.4586911922648	1602.2549230798836	1917.511768168018	2132.1146976882333	-0.9130061674860315	0.11661515314291007	-7.829224100637732	4.908899664540357e-15	3.004327399631448e-13	lysine demethylase 4B [Source:HGNC Symbol;Acc:HGNC:29136]	protein_coding	19	4969113	5153598	57.26
HIF1B_hypoxia_vs_Control_hypoxia	ENSG00000117266	CDK18	891.2499420971667	655.2773059697352	743.7847974468134	748.9516458925273	623.2204877842962	667.8948117028758	786.3199157162882	614.0244657333465	801.4457354726711	792.9098641326707	1111.418961275567	1319.2920054916497	1545.9342258631261	531.1267208978816	553.9856196380025	677.9023924948946	1080.8044671761354	1406.1474648514209	1382.0580702090995	-1.171117355300106	0.14986790967450278	-7.81433035159861	5.5256000511764074e-15	3.3678985229957183e-13	cyclin dependent kinase 18 [Source:HGNC Symbol;Acc:HGNC:8751]	protein_coding	1	205504596	205532793	55.71
HIF1B_hypoxia_vs_Control_hypoxia	ENSG00000204388	HSPA1B	9949.773632130247	12499.872778981557	12137.478547282999	12571.22301893801	14125.221854288042	12589.906278830365	12740.047274646615	11965.935747872874	11999.74005345722	12089.194679024577	6602.510772019554	6547.52918876696	6541.526122153404	8653.951661447809	8245.675399099347	8365.47368470064	7188.906451432584	7337.607982249399	6894.12388315249	0.3588783024182381	0.045997550391325526	7.802117707683785	6.087682328295849e-15	3.695347411690443e-13	heat shock protein family A (Hsp70) member 1B [Source:HGNC Symbol;Acc:HGNC:5233]	protein_coding	6	31827738	31830254	58.76
HIF1B_hypoxia_vs_Control_hypoxia	ENSG00000127578	WFIKKN1	280.97514539636404	134.48966544768115	130.0482819946722	107.65880468230657	122.28749613873363	141.44411790833752	174.2241151661527	99.94781883561467	79.52410562079369	90.64341914752086	553.5106323123853	588.9395888690483	681.8207694793405	236.9300732224492	281.4884297110369	271.71477376142013	385.73087811655637	497.15513142533587	479.99451529516676	-1.1986846780586533	0.15407357734817678	-7.779949675276608	7.255340439393322e-15	4.3862367079129056e-13	WAP, follistatin/kazal, immunoglobulin, kunitz and netrin domain containing 1 [Source:HGNC Symbol;Acc:HGNC:30912]	protein_coding	16	629239	634117	66.98
HIF1B_hypoxia_vs_Control_hypoxia	ENSG00000132906	CASP9	803.2022196088188	709.019033821309	645.0600028358111	647.6280879230832	906.2252741021657	807.359098792787	868.183828698374	704.3801209832384	674.1407325776378	733.2292038982163	762.2499060086833	674.6657603967379	700.1450148402475	1097.8333806486164	1102.757465957588	1163.0817077459733	811.9339375429635	771.1917653694653	678.5556308158417	0.6560066089905929	0.08471379250055677	7.743799322716916	9.64892583016092e-15	5.809669026160049e-13	caspase 9 [Source:HGNC Symbol;Acc:HGNC:1511]	protein_coding	1	15490832	15526534	48.7
HIF1B_hypoxia_vs_Control_hypoxia	ENSG00000005448	WDR54	404.1448662996596	262.44705551788064	255.96274503382156	259.0464676410355	243.06929139227967	220.09568707883597	254.17866852521868	224.71749480820222	219.5768466489791	245.05231003826654	703.429819429051	687.4246912859796	806.5413447410058	437.3583431433944	329.8379034200965	383.60283335899584	640.7668873442198	587.7453922158088	513.7538117708015	-0.9412407550273232	0.12166246222220906	-7.736492734367026	1.0219682095293978e-14	6.128512585532744e-13	WD repeat domain 54 [Source:HGNC Symbol;Acc:HGNC:25770]	protein_coding	2	74421678	74425755	54.68
HIF1B_hypoxia_vs_Control_hypoxia	ENSG00000047617	ANO2	442.067006741464	315.9090430288099	403.0309570287954	348.6194749288794	627.3834889897245	722.5935434949766	598.2741814305853	482.5522595675345	505.7231378390259	398.80882265313255	215.90959584006674	238.7151876784045	216.88940704453466	792.9310863174396	537.3161316636222	575.6992385735444	394.23195571753075	364.156398601647	218.46221094809775	1.4978863148198742	0.1941703847654828	7.714288235196153	1.216592504502216e-14	7.266330814038938e-13	anoctamin 2 [Source:HGNC Symbol;Acc:HGNC:1183]	protein_coding	12	5531869	5946232	44.4
HIF1B_hypoxia_vs_Control_hypoxia	ENSG00000186480	INSIG1	2083.349483878141	1423.7568963289677	1513.0428281031632	1433.2154227143499	1469.54397345461	1495.4672718860304	1475.4294575157326	1628.706115006571	1749.0771764347662	1551.2363860213795	2325.4080806134643	2289.633739505205	1891.2988469783836	3054.1965986515816	3559.9862493448245	3401.554400185829	2296.169182487026	2496.235357961923	2446.3327266127308	0.6213564418642555	0.08062886598638111	7.706377043293749	1.2943983152727929e-14	7.70011669789479e-13	insulin induced gene 1 [Source:HGNC Symbol;Acc:HGNC:6083]	protein_coding	7	155297776	155310235	44.41
HIF1B_hypoxia_vs_Control_hypoxia	ENSG00000135108	FBXO21	2016.6074226146993	1792.858517988545	2187.5920511784757	1725.8384658218956	1562.4135391042098	1439.1186103724717	1515.2347357045232	2014.717768155571	1958.5636049005655	1877.4245413330457	2653.784801599547	2788.7500544603417	2240.93369488337	1525.8665601256487	1580.5153682081418	1357.8553313905545	2962.1827471511565	2540.890263458945	2574.3929512275795	-0.7842883926276939	0.10197574226073443	-7.6909309531908425	1.4606825091248384e-14	8.654689352870357e-13	F-box protein 21 [Source:HGNC Symbol;Acc:HGNC:13592]	protein_coding	12	117141991	117190470	44.33
HIF1B_hypoxia_vs_Control_hypoxia	ENSG00000118894	EEF2KMT	667.0841028323395	688.9489677179358	719.6238547904549	773.5585401634366	764.2814549516997	770.4156603264561	708.245514723552	809.4914833687251	859.7394730858997	800.3090332018044	492.2173894359145	492.6785392385583	410.3810673854252	706.6271346372553	774.7838185251242	743.1235199131094	504.40904178314764	494.4641259489812	494.21523178462934	0.6692466092722643	0.08708847335840421	7.684674945650321	1.5338594101024293e-14	9.035770530464328e-13	eukaryotic elongation factor 2 lysine methyltransferase [Source:HGNC Symbol;Acc:HGNC:32221]	protein_coding	16	5084284	5097795	53.8
HIF1B_hypoxia_vs_Control_hypoxia	ENSG00000197562	RAB40C	1228.4272105236098	1102.36218025572	1029.8071225546967	981.0938801080987	1037.7602690015617	926.5697143802685	1019.3608522484637	904.9709398354354	1033.3561772629673	1059.965817217233	1512.9299479249644	1649.8643935690282	1686.4534193997054	1043.3785506186246	1038.898515217622	1074.5889677424473	1568.9981703884946	1731.9587694657246	1709.3721022339214	-0.6190402581261737	0.08055804148037848	-7.68440054835436	1.5371503121352037e-14	9.035770530464328e-13	RAB40C, member RAS oncogene family [Source:HGNC Symbol;Acc:HGNC:18285]	protein_coding	16	589357	629272	56.81
HIF1B_hypoxia_vs_Control_hypoxia	ENSG00000182704	TSKU	1775.45613120782	1749.746608881952	1699.7196233387513	1680.6332720924797	1689.2376593855981	1724.316942005957	1618.0647282479415	1741.2024817127335	1790.8757126728483	1684.159013683686	2042.4261377093808	1988.449613442434	2022.1585131169938	1470.0697384505033	1555.1514655443896	1586.9554756916611	1999.1198048047318	1956.7941798739803	1959.1293910847367	-0.38889304224388715	0.05062242055422487	-7.6822292965489325	1.5634366970178705e-14	9.154106518917233e-13	tsukushi, small leucine rich proteoglycan [Source:HGNC Symbol;Acc:HGNC:28850]	protein_coding	11	76782251	76798153	55.35
HIF1B_hypoxia_vs_Control_hypoxia	ENSG00000170412	GPRC5C	419.49934857202436	365.6189605013258	330.07772944404803	408.4337185377231	291.40511451757425	255.64271977253281	319.9559955299859	330.0701020253246	314.78945690243347	294.5754055366913	692.8375338441241	665.1660790323162	660.4244819218176	392.45621171197524	365.3640725478189	337.82987135506187	566.9538445193447	496.52879512150736	462.8581814748329	-0.8844359915542529	0.11545439747991722	-7.660479036392673	1.852408265898965e-14	1.0803535580568395e-12	G protein-coupled receptor class C group 5 member C [Source:HGNC Symbol;Acc:HGNC:13309]	protein_coding	17	74424851	74451653	54.5
HIF1B_hypoxia_vs_Control_hypoxia	ENSG00000204186	ZDBF2	316.0014841594483	248.91081231101532	302.3541245942207	254.54359345125584	220.13671240686764	264.7984022966776	249.14859864603113	259.04689613663254	245.25194345454867	248.0051775391408	502.7865623482262	435.2369624716709	375.54798347364846	225.80317422957285	232.65558892016628	204.83024470044882	466.3732497395786	461.3204278781445	491.2762602722228	-0.9872550739329384	0.1289369087181105	-7.656884935029224	1.9049716676511274e-14	1.1066694781760768e-12	zinc finger DBF-type containing 2 [Source:HGNC Symbol;Acc:HGNC:29313]	protein_coding	2	206274663	206314427	37.54
HIF1B_hypoxia_vs_Control_hypoxia	ENSG00000162591	MEGF6	247.03079150464944	263.1239243137623	256.5518962580154	242.73961282260302	138.84739652734416	148.60531195990768	246.02263261726384	128.52503303840996	184.33830019077692	161.68349806097947	278.73489809391594	369.20026132177867	532.5504805014772	50.45055564309275	81.6580771223916	87.13671411107214	252.29517230032846	392.4998999840115	631.5905822165589	-2.417723494167471	0.31677407099077193	-7.632327628980412	2.3055260810942362e-14	1.334155014709474e-12	multiple EGF like domains 6 [Source:HGNC Symbol;Acc:HGNC:3232]	protein_coding	1	3487951	3611508	62.43
HIF1B_hypoxia_vs_Control_hypoxia	ENSG00000125845	BMP2	4122.306556781824	3005.8797491065825	3166.4702608252983	2942.565924329008	3221.0497835164133	3316.4183706512317	3339.7834739481186	3106.1507882325077	3169.1281812671837	3184.2878197232517	5778.763035805844	5832.857794391401	5350.1108196087525	4311.082903054599	4340.12594832428	4551.9449405949435	5380.670268443037	5063.142835290006	5141.085124960366	-0.362960808862171	0.047577307022523975	-7.628864086198462	2.3683115696337376e-14	1.3651755683563159e-12	bone morphogenetic protein 2 [Source:HGNC Symbol;Acc:HGNC:1069]	protein_coding	20	6767686	6780246	43.74
HIF1B_hypoxia_vs_Control_hypoxia	ENSG00000176845	METRNL	1316.7117863395426	1089.205896949928	1047.1902932290486	1011.6106013223751	1150.3047970438479	1089.1440605525827	1052.7125727963407	1010.6369432304297	963.7872691709649	988.6789622314338	1798.5430910433963	1788.192079545301	1832.9251171572878	1296.7512554325813	1314.6629152426926	1340.759807723056	1740.2098851015596	1618.4288923512024	1567.0677139877375	-0.454227681674233	0.059547802581243356	-7.627950352231935	2.3851537718437325e-14	1.3695755557861e-12	meteorin like, glial cell differentiation regulator [Source:HGNC Symbol;Acc:HGNC:27584]	protein_coding	17	83079609	83095122	63.19
HIF1B_hypoxia_vs_Control_hypoxia	ENSG00000168564	CDKN2AIP	1106.6657806452154	1367.3921237200475	1350.545016810096	1318.569712107234	825.2748611320678	901.59376384578	876.0451175078799	1307.5783706695488	1227.9325450573065	1294.0478542017129	1305.1922681042283	1176.8032191528748	1287.5396375093044	842.7882756146261	804.909837761809	772.9375671527027	1232.6525804818243	1002.459927737794	1025.72137304704	-0.6378076064125785	0.08393347755999157	-7.598965573143381	2.985071708297757e-14	1.707461017146317e-12	CDKN2A interacting protein [Source:HGNC Symbol;Acc:HGNC:24325]	protein_coding	4	183444635	183449064	41.2
HIF1B_hypoxia_vs_Control_hypoxia	ENSG00000171223	JUNB	2101.1090916596268	1546.0772159825924	1464.461857762764	1402.6043817600778	1679.8526793878461	1528.0116822662803	1530.8591836096168	1662.218796245282	1648.0424586873428	1681.7643978915569	2971.225094562172	2943.4964061941087	3063.144222959931	2180.301126605993	2158.047975902622	2287.628367703794	2833.8750049904966	2682.4620893522197	2555.8907080085814	-0.43791629170168134	0.0576480131131768	-7.59638135041961	3.045262506871757e-14	1.7352162452948955e-12	JunB proto-oncogene, AP-1 transcription factor subunit [Source:HGNC Symbol;Acc:HGNC:6205]	protein_coding	19	12791486	12793315	64.86
HIF1B_hypoxia_vs_Control_hypoxia	ENSG00000165887	ANKRD2	323.48078078091845	312.96403619127017	302.29802817451076	280.2385477458667	461.4039355613024	353.2322543838034	387.1756843609705	283.22627930664606	361.7262974613619	314.4852558752623	233.39378360013927	223.43286809715184	261.44149561962877	464.94563943547536	520.23363234674	445.6967458283565	213.14943963333775	214.36805154341366	189.2420788912943	1.0067557060174266	0.13279629311715743	7.581203378389729	3.423644205224105e-14	1.9433754435149956e-12	ankyrin repeat domain 2 [Source:HGNC Symbol;Acc:HGNC:495]	protein_coding	10	97572499	97583884	52.36
HIF1B_hypoxia_vs_Control_hypoxia	ENSG00000104980	TIMM44	2326.459453897325	2303.970095199884	2362.0393106706433	2266.607284377932	2403.427377137882	2421.3989849640698	2372.095707842378	2437.3776233158933	2415.4139667901795	2474.0995573862056	1988.4574338234984	1966.61227768688	2144.802576746763	3078.522023187972	2600.1618961813547	2749.427523350208	2023.507273519585	1989.9051797048453	1878.444078265679	0.4636288050941151	0.061413323162623566	7.549319613700399	4.3753793265646236e-14	2.4741688724208774e-12	translocase of inner mitochondrial membrane 44 [Source:HGNC Symbol;Acc:HGNC:17316]	protein_coding	19	7926718	7943667	56.3
HIF1B_hypoxia_vs_Control_hypoxia	ENSG00000167815	PRDX2	10740.466577614909	9096.109521038179	8452.131246559919	8225.490692980506	8756.097344113976	7580.059927646388	7261.724891687418	9453.60062381114	8976.479701485041	9074.679028594657	14381.764532719502	14557.233590151618	15135.017710113341	10594.096070690119	10284.661540798155	10471.902533547964	14417.24312580438	13658.92275421936	12951.183561106684	-0.49145428684644926	0.06524222324712702	-7.53276424969302	4.967725558209566e-14	2.798485397791389e-12	peroxiredoxin 2 [Source:HGNC Symbol;Acc:HGNC:9353]	protein_coding	19	12796820	12801800	54.37
HIF1B_hypoxia_vs_Control_hypoxia	ENSG00000035403	VCL	8426.720974995078	8178.324032639505	8483.015057084987	8569.300391777635	8605.031384358655	9312.052713871317	9136.929624341074	8042.2272022593	8246.50230446521	8212.390690088323	7825.084470307809	7567.492157951288	6924.940438282838	9638.704190443914	9743.505344862851	9261.073287210571	8000.180417928228	7962.0545453756695	7972.169296662218	0.35892465620043124	0.04772275822809326	7.521037541144065	5.434324127326936e-14	3.049783714022875e-12	vinculin [Source:HGNC Symbol;Acc:HGNC:12665]	protein_coding	10	73995193	74121363	41.45
HIF1B_hypoxia_vs_Control_hypoxia	ENSG00000107798	LIPA	1747.242180217962	1602.6714848852735	1579.2629685163745	1377.0034705304322	1940.6374349209987	1862.1712243717695	1819.0320013863197	1683.875143023593	1669.4439199569915	1616.71761799762	1601.923947853567	1622.1754001702175	1463.51831637314	2227.1146132114004	2206.0790299044793	2138.214009578744	1693.9580096115412	1642.3490881211749	1704.2115635096807	0.48386436123604315	0.06436006033193672	7.5180843327447935	5.558464624205145e-14	3.107725033502967e-12	lipase A, lysosomal acid type [Source:HGNC Symbol;Acc:HGNC:6617]	protein_coding	10	89213569	89414557	41.43
HIF1B_hypoxia_vs_Control_hypoxia	ENSG00000115758	ODC1	10482.600163083678	10385.235168785879	10692.819010818146	9304.715315155325	13085.974652688323	12641.53080387915	10603.270598316341	11711.509303032486	10597.169071546456	10292.997080785684	8767.662878887404	8388.769789177722	7705.666528544469	14133.670584009109	13270.165361462743	12334.408731495283	8846.901575351723	8394.736921988442	7529.599559581507	0.6761587511368465	0.09003761918256992	7.509736011186554	5.924671520446582e-14	3.300064226669722e-12	ornithine decarboxylase 1 [Source:HGNC Symbol;Acc:HGNC:8109]	protein_coding	2	10439968	10448327	45.53
HIF1B_hypoxia_vs_Control_hypoxia	ENSG00000123095	BHLHE41	332.4295395074188	268.9976361092079	275.70410192118544	383.5104662691711	221.50074079885226	235.9720758459692	229.68174210595646	360.8577192650199	414.045071241369	375.0490128705132	370.4500228340761	439.83529138800714	490.45272215112607	182.91966613848976	166.8838878297489	182.0280329224087	357.17005368812244	520.7319364717108	507.94153128260405	-1.2916219742173625	0.17208009232018961	-7.505934921362316	6.099171462245823e-14	3.38458499949701e-12	basic helix-loop-helix family member e41 [Source:HGNC Symbol;Acc:HGNC:16617]	protein_coding	12	26120030	26125037	48.58
HIF1B_hypoxia_vs_Control_hypoxia	ENSG00000124839	RAB17	731.6985823230028	567.048621642773	589.4302121767687	558.0262285095821	503.5754378612789	542.0917332190348	532.2248127038214	556.8635079889729	605.7745120331982	614.9466855398323	991.7540460911529	963.2784396099006	995.9463547363989	641.2189056609992	612.3550228587276	546.2422688695789	1114.8499139032758	1251.4249238103173	983.5228545984381	-0.7134748556405408	0.095144292897132	-7.498871807391903	6.436944023166874e-14	3.5587446658935966e-12	RAB17, member RAS oncogene family [Source:HGNC Symbol;Acc:HGNC:16523]	protein_coding	2	237574322	237601614	52.74
HIF1B_hypoxia_vs_Control_hypoxia	ENSG00000131069	ACSS2	730.989150941436	588.3497504498195	604.7736326312796	491.1529619044643	744.8095840753404	790.0705125979264	776.9503398755271	681.1934273720713	872.4553446786283	736.2495821167923	543.7355200297178	582.027952917047	535.9418978194619	873.878838204183	1256.6804978068917	1067.4725380410532	707.2456804693032	689.7103674385693	615.1062885177723	0.9467171216519967	0.12800370832668903	7.396013240771121	1.4033401939577036e-13	7.729805690569989e-12	acyl-CoA synthetase short chain family member 2 [Source:HGNC Symbol;Acc:HGNC:15814]	protein_coding	20	34872146	34927962	45.42
HIF1B_hypoxia_vs_Control_hypoxia	ENSG00000111832	RWDD1	4790.220464942587	4472.260773380284	4635.3530887993575	4182.152495473112	5295.6202629746995	5398.239971868863	4758.0387138067545	5090.678799671804	5019.54356659562	4750.600120813217	4139.901524069846	3996.0860080259804	4054.4113342450864	5769.387959722851	5622.293327928223	5210.480836730459	4770.459840849881	4504.528339845159	4553.931404165357	0.44557816618159096	0.06026757228545619	7.3933319243575735	1.431944220849863e-13	7.858256255527365e-12	RWD domain containing 1 [Source:HGNC Symbol;Acc:HGNC:20993]	protein_coding	6	116571409	116597675	36.37
HIF1B_hypoxia_vs_Control_hypoxia	ENSG00000161638	ITGA5	1039.0863165139726	618.5474514832791	594.3858238843712	697.8416601127615	717.3711842830455	634.8732291043666	651.4485777707902	618.61830693554	531.6598897380455	522.7545245477561	1692.6297554207151	1984.1828815533304	1924.7281688547582	1025.8988692368735	847.6560488543945	1170.776577532068	1354.9278529119542	1456.2938147760467	1658.959080251411	-0.8847189950439013	0.1197722317235644	-7.3866787177001285	1.5054176149440123e-13	8.231092194649763e-12	integrin subunit alpha 5 [Source:HGNC Symbol;Acc:HGNC:6141]	protein_coding	12	54395261	54419266	52.45
HIF1B_hypoxia_vs_Control_hypoxia	ENSG00000169884	WNT10B	628.51543059827	521.8040850312022	482.19423289800767	490.3932850819011	544.8273622155002	562.2805156043523	459.6224855120734	477.3381316846767	541.5902454773682	446.0277474379301	929.4185712358734	864.7133939477933	918.3983714631446	535.1637569573032	550.8674285566024	484.73094735679285	917.3083542428615	842.3345364294614	744.2642996360155	-0.7850947872982518	0.10657770655027862	-7.36640722258251	1.7528783316570162e-13	9.54901338769346e-12	Wnt family member 10B [Source:HGNC Symbol;Acc:HGNC:12775]	protein_coding	12	48965340	48971735	55.74
HIF1B_hypoxia_vs_Control_hypoxia	ENSG00000111845	PAK1IP1	2113.9036099598343	2368.0811017643673	2318.4703842250615	2344.3953960823055	2321.5765914511344	2566.634590742451	2237.6856157000416	2423.123478604165	2423.821114235836	2380.826420467981	1722.3146813547532	1607.7440832362336	1565.6515368412888	2268.8218774636325	2129.002705148198	2212.8829749462416	1728.9795520656103	1702.1016927724208	1728.1511821752933	0.4298486637395013	0.058404364200712496	7.359872324990697	1.8408621184936687e-13	9.991715848991913e-12	PAK1 interacting protein 1 [Source:HGNC Symbol;Acc:HGNC:20882]	protein_coding	6	10694972	10709782	40.66
HIF1B_hypoxia_vs_Control_hypoxia	ENSG00000116717	GADD45A	381.5725517021645	408.2714481591479	408.8106361435819	430.66058657103196	415.2252715958603	412.00472562280413	419.7167992860687	357.9296228323367	364.25967617204185	408.8154279427295	268.5993775656888	296.2271665959391	328.6416934471813	473.30850973807156	511.948794547673	501.1869409619704	284.2231516658359	269.85904628714735	308.6170555038504	0.7451954247684114	0.10181240998160948	7.319298550176909	2.4927047208505326e-13	1.348054713035968e-11	growth arrest and DNA damage inducible alpha [Source:HGNC Symbol;Acc:HGNC:4095]	protein_coding	1	67685201	67688334	52.65
HIF1B_hypoxia_vs_Control_hypoxia	ENSG00000007264	MATK	2701.9378958867187	2299.314805302826	2353.2991496317777	2353.405336595734	2252.524837490717	2046.9567141469531	2096.3716577956507	2447.494898771544	2335.2729550567065	2440.010469348257	3706.430816652096	3476.3116654964892	3416.16759302217	2564.876115708789	2670.4527439303224	2369.138198083643	3417.2574705283596	3396.135864739773	2993.4608336591323	-0.4781743115405411	0.06535136528986593	-7.316975084140925	2.5362291988451593e-13	1.366623211783522e-11	megakaryocyte-associated tyrosine kinase [Source:HGNC Symbol;Acc:HGNC:6906]	protein_coding	19	3777970	3802129	54.4
HIF1B_hypoxia_vs_Control_hypoxia	ENSG00000180448	ARHGAP45	666.374245654883	472.46872909083356	393.5301377484123	500.18331368173205	472.2888739944596	332.21171890028825	535.3315801043242	415.85997112906335	441.4729183995571	465.709482724387	925.3515201866694	1057.6541772029645	1454.5592571912978	444.96544611843564	470.58499628542097	493.6951250026386	934.0673839552413	978.9567637464529	1205.845026325716	-1.2832564353695242	0.17543455873481906	-7.3147300316652615	2.578993576458043e-13	1.3846495476203617e-11	Rho GTPase activating protein 45 [Source:HGNC Symbol;Acc:HGNC:17102]	protein_coding	19	1065923	1086628	61.63
HIF1B_hypoxia_vs_Control_hypoxia	ENSG00000155660	PDIA4	6984.160010916329	7091.185195136243	7043.380044708391	7106.766440445117	6455.515340851562	6405.1681233254085	6265.1909566927925	6812.023042174949	7286.204330360459	7190.894354710189	7682.674502163371	7598.003777769883	7725.651761088583	5936.090074315101	6368.762815655034	6487.856066604492	7333.9171534482	7513.947913922097	7411.648303122047	-0.2900565608586382	0.03965864699468057	-7.313828958853376	2.596355945276739e-13	1.3889570366243043e-11	protein disulfide isomerase family A member 4 [Source:HGNC Symbol;Acc:HGNC:30167]	protein_coding	7	149003062	149028662	50.88
HIF1B_hypoxia_vs_Control_hypoxia	ENSG00000141510	TP53	3540.1487434729124	3716.92581314672	3927.0130435808474	3829.1521345015544	3336.4468743812636	3208.1918152025046	3142.4113928964152	3207.7776565467075	3361.2608325805722	3194.737293109898	3958.9751699922253	4249.242963024304	4380.519155651322	3015.712544975236	3169.8001080252548	3390.271898539435	3556.952307933322	3474.7410997312077	3602.545278693636	-0.3930402080468481	0.053874572977812334	-7.295467719228466	2.9762332979384335e-13	1.5864710253383648e-11	tumor protein p53 [Source:HGNC Symbol;Acc:HGNC:11998]	protein_coding	17	7661779	7687538	48.85
HIF1B_hypoxia_vs_Control_hypoxia	ENSG00000155090	KLF10	1478.2365559959148	1136.0465712531393	1176.9281544621554	1104.72751315806	1156.2731190759398	1187.0937835551113	1032.8902946477751	1258.33760614178	1198.9857374704447	1072.6755327445514	2098.1011074147395	2131.929459817092	2086.748231092002	1423.7533778632942	1462.2910484529343	1467.0520219994135	1877.0578623474134	1743.9262074442838	1993.4403789863393	-0.5368323196533619	0.07375123815549568	-7.278960097205623	3.3640315813187817e-13	1.7867813456204615e-11	KLF transcription factor 10 [Source:HGNC Symbol;Acc:HGNC:11810]	protein_coding	8	102648784	102655725	47.85
HIF1B_hypoxia_vs_Control_hypoxia	ENSG00000117000	RLF	997.7308640227251	841.7322444630968	873.0927298178133	864.9607284440369	846.4900087901377	897.5531822649984	759.560342759598	918.768799244135	917.1595106582821	842.7467849413117	1360.5593591293737	1303.57236303796	1048.6616427658494	752.0807555266001	744.9360301626076	768.1043454071864	1311.9301144111332	1374.8353017515315	1532.4113088334004	-0.7174925254019033	0.09940669691222853	-7.217748378013361	5.285539858552036e-13	2.797386077451455e-11	RLF zinc finger [Source:HGNC Symbol;Acc:HGNC:10025]	protein_coding	1	40161387	40240921	39.69
HIF1B_hypoxia_vs_Control_hypoxia	ENSG00000125266	EFNB2	211.21400773810262	261.62779242267106	271.3505689782095	260.04776855889224	149.69262719762713	149.6926741132095	157.59074039616308	188.8044153200689	247.5043590857591	205.22692490174288	243.42167408463158	278.3471152414612	276.5906846297256	145.8558639881817	115.25591351389777	127.23957169826807	226.71302984245284	240.15052675205487	256.7398885608301	-1.0588804912251295	0.14678677466993612	-7.2137322562344055	5.443874649117268e-13	2.870968219208227e-11	ephrin B2 [Source:HGNC Symbol;Acc:HGNC:3227]	protein_coding	13	106489745	106535662	41.29
HIF1B_hypoxia_vs_Control_hypoxia	ENSG00000178802	MPI	1109.133836895274	717.5808439576214	879.6584622599541	809.8097472810085	999.4393951872894	748.8823289715228	786.39085601065	914.1322899850788	821.7991397933279	885.0461178471814	1763.0171870471247	1711.3697869082205	1661.235483822799	956.5734590682821	1088.882432568029	954.9556094867683	1486.1638086328735	1490.6295034451377	1288.8426118420632	-0.7725560279130994	0.10714657243096133	-7.210272903604892	5.583985115437408e-13	2.9344532380489444e-11	mannose phosphate isomerase [Source:HGNC Symbol;Acc:HGNC:7216]	protein_coding	15	74890005	74902219	51.86
HIF1B_hypoxia_vs_Control_hypoxia	ENSG00000124203	ZNF831	1289.7423214625837	1120.3825297697356	1122.2599985432075	1244.9527175841974	818.9324535170325	769.9370292579786	1058.8100492525748	1089.9284612507831	1252.357518033059	1274.7110078353148	1520.8348100228197	1755.15790917703	1703.7605884003497	740.5097168237926	831.4018434932104	1010.5203082564877	1789.7971120928019	1876.6558270110947	2234.451906005038	-0.9465645095933513	0.13132224268290704	-7.207952668604223	5.679936454892253e-13	2.974366723843577e-11	zinc finger protein 831 [Source:HGNC Symbol;Acc:HGNC:16167]	protein_coding	20	59123381	59259113	45.12
HIF1B_hypoxia_vs_Control_hypoxia	ENSG00000164105	SAP30	1407.4727618697682	1118.8018898243017	1104.4637736740874	963.5462367274714	1132.4323796612691	1139.2083935953865	928.738898559347	1119.0473320857338	1121.4582537327194	1147.8680510893462	2014.573327735968	2161.557348950119	2030.5441446482412	1189.8501370275974	1373.0548689194702	1377.7994933825958	1667.287879207162	1824.2703092297932	1920.0069956052198	-0.6532294766018835	0.09072379257346473	-7.200200279027386	6.012418054350883e-13	3.137427414186187e-11	Sin3A associated protein 30 [Source:HGNC Symbol;Acc:HGNC:10532]	protein_coding	4	173369969	173377532	42.24
HIF1B_hypoxia_vs_Control_hypoxia	ENSG00000116685	KIAA2013	3524.4518163478947	2893.1790025647797	3003.7941770670145	2783.189029261406	2999.036557271246	2802.8122804195586	2713.326437462736	3147.44085111864	2863.0776982081375	2870.846630730095	4790.481163947633	4818.634607631984	4316.141160120485	3360.842587112171	3333.7426342654344	3252.2827961321414	4742.775192138116	4618.961800139947	4129.568088670578	-0.48663639801926195	0.06760174491946788	-7.1985774716167255	6.0843973101655e-13	3.16388660128606e-11	KIAA2013 [Source:HGNC Symbol;Acc:HGNC:28513]	protein_coding	1	11919591	11926428	55.79
HIF1B_hypoxia_vs_Control_hypoxia	ENSG00000108515	ENO3	2378.4615252774856	2245.2066223285997	2225.0652978538596	2296.8732294947417	2652.9611683171975	2441.9313186423983	2917.658953215455	1787.8899552113812	1910.7295836628964	2075.228104836582	2186.913717333875	2141.9544603645295	2296.1847983265543	2976.32599864838	3401.1212921998945	3293.658256645857	1898.9286085411472	2083.060356961924	1980.6157324094702	0.548343709403318	0.07620642453254338	7.195505008493765	6.223000221402333e-13	3.2246849927768465e-11	enolase 3 [Source:HGNC Symbol;Acc:HGNC:3354]	protein_coding	17	4948092	4957131	58.22
HIF1B_hypoxia_vs_Control_hypoxia	ENSG00000266066	POLRMTP1	364.6487220703496	311.4326674407845	368.532732413292	363.30329071509084	329.1012178830122	335.3064676279824	326.6639096977484	303.95069263420856	306.4722078206866	341.7371020920983	422.87207519845487	495.2365146141936	495.79300280161095	295.9760912373172	266.58443289887435	240.14796477244238	465.9087176026349	466.73768307747326	427.9202267383873	-0.8210600927274194	0.11424998629416068	-7.186522461485703	6.646236050819624e-13	3.432042449576022e-11	RNA polymerase mitochondrial pseudogene 1 [Source:HGNC Symbol;Acc:HGNC:28865]	processed_pseudogene	17	62136972	62140639	66.17
HIF1B_hypoxia_vs_Control_hypoxia	ENSG00000135750	KCNK1	986.2524308914528	924.321371289062	837.9203756567769	796.6186444070722	717.9613399177199	786.141944974005	736.9671754872559	899.8514050965088	892.3420174871017	895.12701403723	1333.3964235189512	1277.5920502667868	1271.7420663155153	924.7740144038047	937.5502296517841	854.3188991197505	1284.473250353479	1187.089728933317	1194.355805130031	-0.5141675988628428	0.07172694499529489	-7.168402319331611	7.587804277835756e-13	3.9046998346011546e-11	potassium two pore domain channel subfamily K member 1 [Source:HGNC Symbol;Acc:HGNC:6272]	protein_coding	1	233614106	233672514	42.07
HIF1B_hypoxia_vs_Control_hypoxia	ENSG00000106366	SERPINE1	152.36497149035026	91.89292478461563	107.15622471319305	144.60065375770674	87.66585038106712	125.33280564751072	83.82344269651519	91.17051735802936	103.28054272973822	96.05202877809784	276.5869307578285	301.78055487611994	275.7154973159733	83.62731364294866	124.40538283328061	100.97647061789235	205.0638887973459	240.5459189685347	202.8925381699068	-1.4483870049715097	0.20252990433924764	-7.151472320578346	8.585203368676932e-13	4.402729120653908e-11	serpin family E member 1 [Source:HGNC Symbol;Acc:HGNC:8583]	protein_coding	7	101127104	101139247	50.41
HIF1B_hypoxia_vs_Control_hypoxia	ENSG00000170153	RNF150	173.02100692628014	188.54447012104183	215.50127104664688	180.76491146336127	126.19647855112258	151.9866226757045	117.38383826829572	153.58502134288412	186.22542813874622	183.37328763970535	231.28127144927512	263.3055175304932	211.94383391724	87.62092204895808	76.356273165162	126.4377914898586	206.14052485287706	210.22137830735875	197.50928266431103	-1.3120151576408596	0.183489042056108	-7.150373357116696	8.654219211445017e-13	4.4228710691618664e-11	ring finger protein 150 [Source:HGNC Symbol;Acc:HGNC:23138]	protein_coding	4	140859807	141212877	38.46
HIF1B_hypoxia_vs_Control_hypoxia	ENSG00000175130	MARCKSL1	3725.3690882527767	4119.8829743006445	4071.4239043743196	4255.151410168487	3222.8861640801756	3189.617906363865	3129.9789930993006	3703.2775785860886	3891.1322082669303	4004.950045429101	3796.908416836272	4218.323049725146	4835.465258121692	2684.2260590387546	2778.3357263534613	3143.862596132004	3745.499558459897	4181.695312607358	4084.0264266064833	-0.5768941427109793	0.081099306122044093	-7.11342883554179	1.1319486438146595e-12	5.7651850105519234e-11	MARCKS like 1 [Source:HGNC Symbol;Acc:HGNC:7142]	protein_coding	1	32333839	32336233	63.72
HIF1B_hypoxia_vs_Control_hypoxia	ENSG00000291152	SBDSP1	905.5247616145598	917.9244254883375	933.3674683107198	940.7946603799195	1092.8077559760898	1039.9821855811194	1138.2426282472888	1008.7516761106449	996.9058205942374	1001.8005377669564	654.8853471318859	675.4101850418626	721.0598266720872	897.5127490652077	993.5476821208068	1046.1219688562535	740.9941245872391	790.325889275068	709.0107778563523	0.5255902411625407	0.07427176658985783	7.076581927355321	1.4775341817757164e-12	7.499620597736674e-11	SBDS pseudogene 1 [Source:NCBI gene (formerly Entrezgene);Acc:155370]	lncRNA	7	72829425	72837399	42.88
HIF1B_hypoxia_vs_Control_hypoxia	ENSG00000107077	KDM4C	496.8177939957115	379.51775322021734	444.90894473411754	427.86272274474584	440.2172880969747	436.98346276110715	448.6112111421626	458.02669694095835	452.380736206294	383.3665042557755	638.3731969379046	708.8445726598989	643.6801662356977	409.3380035679464	428.6843116328693	401.7150631113938	593.8003599516395	643.5407306135507	602.8685671095529	-0.6839800377565269	0.0967065334158482	-7.072738661982033	1.5190540959422148e-12	7.68414031117436e-11	lysine demethylase 4C [Source:HGNC Symbol;Acc:HGNC:17071]	protein_coding	9	6720863	7175648	40.37
HIF1B_hypoxia_vs_Control_hypoxia	ENSG00000171631	P2RY6	1832.3572339125799	1690.8822348835213	1722.2583410687816	1623.0600587709218	1588.4398638398795	1427.8951874465133	1630.6515391823616	1689.7883284824045	1705.899922798081	1592.0503083328404	2315.8951018444327	2357.7187265810444	2212.528839674925	1559.8807326117571	1701.4485979435328	1760.0093218941026	2194.222762825828	2068.6817375567953	2141.1186046887133	-0.45438979768712856	0.06425865724119498	-7.071261946566604	1.5353100683239867e-12	7.740044520716722e-11	pyrimidinergic receptor P2Y6 [Source:HGNC Symbol;Acc:HGNC:8543]	protein_coding	11	73264498	73305103	51.57
HIF1B_hypoxia_vs_Control_hypoxia	ENSG00000176393	RNPEP	4186.397801431224	4049.290033602668	4193.710403833758	4080.2774214447604	3642.9148832109754	3537.3969621974943	3569.814325751639	4079.786209639651	4087.8546028742635	4249.992300500613	4806.932914288903	4850.352348384227	4651.724850501831	3804.297791752243	3907.131880540542	4062.7901591398568	4681.08223182506	4615.282651034678	4484.528455238867	-0.2818465579457029	0.039906371947792334	-7.062695609473839	1.6330319116618191e-12	8.204881956160329e-11	arginyl aminopeptidase [Source:HGNC Symbol;Acc:HGNC:10078]	protein_coding	1	201982372	202006147	48.75
HIF1B_hypoxia_vs_Control_hypoxia	ENSG00000184588	PDE4B	526.7331063578073	586.7486264898922	597.0117151210773	581.6535562334116	346.6307661787194	408.0517922809196	370.00510680192633	559.9289701993869	486.6505203434301	524.335739577157	672.6125801866731	754.1032489703158	577.9665636500624	374.65135465338477	380.32267914338684	277.7925328477136	757.819577689992	591.4208917176106	633.4896923554709	-0.9616593241577004	0.13619937729076614	-7.06067342807813	1.656975984097072e-12	8.297153816663858e-11	phosphodiesterase 4B [Source:HGNC Symbol;Acc:HGNC:8781]	protein_coding	1	65792514	66374579	37.45
HIF1B_hypoxia_vs_Control_hypoxia	ENSG00000163659	TIPARP	1119.9159270396124	1176.857593057243	1142.1008954978706	1168.9129183135299	828.5682158244762	840.3226586732162	865.939482577966	1231.8410201829442	1052.373853455216	1213.9701158130235	1412.8937635915422	1318.5285532013122	1172.6790963672722	893.3961553681378	828.9857836369362	806.6026609846039	1506.3470446108909	1426.0934789776707	1272.07339657917	-0.6322253704362296	0.08966386295527426	-7.051061036167866	1.7755858258778773e-12	8.86124577263617e-11	TCDD inducible poly(ADP-ribose) polymerase [Source:HGNC Symbol;Acc:HGNC:23696]	protein_coding	3	156673235	156706770	38.27
HIF1B_hypoxia_vs_Control_hypoxia	ENSG00000110080	ST3GAL4	1888.0518744658698	1779.6377223465056	1730.7647378961212	1776.5930408595505	1876.5990557630032	1882.0172764893387	1881.5534736111085	1814.5939328155187	1732.9236590747605	1804.3717153592663	1774.8897239703829	1773.6197637566258	1731.7242484684266	2404.722922186954	2291.4997438931105	2341.6995995934735	1902.432896005704	1860.0526632790456	1625.237565016761	0.41232038647740915	0.058526434485141623	7.045028286869019	1.8542383436940292e-12	9.222820283417259e-11	ST3 beta-galactoside alpha-2,3-sialyltransferase 4 [Source:HGNC Symbol;Acc:HGNC:10864]	protein_coding	11	126355640	126440344	52.01
HIF1B_hypoxia_vs_Control_hypoxia	ENSG00000115548	KDM3A	1213.1309985653945	820.3107162856045	725.4727919889134	1079.1307453910347	661.2292177035365	857.9758580087266	779.8414084150638	738.4897272315094	743.4123096504977	863.6109683184875	1902.0158092913632	2035.6564603222635	1791.4328989868861	875.7342339594613	1130.1753350878892	903.4579523405588	1786.8121609579646	2033.8854804475814	2107.7138997897573	-0.9761188400355878	0.13858719662182617	-7.043355113814737	1.8766512941074973e-12	9.272278420586943e-11	lysine demethylase 3A [Source:HGNC Symbol;Acc:HGNC:20815]	protein_coding	2	86440647	86492716	40.15
HIF1B_hypoxia_vs_Control_hypoxia	ENSG00000186854	TRABD2A	4176.992053694735	4122.271523241654	4132.289185458214	4115.926489645378	4565.858907694299	4747.563277992017	4683.142229469371	4112.720873590378	4253.023105370419	4175.9597070661075	3794.9453543440554	3714.2392235823513	3692.350507692037	4581.302824828176	4359.005062872482	4497.893987858337	3949.239939298137	3792.124545070171	3896.000221431636	0.2603619248159302	0.03696373771511309	7.0437120515947695	1.8718477521289976e-12	9.272278420586943e-11	TraB domain containing 2A [Source:HGNC Symbol;Acc:HGNC:27013]	protein_coding	2	84821650	84907008	45.98
HIF1B_hypoxia_vs_Control_hypoxia	ENSG00000164574	GALNT10	1223.3236147144228	943.0291676035745	1388.1903057363347	1024.7044835508104	1692.7433079500568	1967.4036653354335	1739.2419125219242	1442.5537897398926	1454.9217481277065	1544.7350195899821	669.97136660994	797.533781760298	606.4759031965781	1241.9840311653547	1371.765026156144	1341.4411843921596	1051.4879594801732	861.6989624711409	879.9434494721055	0.928845455576837	0.13202791148544837	7.035220394887568	1.9894628491469897e-12	9.79711638824968e-11	polypeptide N-acetylgalactosaminyltransferase 10 [Source:HGNC Symbol;Acc:HGNC:19873]	protein_coding	5	154190730	154420984	44.29
HIF1B_hypoxia_vs_Control_hypoxia	ENSG00000124766	SOX4	1312.8150107624583	1584.3664759952917	1393.2168241080458	1492.833653660645	1081.510546837814	1111.62273816613	1084.2653746987291	1337.1055127201178	1398.7596925791431	1412.6408220878652	1384.4834590067846	1539.8173000421307	1632.474023527221	917.7311528809166	1093.159558442081	1009.6364275767696	1314.1869666824791	1351.2586631801187	1491.6010015319678	-0.5857814889699787	0.08330383041863403	-7.031867394646798	2.037874385919468e-12	9.994854771547254e-11	SRY-box transcription factor 4 [Source:HGNC Symbol;Acc:HGNC:11200]	protein_coding	6	21593751	21598619	52.52
HIF1B_hypoxia_vs_Control_hypoxia	ENSG00000167397	VKORC1	3868.5235044870747	3013.6596411145197	2903.0728957716688	2824.769424746628	3038.402652497372	2490.2965132264912	2657.6639627627483	3142.19324164313	3027.3444285851165	2927.5754606793257	5971.66985673034	5766.176537743515	5436.415595453389	4096.341000715177	3761.2128665484734	3791.121303877062	5424.428990152641	4907.424522033082	4453.654186486663	-0.5612914708997879	0.07982513428706475	-7.031513017958584	2.043057995259794e-12	9.994854771547254e-11	vitamin K epoxide reductase complex subunit 1 [Source:HGNC Symbol;Acc:HGNC:23663]	protein_coding	16	31090842	31095980	55.01
HIF1B_hypoxia_vs_Control_hypoxia	ENSG00000108813	DLX4	331.746959961386	296.2728777348082	229.61513950705958	245.92369015202348	187.9300530751295	185.80384929393855	234.48472803495056	181.16310071653095	240.4112919022244	242.53502276118436	530.9870138880602	504.4675830692108	622.7173293839348	206.73306508888	238.86187124549855	307.6808535460186	476.69353817192035	524.1305991919589	515.0336725416153	-1.1377350016050793	0.1624834862848198	-7.002157743038122	2.5205005755756486e-12	1.2290126085233129e-10	distal-less homeobox 4 [Source:HGNC Symbol;Acc:HGNC:2917]	protein_coding	17	49968588	49974959	59.65
HIF1B_hypoxia_vs_Control_hypoxia	ENSG00000173548	SNX33	1034.1620744002116	676.0575014499033	778.3463079075303	862.3579852909837	821.268269600515	733.2570546442788	785.7862602489744	771.0696729729938	752.7683959687471	738.5709950339594	1477.2982531898026	1472.0580117108411	1486.085480311445	947.8267932857999	988.2577532966575	1072.8184283529554	1431.2274328104036	1400.5069795722413	1419.3557635557759	-0.5599386544827037	0.08008975019371002	-6.991389698786692	2.7217657000570346e-12	1.3228137088643209e-10	sorting nexin 33 [Source:HGNC Symbol;Acc:HGNC:28468]	protein_coding	15	75647912	75662301	56.21
HIF1B_hypoxia_vs_Control_hypoxia	ENSG00000229891	LINC01315	230.39412146837847	210.46920861529466	209.97597467047973	223.9746061553439	125.67632393360986	120.96705842416911	127.85074645061286	188.95783275958925	180.14869500473554	188.83681717230203	363.28376913138624	399.2293062689272	344.3617484729784	221.5408676723182	193.18649203640902	163.29431607206755	319.4789415154904	312.0533882128704	253.80809386222802	-0.9498733417225773	0.13596480007780584	-6.986170988219101	2.8248976322031942e-12	1.3684650679519838e-10	long intergenic non-protein coding RNA 1315 [Source:HGNC Symbol;Acc:HGNC:50513]	lncRNA	22	42364387	42369290	55.87
HIF1B_hypoxia_vs_Control_hypoxia	ENSG00000116761	CTH	882.4277769307184	807.5912258833649	772.8920039217319	635.4572460992063	880.3631359023351	892.9783373298642	943.8434808059519	810.6370875814958	876.3371646636294	802.0026789352074	800.6693311469437	845.2531478671856	752.0018703651739	1228.524954489947	1214.115868180617	1414.9947834439113	781.1043907094399	678.8198090169508	746.1134684099754	0.6821556008288663	0.09768560510177503	6.98317423655362	2.8858413522921285e-12	1.3934491101067707e-10	cystathionine gamma-lyase [Source:HGNC Symbol;Acc:HGNC:2501]	protein_coding	1	70411218	70439851	39.51
HIF1B_hypoxia_vs_Control_hypoxia	ENSG00000026025	VIM	38429.80772808506	36226.281012055384	35289.80306857506	35011.22172925509	36586.962425439306	35519.3506198206	32868.328284987	36856.1106969204	36568.98817695631	36978.91708237974	42292.18130092822	44740.37850759941	46590.58690574892	32769.927142374385	34104.186790604064	36775.064066532344	43060.77368563223	44066.1235468653	45431.35406285732	-0.3662990643887234	0.0525660056524363	-6.968364056623853	3.2064760598942373e-12	1.5432592868202944e-10	vimentin [Source:HGNC Symbol;Acc:HGNC:12692]	protein_coding	10	17228241	17237593	46.3
HIF1B_hypoxia_vs_Control_hypoxia	ENSG00000131473	ACLY	15029.20979541199	14527.706922089445	15883.582713096237	14883.811159697285	15290.863390377197	15189.958976858483	15038.061500202615	14486.779115374697	15101.241664278275	14474.63381316427	14281.939205152683	13819.366874109332	12644.114670596264	16704.236543248597	17963.22177840033	17696.239238434166	13620.987078010734	14549.639390362501	14369.39228396273	0.3617308064989633	0.05200917896392489	6.955133953371394	3.522271951050376e-12	1.6897815630974578e-10	ATP citrate lyase [Source:HGNC Symbol;Acc:HGNC:115]	protein_coding	17	41866917	41930542	49.89
HIF1B_hypoxia_vs_Control_hypoxia	ENSG00000031698	SARS1	5126.306644871845	4525.722130034922	4503.76066717849	4308.88314731136	4909.822336930315	4990.476344106156	4614.927803837498	4903.019170435559	4654.225532176902	4791.907493349908	5327.850491925438	5122.832183469708	5295.636109482426	6314.613376663629	6623.846629345612	6803.470852735514	5064.639728348296	4768.367643794241	4749.517966567221	0.3274500403510527	0.04709058434970416	6.953620237951238	3.560292282798134e-12	1.702529480057037e-10	seryl-tRNA synthetase 1 [Source:HGNC Symbol;Acc:HGNC:10537]	protein_coding	1	109213918	109238182	43.12
HIF1B_hypoxia_vs_Control_hypoxia	ENSG00000144959	NCEH1	1316.8761215480117	1375.738783510932	1402.4507285579825	1289.9000758809082	1606.4550895723578	1626.2776515917833	1482.490283273227	1455.2365001889427	1394.4985922019982	1269.0319233579783	1055.4940112933045	1009.8720804359108	871.3952248633979	1553.4180532779633	1543.101288576026	1344.720461180168	1166.0078294010953	1159.4002834971407	1098.281327203095	0.5922027174661314	0.08519595811347459	6.951065878939492	3.6253651025678077e-12	1.7280906988906548e-10	neutral cholesterol ester hydrolase 1 [Source:HGNC Symbol;Acc:HGNC:29260]	protein_coding	3	172630249	172711218	41.72
HIF1B_hypoxia_vs_Control_hypoxia	ENSG00000125089	SH3TC1	320.81410039075064	243.73581276350146	254.5861186521385	297.80848231514557	322.933491935893	280.7585817935356	458.10366916681465	253.38738933196447	293.7551201263202	221.8452795703607	239.1860644708992	268.13781711955073	250.73646641583048	559.3334268312237	583.1487981957828	619.967949666027	222.06137812950783	169.97656321492414	235.1913973340911	1.216319475688875	0.17537579236816617	6.9355038073638875	4.047759946828515e-12	1.923267921061779e-10	SH3 domain and tetratricopeptide repeats 1 [Source:HGNC Symbol;Acc:HGNC:26009]	protein_coding	4	8182072	8241803	57.48
HIF1B_hypoxia_vs_Control_hypoxia	ENSG00000124107	SLPI	643.4312337023119	480.5053607945213	550.2657715301212	454.4371705910534	446.45843479976753	367.49840422295824	375.1968042505459	492.8360992405438	434.08753856910226	531.5776156245007	982.7852880825179	951.3669176063236	1066.7987186802936	552.8182046901708	631.8422085035417	640.0408591660157	895.0597950832229	868.3088248917742	859.8781903146405	-0.71082515406927	0.10254067996201498	-6.932128344892847	4.145555760141905e-12	1.9634619511092487e-10	secretory leukocyte peptidase inhibitor [Source:HGNC Symbol;Acc:HGNC:11092]	protein_coding	20	45252239	45254564	51.29
HIF1B_hypoxia_vs_Control_hypoxia	ENSG00000188064	WNT7B	2016.1226933039043	1985.8721882595273	1987.7067510021384	2065.3825505681975	1684.440409761205	1757.279014344853	1665.1534139068253	1912.0988375278591	1893.8219729134062	1886.091456890958	2361.4037360776047	2537.3067323485006	2337.0791847282085	1672.222467279006	1882.800971678233	1892.1489501220462	2252.1572671083745	2348.4527977877456	2168.789777165587	-0.4081639053475462	0.058989756443332576	-6.919233608629006	4.540935159352919e-12	2.1438980219014799e-10	Wnt family member 7B [Source:HGNC Symbol;Acc:HGNC:12787]	protein_coding	22	45920366	45977162	60.21
HIF1B_hypoxia_vs_Control_hypoxia	ENSG00000165124	SVEP1	1290.108380797107	1278.1250775883118	1448.9542422595596	1403.846422682087	925.1120723550988	978.6091256232522	1124.4860947637123	1367.5471230404328	1560.8590036314347	1399.8754909662616	1344.462697515474	1569.900900373512	1438.5880291262167	773.9301980971452	880.4898653224551	806.739657973795	1324.3470466886104	1741.1038393549593	1854.973966985606	-0.8205750642481174	0.11862837425213851	-6.917190507087515	4.606883907148825e-12	2.1681511856682698e-10	sushi, von Willebrand factor type A, EGF and pentraxin domain containing 1 [Source:HGNC Symbol;Acc:HGNC:15985]	protein_coding	9	110365248	110579880	37.88
HIF1B_hypoxia_vs_Control_hypoxia	ENSG00000146648	EGFR	6089.123089521871	5452.570493484865	6393.477532566729	6107.463798295468	5136.768060123533	5614.088482317457	5997.130804277634	5229.163606102889	5790.265414030021	5608.04716632851	6799.317207954367	7738.188702372622	6735.559210974115	3977.05132889653	4419.474209798319	4544.636378229102	6693.949793041653	8112.202007460256	9254.861415139621	-0.7169626950771661	0.10386656544251933	-6.90272843838222	5.101309379706513e-12	2.393270444637075e-10	epidermal growth factor receptor [Source:HGNC Symbol;Acc:HGNC:3236]	protein_coding	7	55019017	55211628	44.57
HIF1B_hypoxia_vs_Control_hypoxia	ENSG00000095794	CREM	1835.9691620502506	1563.74226044053	1598.351564470265	1478.2353883180738	2006.2414141062739	1825.69722672426	1763.2985703605088	1842.490541354541	1882.9691865989842	1879.750555798946	1689.038976271734	1630.4852320141015	1567.7013003527095	2492.594813370571	2375.623275277372	2053.3068244857313	1837.1248672348577	1814.6863599605194	1746.1065597645334	0.49975840989189124	0.07249945133227473	6.8932716138972046	5.452362589001279e-12	2.549922529044875e-10	cAMP responsive element modulator [Source:HGNC Symbol;Acc:HGNC:2352]	protein_coding	10	35126791	35212958	39.22
HIF1B_hypoxia_vs_Control_hypoxia	ENSG00000029725	RABEP1	2378.215055933582	2424.5904887433185	2652.3691683591956	2440.779453948387	2734.2492820535713	2942.6752137776257	2688.415560095185	2181.620048942724	2028.1643933188402	1976.1487634937032	2187.257033100304	1848.3042727579775	2040.5568066087185	3021.772638146971	3017.4284663490266	2687.9659306745557	1932.2902206446734	2086.0157677160155	1917.267498073682	0.5242036415674517	0.07609938173191931	6.888408678720952	5.6419933475591716e-12	2.6303362089310346e-10	rabaptin, RAB GTPase binding effector protein 1 [Source:HGNC Symbol;Acc:HGNC:17677]	protein_coding	17	5282265	5386340	41.34
HIF1B_hypoxia_vs_Control_hypoxia	ENSG00000164543	STK17A	935.985730770705	905.2929410112846	971.4070996851265	849.9967896748243	1037.9070841384207	1068.2523215245417	927.5035851805859	974.35401677322875	941.5026118696538	932.1229347143415	788.1066893867134	760.7974352666662	688.7607726968587	1207.4649788994716	1222.2103694662715	1003.7178691963722	862.4482925695025	851.5802181641892	854.3171436546362	0.6150499039114433	0.0893819816912565	6.881139713773079	5.937558104380159e-12	2.759480129010679e-10	serine/threonine kinase 17a [Source:HGNC Symbol;Acc:HGNC:11395]	protein_coding	7	43582758	43650713	40.71
HIF1B_hypoxia_vs_Control_hypoxia	ENSG00000186834	HEXIM1	2488.2737995710027	2526.252108049037	2450.3410640010975	2684.578106447375	2329.10297999097	2130.9006561464116	2515.963487093191	2116.306521716095	2326.0463484927327	2285.8793023612884	2778.5544923867324	3041.3434009077932	3457.5944934265144	1906.316802462629	1933.8277870291336	2226.8348373145027	2621.26171315384	2621.773053244222	2836.051238054486	-0.6114652879019704	0.088904187505392	-6.87780075449073	6.0783601677939556e-12	2.81611752072996e-10	HEXIM P-TEFb complex subunit 1 [Source:HGNC Symbol;Acc:HGNC:24953]	protein_coding	17	45148475	45152099	48.3
HIF1B_hypoxia_vs_Control_hypoxia	ENSG00000164649	CDCA7L	2944.550471911541	2641.7718982293927	2656.753703793295	2492.6219070871707	2645.0060814912727	2632.8286070363506	2496.421521289446	2757.237214737551	2705.5786493673713	2659.1523927468997	3636.791011781219	3644.9460261536224	3383.3394199133695	2729.9964701471777	2918.3252102666365	2752.4924483410555	3443.7998599614616	3476.440474135639	3328.4055979288055	-0.3441544795500033	0.05006442479484736	-6.874232171053001	6.232463265275761e-12	2.8785463876143205e-10	cell division cycle associated 7 like [Source:HGNC Symbol;Acc:HGNC:30777]	protein_coding	7	21900899	21945903	41.36
HIF1B_hypoxia_vs_Control_hypoxia	ENSG00000111276	CDKN1B	2764.848947573518	2497.421932590543	2352.696506431393	2418.998494775631	1968.3323730300876	2042.637031580128	1973.2141631497311	2532.5588517556403	2326.163114950236	2432.6985203984154	3836.4383384543244	3615.423651766743	3426.542579910294	2820.231460799512	2525.262666887638	2436.315819927996	3844.4545839558878	3360.7225976665163	3357.1683682926123	-0.48597841040445544	0.07078445976303281	-6.865608807800179	6.620827754884504e-12	3.0484504758712797e-10	cyclin dependent kinase inhibitor 1B [Source:HGNC Symbol;Acc:HGNC:1785]	protein_coding	12	12685498	12722369	42.64
HIF1B_hypoxia_vs_Control_hypoxia	ENSG00000205302	SNX2	3193.5713340362527	3113.680534972472	3255.038787644865	3288.7679006667845	3568.0301936084647	3575.9683942999277	3709.4637436370754	3484.717086824951	3517.9383958414014	3375.9809078910343	2645.102572647309	2726.3090234876613	2461.5796515352213	3323.427102108194	3359.3809903046126	3427.1908237999996	2978.981325909252	2700.62265720648	2972.103920266843	0.365808181562189	0.05330146213230029	6.863004633047617	6.7427038909017736e-12	3.094984329181826e-10	sorting nexin 2 [Source:HGNC Symbol;Acc:HGNC:11173]	protein_coding	5	122775079	122834543	35.79
HIF1B_hypoxia_vs_Control_hypoxia	ENSG00000139514	SLC7A1	6207.74959072688	4799.944013750814	5001.863836907095	4744.055027591293	5021.340445811055	5470.190649530668	5115.617849085142	5349.41648366034	5262.186271745917	4845.682597208831	8837.41679063893	8331.67598295383	7054.225698340658	5973.91791700303	5718.074142873574	5329.4485715945775	8528.810819582714	8201.366851973176	8154.2586828321955	-0.5101504200805498	0.07442030572455656	-6.854989577289721	7.131771880862157e-12	3.263498812682523e-10	solute carrier family 7 member 1 [Source:HGNC Symbol;Acc:HGNC:11057]	protein_coding	13	29509414	29595688	47.44
HIF1B_hypoxia_vs_Control_hypoxia	ENSG00000106105	GARS1	8804.670264479271	8081.805547772921	8348.738784543257	8050.664436900408	8862.877141967	9416.981064207586	8862.973004166382	9221.123152858372	9355.71726737226	8993.869359923914	7411.578970071311	7672.5379482307235	8499.754020438766	9936.73880481545	10692.426822130745	11357.812574492256	7423.424349596008	7813.228987701875	8481.812523437637	0.44081187437038016	0.06435959885151123	6.849201707851066	7.426322480960537e-12	3.3878609796578257e-10	glycyl-tRNA synthetase 1 [Source:HGNC Symbol;Acc:HGNC:4162]	protein_coding	7	30580533	30634033	38.92
HIF1B_hypoxia_vs_Control_hypoxia	ENSG00000204856	FAM216A	1122.6858827495773	919.1338031465339	780.001828129548	874.3014966382528	844.6900721592602	858.6080706537902	883.1254299577173	914.3319238426004	953.8203647342403	901.6809624344965	1683.8534967699322	1569.7859389595883	1536.327747079898	1163.7050796041615	1029.3130409565297	1163.7832782499268	1457.5402983892232	1320.1082384368874	1354.2348193498046	-0.5185392000490773	0.0757276210259554	-6.8474249292916465	7.519112592065811e-12	3.419701604562775e-10	family with sequence similarity 216 member A [Source:HGNC Symbol;Acc:HGNC:30180]	protein_coding	12	110468415	110490385	43.73
HIF1B_hypoxia_vs_Control_hypoxia	ENSG00000146278	PNRC1	1116.9756816801757	875.1405369840986	838.0263787208622	878.3580971299234	785.9192151218864	685.4843782606035	925.7270371160425	882.2613923593408	867.415412745394	895.4457675005034	1460.2856648502454	1584.4482977524158	1682.0005585472334	811.0372703138856	1052.8460327865553	970.443248640244	1519.2639138641698	1662.2143498000028	1729.244717749756	-0.731788995751638	0.10687913114710394	-6.8468838387583295	7.54759538288369e-12	3.422190199214824e-10	proline rich nuclear receptor coactivator 1 [Source:HGNC Symbol;Acc:HGNC:17278]	protein_coding	6	89080751	89085160	48.53
HIF1B_hypoxia_vs_Control_hypoxia	ENSG00000196923	PDLIM7	1815.54078148884	1918.8353431543806	1716.6006766061187	1950.0986288475526	2235.2110938296955	2072.4965769129176	2350.675901552621	1862.0049159247599	2011.4257826472453	1948.8650388917347	1203.0582741216683	1338.2097699263666	1498.8993476266335	1958.7526025244345	1977.773528764279	2236.637751879988	1357.3397687641643	1571.9664689179447	1470.8825959066153	0.6140742282112902	0.08993873959356798	6.827694394943534	8.629015813332664e-12	3.9006298837654527e-10	PDZ and LIM domain 7 [Source:HGNC Symbol;Acc:HGNC:22958]	protein_coding	5	177483394	177497606	60.73
HIF1B_hypoxia_vs_Control_hypoxia	ENSG00000162496	DHRS3	1226.7724298524197	1137.644422399856	1093.5772760107047	1140.374501053306	806.0460830144515	816.4178219834963	831.674261070265	951.4302263661314	867.2097143503152	948.4312939757449	1905.2618293165708	1770.3642865290744	1852.2659613122933	1145.3234082023137	1340.1398548772465	1329.903175471043	1501.3906322180692	1384.870879270542	1259.578109922132	-0.529666637917421	0.0778431593801721	-6.8042798125731725	1.0155598283131812e-11	4.576789626264737e-10	dehydrogenase/reductase 3 [Source:HGNC Symbol;Acc:HGNC:17693]	protein_coding	1	12567910	12618210	51.33
HIF1B_hypoxia_vs_Control_hypoxia	ENSG00000130766	SESN2	443.6790901021116	401.10364783717614	394.66206247772635	375.65750136385316	390.0771302048782	360.3599798442078	396.025519264521	368.2951111230541	391.7912167060016	423.3563435643603	425.6352903253535	447.2483056850731	427.1773949250401	588.6546118997431	775.4606536900977	775.037431694634	346.6755308658071	356.3201052581469	342.6857851083347	0.7241819043550531	0.10661079891241296	6.79276313227904	1.1000591831501488e-11	4.942622408401515e-10	sestrin 2 [Source:HGNC Symbol;Acc:HGNC:20746]	protein_coding	1	28259518	28282491	50.07
HIF1B_hypoxia_vs_Control_hypoxia	ENSG00000142627	EPHA2	2125.4844480717406	2000.1601071930704	2152.4805251625066	2147.377892475149	2316.858126530597	2231.2275314361727	2200.588519934536	2204.473212229673	2124.8053579048155	1999.0410160905528	1756.5427343149374	1846.6850277632766	1924.5735835805224	2322.240073494177	2543.5286125301623	2442.7534741845257	1955.8349426759173	2094.0623901476574	1995.4869376430825	0.4071359944098656	0.05997752217067855	6.788142952142557	1.1358607703471424e-11	5.088108848374308e-10	EPH receptor A2 [Source:HGNC Symbol;Acc:HGNC:3386]	protein_coding	1	16124337	16156069	57.33
HIF1B_hypoxia_vs_Control_hypoxia	ENSG00000171408	PDE7B	1193.0537342552855	1173.0229342730195	1129.1556015723752	1346.5220719390434	997.7485545920872	1010.2419030941601	1021.2666826215645	1142.346720695048	1130.3907020806923	1134.4059777895402	1410.5256206939882	1420.7927970353235	1372.0246052568339	1058.4987788910096	934.6367442331428	972.3946685460081	1373.3521265122968	1350.810694910303	1496.8300318587037	-0.5108545225118983	0.07526927043717886	-6.787026359426016	1.1446830130550386e-11	5.112229961007368e-10	phosphodiesterase 7B [Source:HGNC Symbol;Acc:HGNC:8792]	protein_coding	6	135851701	136195574	38.31
HIF1B_hypoxia_vs_Control_hypoxia	ENSG00000104331	BPNT2	5308.786868754819	3798.943273323983	4329.6161809608475	3829.5472137240404	4473.783926050374	4469.566430780151	4019.2565577574633	4580.016166170233	3984.4576584493125	4326.576730002534	7686.278350395432	7496.1344724539385	6324.102751704588	4821.618680362178	5175.9177621283525	4270.493969071799	7355.973319638001	7375.22204896093	7240.658145652577	-0.592078289190635	0.0874639220497038	-6.7694001745562025	1.2931740244353633e-11	5.747303280805659e-10	3'(2'), 5'-bisphosphate nucleotidase 2 [Source:HGNC Symbol;Acc:HGNC:26019]	protein_coding	8	56957931	56993867	38.23
HIF1B_hypoxia_vs_Control_hypoxia	ENSG00000180447	GAS1	2266.361608421122	2033.9891119337972	2012.4434203084531	2011.1583375956898	1595.7680754566063	1423.5673483023718	1560.8452816679205	2077.845069951781	2072.3468096645192	1968.5684983014419	3382.3437168547084	3176.645557827354	2770.096119161099	2264.6401762123824	1881.8395240779184	1723.4249678364488	3241.8993255406467	2950.1025949470004	2646.985015940059	-0.671631763626961	0.09921820225474828	-6.769239397247985	1.2946117530055781e-11	5.747303280805659e-10	growth arrest specific 1 [Source:HGNC Symbol;Acc:HGNC:4165]	protein_coding	9	86944362	86947506	59.68
HIF1B_hypoxia_vs_Control_hypoxia	ENSG00000172270	BSG	34297.42920248001	29505.532825318372	27782.64356721722	28327.102194552564	29998.7622670637	26538.60178253696	28342.036345462442	30416.861371276358	30940.497831498713	31276.167063048128	41993.146137225325	43955.92883138867	45202.82372654056	33510.03760426399	32904.39443011101	36176.617949971675	41394.96304950217	40201.93615314709	38885.67251451514	-0.3543425001150565	0.05235318221130689	-6.768308728299767	1.3029649428147885e-11	5.767171020696886e-10	basigin (Ok blood group) [Source:HGNC Symbol;Acc:HGNC:1116]	protein_coding	19	571277	583494	62.58
HIF1B_hypoxia_vs_Control_hypoxia	ENSG00000264717	NPY4R2	411.203695519093	439.59383438786153	365.9129266063817	533.7182289042421	237.629199724686	322.60844831940614	339.4388169584392	483.8461790314945	535.2975126274049	397.57748611774855	602.5996483260245	545.1874972507854	437.4695596849259	262.707439717553	191.12503234054006	241.70092623610083	490.4925435301959	489.7513448032517	485.0098947766325	-1.2024256232035593	0.1790150193543272	-6.716897987333564	1.8563382897490586e-11	8.192125532684866e-10	neuropeptide Y receptor Y4-2 [Source:HGNC Symbol;Acc:HGNC:52383]	protein_coding	10	47918662	47923524	52.56
HIF1B_hypoxia_vs_Control_hypoxia	ENSG00000244405	ETV5	1091.3137557986345	1034.212377514055	1024.830930960081	968.0596179989155	1187.8578456538226	1211.0981516220043	1202.2578314981226	1075.8880893882945	1386.6059943348241	1193.9812804954265	693.3728871668505	839.8145610568519	877.1895679184856	1402.8836989116219	1270.227734527159	1200.1001216195891	1019.204152287103	991.3060488903403	1064.7567125318717	0.6835717268503574	0.1018479464889284	6.711688850051252	1.9238459250425032e-11	8.464922070187014e-10	ETS variant transcription factor 5 [Source:HGNC Symbol;Acc:HGNC:3494]	protein_coding	3	186046314	186110318	42.69
HIF1B_hypoxia_vs_Control_hypoxia	ENSG00000164040	PGRMC2	3110.6789723920842	2728.527744311564	2858.4942352976386	2483.4500098065355	2706.43863929293	2971.610646593596	2842.9131424753296	2750.9983226785257	3030.666520846986	2712.0248843831237	3705.300715644994	3900.762849940938	3666.0651468966403	2740.0936049234056	2801.946449776776	2804.306820837768	3697.6989018670915	3625.4947957848094	3965.4280716988646	-0.43390574157892725	0.06465743609044636	-6.7108405129451185	1.9350651855219273e-11	8.489170925982921e-10	progesterone receptor membrane component 2 [Source:HGNC Symbol;Acc:HGNC:16089]	protein_coding	4	128269237	128288829	38.64
HIF1B_hypoxia_vs_Control_hypoxia	ENSG00000128965	CHAC1	167.22163853414528	55.71715844401401	71.78828924121703	79.91441784971076	101.7501922743382	100.41534409415833	110.62722074449555	98.31277285004774	82.00844827339066	95.49682818940104	167.5926698035108	149.55949992230762	242.57943762046972	456.5020209122325	412.55135570357504	558.8519960288943	80.4267523230658	57.38620866026302	88.50888067952289	1.3657046137108395	0.20363972395857524	6.7064744891750765	1.993826844930086e-11	8.721233187588306e-10	ChaC glutathione specific gamma-glutamylcyclotransferase 1 [Source:HGNC Symbol;Acc:HGNC:28680]	protein_coding	15	40952962	40956512	57.9
HIF1B_hypoxia_vs_Control_hypoxia	ENSG00000105701	FKBP8	5742.739136442364	5209.486553209558	5257.939997435758	4811.904779826377	4786.2723407415315	4452.247788671159	4400.13836090532	4982.957296592706	4868.991394767595	4883.594657069366	7373.247880366871	7280.736652950727	7813.8021133934935	5913.452830014192	5878.280502618828	5751.479683390429	6805.235821892627	6737.733623844445	6161.80217827156	-0.3562303156282871	0.05334742302829334	-6.677554329838141	2.4296255337578052e-11	1.059630232787275e-9	FKBP prolyl isomerase 8 [Source:HGNC Symbol;Acc:HGNC:3724]	protein_coding	19	18531751	18544077	56.64
HIF1B_hypoxia_vs_Control_hypoxia	ENSG00000262185	LINC02861	251.73423767751146	177.87150361712511	227.8627393508912	194.2379718435491	184.9981700504949	145.65684173553956	158.5816679811174	226.7824699695554	193.5128258708636	183.05573138416617	375.93426560309075	355.1423938550298	437.6627226266426	221.10924281801326	182.9244676710255	186.6827169444678	394.1505991594501	347.60959138781107	337.4403563263731	-0.9869414267476224	0.1481203494166927	-6.663104905127892	2.6810214374768248e-11	1.1658523631039572e-9	long intergenic non-protein coding RNA 2861 [Source:HGNC Symbol;Acc:HGNC:54406]	lncRNA	16	3930806	3950586	47.42
HIF1B_hypoxia_vs_Control_hypoxia	ENSG00000074800	ENO1	117058.8455041016	92746.65936254215	93322.38688910955	85423.63809845374	96554.1372314199	88361.19658014014	81318.99096257132	104377.62744920175	98147.63209623315	96651.42257643917	165478.04047018924	160454.15461160746	151454.21981704878	120264.37348177934	112306.0756825283	111590.5784500293	158139.3830283623	154354.8467578128	136113.85552836026	-0.4721190612903439	0.07090501579841854	-6.658471985008345	2.766890144164556e-11	1.1996848461812035e-9	enolase 1 [Source:HGNC Symbol;Acc:HGNC:3350]	protein_coding	1	8861000	8879190	50.15
HIF1B_hypoxia_vs_Control_hypoxia	ENSG00000112149	CD83	1747.3214044385222	1735.193193765815	1718.152477686152	1783.2832696756711	1968.6989431178529	1992.1170130571713	1913.7808607896147	2129.826918169645	2309.220170325948	2205.1182980593157	1275.5982704908688	1321.6426059316832	1168.7204210646228	1635.0028189305012	1786.6183051842618	1767.3053919062204	1630.6556629081044	1667.339605157991	1443.5110536719592	0.46059590702030245	0.06919999869985578	6.656010342110922	2.8136046448811464e-11	1.2163932639148955e-9	CD83 molecule [Source:HGNC Symbol;Acc:HGNC:1703]	protein_coding	6	14117256	14136918	45.18
HIF1B_hypoxia_vs_Control_hypoxia	ENSG00000120211	INSL4	628.9286361847218	411.93967764076854	457.2577619198083	402.1984306474438	544.7672003670181	479.1207208252453	461.23462026033195	471.5839898691449	518.6597910568371	488.33160993834764	1091.8136179178082	881.8465568391541	832.1427310823905	597.7110376061227	536.2747725635503	505.00308591286625	918.5418172529196	933.4799983783836	788.8080312468518	-0.7800752932464808	0.11720654403905774	-6.655560912934432	2.8222163890853055e-11	1.2165797721297584e-9	insulin like 4 [Source:HGNC Symbol;Acc:HGNC:6087]	protein_coding	9	5231419	5235304	39.94
HIF1B_hypoxia_vs_Control_hypoxia	ENSG00000148154	UGCG	723.9772498114988	647.8172747128365	712.3715161693054	597.8865890428962	610.0536094727703	590.8859568784446	611.0283829538196	759.9305897627395	722.709626271603	694.4179132860415	879.0656853937749	840.0390009268508	932.1938504311067	619.0770714387986	583.6140459794183	619.3006828680185	898.85963018583	867.5925833003389	844.7464875323848	-0.5405015704252267	0.08122935468765485	-6.654017780931252	2.851981962123291e-11	1.2258576803669821e-9	UDP-glucose ceramide glucosyltransferase [Source:HGNC Symbol;Acc:HGNC:12524]	protein_coding	9	111896814	111935369	40.18
HIF1B_hypoxia_vs_Control_hypoxia	ENSG00000095303	PTGS1	67.30183132426757	52.25807703414529	46.90514929213637	52.30707424064791	44.977974522220926	23.042327267982248	28.325501439582034	47.13823257527429	36.98995693613834	47.7479897520294	118.96622662736712	136.84349355035542	146.14839911320115	39.092192417664286	30.92681404693141	49.05087070008641	124.64671648486915	91.46302215231205	94.60294568387252	-1.7802235897767085	0.2675622906417515	-6.653492110217848	2.8621916539497088e-11	1.2267006996409241e-9	prostaglandin-endoperoxide synthase 1 [Source:HGNC Symbol;Acc:HGNC:9604]	protein_coding	9	122370530	122395703	50.08
HIF1B_hypoxia_vs_Control_hypoxia	ENSG00000130147	SH3BP4	2947.74419587322	2730.8671977240106	2842.2420941053624	2815.4706523202076	2674.314183599122	2676.1118251904586	2458.4862149222545	2788.8578527109453	2948.957585875908	2725.6131020327093	3535.5356980307442	3522.445263132608	3283.420896813512	2497.784870263694	2800.9884616180384	2478.2109722950077	3270.893839247438	3490.045437936047	3519.1493778998924	-0.4095750948646463	0.06168423734486892	-6.6398663985219235	3.139676045203803e-11	1.3417604064445677e-9	SH3 domain binding protein 4 [Source:HGNC Symbol;Acc:HGNC:10826]	protein_coding	2	234952017	235055714	50.75
HIF1B_hypoxia_vs_Control_hypoxia	ENSG00000138439	FAM117B	547.9658284717159	522.4231110318805	620.2894411842443	571.5502285887212	526.8672569229914	523.1679096322144	542.8639573616994	496.04048531616604	595.5308000537309	535.272687068092	589.0750437202609	661.8841053408569	651.8339885491775	399.8880945869401	393.72280614161843	386.8781876052168	553.7614157512802	627.7024249725471	664.6329686632472	-0.689653497201866	0.10397645836196828	-6.6327850367917724	3.2941138267274395e-11	1.401442457806033e-9	family with sequence similarity 117 member B [Source:HGNC Symbol;Acc:HGNC:14440]	protein_coding	2	202634969	202769757	39.58
HIF1B_hypoxia_vs_Control_hypoxia	ENSG00000204291	COL15A1	121.14259662487248	58.83455092405072	84.62671465105191	100.3653789446827	87.59461642547123	80.61129413086405	86.15769924807003	89.18173285127482	91.65021897073214	96.8211725061121	179.92665045470446	191.77261123232876	181.0144882486368	73.37473164100385	82.88107170564541	67.85663971028505	214.11415893632724	180.02888656669208	233.75412209977134	-1.2936957843817116	0.19505098586005096	-6.632603155925282	3.2981768439491094e-11	1.401442457806033e-9	collagen type XV alpha 1 chain [Source:HGNC Symbol;Acc:HGNC:2192]	protein_coding	9	98943179	99070792	46.99
HIF1B_hypoxia_vs_Control_hypoxia	ENSG00000198146	ZNF770	1875.7791166200477	2048.1686949607756	2056.038403045709	2214.038866770398	1680.9837933949416	1912.5416389369013	1882.6482991509342	2067.8539826233514	1995.0267168494056	1942.667456727572	1897.846072891991	1943.6328963429087	1830.215145730979	1418.0600821441317	1349.413357325576	1347.9910107765493	1965.5676247850533	1973.6000274624446	2237.730029241238	-0.4659779608256429	0.07042820088383715	-6.6163547411102765	3.6816428764576845e-11	1.5599257224694782e-9	zinc finger protein 770 [Source:HGNC Symbol;Acc:HGNC:26061]	protein_coding	15	34978341	34988287	37.91
HIF1B_hypoxia_vs_Control_hypoxia	ENSG00000139289	PHLDA1	458.46374070989634	525.1368499600691	481.32175707667676	430.6521982378508	608.0511130227939	577.3794621009922	642.4935583604209	513.5755731029353	543.9660402406678	496.7672002487482	274.23120446520477	286.42554172177313	298.46920277928996	474.12535162106116	517.3004190244363	441.72094887980796	333.2227224407639	397.1168166920185	410.3913728026231	0.7454798294623405	0.11277565070951093	6.61029065026242	3.835661918018572e-11	1.6205671603628466e-9	pleckstrin homology like domain family A member 1 [Source:HGNC Symbol;Acc:HGNC:8933]	protein_coding	12	76025447	76031776	44.11
HIF1B_hypoxia_vs_Control_hypoxia	ENSG00000175938	ORAI3	349.07292497108085	134.31803355941412	141.7618166624126	136.40614564501	150.24120339267472	126.02155352981137	122.51234873428122	113.5700808025887	143.93167009425295	153.3319995096306	695.8359730746685	712.6593538435087	810.93393156609	306.8421053279687	360.04238270545306	466.234483450376	568.0399804030014	533.0922620724047	607.5373251059082	-0.9654715715249418	0.1462457688956944	-6.601706010472936	4.0645294017028696e-11	1.7123989026097756e-9	ORAI calcium release-activated calcium modulator 3 [Source:HGNC Symbol;Acc:HGNC:28185]	protein_coding	16	30949068	30956461	54.21
HIF1B_hypoxia_vs_Control_hypoxia	ENSG00000132359	RAP1GAP2	2885.0683316412055	2880.1286740543114	2850.1225687100223	3120.91575351124	4113.008857841156	3636.1835208505922	4033.952781353788	2310.963991231823	2437.5480555889285	2475.284193287131	2181.6686959470135	2347.30886793155	2580.886439498734	3138.293365172208	3457.5014809909203	3842.455139251543	2013.2596961562867	2230.264806382371	2281.4830817820803	0.5560437664336452	0.08424056268309132	6.600665388780145	4.093164654868504e-11	1.7195916595255478e-9	RAP1 GTPase activating protein 2 [Source:HGNC Symbol;Acc:HGNC:29176]	protein_coding	17	2755705	3037741	51.49
HIF1B_hypoxia_vs_Control_hypoxia	ENSG00000149798	CDC42EP2	644.6370361784825	669.0166859663058	721.3162853307679	670.8405398664893	863.3962204775123	727.440414862559	790.7479902846475	725.8727134754417	766.65930795012	672.7194858290577	480.8482265725816	468.8894245095914	450.94087016514226	685.3397246861924	699.1208698403242	720.8621722389374	531.2203532660394	490.8171577157139	467.41820817526053	0.5861757116132329	0.0888452344191564	6.597716978805612	4.1753735883027404e-11	1.7491874931053057e-9	CDC42 effector protein 2 [Source:HGNC Symbol;Acc:HGNC:16263]	protein_coding	11	65314866	65322417	56.09
HIF1B_hypoxia_vs_Control_hypoxia	ENSG00000286467		454.1464640862538	463.17527779552745	408.8170300041726	414.8621038210602	393.4531443036779	338.01195389385225	369.5421865382304	385.55646947025224	380.5827053069576	380.3366820406255	684.574278634482	634.3596866597602	569.3069418181427	430.7136096802943	385.34386174292706	350.85331082001574	564.625968615786	532.5867524226504	487.93438998415314	-0.7027796899461544	0.1068871107313139	-6.5749713425481	4.866253948886107e-11	2.0328912563998364e-9	novel transcript	lncRNA	4	133261022	133263115	37.3
HIF1B_hypoxia_vs_Control_hypoxia	ENSG00000285043		2175.418504340159	1599.9018169931041	1533.1596443224705	1271.4887020422548	1350.138368398845	1280.134030137729	1291.0677873888883	1674.3690293771413	1775.5432847313054	1693.1605850005747	3709.79567276773	3306.7754954801258	3249.1174724692964	2462.2864526479616	1932.2055640301187	1914.0212753562773	3414.03446703353	2928.3023191902817	2772.031110755224	-0.7049732851557078	0.10739339444039038	-6.564400807230367	5.22425067115395e-11	2.176332100319371e-9	novel protein	protein_coding	16	30053123	30070414	54.4
HIF1B_hypoxia_vs_Control_hypoxia	ENSG00000166979	EVA1C	655.14668264625	612.3522857210003	635.0283784248447	636.1959481687118	763.2625143362877	714.1716078620926	687.8307188694881	751.895600836568	721.7618855090827	658.4845199065896	523.417193722195	483.9558125132145	472.4447437110514	705.3662620415273	694.484240308562	760.5579339583761	632.8493468700623	665.1678544029304	673.4134404699159	0.5424190165889032	0.08264598832714448	6.5631620792264105	5.2678533675991816e-11	2.188366348685336e-9	eva-1 homolog C [Source:HGNC Symbol;Acc:HGNC:13239]	protein_coding	21	32412006	32515397	46.51
HIF1B_hypoxia_vs_Control_hypoxia	ENSG00000231881		27.246194233126168	0	2.3327497412519955	1.3929607510908986	0	2.7978053710255413	1.7206790300118553	1.0643986781614703	1.0016430106389713	0.9195447464055875	75.45466424930076	67.23979030806267	82.026570136377	0	3.3234524618837593	8.520205400667509	128.38968088451537	54.180692499224534	60.06665892765312	-4.172184590111835	0.6364537027125051	-6.555362271176019	5.5506958592345684e-11	2.2994414712684263e-9	novel transcript	lncRNA	6	44058792	44089288	53.91
HIF1B_hypoxia_vs_Control_hypoxia	ENSG00000228716	DHFR	5350.6323327966975	5168.010239360515	5097.021627537711	5277.484910887	4402.860586668101	4609.002112387975	4340.485848884266	4956.2063462641345	4803.309139671652	4669.018773799189	6667.220662356532	6872.8398477144565	6388.946302271205	5502.518725110898	5041.198459826316	4978.788254378489	6204.106031454752	5501.081642682663	5831.2824790847035	-0.362572154008033	0.055325469815370634	-6.553440128353008	5.6226482170785035e-11	2.3227784523442084e-9	dihydrofolate reductase [Source:HGNC Symbol;Acc:HGNC:2861]	protein_coding	5	80626226	80654983	41.24
HIF1B_hypoxia_vs_Control_hypoxia	ENSG00000262406	MMP12	57.834286279607696	69.61424676947014	79.68944929105584	71.25025027802208	38.0916341776252	28.180328439907402	30.80950162185499	55.36705054448422	56.132252083375604	47.60794962015153	86.93800013926645	87.23716163833792	104.82212317193618	25.119014747414596	25.92169395240956	34.12344148474817	60.69371676447772	62.66553854180911	76.7537997665918	-1.7060749651414555	0.261011638406126	-6.536394221957473	6.301967183546389e-11	2.5962009959474206e-9	matrix metallopeptidase 12 [Source:HGNC Symbol;Acc:HGNC:7158]	protein_coding	11	102862736	102874982	38.37
HIF1B_hypoxia_vs_Control_hypoxia	ENSG00000132394	EEFSEC	963.9723945875817	914.4835489398907	903.931351176427	924.3623476962102	911.3194044613633	814.0659653525764	810.3460554666927	960.9915684437062	960.407666161344	951.5779297757832	1145.2954058707294	1109.4269983003012	1182.9804778521393	852.3247430548881	852.2362542925706	842.9001926261208	1124.4035419194292	1052.956550648969	1037.4931005373278	-0.4292150260524766	0.06574026665052377	-6.528951705264447	6.623160086495727e-11	2.720984442164764e-9	eukaryotic elongation factor, selenocysteine-tRNA specific [Source:HGNC Symbol;Acc:HGNC:24614]	protein_coding	3	128153481	128408646	47.87
HIF1B_hypoxia_vs_Control_hypoxia	ENSG00000141682	PMAIP1	453.1852741370366	376.8741957248533	409.90092671885805	430.10822387444114	430.0300813040903	438.30621820723314	357.7329920740062	515.608995797598	517.7925385167061	455.78986159415376	424.27008504374675	408.6684926616391	348.03837971934	712.1461679304248	723.7803290107305	583.2321479785272	339.4140231159067	358.61322569267264	327.02804950173083	0.7688891156464754	0.11779941029299776	6.527104963717971	6.705305940600618e-11	2.747143524755162e-9	phorbol-12-myristate-13-acetate-induced protein 1 [Source:HGNC Symbol;Acc:HGNC:9108]	protein_coding	18	59899996	59904305	39.61
HIF1B_hypoxia_vs_Control_hypoxia	ENSG00000172840	PDP2	710.858482677276	726.7391043167555	828.6234305928632	942.406821222354	881.8866961028646	729.1302908052263	838.0430655723137	683.017530623887	753.3639002017572	722.943011121478	522.1821840328972	430.7420729254677	424.94678154611216	833.9765786161696	812.8857537284083	757.4410691128239	727.9145200022505	567.2085852467102	612.0012924206285	0.8046928827438078	0.12329934218246522	6.526335570817389	6.739822992393977e-11	2.7536991083209674e-9	pyruvate dehydrogenase phosphatase catalytic subunit 2 [Source:HGNC Symbol;Acc:HGNC:30263]	protein_coding	16	66878589	66895754	48.25
HIF1B_hypoxia_vs_Control_hypoxia	ENSG00000291156		145.22594711252935	57.70345430538175	59.276356163821866	38.647089132193805	60.86481483335147	86.2346908009775	50.40498481472609	57.42018806859777	76.78221731827345	45.362683200806835	318.82684169283255	333.1074828660607	331.67922740772184	106.47089848550542	132.42897990665134	147.67744127193816	243.68144419004346	236.58590875068876	230.9123448159556	-1.343970517712134	0.2061548273558737	-6.51922894530193	7.066971894021723e-11	2.8794522193942755e-9	novel transcript	lncRNA	1	1059687	1066459	62.85
HIF1B_hypoxia_vs_Control_hypoxia	ENSG00000134684	YARS1	6746.049225891371	6806.122657379569	6862.069375102688	6512.117559514393	6575.836921774118	6656.796035941383	6448.977417744507	7029.554890602837	6905.797888435742	7055.523473595382	6369.124780358783	6163.508472114268	6732.737038677246	7628.1792713608575	7801.512467688304	8369.010971793701	6057.3061120082875	5733.1502488924425	5721.560483060167	0.3063929693597103	0.04704785353977061	6.512368712011684	7.397486291785126e-11	3.005885686651049e-9	tyrosyl-tRNA synthetase 1 [Source:HGNC Symbol;Acc:HGNC:12840]	protein_coding	1	32775237	32818031	46.29
HIF1B_hypoxia_vs_Control_hypoxia	ENSG00000151151	IPMK	759.4489871365213	709.6707825266494	687.4923142339878	620.2453976912692	588.4707149239898	595.5767704266568	522.433570489468	744.0682353321982	641.0015926513556	655.0299201123124	1056.334611592967	1117.4877462523834	841.5156077980058	646.8004058383491	612.8510214510818	472.05180138895605	1086.6284912489568	1040.29815477579	1032.124629723005	-0.8047546214276218	0.12366144994102325	-6.5077242892706355	7.62977853104961e-11	3.0834257150480923e-9	inositol polyphosphate multikinase [Source:HGNC Symbol;Acc:HGNC:20739]	protein_coding	10	58191517	58267894	38.59
HIF1B_hypoxia_vs_Control_hypoxia	ENSG00000186907	RTN4RL2	1618.0025833209036	2050.6690778345574	1805.7721806525117	1995.9586445267685	1350.4483526953084	1239.758738533091	1227.1452810926016	1587.9126641220587	1571.6526047310347	1676.4849956350004	1802.9085388467595	1958.0977426866189	2265.210409186779	1032.1565137994426	1233.879619840577	1303.7413567397966	1379.6397923972456	1770.2405815397947	1872.3694049163182	-0.7512191887156544	0.11543258156391245	-6.507860939588543	7.622843175605736e-11	3.0834257150480923e-9	reticulon 4 receptor like 2 [Source:HGNC Symbol;Acc:HGNC:23053]	protein_coding	11	57460528	57477534	54.61
HIF1B_hypoxia_vs_Control_hypoxia	ENSG00000242114	MTFP1	2210.465785570893	1689.7786864601471	1682.114219397341	1639.18942915607	1827.2563222585122	1708.895438266247	1668.9900322521366	1737.9619261842233	1797.339448468848	1718.367643862618	3098.4228559277863	3094.0062428331858	2937.6780189617775	2333.166361823364	2321.7210276536034	2115.8896276001706	2983.6031336434226	2899.609069832612	2534.394655694003	-0.432023028686084	0.06654487969275498	-6.492205421074947	8.458880864320167e-11	3.409226997673971e-9	mitochondrial fission process 1 [Source:HGNC Symbol;Acc:HGNC:26945]	protein_coding	22	30425623	30429054	57.17
HIF1B_hypoxia_vs_Control_hypoxia	ENSG00000123080	CDKN2C	1927.4458550110064	1692.406730212901	1673.236871117939	1590.1989454896539	1568.7159799328258	1483.0414834987089	1484.2700718607514	1721.5329718476355	1739.5878396524442	1669.42186464662	2682.5529890607277	2427.9914566057014	2433.5416534156006	1857.8325545314556	1787.2052298851402	1657.8719259712002	2728.4272977961778	2246.3421783846456	2249.847346287986	-0.5090423586299065	0.07847362813400018	-6.486795255097354	8.768136199824118e-11	3.524316799021197e-9	cyclin dependent kinase inhibitor 2C [Source:HGNC Symbol;Acc:HGNC:1789]	protein_coding	1	50960745	50974634	40.97
HIF1B_hypoxia_vs_Control_hypoxia	ENSG00000169752	NRG4	546.3494379685902	467.1763317764447	483.3698197344312	420.138067303343	385.19540171791886	384.44356007687526	397.84635954860767	443.64574997425353	472.75457717323087	420.658637025228	833.6583325731441	808.5780962607041	686.164540333268	473.45223098487475	476.22123507884226	515.7914856762402	798.1453204270039	684.9266094217278	682.1235283484858	-0.6705203165176179	0.10342465084012374	-6.483176989924036	8.981103628698304e-11	3.6001879559569047e-9	neuregulin 4 [Source:HGNC Symbol;Acc:HGNC:29862]	protein_coding	15	75935969	76059795	38.21
HIF1B_hypoxia_vs_Control_hypoxia	ENSG00000152642	GPD1L	1552.37662625495	1620.2082652934344	1740.4998895094288	1597.1121585230508	1898.54518098456	1798.4925732246502	1691.8054390632474	1786.8636701857024	1842.9211633394993	1587.1243339574619	1231.0431158992326	1205.3640141471474	1105.8779434991134	1631.912940115138	1635.7814107659397	1606.1877084256037	1301.5565572555554	1338.2343597511135	1323.2485486492224	0.4573317854508537	0.07059145224067064	6.478571709952243	9.259492289638416e-11	3.7018056271909276e-9	glycerol-3-phosphate dehydrogenase 1 like [Source:HGNC Symbol;Acc:HGNC:28956]	protein_coding	3	32105689	32168709	44.49
HIF1B_hypoxia_vs_Control_hypoxia	ENSG00000185033	SEMA4B	927.0112439272193	832.5389472551351	881.1034354118398	887.6969097703387	619.1410755235435	653.853805773971	789.5571953703626	731.5580481240372	796.1646712388869	778.3849931141553	1078.306418691606	1174.9562899610933	1453.3764237426076	683.7519130721752	702.2173099741219	761.5109505278424	1183.8124440796498	1205.6623534352827	1472.609205623298	-0.7837731844422267	0.12101122702564064	-6.476863376289505	9.36489156870177e-11	3.733905292486132e-9	semaphorin 4B [Source:HGNC Symbol;Acc:HGNC:10730]	protein_coding	15	90160604	90229679	50.67
HIF1B_hypoxia_vs_Control_hypoxia	ENSG00000151012	SLC7A11	622.5708394787207	591.1681080655095	707.5338658787321	710.0386771342428	502.14848059971354	661.3390014799598	602.4179131022265	863.5948346272104	721.378602214898	755.0933970196509	437.31629367162486	487.24910922838563	557.8259264769546	837.4574304995703	887.0502585583329	899.9858152855315	362.1199131356861	283.3646090644886	339.1928745742536	0.8293125379363571	0.1282180121341008	6.467987797759606	9.93165155982134e-11	3.949292032023074e-9	solute carrier family 7 member 11 [Source:HGNC Symbol;Acc:HGNC:11059]	protein_coding	4	138164097	138242349	35.52
HIF1B_hypoxia_vs_Control_hypoxia	ENSG00000173281	PPP1R3B	107.01080871619598	44.779856908187064	33.98183570196122	45.96139332158618	59.73431280703327	63.73427107705379	54.93969699849009	50.67470838163557	53.88465498157525	34.04554641663588	206.77856486698576	207.22649474243795	177.36258672503422	75.21542372255874	82.75202419450176	91.41061355085176	193.6973793126096	207.10597198876192	242.90922119362776	-1.2472547938166354	0.19445044887375387	-6.41425515364282	1.4151302608904368e-10	5.6122179306566875e-9	protein phosphatase 1 regulatory subunit 3B [Source:HGNC Symbol;Acc:HGNC:14942]	protein_coding	8	9136255	9151574	46.01
HIF1B_hypoxia_vs_Control_hypoxia	ENSG00000163882	POLR2H	2665.3120317475345	2184.6935694514373	2263.044038056901	1945.8712709807817	2312.4778954152894	2176.133474128773	1985.3814889208406	2313.996019346792	2127.77918230687	2051.7670481917803	3517.7488324934457	3614.609539827339	3566.3988998152226	2574.2791539353934	2596.102316871306	2440.924309030809	3633.993513394741	3519.173871045634	3151.2421482422696	-0.4910541042633723	0.0765748524707002	-6.412733272339821	1.4293347309666239e-10	5.653475031631816e-9	RNA polymerase II, I and III subunit H [Source:HGNC Symbol;Acc:HGNC:9195]	protein_coding	3	184361710	184368596	52.78
HIF1B_hypoxia_vs_Control_hypoxia	ENSG00000122912	SLC25A16	502.7407184309592	613.5771771234943	454.8970412530332	464.6557012289649	655.0017187373822	544.2838532427531	709.6284164024651	579.9952815367471	594.6904445096156	489.95595471720986	367.5440283410734	262.09861565491514	253.6045746151893	615.2691652117522	597.6515008496224	562.6815622687418	471.53795663292624	422.69570367281807	389.5642357585616	1.0107467810593496	0.15772090323391622	6.408451640429099	1.4700489180084768e-10	5.79908952483344e-9	solute carrier family 25 member 16 [Source:HGNC Symbol;Acc:HGNC:10986]	protein_coding	10	68477998	68527523	43.38
HIF1B_hypoxia_vs_Control_hypoxia	ENSG00000126524	SBDS	3812.5995644146806	3626.9722900019806	3559.223181752601	3378.0556173203086	4304.860993853403	4132.600753583159	3804.3672403416895	3856.7007134626992	3762.7937419882683	3711.120578354611	3429.7101483607375	3513.269355281827	3494.918238272032	4516.356657196155	4403.890468996201	4232.516724397359	3745.336493709196	3527.4413213486873	3626.657641243337	0.33307773843803906	0.052050612273172744	6.399112784494751	1.5628237505125587e-10	6.148760533762638e-9	SBDS ribosome maturation factor [Source:HGNC Symbol;Acc:HGNC:19440]	protein_coding	7	66987680	66995693	43.01
HIF1B_hypoxia_vs_Control_hypoxia	ENSG00000163754	GYG1	1416.9918834619152	1480.8236919814722	1379.6159241838413	1385.0104666606146	1735.935074567761	1633.387545122592	1428.4795850425924	1648.8658217930058	1438.204777765489	1407.9537051072073	1198.919965682622	1101.7440250170196	1000.8937225795663	1985.0376552488235	1625.0727193190335	1605.3643821663034	1216.3658007691295	1147.0803813378695	1087.0986579695332	0.6548890339413648	0.10245246140398509	6.39212591837146	1.6359508791899735e-10	6.419488515913796e-9	glycogenin 1 [Source:HGNC Symbol;Acc:HGNC:4699]	protein_coding	3	148991408	149031775	41.21
HIF1B_hypoxia_vs_Control_hypoxia	ENSG00000064666	CNN2	6508.326776114771	7188.544502173895	6804.351668731936	7234.166538330125	7504.584597290451	7397.692627106143	7081.471503962926	7033.451356208055	7252.344706706109	7399.730966621793	4851.779205316601	4932.938745763305	5294.2875233535915	6379.255999363285	6127.514096362598	7039.387344175772	5573.556120234045	5953.8449221686815	6100.979546196565	0.3746884755465538	0.05866434944385086	6.386987652614773	1.6918529292095907e-10	6.621378095580271e-9	calponin 2 [Source:HGNC Symbol;Acc:HGNC:2156]	protein_coding	19	1026586	1039068	59.72
HIF1B_hypoxia_vs_Control_hypoxia	ENSG00000127129	EDN2	43.3845852856028	17.228542046262174	7.4964640226885635	16.763127524301492	8.497070870327677	11.972696241294386	6.442413335280244	6.827541333570832	18.26004532110519	9.926980351282893	106.82018436558764	91.38639959982625	110.15780044362029	28.882320610666742	19.4190347190945	23.514369269065682	92.44535524390969	102.02619618869917	102.85599365426708	-2.126894299904216	0.3332939745430676	-6.381436396562828	1.754345848394206e-10	6.847934765700428e-9	endothelin 2 [Source:HGNC Symbol;Acc:HGNC:3177]	protein_coding	1	41478775	41484683	56.96
HIF1B_hypoxia_vs_Control_hypoxia	ENSG00000168214	RBPJ	1868.8256530663646	1833.1397981330126	1532.8573944040563	1586.3859883093098	1615.8640469633588	1742.1871354487857	1611.0802791891315	1875.0046861179626	1734.7910899768954	1757.6494754982152	2455.5380467287832	2240.8982765496226	1983.3871649535636	1569.6949029465807	1577.3991463840314	1327.801330301685	2437.411368258419	2441.653065650693	2316.1185593804576	-0.5791499591026507	0.09095767251679966	-6.36724690812293	1.9245124089195336e-10	7.49249961922809e-9	recombination signal binding protein for immunoglobulin kappa J region [Source:HGNC Symbol;Acc:HGNC:5724]	protein_coding	4	26163455	26435131	40.79
HIF1B_hypoxia_vs_Control_hypoxia	ENSG00000153904	DDAH1	3664.625807979716	3956.843913812232	4039.5828710730143	3967.302817051359	4227.6000523586945	4455.496562422213	4314.724709725266	3824.1274559470157	4064.8890369541673	3744.6794476694176	2951.6448936930205	2884.5916965370598	2741.886125336011	3712.3658485878764	3544.540170889362	3723.512358669207	3080.4064404701476	3216.620980722654	3512.44916171617	0.3537783218828689	0.05567855993819871	6.353941665796506	2.0986644781369247e-10	8.14917444356458e-9	dimethylarginine dimethylaminohydrolase 1 [Source:HGNC Symbol;Acc:HGNC:2715]	protein_coding	1	85318481	85578363	39.19
HIF1B_hypoxia_vs_Control_hypoxia	ENSG00000105929	ATP6V0A4	328.20178155285424	224.31975315361933	258.11711300672846	250.1116291748061	308.05459352992654	296.76884215713017	239.09376024051352	305.8570973892673	266.4914213707495	283.4782472505755	460.22378192431324	438.969374293688	393.5082841377528	284.41059205271625	234.5431857749229	240.07721768699014	475.91806981059716	477.8299269102865	469.8591780867931	-0.7817696019502889	0.12332240014124204	-6.339234405549377	2.3090969865610707e-10	8.942940204202146e-9	ATPase H+ transporting V0 subunit a4 [Source:HGNC Symbol;Acc:HGNC:866]	protein_coding	7	138706294	138799560	45.87
HIF1B_hypoxia_vs_Control_hypoxia	ENSG00000163286	ALPG	114.04543328499715	160.3606363632325	184.2368043414393	177.7916419536564	73.67393743316018	86.66749604554333	62.61099771823647	129.26610607737146	126.8566992082422	147.7998759616636	102.20653719079937	148.4102501420786	164.3787409053425	35.138582797901776	39.881564519054805	65.50484175338013	99.79707029052574	118.63996294669491	129.59605348162532	-1.5587116007339148	0.2460645640393822	-6.3345634785691685	2.3801416413827967e-10	9.191044535993133e-9	alkaline phosphatase, germ cell [Source:HGNC Symbol;Acc:HGNC:441]	protein_coding	2	232406844	232410714	62.98
HIF1B_hypoxia_vs_Control_hypoxia	ENSG00000169174	PCSK9	6433.247704221004	5920.470490870295	5908.844062291796	6351.334847543116	5576.622832099433	5651.054154175757	6215.463139744895	5495.321106998351	6285.22218915585	5997.132504305568	5560.758335360936	5829.714735793425	6421.975496172733	7721.748032058599	8574.748732481316	9373.98382517114	5747.550579452084	6499.278141797525	6667.23547050525	0.5281434245139615	0.08337945275366064	6.334215529985883	2.385518552241359e-10	9.191044535993133e-9	proprotein convertase subtilisin/kexin type 9 [Source:HGNC Symbol;Acc:HGNC:20001]	protein_coding	1	55039447	55064852	55.52
HIF1B_hypoxia_vs_Control_hypoxia	ENSG00000114646	CSPG5	195.57203379470036	181.6019570314981	173.62257823476153	162.44679073045901	116.40271858758685	144.26742268097658	158.19974775397017	159.64708202264268	181.5441860479946	176.73354673361186	263.70215675210915	260.6650365296773	335.5822149168786	136.2610226970786	157.4516831060838	133.37888511762608	263.45823281641384	239.2358785816325	276.0954679636053	-0.9895990824352542	0.15627556279031124	-6.332398135485117	2.413796467583424e-10	9.27596409971594e-9	chondroitin sulfate proteoglycan 5 [Source:HGNC Symbol;Acc:HGNC:2467]	protein_coding	3	47562238	47580792	51.25
HIF1B_hypoxia_vs_Control_hypoxia	ENSG00000204520	MICA	1019.269472312535	1028.2197720062247	979.0978829282842	958.7535061597719	1209.1642037867653	1090.0971186377928	1018.2161789117645	1124.166228765195	1029.5724175379614	993.1457787830997	883.0564274726988	855.0780851733493	785.1201656328076	1235.6745858466393	1139.3246452282629	1264.003913511702	948.2568220321866	929.2429227177975	876.6598464933256	0.5221111523423081	0.08250664353937759	6.328110439895938	2.4818149360489295e-10	9.512771064154557e-9	MHC class I polypeptide-related sequence A [Source:HGNC Symbol;Acc:HGNC:7090]	protein_coding	6	31399784	31415315	50.38
HIF1B_hypoxia_vs_Control_hypoxia	ENSG00000169564	PCBP1	16569.576603044297	16511.997859145948	15800.043976387602	15624.160333706815	16951.828706678138	15372.446390521478	15831.610295766995	16235.9673057735	16586.0163821329	16774.214687981075	18306.216848977932	18995.238010175206	19168.804270956676	15315.16805612861	14222.631204510395	16022.27331175407	17123.557383077754	16715.35549201239	16694.848339109893	-0.31020588197128257	0.04914144152048985	-6.312510833487459	2.7454423640051574e-10	1.0496200215291697e-8	poly(rC) binding protein 1 [Source:HGNC Symbol;Acc:HGNC:8647]	protein_coding	2	70087477	70089203	54.89
HIF1B_hypoxia_vs_Control_hypoxia	ENSG00000132640	BTBD3	11859.185296145795	11635.547904647388	11619.22074445527	10824.451085216111	12522.295723945736	13272.258709782325	12033.581827255795	11905.783590687284	10842.89611024951	11553.362435660465	11278.628175185342	10440.954639294454	9916.175163435302	14593.84001797627	14016.298634346591	12881.402843663627	11542.367490612642	11344.451501956884	11241.818732253312	0.39077211422256286	0.06202664824741779	6.300068200748393	2.975147074957524e-10	1.1345227512504691e-8	BTB domain containing 3 [Source:HGNC Symbol;Acc:HGNC:15854]	protein_coding	20	11890723	11926609	38.63
HIF1B_hypoxia_vs_Control_hypoxia	ENSG00000067182	TNFRSF1A	3844.772153584422	4106.670879560686	3900.3037068882786	3800.0362907029325	4036.6655112942876	4015.723816935583	3698.977447067972	4298.644671607269	4309.854491830347	4078.686982977435	3378.958074778729	3367.246649861005	3358.544427606209	4061.789220314598	4256.731500998841	4170.650258140173	3556.2939571891056	3430.4318566677616	3379.6890200983853	0.3067167923472996	0.048703540272079966	6.297628275764782	3.0223422611952015e-10	1.1495722278387478e-8	TNF receptor superfamily member 1A [Source:HGNC Symbol;Acc:HGNC:11916]	protein_coding	12	6328757	6342114	54.08
HIF1B_hypoxia_vs_Control_hypoxia	ENSG00000101782	RIOK3	1444.725160442259	949.084564316995	1050.7273056592044	957.2978810296245	995.1445545620986	1054.2163293158399	979.6624549383483	1019.480659566765	972.0201805208825	1035.9495473583072	2095.487239615214	2153.5722234902846	2139.4857316703046	1580.8778773738115	1570.444327455146	1592.8366904019556	1846.0271937254465	1860.4878573952783	2152.2502695651565	-0.4297055983024612	0.06824916146023396	-6.29613007850409	3.0516831499991623e-10	1.1545775692601734e-8	RIO kinase 3 [Source:HGNC Symbol;Acc:HGNC:11451]	protein_coding	18	23453287	23486603	41.69
HIF1B_hypoxia_vs_Control_hypoxia	ENSG00000135521	LTV1	1284.3177635203313	1460.658180165637	1553.3110370152674	1525.9286312202512	1480.5339407953484	1629.287925109361	1564.592131661907	1423.5232820208967	1466.172849721003	1403.2778895654592	889.2322021046679	946.9328159727842	933.0565974348854	1187.2310364272955	1221.2416765814799	1227.0643039157026	1031.7171189333524	1051.6651666740245	1122.2929580466398	0.3933432830773792	0.06247228830320746	6.296284220745987	3.048651618534038e-10	1.1545775692601734e-8	LTV1 ribosome biogenesis factor [Source:HGNC Symbol;Acc:HGNC:21173]	protein_coding	6	143843338	143863812	39.75
HIF1B_hypoxia_vs_Control_hypoxia	ENSG00000150991	UBC	27687.534996819624	24611.237483209487	24530.488720169822	24473.634771239515	25427.01967086319	25095.761359442593	23802.91786203319	25919.96973552043	25623.95087934875	25544.69969777005	30969.714585744186	32561.420592153812	35996.59679358716	24348.0998685725	25811.623944103798	27126.02246899428	30946.913326710182	31547.19969770409	34038.358485586185	-0.36453567393913794	0.057901689590939213	-6.2957691997330345	3.058792107910895e-10	1.1545775692601734e-8	ubiquitin C [Source:HGNC Symbol;Acc:HGNC:12468]	protein_coding	12	124911604	124917368	50.7
HIF1B_hypoxia_vs_Control_hypoxia	ENSG00000073578	SDHA	23563.877825459986	20171.319045613815	20435.285292938293	20843.792626376202	21977.46905757828	20161.577706481177	20192.630550208574	19834.80394522221	20225.870110071806	20100.777168488177	27586.512002931206	28560.4055613899	30836.23047313166	22461.974978863316	24109.006627203533	23881.440201497982	27322.30027741958	28064.35058219017	27384.054650673836	-0.3034937170774107	0.04821942985988315	-6.294012972764463	3.093619541139353e-10	1.16476733710948e-8	succinate dehydrogenase complex flavoprotein subunit A [Source:HGNC Symbol;Acc:HGNC:10680]	protein_coding	5	218303	257082	45.97
HIF1B_hypoxia_vs_Control_hypoxia	ENSG00000023330	ALAS1	2196.289053306886	2165.3112463531593	2078.1992191290383	2051.813373192354	2196.0948013392053	2078.8573912816464	2000.280379860163	2174.3236793778533	2041.9519238939852	2023.4221360063025	2102.7401514586695	2020.1778717362242	2196.525333338432	2588.2354639689424	2789.297606675081	2656.1482976569896	2075.1693025229106	2141.650682904769	2153.0040988282276	0.35120305623455683	0.05584296744954877	6.289118796415155	3.192730839369531e-10	1.1990478041187795e-8	5'-aminolevulinate synthase 1 [Source:HGNC Symbol;Acc:HGNC:396]	protein_coding	3	52198086	52214327	45.47
HIF1B_hypoxia_vs_Control_hypoxia	ENSG00000235750	KIAA0040	730.9721622386115	573.548023348124	715.1493780689118	666.0642993950596	765.8574563581572	818.2346083572262	733.2915025675017	804.1185640783378	797.0109275441539	763.8467081082099	610.2912819194328	625.4890787816927	480.4842964641173	857.3357611690204	883.3244266601886	978.1525691017949	719.4484813304425	688.7936736064822	677.0578834361543	0.6554976891517198	0.1043609788696966	6.281061142308404	3.3626985075620694e-10	1.2596990479713628e-8	KIAA0040 [Source:HGNC Symbol;Acc:HGNC:28950]	protein_coding	1	175156986	175192999	44.87
HIF1B_hypoxia_vs_Control_hypoxia	ENSG00000181467	RAP2B	924.776360903307	857.1475910077421	867.9050197046377	843.6406967578088	888.5189375070785	809.8694119005598	795.3126201571711	894.4489349293522	873.3741785918215	832.1662722080486	1196.795706634991	1104.4355513333858	1060.355652854541	852.1964875053604	773.1744754959158	748.9705524049717	1069.5519248335663	1167.3595475820416	1010.7509348505322	-0.5070239057625469	0.08088715630743912	-6.268286943299505	3.65041647446981e-10	1.3640450705606785e-8	RAP2B, member of RAS oncogene family [Source:HGNC Symbol;Acc:HGNC:9862]	protein_coding	3	153162226	153170627	41.26
HIF1B_hypoxia_vs_Control_hypoxia	ENSG00000259330	INAFM2	312.4530274774555	284.661987180443	263.4554495864438	257.3294038628049	215.96101255009816	213.65734077195526	213.283684820825	227.8938725569712	268.48971392768675	239.89597028438436	460.8322930942296	452.0010474302987	495.0705273674143	254.5715289779119	292.0665142081869	308.82460483039836	360.2194961424957	426.6964187774708	389.2436282241802	-0.709113448060363	0.1131469099558284	-6.26719234610291	3.676159604595577e-10	1.370221695226702e-8	InaF motif containing 2 [Source:HGNC Symbol;Acc:HGNC:35165]	protein_coding	15	40323692	40326715	55.89
HIF1B_hypoxia_vs_Control_hypoxia	ENSG00000137364	TPMT	1641.2664079887218	1475.8578237999252	1532.8619898377901	1553.3580701027245	1840.9959133475732	1763.028597940325	1690.9348603490316	1710.805492565333	1665.959518196124	1747.4863904895979	1511.2528735501216	1423.1963533775686	1405.7648387736922	1981.939804374145	1926.4883272986294	1793.0087914859178	1595.738165686308	1420.3323915732121	1503.7851410489714	0.39233408730436814	0.06262302720272392	6.265013124234638	3.727940086283716e-10	1.3860481240802855e-8	thiopurine S-methyltransferase [Source:HGNC Symbol;Acc:HGNC:12014]	protein_coding	6	18128311	18155077	41.46
HIF1B_hypoxia_vs_Control_hypoxia	ENSG00000133243	BTBD2	3071.840668822584	3005.6871917224844	2768.5733313647274	2906.793427317118	2882.0489490468326	2798.8593663494016	2846.262082634071	2818.1957602391044	2857.8462991032875	3003.265142785465	3401.369137423572	3764.8671958881896	3596.723861399114	2686.0730941350157	2666.592977412303	2994.1592353826627	3318.000753146032	3557.8732131527813	3419.9410203043517	-0.36818687480891815	0.05913726254833233	-6.225970884398014	4.785829447054415e-10	1.7749340532816277e-8	BTB domain containing 2 [Source:HGNC Symbol;Acc:HGNC:15504]	protein_coding	19	1985438	2034881	55.3
HIF1B_hypoxia_vs_Control_hypoxia	ENSG00000166532	RIMKLB	1627.6477441311017	1341.7508595277047	1513.7701282887958	1450.9926844161462	1988.6435494281686	1831.808210055362	2244.9036075787603	1401.808678866173	1483.0010821061455	1541.2471892522788	1402.0794142346451	1352.090619338257	1340.3732366835152	2103.455492652588	1817.4932094767184	1936.0610052582529	1595.7541886179804	1506.3914677435641	1446.0347708347733	0.5122364522316458	0.08242295871060135	6.214730218920924	5.141290456425585e-10	1.9020216832826197e-8	ribosomal modification protein rimK like family member B [Source:HGNC Symbol;Acc:HGNC:29228]	protein_coding	12	8681600	8783095	41.05
HIF1B_hypoxia_vs_Control_hypoxia	ENSG00000170949	ZNF160	289.1641295431121	273.76926877205045	274.8576418688619	225.7982320290938	177.38360386040947	179.28930176658452	222.62527129811488	191.23148394918616	174.6641996688308	251.68609983771725	444.1300991031306	443.28877581652426	337.44623424433894	202.69084798123617	219.4861664467172	196.10563216365057	432.010756033047	492.0485826084688	466.44213432805543	-0.9873839851319932	0.15898703747407505	-6.210468481073492	5.282687198050478e-10	1.9494819853450796e-8	zinc finger protein 160 [Source:HGNC Symbol;Acc:HGNC:12948]	protein_coding	19	53066606	53103434	45.26
HIF1B_hypoxia_vs_Control_hypoxia	ENSG00000030110	BAK1	1660.382176603042	1493.4935506251763	1606.9075433982532	1521.9438379982141	1711.5974762406968	1664.2206296355532	1680.5150194615856	1875.3386226607072	1749.259488428547	1717.4556119738759	1520.2721389235194	1442.4361930505077	1265.9031187416006	2194.1714935493474	2014.1756488077738	1987.3492882174965	1601.3852075476518	1567.4703598650246	1272.9839497292248	0.5471747265836837	0.08826552665012172	6.199189506370312	5.675466258889276e-10	2.089245896094092e-8	BCL2 antagonist/killer 1 [Source:HGNC Symbol;Acc:HGNC:949]	protein_coding	6	33572547	33580293	57.18
HIF1B_hypoxia_vs_Control_hypoxia	ENSG00000120694	HSPH1	7484.555778426904	8175.333837855348	8291.27367903908	8839.017788726389	8472.419637412857	9215.933316938339	8426.011873968304	8525.742658083691	8210.48623439546	8697.104937368626	5823.8910797581975	5761.395146943582	5290.096600406809	6989.330583046965	7137.008934674102	6933.604126694218	6546.5171180397965	6613.368407684216	6773.468050648294	0.3185858570369777	0.051457829550698185	6.1912027735856014	5.970683968420765e-10	2.1924941229223114e-8	heat shock protein family H (Hsp110) member 1 [Source:HGNC Symbol;Acc:HGNC:16969]	protein_coding	13	31134973	31162388	36.81
HIF1B_hypoxia_vs_Control_hypoxia	ENSG00000079805	DNM2	5684.8693423332315	5184.135800753679	5154.125101002909	5525.104607508323	5018.7843352192795	4993.275949039037	5415.518247251658	5081.123959597963	5224.636413070496	5576.233593572856	6678.319452471765	6383.335503110506	6502.416352729464	5125.754336231984	5143.384164932457	5257.845269601595	6296.635866846447	6870.180043086778	6896.839165970976	-0.3332083422355904	0.05382911668222871	-6.190113506833686	6.012090642738944e-10	2.202261380266344e-8	dynamin 2 [Source:HGNC Symbol;Acc:HGNC:2974]	protein_coding	19	10718055	10833488	53.08
HIF1B_hypoxia_vs_Control_hypoxia	ENSG00000140859	KIFC3	5459.77425161899	5250.7847211153285	4838.366942716906	5397.662307899452	4929.344215118006	4843.427194948715	5019.705756443382	5113.384845184789	5221.763016797211	5064.7340708129195	5885.109903225506	6073.192761236896	6307.009417682371	4977.825140291184	5007.901736459605	5094.226037114384	6469.355998613471	6341.2225991940995	6440.919864287601	-0.2755917965265554	0.04457778232631052	-6.182267985186351	6.318713974879512e-10	2.3088922416316486e-8	kinesin family member C3 [Source:HGNC Symbol;Acc:HGNC:6326]	protein_coding	16	57758217	57863053	50.69
HIF1B_hypoxia_vs_Control_hypoxia	ENSG00000138604	GLCE	710.2712415862944	580.4430648499597	688.6950311575235	643.3370003800535	610.687267763198	558.0750026181104	464.55600731179106	593.2271892749375	559.5903672727338	643.0031605542825	955.0168956008172	944.6088721725257	923.8644732904834	650.2148379188944	612.6025362275052	566.8141742441717	937.3528464138695	974.5808959703612	878.2127255320804	-0.6284839543961033	0.10166915843169161	-6.1816578802347655	6.343187771486867e-10	2.31215413082237e-8	glucuronic acid epimerase [Source:HGNC Symbol;Acc:HGNC:17855]	protein_coding	15	69160584	69272217	36.64
HIF1B_hypoxia_vs_Control_hypoxia	ENSG00000137273	FOXF2	841.646843468256	778.2965162095219	823.1785718813178	803.4686316448995	793.8859763452449	811.3170394096005	838.9702292155858	792.8513137687831	810.5363602859367	772.1189659794231	876.4912900853889	1048.1956652950928	1104.0474192449813	697.7762721113758	658.4564451700818	670.0654182273204	871.1694870117751	939.8697048259991	1058.9478757162797	-0.5800518816882703	0.09385715975606718	-6.180155921996928	6.403832199664143e-10	2.328552383212839e-8	forkhead box F2 [Source:HGNC Symbol;Acc:HGNC:3810]	protein_coding	6	1389576	1395603	60.68
HIF1B_hypoxia_vs_Control_hypoxia	ENSG00000154814	OXNAD1	575.9007959322762	626.7000441667267	626.4778451161113	536.6350945693259	663.0229471954212	665.9031809776577	532.1937286616419	670.3754928035535	664.7805342410736	585.2425881390081	458.7462536994435	444.6145744463641	414.4800528008088	689.7691371360721	691.3545533744731	697.8592463015261	438.043582121765	481.1232726933796	478.8921983366199	0.6543717818890011	0.1060415981982258	6.1708970159594365	6.790364155500943e-10	2.4630803834295128e-8	oxidoreductase NAD binding domain containing 1 [Source:HGNC Symbol;Acc:HGNC:25128]	protein_coding	3	16265160	16350299	42.08
HIF1B_hypoxia_vs_Control_hypoxia	ENSG00000069998	HDHD5	2786.629904460601	2263.447087956517	2437.7628443068843	2224.8850547646066	2345.550460262124	2104.1264878140155	2012.6538182373931	2420.659689492922	2227.7006251114767	2385.052738883978	3848.1436659579713	3561.2687191730956	3825.278631481139	2821.639548081728	2877.1312700576937	2622.8087120264845	3610.145111252592	3362.800918657531	3208.2828967726664	-0.4317314506680988	0.0700765649617641	-6.160853502218103	7.235390432829368e-10	2.605158608365734e-8	haloacid dehalogenase like hydrolase domain containing 5 [Source:HGNC Symbol;Acc:HGNC:1843]	protein_coding	22	17137511	17165287	50.12
HIF1B_hypoxia_vs_Control_hypoxia	ENSG00000124831	LRRFIP1	4207.351974513864	4019.916865380427	3926.1935853963537	4249.972523103729	3674.8447920874887	4044.634574093496	4022.5342548324716	3670.6895917624556	3978.765310072587	4224.7734246818145	4510.768903724092	4783.535791337712	4965.60210571688	3114.2649257939097	3380.234628658189	3438.9759156463897	4714.649449208056	5020.563218005024	5991.415681748475	-0.5206270857459718	0.08450040206266114	-6.161237970914051	7.217842702552691e-10	2.605158608365734e-8	LRR binding FLII interacting protein 1 [Source:HGNC Symbol;Acc:HGNC:6702]	protein_coding	2	237627587	237813682	45.52
HIF1B_hypoxia_vs_Control_hypoxia	ENSG00000234741	GAS5	2799.9088518582607	2616.7611539876634	2538.7462265809804	2614.991603303373	2336.289592552385	2268.038478991601	2348.96247642	2635.4779110489258	2698.886969888096	2675.9095999860324	3377.7073486772906	3323.0825503940423	3440.107582980339	2530.659783386978	2794.385289666666	2824.8837997668343	3218.8778857978305	3190.61201278534	2963.979067234315	-0.3113200292414286	0.05053231567604297	-6.160810662967961	7.237348255685009e-10	2.605158608365734e-8	growth arrest specific 5 [Source:HGNC Symbol;Acc:HGNC:16355]	lncRNA	1	173858559	173868882	44.51
HIF1B_hypoxia_vs_Control_hypoxia	ENSG00000272398	CD24	8454.370098780299	8302.649464503182	8074.071720883341	7961.7847588205605	7083.821685374897	6875.930224873441	7059.983516842421	8393.796290205055	8436.37720183568	7962.109337831183	9803.646888685056	10107.473751366233	9674.62099361022	7973.529708185403	7540.753588497325	8506.783855046999	9862.521209537359	9095.339290180247	9463.468291766767	-0.30185301548059745	0.04899823321309286	-6.1604877499937905	7.25212253808105e-10	2.605158608365734e-8	CD24 molecule [Source:HGNC Symbol;Acc:HGNC:1645]	protein_coding	6	106969831	106975627	50.84
HIF1B_hypoxia_vs_Control_hypoxia	ENSG00000175832	ETV4	399.0067487049092	400.32014923157476	329.6208671300903	311.56436252011923	545.8018824967704	536.610073632744	547.0095080284487	389.60370414548817	434.3011816822186	396.97643738348523	287.38313866742817	256.7589031155405	272.9794941747692	506.7503009704315	438.15601422563424	504.49226226418426	275.5600039090885	356.325227634201	391.90796547614906	0.8248130111559324	0.13393905700824316	6.15812168294697	7.361278750844347e-10	2.637998495965232e-8	ETS variant transcription factor 4 [Source:HGNC Symbol;Acc:HGNC:3493]	protein_coding	17	43527844	43579620	50.23
HIF1B_hypoxia_vs_Control_hypoxia	ENSG00000061794	MRPS35	4232.197935418405	4269.426022835683	4369.240190232441	4016.941843864659	4495.935130560808	4634.512277035354	4298.117774144855	4413.460110809129	4468.8413321094895	4194.86334840618	3850.05741239256	3675.8652907682526	3697.009620015709	4590.0023727628395	4496.768839880919	4660.161489329866	4023.348280984435	3933.6885279156613	4091.3229734824563	0.2920985822535458	0.04744481072763623	6.156597060327203	7.432463091077486e-10	2.6571055550602013e-8	mitochondrial ribosomal protein S35 [Source:HGNC Symbol;Acc:HGNC:16635]	protein_coding	12	27710822	27756295	38.61
HIF1B_hypoxia_vs_Control_hypoxia	ENSG00000171843	MLLT3	1394.357200037744	1239.9906991420314	1188.8936566876096	1289.178087545161	1030.7059029859338	1235.0021237926408	1318.5499094840861	1155.0460750007774	1195.9051576036125	1151.3044376223959	1747.7870550085424	1709.447127572818	1766.3157555123162	1251.0237366960328	1174.7462692911256	1299.1337371129935	1693.8725982605513	1796.4355895854765	1855.0916817752873	-0.48933347494545637	0.0796876755976196	-6.14064184048146	8.218870826547533e-10	2.9312001662449617e-8	MLLT3 super elongation complex subunit [Source:HGNC Symbol;Acc:HGNC:7136]	protein_coding	9	20341669	20622499	37.12
HIF1B_hypoxia_vs_Control_hypoxia	ENSG00000140848	CPNE2	1189.9482681377822	1205.4046216685633	1263.1723327272637	1262.2939398065603	999.7571262114949	1090.7048330065752	974.8129633287624	1121.9752094908015	1265.518815899847	1116.6748371033168	1314.48779244671	1346.1479479696502	1582.6998776549478	823.5980489945931	1004.5960221364032	1021.1142332445606	1317.2422463333107	1374.5147229162403	1334.3532555404765	-0.5679262526454558	0.09253627867400056	-6.137336197041422	8.391667280662976e-10	2.9856668851200906e-8	copine 2 [Source:HGNC Symbol;Acc:HGNC:2315]	protein_coding	16	57092583	57148369	54.03
HIF1B_hypoxia_vs_Control_hypoxia	ENSG00000204389	HSPA1A	9730.701857908096	11704.8453851716	11874.839969197628	11510.085099081036	12422.881993789693	12049.999447775159	11758.90654240976	11636.062620197208	12117.501673413943	11650.874720092934	6876.981463194237	6909.600192078885	7227.556894725894	8685.981490109509	8218.297268797716	8545.21753358168	7468.8277951340015	7605.447752893043	6888.7256007018	0.27614146492330527	0.045036179144815426	6.1315473507502185	8.702842387613964e-10	3.088989784930665e-8	heat shock protein family A (Hsp70) member 1A [Source:HGNC Symbol;Acc:HGNC:5232]	protein_coding	6	31815543	31817946	59.78
HIF1B_hypoxia_vs_Control_hypoxia	ENSG00000108175	ZMIZ1	2537.6606547797555	2331.7467759777805	2457.8201051016517	2532.410666435071	2208.045048547127	2355.0804882173206	2532.49217661055	2108.0205909398032	2422.310228096279	2292.252866652759	2700.3936431886714	3280.4524210900836	3183.12827080375	1615.6645442437525	1946.7194602252778	2170.5042264491476	2767.095021427639	3267.3231406271225	3506.4321114018157	-0.6752237889729227	0.1101750979974206	-6.128642508570593	8.863202113116034e-10	3.1384176625300396e-8	zinc finger MIZ-type containing 1 [Source:HGNC Symbol;Acc:HGNC:16493]	protein_coding	10	79068966	79316519	55.32
HIF1B_hypoxia_vs_Control_hypoxia	ENSG00000112029	FBXO5	1040.303326522909	1068.6722715273295	1052.6887044074133	1015.4563221090709	896.6853721959204	993.3176368517416	981.5362091863154	1092.2180760302658	998.4963271121359	1020.8901771376381	1166.6366622488774	1177.6417621204487	1161.230644057608	860.5349406630079	884.9910265483365	917.7370197173937	1162.0320497225653	1121.6369476998418	1153.0577280764508	-0.3960602113180137	0.06463733199887473	-6.127422018670399	8.931434850480867e-10	3.155066486849203e-8	F-box protein 5 [Source:HGNC Symbol;Acc:HGNC:13584]	protein_coding	6	152970519	152983579	38.53
HIF1B_hypoxia_vs_Control_hypoxia	ENSG00000170088	TMEM192	920.9354954873883	963.6611950188237	912.7945913012196	856.5059485956752	1012.683093325685	971.4590643137017	1018.2267283614326	1099.6220800680696	1242.7199816428542	1038.8752477650114	734.8442883667782	637.3933051928103	688.8609495785288	1068.9554126269322	937.1795260603858	1012.79932634465	793.3738683535228	749.6823264644604	837.201985392448	0.5482123333994229	0.08952349282292464	6.123670068188402	9.144415149264333e-10	3.222647917058274e-8	transmembrane protein 192 [Source:HGNC Symbol;Acc:HGNC:26775]	protein_coding	4	165070608	165208549	41.86
HIF1B_hypoxia_vs_Control_hypoxia	ENSG00000165704	HPRT1	2659.498018735833	2304.6190613684616	2549.3463725854986	2249.0565164021896	2285.090710007469	2357.4547638060126	2109.410940988366	2418.5230860355614	2327.8846803100164	2323.2384444448035	3407.024115926957	3299.7254131982554	3134.2569128306536	2453.1197870420515	2635.775969297435	2479.779648221977	3292.445178579168	3106.082244999933	3138.130491200179	-0.37786547177836843	0.06187374584779794	-6.107040499986417	1.0149549137922784e-9	3.568418316292852e-8	hypoxanthine phosphoribosyltransferase 1 [Source:HGNC Symbol;Acc:HGNC:5157]	protein_coding	X	134460165	134520513	40.12
HIF1B_hypoxia_vs_Control_hypoxia	ENSG00000179604	CDC42EP4	3476.4557106535262	3120.2760511090155	2940.5317855200256	2920.683711142796	2767.290156807703	2757.9325632356686	2668.8417549108226	2776.4394521394	2754.5176699192375	2695.931045777498	4822.984803560338	4602.8405139691595	4462.359608814116	3866.676578092371	3669.0809157801164	3444.4911257023973	4165.73850369436	4281.315094021157	3858.2714575672867	-0.3405781347653014	0.05578779723350132	-6.104885864910609	1.0287416871581389e-9	3.608359993258453e-8	CDC42 effector protein 4 [Source:HGNC Symbol;Acc:HGNC:17147]	protein_coding	17	73283624	73312005	52.88
HIF1B_hypoxia_vs_Control_hypoxia	ENSG00000115762	PLEKHB2	3041.954941874792	3053.3360866439	3259.258237140941	2944.146940721953	3582.398475264422	3353.530349645068	2991.566083994452	3289.728998571992	3120.9080937546278	3050.653897015214	2718.8270490991663	2556.8613548407116	2361.404656425379	3578.9463715085194	3660.9636683018734	3274.115745771978	2745.4005123029265	2669.5564443697945	2543.585988373337	0.4603562287395154	0.07559817692811142	6.089514951892054	1.1325328812305201e-9	3.9630656493318343e-8	pleckstrin homology domain containing B2 [Source:HGNC Symbol;Acc:HGNC:19236]	protein_coding	2	131104847	131353709	42.42
HIF1B_hypoxia_vs_Control_hypoxia	ENSG00000149418	ST14	754.7057159269079	640.0258896576852	600.228657229457	606.2104636018801	661.6238718121479	654.4313113403414	656.1438041965438	643.3778883219433	600.6306824847264	646.189742177731	906.5304607016781	916.4962187926192	1119.8869795267535	670.5928851907161	648.3024930800782	714.9965152478444	998.2892886882406	950.0171779258224	950.7285567081343	-0.5279907132962968	0.08683628560851962	-6.08030052870542	1.1995749839869366e-9	4.187812009824817e-8	ST14 transmembrane serine protease matriptase [Source:HGNC Symbol;Acc:HGNC:11344]	protein_coding	11	130159782	130210362	51.85
HIF1B_hypoxia_vs_Control_hypoxia	ENSG00000073111	MCM2	10985.756443008697	10759.155791850993	10883.573559990633	10710.022180562702	9056.011770042527	9238.913126059757	8855.976763394267	11257.808990042859	10663.890879787537	10357.839502158664	13401.386405104124	12648.996477976822	12410.353658947548	10767.73895424598	10355.74199579975	10395.549713736264	12598.969208038769	11986.87176970754	11394.815226709798	-0.28774945885873116	0.047364184796748234	-6.075254120672345	1.2379152518596976e-9	4.3115399591703565e-8	minichromosome maintenance complex component 2 [Source:HGNC Symbol;Acc:HGNC:6944]	protein_coding	3	127598410	127622436	50.56
HIF1B_hypoxia_vs_Control_hypoxia	ENSG00000156381	ANKRD9	564.0735080586616	504.891113582038	497.6877900656354	511.3337009510534	436.18504244476134	388.2165341528246	455.8135861946774	509.76058448151343	478.23965343629794	551.8233488113426	743.1670354286177	790.3191708045155	828.319472202704	459.16858538203957	548.1453283046417	543.2657672245767	695.1526201498322	595.1129164847015	616.7208949541346	-0.6003268470485643	0.09882987439882995	-6.074345947521224	1.2449408318135259e-9	4.325878516525878e-8	ankyrin repeat domain 9 [Source:HGNC Symbol;Acc:HGNC:20096]	protein_coding	14	102501767	102509799	59.94
HIF1B_hypoxia_vs_Control_hypoxia	ENSG00000130958	SLC35D2	373.54978358654915	374.06632396704197	361.6324768676295	404.49707914608723	457.6897789658039	427.71994557125436	376.72555020078187	410.7783727562143	377.81582243542437	369.0103212839203	293.07690218439865	292.05519305259617	324.6438418333512	482.0966890041376	458.3438986728867	479.5651914162686	286.79392665046277	291.73695838697506	255.64783216265022	0.6460398206438764	0.10639486007190833	6.072096153961217	1.2625129516793259e-9	4.376711565821663e-8	solute carrier family 35 member D2 [Source:HGNC Symbol;Acc:HGNC:20799]	protein_coding	9	96313444	96383711	44.1
HIF1B_hypoxia_vs_Control_hypoxia	ENSG00000173599	PC	4825.264119900423	4429.694810212137	4705.917936409773	4689.627420880354	3927.233216266891	4006.4647625947377	4228.730086195336	4255.852389986166	4379.206121918387	4461.431903025142	5549.544343288227	5790.1010104019815	5861.029723048098	4530.942972817855	4704.841842702837	4594.022489743729	5325.135059154744	5960.012869284002	5454.965200277209	-0.31363271903887624	0.051767868381075784	-6.058443757624905	1.3744478728545118e-9	4.7536718058354184e-8	pyruvate carboxylase [Source:HGNC Symbol;Acc:HGNC:8636]	protein_coding	11	66848417	66958386	51.93
HIF1B_hypoxia_vs_Control_hypoxia	ENSG00000146733	PSPH	1727.8072835715489	1400.074066081309	1495.8441257505958	1337.921176152055	1363.1552904333105	1553.8860219723035	1293.4250132995942	1591.400928570657	1561.8641414173983	1647.695538032789	2006.0562521577913	1664.5710701182338	1854.5055902290362	2647.1086453193657	2471.9287554631956	2647.0792890027283	1596.096744466104	1465.792756021529	1502.125699799885	0.49182520830436394	0.08122762787223632	6.054900545390299	1.4050444486702847e-9	4.8482183388919895e-8	phosphoserine phosphatase [Source:HGNC Symbol;Acc:HGNC:9577]	protein_coding	7	56011051	56051604	46.35
HIF1B_hypoxia_vs_Control_hypoxia	ENSG00000153071	DAB2	3717.771333845556	3601.7644875769533	3181.409246184044	3771.743670625247	3141.5828767541457	3191.588321687049	3790.4627829569495	3286.950974111054	3292.6306471838193	3242.5630680005966	4482.312795298257	4888.237442380374	4369.667912235146	3060.5601614450065	2672.987920451162	3454.9380769189197	4365.697302146176	4285.8188865258735	4838.967436739231	-0.5825028579928736	0.09636141309942708	-6.0449804466009525	1.4942812331212873e-9	5.1442015043934686e-8	DAB adaptor protein 2 [Source:HGNC Symbol;Acc:HGNC:2662]	protein_coding	5	39371675	39462300	38.96
HIF1B_hypoxia_vs_Control_hypoxia	ENSG00000072042	RDH11	3412.2211616664426	2903.6811136622728	3075.499990073011	2900.8219299166185	3202.2065469237773	3230.058519529972	3217.276635503001	3025.119046722377	3240.9141953771045	3160.6391947526486	3551.304529876779	3422.688933644375	3276.6305925318366	4209.324539682149	4006.254163500263	4254.178897667884	3627.6697537126347	3537.309084364532	3578.4032425547316	0.28004130992476023	0.046339799361878035	6.04321369063025	1.510743476819058e-9	5.176907139920053e-8	retinol dehydrogenase 11 [Source:HGNC Symbol;Acc:HGNC:17964]	protein_coding	14	67676800	67695793	42.62
HIF1B_hypoxia_vs_Control_hypoxia	ENSG00000275874	PICSAR	298.4025957138935	197.16442143182968	208.72249169736293	158.95153033279192	225.35008648524095	195.5644580447506	191.88136541930172	203.87975985378824	226.75941184662122	190.21447083248788	537.3594405122692	480.68682454784874	483.3646676423195	309.9505285091952	258.54653496717907	274.71850967328896	469.893570387459	401.9450495853978	356.29360108095074	-0.8402599773534815	0.13904183127153052	-6.043217135946401	1.5107112027565281e-9	5.176907139920053e-8	P38 inhibited cutaneous squamous cell carcinoma associated lincRNA [Source:HGNC Symbol;Acc:HGNC:19725]	lncRNA	21	44999208	45004727	62.75
HIF1B_hypoxia_vs_Control_hypoxia	ENSG00000149218	ENDOD1	1144.8222158914923	1274.3025126977957	1250.7444169543223	1167.9355700117073	1394.1122514182423	1457.400354711456	1311.6853812982083	1359.7125160016171	1234.861455674532	1211.5174792795242	902.2809889091293	863.4463499010739	737.9074245099912	1330.6872418935636	1371.882596242683	1126.984635571983	976.1571731229852	814.3629398939714	820.8185979540742	0.6102067484072472	0.10100481385469647	6.041363031321246	1.5281770386965969e-9	5.224608947010526e-8	endonuclease domain containing 1 [Source:HGNC Symbol;Acc:HGNC:29129]	protein_coding	11	95089846	95132645	42.67
HIF1B_hypoxia_vs_Control_hypoxia	ENSG00000116954	RRAGC	997.2801313030308	874.7227428979385	952.9130735295698	911.1383429124317	1002.5426161491342	1079.7214525112906	948.8741915732209	965.3395862902782	1027.3748781100844	905.2909133834156	899.7428691402919	849.0569666864534	971.0749684445033	1253.4878764580287	1264.2175807425808	1192.8416306169868	973.4570555799825	949.1916027011551	930.0540157272067	0.45425105877925886	0.0753046690029959	6.032176554168069	1.617658983461318e-9	5.5178496334946605e-8	Ras related GTP binding C [Source:HGNC Symbol;Acc:HGNC:19902]	protein_coding	1	38838198	38859772	41.36
HIF1B_hypoxia_vs_Control_hypoxia	ENSG00000163041	H3-3A	11133.781785823589	10721.29923104662	11099.22296867803	9744.14057916573	9720.527486573028	8962.544311297512	8782.071650883501	10510.68571594155	10401.666324469636	10270.325842665878	13734.925590972225	13514.084832258757	13232.925753200396	11013.782480066548	10869.641423057465	10690.795945244743	12854.063906418905	12072.397044363483	12212.971058520576	-0.313778020325004	0.052057183727871326	-6.02756426404619	1.6644907505694348e-9	5.664601016583212e-8	H3.3 histone A [Source:HGNC Symbol;Acc:HGNC:4764]	protein_coding	1	226061851	226072019	44.55
HIF1B_hypoxia_vs_Control_hypoxia	ENSG00000136826	KLF4	1819.0203509564813	1498.5719370060278	1439.5377323664468	1595.8551161190894	2076.2216119756054	2003.0136640966452	2136.908445917157	1752.7828712017101	1701.6022571420126	1585.2319478543805	1621.7592382349	1715.6080252896018	1612.5084581649223	2259.6404638414147	1999.1405591742155	2282.7330599811758	1831.9713002276465	1793.6554573808642	1835.6241712428457	0.3969412831945304	0.06612225713360043	6.0031417619714365	1.935354984348822e-9	6.571369709414538e-8	KLF transcription factor 4 [Source:HGNC Symbol;Acc:HGNC:6348]	protein_coding	9	107484852	107490482	56.93
HIF1B_hypoxia_vs_Control_hypoxia	ENSG00000076248	UNG	4069.0434729315466	4195.289170143693	4160.782879258104	3961.035619350489	3877.2990680606763	3703.287455881687	3484.855143657569	4216.9653897058215	3941.100556615254	3744.9357997599186	4854.258784437134	4689.14340062929	4648.539847601667	3777.909716613702	3448.6320976147	3697.401147606222	4577.4032113915455	4206.404478993289	4057.538745447074	-0.37930695532191894	0.06331877710076231	-5.990434002196678	2.0928179159313873e-9	7.089837823629064e-8	uracil DNA glycosylase [Source:HGNC Symbol;Acc:HGNC:12572]	protein_coding	12	109097597	109126725	46.58
HIF1B_hypoxia_vs_Control_hypoxia	ENSG00000273604	EPOP	2825.323229266804	2677.0202550798385	2591.3818577562397	2742.379933519479	2595.7350339219893	2462.856179764024	2243.062399222064	2452.752547788939	2725.705177826675	2513.6749782569095	3344.1028713693554	3373.222359251859	3343.5697638897395	2488.629501695488	2619.301418496781	2588.5163784777337	3206.2333905459645	3603.9337840262106	3283.7402959131846	-0.38551970153508847	0.06438575152645262	-5.987655535506163	2.1288733036518044e-9	7.195591766343099e-8	elongin BC and polycomb repressive complex 2 associated protein [Source:HGNC Symbol;Acc:HGNC:34493]	protein_coding	17	38671703	38674957	64.06
HIF1B_hypoxia_vs_Control_hypoxia	ENSG00000159176	CSRP1	14661.87927599363	11949.812919124173	12238.622666125419	11376.2319614478	14715.0075177333	14503.2778636385	13268.457403034927	13096.974044379536	12273.95393322676	11843.851724063206	15736.092250304246	13912.50041725072	14447.613543753392	19769.790103190684	20409.14059605406	18877.087898148664	16573.62186569763	15064.215829589923	13857.574431122397	0.4216137269357708	0.07048354038834144	5.981733105528127	2.207758149836098e-9	7.445301406884908e-8	cysteine and glycine rich protein 1 [Source:HGNC Symbol;Acc:HGNC:2469]	protein_coding	1	201483530	201509456	50.68
HIF1B_hypoxia_vs_Control_hypoxia	ENSG00000179152	TCAIM	1513.0907547761565	1289.9469937255421	1284.5594119621423	1302.5544015412856	1291.76097436151	1319.8681662834063	1151.9692852169003	1417.9959581662229	1309.3884770540144	1320.0311494956907	1876.3430397830919	1951.581180246871	1843.3368285182937	1524.0852426957106	1469.4228261515593	1396.6922168906858	1799.8468430923836	1862.1049345491717	1824.1456562363346	-0.3721745184836239	0.06223970054914642	-5.979696483111181	2.235537655028626e-9	7.52192669809632e-8	T cell activation inhibitor, mitochondrial [Source:HGNC Symbol;Acc:HGNC:25241]	protein_coding	3	44338119	44409451	39.47
HIF1B_hypoxia_vs_Control_hypoxia	ENSG00000196154	S100A4	10248.35596470069	9504.664555403306	9043.05350712107	8747.794421536384	7987.269602016513	7746.51139055831	7504.558982250128	9932.179175152914	9711.84760732447	9306.33321897719	12208.599896612803	12377.854770899416	13184.520519839481	9815.41651994273	9820.459236232662	10587.70534835186	12831.216422741722	12518.373813008024	11642.04837664342	-0.3212981580958749	0.053746307338987616	-5.97805084671938	2.258232559537048e-9	7.581136484296835e-8	S100 calcium binding protein A4 [Source:HGNC Symbol;Acc:HGNC:10494]	protein_coding	1	153543613	153550136	56.3
HIF1B_hypoxia_vs_Control_hypoxia	ENSG00000137996	RTCA	1304.400569457417	1244.9818222720367	1221.6888606408513	1145.801048691138	1445.8691428778277	1443.0727585148236	1443.4633002883272	1319.6924828665308	1316.0284133854454	1271.1435792962213	1236.4639405398657	1200.1033171395152	1046.7569331401808	1580.0157292098954	1548.624108632553	1483.7603990845423	1220.240168641823	1132.9774308499677	1178.526814161962	0.3995633091796684	0.06694168889355047	5.968826239431263	2.3896643551252085e-9	8.004299164284257e-8	RNA 3'-terminal phosphate cyclase [Source:HGNC Symbol;Acc:HGNC:17981]	protein_coding	1	100266216	100292769	39.06
HIF1B_hypoxia_vs_Control_hypoxia	ENSG00000124570	SERPINB6	5339.295884245879	4592.817999463279	4395.625923577085	4201.114268651552	4633.128981039047	4248.163254744688	4025.0032247087915	4484.117732148203	4228.988477158674	4379.812563602839	6944.254630929564	6749.923690653344	6941.860229387315	5443.471972980713	5505.692149666134	5501.96471853558	6886.7410701419385	6629.902341274267	6314.742687762817	-0.3265528610132117	0.054830433878695226	-5.955686247817496	2.5898276752744916e-9	8.655262289142076e-8	serpin family B member 6 [Source:HGNC Symbol;Acc:HGNC:8950]	protein_coding	6	2948159	2972165	47.23
HIF1B_hypoxia_vs_Control_hypoxia	ENSG00000006652	IFRD1	2013.375146270965	1994.412126288312	2088.3164138239836	2081.187601835722	1993.2732366742653	2257.38385782764	2253.622376700415	2017.5963580534233	1947.0017811715786	1964.7106288086643	1744.7273966944092	1815.5102938632135	1986.8738960891596	2366.345393699683	2560.1615430614984	2676.3836354056166	1414.224738247577	1422.4639754919588	1656.557379140248	0.4577023967809913	0.07693783579079586	5.9489897535660425	2.6980252683666345e-9	8.99664389936067e-8	interferon related developmental regulator 1 [Source:HGNC Symbol;Acc:HGNC:5456]	protein_coding	7	112422887	112481017	39.46
HIF1B_hypoxia_vs_Control_hypoxia	ENSG00000173757	STAT5B	1504.990903021365	1560.4131374381875	1499.7459133243824	1448.4632767123378	1341.1782391160352	1281.6407712281318	1360.0183323498868	1469.573897496488	1321.5056222080289	1324.2120003687114	1889.1306984204848	1786.2176844956257	1740.8366280203618	1404.1992090209606	1428.1382445982276	1235.1044439322268	1622.2702077081087	1668.891510592934	1708.2964373534508	-0.4125227066678732	0.0693916163415094	-5.944849369665224	2.7671119110628642e-9	9.206373230721905e-8	signal transducer and activator of transcription 5B [Source:HGNC Symbol;Acc:HGNC:11367]	protein_coding	17	42199176	42288633	45.03
HIF1B_hypoxia_vs_Control_hypoxia	ENSG00000074527	NTN4	848.6267095086996	740.2601610985977	898.0337532027506	806.5558247013139	652.9657308745154	602.8575214927849	601.1095954937047	882.2792093596721	782.0955832022415	792.5739080058427	964.2223889818517	1082.6311970600057	996.913737481242	695.8013621787493	692.43817550626	494.28756519679104	1284.1379060670695	1124.7670357787845	1181.3501154744156	-0.6948407643809352	0.11691757267142433	-5.942996835331669	2.798578398253928e-9	9.29028078991795e-8	netrin 4 [Source:HGNC Symbol;Acc:HGNC:13658]	protein_coding	12	95657807	95791189	40.1
HIF1B_hypoxia_vs_Control_hypoxia	ENSG00000100292	HMOX1	867.4517562856104	824.9415381554869	809.3068900146492	822.2935607166388	832.39551557443	756.3094984292067	655.5093037987805	977.7114310443459	891.1565154308593	902.406895808408	769.4723176880367	735.5342505984917	786.8895374699791	1005.9130037036809	1093.0973297481828	1203.244941230038	813.6524942456244	879.4981945839797	854.7983949001673	0.5308060458462764	0.08937965945499837	5.938779013960454	2.8715261875474265e-9	9.511211015858648e-8	heme oxygenase 1 [Source:HGNC Symbol;Acc:HGNC:5013]	protein_coding	22	35380361	35394214	51.11
HIF1B_hypoxia_vs_Control_hypoxia	ENSG00000143870	PDIA6	13119.092799392189	11686.889762733796	12322.454566311888	11770.32642430793	11751.710269454707	11652.766600653265	11139.613353245606	12129.783806328642	11952.553795980839	12269.010141123033	15020.552398982445	15521.713305037629	15235.046759760138	12610.417598739043	13550.138989908695	13149.876115306679	14957.32158493624	14715.39740410816	14708.097512140665	-0.21890700537225963	0.036880155139589275	-5.935631359025177	2.9271684829596243e-9	9.673966595239008e-8	protein disulfide isomerase family A member 6 [Source:HGNC Symbol;Acc:HGNC:30168]	protein_coding	2	10783391	10837977	46.27
HIF1B_hypoxia_vs_Control_hypoxia	ENSG00000118946	PCDH17	7141.8681481101785	7288.464910713819	7686.246106598978	6900.633441004826	6070.3385630468765	7001.683923734179	6702.785759937899	7106.190653214655	7111.796621211572	7100.3199237033405	8156.918760042032	8150.9864627547695	7397.543994574647	6219.528938422076	6327.786443897242	5662.487766717567	7782.831469696344	7722.983031935798	8164.099894776588	-0.38092898303060674	0.06418442479253293	-5.934913092419317	2.940011915082609e-9	9.694868559004115e-8	protocadherin 17 [Source:HGNC Symbol;Acc:HGNC:14267]	protein_coding	13	57631744	57729311	33.32
HIF1B_hypoxia_vs_Control_hypoxia	ENSG00000147383	NSDHL	1917.6298653951442	1907.219081463712	1658.7382956909776	1628.665044368641	2010.640754770566	1761.9728525137737	1768.0817953955566	2037.9793834061475	1892.4738807101305	2089.222852756647	1854.6009258188226	1681.3389906226666	1638.7159105583103	2494.2704656931746	2268.1098671337422	2365.504131955876	1834.894033347927	1822.9354222885966	1801.973888617326	0.45943286220741225	0.07748944753681224	5.928973257799438	3.0483472226478574e-9	1.0029871658234278e-7	NAD(P) dependent steroid dehydrogenase-like [Source:HGNC Symbol;Acc:HGNC:13398]	protein_coding	X	152830967	152869729	45.97
HIF1B_hypoxia_vs_Control_hypoxia	ENSG00000125726	CD70	1475.8635371209002	1339.0945294588064	1254.6419911839962	1416.1796619957624	893.1566578708563	884.7114508806138	975.8970642289379	1316.6249291934546	1226.5518499202924	1208.7666645232082	2098.7655649847325	1979.103253338048	2052.053036259643	1563.2299245563408	1310.2483435725458	1484.3722001089818	1979.352091782064	1914.0653978768748	1668.7290564410441	-0.49614558727701524	0.08374756147155188	-5.92429891162324	3.136325260077238e-9	1.0296562752288893e-7	CD70 molecule [Source:HGNC Symbol;Acc:HGNC:11937]	protein_coding	19	6583183	6604103	48.3
HIF1B_hypoxia_vs_Control_hypoxia	ENSG00000165389	SPTSSA	2553.066265287272	2521.5104009510933	2419.9842199736745	2323.1183434166805	2306.912694940949	2172.0707371561016	1969.0273353666828	2383.6145505925215	2397.9212217171603	2328.1038482691038	3134.291939254348	3103.0795640901792	3121.989678769776	2474.4323296694706	2385.2749524713317	2497.294781910633	2919.6760803042703	2684.2619195691027	2812.6281767478154	-0.34832940138919455	0.05881643903892675	-5.922313677620948	3.1744337901755297e-9	1.0398717913544159e-7	serine palmitoyltransferase small subunit A [Source:HGNC Symbol;Acc:HGNC:20361]	protein_coding	14	34432788	34462240	41.75
HIF1B_hypoxia_vs_Control_hypoxia	ENSG00000158195	WASF2	4012.8303335696246	3721.163846788029	3839.98882890579	3966.1549840219213	3417.1093035536537	3618.032593072828	3518.428264635958	4005.4207327631448	3988.0814974229475	3916.0739580430386	4381.1067497653885	4440.9147389289255	4401.612583975847	3679.5363313644525	3781.0878301859384	3715.782782766901	4452.669530343038	4669.581234348767	4718.200213366678	-0.24183147648406406	0.04091752369975992	-5.910217789779956	3.416557112298373e-9	1.1167260961340966e-7	WASP family member 2 [Source:HGNC Symbol;Acc:HGNC:12733]	protein_coding	1	27404230	27490167	44.01
HIF1B_hypoxia_vs_Control_hypoxia	ENSG00000134755	DSC2	1174.054790414203	1305.8188645655596	1234.4087666099658	1309.2283205470567	1033.1396066691273	1101.8177686415095	1041.9287058401142	1230.1354823749502	1207.380039217597	1162.5320029479872	1221.7638108206284	1316.3708304936079	1122.1726507407711	910.3727396575306	907.0641540535792	960.5757247562714	1335.3483600954928	1372.8748400202621	1360.0535594036417	-0.40538042967609017	0.0687121313091645	-5.899692266160612	3.6418017311315525e-9	1.1877384944164135e-7	desmocollin 2 [Source:HGNC Symbol;Acc:HGNC:3036]	protein_coding	18	31058840	31102522	37.1
HIF1B_hypoxia_vs_Control_hypoxia	ENSG00000160326	SLC2A6	646.5552157441477	727.9608432991554	579.5542757078908	558.1821662042636	573.9836249008398	728.1132581336719	587.4567255267946	596.8411175629158	601.3980074286026	630.8249187409367	532.9946512928486	546.8189753951432	505.7249728411035	868.7957607575667	931.7188778143818	797.9074791068891	642.5118476314293	675.6595555896396	551.5468254605868	0.712141213466637	0.12078786831607148	5.895800823333867	3.728685274764208e-9	1.213413728802917e-7	solute carrier family 2 member 6 [Source:HGNC Symbol;Acc:HGNC:11011]	protein_coding	9	133471094	133479127	61.25
HIF1B_hypoxia_vs_Control_hypoxia	ENSG00000203950	RTL8A	980.5278670779105	931.4911856982379	877.0005472305688	891.1450360395115	832.4985638888071	828.1845220093038	929.6491268615218	873.1407867888506	883.3278091194456	958.2498264897135	1168.9294611948776	1249.5990448973316	1374.6836394872894	945.0733823208076	757.9750403995127	922.1327947636489	1055.19602751732	1059.5804525881367	1111.6443601075032	-0.5369435163688383	0.09118028049582091	-5.888811851082736	3.889819809953192e-9	1.2630873409088183e-7	retrotransposon Gag like 8A [Source:HGNC Symbol;Acc:HGNC:24514]	protein_coding	X	135050932	135052196	60.16
HIF1B_hypoxia_vs_Control_hypoxia	ENSG00000172893	DHCR7	4961.1004556249645	4244.75982960075	4611.41256201944	3890.8990226674687	5397.002342922949	4488.680227853212	5155.804031191833	4997.965459838537	5200.414926613507	4557.360608333803	4685.277045096563	4514.112251902225	3784.8772334823293	7299.540068550177	6245.2063691520925	6287.439654417547	4924.875702290128	4924.9361955487775	4089.2446697680202	0.609680319594904	0.1036992679344815	5.879311703339194	4.11975943376469e-9	1.334837958582755e-7	7-dehydrocholesterol reductase [Source:HGNC Symbol;Acc:HGNC:2860]	protein_coding	11	71428193	71452868	51.71
HIF1B_hypoxia_vs_Control_hypoxia	ENSG00000167797	CDK2AP2	1118.8211594342347	1035.22206583528	1016.9307377412717	989.5208927509331	995.6117898119957	974.76339154678	1018.0520287222107	988.7474143517528	1000.4928745867755	994.0762818870998	1266.7982215137645	1362.9700185272582	1439.4657980041798	1040.902630509072	921.1340278739094	1075.212641949238	1401.472017859973	1346.6555094170496	1270.7525269276816	-0.42573117641101993	0.0725335210847089	-5.869440364184528	4.372685990949861e-9	1.4137083925523117e-7	cyclin dependent kinase 2 associated protein 2 [Source:HGNC Symbol;Acc:HGNC:30833]	protein_coding	11	67506497	67508649	62.33
HIF1B_hypoxia_vs_Control_hypoxia	ENSG00000186577	SMIM29	138.5616094848931	112.52998434437144	113.52324223282163	112.59481119441138	158.46212579142934	156.02347482498328	126.8414657644193	172.6599502924732	155.48092347438129	183.51891234131034	107.7978582551915	107.6857557594041	104.94574689898742	216.04759435124197	198.83381770326133	184.21759409762868	98.4134722723403	93.67240423661796	90.85983689280151	0.8963947701210736	0.15279717613293226	5.866566338511503	4.449123080657047e-9	1.435300617256651e-7	small integral membrane protein 29 [Source:HGNC Symbol;Acc:HGNC:1340]	protein_coding	6	34246381	34249108	60.12
HIF1B_hypoxia_vs_Control_hypoxia	ENSG00000165072	MAMDC2	4629.098145650982	4935.638525124696	4724.072896655917	4807.143111551636	4941.1749862625575	4968.688299802044	4755.518351107115	4858.160067279151	4542.3351319132125	4390.142813339061	4293.323293828535	4193.056072211101	3935.622775407238	5246.474203880784	5254.182983754216	5022.431553334621	4329.3663194107	3898.6184323570183	4227.816804498059	0.32045457031152025	0.05465060214335844	5.863696972101237	4.526732788275261e-9	1.457176840416227e-7	MAM domain containing 2 [Source:HGNC Symbol;Acc:HGNC:23673]	protein_coding	9	70043848	70226972	40.22
HIF1B_hypoxia_vs_Control_hypoxia	ENSG00000141580	WDR45B	3863.066454974079	3549.9728025009153	3431.196741461551	3385.5439490323374	3684.4287565056425	3581.4972515070035	3275.988280023717	3489.2671290029684	3296.743071025084	3349.5416189664093	4918.252099108896	4566.684018787154	4469.681286151502	3791.009529421711	3751.9902610327817	3685.770502027221	4453.5953984983325	4539.713220265208	4314.320274214992	-0.31421435264723985	0.05360915968770931	-5.861206451987684	4.595162330808373e-9	1.4760098095849272e-7	WD repeat domain 45B [Source:HGNC Symbol;Acc:HGNC:25072]	protein_coding	17	82614562	82648553	49.34
HIF1B_hypoxia_vs_Control_hypoxia	ENSG00000173267	SNCG	2386.0368004485854	2426.743609799638	2238.7857334996265	2359.3170246729637	2022.6728706744457	1862.451311037676	1944.4711018461617	2140.1973901194815	2004.6593165975041	2164.570549985261	2951.6538743559872	2889.4559820641625	3333.126118006118	2180.541301235571	2333.1314140507966	2407.105789410219	2669.2146451397693	2614.336066092151	2406.228309487001	-0.40312085438405926	0.0688317073609361	-5.856615647643247	4.723946726161081e-9	1.514106373091974e-7	synuclein gamma [Source:HGNC Symbol;Acc:HGNC:11141]	protein_coding	10	86958599	86963258	61.44
HIF1B_hypoxia_vs_Control_hypoxia	ENSG00000101977	MCF2	285.97669085676637	245.28553245550415	241.44376542578897	276.24024055093724	357.0170620008447	378.43104479873034	324.3789638148416	263.0734934329125	276.5335301199251	268.8419485434343	214.8218138879403	245.56813204674665	208.96246260742913	325.394038516892	378.57831250209057	379.8364650802134	261.5554705614719	252.2243897190795	249.39376935701227	0.6892793575713245	0.11781204842883707	5.850669492328498	4.895982538499866e-9	1.5658720927434411e-07	MCF.2 cell line derived transforming sequence [Source:HGNC Symbol;Acc:HGNC:6940]	protein_coding	X	139581770	139708216	37.72
HIF1B_hypoxia_vs_Control_hypoxia	ENSG00000177971	IMP3	2965.3745397299417	2625.148748744014	2405.8852887198727	2397.2660173053837	2689.4473193607873	2519.117175102534	2329.8994656226055	2665.874194625031	2654.688372701872	2551.3311273495506	3755.6910949310163	3808.479905374864	3665.4636646929316	2953.063004851601	2978.317358147879	2743.357778225734	3715.8318318290053	3595.5237498706256	3322.355617683639	-0.3725779688480259	0.06372797465767005	-5.846380194089282	5.023850944503065e-9	1.6033199838336823e-7	IMP U3 small nucleolar ribonucleoprotein 3 [Source:HGNC Symbol;Acc:HGNC:14497]	protein_coding	15	75639085	75648706	52.2
HIF1B_hypoxia_vs_Control_hypoxia	ENSG00000128713	HOXD11	330.8656183514425	325.2744046432399	287.1703404034009	308.6422833931122	232.80268280297724	263.17609925046185	283.96508904330597	283.7038933750774	302.01640843491344	285.08277320130236	488.106561891625	478.203647550898	441.0211462911486	232.13611934161034	338.58149734654467	266.58051486540444	393.3636302788498	369.69699480154475	376.0570434105477	-0.7347064801464883	0.1257044281626517	-5.844714389821141	5.074381327505848e-9	1.6159785675089285e-7	homeobox D11 [Source:HGNC Symbol;Acc:HGNC:5134]	protein_coding	2	176104216	176109754	61.6
HIF1B_hypoxia_vs_Control_hypoxia	ENSG00000092010	PSME1	2506.2272638140935	2430.446719828843	2420.3510744688933	2395.4689842700263	2166.86065414549	2142.925781635087	2019.2526375844548	2482.271489003952	2511.570510434108	2535.8448209557687	2748.804651309635	2809.7658111070887	2952.8634888360666	2313.7885782245303	2385.411979286829	2337.27558437532	2880.8623137166874	2737.2720213099683	2841.0536481609374	-0.2710699562149057	0.04641078298962917	-5.840667593896838	5.199205174640242e-9	1.6521918666078992e-7	proteasome activator subunit 1 [Source:HGNC Symbol;Acc:HGNC:9568]	protein_coding	14	24136163	24138967	57.43
HIF1B_hypoxia_vs_Control_hypoxia	ENSG00000084710	EFR3B	813.6794274682322	787.3997805310844	759.4586378538811	866.6044627071481	793.8609488253356	890.0852279870899	975.675176722189	840.0732317875494	886.381598039665	927.0265268231428	556.619177096726	627.6689721855454	587.4828375695581	824.4812199135383	919.9309961866156	901.9402725383902	749.0638071010495	852.9702824230745	899.506538136598	0.5796798090834762	0.0993580978782093	5.834248254168807	5.403362119103633e-9	1.713407280070559e-7	EFR3 homolog B [Source:HGNC Symbol;Acc:HGNC:29155]	protein_coding	2	25042076	25159135	48.39
HIF1B_hypoxia_vs_Control_hypoxia	ENSG00000130348	QRSL1	973.9403596442588	1051.1117045342748	1025.5767491116007	1048.6256733073546	1108.888462382607	1110.6290719005149	1018.001098854827	1088.7159749154591	1058.7598830692627	1006.0306329937042	778.2268193032502	740.6334960131426	799.5303561489435	1033.7327839472325	995.5025424192087	1042.1676498337551	838.7186247004458	853.65470936442	932.4202407966545	0.40763967115838146	0.06993210256016234	5.829077866029989	5.573449445292005e-9	1.7635817053272915e-7	glutaminyl-tRNA amidotransferase subunit QRSL1 [Source:HGNC Symbol;Acc:HGNC:21020]	protein_coding	6	106629578	106668417	39.53
HIF1B_hypoxia_vs_Control_hypoxia	ENSG00000169604	ANTXR1	7426.473616867472	6355.01850504863	6259.671808613661	6554.9866609506425	8288.961862153283	8182.754512462326	7952.844856028984	6919.812235003248	6714.986389101224	6813.8450854873945	7318.495654257757	7520.893830308786	6713.095479879894	9175.734735445283	8381.125880495905	8855.482294790332	7356.195381389031	6952.917410638283	7359.702521559823	0.2906758531476705	0.04987739441439095	5.827807497975533	5.616030580419179e-9	1.7732825221230155e-7	ANTXR cell adhesion molecule 1 [Source:HGNC Symbol;Acc:HGNC:21014]	protein_coding	2	69013176	69249327	41.88
HIF1B_hypoxia_vs_Control_hypoxia	ENSG00000171388	APLN	85.32142801389745	57.14992893529784	40.51061333353151	41.207682085430015	31.763528969352954	44.91176423878997	47.21182025825104	51.24743272721778	51.64023117707882	41.31038703801383	166.30511972937975	147.58375713677597	179.9282824417488	81.95203981309403	70.56369101236288	64.13320414242366	138.87756182132244	144.79671293997657	134.6919464501063	-1.189720375715714	0.20435252892454214	-5.82190189657512	5.818169969301565e-9	1.8332166055816286e-7	apelin [Source:HGNC Symbol;Acc:HGNC:16665]	protein_coding	X	129645259	129654956	56.18
HIF1B_hypoxia_vs_Control_hypoxia	ENSG00000163870	TPRA1	1303.2487733485493	1386.6850344800528	1298.795051988783	1416.5489441582636	1219.6204801823746	1044.3871374525163	1089.4927196478895	1488.6586409865963	1472.2991433995915	1511.833020217753	1398.6962244410774	1444.8538272239566	1426.6741274524788	1137.4809249563707	1041.8417455020585	1038.9535736847508	1435.5726009408336	1284.1430533297757	1321.9416702287667	-0.4121168510455364	0.07085257135108387	-5.816540503568217	6.0077990556321284e-9	1.8889637960964272e-7	transmembrane protein adipocyte associated 1 [Source:HGNC Symbol;Acc:HGNC:30413]	protein_coding	3	127571232	127598267	54.83
HIF1B_hypoxia_vs_Control_hypoxia	ENSG00000107731	UNC5B	164.05798090014738	161.76600215983566	146.2151906858711	175.92213215426386	206.36171258749314	172.7518390141664	182.26747014405976	160.55235826840246	203.02745605989665	220.46354553126497	107.76146859394815	116.67687473926884	95.45494666769196	196.87631210011318	219.15554617041204	224.6187442030342	105.07195082751281	122.2976561964193	135.8024500989982	0.9927111951715102	0.17074632204622603	5.813953608340414	6.101432991158218e-9	1.914356781529642e-7	unc-5 netrin receptor B [Source:HGNC Symbol;Acc:HGNC:12568]	protein_coding	10	71212570	71302864	54.37
HIF1B_hypoxia_vs_Control_hypoxia	ENSG00000150687	PRSS23	10292.979313677704	8761.114228609478	9196.87424218078	8819.442836190801	12591.111803200529	12267.202249354055	11076.036724268557	10974.821604644978	9871.690359172515	8620.3117590965	9626.172385002914	8820.578918913718	7665.543107401936	15259.052634366784	13005.89787053755	12715.210495770547	9744.968393119958	8994.113056853505	7263.484977513559	0.6497234883878941	0.11220521194158654	5.790492947209411	7.018014530726447e-9	2.197303412651868e-7	serine protease 23 [Source:HGNC Symbol;Acc:HGNC:14370]	protein_coding	11	86791059	86952910	42.16
HIF1B_hypoxia_vs_Control_hypoxia	ENSG00000111684	LPCAT3	1696.1869449908954	1759.6429741960046	1888.7340299405623	1891.9109179050547	1769.5209887337166	1785.0939613990547	1839.2986886890942	1899.2809219534768	1934.7160078592763	1894.3200618550193	1438.521021726602	1429.6696827977653	1315.7361579891112	1894.3612879267546	1700.8206240074353	1945.484293705961	1471.2700707843906	1397.2386442645059	1275.744674102334	0.39917446770613535	0.06901875866426439	5.783564866008153	7.313396866123194e-9	2.2849755922895827e-7	lysophosphatidylcholine acyltransferase 3 [Source:HGNC Symbol;Acc:HGNC:30244]	protein_coding	12	6976185	7018477	44.18
HIF1B_hypoxia_vs_Control_hypoxia	ENSG00000134202	GSTM3	488.91333330140026	451.5942176588595	446.4930028955915	466.28321021700697	374.2949652085057	391.13482449638	355.2945455238938	420.5707356369908	464.7396159313711	374.3037042797655	607.8244546069366	659.3405253117469	687.9791238700709	450.24668369502666	444.4292618113623	443.40930757259804	593.6562900962905	610.6156712660527	558.2298593467551	-0.5451977920537563	0.0942977656860239	-5.781661825043235	7.396628204649497e-9	2.3061353178102163e-7	glutathione S-transferase mu 3 [Source:HGNC Symbol;Acc:HGNC:4635]	protein_coding	1	109733932	109741038	47.16
HIF1B_hypoxia_vs_Control_hypoxia	ENSG00000188290	HES4	508.7941285133854	482.3068948919405	452.790235935797	513.1432490695943	412.00390248887516	388.3710180634431	454.56162573843176	435.49046811241277	474.80332463992517	452.5612998183797	685.2053136716203	624.5307556657252	785.1963847736397	498.7287359294862	446.3458916703415	436.5221922194903	546.2598354029351	523.0146375499985	546.4585475989002	-0.5991707099548935	0.10368297619513422	-5.778872597438153	7.520284411234734e-9	2.339783886273702e-7	hes family bHLH transcription factor 4 [Source:HGNC Symbol;Acc:HGNC:24149]	protein_coding	1	998962	1000172	74.32
HIF1B_hypoxia_vs_Control_hypoxia	ENSG00000155850	SLC26A2	1111.2804368076777	1113.0083479414197	1319.620739343836	1190.4262206903072	1312.50582250783	1332.261535432748	1325.8418531817154	1272.3039431790476	1270.1273186078568	1173.964057072147	840.9500422454225	906.5461240390038	721.4331069891938	1123.0293474885798	1288.623088002349	1153.9169182464072	858.9436147482235	859.1269761766249	940.4188066454877	0.526976278323125	0.09123972425626663	5.7757329125962436	7.661883061217454e-9	2.3788627324932354e-7	solute carrier family 26 member 2 [Source:HGNC Symbol;Acc:HGNC:10994]	protein_coding	5	149960758	149993455	41.16
HIF1B_hypoxia_vs_Control_hypoxia	ENSG00000280081	LINC01667	160.27153908917697	69.29811802120385	122.52563078510481	126.89198731604375	95.10135249417706	75.10450295328336	92.33580211432631	72.47650675403695	96.80573212552424	94.32294837037524	206.38055285760652	277.3101111993183	318.74537008927916	63.68522178679018	85.26087240122469	121.56591339690179	244.82454360514257	325.70403776176556	396.5484995730813	-1.5655836443279747	0.27215210947155716	-5.752605215399203	8.78785399061321e-9	2.722770094758326e-7	long intergenic non-protein coding RNA 1667 [Source:HGNC Symbol;Acc:HGNC:52455]	transcribed_processed_pseudogene	21	9781910	9838011	50.84
HIF1B_hypoxia_vs_Control_hypoxia	ENSG00000106615	RHEB	5099.055597726472	4378.4689656467835	4666.6501275081	4214.450461605992	5486.452065248389	5323.005920296557	4696.810362866305	5008.404632036439	4948.541832357904	4501.664259392143	4849.756132695432	4783.35434569606	5100.041562004527	6477.664960068469	6528.121902853112	6292.9064689112665	5110.666097405129	4875.918465615033	4540.122196868862	0.3902241727734303	0.0678457946385347	5.751633905276611	8.838503348365261e-9	2.732769683926989e-7	Ras homolog, mTORC1 binding [Source:HGNC Symbol;Acc:HGNC:10011]	protein_coding	7	151466012	151520120	42
HIF1B_hypoxia_vs_Control_hypoxia	ENSG00000070495	JMJD6	1519.7868368477382	1274.0670047053752	1226.4349570190086	1305.998732920654	1407.2196960969184	1426.6106833809279	1434.2129787260726	1236.226384133914	1195.974991119017	1236.8972871609026	1804.6517388135135	1801.5910908271364	1890.2354694276244	1410.1118672177492	1407.9799858022625	1538.270239519153	1900.316746816901	2021.5816058390612	1837.7816037330942	-0.33416886017045166	0.05816191987718111	-5.745492254659176	9.165395283658248e-9	2.827961797895549e-7	jumonji domain containing 6, arginine demethylase and lysine hydroxylase [Source:HGNC Symbol;Acc:HGNC:19355]	protein_coding	17	76712832	76726799	48.83
HIF1B_hypoxia_vs_Control_hypoxia	ENSG00000114529	C3orf52	548.5922698549529	451.0031178614422	572.7540637539387	499.0882071003128	512.5258928591016	476.2571127955665	505.6728071351692	511.47855443930644	480.9611644240568	514.9796150873087	631.2656055981989	636.6848819285915	668.3966554650428	467.57874190765693	457.0099835875939	396.6934005457365	725.161981190691	676.3055319584361	690.843539751	-0.5495023761415244	0.09573164481869277	-5.7400285682151715	9.466058099564879e-9	2.914683562251115e-7	chromosome 3 open reading frame 52 [Source:HGNC Symbol;Acc:HGNC:26255]	protein_coding	3	112086335	112131004	42.44
HIF1B_hypoxia_vs_Control_hypoxia	ENSG00000109736	MFSD10	1515.1794503690255	1396.6301560272634	1213.071979714061	1421.5061110227427	1285.1034472830745	1202.440579815088	1446.3254077480392	1364.4187230390255	1442.6978321494803	1360.6345356238298	1862.3383015717498	1904.4091520056322	1983.4571155329938	1439.918275388483	1439.7942351005702	1375.2797853865604	1650.7076510830486	1729.1141373514063	1755.3826807994117	-0.4332068329194122	0.07548397349376869	-5.739057085477542	9.520512737885395e-9	2.9253939140047846e-7	major facilitator superfamily domain containing 10 [Source:HGNC Symbol;Acc:HGNC:16894]	protein_coding	4	2930561	2934834	67.43
HIF1B_hypoxia_vs_Control_hypoxia	ENSG00000126005	MMP24OS	485.125201298879	463.43549588923656	476.512174238823	457.3890131843546	421.46103362435	404.7014483181788	431.40153605933597	396.1429339708081	374.16172847220673	424.2384235187161	600.6103500648956	600.2173029747429	740.0223875487192	401.5210242419588	402.24218123284106	477.33180435658915	541.104601410692	551.326710924662	568.4334733487117	-0.5932701928712688	0.10348781730531191	-5.732753944563259	9.881293086389109e-9	3.0299915624902854e-7	MMP24 opposite strand [Source:HGNC Symbol;Acc:HGNC:44421]	protein_coding	20	35201745	35278131	47.16
HIF1B_hypoxia_vs_Control_hypoxia	ENSG00000138641	HERC3	251.06434653778342	180.78762640842058	85.77689555549064	135.22850516608764	119.46112160460046	120.23168227386479	115.3968527185911	122.79930656393262	179.7136448876418	131.94098655412822	459.0843878234331	488.6655290444594	331.4777522712631	172.05585757416642	181.10734559088667	135.37407842476003	571.9228627210412	607.3624245309611	380.77137796637265	-1.3898114885856676	0.24260325399659272	-5.728742156958814	1.0117804426170174e-8	3.0961314285185764e-7	HECT and RLD domain containing E3 ubiquitin protein ligase 3 [Source:HGNC Symbol;Acc:HGNC:4876]	protein_coding	4	88592434	88708541	39.04
HIF1B_hypoxia_vs_Control_hypoxia	ENSG00000105048	TNNT1	1953.3717088402623	1671.4871423189752	1631.7166438404417	1495.1283714376457	1691.807818368601	1425.6209808340668	1490.4312397141775	1643.8505564190375	1512.5904807411912	1602.649104081961	2607.0528182095386	2686.222955116601	2802.4236032053736	1898.971963461834	1992.0851263005907	2021.5163836631198	2528.0680979656568	2347.84573694439	2111.221736501521	-0.4518917545616946	0.07890654616049017	-5.726923513323973	1.022682486117914e-8	3.1230665161284633e-7	troponin T1, slow skeletal type [Source:HGNC Symbol;Acc:HGNC:11948]	protein_coding	19	55132698	55149206	55.48
HIF1B_hypoxia_vs_Control_hypoxia	ENSG00000182197	EXT1	2605.2223775265916	2570.2999437368953	2712.947708763125	2497.9086114727525	2270.7274220684203	2103.3031301149094	1907.3872006239487	2741.5700861730247	2468.5517968312433	2412.312565579923	3215.543707897558	3094.6789537602476	2976.4598008951843	2489.916436486995	2279.3486435961554	2184.7018734393478	3061.8076103105764	2967.8461615977576	2938.6911421305845	-0.41992315345336634	0.07333140469776697	-5.726375421063678	1.0259904110405828e-8	3.1267478264335137e-7	exostosin glycosyltransferase 1 [Source:HGNC Symbol;Acc:HGNC:3512]	protein_coding	8	117794490	118111826	41.16
HIF1B_hypoxia_vs_Control_hypoxia	ENSG00000149483	TMEM138	1202.0680975793712	1336.8843358987388	1514.1450107016626	1245.1061633292443	1310.1867741791157	1154.9985193866735	1330.5858681560494	1307.0150442852398	1353.998946845306	1294.9067571307462	913.7530826575751	925.7331915584571	978.9433378101912	1396.2199740117128	1208.7401232824966	1528.3304243526268	919.7701842473296	1015.8461224719873	902.0618961235265	0.5507551995471243	0.09628855748991245	5.719840590662327	1.0662403972983695e-8	3.242766296241585e-7	transmembrane protein 138 [Source:HGNC Symbol;Acc:HGNC:26944]	protein_coding	11	61361964	61377890	45.65
HIF1B_hypoxia_vs_Control_hypoxia	ENSG00000164077	MON1A	482.46040528698256	532.2032267041288	495.4151092246405	490.8888376135781	588.0103822800467	637.9873298485016	486.1283036149419	565.6370493724015	497.5849589999801	559.7089588742173	357.51383768839554	349.7842545262009	317.42362677370414	594.8081755873036	537.0532391166465	495.8786831579068	409.5454557088045	404.8826069592111	363.83325911507654	0.6601662598373673	0.11549250400607343	5.716096170212493	1.0899906592388196e-8	3.3082328743264744e-7	MON1 homolog A, secretory trafficking associated [Source:HGNC Symbol;Acc:HGNC:28207]	protein_coding	3	49907160	49930173	51.31
HIF1B_hypoxia_vs_Control_hypoxia	ENSG00000080819	CPOX	1284.415534500608	1101.1906998715344	1132.9036963800745	1200.7706856532573	1113.2269467944404	1098.0016839083792	1154.121646312096	1071.8688530330087	1113.0464252376546	1109.6087593986638	1525.609453134228	1545.5380223644624	1595.0439776023752	1154.1198312852125	1276.7475182915182	1038.2115212145723	1534.523188233347	1696.2144649654301	1658.7322473306883	-0.4225302547164546	0.07395446366855599	-5.713384071178199	1.1075133149690234e-8	3.3545698615517955e-7	coproporphyrinogen oxidase [Source:HGNC Symbol;Acc:HGNC:2321]	protein_coding	3	98579446	98593648	40.35
HIF1B_hypoxia_vs_Control_hypoxia	ENSG00000198743	SLC5A3	1805.6585939990987	1652.3709333824143	1798.6146811791405	1618.6267042862935	1413.6002939278221	1516.4091621191767	1538.6992316649817	1747.345329709368	1614.27685329616	1571.139204727894	2448.9941220760197	2332.946647854519	1887.724022098565	1552.1070248326753	1612.0224289412113	1190.9447754478051	2262.433523774811	2320.80804056766	2422.791712097259	-0.6156846522223707	0.10809932135772177	-5.695545952457462	1.2297775618929127e-8	3.7173276220470316e-7	solute carrier family 5 member 3 [Source:HGNC Symbol;Acc:HGNC:11038]	protein_coding	21	34073578	34106260	39.02
HIF1B_hypoxia_vs_Control_hypoxia	ENSG00000048162	NOP16	2162.4095707531988	2410.1916229362414	2399.773614519947	2187.5634439241735	2579.1672398101273	2419.5049579651313	2363.6201382825307	2414.5783867287105	2422.630589584311	2504.5503581160924	1628.3953227126037	1697.5904434205777	1731.6256628798317	2309.016766402105	2116.535043024941	2065.120326867729	1836.1428585540364	1988.3706587103482	1848.99483911814	0.3583686312294659	0.06295763823640416	5.692218470518252	1.2539925651667223e-8	3.782835178328498e-7	NOP16 nucleolar protein [Source:HGNC Symbol;Acc:HGNC:26934]	protein_coding	5	176383946	176388927	49.26
HIF1B_hypoxia_vs_Control_hypoxia	ENSG00000049449	RCN1	13838.19326864299	13828.190682698987	13872.407807747388	13692.527330253806	12281.817413027997	12464.583215444813	11910.845714512496	13436.602864813385	13550.513080741955	13511.679758716109	14687.208000395452	15251.348236006965	15663.374373822988	12687.409822351718	13611.563555858553	13305.766791451611	15327.22647778602	15011.544289547792	14992.869420395778	-0.20203783013622348	0.035511584331155956	-5.689349938661181	1.27523897795076e-8	3.8313846626431724e-7	reticulocalbin 1 [Source:HGNC Symbol;Acc:HGNC:9934]	protein_coding	11	32091074	32105722	46.64
HIF1B_hypoxia_vs_Control_hypoxia	ENSG00000106799	TGFBR1	15016.900221401225	10026.566166983317	10909.794836539148	9747.80044708392	10140.762114157304	11702.147505611772	10010.85861369819	11368.82769708994	9801.744426726482	9924.721177411502	25613.324271977574	21658.41009149701	17968.41057519738	14871.96196506557	14769.777908665601	11161.66692237225	24383.300923067105	22895.650595500432	23348.47774657754	-0.677229970055828	0.1190338175881988	-5.689391332459202	1.2749299130336647e-8	3.8313846626431724e-7	transforming growth factor beta receptor 1 [Source:HGNC Symbol;Acc:HGNC:11772]	protein_coding	9	99104038	99154192	39.03
HIF1B_hypoxia_vs_Control_hypoxia	ENSG00000117139	KDM5B	1600.9590441130267	1484.005760135572	1512.338293616751	1439.1981096044083	1373.7111600124786	1493.078767503851	1308.2323005337028	1595.366048684845	1643.4343168513553	1623.3732628663845	1918.79714754686	1773.688527829591	1839.272520136429	1457.2428039443423	1477.538596430829	1267.262633977312	1798.8603354221677	1871.2347271081244	1940.6274818294792	-0.39527336211712805	0.06948096942760326	-5.688944258743958	1.278271823911065e-8	3.8327537429849513e-7	lysine demethylase 5B [Source:HGNC Symbol;Acc:HGNC:18039]	protein_coding	1	202724495	202808487	41.04
HIF1B_hypoxia_vs_Control_hypoxia	ENSG00000187123	LYPD6	315.7901565765861	289.0318562540499	309.0322954717067	243.77223087688873	259.8475465880879	241.34970672614583	226.92850733462797	288.8975895963938	283.6051706899639	239.0238528020799	412.29904497462286	454.12792243659885	375.0393865511696	255.92138330997378	254.92611773494426	253.02548130149793	443.32697286489304	443.41686862470436	410.6508842402009	-0.7079322352508661	0.12460167122639408	-5.681562921933799	1.334693931783126e-8	3.9938768920480183e-7	LY6/PLAUR domain containing 6 [Source:HGNC Symbol;Acc:HGNC:28751]	protein_coding	2	149329985	149474138	39.87
HIF1B_hypoxia_vs_Control_hypoxia	ENSG00000185885	IFITM1	744.1258690964175	735.2228568778693	686.8425973300734	624.0792898618325	531.0272744592643	528.2790339488189	614.3239920828416	711.6464182373963	681.7274315946613	690.7843611029194	1043.356250684771	1020.4278985508098	1136.3119699424226	669.3761613490753	464.23372232549696	764.7614850352198	848.56001142126	823.5406604479265	819.7642284828573	-0.762704124060887	0.13425776025827085	-5.680894144172207	1.3399239129799307e-8	4.0014755891240015e-7	interferon induced transmembrane protein 1 [Source:HGNC Symbol;Acc:HGNC:5412]	protein_coding	11	310041	315272	58.01
HIF1B_hypoxia_vs_Control_hypoxia	ENSG00000174428	GTF2IRD2B	370.23620896526387	341.4670667542844	292.13085000152546	301.2617302867586	298.7874148093464	219.5084532067645	312.75406577202176	314.6313949754171	322.1646531140167	269.48037057068456	561.5355977518194	508.4738765655171	568.2362881242632	258.3026562907311	336.75703787039913	324.42598817564703	495.75688233979935	518.250972186138	420.3264625796154	-0.822940357730523	0.14501065231385626	-5.675033830958695	1.3866124942707919e-8	4.1326054137866167e-7	GTF2I repeat domain containing 2B [Source:HGNC Symbol;Acc:HGNC:33125]	protein_coding	7	75092573	75149817	46.64
HIF1B_hypoxia_vs_Control_hypoxia	ENSG00000170606	HSPA4	11574.774801271307	12350.719704907644	11500.45781558469	12191.055857624518	12789.862014771597	13441.76925701078	12156.936242345815	12544.993745149182	12804.380601260464	12335.098344995902	9266.605809272121	9183.564646097228	10243.950877701418	11891.957496105224	11831.384850915552	12866.827000809726	9535.94392238944	10658.545447631335	10751.892788310906	0.35149524216057115	0.061946066753689286	5.674214047490551	1.3932683484982683e-8	4.144137375773249e-7	heat shock protein family A (Hsp70) member 4 [Source:HGNC Symbol;Acc:HGNC:5237]	protein_coding	5	133052013	133106449	41.3
HIF1B_hypoxia_vs_Control_hypoxia	ENSG00000155189	AGPAT5	1943.4497853811433	1871.4747505466614	1755.458511218192	1652.9865254331582	1688.5318133300593	1711.7914182348788	1574.2231197208034	1774.0187839013236	1742.6813172668935	1660.8197494179053	2476.8501038549866	2511.112743942441	2283.987973910919	2009.620710510421	1791.0065942099184	1707.2142359056556	2182.535292686434	2356.8289677789135	2230.9535249910164	-0.40553112342304765	0.07148631508867999	-5.67284973242752	1.4044141432493516e-8	4.168951524631608e-7	1-acylglycerol-3-phosphate O-acyltransferase 5 [Source:HGNC Symbol;Acc:HGNC:20886]	protein_coding	8	6708642	6761503	38.19
HIF1B_hypoxia_vs_Control_hypoxia	ENSG00000121769	FABP3	181.13503401866893	154.69571917848404	153.43963915133406	174.3570103204875	297.84659972092766	257.7108070293027	250.86114458041715	147.55285990341068	175.2293194986587	186.0793650452159	115.20878478409854	132.94499989281778	147.77854240511752	280.1346189394768	218.24490045921218	255.0323519071292	90.60336486382366	104.74387368256552	117.96671097356132	0.9250911511207394	0.16310373751859794	5.671796153753102	1.4130805969704108e-8	4.1863216410645314e-7	fatty acid binding protein 3 [Source:HGNC Symbol;Acc:HGNC:3557]	protein_coding	1	31365253	31376850	50.58
HIF1B_hypoxia_vs_Control_hypoxia	ENSG00000233381	AK4P3	122.19872626172892	72.96423726313263	79.69264744168913	82.90852978212048	96.50676335014222	73.0667561066477	79.91966179970454	96.45731382883054	74.09432285988092	84.84336850860636	199.18317944893104	163.17513405630592	218.7104783898027	70.32194419845892	95.39010959740177	92.81229790562483	220.3141443362264	227.808029253143	171.4081545844715	-1.1430931055405218	0.20165094902002031	-5.668672084588271	1.4390848719755114e-8	4.2548847347951896e-7	adenylate kinase 4 pseudogene 3 [Source:HGNC Symbol;Acc:HGNC:21596]	protein_coding	12	31615023	31652095	45.62
HIF1B_hypoxia_vs_Control_hypoxia	ENSG00000170421	KRT8	42706.236481458945	34479.800493319206	34499.125115585724	31570.015343232415	38477.63300348129	36230.53867120995	34898.979117692405	29412.123583359815	28436.085075221825	28025.683161922832	60597.28150404358	59116.060049662585	60158.97197569573	49779.9052537065	50934.810090986466	49044.837610210925	48686.90002674182	48468.36373593542	45895.142854252495	-0.26424056484644576	0.04664146118827344	-5.665357776417196	1.4671807654648606e-8	4.3293476873002793e-7	keratin 8 [Source:HGNC Symbol;Acc:HGNC:6446]	protein_coding	12	52897187	52949954	50.58
HIF1B_hypoxia_vs_Control_hypoxia	ENSG00000241839	PLEKHO2	293.2492967994897	302.41972610160053	273.09025441595435	252.02280961378005	306.18265950248144	347.02748168561556	280.592165947763	289.60349804603567	291.83264104516644	281.8080532639095	238.6414344819863	241.13917068785673	235.56233342896994	382.86679587219265	370.56595087934545	379.2646911263353	291.6101314895496	270.5010284172445	243.7565163850273	0.6599036769109893	0.11650599516610224	5.664117764670965	1.4778289054855011e-8	4.352132966807995e-7	pleckstrin homology domain containing O2 [Source:HGNC Symbol;Acc:HGNC:30026]	protein_coding	15	64841883	64868002	53.96
HIF1B_hypoxia_vs_Control_hypoxia	ENSG00000108932	SLC16A6	1043.9430017174334	892.2493017630094	887.2543432540737	853.5192629040284	976.6001603076783	1044.1895948996848	978.0903801147808	1063.3983753594698	1015.6069333953498	953.7812782337458	1303.8713952943722	1277.2141074691465	1096.7315536217325	892.617476719316	908.6476855414054	823.5460362941528	1373.6299035904956	1161.6503510153098	1288.375891136048	-0.4891891593229849	0.0864053431861076	-5.661561441510918	1.5000177935471805e-8	4.4087479497299736e-7	solute carrier family 16 member 6 [Source:HGNC Symbol;Acc:HGNC:10927]	protein_coding	17	68267026	68291267	44.06
HIF1B_hypoxia_vs_Control_hypoxia	ENSG00000165175	MID1IP1	3489.1248743469146	3203.1228089954175	3354.133885717198	3066.4287793817066	3177.387731321952	3205.0627325911746	3064.2920066833954	3497.8678447285833	3417.4330789301057	3487.7784059444116	3483.678882823664	3512.3434783299513	3602.6356614920196	4300.5599200561655	4485.2547536374905	4221.897837940507	3375.710372242228	3337.444271213221	3011.215286215269	0.2971029436903936	0.05251506607160108	5.657480146465243	1.5361157938238634e-8	4.505939661883332e-7	MID1 interacting protein 1 [Source:HGNC Symbol;Acc:HGNC:20715]	protein_coding	X	38801440	38806537	53.77
HIF1B_hypoxia_vs_Control_hypoxia	ENSG00000289316		529.6152615464216	66.81523075732954	83.4955672499256	67.77149783115232	160.8101329488337	158.15213921652926	59.498390451894686	64.6241786550906	44.90423583282513	49.090067356391195	848.4742254145448	1176.7825834868443	2343.3601693748874	289.6190024512163	289.85221936759876	390.8580080056766	977.8302966981862	1224.1125986728198	1237.0241640638426	-2.169953531280095	0.3840249744687665	-5.650553155512498	1.5993234017603712e-8	4.682113706885874e-7	novel transcript	lncRNA	8	133237171	133237927	50.46
HIF1B_hypoxia_vs_Control_hypoxia	ENSG00000073712	FERMT2	3445.9776199646994	3426.3629486104282	3289.7059879491235	3337.3416598777376	3714.74369973481	4190.663347019689	3663.485236837691	3613.2597412222212	3184.529053742197	3180.396858651827	3104.415956652269	3028.1202378770136	2817.7035131592356	4237.404142575994	4036.582332401257	3640.916621570286	3139.147192205914	3147.547941565827	3275.2706877110722	0.41150143352317176	0.07284783921982153	5.648780223685815	1.6159028051360734e-8	4.712099317251703e-7	FERM domain containing kindlin 2 [Source:HGNC Symbol;Acc:HGNC:15767]	protein_coding	14	52857268	52952435	39.3
HIF1B_hypoxia_vs_Control_hypoxia	ENSG00000110104	CCDC86	5532.264254538612	6381.976391145719	6278.68339619352	6647.232720017095	6713.496260065432	6727.596296186359	6760.779622984153	6257.241144861122	6416.921681633659	6379.50209504826	3740.1323975555883	3938.065154960979	4183.982278042827	4783.930086805198	5083.361166175603	5124.932356563199	4302.585280876393	5086.882161865897	4773.456090714008	0.3396791424428527	0.0601301427411035	5.6490659585721605	1.613219544841901e-8	4.712099317251703e-7	coiled-coil domain containing 86 [Source:HGNC Symbol;Acc:HGNC:28359]	protein_coding	11	60842113	60851081	54.7
HIF1B_hypoxia_vs_Control_hypoxia	ENSG00000211455	STK38L	923.2053369457425	980.1963808460762	903.8453849085208	991.9267570043681	1142.6456023749276	997.3714952110954	1080.7462477038357	969.7114031961872	893.3468755765439	773.6406793950522	838.5175055090342	652.75692342184	609.8496066571253	1008.1573339935452	1267.7915599963765	1112.7931274763132	834.71614684463	738.6550717746386	821.0279631332545	0.6920675351932247	0.1225616972678517	5.646686939074857	1.6356929117279486e-8	4.76047455640275e-7	serine/threonine kinase 38 like [Source:HGNC Symbol;Acc:HGNC:17848]	protein_coding	12	27243968	27325959	37.77
HIF1B_hypoxia_vs_Control_hypoxia	ENSG00000056998	GYG2	565.9558737801806	584.4749800269989	586.9296959594798	552.0328445131682	661.2321778729636	684.4375596848436	674.7063659506109	625.7556025814794	537.8089178101009	550.3467032536877	503.24109389685447	420.90341164853913	437.5348828933989	636.1081303470079	645.363257878915	672.2964840706585	462.46269076596565	454.5302392872418	497.0406896013355	0.5222262592350981	0.09257506716642225	5.6411113188423805	1.6895607835831643e-8	4.907646088564223e-7	glycogenin 2 [Source:HGNC Symbol;Acc:HGNC:4700]	protein_coding	X	2828822	2882818	43.64
HIF1B_hypoxia_vs_Control_hypoxia	ENSG00000134531	EMP1	453.3370648915419	604.0789725383053	438.1873163068806	548.0565656244738	710.6906918885603	749.9428436644819	703.1613179297816	518.3034894479546	433.09406814046093	467.3125567037877	234.40506179783733	307.7331511509666	118.32134254283174	540.9075138345257	479.9512487295361	610.7565013265968	192.3254262612666	265.79766247170636	237.0414376878	1.3086016724171212	0.23206500974324573	5.638944336610436	1.71095828146768e-8	4.960111415592073e-7	epithelial membrane protein 1 [Source:HGNC Symbol;Acc:HGNC:3333]	protein_coding	12	13196723	13219941	44.21
HIF1B_hypoxia_vs_Control_hypoxia	ENSG00000105855	ITGB8	501.582645577872	318.16335661514955	371.7677114451881	345.8456680296177	432.09798599697467	404.54193616640146	381.4437410792661	450.5087588667926	331.29225129949447	329.4226325723009	683.5826977555706	689.3697987769966	617.4215156791937	389.3003405284489	423.40559852165325	435.77325780558544	799.905702138978	839.4928769385152	785.1517901855677	-0.6731442527611037	0.11940606276236579	-5.637437808336012	1.725989072999109e-8	4.99395126335462e-7	integrin subunit beta 8 [Source:HGNC Symbol;Acc:HGNC:6163]	protein_coding	7	20330702	20415754	37.44
HIF1B_hypoxia_vs_Control_hypoxia	ENSG00000119125	GDA	4365.843637679244	4843.114350323568	4793.212827110291	4737.023019986427	3656.271246473437	3874.115258338184	3897.3894139419667	4778.15282447327	4511.774484427249	4808.233407128735	4681.626900180908	4394.721415264926	4449.535700203499	3804.991255957645	3615.1081960832407	3317.0800627427416	5142.408472853422	4614.5250068406795	4665.901635896204	-0.3336682792877841	0.05925072858444665	-5.631462890995946	1.7868742665886617e-8	5.150076374555538e-7	guanine deaminase [Source:HGNC Symbol;Acc:HGNC:4212]	protein_coding	9	72114595	72257193	40.49
HIF1B_hypoxia_vs_Control_hypoxia	ENSG00000187446	CHP1	7015.660611374163	7176.714492493151	7158.050530057603	6801.4236357473	7447.546619709081	7136.122554530101	6838.108182162594	6896.785161346724	6675.605391652335	6845.5275196047005	6993.485696667409	6736.62504641598	5787.813291631439	8437.366074307725	8246.481310958394	8160.242425079249	6427.025574140952	6435.7098883585195	6081.257609871673	0.3466117373800309	0.06154651835426431	5.631703411473569	1.7843835386223785e-8	5.150076374555538e-7	calcineurin like EF-hand protein 1 [Source:HGNC Symbol;Acc:HGNC:17433]	protein_coding	15	41230839	41281887	44.02
HIF1B_hypoxia_vs_Control_hypoxia	ENSG00000182541	LIMK2	448.8707932808773	406.9705982669729	462.97444373019067	398.3451166843402	530.9163966231683	628.7569703395623	505.9432883920479	452.9477455808624	392.90781334216666	459.96934902322243	392.31998013278	345.80734324158976	308.4276462684818	583.1020879424022	580.8481978927767	540.3087497616636	390.2455877060821	382.68669952553796	316.1962646019434	0.703031664239726	0.12488761969297686	5.629314306478542	1.8092743945552556e-8	5.204551024337672e-7	LIM domain kinase 2 [Source:HGNC Symbol;Acc:HGNC:6614]	protein_coding	22	31212239	31280080	47.35
HIF1B_hypoxia_vs_Control_hypoxia	ENSG00000145220	LYAR	1892.5509918659916	2113.544859246847	2024.2786097962303	2023.0869942338682	2231.6126030434534	2234.2446287916346	2213.1920843642424	2128.991765623849	2215.796558083933	2207.940992167278	1343.6383286728462	1424.48886601682	1479.0923297430145	1706.0641110640245	1715.9795741547991	1955.6553888796057	1630.7372480133856	1692.3516245188023	1725.2212871732133	0.34169055267454046	0.060725370978420457	5.626817048115928	1.8356523648499234e-8	5.260081304440859e-7	Ly1 antibody reactive [Source:HGNC Symbol;Acc:HGNC:26021]	protein_coding	4	4267701	4290154	44
HIF1B_hypoxia_vs_Control_hypoxia	ENSG00000164089	ETNPPL	318.4802313251726	336.57019177626296	375.06410689255904	316.1548718175421	324.7381609301022	355.9000128581366	312.6237465874953	293.16122834849403	333.50387116123	324.1851638835835	254.02878056013753	210.00650145033913	180.46154136681508	352.167623017454	362.34015329968645	345.0150880030544	349.0095744499147	373.94146046583893	333.77208698446117	0.7153162526317055	0.12712570533124606	5.626841957476942	1.835387418343652e-8	5.260081304440859e-7	ethanolamine-phosphate phospho-lyase [Source:HGNC Symbol;Acc:HGNC:14404]	protein_coding	4	108742048	108763054	39.72
HIF1B_hypoxia_vs_Control_hypoxia	ENSG00000167992	VWCE	65.53152722020683	33.39195716353936	46.62482313137832	38.91153716847408	78.10145822877222	62.45273568665735	103.93845560944504	65.82587283121343	76.92698983446991	106.1456154355971	26.151166068288184	32.76679376848897	36.782772894781665	96.05630412758693	82.28333764438278	115.20636321243316	55.51846711722409	65.748664353809	56.73417568718124	1.6163414018678701	0.2878673751794612	5.614882203515479	1.966961970983834e-8	5.625511237013766e-7	von Willebrand factor C and EGF domains [Source:HGNC Symbol;Acc:HGNC:26487]	protein_coding	11	61258286	61295316	51.52
HIF1B_hypoxia_vs_Control_hypoxia	ENSG00000157514	TSC22D3	1156.735910946377	777.8092587629964	850.4047214434534	850.9053649485057	902.2557867868145	894.3908501791809	858.1407686090578	819.9861629465775	915.8343142374436	832.9409185841687	1390.1848358538766	1244.9163042090952	1268.4159515926467	1650.5990519007385	2017.8076658234468	1914.0942589535969	1087.2592135294979	1346.3645572370622	1198.9364114366288	0.5193090191678087	0.0925087228185844	5.613622189836167	1.9813457357508222e-8	5.655772319018469e-7	TSC22 domain family member 3 [Source:HGNC Symbol;Acc:HGNC:3051]	protein_coding	X	107713221	107777342	48.75
HIF1B_hypoxia_vs_Control_hypoxia	ENSG00000166710	B2M	17376.47179183519	16910.756108249134	16985.909593006723	14821.504288253578	14531.71357363062	13672.290035951988	12702.017405098732	16085.63091849688	14918.744991864138	15100.218753542795	22070.408626374254	22800.09518287313	21999.251030486095	17943.59391790542	17796.58294333474	16827.745547011753	19985.041162009038	18646.138065432737	18978.850109511633	-0.3472616750140263	0.061978466817942744	-5.602940712200615	2.1074532611019966e-8	6.004223160748831e-7	beta-2-microglobulin [Source:HGNC Symbol;Acc:HGNC:914]	protein_coding	15	44711358	44718851	42.87
HIF1B_hypoxia_vs_Control_hypoxia	ENSG00000116691	MIIP	645.9821921495065	665.005453975315	718.1969322673592	688.7176824644719	734.3934097400156	717.4631380220034	798.1980612167335	658.0488448824021	723.9563977146299	658.9540868465685	551.2982689797758	468.1181987825935	504.775493961218	775.5664403563749	695.72500369589	719.573031426693	489.20873034182443	565.8405857458948	494.6396982713541	0.5223565646424605	0.09328135794401696	5.599795888005341	2.146043388639113e-8	6.102477490600553e-7	migration and invasion inhibitory protein [Source:HGNC Symbol;Acc:HGNC:25715]	protein_coding	1	12019466	12032045	55.62
HIF1B_hypoxia_vs_Control_hypoxia	ENSG00000101096	NFATC2	94.71478150796037	75.65406070692589	81.952592254167	60.531453731101436	124.70835468873855	135.26757686537994	192.7840671275532	80.74046435679404	89.84582772277287	62.84041629527782	59.44423609330765	63.4772410866844	58.02873041323508	117.29629673898127	167.2133191683637	167.64101693985174	47.502793959148384	56.64349092581251	63.29412806919118	1.3214356371111111	0.23611406594756146	5.596598541505734	2.1859809606045192e-8	6.198272750688356e-7	nuclear factor of activated T cells 2 [Source:HGNC Symbol;Acc:HGNC:7776]	protein_coding	20	51386957	51562831	47.94
HIF1B_hypoxia_vs_Control_hypoxia	ENSG00000108433	GOSR2	1217.1063594641369	1197.1948466699323	1305.0327630230245	1269.916521715802	1273.2802785865988	1270.211912294135	1225.7944981529968	1083.4439070689298	1093.728626010639	1172.7494827349617	1143.962955589433	1001.5572084926248	1097.6043396725793	1448.9015006012846	1593.3079547407183	1478.9745252149148	1228.582415065531	1057.6568633864797	966.01387133388	0.4839387861002379	0.08647271885044713	5.596433100908976	2.1880669675305186e-8	6.198272750688356e-7	golgi SNAP receptor complex member 2 [Source:HGNC Symbol;Acc:HGNC:4431]	protein_coding	17	46923075	46975524	47.31
HIF1B_hypoxia_vs_Control_hypoxia	ENSG00000119408	NEK6	1559.439979480057	1468.1352184694408	1338.490727319209	1375.0481888589873	1470.2744781199242	1447.9438355608681	1261.417957251753	1465.066939484368	1301.3367038029382	1508.063075617669	2080.454466572912	2111.4887211104356	1640.4719660905641	1296.5178899941702	1399.9926068889363	1293.955731513408	1752.5758534221582	1914.2274535171812	1944.4578170461016	-0.5483349845360858	0.09816664920698225	-5.585756353768716	2.3268526931276044e-8	6.578888450987402e-7	NIMA related kinase 6 [Source:HGNC Symbol;Acc:HGNC:7749]	protein_coding	9	124257606	124353307	54.99
HIF1B_hypoxia_vs_Control_hypoxia	ENSG00000120833	SOCS2	434.72012168274614	381.81749885013215	430.8861550543583	402.86494486352393	499.3381975900138	548.055509387633	417.39726551658407	492.91824357650097	466.924758280604	435.93127391224033	338.691401447934	336.3958779925898	329.5286531411789	669.2292805544225	516.2129872820952	510.6299528014399	398.6612828556991	305.65878334360974	343.820123838871	0.7470906563294788	0.13393369264509408	5.578063604272948	2.432107327775323e-8	6.863434569008463e-7	suppressor of cytokine signaling 2 [Source:HGNC Symbol;Acc:HGNC:19382]	protein_coding	12	93569814	93583487	47.34
HIF1B_hypoxia_vs_Control_hypoxia	ENSG00000197530	MIB2	431.4154178265353	496.31906322589055	438.114342369643	489.13700482896695	412.94816136741434	345.49398967111176	428.64807621522607	344.63301844667967	368.60379033565357	422.41932504648213	541.2520950406282	494.93379802557195	517.0543492277096	321.842794277397	339.01096087647954	334.7201836217005	443.54860506979196	490.3603180378416	536.4376451934475	-0.6387475308531627	0.11455040789734856	-5.576126201362461	2.4593354050116925e-8	6.927128057449601e-7	MIB E3 ubiquitin protein ligase 2 [Source:HGNC Symbol;Acc:HGNC:30577]	protein_coding	1	1615454	1630605	66.39
HIF1B_hypoxia_vs_Control_hypoxia	ENSG00000234678	ELF3-AS1	97.49159487348727	69.71290174606979	37.32760244900769	47.03473354906267	44.59427526872068	107.98543288358438	41.68413921869036	30.647434506944645	38.47385931116755	45.462927927682465	171.40364419047268	282.8732045712663	195.05356181004106	58.650264329169886	67.52063118587309	54.552371477331846	127.54399441696366	132.76526892448348	201.5624599562388	-1.841439072192627	0.33036954407131647	-5.573876603453247	2.4913223198852318e-8	7.003959459609295e-7	ELF3 antisense RNA 1 [Source:HGNC Symbol;Acc:HGNC:40211]	lncRNA	1	201995696	202010463	50.09
HIF1B_hypoxia_vs_Control_hypoxia	ENSG00000081019	RSBN1	681.4592476451106	581.016938510056	516.1662064151111	526.4281766713264	478.7548607255701	650.0969319807932	517.8270708143241	556.670430950229	527.4196760144299	595.9036829892284	1043.2445487228513	924.9756902965579	791.6873803173078	643.8794989956396	546.3376573653843	463.9372737148794	1032.1499910890705	937.3390901930044	932.4313518462279	-0.7457047841985148	0.1338789519002873	-5.56999269574439	2.5475001498754782e-8	7.148381552631719e-7	round spermatid basic protein 1 [Source:HGNC Symbol;Acc:HGNC:25642]	protein_coding	1	113761832	113812476	37.22
HIF1B_hypoxia_vs_Control_hypoxia	ENSG00000154813	DPH3	592.3312832414023	620.1204472857197	634.8238448083198	512.6045106052546	653.1578745557958	621.5311957449285	543.6956699980661	586.290645304274	515.485977729861	556.3398626918827	488.0347548091053	483.3436562962526	456.7241152397488	970.7059794430996	661.7928350872154	751.8793989343014	570.8537241782624	534.8579272353378	499.7206783978149	0.7283046511435352	0.130778628628846	5.5689882879142845	2.5622270627537712e-8	7.176165890258773e-7	diphthamide biosynthesis 3 [Source:HGNC Symbol;Acc:HGNC:27717]	protein_coding	3	16257061	16264969	40.33
HIF1B_hypoxia_vs_Control_hypoxia	ENSG00000158373	H2BC5	127.5914805361253	75.30104311422691	96.66283184718701	75.55390639837934	66.55584326702726	80.9877028225769	85.44816615530127	90.4364991382496	90.90350992456425	98.46371795587804	238.81471412727015	201.788818159204	207.40765931899483	108.57091566277646	100.0466089106633	124.4572193046074	201.26740220975412	164.50178053869757	189.47831079489697	-0.9623934889288545	0.17294673440181155	-5.564681474082657	2.626316890214286e-8	7.341839246478733e-7	H2B clustered histone 5 [Source:HGNC Symbol;Acc:HGNC:4747]	protein_coding	6	26158122	26171349	42.23
HIF1B_hypoxia_vs_Control_hypoxia	ENSG00000173692	PSMD1	6001.6912762321945	6321.194593363453	6286.836676528252	5835.163676727605	6372.462847749341	6557.165746466434	6117.428753265069	6442.037379092625	6273.890064616504	6125.535237180162	5278.837057652328	5250.7751654988815	5136.504684842892	6174.6713025804265	6492.281402462525	6038.931100170094	5764.333570909469	5673.2671619841885	5889.126551089249	0.2564468052646469	0.04616524268079712	5.554975786390016	2.7765024608120166e-8	7.747119061387676e-7	proteasome 26S subunit, non-ATPase 1 [Source:HGNC Symbol;Acc:HGNC:9554]	protein_coding	2	231056845	231173116	37.89
HIF1B_hypoxia_vs_Control_hypoxia	ENSG00000074416	MGLL	148.30893400254044	120.72476594700872	116.1402973186967	114.69107289525074	140.78636784271495	153.26000212443066	139.41148280668304	110.79705880590384	183.62672434773484	89.6174815205305	93.5217625159345	103.27794647126528	103.4816713106158	419.0380198603835	304.2509500249407	165.04307389625944	99.66204518523709	102.20463489027446	110.0254542818631	1.5367935608628085	0.2770209634021627	5.5475713534061395	2.8966496120858435e-8	8.067223414033832e-7	monoglyceride lipase [Source:HGNC Symbol;Acc:HGNC:17038]	protein_coding	3	127689062	128052190	44.86
HIF1B_hypoxia_vs_Control_hypoxia	ENSG00000237330	RNF223	43.23137482689613	8.980706441270295	16.983531083387383	16.270003517981856	10.158424891071551	16.70064315476264	19.257356698732778	13.694203007401956	11.226420824543805	10.347360420455342	115.8946763680138	85.88897108360723	124.2369769048812	23.441465507960032	40.745898231293374	16.378773533206967	97.09244190857882	81.79120706903419	69.07568623794714	-1.9653955668455827	0.35438212153929555	-5.545978330703262	2.9231502882167265e-8	8.125811418011057e-7	ring finger protein 223 [Source:HGNC Symbol;Acc:HGNC:40020]	protein_coding	1	1070967	1074306	65.48
HIF1B_hypoxia_vs_Control_hypoxia	ENSG00000096696	DSP	12449.225282578911	10592.276758386837	11933.628718383497	11537.443914865127	11026.006347107264	12080.372967202127	12311.921945144042	10080.547929494434	11763.714057125406	11953.466427160787	13138.386122949854	14944.213929743873	14250.397574511977	8620.804925828033	9655.126010280786	9856.785417759967	13789.805983872171	16807.896991156773	19743.25906544745	-0.5893479268739393	0.10631324676230489	-5.543504171136859	2.964776080304964e-8	8.226147363114818e-7	desmoplakin [Source:HGNC Symbol;Acc:HGNC:3052]	protein_coding	6	7541338	7586714	42.53
HIF1B_hypoxia_vs_Control_hypoxia	ENSG00000113580	NR3C1	3031.512323708209	2773.4451244929837	3130.583899827472	2604.0657172176393	2483.6572640669638	2462.584096744017	2376.9324311039177	3053.9536535649568	2696.1867038067912	2745.9419053174233	4352.124820354227	3700.279719991468	3357.1394436175033	2847.934919791559	2709.100556615267	2322.392012745254	3656.1446571463616	3656.9300005032255	3637.8248998407257	-0.5348650391406503	0.09651474302781611	-5.541796230929187	2.993845753303442e-8	8.291335948441116e-7	nuclear receptor subfamily 3 group C member 1 [Source:HGNC Symbol;Acc:HGNC:7978]	protein_coding	5	143277931	143435512	37.82
HIF1B_hypoxia_vs_Control_hypoxia	ENSG00000131370	SH3BP5	5460.408369799191	4562.638072956177	4521.419309878612	5221.87322367222	4063.318695520323	4132.303681897821	4727.966110662815	4309.863647387496	4645.447076340604	4632.080179085192	6760.7333092002955	7298.5570384910525	7252.078163905802	4988.099214330973	5428.962174106896	5560.350839234801	6448.365005576372	6590.723800082324	7142.571114055669	-0.4150210177233859	0.07491310939256121	-5.54003192616908	3.0241650856352594e-8	8.359736645644531e-7	SH3 domain binding protein 5 [Source:HGNC Symbol;Acc:HGNC:10827]	protein_coding	3	15254353	15341368	46.7
HIF1B_hypoxia_vs_Control_hypoxia	ENSG00000146205	ANO7	85.32707426303666	65.11279293536829	66.13749659308984	56.14701428273362	57.8230415340253	63.40153269082578	57.88839550827167	51.22552225203855	40.16366815735115	47.759561430264455	129.98450137939975	134.63607895020104	179.7434949686446	55.24458012585072	58.47927509350367	62.91563910720048	99.01308365175784	153.0678811309418	157.1437769431913	-1.3193889210505585	0.23832002760769655	-5.536206647401164	3.090928564618976e-8	8.528439631356848e-7	anoctamin 7 [Source:HGNC Symbol;Acc:HGNC:31677]	protein_coding	2	241188509	241225976	58.07
HIF1B_hypoxia_vs_Control_hypoxia	ENSG00000129493	HEATR5A	3476.518671270365	3441.331902480794	3635.5944427876875	3579.5186532635325	4640.945655819473	4410.912018040031	4011.311066740201	3915.4834500029983	3479.7342152821966	3768.875923444143	2588.484645594081	2636.5268354359814	1805.4552619062356	3792.600085721186	3956.7347375752292	3214.5345477800256	3356.93181497831	3293.016561080927	3049.344264933533	0.6397179339213165	0.11562283404081344	5.5327992885514625	3.15160040248219e-8	8.679740960317617e-7	HEAT repeat containing 5A [Source:HGNC Symbol;Acc:HGNC:20276]	protein_coding	14	31291788	31420550	39.34
HIF1B_hypoxia_vs_Control_hypoxia	ENSG00000184731	FAM110C	199.79907446967724	144.90051370226627	184.62700500681652	154.6380133414267	162.83340486971102	181.98349879802754	158.4935883401798	170.4401820725994	251.81168075727095	179.3250623073873	275.48642514712236	273.39404781172203	257.16901605178305	126.68864069684103	156.3809526999374	132.3792989584521	226.41931483849106	292.40686503516145	267.0058300189944	-0.9487102021955687	0.17151778790680047	-5.531264213313431	3.1793101444267465e-8	8.739870696472196e-7	family with sequence similarity 110 member C [Source:HGNC Symbol;Acc:HGNC:33340]	protein_coding	2	38814	46870	46.22
HIF1B_hypoxia_vs_Control_hypoxia	ENSG00000116120	FARSB	3121.82404914257	3399.856317636771	3443.7118650792554	3443.751939677316	3603.0440017898336	3591.0114096541683	3432.248706326749	3687.9764678562206	3706.426296970386	3418.7901777978436	2409.183922479538	2474.2414857650756	2482.906433455714	3029.5682567462295	2832.894703537482	3171.6479144183245	2788.1535645854165	2633.089998763587	2644.3294220263488	0.2923786673139995	0.05286662515074741	5.530496158593281	3.1932629137277653e-8	8.762030637077366e-7	phenylalanyl-tRNA synthetase subunit beta [Source:HGNC Symbol;Acc:HGNC:17800]	protein_coding	2	222566899	222656092	38.07
HIF1B_hypoxia_vs_Control_hypoxia	ENSG00000148331	ASB6	1576.7083140707896	1645.232931402029	1607.5410932336597	1542.3542960218006	1701.263610245101	1764.9841870970665	1706.6613826167036	1752.7383156735568	1717.1907028465446	1760.0564451345965	1336.9173886054612	1227.3159922321806	1173.203565982576	1747.5958500869046	1728.5285369530477	1583.340244581178	1575.027711460985	1532.3195236249755	1278.4778754758438	0.4356450127701641	0.0787788895837977	5.529971481849401	3.202828517705942e-8	8.772093133576938e-7	ankyrin repeat and SOCS box containing 6 [Source:HGNC Symbol;Acc:HGNC:17181]	protein_coding	9	129634604	129642169	58.84
HIF1B_hypoxia_vs_Control_hypoxia	ENSG00000170379	TCAF2	26.14869621207523	4.312547642865201	1.0910150423704033	1.3005575357199854	5.5083206628370425	0	3.218316712682006	3.9476546385456173	5.6225362203463325	6.281788415070651	60.68943315817404	48.00372076614683	73.98217155878555	9.766730060511216	6.209214767096369	15.809691931877484	73.42821466235348	88.67829770309848	62.82632033887346	-2.54903552552219	0.4610640426420213	-5.528593188303146	3.228089382067854e-8	8.825026707741384e-7	TRPM8 channel associated factor 2 [Source:HGNC Symbol;Acc:HGNC:26878]	protein_coding	7	143620952	143730410	41.82
HIF1B_hypoxia_vs_Control_hypoxia	ENSG00000175048	ZDHHC14	601.0399567775177	609.6098292267976	576.9937203862668	500.67845680156233	521.7648966824626	510.166639271963	463.6195131448183	639.1323701897218	525.834107187495	660.981005255907	720.4958895078911	662.6314283895745	735.8929090052286	474.1676035243365	424.4996869673986	496.69066988128566	732.898605160064	803.5497861996615	759.1121052128835	-0.6052060669677366	0.10955981865549971	-5.523978356250741	3.3140830668534304e-8	9.043494196375085e-7	zinc finger DHHC-type palmitoyltransferase 14 [Source:HGNC Symbol;Acc:HGNC:20341]	protein_coding	6	157381133	157678157	45.59
HIF1B_hypoxia_vs_Control_hypoxia	ENSG00000143537	ADAM15	6412.27986138817	5855.33680332265	5800.483669934589	5750.4334380461	5191.105322403669	5160.828146005351	5383.24241773349	5934.053311813975	6023.512487754277	5764.843769608779	8042.19033603618	7553.557396778357	7705.628747107183	6344.353833712178	6491.486938722228	6793.346171130864	7485.517434246079	7296.958466530146	6844.158814100958	-0.2470667860044644	0.04477660871233219	-5.517764589805085	3.43338924710848e-8	9.351898330219288e-7	ADAM metallopeptidase domain 15 [Source:HGNC Symbol;Acc:HGNC:193]	protein_coding	1	155050566	155062775	58.25
HIF1B_hypoxia_vs_Control_hypoxia	ENSG00000125257	ABCC4	2489.9843532921714	2507.237275653953	2755.358965756974	2375.5394553879914	1833.8737764283496	1986.7318522322346	1753.299845520803	2647.2922531862823	2566.016106025564	2556.992025542898	3086.8923416364414	3080.422922488869	2411.8430461529697	2124.8189018543594	2091.3317943820175	1778.1724508229672	3065.8806732437965	3083.674859769781	3114.339813172829	-0.5191724280689706	0.09417533402592101	-5.512828103440254	3.531130741598327e-8	9.600544129625288e-7	ATP binding cassette subfamily C member 4 [Source:HGNC Symbol;Acc:HGNC:55]	protein_coding	13	95019835	95301475	42.34
HIF1B_hypoxia_vs_Control_hypoxia	ENSG00000090861	AARS1	11069.417479251744	9895.629009620092	10162.459295348035	9651.338891825353	10254.823014003377	9961.950465838836	9754.609058491682	10456.291765528416	10941.313612210515	11111.048861628267	11205.021463304654	11098.855998716064	11594.086680480874	12692.345083356078	13953.92537068642	15107.620145329218	10292.376077039835	10651.354654319957	10464.465178803712	0.30145074447510467	0.054738595019288745	5.507096854949961	3.647995774748326e-8	9.900181233952025e-7	alanyl-tRNA synthetase 1 [Source:HGNC Symbol;Acc:HGNC:20]	protein_coding	16	70251983	70289707	49.58
HIF1B_hypoxia_vs_Control_hypoxia	ENSG00000183474	GTF2H2C	887.8957669262567	1078.5803944795896	901.2062620410197	1132.3620806461986	1042.0442819139844	1066.556658142915	983.1419352936226	1000.6506712072882	835.4339588493702	1112.2203240002336	632.1510155686237	578.6826554112365	550.8015168184163	1041.7743500837803	1173.3664558650003	788.1973591874682	749.9919979663285	683.1783143894195	631.7835728081252	0.7677249313127847	0.13944244649503035	5.505676001891906	3.67754340495126e-8	9.962190440516418e-7	GTF2H2 family member C [Source:HGNC Symbol;Acc:HGNC:31394]	protein_coding	5	69560191	69595221	38.42
HIF1B_hypoxia_vs_Control_hypoxia	ENSG00000109654	TRIM2	1076.9285917901225	986.1908470428132	1268.5638634564807	1067.3405597971457	1141.3549923100861	1194.3972411012137	1191.6110144887964	1002.2761297978789	1093.6637482275119	1004.7920204094675	936.1673428043581	902.5777584732496	935.2963494135971	1298.545813580222	1265.0445058350635	1274.7974500075507	872.0752009874459	940.5148108467449	1009.5050036425802	0.469183760325827	0.08544100598726483	5.491318306759636	3.989446029390153e-8	1.0787462063470972e-6	tripartite motif containing 2 [Source:HGNC Symbol;Acc:HGNC:15974]	protein_coding	4	153152163	153339319	42.07
HIF1B_hypoxia_vs_Control_hypoxia	ENSG00000139433	GLTP	670.6343380451037	598.3270153677464	583.2616755194064	519.3500186959861	634.3787953883324	624.2155010519275	514.813419942344	547.0631278794547	577.2168687668405	593.4139392209146	840.5584278735378	875.9713266667717	914.6836172632394	613.9639036681139	611.2459286198354	645.4387391566285	800.6440532775081	796.8387710603563	780.0329553929238	-0.4912861319614561	0.0895359022496784	-5.487029444249787	4.0874902246359456e-8	1.1032514450233354e-6	glycolipid transfer protein [Source:HGNC Symbol;Acc:HGNC:24867]	protein_coding	12	109850945	109880541	49.11
HIF1B_hypoxia_vs_Control_hypoxia	ENSG00000137267	TUBB2A	1236.7262447002672	1220.8989022085927	1244.2195878498806	1155.016497785952	1549.2129249547127	1467.8459221763808	1461.3341001905571	1387.59499175641	1308.110695716763	1252.2468918923435	1033.8173254016294	995.5200170571294	963.6894864302886	1477.976591637467	1233.6448008436264	1371.2776245570303	1134.8510986702918	1038.0194374836476	965.7955079921063	0.44154525903712083	0.08051458348316642	5.484040777897545	4.157188790562795e-8	1.1200310089356863e-6	tubulin beta 2A class IIa [Source:HGNC Symbol;Acc:HGNC:12412]	protein_coding	6	3153497	3157544	55.01
HIF1B_hypoxia_vs_Control_hypoxia	ENSG00000171865	RNASEH1	1771.9343990989066	1782.6775418615039	1936.819172653006	1877.6967568890939	1880.991278685103	1742.5398810903355	1820.1774024261192	2087.9099678551397	1938.5748937158858	1905.114723132867	1517.6504502919036	1425.7313484830092	1438.9010699159633	2001.3076066245899	1879.2500123511966	1802.7928179174942	1747.1252658863568	1569.5288152015687	1540.0301787991827	0.37332665850144486	0.06810139876186523	5.481923503610865	4.2072615827051065e-8	1.1314718672330984e-6	ribonuclease H1 [Source:HGNC Symbol;Acc:HGNC:18466]	protein_coding	2	3541430	3558333	44.2
HIF1B_hypoxia_vs_Control_hypoxia	ENSG00000155254	MARVELD1	2566.590282917047	2565.543019132359	2558.07615984624	2466.8408066226684	2221.980061002268	2180.434118078785	2302.472494188313	2557.6136070497437	2741.7914254193215	2516.6555817104827	2939.1336975131117	2890.66214683077	2933.094325313927	2236.627952251891	2208.08208361491	2570.79700272025	2786.566558574471	2719.562842056307	2802.691210581025	-0.3218430813125566	0.05871415115974954	-5.481524895708456	4.216753707036833e-8	1.1319776377446171e-6	MARVEL domain containing 1 [Source:HGNC Symbol;Acc:HGNC:28674]	protein_coding	10	97713173	97718150	57.63
HIF1B_hypoxia_vs_Control_hypoxia	ENSG00000102024	PLS3	10723.575071958054	9607.437124146658	9997.869602841789	9354.20315647709	9206.385810131376	9826.126837258471	8905.10866548512	9548.261251820339	9321.920684156235	9136.11057267843	13186.398668837426	13505.17117445578	12126.34790339218	10635.910369297575	10934.665634707946	9669.53868355193	12983.183635099651	12407.318513663828	12672.393007243149	-0.3135830043385577	0.05726372928214627	-5.476119146789953	4.347550164352061e-8	1.1649867755719614e-6	plastin 3 [Source:HGNC Symbol;Acc:HGNC:9091]	protein_coding	X	115561174	115650861	38.9
HIF1B_hypoxia_vs_Control_hypoxia	ENSG00000054967	RELT	418.46013938540875	393.8805740037892	377.1363941524724	382.30532131067145	374.2523531840444	408.06948916709786	365.5186812208187	351.1570893318424	367.7096599719902	398.37966753280233	496.9715027532724	495.98538599402497	583.1366242526641	288.22539959967946	376.27499917457675	352.08837232612836	476.7032002589173	538.4823599042264	506.00543479833897	-0.6135901805159132	0.11210645327624474	-5.473281533614733	4.417774188134498e-8	1.181675138955688e-6	RELT TNF receptor [Source:HGNC Symbol;Acc:HGNC:13764]	protein_coding	11	73376399	73397474	59.72
HIF1B_hypoxia_vs_Control_hypoxia	ENSG00000099864	PALM	4272.128314498334	3600.540722052826	3805.7369964667237	3496.29050259448	3862.749056062925	3519.2203104434557	4057.4825246654145	3523.8405571732915	3536.9741124219313	3898.630406322397	5149.118493853185	4872.745845007961	5773.435197062656	3529.936934254558	3958.423920897013	3816.50609678123	6224.96719224985	5115.891164349126	5155.819628310988	-0.4806534616463934	0.08784998184601925	-5.471298360526335	4.467504449790558e-8	1.1928317087483876e-6	paralemmin [Source:HGNC Symbol;Acc:HGNC:8594]	protein_coding	19	708935	748329	59.66
HIF1B_hypoxia_vs_Control_hypoxia	ENSG00000100364	KIAA0930	3811.080889346128	3919.664305132934	3820.9271002943187	3708.1486613086627	4229.992634916334	4156.417951232047	3923.4495176950686	4156.169911962056	3972.711951646765	4010.820682277973	3286.7653545541366	3322.0513706185848	3129.5869529947104	4176.631068152979	4378.750977022978	3836.3351953270135	3637.71415023	3710.1264206169603	3223.1918022467808	0.34755753590722177	0.06359636984692947	5.465053064251314	4.627683480709352e-8	1.2333854610234675e-6	KIAA0930 [Source:HGNC Symbol;Acc:HGNC:1314]	protein_coding	22	45192244	45240894	54.64
HIF1B_hypoxia_vs_Control_hypoxia	ENSG00000106018	VIPR2	180.72548947645276	181.24157957373072	145.3283509395598	150.05922317487978	115.19222366523692	132.23812457717378	113.42431575174737	179.6228247288893	179.12700482371386	155.01519963728813	283.18277779263065	259.70770614273306	220.72148279600697	124.8477082973466	152.41053780050217	132.45155226293969	209.7762830834356	272.26181260893077	246.45010291940454	-0.8938869044304952	0.1635756554269798	-5.464669556708739	4.6376990319205864e-8	1.2338436494225932e-6	vasoactive intestinal peptide receptor 2 [Source:HGNC Symbol;Acc:HGNC:12695]	protein_coding	7	159028175	159144867	49.15
HIF1B_hypoxia_vs_Control_hypoxia	ENSG00000236824	BCYRN1	4048.279530804517	4420.199292628817	4216.150097603378	3351.046497858477	5136.555676177386	4817.574428614485	4152.704359254812	4684.030463111711	4700.172302261941	4126.689429076187	3727.2118407357357	2362.4057592058243	2745.739562621288	5676.285632008371	5205.586981501381	4989.69169760325	3504.2887165909196	2664.4070491443567	2388.291768482985	0.8451524898601604	0.15479412107963705	5.459848758890231	4.7654035570134574e-8	1.265555030355431e-6	brain cytoplasmic RNA 1 [Source:HGNC Symbol;Acc:HGNC:1022]	scRNA	2	47335315	47335514	53
HIF1B_hypoxia_vs_Control_hypoxia	ENSG00000168461	RAB31	2178.800765119096	1821.5871372498063	2011.127470474067	1723.317209332773	2284.9215872316745	2280.498706576367	2196.765957857138	1971.5995014036823	1960.721933073678	1743.0701743122813	2225.0392882035185	2069.446775869724	2026.2424962661908	2784.637138592902	2950.562075157176	2585.9855843268983	2266.7222608108964	2119.63015817592	2196.538317229036	0.39666838121544173	0.07266210947403937	5.459081550022477	4.786039080144768e-8	1.2687695757560249e-6	RAB31, member RAS oncogene family [Source:HGNC Symbol;Acc:HGNC:9771]	protein_coding	18	9708275	9862551	43.6
HIF1B_hypoxia_vs_Control_hypoxia	ENSG00000111321	LTBR	4758.055569497042	5168.985759209615	4883.459494400625	5646.80482662805	5496.203412071453	5120.346074647684	5643.4769244927375	5229.586773409217	5529.875517811282	5528.787340556461	3488.369972845208	3646.113696163537	3782.6931856319675	4566.229984680218	4544.546505007566	5043.763992502727	3823.1651632437943	4201.069858024945	4301.5217696196705	0.374995643675981	0.06874254541245317	5.4550735854487	4.895256916754287e-8	1.2954138944122733e-6	lymphotoxin beta receptor [Source:HGNC Symbol;Acc:HGNC:6718]	protein_coding	12	6375045	6391571	53.53
HIF1B_hypoxia_vs_Control_hypoxia	ENSG00000184574	LPAR5	64.7130066829869	61.519323803033586	69.00967130911745	54.24518758503005	100.12294419149052	94.80769211412029	79.7701898771153	57.094406049057554	53.76041417576286	56.69968775194072	46.01068954229661	32.89143779488945	32.28370834058607	88.46359355034673	94.41467604935697	95.30223428500615	39.073234395000085	48.12318150772289	61.24184797189094	1.32346748359303	0.2431625936315218	5.442726464739705	5.2471188215208295e-08	1.386059522445076e-6	lysophosphatidic acid receptor 5 [Source:HGNC Symbol;Acc:HGNC:13307]	protein_coding	12	6618835	6635960	51.24
HIF1B_hypoxia_vs_Control_hypoxia	ENSG00000108406	DHX40	2160.073848222893	1870.4756796385498	1960.5391854526088	1909.6815588877168	1947.7991895509865	1977.0348322776244	1853.710052316982	1777.6216395696056	1695.203237097412	1659.0172156675992	3007.01128477773	2851.94128515663	2533.6398378819085	2315.723510110125	2181.1487664754104	2001.6952311016673	2405.1056019711928	2497.3283261329675	2436.6528339453585	-0.3725249466471129	0.06855065814318652	-5.434301533166818	5.501148728117853e-8	1.4505865936980266e-6	DEAH-box helicase 40 [Source:HGNC Symbol;Acc:HGNC:18018]	protein_coding	17	59565558	59608345	39.62
HIF1B_hypoxia_vs_Control_hypoxia	ENSG00000126870	DYNC2I1	454.75035667004113	409.00401860183376	345.6509778610128	326.6677363505702	296.2829200303929	542.5728030380913	455.67493478432993	478.3072635851168	300.82327315465426	475.80391751383786	436.3695064721663	541.1490593131015	783.3456304232685	243.81626067455912	244.14730616220731	263.540641920772	638.514369021389	712.3084144707805	691.5273866826567	-1.224345719397218	0.22531850868275344	-5.433844412316285	5.515267533492533e-8	1.4517355532407246e-6	dynein 2 intermediate chain 1 [Source:HGNC Symbol;Acc:HGNC:21862]	protein_coding	7	158856558	158956747	46.03
HIF1B_hypoxia_vs_Control_hypoxia	ENSG00000099977	DDT	3579.690870061857	3110.8480407404786	2975.07626844756	2776.249542701426	2946.9264065097555	2721.2383610354036	2667.4157935205762	3146.797420794832	3211.9422172361406	2907.7658185435894	4838.121934771316	4582.734606928293	4580.076828421076	3687.7440590266046	3682.369038287777	3570.984559625421	4674.495171691662	4313.134257260531	4040.515335570985	-0.355799707967955	0.06556391463818331	-5.42676119831233	5.738582331498136e-8	1.5078479935342803e-6	D-dopachrome tautomerase [Source:HGNC Symbol;Acc:HGNC:2732]	protein_coding	22	23970542	23980525	54.25
HIF1B_hypoxia_vs_Control_hypoxia	ENSG00000120868	APAF1	655.232826003075	490.97530193356863	548.8846563241576	509.5931644192814	661.6535617594249	517.6558936159244	521.2778089637305	523.9719471742036	563.1765091619055	554.6395586333044	861.4574928459682	908.80257785199	807.4112335841451	580.2505132393652	598.9359155401753	613.4492770034058	837.7996094462787	794.1009668226137	900.1548797359076	-0.5269861151074516	0.09711697475727221	-5.426302831452134	5.753331391843561e-8	1.5090572215078914e-06	apoptotic peptidase activating factor 1 [Source:HGNC Symbol;Acc:HGNC:576]	protein_coding	12	98645290	98735433	39.43
HIF1B_hypoxia_vs_Control_hypoxia	ENSG00000104872	PIH1D1	2125.866364681936	1872.000636579318	1796.2645330632197	1772.0712353281301	1858.9778058402828	1607.743805177075	1673.1487722179738	1917.0025385869508	1838.1525967440484	1900.596469326437	2693.036809908528	2713.078886592625	2993.2579779354387	2197.3840842205695	2102.83007116947	2013.3562840436027	2686.3369021333865	2402.4930618233043	2227.862093584487	-0.4111863811004818	0.07589427735839117	-5.417883869672544	6.030856560177853e-8	1.5771308799367905e-6	PIH1 domain containing 1 [Source:HGNC Symbol;Acc:HGNC:26075]	protein_coding	19	49446298	49453497	55.81
HIF1B_hypoxia_vs_Control_hypoxia	ENSG00000166130	IKBIP	2055.74448597821	1609.7169024036857	1680.7120245699718	1533.5906600269705	1679.8112458932842	1756.3477743421122	1645.806785009298	1741.0480607681648	1616.1149786544117	1575.1810540633405	2538.5215161045166	2652.2479644172295	2800.837188043812	2248.7125053867258	1974.541196560008	1936.3981547024084	2756.0284715254766	2540.017507201457	2717.766757934902	-0.37731513183897014	0.06964375459406275	-5.417788487112051	6.034073901856064e-8	1.5771308799367905e-6	IKBKB interacting protein [Source:HGNC Symbol;Acc:HGNC:26430]	protein_coding	12	98613405	98645113	40.95
HIF1B_hypoxia_vs_Control_hypoxia	ENSG00000163249	CCNYL1	898.1888562980381	963.1177887476463	959.27249042598	882.9155823259183	957.7883334187137	989.0463498823559	1019.4290495524381	1043.067822312551	890.9736033106044	990.4229034681535	750.6365906617281	714.0420349242152	654.5862897060555	1026.1473170183174	918.1147721369085	1004.0085351823693	821.1136983108987	737.6795599125734	845.0366920672584	0.47025245551763384	0.08697311810466837	5.406871292710299	6.413519596023173e-8	1.6733660251238007e-6	cyclin Y like 1 [Source:HGNC Symbol;Acc:HGNC:26868]	protein_coding	2	207711540	207761839	41.55
HIF1B_hypoxia_vs_Control_hypoxia	ENSG00000196323	ZBTB44	2110.102643877947	1592.4498595780638	1904.8639372153823	1871.3242968039513	1611.9016931371448	1920.9321553648938	1643.7187032915629	1918.5957768629892	2098.3084983126023	1697.2732643872052	2535.9512262812386	2863.6292879296634	2336.890014656984	1877.333472800875	1652.125553280852	1694.9740163136203	3170.8063452327697	2754.85105102232	2835.918437330925	-0.5693936555104178	0.10533179576743305	-5.405714878037476	6.455041160621469e-8	1.6812499499257879e-6	zinc finger and BTB domain containing 44 [Source:HGNC Symbol;Acc:HGNC:25001]	protein_coding	11	130226677	130314917	39.22
HIF1B_hypoxia_vs_Control_hypoxia	ENSG00000186765	FSCN2	55.26496263573746	29.086946596314764	28.8667020985035	35.76454083406674	44.159506515679595	25.71557010431089	39.465833651791705	37.59496304931833	47.99280544451316	36.74248888002459	101.4045149685678	86.23775246608977	109.81577062568286	40.59813815972739	38.31067115860319	37.29090529294282	87.22615317422091	82.75503725248252	85.7410271704338	-1.351377515665429	0.25014121278408535	-5.402458477851464	6.573367664973744e-8	1.7090755928931734e-6	fascin actin-bundling protein 2, retinal [Source:HGNC Symbol;Acc:HGNC:3960]	protein_coding	17	81528377	81537130	59.9
HIF1B_hypoxia_vs_Control_hypoxia	ENSG00000105722	ERF	3002.7800719156867	3033.689129985283	2647.4261148240903	3105.9937530864295	2822.5285890520017	2781.8860240661797	2692.9715890243897	2914.1427914422347	2899.7196021545246	3052.314780308075	3361.281743025634	3505.621110630059	3278.7558540135065	2534.6840552130698	2711.060086675309	2723.527024965575	3416.5885588261935	3445.802603225867	3122.0478839639404	-0.34831103499716404	0.06453050151383942	-5.397618596261244	6.753123423244544e-8	1.7527478455583395e-6	ETS2 repressor factor [Source:HGNC Symbol;Acc:HGNC:3444]	protein_coding	19	42247569	42255128	64.05
HIF1B_hypoxia_vs_Control_hypoxia	ENSG00000101187	SLCO4A1	2917.790832273303	2313.87755291196	2224.073760372559	2423.90605861349	2853.2405623941645	2710.2350975015092	2632.282220813499	2721.342888304769	2610.949587948127	2745.9692602183195	3274.0012351974997	3219.3361380152214	3244.705268310634	2468.958681733763	2487.2736990588232	2743.2024746813568	3904.595533834799	4250.828988060037	3691.4559729489188	-0.33921399834846117	0.06292444441763385	-5.3908143566127436	7.013910373401875e-8	1.8172626319378516e-6	solute carrier organic anion transporter family member 4A1 [Source:HGNC Symbol;Acc:HGNC:10953]	protein_coding	20	62642503	62685785	58.19
HIF1B_hypoxia_vs_Control_hypoxia	ENSG00000143162	CREG1	1557.8954670403698	1487.196465560149	1493.3646586212967	1478.7211329055124	1320.6352481644356	1388.3831493565583	1328.7334385410072	1564.6141507070424	1482.0002184881394	1497.98476795934	1860.3401078747004	1949.1593047120841	1762.640410877275	1511.8461115298462	1567.9393954036336	1457.946119082706	1636.2692777650109	1611.0973958000268	1643.247053377891	-0.2978925201611033	0.05537093204979662	-5.379944117487498	7.450896387371996e-8	1.9271257577912405e-6	cellular repressor of E1A stimulated genes 1 [Source:HGNC Symbol;Acc:HGNC:2351]	protein_coding	1	167529117	167553805	44.5
HIF1B_hypoxia_vs_Control_hypoxia	ENSG00000085760	MTIF2	1669.336653574906	1790.5093108365122	1757.9074319563304	1726.5120533192971	1852.9253552687342	1891.725400045158	1942.4167269318712	1892.1812435813251	1865.6814981514503	1910.0475523717537	1409.241479370149	1293.2054503840188	1447.3759324292664	1727.7093053606961	1678.372752006326	1741.689047796849	1323.1824657026675	1341.8856195161823	1455.4911393197215	0.3143362703242113	0.05846350561994217	5.376623707234376	7.589555936853467e-8	1.959581178695916e-6	mitochondrial translational initiation factor 2 [Source:HGNC Symbol;Acc:HGNC:7441]	protein_coding	2	55236595	55269347	39.6
HIF1B_hypoxia_vs_Control_hypoxia	ENSG00000173846	PLK3	107.93627533202267	136.3861905279089	92.90174685848977	114.50879911898966	126.41715347572313	144.51459400099415	142.23398878025017	124.43899827609617	106.5426771436449	132.3766341333418	51.91044759016717	51.35831442828639	77.54918458804477	127.21367309481064	141.0251120006263	144.86805449127078	70.42322707589283	59.78465413383912	98.39950625803152	1.2317681128799398	0.22929614605108606	5.371952970397976	7.788842539358291e-8	2.0075505415136307e-6	polo like kinase 3 [Source:HGNC Symbol;Acc:HGNC:2154]	protein_coding	1	44800377	44805990	59.51
HIF1B_hypoxia_vs_Control_hypoxia	ENSG00000165655	ZNF503	478.5596786863063	559.1808672294119	527.9435739098069	534.9071302908183	426.89983608820637	390.6258899303137	401.7800838927434	450.49764494159655	471.49786386445305	482.3061910783544	535.0762411049905	563.3344880925223	623.922764260407	357.91626375742595	425.230118631759	368.4255794396566	461.377807035398	560.0237288029409	473.1281440027087	-0.5667331023612281	0.10555255753684743	-5.369202941040881	7.908538631227895e-8	2.03487519937061e-6	zinc finger protein 503 [Source:HGNC Symbol;Acc:HGNC:23589]	protein_coding	10	75397830	75401764	61.14
HIF1B_hypoxia_vs_Control_hypoxia	ENSG00000149573	MPZL2	465.7058024242471	391.71580711144105	445.0981880835541	383.8240081178127	345.41932475137617	409.2271105938137	390.18914770067227	378.0513735732185	355.4343076927164	434.98370837600385	685.6491491475883	644.571986337713	579.448376610533	445.41358249237527	433.4664872347079	317.3111815386523	581.0431671455573	591.6180353500207	570.2395017786912	-0.6786098979987458	0.1265239457708887	-5.363489842686237	8.162924400626963e-8	2.0967014108138894e-6	myelin protein zero like 2 [Source:HGNC Symbol;Acc:HGNC:3496]	protein_coding	11	118253416	118264536	38.82
HIF1B_hypoxia_vs_Control_hypoxia	ENSG00000170545	SMAGP	237.57689457081597	227.52985091460988	240.96050594916383	243.3923610031284	315.23380790875757	314.79101521408893	261.6065024399405	239.45126290120228	279.79214092402225	223.0334249738386	184.40170325301924	142.67043162546446	159.81234306221413	245.9803092522184	297.70218072834	307.45863024345226	169.2947728179252	210.82065289710397	212.45220616619724	0.8167588137579506	0.1527019725994011	5.348711610298831	8.85825620485456e-8	2.271379073768914e-6	small cell adhesion glycoprotein [Source:HGNC Symbol;Acc:HGNC:26918]	protein_coding	12	51244558	51270415	46.59
HIF1B_hypoxia_vs_Control_hypoxia	ENSG00000167004	PDIA3	22998.623235528034	22008.970396813584	22313.409717678784	22026.36563341	20911.245203895938	21482.019211966428	20294.65935389196	22315.226477452245	21923.748207208017	22137.261789420638	24425.172684533234	25586.125247157197	26482.006529478127	20450.516264610917	22042.855994560032	22023.97737440042	25023.51985077374	25237.829757981293	27290.308544272037	-0.24508908009379873	0.04584171056016876	-5.34642091446634	8.971045179075014e-8	2.296340514685088e-6	protein disulfide isomerase family A member 3 [Source:HGNC Symbol;Acc:HGNC:4606]	protein_coding	15	43746394	43773279	43.01
HIF1B_hypoxia_vs_Control_hypoxia	ENSG00000066697	MSANTD3	1145.6682154775006	1128.5077979504028	972.8568858907413	1019.9639831826646	1066.3963521938456	1136.97510818766	1102.3685494177264	1232.7681651385933	1121.9427915021356	1036.899856919985	1469.674435720512	1361.4432743186376	1270.0828160652873	1071.3936737153006	917.4493360409674	935.5258275539925	1193.676312233344	1363.7137981748317	1220.3889143883805	-0.4935547930531366	0.0924106880584154	-5.340884300538339	9.249427688177697e-8	2.3635307315906997e-6	Myb/SANT DNA binding domain containing 3 [Source:HGNC Symbol;Acc:HGNC:23370]	protein_coding	9	100427143	100451734	43.76
HIF1B_hypoxia_vs_Control_hypoxia	ENSG00000065833	ME1	2124.3628059288385	2207.3739524264683	2249.0216265258623	2161.813118810746	2073.578767903826	2228.9428168694776	2001.2643307042053	2419.449387358479	2318.194476256395	2277.0338272262593	1896.0853244431019	1822.162567993934	1748.8187886017379	2214.261249354853	2290.811964492789	2195.5118060653535	1998.1953172040562	2038.091143522758	2097.920040958794	0.2931321200323154	0.05498054546717375	5.331560782846918	9.73722178752633e-8	2.483910161648226e-6	malic enzyme 1 [Source:HGNC Symbol;Acc:HGNC:6983]	protein_coding	6	83210402	83431051	36.91
HIF1B_hypoxia_vs_Control_hypoxia	ENSG00000167994	RAB3IL1	537.8429145995104	646.7775954909786	557.0998315006884	652.1707705730882	675.2382343468373	636.6279958896029	690.0590831793428	588.5771775784549	638.5987517835814	590.8060621525663	374.50845089695764	364.47093186722054	418.2038124651397	550.9927476695619	545.8663479094167	527.0201664217049	395.28392645317984	429.02852906102316	399.8420475518435	0.4975311008077576	0.09334920360325821	5.329784096737511	9.832959142831929e-8	2.5040371296608983e-6	RAB3A interacting protein like 1 [Source:HGNC Symbol;Acc:HGNC:9780]	protein_coding	11	61897301	61920269	59.29
HIF1B_hypoxia_vs_Control_hypoxia	ENSG00000141448	GATA6	448.2454777001544	437.15290428127406	420.6446182909649	420.65879540228406	410.8001415351176	429.326594075884	369.33042254845174	414.9443480314135	420.26346089847004	419.8292588052913	489.51739060955543	583.1176582645812	546.1557175486023	394.6617840904809	325.64672151528134	393.2490019938164	511.2783438051432	532.2384789045574	549.6029580016101	-0.5535284582891188	0.10390766786126643	-5.327118485886614	9.978307621880028e-8	2.536707537651278e-6	GATA binding protein 6 [Source:HGNC Symbol;Acc:HGNC:4174]	protein_coding	18	22169589	22202528	44.68
HIF1B_hypoxia_vs_Control_hypoxia	ENSG00000230438	SERPINB9P1	92.55013487469188	71.12566007701315	73.78424804897139	67.07672271155771	70.91749056452792	71.9463878173563	75.5658551727953	54.20943519329285	65.30152884020117	76.96290549103573	154.6944730366649	135.84202575720792	136.89505455196525	74.11845807785544	63.314692399522436	76.44558622759963	132.8509661308704	129.68636731857913	135.16457032743727	-1.0102127528638767	0.18965323857378166	-5.326630646862743	1.0005132333637353e-7	2.539186485765439e-6	serpin family B member 9 pseudogene 1 [Source:HGNC Symbol;Acc:HGNC:28590]	lncRNA	6	2851230	2881407	46.86
HIF1B_hypoxia_vs_Control_hypoxia	ENSG00000123358	NR4A1	947.6506290880754	1085.8355011072967	1071.4434076772197	1121.994904809576	1253.127646667118	1272.6284755293368	1469.2529481588215	899.0324906913902	1028.1000864470013	1021.622295272081	667.4851398551094	635.1839279165996	669.7153702826511	805.1539291521751	1030.284849516807	1122.3993540403508	573.0137264720776	660.8814557543957	670.5558142353501	0.5896574196397321	0.11088366877119615	5.317802217172897	1.0502814382969859e-7	2.6609515417977465e-6	nuclear receptor subfamily 4 group A member 1 [Source:HGNC Symbol;Acc:HGNC:7980]	protein_coding	12	52022832	52059507	56.01
HIF1B_hypoxia_vs_Control_hypoxia	ENSG00000116455	WDR77	4372.621617632857	4457.759267452604	4435.883430402012	4297.571289294682	4608.678271181741	4719.435505127609	4209.798877427624	4690.324243972535	4426.669608430421	4464.078724359839	3985.6066048914904	3797.43260128468	3650.7858699687486	5071.48789161758	4961.524895368809	4527.012547597401	4476.932668797485	4023.0137011201773	3903.193119095989	0.34798555571139617	0.06545277701870371	5.316589632430053	1.0573015136371625e-7	2.6741816514986193e-6	WD repeat domain 77 [Source:HGNC Symbol;Acc:HGNC:29652]	protein_coding	1	111439890	111449256	44.39
HIF1B_hypoxia_vs_Control_hypoxia	ENSG00000131389	SLC6A6	1113.2010256600386	1201.6245192653462	1149.005787300028	1121.1864454253566	980.3393919650217	1142.0557839739593	1068.4956683236514	1216.6449245713216	1108.570806973395	1027.9777557218847	1188.2060837570878	1185.4578328189084	1074.5887595172694	835.573603906282	885.2947774670271	774.3056423778934	1268.572937604239	1376.401721590506	1433.3160193215153	-0.46787660242254026	0.08801204459919415	-5.316051962583587	1.0604287843275056e-7	2.677537670716242e-6	solute carrier family 6 member 6 [Source:HGNC Symbol;Acc:HGNC:11052]	protein_coding	3	14402576	14489349	52.21
HIF1B_hypoxia_vs_Control_hypoxia	ENSG00000082212	ME2	2174.042439055192	2280.417541828319	2280.998642284226	2193.632002793808	2263.2449904996547	2328.0852850526862	2205.610510773052	2306.5529310702036	2245.1641156269534	2255.4731482539783	2046.038141561708	1956.249523915614	1752.619116379123	2461.3669006874466	2341.295227205711	2372.8239369282137	2041.0741764103425	1886.450039664874	1915.6676720575413	0.31316054488385314	0.058922727463755736	5.314766616607877	1.0679411178559623e-7	2.6919356448735376e-6	malic enzyme 2 [Source:HGNC Symbol;Acc:HGNC:6984]	protein_coding	18	50879080	50954257	38.58
HIF1B_hypoxia_vs_Control_hypoxia	ENSG00000240972	MIF	19752.402618912187	17052.934885692608	15155.984053642245	14440.605532690868	14919.812929625637	13067.825709448523	13482.45921901359	17478.308284881583	16430.11938017869	16404.12745164946	29812.8646087508	27906.01470429011	26631.406589248592	21736.51762154319	18461.52875502496	19889.952144493498	27689.17972629953	23657.585815657552	21326.019728287953	-0.4896167188571392	0.09212993969885036	-5.314414841229391	1.0700060651331531e-7	2.692577022108334e-6	macrophage migration inhibitory factor [Source:HGNC Symbol;Acc:HGNC:7097]	protein_coding	22	23894383	23895227	69.82
HIF1B_hypoxia_vs_Control_hypoxia	ENSG00000118707	TGIF2	1273.908424364108	1140.5169520747822	1209.4954585553287	1217.443297611811	1157.069214057043	1115.793858159562	1048.1926332596138	1244.131843625115	1303.3239699680687	1187.3596679286065	1468.5622806147637	1509.7177342273233	1432.5478941360218	1169.4005809183534	1146.0004108321589	1203.170903985106	1411.6666839697975	1455.4277148798458	1510.5305397506422	-0.32957710182063576	0.06218629621064171	-5.299834881695952	1.1590745619886147e-7	2.911783257752479e-6	TGFB induced factor homeobox 2 [Source:HGNC Symbol;Acc:HGNC:15764]	protein_coding	20	36573488	36593950	51.95
HIF1B_hypoxia_vs_Control_hypoxia	ENSG00000164542	MATCAP2	1040.6942169056872	853.499671137284	856.3191378981877	821.4958211280477	792.4831745166986	869.6918671792397	812.5404330656285	850.1461485289975	1004.4467716546627	824.7613466602617	1461.0898071676024	1349.3487422993073	1191.415787802831	963.318956598012	900.7257502330009	803.068343369349	1672.3790956343967	1429.5709762443366	1276.1940731845268	-0.588464756512087	0.1112410832695926	-5.289994840179176	1.2231981067083355e-7	3.0676900915626247e-6	microtubule associated tyrosine carboxypeptidase 2 [Source:HGNC Symbol;Acc:HGNC:22206]	protein_coding	7	36324152	36390125	39.55
HIF1B_hypoxia_vs_Control_hypoxia	ENSG00000136933	RABEPK	1130.8209402467196	1032.408855009862	1089.349415561157	1025.33472608894	1085.305166709186	1122.136833722523	1086.0021076420242	1156.687479574395	1152.9043121650848	1079.6604406522827	1070.1470107812622	1126.2665911507618	998.9339199026375	1419.5194549336	1417.525691138014	1315.3702820048716	1134.7592584864672	1058.5072125211445	983.9581663967385	0.37382466127594194	0.07069873210825038	5.287572352833148	1.239503399547831e-7	3.0994003749343517e-6	Rab9 effector protein with kelch motifs [Source:HGNC Symbol;Acc:HGNC:16896]	protein_coding	9	125200542	125234161	46.49
HIF1B_hypoxia_vs_Control_hypoxia	ENSG00000257453	PHLDA1-AS1	15.391587230717127	0	14.422528614380578	22.621260074196158	27.976647576353262	34.42794429331613	21.1572657079212	10.091380957806116	15.785805378903973	23.272723920117862	0	0	0	34.03736873752571	27.341201651133083	33.013727935042304	7.622124997110358	5.278590309101547	0	7.543261270834702	1.4266221788130695	5.287497546905232	1.240010236071772e-7	3.0994003749343517e-6	PHLDA1 antisense RNA 1 [Source:HGNC Symbol;Acc:HGNC:55461]	lncRNA	12	76030494	76031378	64.52
HIF1B_hypoxia_vs_Control_hypoxia	ENSG00000124541	RRP36	2525.9475466074978	2536.1066862640273	2585.6473122182106	2555.060717417816	2742.605717850995	2734.8350414488905	2707.2777707044493	2570.4354698438997	2637.178338425312	2573.4228373357655	2146.0390946353345	2230.4413496187267	2373.7232449088665	2546.2032956989237	2738.830033940949	2770.949265007974	2299.4035119228674	2308.833757406415	2410.0623942855377	0.2602774605199252	0.04924074225656829	5.285815131781576	1.251462302481028e-7	3.1227764031036654e-6	ribosomal RNA processing 36 [Source:HGNC Symbol;Acc:HGNC:21374]	protein_coding	6	43021623	43034156	48.92
HIF1B_hypoxia_vs_Control_hypoxia	ENSG00000165195	PIGA	858.3592629974554	667.143221793633	680.0758614484936	703.6730943501447	749.1557536803898	759.8499028232874	602.6764959440126	812.3931586244108	785.8720331802377	658.9331386299042	1094.2857600656262	1163.1222949888838	1108.9532829824773	789.2395296020691	694.8010368841631	807.7230644870905	1227.8621147522458	1055.296619616059	1089.4103701010692	-0.5596263789689138	0.10602066467594856	-5.278465105641509	1.3027046660386587e-7	3.2451966152976435e-6	phosphatidylinositol glycan anchor biosynthesis class A [Source:HGNC Symbol;Acc:HGNC:8957]	protein_coding	X	15319452	15335554	39.52
HIF1B_hypoxia_vs_Control_hypoxia	ENSG00000089597	GANAB	23855.142666068903	22123.823095339692	23089.605745164776	22653.545814215693	22301.29905210819	21112.65335701611	19908.209633275157	22583.163810129477	21880.131913386293	22060.43512805465	27895.733373591487	26802.110666942823	27464.871894485444	23144.108723582827	23943.201285991003	23513.585473874995	25651.103844704838	26750.47398254484	26514.511194831994	-0.21852095975876853	0.041462402413915043	-5.270340043910035	1.3617124952855426e-7	3.3865197708840454e-6	glucosidase II alpha subunit [Source:HGNC Symbol;Acc:HGNC:4138]	protein_coding	11	62624826	62646726	50.02
HIF1B_hypoxia_vs_Control_hypoxia	ENSG00000176022	B3GALT6	962.3493814173597	893.4347099781224	842.8335244319841	790.1475765388084	744.448509114614	721.6268122197389	736.018989213815	941.9563378769354	913.8125046653117	868.8915622796458	1156.419540766064	1284.180975032619	1208.9547964683354	910.0469287501127	980.8653110906058	865.1631923708048	1090.8789883785614	1211.444312802361	1161.164293534035	-0.4028473598214295	0.07660708620935393	-5.258617443306972	1.4514247778468711e-7	3.6036042230615474e-6	beta-1,3-galactosyltransferase 6 [Source:HGNC Symbol;Acc:HGNC:17978]	protein_coding	1	1232237	1235041	64.21
HIF1B_hypoxia_vs_Control_hypoxia	ENSG00000167136	ENDOG	950.6067242834159	834.6174136573013	783.4368567742616	729.6620112635043	825.7396281211626	746.4544553767319	701.0572640368609	866.7276097261154	799.3531726375986	852.5607840775934	1274.5077822044566	1251.872420115804	1227.5710270135457	951.3918684842974	999.8669757161541	895.8100333126474	1133.0710098904992	1137.2503718833148	1099.970352809637	-0.3967713382412766	0.07546720103161421	-5.257533508829403	1.4600029787190613e-7	3.6188607165849796e-6	endonuclease G [Source:HGNC Symbol;Acc:HGNC:3346]	protein_coding	9	128818500	128822676	61.55
HIF1B_hypoxia_vs_Control_hypoxia	ENSG00000075624	ACTB	254582.72388862108	254492.67766743063	253393.61415196274	227370.49617444098	289683.8597231151	272978.1305984918	242358.70885246183	259568.06633587406	251207.67048667412	243492.04494354234	238236.47909938174	231315.77914256614	232703.25863994745	289139.24331455363	291718.3385030907	294971.24510748714	242790.23348265674	238741.56848668633	228327.615284816	0.3186550250926395	0.060690013511485674	5.250534752844199	1.5165828725501568e-7	3.752848665651569e-6	actin beta [Source:HGNC Symbol;Acc:HGNC:132]	protein_coding	7	5526409	5563902	56.77
HIF1B_hypoxia_vs_Control_hypoxia	ENSG00000148481	MINDY3	637.737352826963	653.9453273334635	544.5094950642967	528.6194475163629	641.2631813805339	647.2688039077393	629.8867849034219	612.1973378896673	631.6191654962215	620.7210049150472	633.3680601072726	596.8100203750582	553.1309490311116	902.6387867974089	868.089134158024	753.6480991862849	578.5287568530824	543.7965258520804	539.2314701182574	0.49632218364525443	0.09454645108203667	5.249506226464306	1.525074451638334e-7	3.767592565575632e-6	MINDY lysine 48 deubiquitinase 3 [Source:HGNC Symbol;Acc:HGNC:23578]	protein_coding	10	15778170	15860507	35.88
HIF1B_hypoxia_vs_Control_hypoxia	ENSG00000140795	MYLK3	5095.834359450928	5638.840415089085	6014.420533745383	5761.150778057009	5652.1334950066785	5638.237828082897	5642.015853506559	5810.3767717189985	5457.934424702589	5505.604027142034	4143.650235895763	4266.361727308396	3650.7256715847534	4909.006964586912	5094.737583936854	4774.2074690355985	4525.560605256304	4626.176810190767	4613.877275270112	0.29162129967974043	0.05564544792829094	5.240703607158421	1.5996547534394593e-7	3.945284493059973e-6	myosin light chain kinase 3 [Source:HGNC Symbol;Acc:HGNC:29826]	protein_coding	16	46702282	46790407	46.64
HIF1B_hypoxia_vs_Control_hypoxia	ENSG00000149150	SLC43A1	992.8353786466265	1054.3383163040141	1086.939907409764	1028.2739929390734	871.3322868631303	950.3138470497298	948.9817932020158	1002.1369310444829	974.9495818683126	1042.9622978081104	928.2327650477833	947.6005631745927	1000.6634532002736	1195.4302011137347	1170.8845018763443	1298.0680829553341	818.1271261754935	782.6058332900535	769.1953343170333	0.3507034097503109	0.06698945459964355	5.235203239767487	1.6480341715794637e-7	4.057874867504931e-6	solute carrier family 43 member 1 [Source:HGNC Symbol;Acc:HGNC:9225]	protein_coding	11	57484534	57515780	50.69
HIF1B_hypoxia_vs_Control_hypoxia	ENSG00000064042	LIMCH1	9940.127384654677	9051.502254134446	9405.674642572592	9997.776082775523	8837.343021658677	8859.63946136966	9824.503074228815	8395.185369370565	8872.00334925946	9463.286404334267	11666.982705302853	11562.430247344802	10615.498720773074	8499.7411044605	8419.81295278845	9235.2490154482	11402.817438675185	11694.607131206203	13118.239948080909	-0.3722045935335918	0.07111792108083001	-5.233625897339684	1.6621670024375079e-7	4.085908704173656e-6	LIM and calponin homology domains 1 [Source:HGNC Symbol;Acc:HGNC:29191]	protein_coding	4	41359607	41700044	40.5
HIF1B_hypoxia_vs_Control_hypoxia	ENSG00000235244	DANT2	66.94682139097492	55.367755863273686	24.60935430876142	27.444631687246286	23.56146250912897	10.753653817023547	20.090896221932116	15.070621290505457	34.50213400093949	23.611288670911783	128.31459240218362	133.25504700293652	175.3475842834426	23.08238355888454	55.62101324781288	19.792795036258443	154.80853467199933	139.92051497694132	139.8885214873664	-2.0986607347279134	0.4014172635070846	-5.228127750143147	1.712351817513048e-7	4.202326110569976e-6	DXZ4 associated non-coding transcript 2, distal [Source:HGNC Symbol;Acc:HGNC:50862]	lncRNA	X	115694880	115969148	49.83
HIF1B_hypoxia_vs_Control_hypoxia	ENSG00000139531	SUOX	425.9560017154317	479.88305119041866	423.5897440021885	530.6638735119643	554.4250309636379	476.9651605621791	476.1245589098074	459.83470819374224	456.19311323747746	438.9945201880455	316.8814930684049	319.8439038434163	327.9901577827834	439.0281770757237	492.91893163296464	468.37782115588146	335.3139179203758	332.8455936336672	337.3342740050921	0.544097695246472	0.10410871108609723	5.226245619317164	1.7298653246260758e-7	4.238312538358979e-6	sulfite oxidase [Source:HGNC Symbol;Acc:HGNC:11460]	protein_coding	12	55997180	56006641	52.21
HIF1B_hypoxia_vs_Control_hypoxia	ENSG00000077044	DGKD	3569.759179003954	3274.895786535801	3250.4035256763464	3661.133944288859	2714.637017202726	3051.8685315002144	3182.3604493796406	2886.412252983275	3304.3581552570627	3082.2162159459426	4233.050476354507	4352.979678427811	4456.393240903674	3308.479328207733	3565.1651837198538	3199.4533625172567	4254.497137462385	4252.0155943869495	4225.345341321139	-0.3713214329844745	0.07112939303963996	-5.220365549549108	1.7857030752436228e-7	4.367923706418282e-6	diacylglycerol kinase delta [Source:HGNC Symbol;Acc:HGNC:2851]	protein_coding	2	233354494	233472104	47.77
HIF1B_hypoxia_vs_Control_hypoxia	ENSG00000182240	BACE2	14965.888555799298	11703.266178467376	12213.235483965196	11563.307894648075	13063.275526490967	12435.08808907274	11902.689801412636	12546.111595127872	12117.573029104322	11974.085393632451	19011.833285115765	19188.376454147216	18018.905078333602	15750.55391633517	16541.536985919716	15477.140732355685	18946.30932744237	18702.39918304525	18230.306049770967	-0.23495391834630155	0.045024874522647036	-5.218313672992519	1.8055949367932025e-7	4.409328062395485e-6	beta-secretase 2 [Source:HGNC Symbol;Acc:HGNC:934]	protein_coding	21	41167801	41282530	45.56
HIF1B_hypoxia_vs_Control_hypoxia	ENSG00000100104	SRRD	590.9139752986403	670.6192111720673	627.4903440758331	694.1212407368041	583.2682697672752	651.9647711549678	581.2831988445724	628.9898073181068	696.5483181431298	576.6924481248544	450.9755068944496	441.42642913098973	514.3061148772701	685.3893482922772	656.8098567075893	657.1349773590703	531.2645818047091	466.1710085131533	521.9961224584043	0.5123293645160576	0.0981906323280851	5.217701041013847	1.8115754921650987e-7	4.416680445816286e-6	SRR1 domain containing [Source:HGNC Symbol;Acc:HGNC:33910]	protein_coding	22	26483877	26494658	45.15
HIF1B_hypoxia_vs_Control_hypoxia	ENSG00000133805	AMPD3	24.172371105921474	4.087570592387821	1.5262354624003105	1.5144527548806284	2.967972050651436	1.1590158520342055	2.500101498984808	6.991874865327533	0	13.617483808609666	70.74518345216958	78.21489802378117	95.82621159658628	1.3018490415722652	8.500097876459863	7.002723635287404	16.178415290660816	64.63816514339773	58.33042896139503	-4.03365044145126	0.7731924032746327	-5.216878003932657	1.8196401883053138e-7	4.429081649832508e-6	adenosine monophosphate deaminase 3 [Source:HGNC Symbol;Acc:HGNC:470]	protein_coding	11	10308313	10507579	44.29
HIF1B_hypoxia_vs_Control_hypoxia	ENSG00000122711	SPINK4	39.7910663910076	47.63407316533897	43.290195339144844	39.050365062180084	15.316927371557737	20.575632401376783	15.00350303336468	36.922672946204564	34.52249139560349	54.65237180197293	66.6602740076772	67.56022297350015	68.81423207771724	24.1849375130984	24.353731041936868	17.942655722271702	45.22008002195007	43.154658478137975	51.380170685103	-1.6024158586251551	0.30776991171242785	-5.206538383525972	1.923959118370168e-7	4.675346406601493e-6	serine peptidase inhibitor Kazal type 4 [Source:HGNC Symbol;Acc:HGNC:16646]	protein_coding	9	33218365	33248567	48.28
HIF1B_hypoxia_vs_Control_hypoxia	ENSG00000196642	RABL6	3483.3665430089027	3144.6927023585654	2974.007154985476	3140.7488893877353	3007.730190132254	2700.1192236851775	3040.9507624049456	3325.28639219419	3070.1223144480537	3178.276918855561	4229.75736696598	4196.12978857434	4182.865656011952	3610.4078416783987	3352.8530889194853	3441.3884075342557	4093.287400637858	4079.8251610071834	3932.148514378836	-0.27939015710644266	0.05371532358648998	-5.20131199910918	1.9788657977692439e-7	4.8009285716842074e-6	RAB, member RAS oncogene family like 6 [Source:HGNC Symbol;Acc:HGNC:24703]	protein_coding	9	136807943	136841187	57.06
HIF1B_hypoxia_vs_Control_hypoxia	ENSG00000115761	NOL10	1673.8104024227766	1799.7949843744839	1649.7576273736424	1753.0668951402392	1953.0328251535323	1787.6591860871756	1702.1046990675436	1858.8162051919255	1750.1507153811617	1777.3028049402737	1411.2359899514222	1392.9293476930704	1362.6804583024714	1690.2187138664353	1715.8222483544337	1854.673558362469	1522.2023056572411	1534.217980269329	1612.92069844313	0.3354415489779082	0.06450340271156593	5.200369823556007	1.988923799498727e-7	4.817471457026884e-6	nucleolar protein 10 [Source:HGNC Symbol;Acc:HGNC:25862]	protein_coding	2	10562347	10689987	41.05
HIF1B_hypoxia_vs_Control_hypoxia	ENSG00000008517	IL32	104.98916416923446	65.11306685568508	61.85273535827604	74.46790129654046	42.39248285664304	60.45514205491046	70.22072127055232	98.38531115367994	110.83229614682438	108.65135976622547	169.17288913204334	161.33871153487388	166.67908639347408	98.56212474999808	73.79142069306202	74.44147117257265	172.9678763887871	130.24492429386274	150.2354339282091	-1.0299279482956938	0.19848161025726066	-5.189034626234437	2.1138709055416987e-7	5.1117866841001865e-6	interleukin 32 [Source:HGNC Symbol;Acc:HGNC:16830]	protein_coding	16	3065297	3082192	53.36
HIF1B_hypoxia_vs_Control_hypoxia	ENSG00000134247	PTGFRN	3586.9150977382096	3613.380385420462	3720.708049304141	3684.3260144413903	3338.438242033791	3786.5440437212187	3628.7793304987	3692.0524584135	3709.9055782851196	3465.9944960145763	3611.895287300599	3636.7152570897892	3562.0055707783326	2946.0214456858457	3115.7748015877573	2855.473407852539	4015.832164736264	4165.984262689213	4014.6409634345378	-0.2764270801466523	0.05328129256684976	-5.188070086697522	2.1248463786942743e-7	5.129986257133319e-6	prostaglandin F2 receptor inhibitor [Source:HGNC Symbol;Acc:HGNC:9601]	protein_coding	1	116909916	116990353	44.25
HIF1B_hypoxia_vs_Control_hypoxia	ENSG00000248323	LUCAT1	35.23244654567332	18.6171296245037	17.631077011112943	24.919088631180664	20.627778093099327	11.742616344855833	19.460367469311578	20.468134930920456	40.74905954556808	41.30696409549871	48.66339825868972	54.73760942051772	72.78198410584774	10.928800391609435	13.136259471852181	16.88695466613515	66.14711840378759	64.91814011650848	70.46155724112047	-2.0895515754031617	0.40288742480190537	-5.18644029763542	2.1435169684974586e-7	5.166674936060649e-6	lung cancer associated transcript 1 [Source:HGNC Symbol;Acc:HGNC:48498]	lncRNA	5	91054834	91314547	39.52
HIF1B_hypoxia_vs_Control_hypoxia	ENSG00000102554	KLF5	1121.450434132224	1073.4361963063743	1040.0323548438964	1074.5478452952827	986.9743815534038	1075.4485337101833	1072.6125051586964	1125.2055252915618	1120.630756802654	1198.8691077136325	1171.072796624393	1329.7053698586083	1274.071360378935	871.7935037554505	869.277359102973	980.6518794018683	1144.5565771857287	1304.9488219548664	1472.2729394415235	-0.47357687451014713	0.09139398121506995	-5.181707462723585	2.1986385776564383e-7	5.290963256780995e-6	KLF transcription factor 5 [Source:HGNC Symbol;Acc:HGNC:6349]	protein_coding	13	73054976	73077541	38.99
HIF1B_hypoxia_vs_Control_hypoxia	ENSG00000102172	SMS	8959.61896481609	7924.244690838695	7911.0415019164	7355.373411591911	8363.671950478169	7939.894177220243	7388.952002369352	8021.613944564207	7827.657527426893	7672.673525139965	10898.240816668449	10556.315882118004	10791.988631302422	9237.462405607735	8783.015493876906	8906.887812275998	10981.122814547387	10379.298439245695	10333.686339501206	-0.26045227876755955	0.05026967472468632	-5.18110133383571	2.2057961172909735e-7	5.2996122546609625e-6	spermine synthase [Source:HGNC Symbol;Acc:HGNC:11123]	protein_coding	X	21940709	21994837	43.39
HIF1B_hypoxia_vs_Control_hypoxia	ENSG00000167733	HSD11B1L	130.86222616769098	94.49847447266755	73.97624696437416	94.71455327424587	50.648867298846184	89.27355821375552	46.206592084659086	96.28474844492264	100.0136974758213	80.07534594017966	217.87852905254042	251.15420755745222	229.5375578102002	111.15739223341937	113.4594756857838	120.91420466169369	202.36407705173858	188.7937404271026	194.56880236903456	-1.016375403020045	0.19619112788388998	-5.18053703030627	2.2124799925172752e-7	5.30709716914789e-6	hydroxysteroid 11-beta dehydrogenase 1 like [Source:HGNC Symbol;Acc:HGNC:30419]	protein_coding	19	5680604	5688523	58.24
HIF1B_hypoxia_vs_Control_hypoxia	ENSG00000197226	TBC1D9B	2968.977849871748	2938.5654575118956	2743.788515555917	3213.3244076791675	2986.4156277781253	2747.5743736769246	3185.060614276995	2608.6745534593338	2795.9391991044054	2851.5774511254135	2965.93424675692	3302.2679633973767	3650.5126524886005	2293.758560715856	2428.6647732221577	2487.2932313383244	3098.8546111323744	3558.168792824469	3585.226265647206	-0.45820396040842404	0.08846194693505915	-5.179673026468617	2.22275159431936e-7	5.323150033931968e-6	TBC1 domain family member 9B [Source:HGNC Symbol;Acc:HGNC:29097]	protein_coding	5	179862066	179907897	54.24
HIF1B_hypoxia_vs_Control_hypoxia	ENSG00000123213	NLN	3812.0079697694	3992.7684318931197	4577.786976869375	4350.1508859676405	4225.719086528705	4225.009253325701	4013.783536461067	4285.906713025305	4259.5741183710625	4219.71875038874	3115.701868868593	3155.154633554457	2696.3428003909626	4223.69717283611	3993.1568085904983	3506.5634161144076	3278.4385484422914	3273.2480854305823	3223.4223687905837	0.3837496409065372	0.07411122153668487	5.178023421413747	2.2424908368544336e-7	5.3617883803374815e-6	neurolysin [Source:HGNC Symbol;Acc:HGNC:16058]	protein_coding	5	65722205	65871725	40.37
HIF1B_hypoxia_vs_Control_hypoxia	ENSG00000152558	TMEM123	6853.194498736167	5854.702992421144	5968.866803638832	6350.132468021562	5268.718950342016	5620.254461548688	5941.821396022997	6952.423636327316	6662.73924635913	5841.775867683374	10503.99331342063	8258.136465693604	7614.772491585208	6631.168930405633	5918.849200908652	5883.279496104933	8392.893132721652	7939.778036571897	7753.194087473733	-0.5174773160557018	0.09995023635221795	-5.177349598575699	2.2506024595549599e-7	5.37254571083489e-6	transmembrane protein 123 [Source:HGNC Symbol;Acc:HGNC:30138]	protein_coding	11	102396332	102470384	40.62
HIF1B_hypoxia_vs_Control_hypoxia	ENSG00000119541	VPS4B	1587.2571296100891	1560.803572101769	1565.0091166730288	1482.2758432446344	1511.4697228077102	1422.8527796162662	1434.694988151832	1643.2740065607713	1578.5695472111372	1630.3866266862055	1620.988634893266	1749.8845821396994	1738.1553549935838	1357.7098959084171	1422.8692822701807	1343.3573165815628	1794.1905777377024	1779.6863132764606	1934.4501721273755	-0.3064840139392685	0.05922250368762706	-5.175127609528944	2.2775526219519103e-7	5.42816708231872e-6	vacuolar protein sorting 4 homolog B [Source:HGNC Symbol;Acc:HGNC:10895]	protein_coding	18	63389190	63422483	39.19
HIF1B_hypoxia_vs_Control_hypoxia	ENSG00000107372	ZFAND5	3266.2765250076345	3528.637305130503	3729.3310582738372	3538.3176119852797	3591.4979571682725	3975.474248961159	3470.6547688576534	3430.5071018730737	3605.0341608656117	3417.241298583126	2601.7056976440435	2701.1656072816363	2512.3025566463934	3303.190955044611	3348.236538711161	3178.7052578013813	2770.350276433227	2919.0145514643496	3171.610497412104	0.3299726489793997	0.06377510124714657	5.174004314013745	2.2912952975204215e-7	5.452182986355794e-6	zinc finger AN1-type containing 5 [Source:HGNC Symbol;Acc:HGNC:13008]	protein_coding	9	72351413	72365235	39.89
HIF1B_hypoxia_vs_Control_hypoxia	ENSG00000076864	RAP1GAP	649.341959083441	665.995367767665	563.4444457083152	642.7314939690256	451.5136108829845	544.5408063713757	597.7698659488482	614.6889838161112	587.1169600292333	554.1370680731641	898.3275977731541	869.6348790313241	863.9506780691006	588.2587654401183	552.4800357048894	672.5968612261116	692.8545500736649	656.0617070492084	672.0515865676438	-0.5407421358128046	0.10472328741099361	-5.163532860562576	2.423320161509967e-7	5.757127386897161e-6	RAP1 GTPase activating protein [Source:HGNC Symbol;Acc:HGNC:9858]	protein_coding	1	21596221	21669357	56.63
HIF1B_hypoxia_vs_Control_hypoxia	ENSG00000166986	MARS1	5408.910276128591	5210.66920251237	4840.344081291588	4907.552833264119	5204.222245484686	5649.5097291798675	5197.099133232385	5525.992809835591	5439.127850255188	5493.597255485952	5178.675125350107	5016.389155936513	5575.375541155832	6198.261052666685	6503.99326262357	7165.677669771746	5062.840972628986	4693.890894727782	4497.16615491168	0.33450290004376654	0.0648491671088949	5.158168022143882	2.49377787058258e-7	5.9075655145606435e-6	methionyl-tRNA synthetase 1 [Source:HGNC Symbol;Acc:HGNC:6898]	protein_coding	12	57475445	57517569	49.33
HIF1B_hypoxia_vs_Control_hypoxia	ENSG00000167114	SLC27A4	1297.3588262421142	1425.4910509557676	1363.1443210980901	1500.5158264315708	1607.2930290546199	1457.434422354366	1434.0415552257853	1390.721167516805	1429.734994534805	1509.8207103383504	1022.4010199978638	915.4900193700378	990.7515479674666	1325.6379324589022	1406.0636901265964	1321.8959889423754	1066.1936571387441	1239.0299466490983	946.7979921968091	0.4721879042106821	0.09154286369196107	5.1581071988263325	2.4945879122808524e-7	5.9075655145606435e-6	solute carrier family 27 member 4 [Source:HGNC Symbol;Acc:HGNC:10998]	protein_coding	9	128340527	128361470	54.79
HIF1B_hypoxia_vs_Control_hypoxia	ENSG00000101190	TCFL5	883.4453105895847	838.5847804339592	816.1266852066188	727.5586055210289	665.8540788155002	696.7913540809022	671.8353914116508	735.8098396493135	833.8807359177048	784.6717789612488	1114.2598276230053	1143.949569127526	1189.6126219577545	824.6588284375829	866.9704060102479	878.4093426984925	956.8284910832512	1034.1264575983776	1122.0867960783594	-0.42086025133189414	0.0815980882410824	-5.15772195652989	2.4997244551524165e-7	5.910318298414425e-6	transcription factor like 5 [Source:HGNC Symbol;Acc:HGNC:11646]	protein_coding	20	62841005	62861822	48.85
HIF1B_hypoxia_vs_Control_hypoxia	ENSG00000147642	SYBU	307.1351670453331	302.7307339970021	316.7009250014906	356.0607063746957	373.41008252701755	344.48829060753064	510.9062948691031	269.07966900954415	294.38087477798325	382.4319638258804	208.99820402354766	192.29121063654384	185.77886334249945	336.4423595685173	328.57300852411015	396.5241496147321	239.3096538008671	252.69249833061417	237.63351798431646	0.8481985073867367	0.16455820234906507	5.154398232836285	2.544466961458385e-7	6.006557563620493e-6	syntabulin [Source:HGNC Symbol;Acc:HGNC:26011]	protein_coding	8	109573978	109691791	39.55
HIF1B_hypoxia_vs_Control_hypoxia	ENSG00000142396	ERVK3-1	934.7780648649907	920.7582409038388	926.6553331431263	996.8964842658193	1146.883878495655	1021.8972018048472	1076.6915460727766	933.6142649109879	907.436966067029	894.9968320726949	764.2073077738472	770.0233823958213	788.4421059791053	1119.6281596346305	1059.5140709292482	1027.8728433063986	956.2747842446771	738.4081404867413	775.8036250825886	0.46476705578441585	0.09019467327321568	5.152932417378507	2.5644440323226646e-7	6.044122289810249e-6	endogenous retrovirus group K3 member 1 [Source:HGNC Symbol;Acc:HGNC:30466]	protein_coding	19	58305374	58316812	45.99
HIF1B_hypoxia_vs_Control_hypoxia	ENSG00000136352	NKX2-1	45.34316330227457	27.71124594825669	19.135072908375992	40.41232787925039	22.345195343194103	17.57971506816404	19.350021350291097	13.377711049695302	12.181762010070162	20.41074007546179	75.6570065966346	88.3494971904433	102.93084423271185	32.334723118238614	33.165808637202936	16.86240340960974	91.02916649370236	100.40477576243461	82.9389223672047	-1.6876669957473596	0.3275569731655582	-5.152285354933832	2.573310736008701e-7	6.055423618025538e-6	NK2 homeobox 1 [Source:HGNC Symbol;Acc:HGNC:11825]	protein_coding	14	36516392	36521149	62.3
HIF1B_hypoxia_vs_Control_hypoxia	ENSG00000159200	RCAN1	1187.988476959792	1082.7371774247276	1192.6026502215063	1024.2302303602871	1380.5495095379417	1500.3035421098143	1314.5419959181827	1137.9421169870604	1102.713266799356	1105.9675732024366	1092.6098782695656	1071.7606773055347	991.1166143170988	1294.5384430309107	1415.7280486499028	1389.98728565666	1083.0424605024934	1109.9906468874428	1093.4304680953335	0.37749576479682867	0.0732893683026995	5.150757518303296	2.594364366056171e-7	6.095321777565147e-6	regulator of calcineurin 1 [Source:HGNC Symbol;Acc:HGNC:3040]	protein_coding	21	34513142	34615113	44.23
HIF1B_hypoxia_vs_Control_hypoxia	ENSG00000138279	ANXA7	4695.903717787672	4657.506123382632	4727.930738016331	4214.4603611991915	4828.618686264977	5038.5046417901185	4643.460626682882	5266.604304482426	4739.018330718178	4830.031246977856	4428.109912998723	4200.510977703172	4103.327519616979	5593.7097410273	5510.776195436103	5289.146231550124	4478.5375171303385	4232.675377719452	3743.3383874813067	0.36426704181230224	0.07073346507447217	5.149854335974936	2.606888390590128e-7	6.115085827264414e-6	annexin A7 [Source:HGNC Symbol;Acc:HGNC:545]	protein_coding	10	73375101	73414076	40.79
HIF1B_hypoxia_vs_Control_hypoxia	ENSG00000006534	ALDH3B1	2626.5040558403552	2450.915048280077	2325.371868153399	2323.6465978370143	2210.182104940912	2086.0097003157675	2396.6087259461287	2282.760926669868	2341.4716435553005	2357.873923128425	3290.2951095627595	3312.0265260870074	3523.021488541962	2595.405317002194	2707.5857448669794	2827.3739768083847	2911.1397163183465	2628.588992801221	2706.795594310648	-0.3146546371496342	0.06113921316553765	-5.146527422551058	2.6535268901076154e-7	6.214685340107158e-6	aldehyde dehydrogenase 3 family member B1 [Source:HGNC Symbol;Acc:HGNC:410]	protein_coding	11	68008578	68029282	58.4
HIF1B_hypoxia_vs_Control_hypoxia	ENSG00000170537	TMC7	178.96498396777818	172.946486301564	237.98123799870555	160.15521429893235	289.9843358716848	210.61835948467012	216.8011122246898	145.22499053116508	157.01218683599274	162.67508582568854	107.91089597493134	116.35340160874374	131.17151843677803	198.10375654127427	241.58170143541614	229.91694655370236	151.4238324304887	137.2193241846005	154.28932488097925	0.9269892808826478	0.18016159154060638	5.1453213360058205	2.670632694465002e-7	6.244913432717533e-6	transmembrane channel like 7 [Source:HGNC Symbol;Acc:HGNC:23000]	protein_coding	16	18983934	19063942	46.16
HIF1B_hypoxia_vs_Control_hypoxia	ENSG00000131979	GCH1	366.6087299059281	363.08894565807395	355.87133166540553	348.197329688631	367.047355465307	404.5057495087919	374.6837508600047	383.215119189472	355.9303909836463	399.7560975247625	291.32350632259664	316.5127040574912	313.4875527374945	419.572388064364	456.37036369216764	418.340389383659	352.65030916138824	333.5852299229304	344.81862442051886	0.49704694827245616	0.0966674612775553	5.141822715766954	2.720858018479038e-7	6.3523705574286116e-6	GTP cyclohydrolase 1 [Source:HGNC Symbol;Acc:HGNC:4193]	protein_coding	14	54842008	54902826	42.21
HIF1B_hypoxia_vs_Control_hypoxia	ENSG00000164442	CITED2	4446.162892466755	3618.273490571296	3354.0202576803053	3354.5381333776013	4296.676116396549	4105.065518949195	3912.6946444952214	3717.5783137517346	3487.831824234041	3331.7068767386118	5530.065643269605	5754.873626094982	5885.159463610336	4692.605520621482	4255.741138966253	4718.09468363212	5653.400776116084	5019.280640376936	5343.325395519235	-0.33034677910864824	0.0642654189106934	-5.14035051366763	2.7422642080288186e-7	6.392312429749936e-6	Cbp/p300 interacting transactivator with Glu/Asp rich carboxy-terminal domain 2 [Source:HGNC Symbol;Acc:HGNC:1987]	protein_coding	6	139371807	139374648	50.46
HIF1B_hypoxia_vs_Control_hypoxia	ENSG00000175573	C11orf68	670.0880722148598	540.2565971579011	567.1304071364586	547.4971224621148	520.4562597831161	483.8557480923277	490.64237167350944	561.8430886180932	534.7192917372457	526.7936662983536	1021.6178460917594	900.9047402552333	926.2613400516155	702.9970427649455	620.0409713026423	743.6672814924518	831.4450551358852	826.0186075366086	715.4378622772156	-0.4684187867622905	0.09113398488410292	-5.139891417652689	2.7489727849340514e-7	6.397922262525698e-6	chromosome 11 open reading frame 68 [Source:HGNC Symbol;Acc:HGNC:28801]	protein_coding	11	65916810	65919062	61.47
HIF1B_hypoxia_vs_Control_hypoxia	ENSG00000160049	DFFA	1971.468687042384	2316.6782673640487	2238.346471199597	2398.1952476021556	2299.7207179698903	2266.682175385049	2405.3378695447514	2031.6201277605514	2319.692923516625	2234.789062417344	1574.6577856902322	1478.3458337064556	1489.1378889682667	1894.2002568104378	1865.3764824271157	2022.929787585435	1440.8476395373482	1593.1814706199905	1616.6963586576205	0.3494026351005013	0.06816392681864678	5.1259170562474035	2.960929461511856e-7	6.880459836188175e-6	DNA fragmentation factor subunit alpha [Source:HGNC Symbol;Acc:HGNC:2772]	protein_coding	1	10456522	10472529	48.53
HIF1B_hypoxia_vs_Control_hypoxia	ENSG00000160972	PPP1R16A	1255.5375790459411	1140.509568241469	1066.1946812768065	1143.4315249124074	1183.3083487111023	931.0610216948038	1124.2350219512869	942.2097102520945	1020.3247754735997	1101.6090965809478	1459.7352743971935	1560.4470442950812	2065.1512079309773	951.1313476006806	1088.1624214384017	1214.3651440826618	1587.0086247866216	1495.1885760782307	1525.603033122573	-0.6400653358032466	0.124944185357782	-5.12281010893302	3.010154581779545e-7	6.983934312047643e-6	protein phosphatase 1 regulatory subunit 16A [Source:HGNC Symbol;Acc:HGNC:14941]	protein_coding	8	144477969	144502121	57.4
HIF1B_hypoxia_vs_Control_hypoxia	ENSG00000185585	OLFML2A	583.2988269367257	569.095705804209	588.0030460710484	619.1551505254846	399.4135102947084	405.8459117059338	509.40231067391005	483.70904955208624	488.63193361927523	545.5942325383032	635.1214577384711	786.8724480925318	872.5215523802912	359.6790439153022	394.98798412325806	496.0634949152872	612.3756995754634	741.0832661311395	991.8230872043599	-0.8731543361819442	0.17053482580341225	-5.120093987069198	3.0538342000007816e-7	7.074240221559443e-6	olfactomedin like 2A [Source:HGNC Symbol;Acc:HGNC:27270]	protein_coding	9	124777133	124814885	52.21
HIF1B_hypoxia_vs_Control_hypoxia	ENSG00000119812	FAM98A	2397.5994693319226	2672.222815588622	2736.5506608698397	2670.175187310368	2911.0135465446515	2954.7812296877923	2866.2736031474888	2759.1766743054723	2709.696591500652	2699.3331198113806	1856.2746243283516	1861.8443277346971	1759.6459141765267	2095.5071353803605	2127.13559885561	2199.51865635381	2117.0945764534667	2061.122667985708	2099.423517939806	0.22640718234187776	0.04429074454920376	5.111839609974405	3.190366502777633e-7	7.379024981230009e-6	family with sequence similarity 98 member A [Source:HGNC Symbol;Acc:HGNC:24520]	protein_coding	2	33532744	33599347	39.91
[truncated: 29,919 more rows]
