# Supplementary material for: Deubiquitinating enzyme mutagenesis screens identify a USP43-dependent HIF-1 transcriptional response
Source: EMBO J. 2024 Jul 15;43(17):8. doi: 10.1038/s44318-024-00166-6 (PMC11377827; doi:10.1038/s44318-024-00166-6)
Supplement: Supplementary file 5 — Source data Fig. 1 [file 44318_2024_166_MOESM5_ESM.zip › Figure 1/F1 F, F2 F RNA seq data/deseq2/USP43_normoxia_vs_Control_normoxia.csv]

contrast_name	ensembl_gene_id	external_gene_name	baseMean	Control-normoxia-1	Control-normoxia-2	Control-normoxia-3	HIF1B-normoxia-1	HIF1B-normoxia-2	HIF1B-normoxia-3	USP43-normoxia-1	USP43-normoxia-2	USP43-normoxia-3	Control-hypoxia-1	Control-hypoxia-2	Control-hypoxia-3	HIF1B-hypoxia-1	HIF1B-hypoxia-2	HIF1B-hypoxia-3	USP43-hypoxia-1	USP43-hypoxia-2	USP43-hypoxia-3	log2FoldChange	lfcSE	stat	pvalue	padj	description	gene_biotype	chromosome_name	start_position	end_position	percentage_gene_gc_content
USP43_normoxia_vs_Control_normoxia	ENSG00000154914	USP43	1134.137417034419	1161.056580251614	1347.427331103105	1281.0499820170864	1120.4437790129468	1090.2025181525137	1206.147092559918	438.73638404057	500.6430032275018	514.9321863700118	1682.9959331905209	1878.2415229607402	1949.955799764565	1339.8477749562533	1401.8633260194883	1462.7221705377162	637.581610478199	687.8115234701851	712.8149885066078	-1.3878629401709608	0.08937903885367027	-15.527834691119745	2.2484455212563673e-54	3.2182000745742386e-50	ubiquitin specific peptidase 43 [Source:HGNC Symbol;Acc:HGNC:20072]	protein_coding	17	9644698	9729687	45.05
USP43_normoxia_vs_Control_normoxia	ENSG00000135919	SERPINE2	3260.157589055509	2610.199865281693	2549.560859026552	2618.5646918621546	3462.452616482116	3611.180477237244	3516.621051823759	3280.085123372837	3521.4453954948112	3573.738279941135	2398.9237471511415	2414.63693792995	2177.1782275164255	4320.996489280487	4328.7856761931025	4333.652477705448	3108.7004204948216	3500.0000507235113	3356.114215481972	0.4135928433757329	0.056362383950236315	7.338100598102873	2.1664631233980243e-13	1.550429334259796e-9	serpin family E member 2 [Source:HGNC Symbol;Acc:HGNC:8951]	protein_coding	2	223975045	224039318	43.2
USP43_normoxia_vs_Control_normoxia	ENSG00000059804	SLC2A3	6450.027656498509	2273.2691841149226	2389.781934271557	2216.2152754968815	2657.0819148911696	2494.083854179152	2551.7449140681506	2872.59439532283	2667.243994543093	2772.7218214286245	13626.432912792485	13629.981767559742	12233.270591906563	4806.611326015177	4687.057532985693	4742.828624620694	13114.418216438868	12967.058385876968	13398.101170460595	0.27659410059707984	0.05404764196293557	5.117597929374249	3.094513991020623e-7	9.19669415888199e-4	solute carrier family 2 member 3 [Source:HGNC Symbol;Acc:HGNC:11007]	protein_coding	12	7919230	8019007	45.14
USP43_normoxia_vs_Control_normoxia	ENSG00000112149	CD83	1747.3214044385222	1735.193193765815	1718.152477686152	1783.2832696756711	1968.6989431178529	1992.1170130571713	1913.7808607896147	2129.826918169645	2309.220170325948	2205.1182980593157	1275.5982704908688	1321.6426059316832	1168.7204210646228	1635.0028189305012	1786.6183051842618	1767.3053919062204	1630.6556629081044	1667.339605157991	1443.5110536719592	0.3411142985222946	0.06674745336310116	5.110521545543592	3.212706685838745e-7	9.19669415888199e-4	CD83 molecule [Source:HGNC Symbol;Acc:HGNC:1703]	protein_coding	6	14117256	14136918	45.18
USP43_normoxia_vs_Control_normoxia	ENSG00000197879	MYO1C	9823.186513245459	10613.69081632524	10363.919284193826	10587.476136046116	9960.309029937158	10210.711255600687	10009.6189663258	8881.8607221142	9251.30698544773	8996.670560440481	10968.435305999956	10730.35794269071	9754.082582948302	9880.836132724007	9858.136227937219	9751.101738452902	9231.53269904053	8901.747626567276	8865.563225626123	-0.21905320279680543	0.0426402692882428	-5.137237790784894	2.788060803519609e-7	9.19669415888199e-4	myosin IC [Source:HGNC Symbol;Acc:HGNC:7597]	protein_coding	17	1464186	1492686	60.08
USP43_normoxia_vs_Control_normoxia	ENSG00000120875	DUSP4	1868.0426495274107	1273.6499397704424	1290.5932904700965	1273.429758761184	1730.7741365590784	1732.8263332779568	1661.8386920736816	1599.3930472449397	1596.0593732076848	1554.6260647571216	2374.8279482743055	2162.5114956342613	2117.408921838298	2085.8444977302775	2025.1792995238357	2052.432728456202	2503.9986560684515	2390.2864707972985	2199.0870370482785	0.30857357838681365	0.062249117009039935	4.957075589393534	7.156214041750146e-7	0.001308212119832332	dual specificity phosphatase 4 [Source:HGNC Symbol;Acc:HGNC:3070]	protein_coding	8	29333064	29350684	51.1
USP43_normoxia_vs_Control_normoxia	ENSG00000129245	FXR2	2753.849554628753	2981.110513185841	2918.2306020980986	2923.4635599324565	2804.2553378837297	3071.2001290781036	2915.9626947247534	2466.724791756002	2462.5851431833885	2500.768655870489	2673.6415624794395	2575.1236060739147	2801.7838545694494	3031.86817901443	2899.5543995475036	2927.216360384979	2540.484046327537	2636.8895071003813	2438.429040107062	-0.24794118387174022	0.05005992553189445	-4.952887588971154	7.312021909214459e-7	0.001308212119832332	FMR1 autosomal homolog 2 [Source:HGNC Symbol;Acc:HGNC:4024]	protein_coding	17	7591230	7614897	48.1
USP43_normoxia_vs_Control_normoxia	ENSG00000171246	NPTX1	13934.452615628205	16418.772250200655	15483.041642714596	17963.38122229291	11185.221945899139	11694.814148883834	13150.545898727012	12665.267544753171	12683.535026444879	13776.890792057482	15951.272758049081	16622.627503189222	16834.3189556122	10237.272734671142	10982.403653859488	11126.212776102142	14193.349504255673	14229.931300616847	15621.287422978216	-0.35034197021428737	0.07052483350106031	-4.967639806041089	6.777269564472072e-7	0.001308212119832332	neuronal pentraxin 1 [Source:HGNC Symbol;Acc:HGNC:7952]	protein_coding	17	80466834	80477843	59.94
USP43_normoxia_vs_Control_normoxia	ENSG00000143320	CRABP2	6750.285273828273	5394.03231856474	5561.251206492069	4934.686370441471	4771.68450600657	4503.701465840743	4530.032496501695	4643.003686688507	4199.121015729118	4251.3446854878575	11133.567256754197	10584.289385792621	11230.470531790586	6777.137965110044	6677.868013399429	6772.446348739229	8818.444127210176	8630.304362963067	8091.749185396795	-0.2764531128154488	0.05696766721290063	-4.8528073263432585	1.2172594011499276e-6	0.0017422633808658913	cellular retinoic acid binding protein 2 [Source:HGNC Symbol;Acc:HGNC:2339]	protein_coding	1	156699606	156705816	55.42
USP43_normoxia_vs_Control_normoxia	ENSG00000170421	KRT8	42706.236481458945	34479.800493319206	34499.125115585724	31570.015343232415	38477.63300348129	36230.53867120995	34898.979117692405	29412.123583359815	28436.085075221825	28025.683161922832	60597.28150404358	59116.060049662585	60158.97197569573	49779.9052537065	50934.810090986466	49044.837610210925	48686.90002674182	48468.36373593542	45895.142854252495	-0.2272379476682117	0.04680152744100575	-4.855353235097928	1.201723317845177e-6	0.0017422633808658913	keratin 8 [Source:HGNC Symbol;Acc:HGNC:6446]	protein_coding	12	52897187	52949954	50.58
USP43_normoxia_vs_Control_normoxia	ENSG00000131899	LLGL1	1208.5174986393042	1387.3877989424939	1284.9678030647635	1373.7644737597348	1122.0525023858213	1193.9623316866498	1310.1885832854693	1055.2046268111844	1101.1729018853998	1104.6184837691017	1262.3008889471887	1228.2589016461973	1292.6429679041423	1211.6985291660656	1135.7050915209113	1214.2079996954585	1183.0119774697507	1131.4374365294761	1160.731677037667	-0.3149658606523925	0.0657991481726706	-4.78677717568405	1.6948081990521745e-6	0.0022052536139121615	LLGL scribble cell polarity complex component 1 [Source:HGNC Symbol;Acc:HGNC:6628]	protein_coding	17	18225635	18244875	59.81
USP43_normoxia_vs_Control_normoxia	ENSG00000212719	LINC02693	1604.8657953681004	1651.7869304866858	1995.2692611841696	1778.6471336800132	1507.971662648815	1461.0145668757586	1333.1881326415578	1325.7558469849525	1472.8300491111931	1240.6886318389543	1774.1812873928152	1745.701134461837	1480.2722366755304	1543.5412710539172	1519.0182098303876	1385.7290716158216	1838.0046707586912	1886.5992366692315	1947.3849827154743	-0.42550576790957484	0.09175823138420598	-4.637249012875107	3.5307694940502763e-6	0.004211325314028467	long intergenic non-protein coding RNA 2693 [Source:HGNC Symbol;Acc:HGNC:27904]	lncRNA	17	21428263	21574517	44.93
USP43_normoxia_vs_Control_normoxia	ENSG00000185722	ANKFY1	2327.1607254052724	2541.8559771957875	2785.9595962395515	2748.6730179213023	2348.805214957209	2505.6484342163594	2380.4334857070367	2185.142315619234	2202.523704536476	2328.1479701714925	2407.055467269793	2241.750110558109	2171.346287072287	2052.4148444564653	2229.070914305456	2214.0897096819403	2156.4727910183146	2114.8460993260232	2274.657117042062	-0.2671561244714701	0.059773946021614704	-4.469440989806235	7.842429123484753e-6	0.008634514464956713	ankyrin repeat and FYVE domain containing 1 [Source:HGNC Symbol;Acc:HGNC:20763]	protein_coding	17	4163821	4263995	44.9
USP43_normoxia_vs_Control_normoxia	ENSG00000163993	S100P	1165.331389121928	574.7760649727562	591.4457930095949	603.0097303062661	1202.542676473021	998.2019077107059	1102.2120193329106	783.9393423419249	769.5116754394935	736.7021098229303	1428.0109938516641	1462.7303807958403	1544.3781602624963	1788.6800152490557	1593.6762263559367	1807.1593969102826	1418.822146056171	1306.6363798187597	1263.5299854848918	0.3725559624301636	0.08484991512326702	4.390764114365078	1.1295302379613784e-5	0.011547833068529436	S100 calcium binding protein P [Source:HGNC Symbol;Acc:HGNC:10504]	protein_coding	4	6693878	6697170	53.54
USP43_normoxia_vs_Control_normoxia	ENSG00000141510	TP53	3540.1487434729124	3716.92581314672	3927.0130435808474	3829.1521345015544	3336.4468743812636	3208.1918152025046	3142.4113928964152	3207.7776565467075	3361.2608325805722	3194.737293109898	3958.9751699922253	4249.242963024304	4380.519155651322	3015.712544975236	3169.8001080252548	3390.271898539435	3556.952307933322	3474.7410997312077	3602.545278693636	-0.23315217523289095	0.05337473003256711	-4.368212730830318	1.2526744722792237e-5	0.011953019814488352	tumor protein p53 [Source:HGNC Symbol;Acc:HGNC:11998]	protein_coding	17	7661779	7687538	48.85
USP43_normoxia_vs_Control_normoxia	ENSG00000118503	TNFAIP3	802.1469295513557	648.0274363318539	544.6395377776892	586.0910433459092	636.1605648953947	677.5756845868991	704.1803238203072	765.0051011232442	758.2190547559312	734.3682086059239	942.6681050818901	939.534244554112	898.1430197642582	682.4224296401164	747.3772907597173	768.2563151247191	1096.815713517774	1094.7351584757162	1214.4254997629473	0.34364508398670657	0.08137926007027302	4.222759996711207	2.413287602515189e-5	0.019189658585999945	TNF alpha induced protein 3 [Source:HGNC Symbol;Acc:HGNC:11896]	protein_coding	6	137867214	137883314	43.95
USP43_normoxia_vs_Control_normoxia	ENSG00000213977	TAX1BP3	1964.4556228665747	2091.306829176534	2019.5204696420144	2078.0787169284645	2042.430991188307	1911.9130239521728	1790.6014068063823	1800.20965645475	1756.1881323457137	1686.4042369848628	2173.8031923472618	2211.702732041754	2199.469238258719	2032.9409982738707	1946.2960461833613	2013.593697591995	1954.4937084577311	1853.3775599872524	1797.8705749771952	-0.23835172810262792	0.056297743668988084	-4.2337705309125075	2.2980543604281875e-5	0.019189658585999945	Tax1 binding protein 3 [Source:HGNC Symbol;Acc:HGNC:30684]	protein_coding	17	3662895	3668679	57.29
USP43_normoxia_vs_Control_normoxia	ENSG00000279809		28.88921161067896	0	0	85.91917209568993	0	0	0	0	0	0	35.28835415240827	117.53012638473304	0	0	0	170.48687701770353	0	0	110.78127934168648	-21.702629712016275	5.13681568020079	-4.224918911470064	2.3902682981319848e-5	0.019189658585999945	novel transcript	TEC	2	233865496	233867359	43.51
USP43_normoxia_vs_Control_normoxia	ENSG00000167699	GLOD4	1884.250809419414	1934.3574683161899	1963.6526117597257	1805.2006112256563	2028.9577351975809	2022.5117674817575	1877.007016862683	1640.6406918752912	1656.423353346424	1615.0615168550219	2040.0867318039416	1997.0616787710912	2012.1818810494779	2101.9801699712775	2109.824517108052	2129.358263067487	1653.8812906761627	1704.7517132723815	1623.57555090925	-0.21239306017273193	0.05130219064666481	-4.1400388072227425	3.4724707241685295e-5	0.026158670250012717	glyoxalase domain containing 4 [Source:HGNC Symbol;Acc:HGNC:14111]	protein_coding	17	757097	782294	45.17
USP43_normoxia_vs_Control_normoxia	ENSG00000083454	P2RX5	1336.4418935399374	1668.0415955786725	1460.3680173334442	1535.2009008314776	1411.945148186142	1476.2453057628763	1441.598110347803	1166.6959134219935	1332.0699973390917	1262.8848214779844	1265.7349239293715	1315.0071548450026	1150.636959514476	1414.7691841236485	1366.5610671457514	1418.7040106565407	1088.6111195293024	1218.5906538745014	1062.289199820793	-0.31395164655774743	0.07710111706624082	-4.071946795375459	4.662183008466017e-5	0.031816005619292494	purinergic receptor P2X 5 [Source:HGNC Symbol;Acc:HGNC:8536]	protein_coding	17	3672199	3696240	57.89
USP43_normoxia_vs_Control_normoxia	ENSG00000128487	SPECC1	5809.1850397957605	6182.558428074283	5971.254356050991	6226.68935148409	5848.89767377793	5924.676935104815	6199.139386590444	5316.84301936212	4960.359164614196	5247.9850666543625	5755.333845651606	6081.0380272153825	6716.750386400174	5612.878363720075	5936.815803269147	6234.535713111459	5271.8964545268655	5420.856624850667	5656.822115865089	-0.2433627630932326	0.05976999240404835	-4.07165457623095	4.6680368756035934e-5	0.031816005619292494	sperm antigen with calponin homology and coiled-coil domains 1 [Source:HGNC Symbol;Acc:HGNC:30615]	protein_coding	17	20008865	20319026	42.53
USP43_normoxia_vs_Control_normoxia	ENSG00000174238	PITPNA	2475.7134649012282	2749.738580564324	2943.4398848841715	2579.924019812078	2722.659310235649	2667.2153683092197	2747.5558704547934	2287.3342036299055	2338.810250543681	2389.36268270862	2453.1530062198062	2585.748437044963	2279.393265857038	2531.01562218787	2467.24431518883	2468.1141903398834	2118.2534344443943	2062.0725658040465	2171.8073599928343	-0.23580590099367654	0.05816514849119426	-4.054075457735239	5.0332968811686215e-5	0.03274617193643931	phosphatidylinositol transfer protein alpha [Source:HGNC Symbol;Acc:HGNC:9001]	protein_coding	17	1517718	1562792	49.87
USP43_normoxia_vs_Control_normoxia	ENSG00000006118	TMEM132A	2253.418437003515	2495.0126014702473	2585.4000291348034	2505.012495845458	2139.981377551548	1913.0718314621934	2130.979496607066	1980.9827838038657	1941.6863574873012	1939.3268363541633	2210.6610275758712	2553.5226333128685	3011.3442356824985	2038.1578464734262	2108.2246285629258	2399.483835110522	2127.3421915298154	2166.1165840304657	2315.22507406823	-0.3712493216427652	0.09348231053556334	-3.971332324969988	7.147179638361897e-5	0.03940849725910774	transmembrane protein 132A [Source:HGNC Symbol;Acc:HGNC:31092]	protein_coding	11	60924460	60937159	58.71
USP43_normoxia_vs_Control_normoxia	ENSG00000167716	WDR81	1219.7541743803217	1568.557217955003	1413.8048437690927	1452.3416064985367	1351.6996624581825	1441.1178742811712	1699.1883411660233	1022.372582831458	1139.3537889067777	1246.086818381952	983.6278635844402	1106.580639903507	1145.322944530222	1136.5620571687814	1169.10379162304	1092.984625113445	956.0057220247315	972.8559380930134	1058.0088205564127	-0.382849865242728	0.0965685794460484	-3.964538646409532	7.35380328662083e-5	0.03940849725910774	WD repeat domain 81 [Source:HGNC Symbol;Acc:HGNC:26600]	protein_coding	17	1716523	1738599	57.66
USP43_normoxia_vs_Control_normoxia	ENSG00000174282	ZBTB4	1326.8766308794952	1455.8295049216736	1448.3497021447492	1630.9874346696279	1148.1854551238976	1391.6201231617567	1540.3942336692448	1160.462696158339	1192.904209473018	1146.771915659425	1375.9746135946866	1438.311520748239	1465.8795999825418	1126.1159288471215	1245.2454102996987	1313.2526112357943	1193.6695213229527	1316.7371506321065	1293.0877241860392	-0.37577501190191137	0.09418578579830723	-3.9897210467257684	6.615104651973569e-5	0.03940849725910774	zinc finger and BTB domain containing 4 [Source:HGNC Symbol;Acc:HGNC:23847]	protein_coding	17	7459366	7484263	54.92
USP43_normoxia_vs_Control_normoxia	ENSG00000184254	ALDH1A3	1191.770838894784	1639.546247465452	1804.1996645759634	1569.9491168269835	1242.2573982127067	1099.2319567760733	1248.2097576024619	1344.890392173673	1307.8556971973137	1340.5056872333485	1039.3967814415507	1162.6349327998632	1074.8211176213301	911.4412118583848	739.6338357165218	794.476309424602	1009.5963919624559	1073.281188859197	1049.9474123582313	-0.324801968893628	0.08148958519922826	-3.9858095743099207	6.725043183624312e-5	0.03940849725910774	aldehyde dehydrogenase 1 family member A3 [Source:HGNC Symbol;Acc:HGNC:409]	protein_coding	15	100877714	100916626	48.81
USP43_normoxia_vs_Control_normoxia	ENSG00000186577	SMIM29	138.5616094848931	112.52998434437144	113.52324223282163	112.59481119441138	158.46212579142934	156.02347482498328	126.8414657644193	172.6599502924732	155.48092347438129	183.51891234131034	107.7978582551915	107.6857557594041	104.94574689898742	216.04759435124197	198.83381770326133	184.21759409762868	98.4134722723403	93.67240423661796	90.85983689280151	0.5976426813286358	0.15084558405738846	3.961950129751665	7.434007028546839e-5	0.03940849725910774	small integral membrane protein 29 [Source:HGNC Symbol;Acc:HGNC:1340]	protein_coding	6	34246381	34249108	60.12
USP43_normoxia_vs_Control_normoxia	ENSG00000103175	WFDC1	3259.092534036256	3206.6091706937436	3213.3799928599956	3027.978848844258	2985.4688199732636	2977.874591340346	2784.314989496832	3588.4194166092225	3600.2026821120926	3707.7827165761037	3097.6314836718316	3200.8864795641857	3171.547423784399	3193.4269608876684	2807.5906617722017	2988.6821863593696	3602.829086426825	3807.816209464802	3701.2238922154634	0.2067927346978448	0.05240046900177667	3.9463909128529626	7.933804354757869e-5	0.040555907760589066	WAP four-disulfide core domain 1 [Source:HGNC Symbol;Acc:HGNC:15466]	protein_coding	16	84294846	84329844	49.84
USP43_normoxia_vs_Control_normoxia	ENSG00000116661	FBXO2	1389.9494722539253	1213.073578801457	1294.955678117667	1227.26119132658	1207.3538752528405	1106.3937451064014	1147.429162102643	1081.0185756014482	1016.140675473043	1028.385280241351	1793.9499391384968	1730.7924428517651	1835.4751723351746	1620.8548936142604	1596.537837929732	1636.1192748255226	1523.1856328941583	1576.8111090502646	1383.3524359078478	-0.25272901815991716	0.06478189405447551	-3.9012292222792326	9.570547347373257e-5	0.04723560144239774	F-box protein 2 [Source:HGNC Symbol;Acc:HGNC:13581]	protein_coding	1	11637018	11655785	55.46
USP43_normoxia_vs_Control_normoxia	ENSG00000128000	ZNF780B	151.6096330333734	297.2885172768037	228.2287554656684	172.74069006797995	80.24738521283481	184.8766934547481	190.64410944153948	92.62584554309493	97.68065962770561	98.78818502718201	142.1951204171254	194.51556140696107	133.79804212285086	63.126139049420004	128.1546084893757	60.355151530816386	190.11448980557884	153.53819015888322	220.05525050215292	-1.260543523091437	0.32522652510770644	-3.8758939562939347	1.0623394611461196e-4	0.05068421569128137	zinc finger protein 780B [Source:HGNC Symbol;Acc:HGNC:33109]	protein_coding	19	40028260	40056231	39.66
USP43_normoxia_vs_Control_normoxia	ENSG00000004660	CAMKK1	528.1963722858857	667.0486175862025	639.8824599349151	646.5409575082712	613.0757835620088	562.337948507901	625.8848923313819	549.3526820312334	505.41886823338046	474.67044679427573	478.0396561752736	502.7850117045455	547.7120675669854	454.9462207459863	478.2765577936246	457.3807665108848	394.153556172651	460.6009339981339	449.42727398828646	-0.34747429404418917	0.09103027962433449	-3.8171287123158666	1.3501374477086793e-4	0.052809853297785835	calcium/calmodulin dependent protein kinase kinase 1 [Source:HGNC Symbol;Acc:HGNC:1469]	protein_coding	17	3860315	3894891	57.17
USP43_normoxia_vs_Control_normoxia	ENSG00000052802	MSMO1	2645.1464094832945	2250.6950524652757	2322.50225232314	2019.577216953451	2668.1775234982856	2461.430673100021	2336.9056415343093	2760.1187473386294	2812.2569583898517	2594.281751308956	2138.869223061345	1916.4680586045322	1743.4465149311422	4115.511309452805	4026.892098554593	3623.0603690707035	2672.4237104400904	2573.6259697357723	2576.3922999363976	0.3107830382945476	0.08095892840774739	3.838774109376763	1.236501220493305e-4	0.052809853297785835	methylsterol monooxygenase 1 [Source:HGNC Symbol;Acc:HGNC:10545]	protein_coding	4	165327667	165343164	37
USP43_normoxia_vs_Control_normoxia	ENSG00000121057	AKAP1	2267.5754570856284	2706.3953053573478	2610.855178112552	2847.9580686041722	2275.4715646657487	2367.2597032317562	2652.857950487938	2261.5294877856536	2318.0857785990506	2199.9460802140707	2085.021495214247	1955.6676184428866	2047.9916479730066	2045.0026483067604	1922.6420208131667	2097.5928077647145	1968.507373620075	2188.107290444937	2265.4662079032237	-0.26963878915368344	0.06998702657301534	-3.852696740479144	1.1682404272760449e-4	0.052809853297785835	A-kinase anchoring protein 1 [Source:HGNC Symbol;Acc:HGNC:367]	protein_coding	17	57085092	57121346	49.96
USP43_normoxia_vs_Control_normoxia	ENSG00000153933	DGKE	379.389573390726	473.7151949146233	440.5678638195173	510.1398958265407	362.8112243498867	372.4412770403185	451.0597183489467	330.1329612670797	309.11033974891683	326.7478542906883	479.4815323577373	446.9497584404343	307.5009817249841	360.7623138795296	313.0162662024724	346.7148034930568	364.6188470285501	316.0728771860308	317.1686111137547	-0.5609967093207373	0.1470735616873004	-3.8143953466871032	1.365167730048261e-4	0.052809853297785835	diacylglycerol kinase epsilon [Source:HGNC Symbol;Acc:HGNC:2852]	protein_coding	17	56834107	56869567	38.37
USP43_normoxia_vs_Control_normoxia	ENSG00000163235	TGFA	23.31342942623755	55.44836254906821	34.61908972449783	33.47230425951563	10.889841757059244	11.190308671961697	25.384300590879437	15.323582963094536	6.413507891862838	12.53102270346541	37.24402246236053	31.369862894279848	24.960730176792197	26.388059735254906	13.271067054738593	23.385221454682014	21.95502395998227	18.066407679384284	17.72901314339644	-1.7598668782315634	0.45803924838512616	-3.8421748451386883	1.2194891121113853e-4	0.052809853297785835	transforming growth factor alpha [Source:HGNC Symbol;Acc:HGNC:11765]	protein_coding	2	70447284	70554193	43.95
USP43_normoxia_vs_Control_normoxia	ENSG00000166562	SEC11C	918.8229691530041	840.2555232778426	774.9150389044994	857.0749930702051	949.8768781055792	922.9850440468759	878.03534274623	990.6168634376187	993.7757779166318	978.9366957945462	895.9642840227725	934.4950986938538	914.0398923752853	1015.8770435057594	991.0407006964099	1025.6487501109432	905.0893927477231	870.040201715453	800.145923585846	0.25760272291396175	0.06752015442459369	3.8151974785788103	1.360740689484096e-4	0.052809853297785835	SEC11 homolog C, signal peptidase complex subunit [Source:HGNC Symbol;Acc:HGNC:23400]	protein_coding	18	59139866	59158832	43.03
USP43_normoxia_vs_Control_normoxia	ENSG00000167992	VWCE	65.53152722020683	33.39195716353936	46.62482313137832	38.91153716847408	78.10145822877222	62.45273568665735	103.93845560944504	65.82587283121343	76.92698983446991	106.1456154355971	26.151166068288184	32.76679376848897	36.782772894781665	96.05630412758693	82.28333764438278	115.20636321243316	55.51846711722409	65.748664353809	56.73417568718124	1.069674644620154	0.27936628139403796	3.8289325371783476	1.2870027752675062e-4	0.052809853297785835	von Willebrand factor C and EGF domains [Source:HGNC Symbol;Acc:HGNC:26487]	protein_coding	11	61258286	61295316	51.52
USP43_normoxia_vs_Control_normoxia	ENSG00000149925	ALDOA	33491.30039034547	23466.6736392753	23304.56890238613	22395.573898158404	24021.4354513961	22653.118000747414	21546.20714964252	27019.72523439205	25564.861319882915	25268.929818172783	49578.46400787133	50102.72292185151	50821.08435984103	29858.28017974494	30492.362269314977	31045.108469127696	49361.88564854633	49581.02553111685	46761.380224750144	0.1710966948259055	0.045014538516436935	3.800920779481723	1.4415938993846483e-4	0.052906496107416594	aldolase, fructose-bisphosphate A [Source:HGNC Symbol;Acc:HGNC:414]	protein_coding	16	30064164	30070457	59.26
USP43_normoxia_vs_Control_normoxia	ENSG00000165637	VDAC2	11648.64777869998	10141.32404427575	10259.484239043226	9670.355122016868	10706.807297635542	10979.247065036334	10012.615425623573	11118.162192542275	10956.022195565594	11076.325034468022	12858.834639682529	12970.922666058435	12847.765051961267	12200.48605793654	12333.206113473381	12208.7681809042	13071.910381421292	13253.470551272998	13009.953757681818	0.141619011228952	0.03723802681926023	3.8030750640016167	1.4291102944043708e-4	0.052906496107416594	voltage dependent anion channel 2 [Source:HGNC Symbol;Acc:HGNC:12672]	protein_coding	10	75210154	75231448	44.04
USP43_normoxia_vs_Control_normoxia	ENSG00000101255	TRIB3	2653.889058317601	2148.698407571749	2077.7072607234268	2024.4923461602893	2505.307103881925	2317.2480102409877	2280.020386114002	2574.093316272611	2575.0915528277715	2439.7389215717067	2507.3345830448125	2413.043735965245	2412.046305199371	4238.766653410711	4254.301126565021	4427.820607698588	2446.69410246295	2213.300881265783	1914.2977487398741	0.2807035852320962	0.073988244341496	3.7938943913373104	1.4830277103427284e-4	0.05306643904533868	tribbles pseudokinase 3 [Source:HGNC Symbol;Acc:HGNC:16228]	protein_coding	20	362835	397559	50.47
USP43_normoxia_vs_Control_normoxia	ENSG00000125347	IRF1	277.2431182236555	228.59064506047315	225.26254229791138	239.59506204975838	277.5860276473022	264.0592840891844	255.67133506105122	346.9416996016641	333.77260629612067	283.1128343418494	259.304887863989	287.06821968188984	308.68168403856436	297.46401827774247	236.7190840557371	256.8013919974347	286.55983198223163	279.9396408643076	323.2453328185872	0.47440609496588154	0.12554508612771953	3.7787707157511425	1.576044540412846e-4	0.05501933050470504	interferon regulatory factor 1 [Source:HGNC Symbol;Acc:HGNC:6116]	protein_coding	5	132440440	132508719	49.64
USP43_normoxia_vs_Control_normoxia	ENSG00000095794	CREM	1835.9691620502506	1563.74226044053	1598.351564470265	1478.2353883180738	2006.2414141062739	1825.69722672426	1763.2985703605088	1842.490541354541	1882.9691865989842	1879.750555798946	1689.038976271734	1630.4852320141015	1567.7013003527095	2492.594813370571	2375.623275277372	2053.3068244857313	1837.1248672348577	1814.6863599605194	1746.1065597645334	0.2737590542926655	0.07257841070662273	3.7719075359648953	1.6200429343891842e-4	0.05520874885693427	cAMP responsive element modulator [Source:HGNC Symbol;Acc:HGNC:2352]	protein_coding	10	35126791	35212958	39.22
USP43_normoxia_vs_Control_normoxia	ENSG00000107984	DKK1	256.7725878686082	250.13706256057324	234.69556333120272	229.12911021222627	306.41861768433137	336.09327069879635	233.1004777459995	173.6189578182687	137.68745530165728	135.8507207865151	333.4152782357152	301.4280709240374	233.3314987877181	241.00434022662762	251.45408990299646	266.4956692865535	324.03418108097696	361.67644967114927	272.33576737960186	-0.6636695978546914	0.17685186279502313	-3.752686499117656	1.7494958764671212e-4	0.05823380111598582	dickkopf WNT signaling pathway inhibitor 1 [Source:HGNC Symbol;Acc:HGNC:2891]	protein_coding	10	52314281	52318042	43.33
USP43_normoxia_vs_Control_normoxia	ENSG00000104549	SQLE	4544.547772869623	4090.1961282487914	4276.386726846556	3855.415453184968	4822.107951715604	4844.002181927268	4346.108988825499	4785.18823431268	5072.859891669145	4484.938935372331	3432.3915510797688	3481.0491019550786	3305.0844377330654	5679.361447392856	5986.883866465529	5590.0559639703015	4388.451448076984	4635.535173948827	4725.842428927967	0.23178305196502852	0.06197370690321	3.740022398967118	1.8400385731697646e-4	0.059855618404042826	squalene epoxidase [Source:HGNC Symbol;Acc:HGNC:11279]	protein_coding	8	124998497	125022283	37.59
USP43_normoxia_vs_Control_normoxia	ENSG00000005100	DHX33	2448.6780439175136	2792.441348056299	3070.907814660166	2927.6712581476145	2827.1908303286987	2928.6929879112095	2989.016560902627	2595.007385504186	2466.1770090218606	2432.1398890826913	2096.2222858760133	2102.191206695497	2002.1512492208906	2254.224832110745	2346.9167827819647	2239.5577664638304	1823.7264901116835	2040.6118404269187	2141.3572532123535	-0.22868115226318986	0.061454725996292876	-3.721132078222667	1.9833166682237748e-4	0.061585855054263984	DEAH-box helicase 33 [Source:HGNC Symbol;Acc:HGNC:16718]	protein_coding	17	5440917	5468982	45.78
USP43_normoxia_vs_Control_normoxia	ENSG00000029725	RABEP1	2378.215055933582	2424.5904887433185	2652.3691683591956	2440.779453948387	2734.2492820535713	2942.6752137776257	2688.415560095185	2181.620048942724	2028.1643933188402	1976.1487634937032	2187.257033100304	1848.3042727579775	2040.5568066087185	3021.772638146971	3017.4284663490266	2687.9659306745557	1932.2902206446734	2086.0157677160155	1917.267498073682	-0.2789410851261863	0.07536844715062885	-3.701032669131474	2.147238260872336e-4	0.061585855054263984	rabaptin, RAB GTPase binding effector protein 1 [Source:HGNC Symbol;Acc:HGNC:17677]	protein_coding	17	5282265	5386340	41.34
USP43_normoxia_vs_Control_normoxia	ENSG00000167721	TSR1	6774.882581582886	7321.197594592637	7661.948597214367	7477.776298944371	7762.333317499219	7731.334257058579	7258.292602115361	6852.935509696082	6633.5231907981215	6777.570311124157	6458.154625788167	6758.080186266447	6501.825497461862	6097.104463014223	6106.609056101667	5998.351313736035	5973.514881039354	6232.006875012457	6345.327891028834	-0.1477503642659775	0.039926683557246524	-3.700541870805131	2.1513957609957377e-4	0.061585855054263984	TSR1 ribosome maturation factor [Source:HGNC Symbol;Acc:HGNC:25542]	protein_coding	17	2322396	2336657	44.46
USP43_normoxia_vs_Control_normoxia	ENSG00000177602	HASPIN	421.6337607925684	494.3637634300802	539.6741057682135	550.841281487602	534.832749502288	506.4949054734394	578.0236345680177	375.3511810178088	390.67173153420146	432.89981507491433	320.07491413493057	387.63242784628005	362.42716303249495	332.9049238316697	375.8237454320456	403.9252615434551	302.0918107617472	348.42067749648174	352.9536023305613	-0.40746490532085133	0.10986710602571223	-3.7087070012155614	2.0832031675985542e-4	0.061585855054263984	histone H3 associated protein kinase [Source:HGNC Symbol;Acc:HGNC:19682]	protein_coding	17	3723903	3726699	53.91
USP43_normoxia_vs_Control_normoxia	ENSG00000185112	FAM43A	392.7538343852194	266.7138208447195	278.34479313549707	261.99109841557856	209.6356755501529	214.11014920420175	218.71167742578572	350.38068216855515	335.66176779791766	334.6331565479512	542.3277368851278	517.2445957823161	507.42001635066276	398.06621236448694	386.2132797349491	398.4477416401942	626.377418684603	635.0712403522618	588.2179560489882	0.3465814815240508	0.09356122314915412	3.7043282447423227	2.1195165932297023e-4	0.061585855054263984	family with sequence similarity 43 member A [Source:HGNC Symbol;Acc:HGNC:26888]	protein_coding	3	194685883	194689037	61.97
USP43_normoxia_vs_Control_normoxia	ENSG00000228630	HOTAIR	420.05011569243345	473.5943360637108	458.71191420227257	519.4051445261846	375.8997805742602	427.36171829475904	401.7300534228013	363.3564090265844	372.7350464743662	366.09549729165497	434.13883749575075	395.8402013860999	415.15520910863376	348.30063464862747	415.0984572587927	465.4058032250515	414.02742531486405	425.01395902305495	489.0316551263333	-0.4029730348695783	0.10867906799382693	-3.707917654322059	2.0897058176738915e-4	0.061585855054263984	HOX transcript antisense RNA [Source:HGNC Symbol;Acc:HGNC:33510]	lncRNA	12	53962308	53974956	51.62
USP43_normoxia_vs_Control_normoxia	ENSG00000152894	PTPRK	1602.0647463506884	1961.629922424234	2027.6041608690343	1917.473117638428	1519.9343024616219	1773.6692306869616	1549.8381068375431	1695.3193161065872	1631.2693666643065	1554.71519572315	1557.8508921189673	1445.6753470561262	1350.4315664553949	1338.3719859411497	1341.9633807719374	1299.875059350263	1658.618953160376	1502.2839761647122	1710.6415538816	-0.27330122673213486	0.07486472336535577	-3.6506009031565743	2.6162750112923366e-4	0.07335558726731646	protein tyrosine phosphatase receptor type K [Source:HGNC Symbol;Acc:HGNC:9674]	protein_coding	6	127968785	128520616	35.4
USP43_normoxia_vs_Control_normoxia	ENSG00000205534	SMG1P2	13.669427015804848	0	0	0	31.767700728073645	35.516964085603334	42.40095196193512	0	22.450934817546173	28.8983947305447	0	0	5.177918777791952	6.687227286607646	20.442142120559904	31.380093680553177	10.246932647853344	0	11.08042544741827	6.466034205364339	1.7735307812160954	3.6458539506884864	2.665053125061452e-4	0.07335558726731646	SMG1 pseudogene 2 [Source:HGNC Symbol;Acc:HGNC:49859]	transcribed_unprocessed_pseudogene	16	29527568	29594966	40.43
USP43_normoxia_vs_Control_normoxia	ENSG00000233223		311.5406349529659	211.29603988246862	323.7370085285729	256.8828530950637	226.54515700422252	213.9884134316373	261.4601987704609	191.0660570590105	183.9299645264009	167.18404642210479	454.7321310983777	433.1893685089351	519.4750014919549	393.171540262345	364.30473458432266	393.4831328322057	354.6197591440619	343.2096090357948	315.4564134754461	-0.5283955937289033	0.1454575378060777	-3.632644974599764	2.805308702275309e-4	0.07575921406729529	novel transcript, antisense to MPDU1 and CD68	lncRNA	17	7581964	7584098	60.94
USP43_normoxia_vs_Control_normoxia	ENSG00000100221	JOSD1	3247.998882672502	2983.6508233933587	2798.171643054076	2819.201535814749	2998.183500272872	3028.9669149311335	3119.233418436645	3323.2903425723343	3323.8608667482026	3402.6885256799574	3289.544661374112	3299.475498385157	3058.983482381283	3866.121047002759	3480.277831427596	3178.569358687358	3589.4402651330192	3420.023048324512	3484.2971244859123	0.2246177686966701	0.06217330764540887	3.612768520821279	3.0294512670400123e-4	0.08029728886137721	Josephin domain containing 1 [Source:HGNC Symbol;Acc:HGNC:28953]	protein_coding	22	38685543	38701556	47.81
USP43_normoxia_vs_Control_normoxia	ENSG00000141456	PELP1	4426.620051620079	5616.287187137082	5331.594159464698	5248.558151659661	5049.747298078492	5404.3347011489905	5189.8703259141685	4453.518011337948	4692.749970670808	4363.936054727748	3625.093723902803	3613.5040822808382	4230.250273323223	3623.6568947654464	3974.087130229144	4297.6267388518	3435.3773219133022	3771.340626549379	3757.628277205878	-0.26170956547659147	0.07288945130665642	-3.590499870489375	3.3004439441539985e-4	0.08588955304122942	proline, glutamate and leucine rich protein 1 [Source:HGNC Symbol;Acc:HGNC:30134]	protein_coding	17	4669774	4704337	48.03
USP43_normoxia_vs_Control_normoxia	ENSG00000141527	CARD14	746.429009003367	627.9363269932895	765.1394007588776	1020.4783061905198	873.448920058905	943.5480091021274	1127.5645049251968	551.3837969061203	513.6067969573171	550.4226241514186	614.1762822605507	703.1334941446194	767.3238527324119	764.1813121003046	657.3786978496754	820.163239972092	618.0250146461594	676.1004219765599	841.7111603344617	-0.5806346902745259	0.16232924146563424	-3.5768952348455874	3.476994428282378e-4	0.08753988359400182	caspase recruitment domain family member 14 [Source:HGNC Symbol;Acc:HGNC:16446]	protein_coding	17	80169992	80216073	55.06
USP43_normoxia_vs_Control_normoxia	ENSG00000162496	DHRS3	1226.7724298524197	1137.644422399856	1093.5772760107047	1140.374501053306	806.0460830144515	816.4178219834963	831.674261070265	951.4302263661314	867.2097143503152	948.4312939757449	1905.2618293165708	1770.3642865290744	1852.2659613122933	1145.3234082023137	1340.1398548772465	1329.903175471043	1501.3906322180692	1384.870879270542	1259.578109922132	-0.2837974235761064	0.07935714577865206	-3.5762050259177918	3.486182746355134e-4	0.08753988359400182	dehydrogenase/reductase 3 [Source:HGNC Symbol;Acc:HGNC:17693]	protein_coding	1	12567910	12618210	51.33
USP43_normoxia_vs_Control_normoxia	ENSG00000104419	NDRG1	12842.285780938928	2133.791272806363	2018.8714338428892	2197.54370148656	2668.8677326655625	2597.0150133120387	2650.6567945988168	2630.032480372763	2401.5572347697116	2304.6179237315732	34107.2250089422	33714.00263712069	30999.40422094604	7087.094502287004	7198.111000408742	7528.785495515069	29086.823421646288	30512.264277744405	29324.47990470397	0.20941201899748493	0.05866313749144188	3.5697377936533856	3.573387200891577e-4	0.08818257070062266	N-myc downstream regulated 1 [Source:HGNC Symbol;Acc:HGNC:7679]	protein_coding	8	133237175	133302022	50.32
USP43_normoxia_vs_Control_normoxia	ENSG00000170088	TMEM192	920.9354954873883	963.6611950188237	912.7945913012196	856.5059485956752	1012.683093325685	971.4590643137017	1018.2267283614326	1099.6220800680696	1242.7199816428542	1038.8752477650114	734.8442883667782	637.3933051928103	688.8609495785288	1068.9554126269322	937.1795260603858	1012.79932634465	793.3738683535228	749.6823264644604	837.201985392448	0.3069426505803498	0.08618435504386304	3.561466004173647	3.6878986523152706e-4	0.08946592103489572	transmembrane protein 192 [Source:HGNC Symbol;Acc:HGNC:26775]	protein_coding	4	165070608	165208549	41.86
USP43_normoxia_vs_Control_normoxia	ENSG00000149212	SESN3	1039.3554063035424	909.6489925568975	949.65666457779	796.6513470870676	1057.468787956876	1003.3316393186183	961.0356414940186	1088.1680630663795	1122.4220493968987	1066.787319359346	1047.0785070276377	1011.9330048530925	849.289407111714	1238.848547863093	1164.4095969439666	1099.6253354883165	1105.4710605506211	1125.2826488370397	1111.2886999743907	0.30759550657072743	0.0865065088709207	3.555749857270291	3.7690255572622516e-4	0.08991010466849102	sestrin 3 [Source:HGNC Symbol;Acc:HGNC:23060]	protein_coding	11	95165513	95232541	35.27
USP43_normoxia_vs_Control_normoxia	ENSG00000183691	NOG	309.5801389468629	199.81448609519904	165.91685588802005	178.98107101250105	168.88553212806934	141.95706011467735	150.2091257926366	134.56240674640136	133.5943518977049	133.47648867147552	644.6442718004602	664.6162838839224	720.8363546501403	182.50493423604536	197.2562026115082	217.01774946119718	506.9201698935891	514.4639141518014	516.7852420081832	-0.4407343480420549	0.12484533914142028	-3.5302427072812628	4.151786127384199e-4	0.09741723744467219	noggin [Source:HGNC Symbol;Acc:HGNC:7866]	protein_coding	17	56593699	56595611	59.17
USP43_normoxia_vs_Control_normoxia	ENSG00000159842	ABR	1390.8862835585574	1539.7838689091195	1395.6721426194376	1611.6920244667572	1233.9910315814739	1371.2108044806027	1304.6001486563846	1225.2123220807796	1376.5979155927266	1187.7856809014747	1493.5402191149267	1528.4633753594342	1558.954316722189	1416.3494883309702	1294.4791668587993	1439.9084134984982	1288.6191383976504	1367.3685259036124	1401.724520579195	-0.26752963935157004	0.07602180175399055	-3.5191173213350844	4.329851874718386e-4	0.09995672561749074	ABR activator of RhoGEF and GTPase [Source:HGNC Symbol;Acc:HGNC:81]	protein_coding	17	1003519	1229738	55.27
USP43_normoxia_vs_Control_normoxia	ENSG00000132359	RAP1GAP2	2885.0683316412055	2880.1286740543114	2850.1225687100223	3120.91575351124	4113.008857841156	3636.1835208505922	4033.952781353788	2310.963991231823	2437.5480555889285	2475.284193287131	2181.6686959470135	2347.30886793155	2580.886439498734	3138.293365172208	3457.5014809909203	3842.455139251543	2013.2596961562867	2230.264806382371	2281.4830817820803	-0.2947363579127469	0.08403342704879595	-3.50737043892785	4.525586704159148e-4	0.10281701983592047	RAP1 GTPase activating protein 2 [Source:HGNC Symbol;Acc:HGNC:29176]	protein_coding	17	2755705	3037741	51.49
USP43_normoxia_vs_Control_normoxia	ENSG00000067141	NEO1	9.17987559075689	15.957431543649298	59.63747649528401	7.549719977365745	7.843140241020974	8.641730700199668	4.121437696556932	2.497417509186744	2.350987243051971	5.620491712094222	7.422836310741475	4.176897969113617	0	5.896252067287424	4.916096795996859	7.217982442005258	4.64475664100977	6.188628715538972	10.55447657352107	-2.926966835649719	0.8403491680551015	-3.483036512577113	4.957607440356233e-4	0.10444232854136383	neogenin 1 [Source:HGNC Symbol;Acc:HGNC:7754]	protein_coding	15	73051710	73305205	38.73
USP43_normoxia_vs_Control_normoxia	ENSG00000100418	DESI1	2178.1630426087395	2102.9542467603437	2091.6658852984724	2295.5943818384444	2237.2251141148995	2330.9565678235244	2541.988618352112	2532.74960786904	2713.483481156249	2718.3481884456373	2092.316499508609	2007.932400280923	1620.0434101603803	2240.8480488670007	2187.605261851507	2110.263419600117	1843.358562096469	1715.0712299468744	1824.529842986711	0.29335928045275983	0.08406681579348056	3.489596670027676	4.8375005694125355e-4	0.10444232854136383	desumoylating isopeptidase 1 [Source:HGNC Symbol;Acc:HGNC:24577]	protein_coding	22	41598028	41621043	46.9
USP43_normoxia_vs_Control_normoxia	ENSG00000136244	IL6	69.343778181677	35.0891502350594	32.32061947830412	29.063138878460258	67.65913335185753	53.91137545276552	49.59490201179763	67.43770864520646	55.0311532538494	60.2060719479039	61.789346050271156	69.69974659779761	88.32026635140764	79.19904560969499	85.06375877881716	125.73310509748923	105.03195774286735	81.6856224537101	101.35190533292639	0.9459204357496198	0.27158285886655603	3.482990199371912	4.958465166725199e-4	0.10444232854136383	interleukin 6 [Source:HGNC Symbol;Acc:HGNC:6018]	protein_coding	7	22725884	22732002	45.63
USP43_normoxia_vs_Control_normoxia	ENSG00000214717	ZBED1	6047.099828400165	5684.692478380611	5554.721413090936	6039.237252402888	5806.461659703122	5754.931424199741	5901.150652449134	6489.426701896681	6587.763737407909	6239.960761216895	5864.856687778486	5606.857372470082	5822.260342067515	5752.1044101339485	5699.324749911251	5947.4754631347305	6776.28885571022	6938.547100265657	6381.735848983166	0.15976223009424292	0.04567685553134817	3.497662617878711	4.6935447300407916e-4	0.10444232854136383	zinc finger BED-type containing 1 [Source:HGNC Symbol;Acc:HGNC:447]	protein_coding	X	2486414	2500976	49.62
USP43_normoxia_vs_Control_normoxia	ENSG00000223705	NSUN5P1	7.766234535868575	0	22.23991705373629	7.742429887603651	20.34107157792057	13.584933710886022	14.459486278403432	0	0	0	6.354978231714527	0	14.255517904697676	15.103886975479039	12.037432006402108	13.672568018791047	0	0	0	-5.929183140726779	1.7024181889720944	-3.4828006297951792	4.961977461617229e-4	0.10444232854136383	NSUN5 pseudogene 1 [Source:HGNC Symbol;Acc:HGNC:19146]	transcribed_unprocessed_pseudogene	7	75410368	75416597	53.43
USP43_normoxia_vs_Control_normoxia	ENSG00000112984	KIF20A	4099.787276331484	3820.123414868141	3718.9393123079567	3988.7017705115895	3901.327549018019	4007.588691148304	3829.384548449191	4318.49771956224	4177.507011297612	4317.8941817998875	4353.381073700067	4174.794658037178	4140.249938692775	3987.3448657189147	3732.1670410194747	3867.7331019573694	4544.238092115385	4351.369951292283	4564.928052470319	0.15155109117648205	0.044093915525878984	3.43700688335414	5.881806555707083e-4	0.11976986621044752	kinesin family member 20A [Source:HGNC Symbol;Acc:HGNC:9787]	protein_coding	5	138178719	138187723	45.25
USP43_normoxia_vs_Control_normoxia	ENSG00000131069	ACSS2	730.989150941436	588.3497504498195	604.7736326312796	491.1529619044643	744.8095840753404	790.0705125979264	776.9503398755271	681.1934273720713	872.4553446786283	736.2495821167923	543.7355200297178	582.027952917047	535.9418978194619	873.878838204183	1256.6804978068917	1067.4725380410532	707.2456804693032	689.7103674385693	615.1062885177723	0.44216288049528063	0.12874965674298136	3.4342839560182723	5.941214630714577e-4	0.11976986621044752	acyl-CoA synthetase short chain family member 2 [Source:HGNC Symbol;Acc:HGNC:15814]	protein_coding	20	34872146	34927962	45.42
USP43_normoxia_vs_Control_normoxia	ENSG00000131508	UBE2D2	4215.993709543511	3971.9141274088956	3757.1159354571446	3958.3802572476143	4229.723637816927	4215.673183618118	4153.376340134907	4454.700918863279	4585.168954745745	4304.9312854227965	4075.5358578606974	3959.2204359817324	4116.932729307905	4500.519750034805	4116.152783613805	4647.591752717507	4539.958460158188	4264.875073323512	4036.1152880696127	0.1905312096017433	0.05545574943806332	3.435734103901008	5.909506536478733e-4	0.11976986621044752	ubiquitin conjugating enzyme E2 D2 [Source:HGNC Symbol;Acc:HGNC:12475]	protein_coding	5	139526431	139628434	44.35
USP43_normoxia_vs_Control_normoxia	ENSG00000141252	VPS53	1347.7531922676237	1607.4573282967108	1304.5713098982817	1487.6009555187088	1478.1173341922497	1554.6507908807164	1513.9119888642533	1200.629677749653	1220.3520277746782	1226.92056494197	1224.2481808247564	1281.5438102031342	1227.2418700484038	1344.86141491267	1541.8950555046733	1442.9447406270529	1099.3365993559328	1247.0757099416949	1256.1981012816857	-0.2715908223375679	0.07935194678785011	-3.422610702465491	6.202283629782452e-4	0.12329622999038366	VPS53 subunit of GARP complex [Source:HGNC Symbol;Acc:HGNC:25608]	protein_coding	17	508503	721717	45.86
USP43_normoxia_vs_Control_normoxia	ENSG00000135069	PSAT1	6024.349094899552	5179.652632655897	5088.99201481437	4990.171431688681	5607.924345364311	5538.424063139508	4922.689125715692	5995.155485712154	5565.093724779639	5781.827277330397	6195.232149524661	6144.404632672962	5853.209898022434	8679.293002617187	8687.269831903686	8842.5020080407	5371.373207242324	4916.6377430550065	5078.431133912333	0.18570539104099992	0.05450955229034573	3.406841245949666	6.571934020999573e-4	0.1288549200583108	phosphoserine aminotransferase 1 [Source:HGNC Symbol;Acc:HGNC:19129]	protein_coding	9	78297125	78330093	45.6
USP43_normoxia_vs_Control_normoxia	ENSG00000101187	SLCO4A1	2917.790832273303	2313.87755291196	2224.073760372559	2423.90605861349	2853.2405623941645	2710.2350975015092	2632.282220813499	2721.342888304769	2610.949587948127	2745.9692602183195	3274.0012351974997	3219.3361380152214	3244.705268310634	2468.958681733763	2487.2736990588232	2743.2024746813568	3904.595533834799	4250.828988060037	3691.4559729489188	0.21360748202678217	0.06281126599900631	3.4007829428268725	6.719315831439612e-4	0.12996428039918265	solute carrier organic anion transporter family member 4A1 [Source:HGNC Symbol;Acc:HGNC:10953]	protein_coding	20	62642503	62685785	58.19
USP43_normoxia_vs_Control_normoxia	ENSG00000006744	ELAC2	5103.003019211113	6098.87040633023	5727.772880687114	5748.166349199797	5820.940355812882	6144.723837219677	5536.126870275215	5025.15312178711	4803.780088684535	5488.5872141193295	4564.172332797171	4211.433465842003	4267.884708496116	5142.216531277603	4999.07671838512	4829.046173813541	4394.3131947262345	4450.806525597291	4600.983570749063	-0.19860018156485304	0.0586050875072114	-3.388787390521602	7.020241984078094e-4	0.13144457667360432	elaC ribonuclease Z 2 [Source:HGNC Symbol;Acc:HGNC:14198]	protein_coding	17	12991612	13018065	48.02
USP43_normoxia_vs_Control_normoxia	ENSG00000130675	MNX1	172.49919525067938	238.62481136535288	185.3164111381202	197.65074272893847	145.14403572628183	132.77760047862722	154.31993053674904	140.20538687700082	140.3033395413423	159.41746488447603	175.12590422636887	196.6041005009175	224.78585760195972	139.1528467109072	151.9812068271502	153.1556531296517	186.51271526938163	189.3781171678452	194.52938980115775	-0.4953967425639606	0.1462729153355452	-3.3867974903456113	7.071356391998555e-4	0.13144457667360432	motor neuron and pancreas homeobox 1 [Source:HGNC Symbol;Acc:HGNC:4979]	protein_coding	7	156994051	157010663	55.78
USP43_normoxia_vs_Control_normoxia	ENSG00000163346	PBXIP1	352.7400199051295	343.1534180331813	350.18957790691445	386.32429684216106	305.08594549904404	277.70768085893195	320.96211186607155	245.48746403477568	273.6527977291821	272.59440191096854	416.85827330313765	492.45137502277737	542.3815958646938	312.32228378351994	281.47952768416684	383.17799776804935	375.5202053440407	357.4863678696018	412.4850369711127	-0.45570381155873985	0.13447612532760939	-3.3887339514620813	7.021610170699767e-4	0.13144457667360432	PBX homeobox interacting protein 1 [Source:HGNC Symbol;Acc:HGNC:21199]	protein_coding	1	154944076	154956123	54.24
USP43_normoxia_vs_Control_normoxia	ENSG00000155111	CDK19	703.4977364936309	755.211871034765	675.2659464729178	707.0758378746128	619.0729367435574	582.3270674403669	481.86797225158773	555.8351168152648	464.78732245463124	593.5737837110178	951.833587872684	1049.6573593339074	943.1314816266375	434.13439156259477	563.6214343041926	455.91567802032233	900.5492137896866	939.0555176732638	990.0427379033455	-0.4045237051309627	0.12030133431942314	-3.3625870188345095	7.721578530484009e-4	0.14169096603438155	cyclin dependent kinase 19 [Source:HGNC Symbol;Acc:HGNC:19338]	protein_coding	6	110609978	110815958	39.87
USP43_normoxia_vs_Control_normoxia	ENSG00000248751		6.677824841270155	21.472054275956598	5.187735083537544	3.077490804553865	0	2.072484710467209	5.735443033010887	0	0	0	16.176101524371592	15.08091230932036	5.1389112245538335	0	0	25.743292533745166	5.559770849277035	7.337805419706765	7.618845374361932	-5.923875197685977	1.7701671923582953	-3.3465060381070146	8.183689722261742e-4	0.1464164387434154	novel protein	protein_coding	22	30285238	30299482	59.12
USP43_normoxia_vs_Control_normoxia	ENSG00000290018		45.16171250342155	0	0	0	94.06604193550444	0	16.968119123533445	0	16.61968365374804	0	0	145.9786600297106	140.68846979682087	194.09712795812058	0	0	204.49272256414983	0	0	16.626465928362148	4.968232978555052	3.3465552038579616	8.18223857072442e-4	0.1464164387434154	novel transcript	lncRNA	2	174719821	174720853	41.63
USP43_normoxia_vs_Control_normoxia	ENSG00000129696	TTI2	456.10071619971825	434.5605321236425	415.11811609606866	407.7506309141524	532.5005002993643	457.9790594446811	418.20676664739653	512.8358853900169	560.4059646551526	500.9927884548318	415.1541848360157	424.10859805052854	411.1687883601	477.96629973563716	484.9697082297325	483.79885235531	445.45965042989593	431.81683923056215	395.0197263418399	0.32125711351354624	0.0971687634231262	3.3061768226340003	9.457838269443761e-4	0.16712350512413401	TELO2 interacting protein 2 [Source:HGNC Symbol;Acc:HGNC:26262]	protein_coding	8	33473386	33513185	43.01
USP43_normoxia_vs_Control_normoxia	ENSG00000182199	SHMT2	12532.544600239937	7956.522754215278	7513.772268347351	7416.607213299558	7345.88634963204	7344.141464991183	7261.316598497425	8787.760362472825	8712.654522679812	8593.948449769116	22466.727622815877	21109.311178520926	20318.702271380476	11572.957078397272	10981.548633338984	11184.341668942267	20554.351620235786	19005.184914661204	17460.067832121476	0.18955979874420595	0.057411540819711844	3.3017716653778075	9.607624641528545e-4	0.1676999164563391	serine hydroxymethyltransferase 2 [Source:HGNC Symbol;Acc:HGNC:10852]	protein_coding	12	57229573	57234935	57.11
USP43_normoxia_vs_Control_normoxia	ENSG00000079459	FDFT1	5681.1551508873745	5226.383550269432	5343.335584917087	5003.29737874797	5982.70515234678	5602.217659370523	5645.951437804411	5875.3331015792255	6018.696933774668	5842.688852121271	4892.7319014131745	4827.63333497397	4360.55773451845	7198.408142048934	7190.432393140148	7543.086613679619	5467.55147439636	5383.933856567592	4855.847614303129	0.18826159952653157	0.05727222646380435	3.28713603696744	0.001012119278711943	0.17453570164101254	farnesyl-diphosphate farnesyltransferase 1 [Source:HGNC Symbol;Acc:HGNC:3629]	protein_coding	8	11795573	11839395	44.38
USP43_normoxia_vs_Control_normoxia	ENSG00000004975	DVL2	1831.8059289508578	1837.9284670550842	1948.9116762666072	2044.2429995255234	1744.789707405043	1701.5584905375847	1956.4230870797353	1535.7961523100228	1776.4082905764044	1627.6598284313047	2130.9532252183512	1999.5451017808148	2103.336242976529	1880.7282999902868	1886.44919637461	2018.2390748216142	1689.7832651981298	1528.5662239496435	1561.1873916181523	-0.24339569838483557	0.07436924062057342	-3.2728006411497885	0.001064875570367143	0.17931251810194018	dishevelled segment polarity protein 2 [Source:HGNC Symbol;Acc:HGNC:3086]	protein_coding	17	7225342	7234517	55.13
USP43_normoxia_vs_Control_normoxia	ENSG00000187624	C17orf97	119.9093475576634	137.1492899646855	138.30419534836253	183.34158408161508	188.09981809130525	134.82009178171592	95.83199124527138	81.469936428281855	90.37386881498479	92.7061712285395	125.32816498226266	123.17884972627837	111.24219532402907	101.1738434392541	100.93528800972231	158.87007029106226	109.12088421856406	80.21862569961677	106.20338736238968	-0.8020655335583149	0.24498082473296434	-3.2739931153084645	0.0010603919483110783	0.17931251810194018	chromosome 17 open reading frame 97 [Source:HGNC Symbol;Acc:HGNC:33800]	protein_coding	17	410325	431062	49.85
USP43_normoxia_vs_Control_normoxia	ENSG00000087095	NLK	1077.3765629486247	1241.8465165923014	1217.7573966057305	1238.2614958630224	937.203137009523	910.8143173577491	997.4889537433197	1079.7364621638042	1064.955792904859	1055.8927512422763	1238.3443274707954	1217.3174646820428	1085.6635920642775	1000.3297033434285	986.1427694214625	963.1049232593201	1011.1070256557382	1069.7745527156892	1077.0369509799054	-0.2079801873722459	0.06381979865802676	-3.2588662412849496	0.0011185839311115787	0.18334257861268777	nemo like kinase [Source:HGNC Symbol;Acc:HGNC:29858]	protein_coding	17	28041737	28196381	37.3
USP43_normoxia_vs_Control_normoxia	ENSG00000205336	ADGRG1	574.6699456050209	661.3883228131458	494.22483875916504	701.5862944381968	743.6865652488436	704.0237420386742	870.4785594995083	438.5649666382998	471.9758427320019	469.06596915064875	348.9513465838915	377.4264338366914	339.6442577531095	988.834755547978	936.1031210048977	966.3065024223594	229.20144279784145	293.8968236657826	308.6992359593404	-0.4328754754415029	0.13289210785597202	-3.2573452436366783	0.001124595614491115	0.18334257861268777	adhesion G protein-coupled receptor G1 [Source:HGNC Symbol;Acc:HGNC:4512]	protein_coding	16	57610652	57665580	55.51
USP43_normoxia_vs_Control_normoxia	ENSG00000219626	FAM228B	7.637882689194883	1.36355219715095	1.5887588544964453	1.0120123757481958	13.581646714798294	1.6928402504223972	9.887197110939889	11.370829125189074	5.008738692074738	25.286909054802216	2.4641963459794716	5.309049199451375	14.133793251367583	15.185436405954004	3.380008789973725	4.37205345838268	3.002117986220766	13.085224291885776	5.757524300670313	3.2704764593897817	1.0050104510925275	3.2541715917824634	0.0011372356531506925	0.18334257861268777	family with sequence similarity 228 member B [Source:HGNC Symbol;Acc:HGNC:24736]	protein_coding	2	24076526	24169640	43.18
USP43_normoxia_vs_Control_normoxia	ENSG00000291048		605.5833443232856	429.9574192578273	401.2814597380287	465.21254031065087	688.1092978806727	767.6363933521473	555.5827068298653	542.2478116453567	602.6436443498635	556.2443361705863	567.4343532081872	550.2962009757312	596.3582484897248	815.216555018679	858.1065529782085	724.2551946097977	621.6379722631954	539.7365454389505	618.5429653016685	0.3850788937840512	0.11835943431063356	3.253470211537292	0.001140046775416	0.18334257861268777	novel transcript	lncRNA	8	8234341	8244667	52.08
USP43_normoxia_vs_Control_normoxia	ENSG00000051108	HERPUD1	5832.684833414806	4328.055360684075	4113.232956712414	4463.766082770374	4357.807912759319	4612.9283701200775	4098.718610287614	4905.7258736511085	4795.668378311476	4943.453135911867	7485.208500713568	7346.269282155226	7157.934838943146	7108.085895977168	7210.16082105327	7796.734941883399	7105.269565194134	6635.539676125051	6523.766798213227	0.1817669856349417	0.056005238384625226	3.2455354334290463	0.0011722997442801231	0.1852134564908484	homocysteine inducible ER protein with ubiquitin like domain 1 [Source:HGNC Symbol;Acc:HGNC:13744]	protein_coding	16	56932142	56944864	42.95
USP43_normoxia_vs_Control_normoxia	ENSG00000185100	ADSS1	128.40850538709853	56.26154570700039	90.18655650754218	101.78221979538095	74.71143267902919	66.7821695216173	98.99255382390626	44.93465181626369	45.96805696211092	51.779611549771396	264.7230544188256	217.9930930914708	339.3772329035083	80.43742356582214	70.87396256636859	61.726820058591834	205.45094674297198	221.016848286505	218.35491697108714	-0.7994171527904501	0.246409678869954	-3.244260357209236	0.0011775605771443586	0.1852134564908484	adenylosuccinate synthase 1 [Source:HGNC Symbol;Acc:HGNC:20093]	protein_coding	14	104724174	104747325	60.77
USP43_normoxia_vs_Control_normoxia	ENSG00000108840	HDAC5	1044.9757031208128	1129.5701940754718	1269.3770970817143	1138.7957876977812	1263.2014971050787	1243.8338920802234	1102.0559021671413	917.3223140253004	916.5985102352644	1012.2893972383176	993.1930408644048	980.2309903727872	938.0860455420865	1191.1406741021008	1077.7766512028925	1179.3350627729124	713.083725418731	944.7992307265655	798.8726434658564	-0.3134644154912649	0.0971429195777696	-3.2268374973053495	0.0012516652347082768	0.19472917939543008	histone deacetylase 5 [Source:HGNC Symbol;Acc:HGNC:14068]	protein_coding	17	44076746	44123702	55.66
USP43_normoxia_vs_Control_normoxia	ENSG00000154898	CCDC144CP	6.969499542183267	8.425816664972691	18.37811212100279	4.822665375004914	0.874342400852507	4.264888627095921	3.903403444064472	0	0.7723071517583286	0	0.621250437044896	0.9052718763349599	2.6719245819214272	1.1499529292592812	2.5583987973654625	45.92564057742322	10.996666711793257	7.536021545831731	11.64432851757295	-5.123116593057528	1.5897556664383745	-3.2225811181004658	0.001270411879809626	0.19552048640553954	coiled-coil domain containing 144C, pseudogene [Source:HGNC Symbol;Acc:HGNC:29073]	transcribed_processed_pseudogene	17	20321150	20403557	38.11
USP43_normoxia_vs_Control_normoxia	ENSG00000079215	SLC1A3	2570.8156667030403	2315.545589266639	2669.460152408482	2637.85488404197	2355.338252883981	2682.460017084984	2340.1877252187805	3171.358458906723	3119.0600920654674	2836.5912728518542	2126.928204044808	2198.7134695346344	1876.413478947891	2605.847394271521	2521.307990690868	2520.485137482502	2698.1360581614435	2969.5103911730503	2629.483431619129	0.2605500368937473	0.08143052302338034	3.1996606090683972	0.0013758950307152826	0.20729669025924044	solute carrier family 1 member 3 [Source:HGNC Symbol;Acc:HGNC:10941]	protein_coding	5	36596588	36688334	40.39
USP43_normoxia_vs_Control_normoxia	ENSG00000177595	PIDD1	261.3556400277385	355.9788292800375	306.2852858618853	350.64110141179265	191.86950911505562	216.73272164741462	288.59269669742787	242.25596624865506	242.3053440703718	243.15053936753282	252.5837082918665	247.8263446008234	279.03070954996673	239.29883741900179	240.732617529831	192.65013596051872	261.50616475538425	247.31667662786853	305.6443320638588	-0.4787925276131748	0.14954247896873912	-3.2017158663877923	0.0013661167466796013	0.20729669025924044	p53-induced death domain protein 1 [Source:HGNC Symbol;Acc:HGNC:16491]	protein_coding	11	799179	809753	62.59
USP43_normoxia_vs_Control_normoxia	ENSG00000008517	IL32	104.98916416923446	65.11306685568508	61.85273535827604	74.46790129654046	42.39248285664304	60.45514205491046	70.22072127055232	98.38531115367994	110.83229614682438	108.65135976622547	169.17288913204334	161.33871153487388	166.67908639347408	98.56212474999808	73.79142069306202	74.44147117257265	172.9678763887871	130.24492429386274	150.2354339282091	0.6392816241905211	0.20080685168289977	3.1835647978786614	0.0014547354915419785	0.2113215354791338	interleukin 32 [Source:HGNC Symbol;Acc:HGNC:16830]	protein_coding	16	3065297	3082192	53.36
USP43_normoxia_vs_Control_normoxia	ENSG00000115919	KYNU	1326.1960747171386	1156.8898114533768	1007.4243026805626	1033.160600855832	1203.323765085168	1321.4099995076067	1168.1489561922133	1333.1241354266645	1315.1184647578864	1296.9488326160936	1483.0196012917484	1432.6815880409692	1302.9634954546757	1507.727778604326	1226.2634618625225	1176.6228069161712	1776.6689708730835	1598.418838996652	1531.6139342929407	0.30385954349543703	0.09548759983612626	3.18218851470677	0.00146166645793574	0.2113215354791338	kynureninase [Source:HGNC Symbol;Acc:HGNC:6469]	protein_coding	2	142877657	143055833	37.45
USP43_normoxia_vs_Control_normoxia	ENSG00000133028	SCO1	2326.0265461950585	2471.6179506955814	2559.31528039277	2457.571021046767	2695.8493810813043	2672.969642188128	2424.952533647558	2278.114054756974	2288.973999720773	2063.50806204842	2281.320134681972	2274.831905885678	2317.6902114031477	2439.812026090548	2476.093534824165	2511.047863977974	1859.5796349106988	1919.2734910655074	1875.9571030930833	-0.17388330726522633	0.0546030712806168	-3.1844968275063326	0.0014500590032020977	0.2113215354791338	synthesis of cytochrome C oxidase 1 [Source:HGNC Symbol;Acc:HGNC:10603]	protein_coding	17	10672474	10698375	41.24
USP43_normoxia_vs_Control_normoxia	ENSG00000242259	C22orf39	714.1972607404336	725.2757027815649	659.8956933339531	644.620696785098	598.6859511142026	576.4829435544103	551.9404422704699	578.4286891288556	555.8568374100979	541.0387309203968	873.3873170920191	858.5831627866901	923.0902261379183	857.2000704560023	818.4859841957881	881.9649111012982	785.4424652963453	766.4677133769233	658.7031555857718	-0.2722431833286416	0.08544981827441858	-3.186000729157127	0.0014425423368914115	0.2113215354791338	chromosome 22 open reading frame 39 [Source:HGNC Symbol;Acc:HGNC:27012]	protein_coding	22	19351368	19447711	46.97
USP43_normoxia_vs_Control_normoxia	ENSG00000105290	APLP1	255.7128590409852	362.73470401180856	240.4949582251171	364.4764521397172	273.490312069403	254.23074066971185	207.60818709340887	191.52847086410176	204.33477342668334	192.9606347439679	233.52952001584129	389.9399613924525	307.29876289765923	159.7961254674527	196.40905453390397	313.66967169254127	246.2978111768228	231.0321877864411	232.99913453069917	-0.7181341958682856	0.22723951216790367	-3.1602523215138207	0.001576325624561267	0.22561948664345413	amyloid beta precursor like protein 1 [Source:HGNC Symbol;Acc:HGNC:597]	protein_coding	19	35867899	35879792	57.01
USP43_normoxia_vs_Control_normoxia	ENSG00000078369	GNB1	6450.1147924150155	5243.014370741308	6051.337072403348	5763.342457191541	6360.157911278346	6404.717811481389	6328.827877837129	6797.004522754803	5917.444304006885	7099.301798534893	6945.036937237804	6832.924327682092	6382.266614275721	6459.865297471015	6418.979847595789	6372.280581238201	7261.405323176544	6891.812340698775	6572.3468678646905	0.2166165172983041	0.06865904458549978	3.1549596794717374	0.0016052028758128955	0.2274779085298017	G protein subunit beta 1 [Source:HGNC Symbol;Acc:HGNC:4396]	protein_coding	1	1785285	1892292	46.97
USP43_normoxia_vs_Control_normoxia	ENSG00000167925	GHDC	318.8193425530118	392.96484471087405	345.1919996553989	299.56675267983576	322.966144227278	304.84314682422826	318.78775304349415	263.9997930659825	263.5690919023609	258.49748746504486	304.2515359746763	323.92953000579644	348.2610052034509	411.75893469630097	378.053733401231	346.5325180016205	256.6645194032164	319.66221443626154	279.24716125716026	-0.3904184039196957	0.12390489766252183	-3.150952151892117	0.001627391481369504	0.22836131640040894	GH3 domain containing [Source:HGNC Symbol;Acc:HGNC:24438]	protein_coding	17	42188799	42194513	58.25
USP43_normoxia_vs_Control_normoxia	ENSG00000012048	BRCA1	1261.1172556189047	1586.973731172577	1353.8279891577513	1636.3480521462413	1251.8316673718143	1361.3357080717035	1410.6406596113984	1085.8909670505464	1292.986108089704	1179.4974925709696	1081.4070303767032	1262.4051451711957	1420.8561323618992	932.2015236657757	1115.276820750731	1123.4906429453858	1128.4419075587832	1117.4385468693902	1359.2604761977145	-0.36674553940240856	0.11705498870156605	-3.1331047353943484	0.001729677098652881	0.23371167085716613	BRCA1 DNA repair associated [Source:HGNC Symbol;Acc:HGNC:1100]	protein_coding	17	43044295	43170245	44.09
USP43_normoxia_vs_Control_normoxia	ENSG00000064205	CCN5	3935.31411404099	2280.44776348263	2279.466653113281	2307.5220040191434	1689.3135087848461	1594.4921156394817	1874.6198864182334	2100.5902069767126	1909.118484319525	1712.5648474887182	7821.479393607648	8077.3178554574715	8846.34138690763	3265.0977065908232	3585.7688759104412	3758.7171000321746	6253.469936352418	5694.275530884067	5785.050796752575	-0.26108372130660856	0.08321093263877437	-3.137613208110464	0.0017032948359633736	0.23371167085716613	cellular communication network factor 5 [Source:HGNC Symbol;Acc:HGNC:12770]	protein_coding	20	44714844	44728509	51.46
USP43_normoxia_vs_Control_normoxia	ENSG00000100889	PCK2	1354.851817078966	1188.969591903921	1049.795881082802	1022.0162514084284	1166.3917740564202	1040.247023601191	1045.5818326614983	1281.0388059441618	1333.5790740865807	1394.4138735282445	1417.2846674827858	1401.6408920443873	1694.8474904610096	1771.0455372598497	1866.9567071373913	2093.909035843367	1300.6721973896338	1176.9171293004129	1142.0249422293007	0.2984945418125942	0.09507180374496367	3.1396747516574455	0.001691355034567162	0.23371167085716613	phosphoenolpyruvate carboxykinase 2, mitochondrial [Source:HGNC Symbol;Acc:HGNC:8725]	protein_coding	14	24094053	24110598	49.2
USP43_normoxia_vs_Control_normoxia	ENSG00000225138	SLC9A3-AS1	75.93440934755425	86.04434284059388	66.87957691285912	92.73181161519021	72.68932134175992	54.216276134372535	55.37503132408835	36.903033096886375	68.35546453711326	41.55441230477035	108.95653040590986	98.33511879753915	131.23769663820968	73.93669190080526	69.87317098701662	66.56104244234608	76.92475688826335	74.73507420035318	91.51001588789933	-0.795138263845104	0.2538019538222083	-3.1329083636688986	0.0017308347034765323	0.23371167085716613	SLC9A3 antisense RNA 1 [Source:HGNC Symbol;Acc:HGNC:40550]	lncRNA	5	473236	480884	65.93
USP43_normoxia_vs_Control_normoxia	ENSG00000120437	ACAT2	2900.368654043375	2509.9074605964256	2497.382028188921	2439.8214908135506	2855.4690986500173	2804.3730059843597	2769.089513562068	2818.0246075557284	2911.717413543081	2722.3376863510343	2715.480089108107	2549.256506454444	2499.7143862524817	3647.852175691746	3916.3323580320052	3604.9060902459983	3094.961409224518	3101.429962848362	2748.5804896779027	0.182998935729392	0.05850899954557272	3.127705774337398	0.0017617644727307383	0.23432252124878317	acetyl-CoA acetyltransferase 2 [Source:HGNC Symbol;Acc:HGNC:94]	protein_coding	6	159762045	159779112	43.61
USP43_normoxia_vs_Control_normoxia	ENSG00000164574	GALNT10	1223.3236147144228	943.0291676035745	1388.1903057363347	1024.7044835508104	1692.7433079500568	1967.4036653354335	1739.2419125219242	1442.5537897398926	1454.9217481277065	1544.7350195899821	669.97136660994	797.533781760298	606.4759031965781	1241.9840311653547	1371.765026156144	1341.4411843921596	1051.4879594801732	861.6989624711409	879.9434494721055	0.4090806236035907	0.13083670640604575	3.12665027147678	0.0017681011873729186	0.23432252124878317	polypeptide N-acetylgalactosaminyltransferase 10 [Source:HGNC Symbol;Acc:HGNC:19873]	protein_coding	5	154190730	154420984	44.29
USP43_normoxia_vs_Control_normoxia	ENSG00000140105	WARS1	8827.795466465013	8106.611780522619	8140.392523872685	7768.201220549345	8917.090871392116	9065.60750646724	8588.62830685976	9189.72926878558	8901.395001468794	9409.618130993547	8013.129331824641	7769.311230114651	6862.563481357379	11526.458307635678	11259.32341065454	12780.668362414404	7889.115316014902	7316.26166651416	7396.212678928205	0.19585083616306198	0.06276890781217742	3.120188688786873	0.001807352261892645	0.23516939022244937	tryptophanyl-tRNA synthetase 1 [Source:HGNC Symbol;Acc:HGNC:12729]	protein_coding	14	100333790	100376805	46.89
USP43_normoxia_vs_Control_normoxia	ENSG00000198399	ITSN2	746.890561937788	656.7592222151103	675.9442205457367	737.1262179967379	808.3635506833625	785.2038407492178	883.3202054833953	779.3059671032579	893.1693185246628	894.1965902384158	671.2220621177647	649.4767216792952	542.2980970338285	701.4547337540403	728.8025223414602	658.2315060443852	733.1929574224903	830.6680045539387	815.2943763930843	0.3044871739585999	0.09755400651188222	3.1212164917236174	0.0018010557523724042	0.23516939022244937	intersectin 2 [Source:HGNC Symbol;Acc:HGNC:6184]	protein_coding	2	24202864	24360536	39.86
USP43_normoxia_vs_Control_normoxia	ENSG00000050393	MCUR1	2273.8292508088216	2171.8157533881026	1890.3080677292169	2333.47979841539	2634.2536902116294	2306.2609345433893	2366.4927265409547	2724.369890416122	2555.903796192071	2422.8410234146163	2037.5125893877	2035.058080945139	2082.4335532989453	2127.099151652417	2429.6252476462287	2606.691862218188	2145.583562880311	2026.3955629797188	2032.8012226986516	0.2678005562894783	0.0860665068612711	3.111553681632981	0.0018610563378414031	0.23997566994165767	mitochondrial calcium uniporter regulator 1 [Source:HGNC Symbol;Acc:HGNC:21097]	protein_coding	6	13786557	13814568	41.24
USP43_normoxia_vs_Control_normoxia	ENSG00000047346	ATOSA	187.7547199061708	179.42492918154642	266.4189205931764	218.3093116432398	140.08450658491296	200.9705915607673	207.122557966663	129.44616558325478	163.4858937900564	153.24967333919597	195.85837307004508	184.55667591456032	209.73470988232128	170.40250619507972	192.153296072813	212.19613003572047	170.19857565088105	173.86728053186587	212.10486071497488	-0.5724972258018182	0.18446092162188737	-3.1036233624341167	0.0019116651992257966	0.24329664302980716	atos homolog A [Source:HGNC Symbol;Acc:HGNC:25609]	protein_coding	15	52581317	52709817	37.21
USP43_normoxia_vs_Control_normoxia	ENSG00000141298	SSH2	438.4756945221822	535.2213521044247	473.1027302241795	510.1598213611181	479.154799546828	511.21907016826907	451.18133208698674	383.3193697665961	389.28080610249214	387.10816016622556	491.76424412285354	382.3246009687196	545.4917605865065	461.1168794034234	411.6212954183651	478.605291400154	311.78850243737844	374.44731741978	315.65516811497935	-0.3891730746046558	0.12555580626473847	-3.0996023695158454	0.001937806001914205	0.24329664302980716	slingshot protein phosphatase 2 [Source:HGNC Symbol;Acc:HGNC:30580]	protein_coding	17	29625938	29930276	40.66
USP43_normoxia_vs_Control_normoxia	ENSG00000146166	LGSN	74.10465346673772	47.38689110775907	59.57052316782014	50.67947326590565	68.92029189467809	54.1942693472392	79.0573009262265	46.316442504932176	166.22209067584615	150.2308940285889	59.40462459903396	67.96294038045566	48.18030106552487	99.72243506061679	60.377205547928895	70.24517633983947	77.93274003107081	58.1715167342541	69.30864572355853	1.1633918627788427	0.37532885889434076	3.0996600320210135	0.0019374288250264677	0.24329664302980716	lengsin, lens protein with glutamine synthetase domain [Source:HGNC Symbol;Acc:HGNC:21016]	protein_coding	6	63275951	63319983	36.89
USP43_normoxia_vs_Control_normoxia	ENSG00000116731	PRDM2	217.5476500380843	337.00335731762016	311.69875534454695	280.62534951721267	222.50898341525556	231.71876200189504	262.40865355258137	221.38237466300095	234.92810901870143	216.4039517482046	165.72448861055304	205.82940358220426	180.0826065746387	135.3301395901653	141.49712678544938	169.4571627090802	163.99370130817104	202.70339569857146	232.5613792476651	-0.45967214101745824	0.14931977948460654	-3.0784410652364116	0.002080866836584688	0.2568067641402459	PR/SET domain 2 [Source:HGNC Symbol;Acc:HGNC:9347]	protein_coding	1	13700188	13825079	43.44
USP43_normoxia_vs_Control_normoxia	ENSG00000121454	LHX4	316.14761171375403	334.37591957036864	372.1690500436958	369.75744998798103	263.7434858569107	291.6650112131385	284.93999810938726	444.4994971922479	491.59301178166453	505.6863540147522	344.07354769730324	270.54911717766265	222.87316007050245	174.1933673159541	203.3504120478123	224.71410323409143	295.47786393033	280.54532997892255	316.45033162484737	0.41799357656122993	0.13578363347929434	3.0783796680840023	0.002081295650127054	0.2568067641402459	LIM homeobox 4 [Source:HGNC Symbol;Acc:HGNC:21734]	protein_coding	1	180230264	180278984	51.4
USP43_normoxia_vs_Control_normoxia	ENSG00000206503	HLA-A	3388.677930776641	3281.639600315007	3207.0605070166116	3161.9374433872804	2121.2845074914985	1988.9547740870423	2037.999197151023	2735.7660948115185	2729.5427339983053	2786.6316348921664	5024.652447377638	5436.358692327358	6032.954015077009	2397.2299958796843	2655.552381107457	2892.7159620226594	4131.927632608505	3984.2041791411434	4389.790955287631	-0.22576098585296858	0.0733986805558043	-3.0758180411884206	0.0020992591178374273	0.25680936541544525	major histocompatibility complex, class I, A [Source:HGNC Symbol;Acc:HGNC:4931]	protein_coding	6	29941260	29949572	51.88
USP43_normoxia_vs_Control_normoxia	ENSG00000128422	KRT17	6298.464749136108	3851.0726077888917	3763.031932167189	3604.0562125458578	4972.834478161231	4538.453082051185	4424.54224955522	4623.348443076366	4340.640422617345	4318.5650527193975	9546.167024785806	8426.376077734209	8601.340318534893	8162.014374697988	7668.413143947534	7150.710662495501	9480.71478412392	8151.690973516824	7748.393643930593	0.24460171460681904	0.07967601570230028	3.069954144302892	0.0021409163890714314	0.25763545251141345	keratin 17 [Source:HGNC Symbol;Acc:HGNC:6427]	protein_coding	17	41619442	41624842	58.67
USP43_normoxia_vs_Control_normoxia	ENSG00000137936	BCAR3	1310.781077037285	1071.0347313752036	1043.6974004469748	1038.4410255139871	1238.5905185454694	1366.3480184759026	1239.4509275671153	1245.8765052367728	1342.9019922588643	1140.604023452183	1289.963617672749	1258.4017736867022	1491.3106618752383	1354.5566974960134	1351.6251719534941	1438.995689279027	1511.6230942299828	1593.3435542703546	1577.2939833350965	0.24150382252684938	0.0786708313855318	3.0698013262799186	0.0021420120763542376	0.25763545251141345	BCAR3 adaptor protein, NSP family member [Source:HGNC Symbol;Acc:HGNC:973]	protein_coding	1	93561741	93847150	45.08
USP43_normoxia_vs_Control_normoxia	ENSG00000066248	NGEF	230.73034381248965	165.45712697573722	191.05362571988798	214.6105675240561	213.89510609615562	201.70876144511573	246.4559114128047	251.53981136625438	256.5526990773085	286.44981806005234	254.00661837382984	176.74039925579788	237.08730850587062	306.15691285538315	283.1218280016881	279.19229650171906	186.82973734166254	204.8576353059976	197.43002480549234	0.47020219631146254	0.15366288857262075	3.0599593739203073	0.0022136701710760687	0.2640355096550981	neuronal guanine nucleotide exchange factor [Source:HGNC Symbol;Acc:HGNC:7807]	protein_coding	2	232878701	233013256	48.38
USP43_normoxia_vs_Control_normoxia	ENSG00000125954	CHURC1-FNTB	16.173234751866993	2.9137942536395953	0	0	30.70430502586717	30.946860672008427	9.97756731639313	9.253321176188702	5.896350523834575	12.5348330500567	20.32101734292093	10.044866479571565	5.134339536478964	23.167040071834638	19.1624501023692	68.46738203150198	13.729783081961067	17.072322386763076	11.791992482216122	3.2303117838879913	1.0573207326315317	3.0551862686435474	0.0022492078377602445	0.2660571221641519	CHURC1-FNTB readthrough [Source:HGNC Symbol;Acc:HGNC:42960]	protein_coding	14	64914485	65061803	44.95
USP43_normoxia_vs_Control_normoxia	ENSG00000125450	NUP85	3363.4495130870437	3611.3708139123205	3443.4357170909075	3469.4998478052994	3235.8851882549397	3340.7441215204267	3469.200566511552	3166.684698896721	3246.5948219896172	3186.003863732161	3430.9620595005026	3390.9945199779736	3625.259110675911	3387.8352445651935	3412.6075884198885	3553.1319363264597	3225.716137877143	3211.5532322915246	3134.6117662182423	-0.13325922627841819	0.04373688566282487	-3.046838481041754	0.002312619408024737	0.27131575071359065	nucleoporin 85 [Source:HGNC Symbol;Acc:HGNC:8734]	protein_coding	17	75205659	75235758	48.14
USP43_normoxia_vs_Control_normoxia	ENSG00000172590	MRPL52	1051.1086119989661	846.183369042473	929.5110720130499	996.3997097054088	1052.0956935062477	1093.9849778830785	996.9651369600143	1082.8053483016738	1113.9013183377938	1083.7236154924424	993.5313873784256	1024.4410143589892	1073.0285363428072	1172.4826482948524	1168.3633039023387	1195.7272137241764	1048.6691941135557	1114.8556979194198	933.2857787046415	0.24023700800874426	0.07911645329106093	3.036498705584515	0.00239343136374552	0.2785136838153628	mitochondrial ribosomal protein L52 [Source:HGNC Symbol;Acc:HGNC:16655]	protein_coding	14	22829879	22835037	47.12
USP43_normoxia_vs_Control_normoxia	ENSG00000099968	BCL2L13	1996.5224787253587	1752.7166010285587	1763.894158041438	2016.2770390876321	1853.4133488987038	1891.4578923370816	1717.8842208383799	2292.63566927478	2172.6630832693672	2074.1529717428944	1919.232633871758	1858.4215091908195	1716.148449384084	2219.076257319353	2485.593485489547	2056.3071654281216	2073.8653887727314	2048.456664677965	2025.208078403242	0.24090613694876853	0.07946502182106183	3.0315997079977834	0.0024326156359599058	0.2807905451410817	BCL2 like 13 [Source:HGNC Symbol;Acc:HGNC:17164]	protein_coding	22	17628855	17730855	42.8
USP43_normoxia_vs_Control_normoxia	ENSG00000101745	ANKRD12	336.0314996241623	321.0419167650152	328.98705088280906	531.0571131884074	494.23337105762	338.1316095189818	550.3977520074641	193.19647265238902	221.3847432153459	232.97153376401073	257.28568643125897	356.20578235271904	393.61727496935663	147.02989754243853	317.62562305890503	332.7186818280279	236.54661231593164	360.79157010490775	435.3443015793321	-0.8693304431356847	0.2875470760488523	-3.023263025592343	0.002500647934809335	0.28406169754703187	ankyrin repeat domain 12 [Source:HGNC Symbol;Acc:HGNC:29135]	protein_coding	18	9136228	9285985	37.33
USP43_normoxia_vs_Control_normoxia	ENSG00000167703	SLC43A2	928.5950404600414	1054.3041417089016	1253.23031750839	1098.4334811774663	1028.6604033739984	917.7699291364293	964.0226798937923	970.0281961361975	900.4768261775334	965.6059474701442	917.4530405614641	963.5088298696677	910.6897404599649	968.792310641438	870.2859435126126	851.7610743043258	734.6497831213176	716.0501955950352	628.9878876320662	-0.2587871310028269	0.08558465497152601	-3.023756198922871	0.0024965754055844185	0.28406169754703187	solute carrier family 43 member 2 [Source:HGNC Symbol;Acc:HGNC:23087]	protein_coding	17	1569268	1628886	54.63
USP43_normoxia_vs_Control_normoxia	ENSG00000008282	SYPL1	3851.5979325763055	3750.1422154189195	3709.0343549329164	3475.3377613765015	3649.5496273095005	3959.835081807416	3571.7400443737674	4057.365199399402	4034.1907886728313	3994.9912475321153	3850.6738461870077	3851.3425691576417	3830.5230812063865	3808.1025519312498	3758.397002641027	3848.7229664696515	4108.335695748471	3889.4633794606148	4181.015372748081	0.14625441098909844	0.04862756055604867	3.0076444163906593	0.0026328099703289143	0.28656449019412794	synaptophysin like 1 [Source:HGNC Symbol;Acc:HGNC:11507]	protein_coding	7	106090505	106112589	38.19
USP43_normoxia_vs_Control_normoxia	ENSG00000101608	MYL12A	5674.447551103208	5376.633472174217	5103.446337394979	5086.716649737163	5325.098664706677	4990.03697282052	4766.414602960024	5839.186532943671	5676.236874942813	5834.860761189235	5935.081970074589	5992.786102370037	5891.480022086918	6221.366090439421	5630.335444618873	6268.767739550009	6227.738453292489	6075.798088972701	5898.0711395834005	0.1569582492680083	0.0520491128466719	3.0155797223745466	0.002564885022629907	0.28656449019412794	myosin light chain 12A [Source:HGNC Symbol;Acc:HGNC:16701]	protein_coding	18	3247481	3256236	38.81
USP43_normoxia_vs_Control_normoxia	ENSG00000102931	ARL2BP	1830.3383113711536	1809.5517134996478	1809.7542546312404	1720.991961130411	1929.401531128561	1918.0136433577266	1786.8360310338253	2130.558267581388	2034.0682088026986	1942.5637462452141	1722.4607085105424	1602.03850033651	1597.4225097175063	2051.5136728351854	1798.2973329798874	2021.7756688595305	1763.652408444385	1654.593257108109	1652.5961884783956	0.19650581334881667	0.06541043094416857	3.0041968920300386	0.002662829399554183	0.28656449019412794	ADP ribosylation factor like GTPase 2 binding protein [Source:HGNC Symbol;Acc:HGNC:17146]	protein_coding	16	57245259	57253635	44.84
USP43_normoxia_vs_Control_normoxia	ENSG00000108515	ENO3	2378.4615252774856	2245.2066223285997	2225.0652978538596	2296.8732294947417	2652.9611683171975	2441.9313186423983	2917.658953215455	1787.8899552113812	1910.7295836628964	2075.228104836582	2186.913717333875	2141.9544603645295	2296.1847983265543	2976.32599864838	3401.1212921998945	3293.658256645857	1898.9286085411472	2083.060356961924	1980.6157324094702	-0.23131007037435294	0.07684328018258434	-3.010153520577805	0.0026111567252905844	0.28656449019412794	enolase 3 [Source:HGNC Symbol;Acc:HGNC:3354]	protein_coding	17	4948092	4957131	58.22
USP43_normoxia_vs_Control_normoxia	ENSG00000112877	CEP72	436.00071439325956	473.82336751468245	464.2937254744919	531.4178911741477	479.6474350977965	386.2190577778452	509.8555282645897	412.3437568375216	352.3999713841293	368.0297520953523	377.61697457310925	397.2475975281139	359.2495947469037	487.9966366285794	492.0102562344191	525.7556827554452	349.38405535432264	446.839341167365	433.88223446985756	-0.37454496638295875	0.12460408497150464	-3.005880316593251	0.0026481320596727	0.28656449019412794	centrosomal protein 72 [Source:HGNC Symbol;Acc:HGNC:25547]	protein_coding	5	612340	667168	53.78
USP43_normoxia_vs_Control_normoxia	ENSG00000171223	JUNB	2101.1090916596268	1546.0772159825924	1464.461857762764	1402.6043817600778	1679.8526793878461	1528.0116822662803	1530.8591836096168	1662.218796245282	1648.0424586873428	1681.7643978915569	2971.225094562172	2943.4964061941087	3063.144222959931	2180.301126605993	2158.047975902622	2287.628367703794	2833.8750049904966	2682.4620893522197	2555.8907080085814	0.17987131499900816	0.059747811995342064	3.010508820189615	0.0026081037298432965	0.28656449019412794	JunB proto-oncogene, AP-1 transcription factor subunit [Source:HGNC Symbol;Acc:HGNC:6205]	protein_coding	19	12791486	12793315	64.86
USP43_normoxia_vs_Control_normoxia	ENSG00000174231	PRPF8	16584.059977156598	16921.147845271633	18465.19146235113	17625.149334848345	17561.353335739634	17653.36744371562	17407.21302147511	15500.750979482798	16099.292762285315	15031.391339996138	17143.869456035118	18277.315205516436	17844.349363455294	15056.34201663451	15300.40957587728	17504.721880241734	14038.429717680849	15287.655810887754	15795.12903732405	-0.1849793702247459	0.06151795552512698	-3.0069167391167793	0.0026391203650721626	0.28656449019412794	pre-mRNA processing factor 8 [Source:HGNC Symbol;Acc:HGNC:17340]	protein_coding	17	1650629	1684867	48.87
USP43_normoxia_vs_Control_normoxia	ENSG00000015532	XYLT2	636.1629124226241	715.5926906439568	594.89630042733	744.4823429157232	673.6990883519738	661.0603582194225	692.2270428282332	509.4612237559449	577.522548049779	592.633167838951	647.8144087021843	705.715376766173	694.7420927531373	621.3670392955236	574.6608186457081	694.1632323389335	612.2977482996481	567.8862640691428	570.7106797054696	-0.30117867338601195	0.1005771124629935	-2.994505071885297	0.0027489048558556424	0.2876203647540562	xylosyltransferase 2 [Source:HGNC Symbol;Acc:HGNC:15517]	protein_coding	17	50346126	50363138	56.47
USP43_normoxia_vs_Control_normoxia	ENSG00000105971	CAV2	1691.8128724995997	1150.8099538316326	1245.8487988348154	1141.0131040721315	1634.4481196114816	1432.9372806123315	1414.4803524012052	1664.2943693017246	1452.0703984493439	1340.9274492042132	2324.3335522135053	2143.443388596809	2060.704297122961	1863.7329147981914	1746.6226084344037	1368.6197840950401	2341.6906334715345	2167.6648715859706	1958.9898283555012	0.3364011274224164	0.11236599235396466	2.9937983937588304	0.0027552793950747357	0.2876203647540562	caveolin 2 [Source:HGNC Symbol;Acc:HGNC:1528]	protein_coding	7	116287380	116508541	37.86
USP43_normoxia_vs_Control_normoxia	ENSG00000111860	CEP85L	69.54199716158439	83.56421786685925	129.26184456750573	74.09803474608219	61.76669691250048	75.9129686747963	64.17805894572788	59.43750200580399	61.592815159745086	29.157218549811567	73.55263798377524	57.51711403259744	64.91214480489177	82.29351355261218	56.27477743686396	89.88404087120524	70.1860186293995	53.36474987415684	64.8015942941844	-0.9176641358721012	0.30606688729470566	-2.9982470301940922	0.002715374775808194	0.2876203647540562	centrosomal protein 85 like [Source:HGNC Symbol;Acc:HGNC:21638]	protein_coding	6	118460772	118710075	38.17
USP43_normoxia_vs_Control_normoxia	ENSG00000124588	NQO2	2354.383612394791	2122.968383088555	2290.94460060925	2009.799419455266	2658.4770897144913	2319.667054243091	2210.725456925057	2566.158648109626	2569.804790636065	2407.0966108025973	2100.8011250818377	2259.9088000633815	2159.9408311564853	2838.5147739465865	2611.505858495698	2551.1239787730406	2391.9175852761787	2215.7014158212096	2093.8486009078215	0.23383883818761364	0.07821680707906756	2.9896239302025123	0.00279321111582574	0.2876203647540562	N-ribosyldihydronicotinamide:quinone reductase 2 [Source:HGNC Symbol;Acc:HGNC:7856]	protein_coding	6	2987987	3019755	46.72
USP43_normoxia_vs_Control_normoxia	ENSG00000142089	IFITM3	5699.263895732962	5320.818268091179	5049.8902083889725	5018.084176401511	5004.525127415878	4677.666139762948	4805.058516007275	6005.07424020182	5761.951498510021	5707.064130153821	6087.873126373349	6206.340935758807	6785.93305592635	5719.669467070044	5079.43001278911	5890.580837188455	6760.570257030599	6386.793428813725	6319.426697309439	0.18400151266917297	0.06139496907225455	2.9970128733614176	0.002726391998852158	0.2876203647540562	interferon induced transmembrane protein 3 [Source:HGNC Symbol;Acc:HGNC:5414]	protein_coding	11	319676	329475	52.94
USP43_normoxia_vs_Control_normoxia	ENSG00000177469	CAVIN1	10620.82659611356	9796.128555649104	9704.607653812905	9612.04956129678	10199.406041363261	10686.75947148798	9903.776141581286	8914.454244033299	9171.722032312504	8492.328390625657	11828.439685044164	12154.793525829973	12599.258445735784	11103.690199851288	11272.69088030612	11704.584834896925	11468.477883036543	11584.833373596515	10976.877809583997	-0.131288138493336	0.043899876811799916	-2.9906265809394452	0.0027840571522159754	0.2876203647540562	caveolae associated protein 1 [Source:HGNC Symbol;Acc:HGNC:9688]	protein_coding	17	42402449	42423256	52.49
USP43_normoxia_vs_Control_normoxia	ENSG00000104522	GFUS	2227.1288340189826	2044.5430235559986	2011.6151379361625	2111.7221392591996	2163.393084508957	2025.5365864887253	2103.766187719667	2390.7800527103527	2337.386076054696	2284.6049899254285	2372.318175970911	2169.692348419439	2121.5536505120244	2455.9242885006524	2402.1152724568465	2193.063445483856	2406.9290286455093	2320.601439956647	2172.7740842366143	0.18492841698949034	0.06194979034732437	2.9851338632896187	0.002834542488933763	0.2897914760293496	GDP-L-fucose synthase [Source:HGNC Symbol;Acc:HGNC:12390]	protein_coding	8	143612618	143618048	65.11
USP43_normoxia_vs_Control_normoxia	ENSG00000064195	DLX3	74.68305314014431	119.97355265623611	84.93371226788732	113.38288540061632	90.19111602643129	74.14093366850526	91.51307673250155	70.89247204852327	62.86691212804882	65.10499504394024	56.974629029664655	60.67028881882184	63.422904180929095	55.21291971488128	84.41762300351937	103.71386974788585	41.96544706370576	52.05753878340315	52.86008020709639	-0.6792902906945121	0.22804094047151302	-2.9788084950446403	0.0028937157210845764	0.29331507733906353	distal-less homeobox 3 [Source:HGNC Symbol;Acc:HGNC:2916]	protein_coding	17	49990005	49995224	57.41
USP43_normoxia_vs_Control_normoxia	ENSG00000092621	PHGDH	13571.847644384212	11413.215547722612	11818.488067210994	11604.057758559218	11916.284073756826	11272.11917918135	11258.102958239831	12841.679910500308	12739.16827035895	13117.454599782388	14875.804945285861	15284.317375024628	15755.970940531035	14926.917648679178	16355.693886880896	16711.13327002978	14586.230889424123	14542.920902917285	13273.697374830545	0.1517720414767283	0.050980012280412684	2.9770891509777346	0.0029099937806292895	0.29331507733906353	phosphoglycerate dehydrogenase [Source:HGNC Symbol;Acc:HGNC:8923]	protein_coding	1	119648411	119744218	43.78
USP43_normoxia_vs_Control_normoxia	ENSG00000170043	TRAPPC1	1306.9641715890116	1296.0666932686015	1278.0193463384119	1292.617175573057	1433.209596218903	1325.3796993636226	1320.862595446472	1096.2972929432358	1174.5202417758483	1117.148535252772	1349.215814482705	1482.9996678170412	1471.6056649276238	1386.6005508503476	1463.5916184857683	1467.407685237358	1120.9388304385488	1255.5104666297864	1193.3636135521058	-0.19331429318655705	0.0650505177399574	-2.9717564118296536	0.0029610150606482837	0.29570391623515047	trafficking protein particle complex subunit 1 [Source:HGNC Symbol;Acc:HGNC:19894]	protein_coding	17	7930345	7932123	57.62
USP43_normoxia_vs_Control_normoxia	ENSG00000257524		25.47267434056645	143.7370616948895	25.100504022114297	102.05147068596773	6.655835701035114	5.47151403430373	24.57612864072637	12.618556957754022	25.66722175139047	4.507636473253264	3.944957716635531	18.9782224655768	5.650747905148035	0	13.783108201871526	24.954933047892943	4.068224620715128	12.431918137278569	24.310096073643088	-2.6651123339427287	0.8972511755612314	-2.9703079879228897	0.002975013200437481	0.29570391623515047	novel protein	protein_coding	9	127867850	127906022	55.02
USP43_normoxia_vs_Control_normoxia	ENSG00000170175	CHRNB1	117.04164553448634	112.81599705025961	134.47571035842708	120.33334024583527	156.2394819480124	153.38391881553682	126.95199960733329	80.54555138833456	80.78470446072974	97.14998813161799	109.51243219087449	102.69825294368977	131.3847196251408	141.50880943375364	153.7510091612882	146.4990631097124	89.00813941896205	85.89920792971876	83.80729380152707	-0.5096299419809902	0.17218751919108508	-2.9597379901584415	0.0030790078157368833	0.30392992321822077	cholinergic receptor nicotinic beta 1 subunit [Source:HGNC Symbol;Acc:HGNC:1961]	protein_coding	17	7445061	7457710	51.91
USP43_normoxia_vs_Control_normoxia	ENSG00000197530	MIB2	431.4154178265353	496.31906322589055	438.114342369643	489.13700482896695	412.94816136741434	345.49398967111176	428.64807621522607	344.63301844667967	368.60379033565357	422.41932504648213	541.2520950406282	494.93379802557195	517.0543492277096	321.842794277397	339.01096087647954	334.7201836217005	443.54860506979196	490.3603180378416	536.4376451934475	-0.3357155405622015	0.11359838436159474	-2.9552844650817054	0.003123808792070639	0.30478513211000524	MIB E3 ubiquitin protein ligase 2 [Source:HGNC Symbol;Acc:HGNC:30577]	protein_coding	1	1615454	1630605	66.39
USP43_normoxia_vs_Control_normoxia	ENSG00000198840	MT-ND3	10330.200953095034	5330.185475258722	4324.266127234769	4057.740886928137	4852.127073130223	5249.287032035574	5367.964876148689	6267.3881899729195	6022.333264747889	6064.1992395052375	18621.74770030886	16390.721422820865	14995.40264283417	17777.57996082865	11608.852702957662	15722.0832690601	17171.11838584417	14178.696999459493	11941.92190663449	0.4210040781607802	0.14248874482810098	2.9546479525009595	0.0031302602124062577	0.30478513211000524	mitochondrially encoded NADH:ubiquinone oxidoreductase core subunit 3 [Source:HGNC Symbol;Acc:HGNC:7458]	protein_coding	MT	10059	10404	40.17
USP43_normoxia_vs_Control_normoxia	ENSG00000113300	CNOT6	1523.733724387778	1949.698477999291	1823.555396345518	1943.571434176461	1451.4796053014984	1524.3577656867305	1450.9529929527266	1524.6956866122475	1668.3009872180712	1650.088161481304	1405.9760726918037	1433.689997093165	1280.0588958889127	1269.7528174191323	1359.8432824764861	1115.4766375482568	1376.87989554159	1583.212710500679	1615.6162220461322	-0.24189341754009522	0.08195167111086363	-2.951659365345504	0.0031607139668630396	0.3056709392412884	CCR4-NOT transcription complex subunit 6 [Source:HGNC Symbol;Acc:HGNC:14099]	protein_coding	5	180494379	180578358	42.09
USP43_normoxia_vs_Control_normoxia	ENSG00000108784	NAGLU	1049.2692768263091	1117.604918183111	1039.950526551002	1050.2404076732992	941.767140180561	979.3122049544388	993.1139374750048	900.3879217091182	891.7403303309508	1003.207226852773	1191.2209232596058	1151.0849863189856	1170.0117898584506	1082.020112448205	1144.9828934314257	1204.5257207857674	986.6174279952985	1057.5757130175268	981.4828018480415	-0.20011381068361025	0.06822586431254654	-2.9331077400042536	0.003355874145884946	0.31816842951055646	N-acetyl-alpha-glucosaminidase [Source:HGNC Symbol;Acc:HGNC:7632]	protein_coding	17	42536241	42544449	56.84
USP43_normoxia_vs_Control_normoxia	ENSG00000136869	TLR4	8.664994144239357	9.807901751751032	40.53722882554286	10.208505545238515	2.1084335097433584	6.908132255824262	4.371490564054755	2.769558664731696	1.701849502329272	1.5660007489511345	9.614427167729762	4.806974514530938	7.9927206930580965	14.469539760127528	8.59845226002745	0.4525166169542845	6.120545585078498	13.528262573480685	10.407354057154297	-2.9337191863283416	0.998887604063171	-2.936986277930434	0.0033141876812885856	0.31816842951055646	toll like receptor 4 [Source:HGNC Symbol;Acc:HGNC:11850]	protein_coding	9	117704175	117724735	38.47
USP43_normoxia_vs_Control_normoxia	ENSG00000143641	GALNT2	20727.908407202773	16596.332181731712	16914.39908816883	16654.025448408	18463.618896730746	17536.324497304544	17496.09788129818	18241.87663311155	17923.508328320382	17778.131557690183	25659.001652563995	25377.178812848382	24244.855790524274	22324.992960777054	22793.050111565004	22299.499243166032	25076.13874048754	24156.431552747028	23566.887952206496	0.1050775604714124	0.035825503809046526	2.933037900359648	0.003356629138272481	0.31816842951055646	polypeptide N-acetylgalactosaminyltransferase 2 [Source:HGNC Symbol;Acc:HGNC:4124]	protein_coding	1	230057990	230282122	45.94
USP43_normoxia_vs_Control_normoxia	ENSG00000147251	DOCK11	141.2025717968727	175.89133360999062	170.18037204239823	184.65066717010887	124.09780635708883	159.45434090326972	177.53141955551425	121.76588095293063	125.55100769621886	114.33463843023684	147.31024737834485	161.5668118946702	112.87215692077157	96.86507593996895	147.21549144723048	136.15854211479402	112.1729179612045	134.57373241149483	139.45384955747232	-0.5560341219828759	0.19010753607810488	-2.9248399798019142	0.003446333915239795	0.3245222192685999	dedicator of cytokinesis 11 [Source:HGNC Symbol;Acc:HGNC:23483]	protein_coding	X	118495815	118686163	39.7
USP43_normoxia_vs_Control_normoxia	ENSG00000139842	CUL4A	12163.036772028456	10491.287167281545	10658.385390234005	10592.297995331088	13446.801826065754	13781.234964900685	13139.754200987974	12009.515874266615	11402.543076336187	11470.569347527371	12059.93284601903	11983.620878103948	10842.905835024447	13525.26352202863	12623.4347602531	12651.799900309717	12961.68864522048	12465.797131623256	12827.828534998383	0.13655544612591303	0.046815991972998176	2.916854697956062	0.0035358044566992245	0.33077104044925487	cullin 4A [Source:HGNC Symbol;Acc:HGNC:2554]	protein_coding	13	113208193	113267108	45.97
USP43_normoxia_vs_Control_normoxia	ENSG00000166133	RPUSD2	846.1013193622032	788.4955417258926	795.8225192037688	785.5936769891313	761.7565641526489	878.94087070614	824.1882086446803	902.5297916596442	1017.8767332691756	988.2699631229474	853.1968559662746	818.8552328303934	742.5829855039194	802.0477550706868	1004.5775034290164	908.0120077689602	887.7582461886444	741.7764910540665	727.5428012336661	0.29267779150122986	0.10051906007311251	2.911664626473335	0.0035950840498009456	0.3341327143168892	RNA pseudouridine synthase domain containing 2 [Source:HGNC Symbol;Acc:HGNC:24180]	protein_coding	15	40569299	40574949	48.66
USP43_normoxia_vs_Control_normoxia	ENSG00000135480	KRT7	7039.208006442793	6916.04521550859	7035.7007251723535	6782.770723097679	7988.922661806036	7480.786025195535	7218.595439417798	6040.013327202955	6107.12631846106	6449.91683119069	6776.729924481667	6450.339632557126	6714.3717253152945	9246.847832192587	9558.125515219841	10093.77885552712	5615.6910866642365	5114.234127628819	5115.748149330878	-0.15702341513664386	0.053996288939697226	-2.9080408713274126	0.0036370080023384516	0.33452545902334496	keratin 7 [Source:HGNC Symbol;Acc:HGNC:6445]	protein_coding	12	52232520	52252186	54.34
USP43_normoxia_vs_Control_normoxia	ENSG00000184857	TMEM186	585.016027939398	619.6325291885819	637.8133755624916	572.7899639644414	562.8560155435412	575.9720344447306	580.2194048105363	490.8880163341453	529.2130157560999	534.0188456318631	636.8626530941298	607.365909600419	658.9137007089573	584.1048934147776	609.3556758880695	592.7496461124674	546.9142606949056	616.7704889766075	573.848073182399	-0.2360239067707877	0.08118420305342194	-2.907263949065017	0.0036460540493007624	0.33452545902334496	transmembrane protein 186 [Source:HGNC Symbol;Acc:HGNC:24530]	protein_coding	16	8780384	8797642	47.7
USP43_normoxia_vs_Control_normoxia	ENSG00000151779	NBAS	1115.3102478481578	952.5398061849986	973.4225183510995	1018.606258380358	1056.1722378457735	1193.1821589516105	1078.5899342968835	1156.9370622600022	1338.4662490584992	1091.083146141518	1099.1781700954914	1372.5465933442401	1315.6559472473896	928.8154629131932	912.2734535154273	948.9968600182219	1175.0688085899596	1156.9421848755724	1307.1076091966008	0.280373897491953	0.09664637432844356	2.901028615301479	0.0037193991173297297	0.33908127112318737	NBAS subunit of NRZ tethering complex [Source:HGNC Symbol;Acc:HGNC:15625]	protein_coding	2	15166916	15561340	38.12
USP43_normoxia_vs_Control_normoxia	ENSG00000091986	CCDC80	102.36696241317613	145.01568299275996	114.70602726115668	112.41096402353024	87.8613964151174	82.15660360385229	108.93109348819355	58.56807196423201	64.39905641051517	76.27215681583202	99.48501443394386	140.16770452322226	152.9386714031899	91.65073062215113	32.00060245813849	96.30547710894977	109.29767176493208	129.26094947456514	141.17744867288843	-0.9031755284946378	0.3127931753409979	-2.887452795317617	0.003883748773856574	0.34109307965435126	coiled-coil domain containing 80 [Source:HGNC Symbol;Acc:HGNC:30649]	protein_coding	3	112596797	112649530	40.28
USP43_normoxia_vs_Control_normoxia	ENSG00000112715	VEGFA	2093.332593491518	1258.080822206775	1082.9437463846832	1212.1135595092599	1121.653833271037	1198.2086582639022	1176.7407164262252	1381.109865175952	1265.5662513508132	1433.542054018119	3786.0974687783005	3573.43113944515	3580.1899709226254	1830.3860053174312	1957.7289794911537	1900.6115692077212	3448.751515902731	3311.497789404263	3161.3327377711794	0.19834641974746844	0.06866221528566084	2.8887273578673827	0.0038680428917367954	0.34109307965435126	vascular endothelial growth factor A [Source:HGNC Symbol;Acc:HGNC:12680]	protein_coding	6	43770184	43786487	56.4
USP43_normoxia_vs_Control_normoxia	ENSG00000149257	SERPINH1	13911.976500668372	13141.592072724992	12411.97253437808	13261.546465949355	12474.60894164374	11902.521122457081	12285.226935375282	14234.25240691481	13774.078235675539	14128.148407174434	16042.869206636371	15355.267579612435	15507.176320745884	13999.196975769319	13582.558186352822	14147.126386779235	15395.583178460314	14440.756375395733	14331.095679985268	0.11817191433264554	0.04082625287820002	2.8945079697908245	0.003797532692806245	0.34109307965435126	serpin family H member 1 [Source:HGNC Symbol;Acc:HGNC:1546]	protein_coding	11	75562056	75572783	55.42
USP43_normoxia_vs_Control_normoxia	ENSG00000173653	RCE1	783.0792766793975	791.058547158881	750.8051060733756	668.2208916160929	754.1040065741835	729.6377980209669	730.5896778110855	827.3251069893392	837.8975667492424	899.0689730374294	770.3472515852282	760.3172362941192	778.4455319908291	784.3565598961231	809.5157098656857	753.3618900248492	834.3361149370235	835.0907878042178	780.9482238004821	0.21733111720901477	0.07536910729744807	2.8835570036846305	0.0039321147308717915	0.34109307965435126	Ras converting CAAX endopeptidase 1 [Source:HGNC Symbol;Acc:HGNC:13721]	protein_coding	11	66842835	66846552	60.49
USP43_normoxia_vs_Control_normoxia	ENSG00000187240	DYNC2H1	1097.205286395321	802.7741819558481	989.224864574893	881.0414585269943	1140.9415980843007	1092.1398411094024	1328.4368161652715	1289.8511190304166	1239.0375958656784	1000.0649327894681	1175.162954428937	1441.8806189814923	1452.4116639311278	828.2927370770926	1041.709426309598	997.6441344401145	912.9354720045338	1211.3280074876411	924.8177323529709	0.40143680494745404	0.13906019787944016	2.886784364390768	0.003892008694684332	0.34109307965435126	dynein cytoplasmic 2 heavy chain 1 [Source:HGNC Symbol;Acc:HGNC:2962]	protein_coding	11	103109410	103479863	35.1
USP43_normoxia_vs_Control_normoxia	ENSG00000197238	H4C11	20.12471164596873	0	0	0	21.432749536378783	0	24.207372573719855	33.505233471522544	0	32.80426495448421	54.71414880451667	18.57753171480453	47.408742962087516	0	35.60478659721949	38.144607537659446	26.90295538601083	0	28.942416089033262	6.847298765793444	2.373333401481655	2.885097711732673	0.003912921942952163	0.34109307965435126	H4 clustered histone 11 [Source:HGNC Symbol;Acc:HGNC:4785]	protein_coding	6	27824092	27824480	61.7
USP43_normoxia_vs_Control_normoxia	ENSG00000255641		14.178573525298932	0	0	2.30398792852833	19.02841974328369	15.639046668450893	25.004634341975542	11.888190404490349	8.986813350205502	8.324962574529772	14.563415117208622	9.989620698472764	38.82106634185518	15.123752677321361	10.121859289488429	0	12.196224959097146	13.685480980367636	49.53684838010556	3.3785677422361466	1.168253267218259	2.8919822756249527	0.0038281954303799612	0.34109307965435126	novel protein	protein_coding	12	10412312	10436001	33.66
USP43_normoxia_vs_Control_normoxia	ENSG00000280077		23.466996009977	32.55482512985047	20.902831514073366	24.792741089946897	19.047091661287347	21.919651256268423	28.886112888670354	11.312641073780084	14.594345654927519	9.312552128560364	26.257199772825185	21.141662672383582	36.23582066167001	28.464505668298756	24.0773770941429	32.75751203226551	19.605075269588454	27.51878722492075	23.025195386126008	-1.1648599710464378	0.403665143381181	-2.8857085882851683	0.0039053357643303514	0.34109307965435126	TEC	TEC	9	41012231	41014133	33.16
USP43_normoxia_vs_Control_normoxia	ENSG00000104368	PLAT	81.35496633223302	57.04478357382861	69.91959309313998	63.63003451808772	77.96107992958414	93.32973266666055	80.75155281825862	105.57086050496986	107.83601815905739	81.6852391878207	56.443214614555934	76.79997329293687	63.752818119027964	121.054452438137	111.19582244241614	133.6027871771469	46.506377889997225	51.24485326271844	66.06020029185036	0.6289218919076112	0.21839424399198568	2.879754889193373	0.003979844494845643	0.3414812444515739	plasminogen activator, tissue type [Source:HGNC Symbol;Acc:HGNC:9051]	protein_coding	8	42174718	42207709	48.7
USP43_normoxia_vs_Control_normoxia	ENSG00000214274	ANG	44.389770579143196	9.115946827599616	17.624757543453637	14.559994675682594	23.971885350061267	21.861370502383565	23.368019007023438	27.821797078067657	18.183083558015937	41.981972885970926	78.19556106711094	101.50323640048963	95.55893124586531	48.29559339021309	34.323630801887425	30.71531506314191	69.89757716178896	80.6174709842397	61.41972688158196	1.05432728235837	0.3661619383848847	2.8794016303522305	0.003984305723706619	0.3414812444515739	angiogenin [Source:HGNC Symbol;Acc:HGNC:483]	protein_coding	14	20684177	20698971	43.52
USP43_normoxia_vs_Control_normoxia	ENSG00000216937	CCDC7	41.69660033566331	17.35988665484762	30.007328507083667	28.176326724895343	53.47287674626036	62.65531122027853	39.201647294895935	72.32706210880207	67.07053779425324	44.485391806908844	31.469743771319727	75.46926867080978	23.989073904077777	24.295151530092536	39.16987479892757	25.758151764733555	24.019877779863126	52.84160443550688	38.769690528383045	1.275196887777386	0.44351896957478	2.8751800379586245	0.004037971766998327	0.3440207732205182	coiled-coil domain containing 7 [Source:HGNC Symbol;Acc:HGNC:26533]	protein_coding	10	32446140	32882874	37.33
USP43_normoxia_vs_Control_normoxia	ENSG00000269713	NBPF9	956.0029437674774	1285.696233373229	1525.4968418440983	1624.1730759298787	993.5982754933875	1027.6301182472926	1753.9675049032862	740.3361477890379	1254.311238155563	900.6982638215759	496.6517833561261	645.4982023087662	690.6972365901838	712.4797749625293	570.4145865362337	681.7010923763049	623.4685687219817	769.841175311951	911.3928680931675	-0.6188195318746174	0.21540097694748012	-2.872872447674647	0.004067583063523683	0.34449299637996733	NBPF member 9 [Source:HGNC Symbol;Acc:HGNC:31991]	protein_coding	1	149052186	149103561	43.43
USP43_normoxia_vs_Control_normoxia	ENSG00000105289	TJP3	361.9573760277122	398.6510835512254	357.9372051010147	311.9714884963131	294.6003758310888	215.49778658554422	288.83158855295386	227.55499826133098	197.19380480991194	294.1380083959902	491.7875076352454	538.1886082247197	469.88226626460437	327.82987468965337	509.57146880872756	436.1367750908373	339.47382621580994	326.5472396857338	489.4388622981146	-0.5702901420725335	0.19911496598001083	-2.864124950455934	0.004181630241646409	0.34936461666036744	tight junction protein 3 [Source:HGNC Symbol;Acc:HGNC:11829]	protein_coding	19	3708362	3750813	53.76
USP43_normoxia_vs_Control_normoxia	ENSG00000198931	APRT	5163.729402890386	4777.470325751595	4547.392907189256	4531.568190094426	4452.425257174803	4393.222429278454	4232.80685154285	5290.227827295695	5096.541401243582	4939.956633116388	5926.870554921552	5764.85518685102	5872.729621236008	5546.539755645406	5268.870223095462	5517.614681628478	5903.574429264635	5676.226630127356	5208.236346569977	0.14657035754386916	0.0511971403651452	2.8628621930543146	0.0041983311720522045	0.34936461666036744	adenine phosphoribosyltransferase [Source:HGNC Symbol;Acc:HGNC:626]	protein_coding	16	88809339	88811937	64.29
USP43_normoxia_vs_Control_normoxia	ENSG00000242474	LINC03015	73.84340436043482	103.59351886383146	92.71429719901217	84.30607623760528	63.91789277307001	52.89963093647272	62.011190671224156	55.96454161788019	57.013928758898246	68.55878359679639	64.95337690080444	92.818564529503	79.77197773945699	59.48480486158059	60.675963901980275	70.50225458865873	75.64024224622857	83.37621855038729	100.97801451443627	-0.6283814921232079	0.21927001380756908	-2.8657885372081666	0.004159720044511749	0.34936461666036744	long intergenic non-protein coding RNA 3015 [Source:HGNC Symbol;Acc:HGNC:56143]	lncRNA	7	135853	149527	48.82
USP43_normoxia_vs_Control_normoxia	ENSG00000054277	OPN3	1459.2091856050108	1505.4508781296267	1424.4982009098342	1416.3915450381455	1264.1448710780305	1182.4966631500733	1090.2733058779465	1863.2770823085723	1752.626119452937	1690.2929000120412	1518.585401867454	1439.9840870477346	1242.5640195074193	1391.2919190293765	1200.5540909773056	1125.7690333612018	1875.2293541952795	1784.2355450906064	1498.1003238566107	0.28909034617337365	0.10105633556923108	2.860685028256594	0.004227267988961726	0.34967448464871853	opsin 3 [Source:HGNC Symbol;Acc:HGNC:14007]	protein_coding	1	241590102	241677376	39.62
USP43_normoxia_vs_Control_normoxia	ENSG00000068097	HEATR6	599.45661097829	668.4135690170515	799.5700048904565	686.2319529754466	561.8164916956155	660.36190785136	654.6609306840569	580.0349693655619	496.7410902156894	584.9780248101572	540.8577070186577	549.4836933501641	467.33973516152696	670.1959618253738	564.0891440100597	683.2773081430049	481.3652232761327	641.8961009362987	498.90518238260444	-0.3693825693143353	0.12921875901403124	-2.858583166506233	0.004255375452905932	0.34967448464871853	HEAT repeat containing 6 [Source:HGNC Symbol;Acc:HGNC:24076]	protein_coding	17	60041008	60078922	40.88
USP43_normoxia_vs_Control_normoxia	ENSG00000161682	FAM171A2	210.9126620062074	278.71998513241016	234.16899758715553	218.90046295661395	253.57922357334354	188.0495834468673	203.86836530654634	181.5782709666654	180.32878892569715	180.90577208377982	207.5429495217054	271.6513244473568	245.84544486132341	195.2931940011779	217.55162988759216	221.42749770791457	164.70209486580092	168.6560220989905	183.65830874079242	-0.4258866839335809	0.14916238896252115	-2.855188140226087	0.004301134112266884	0.34967448464871853	family with sequence similarity 171 member A2 [Source:HGNC Symbol;Acc:HGNC:30480]	protein_coding	17	44353215	44363853	60.58
USP43_normoxia_vs_Control_normoxia	ENSG00000163481	RNF25	582.9095780366879	733.9410057368951	570.6741247999965	632.1757004833006	508.49274485697765	570.0217273751844	560.0386223884547	463.6264289347385	575.0284904341974	485.07589783617175	564.6958684490613	495.6399799732535	624.9402506324616	710.471575135296	682.759327111289	747.550681759989	589.0698164293256	500.60069633151903	477.5694659922695	-0.3507974131524767	0.12292518814757816	-2.8537472135598922	0.004320689642255768	0.34967448464871853	ring finger protein 25 [Source:HGNC Symbol;Acc:HGNC:14662]	protein_coding	2	218663892	218672002	49.28
USP43_normoxia_vs_Control_normoxia	ENSG00000173818	ENDOV	359.2377972936199	315.4484597122957	411.72406078072726	286.4948806275783	358.3817065455631	294.44389516595254	330.1614660946084	273.1635239465171	256.86284813965176	230.39063579614935	409.6592058550646	420.0552918446557	431.04197757192713	400.8195583975398	450.41198540781437	390.8400691700096	386.44372418028553	446.1238783433253	373.81318370549303	-0.39545986487818624	0.13858820454004692	-2.853488622575472	0.004324207628227708	0.34967448464871853	endonuclease V [Source:HGNC Symbol;Acc:HGNC:26640]	protein_coding	17	80415165	80438086	56.47
USP43_normoxia_vs_Control_normoxia	ENSG00000070182	SPTB	25.344973177809756	49.29700951321742	42.150540796326595	44.0279217978745	21.763604472127874	20.233915936931435	21.717395933458366	21.091678267874002	16.67244127990418	14.387992133670167	18.627288576849647	31.138501070278043	15.167528465948973	33.96839067704073	22.63242385458329	25.239734895810614	5.6370487788310975	26.342266831343395	26.113833918505303	-1.3667965286013586	0.48054291764103013	-2.8442756690930318	0.004451251799794329	0.355926072684113	spectrin beta, erythrocytic [Source:HGNC Symbol;Acc:HGNC:11274]	protein_coding	14	64746283	64879907	48.21
USP43_normoxia_vs_Control_normoxia	ENSG00000105426	PTPRS	3355.5844236461767	3503.4553271856475	4542.186045007993	4213.017708118243	3535.7560526991356	3648.9760927334114	4204.239341818855	3012.0016486911736	3176.973221987787	3572.7416337808963	2627.5291802260444	2818.014235068781	3290.6374350173883	2594.197059587957	2967.213874326892	3043.1067049578155	2840.9908973569172	3247.711321249119	3561.771845817127	-0.32833445528082006	0.11539648879512437	-2.845272492335075	0.00443734451734333	0.355926072684113	protein tyrosine phosphatase receptor type S [Source:HGNC Symbol;Acc:HGNC:9681]	protein_coding	19	5158495	5340812	52.47
USP43_normoxia_vs_Control_normoxia	ENSG00000087842	PIR	1448.9620511295534	1429.171017475945	1382.7371203378991	1330.4150344754423	1356.5417125384472	1373.8696570862296	1194.4692271770082	1699.2815121561	1573.1582972533436	1553.2432605669114	1487.719762166039	1419.5549833989435	1386.0782793496098	1575.7013630045815	1495.0168596884785	1488.2450101457528	1536.0640083332382	1514.0654512479111	1285.9843639300807	0.22321883448854823	0.07859807098689683	2.8400039808325737	0.00451129708563356	0.3587233065926286	pirin [Source:HGNC Symbol;Acc:HGNC:30048]	protein_coding	X	15384799	15493564	38.99
USP43_normoxia_vs_Control_normoxia	ENSG00000091640	SPAG7	1229.524744014436	1293.9894450504228	1170.716283480931	1253.6657814963369	1225.971548953035	1141.0868339152166	1192.310894958988	1058.4366060790285	1131.4730440707397	989.6641130746887	1248.3184733658534	1285.339035245339	1473.0835469968708	1288.1938426641439	1427.0410779371177	1480.0805020685502	1164.9939166435884	1196.3262359009982	1110.7542103579988	-0.22749181445415445	0.08050340434465275	-2.8258657668713245	0.004715301938112407	0.36942488389591854	sperm associated antigen 7 [Source:HGNC Symbol;Acc:HGNC:11216]	protein_coding	17	4959226	4967817	51.59
USP43_normoxia_vs_Control_normoxia	ENSG00000105281	SLC1A5	9015.733798601988	8281.369353267613	8415.759879305173	8074.936602038198	8867.646285465935	8417.145915153857	8076.469169487847	9561.697701144145	9474.767008304496	8790.368932317819	9207.773233301967	9346.849127952273	9276.696926767961	11134.398657868633	10441.969654008184	11440.107981776868	8335.243539434834	7985.086152259077	7154.922254980916	0.16826098957194288	0.05962815786703452	2.8218377959478453	0.004774932126091311	0.36942488389591854	solute carrier family 1 member 5 [Source:HGNC Symbol;Acc:HGNC:10943]	protein_coding	19	46774883	46788594	54.4
USP43_normoxia_vs_Control_normoxia	ENSG00000108523	RNF167	3097.468777490589	3098.4277927748317	3091.3962206561255	2975.942132129101	3155.025896521065	3290.64202302273	3224.2467608225124	2803.709854175518	2721.7948380471807	2728.74603823763	3243.6647271992215	3103.6926708943615	3234.843773509671	3706.6674306347477	3383.5957838256313	3686.378189625414	2880.432508042685	2833.9834152460553	2591.2479394661277	-0.14942338191870502	0.05292300661594949	-2.8234106766276024	0.004751566414739474	0.36942488389591854	ring finger protein 167 [Source:HGNC Symbol;Acc:HGNC:24544]	protein_coding	17	4940008	4945222	52.54
USP43_normoxia_vs_Control_normoxia	ENSG00000185561	TLCD2	52.99270492763314	89.55216320348096	78.42065584637108	122.32452543377764	73.7166995276499	79.40902988558287	114.7022473452735	23.84786576000995	46.02641495201413	47.45314279997021	9.93176740551627	24.995484202671918	49.19601758963159	16.713640661920618	31.61704951621754	60.030091186784084	22.34797988051615	26.082779027022188	37.50113447298599	-1.325546406536311	0.468726453846097	-2.827974388173842	0.004684355404847401	0.36942488389591854	TLC domain containing 2 [Source:HGNC Symbol;Acc:HGNC:33522]	protein_coding	17	1702816	1710377	51.81
USP43_normoxia_vs_Control_normoxia	ENSG00000256591		158.3078734273228	214.99240736462195	195.27433272849314	174.74653943544317	193.47096425164602	166.97208828957915	135.6836814178372	161.98342369389832	68.62477545907846	124.60358271746232	202.67550803019898	128.97570391435102	148.92749355100736	167.5095208173552	168.45829376155083	170.32761720229553	126.95796804738443	145.01562671473732	154.34219429486973	-0.7027506504961928	0.24878542024717662	-2.824726022119731	0.0047321059925650374	0.36942488389591854	novel transcript	protein_coding	11	61429220	61485822	48.75
USP43_normoxia_vs_Control_normoxia	ENSG00000110583	NAA40	764.5625726268273	837.5059939627342	1009.2381717355772	875.6423685912084	737.3914380973827	729.2202411724832	688.2046109992727	588.7682069470792	707.6192408806279	850.7969946330668	841.6261188903146	705.304044974843	824.2665062524763	648.8323278290047	610.685231752426	573.4527122800812	846.9965937926414	906.3772855596369	780.1982189320357	-0.346446074841322	0.1229016108350683	-2.8188896181860974	0.004819008680564152	0.3708304905640576	N-alpha-acetyltransferase 40, NatD catalytic subunit [Source:HGNC Symbol;Acc:HGNC:25845]	protein_coding	11	63938959	63957319	50.29
USP43_normoxia_vs_Control_normoxia	ENSG00000108468	CBX1	3031.6391212425724	3023.036257993431	3287.7463743442904	3421.680410718562	3071.4433481088017	3238.9670337040384	3166.0119744221324	2782.729475294496	2859.2737995108246	3007.623661015505	2893.883705901775	2975.4764436089163	3250.810550854248	2766.0541715513314	2959.463850796305	2955.0842730672334	2893.621054862436	3077.8428568306977	2938.7549397812804	-0.1719917206923938	0.061092259087160816	-2.8152784536419224	0.004873498657267579	0.37301810845706346	chromobox 1 [Source:HGNC Symbol;Acc:HGNC:1551]	protein_coding	17	48070052	48101478	45.92
USP43_normoxia_vs_Control_normoxia	ENSG00000100526	CDKN3	805.6359091409404	763.853339150772	761.7988594946722	720.723965513279	789.8774317665956	760.5403002593126	778.6621936122989	912.9713590635466	833.1811843482909	878.025386658462	786.9576012133907	840.4017702154525	787.8195099983939	893.0873956892642	749.8166194813185	818.456322326535	855.3913377466546	830.7183410272448	739.1634469714434	0.2289857060577845	0.08139038853423976	2.813424412655968	0.00490169086157121	0.373180326072706	cyclin dependent kinase inhibitor 3 [Source:HGNC Symbol;Acc:HGNC:1791]	protein_coding	14	54396849	54420218	40.35
USP43_normoxia_vs_Control_normoxia	ENSG00000099250	NRP1	131.1187006617701	163.56551564174947	161.88490382165392	266.73804515786645	111.58843369443409	128.39786526207564	102.35050148760222	128.42172031656526	125.2036385342084	133.83128283444222	154.71620765020828	157.6891464818986	147.55159997327803	52.588227562461256	91.42131011965161	78.73957277061041	141.80385841778045	99.7054834550613	113.93929873031438	-0.6171818453195235	0.2195772644579993	-2.8107729952960496	0.004942264182845376	0.3742784510532586	neuropilin 1 [Source:HGNC Symbol;Acc:HGNC:8004]	protein_coding	10	33177492	33336262	41.34
USP43_normoxia_vs_Control_normoxia	ENSG00000112118	MCM3	12093.264162039864	12704.171912363061	12585.374196663812	13159.141210826658	11733.156018784877	11977.109458442237	12100.224681200827	11768.14531245675	11761.451033778283	11856.40745345773	12143.614793809036	12315.462560498929	12552.565566426332	11237.832313115388	11607.88151223672	12484.731887125237	11456.141478730906	11868.568188903004	12366.775337897787	-0.12012458133640032	0.04279398442015345	-2.8070436292402983	0.0049998469433851075	0.37664636474037394	minichromosome maintenance complex component 3 [Source:HGNC Symbol;Acc:HGNC:6945]	protein_coding	6	52264014	52284881	43.17
USP43_normoxia_vs_Control_normoxia	ENSG00000183508	TENT5C	1156.4861800774029	1043.3353595257602	1027.302475643001	909.1618697260252	1258.2472068033276	1090.8095936769082	1015.9152002975414	1271.6573018357578	1173.1132178335126	1116.2407894695405	1271.329628117047	1232.110671094589	1074.537330952149	1183.3638171167584	1085.1282479370486	1113.2937602795248	1371.670376426921	1330.9043185649466	1248.6300760928912	0.2618959008316545	0.09397829410264762	2.786770108272014	0.005323623098115247	0.3989372638917463	terminal nucleotidyltransferase 5C [Source:HGNC Symbol;Acc:HGNC:24712]	protein_coding	1	117606048	117628389	43.96
USP43_normoxia_vs_Control_normoxia	ENSG00000078269	SYNJ2	620.7211720579346	634.227232655826	699.7524088784716	605.3513792723079	683.1998548813909	605.8644129588329	547.4516160472148	511.6575886903666	496.17566160403857	537.3894995531175	563.0692749180698	691.294666197495	645.6497234620782	744.2289619125586	809.3210748203802	600.805443322701	627.1626895377099	590.1668677948073	580.2127405354569	-0.3250314226681372	0.11690365426906422	-2.7803358646090595	0.005430270304657451	0.4006363859307325	synaptojanin 2 [Source:HGNC Symbol;Acc:HGNC:11504]	protein_coding	6	157981863	158099176	49.67
USP43_normoxia_vs_Control_normoxia	ENSG00000102119	EMD	2705.1755282135355	2369.196122399976	2381.7299462616184	2377.4855218828634	2618.6757229518616	2366.938368986825	2450.3134979054275	2763.6827669241766	2646.8989522542574	2663.046315283658	2965.341687735128	2982.768409089363	3163.3453224210534	2777.070725410473	2453.161861244428	2982.1002359167437	2918.403952127229	2952.559520205357	2860.440578843202	0.1804575207412298	0.06484350847318726	2.782969721878156	0.005386383260416854	0.4006363859307325	emerin [Source:HGNC Symbol;Acc:HGNC:3331]	protein_coding	X	154379273	154381574	61.82
USP43_normoxia_vs_Control_normoxia	ENSG00000175826	CTDNEP1	3460.3563798536184	3683.9751871062504	3670.7787994447053	3750.701349173009	3742.585561054556	3829.701641632026	3724.2324889417755	3243.623621956966	3216.3460219940966	3389.649887603679	3309.064429380117	3566.616637353491	3459.0379342401134	3318.7957570513477	3269.1852236600535	3870.079432434447	3057.6309735518066	2939.285406758157	3245.1244840285353	-0.1737072911262042	0.062446071060220515	-2.7817168987090923	0.005407218520732707	0.4006363859307325	CTD nuclear envelope phosphatase 1 [Source:HGNC Symbol;Acc:HGNC:19085]	protein_coding	17	7243591	7252491	52.53
USP43_normoxia_vs_Control_normoxia	ENSG00000108786	HSD17B1	21.790790574804852	43.201487219675315	21.78087420150448	18.151490764430893	23.65111041932581	21.70252203219394	17.932151716314646	13.419689528643374	9.913132107004017	4.071527233941282	41.2108047779897	20.171807382272952	30.461894938266823	36.11791960326707	9.052517503803557	17.414666840709803	16.380612335455236	23.324626861069735	24.275394880618705	-1.5427696200739964	0.556346545348438	-2.773037116834733	0.005553578599541476	0.4076326692063444	hydroxysteroid 17-beta dehydrogenase 1 [Source:HGNC Symbol;Acc:HGNC:5210]	protein_coding	17	42552922	42555214	64.81
USP43_normoxia_vs_Control_normoxia	ENSG00000176915	ANKLE2	2860.5345572610486	2631.5275704831524	2843.6635392955723	2816.1237612351083	2790.796621189187	2873.713285936813	2725.926280654265	2494.7519122371236	2454.143722027022	2548.035024604168	3036.031296636692	2969.263456268363	3255.649619512734	2719.735814773567	2839.9017460026703	2928.3711912470903	3075.628749812167	3244.0831427125795	3242.2752960706016	-0.1453482006472614	0.05245233812424785	-2.771052842353072	0.005587535825935813	0.4080326544725474	ankyrin repeat and LEM domain containing 2 [Source:HGNC Symbol;Acc:HGNC:29101]	protein_coding	12	132725503	132761832	50.97
USP43_normoxia_vs_Control_normoxia	ENSG00000147383	NSDHL	1917.6298653951442	1907.219081463712	1658.7382956909776	1628.665044368641	2010.640754770566	1761.9728525137737	1768.0817953955566	2037.9793834061475	1892.4738807101305	2089.222852756647	1854.6009258188226	1681.3389906226666	1638.7159105583103	2494.2704656931746	2268.1098671337422	2365.504131955876	1834.894033347927	1822.9354222885966	1801.973888617326	0.21410940044852958	0.07736502677977748	2.7675218294436865	0.005648426254104678	0.4103854059644683	NAD(P) dependent steroid dehydrogenase-like [Source:HGNC Symbol;Acc:HGNC:13398]	protein_coding	X	152830967	152869729	45.97
USP43_normoxia_vs_Control_normoxia	ENSG00000130881	LRP3	516.071118587043	771.6550926961226	733.0973004440341	473.7086395159583	537.5076160669141	519.1806224885507	492.6378247579956	486.1035920407417	541.3086467703496	440.108843778569	484.13909910912963	425.4053307946834	447.32716187340503	614.3107369249512	530.0982645660591	533.0263869896377	464.8139189521154	412.3194550912124	382.53160170634436	-0.4201693121161677	0.15229687589158986	-2.758883330051095	0.005799923765042287	0.41926418610631433	LDL receptor related protein 3 [Source:HGNC Symbol;Acc:HGNC:6695]	protein_coding	19	33177603	33208864	54.7
USP43_normoxia_vs_Control_normoxia	ENSG00000129197	RPAIN	741.1436303705722	782.6790920670544	737.0223783413146	759.054360372122	828.5785788112927	751.7839640155255	783.636473784486	622.5827414056927	683.556336413915	676.3960997477047	754.9264896131479	766.2009154152848	811.8454893852584	823.8983806207077	783.2984597847926	784.9638510916297	642.9981523973415	707.3180303292918	639.8455530737369	-0.20662011470605857	0.07497979895477891	-2.755677096849423	0.005857078741144939	0.4212681810151131	RPA interacting protein [Source:HGNC Symbol;Acc:HGNC:28641]	protein_coding	17	5419641	5432877	45.34
USP43_normoxia_vs_Control_normoxia	ENSG00000067064	IDI1	4556.106127127485	4038.929543160486	3824.378547886334	3819.820763892503	4061.8772656387655	4195.0430426385765	4141.759938614694	4359.646945004896	4544.9170307602335	4204.2802895540835	3930.6155298822314	4026.2466845866907	3421.8611226118564	6894.455948696228	6714.21477018943	6392.511260968534	4658.248020020647	4408.757758749932	4372.345825438599	0.16606527120169892	0.0604096991350203	2.7489835834230916	0.005978038021451697	0.425936258296532	isopentenyl-diphosphate delta isomerase 1 [Source:HGNC Symbol;Acc:HGNC:5387]	protein_coding	10	1039152	1049119	42.88
USP43_normoxia_vs_Control_normoxia	ENSG00000240445	FOXO3B	91.02414436275373	95.9405085618147	130.1766682890184	124.48393629283566	124.05117058937329	119.00868068922581	92.32839041658937	69.38802506036414	48.017393251809835	99.92026669773034	76.52375288074568	79.42717235670301	64.65162944657246	101.1366872494963	73.09130270115371	69.28881825122414	76.37210360337644	98.1484280703328	96.47966412120118	-0.7010881900499382	0.2550530222365044	-2.748793893529465	0.005981498492112271	0.425936258296532	forkhead box O3B [Source:HGNC Symbol;Acc:HGNC:3822]	protein_coding	17	18667629	18682314	45.51
USP43_normoxia_vs_Control_normoxia	ENSG00000032444	PNPLA6	2718.5584698393122	3113.5899259684293	3467.6370632004973	2627.077515004136	2244.2350654611773	2484.59115674958	2064.285907535186	2653.414829211443	2484.6821676667178	2591.238688922791	2669.5043402662272	2573.807101621247	2820.5902495824957	2391.4747882421393	2708.9479377268667	2658.5933769271614	3141.9533479954207	3166.079242253787	3072.349752772316	-0.24888266474816423	0.09072822550989604	-2.743166895962467	0.006084974978159853	0.4311596379326831	patatin like phospholipase domain containing 6 [Source:HGNC Symbol;Acc:HGNC:16268]	protein_coding	19	7534004	7561764	55.88
USP43_normoxia_vs_Control_normoxia	ENSG00000072778	ACADVL	3584.3183759759113	3528.9745624812736	3379.158472531742	4131.869600436685	3183.475840510929	3123.0960522851537	3824.2247049730804	2859.212193268	3166.685261598006	3161.8793331498878	3882.3954806718652	3991.001312940103	4678.297402493921	3095.157253375604	3415.7601375437375	3619.526036272702	3803.672701094305	3790.892008147062	3882.4524137923486	-0.26672400894566567	0.09749285908484967	-2.735831233685857	0.00622229287401827	0.43871762515183993	acyl-CoA dehydrogenase very long chain [Source:HGNC Symbol;Acc:HGNC:92]	protein_coding	17	7217125	7225266	58.51
USP43_normoxia_vs_Control_normoxia	ENSG00000127804	METTL16	1487.8892598358123	1940.8752404960785	1944.007892965585	1974.324329103665	1819.994379369905	1868.1144210062132	2026.055888145724	1465.8782091097546	1665.7147428427768	1627.3344462617042	942.8736968899887	1101.708233142043	1289.7193702256454	1141.7510438714328	1306.6253194594397	1412.4652216396485	939.2845166159838	1131.6810119061035	1183.5987139929312	-0.30148952337460394	0.11052976238875335	-2.7276772957695345	0.0063781971398234605	0.4464388863806487	methyltransferase 16, N6-methyladenosine [Source:HGNC Symbol;Acc:HGNC:28484]	protein_coding	17	2405562	2511891	44.67
USP43_normoxia_vs_Control_normoxia	ENSG00000162804	SNED1	81.61707314615063	81.6858770034582	76.0023663600782	121.97329364144406	49.8730047783757	98.21328962353704	137.27566801691492	34.510309969008546	51.153305342716486	62.32000111564377	97.8778515842098	73.83067406964499	108.10463060196241	86.8769268884077	98.35639901278506	86.98901608734651	50.1052873637855	69.13704395460472	84.82237121678787	-0.9277098812562493	0.3402128631276064	-2.7268512798949804	0.006394185125971704	0.4464388863806487	sushi, nidogen and EGF like domains 1 [Source:HGNC Symbol;Acc:HGNC:24696]	protein_coding	2	240998618	241095568	50.87
USP43_normoxia_vs_Control_normoxia	ENSG00000158828	PINK1	2262.4113430919792	2134.5552834104897	1962.4400472779735	1969.3153424725192	1952.8804805397767	1867.4859867142293	1943.4041257898898	1699.1556122131415	1819.013834128652	1806.6437765336448	2718.4473234201478	2630.190922307126	2616.419797907344	2489.9991827519048	2722.4383505581527	2359.28429456431	2630.2090044729634	2904.0801334557354	2497.4406771376275	-0.18947915113767388	0.0696248578098877	-2.7214296315699653	0.006500022220446405	0.45162533029732715	PTEN induced kinase 1 [Source:HGNC Symbol;Acc:HGNC:14581]	protein_coding	1	20633458	20651511	50.78
USP43_normoxia_vs_Control_normoxia	ENSG00000166579	NDEL1	808.4695122911759	887.3709230465922	828.7809301434899	885.1918610547283	844.8290963151672	832.3174154202642	829.8995247864807	738.0999272197014	768.3813334796497	768.0398657520215	758.2065649034882	769.7739377285363	766.3447061158378	867.9208169209954	817.5346412688214	875.9877486299147	697.0044380669005	793.5678867802767	823.1996036082995	-0.19803817336366142	0.07281572877824889	-2.7197169716828857	0.006533781415136042	0.45177784248716024	nudE neurodevelopment protein 1 like 1 [Source:HGNC Symbol;Acc:HGNC:17620]	protein_coding	17	8413131	8490411	44.62
USP43_normoxia_vs_Control_normoxia	ENSG00000007341	ST7L	700.0916220893762	708.7902458128391	598.9632401158536	604.9370523064495	770.8392910086621	713.0403716631479	757.1411824309035	781.3170158481583	724.9099927919597	751.1961661511615	759.3441637040619	731.8226080022949	685.8149224657051	791.5552126067989	690.7540250991055	700.7388111856908	660.543005856048	598.0053258073099	571.9365647526215	0.2432869922069683	0.09003788393351916	2.7020514207841995	0.006891310380795957	0.4557457149651835	suppression of tumorigenicity 7 like [Source:HGNC Symbol;Acc:HGNC:18441]	protein_coding	1	112523514	112620825	39.05
USP43_normoxia_vs_Control_normoxia	ENSG00000038358	EDC4	2564.8654414934294	3142.6213207584406	2690.608857949123	3506.9608004891957	2896.892669576427	3160.4180169772826	3454.291859603553	2285.95171052096	2416.968094726434	2921.091817890922	2104.51694192506	2077.3877611481325	1955.744577796424	2053.1279757283787	2238.5993237407874	2410.3465769424847	2068.6953543250524	2397.419941987548	2385.9343447955234	-0.2949778948863009	0.10893660343419481	-2.7077941260073137	0.0067732023886585635	0.4557457149651835	enhancer of mRNA decapping 4 [Source:HGNC Symbol;Acc:HGNC:17157]	protein_coding	16	67873052	67884499	57.3
USP43_normoxia_vs_Control_normoxia	ENSG00000091622	PITPNM3	181.54424473868067	127.2411927254727	158.9447322391962	173.8348946565756	142.99176244466133	169.74364788029231	233.29754356905255	93.97402595840347	97.86063252575273	109.28893785107731	282.88748439301287	258.14355603841875	179.13541022273554	230.1163485893694	214.2927860432785	201.01700033227468	183.42585862101836	160.2642307369874	251.33636046867238	-0.6189239234348786	0.22913170662064683	-2.7011710101717887	0.006909580112306632	0.4557457149651835	PITPNM family member 3 [Source:HGNC Symbol;Acc:HGNC:21043]	protein_coding	17	6451263	6556555	52.01
USP43_normoxia_vs_Control_normoxia	ENSG00000111832	RWDD1	4790.220464942587	4472.260773380284	4635.3530887993575	4182.152495473112	5295.6202629746995	5398.239971868863	4758.0387138067545	5090.678799671804	5019.54356659562	4750.600120813217	4139.901524069846	3996.0860080259804	4054.4113342450864	5769.387959722851	5622.293327928223	5210.480836730459	4770.459840849881	4504.528339845159	4553.931404165357	0.16275281151894005	0.06001376492630506	2.711924701254707	0.006689378662369419	0.4557457149651835	RWD domain containing 1 [Source:HGNC Symbol;Acc:HGNC:20993]	protein_coding	6	116571409	116597675	36.37
USP43_normoxia_vs_Control_normoxia	ENSG00000119547	ONECUT2	126.63780997855972	138.28633473559913	115.93578333639552	401.1365393682052	104.78165786704211	132.9583272201321	135.6124831303795	108.46609701411394	83.47309023279935	129.27822064824937	83.25094537548534	101.23612162891337	78.87706600903441	185.38836980862834	99.25091369996902	90.43737956468293	76.6935174208671	98.37508586822918	116.04264668534908	-1.012543804080987	0.3737227961814079	-2.7093445046084117	0.006741629782436883	0.4557457149651835	one cut homeobox 2 [Source:HGNC Symbol;Acc:HGNC:8139]	protein_coding	18	57435374	57491298	44.28
USP43_normoxia_vs_Control_normoxia	ENSG00000139428	MMAB	1255.1528844724771	1053.386020146125	1114.2015238407198	957.887040674501	1198.668509265468	990.3917071663262	1032.6927852999117	1377.399520049935	1201.3397010793917	1218.5193737784193	1301.6769551640393	1269.8157803683023	1459.959808830894	1681.669057291201	1513.4509024134204	1433.2334177896878	1314.9701794162213	1370.4641814817567	1103.0254564482686	0.2853162717963845	0.10537908145410815	2.7075228580412114	0.006778740250899444	0.4557457149651835	metabolism of cobalamin associated B [Source:HGNC Symbol;Acc:HGNC:19331]	protein_coding	12	109553715	109573580	52.08
USP43_normoxia_vs_Control_normoxia	ENSG00000197417	SHPK	1057.8641923990685	1154.9132095728623	1204.931577775013	1145.2944570626391	1100.4160960741062	1182.479468315863	1054.21554710098	1063.8604487574278	1012.5921401175196	949.7761007198915	1110.4185113569702	1052.9282559098979	990.300304815213	1183.8545658950914	1106.386251533082	1036.9923364488077	942.9424705619704	911.325484815971	837.9282363499289	-0.2079831895619401	0.07686916759149555	-2.705677660869459	0.0068165175542348995	0.4557457149651835	sedoheptulokinase [Source:HGNC Symbol;Acc:HGNC:1492]	protein_coding	17	3608240	3636250	50.42
USP43_normoxia_vs_Control_normoxia	ENSG00000198912	C1orf174	619.5016023221874	574.0403398992233	542.564892431274	531.6809911412481	616.3217692359801	626.8843287899107	647.2945140618173	668.9175488627474	604.2257653901745	652.6775968144021	644.2069632217767	620.022344267474	585.3308073586968	687.6950626818153	597.3783697373277	636.4305976303101	691.8472363311671	613.4553122583903	610.0544016856376	0.229782199938753	0.08505475261934212	2.7015797808163717	0.006901092154714627	0.4557457149651835	chromosome 1 open reading frame 174 [Source:HGNC Symbol;Acc:HGNC:27915]	protein_coding	1	3889125	3900293	49.32
USP43_normoxia_vs_Control_normoxia	ENSG00000214063	TSPAN4	1972.9301709940828	1752.4566935585945	1759.218713133592	1763.2336740084702	1907.135912532173	1657.943863665256	1799.217478856997	2135.8290494943135	1984.2701285644332	1939.7822838034922	2156.275518025895	2124.9606672409514	2109.9263768513933	2087.6306468343423	2044.7803202745035	2017.6877056443882	2321.6582993780225	2076.1167643316594	1874.6189816950111	0.2017473388897166	0.07438435525267154	2.7122281050150097	0.006683258467580777	0.4557457149651835	tetraspanin 4 [Source:HGNC Symbol;Acc:HGNC:11859]	protein_coding	11	842812	867116	65.02
USP43_normoxia_vs_Control_normoxia	ENSG00000244405	ETV5	1091.3137557986345	1034.212377514055	1024.830930960081	968.0596179989155	1187.8578456538226	1211.0981516220043	1202.2578314981226	1075.8880893882945	1386.6059943348241	1193.9812804954265	693.3728871668505	839.8145610568519	877.1895679184856	1402.8836989116219	1270.227734527159	1200.1001216195891	1019.204152287103	991.3060488903403	1064.7567125318717	0.2696064906392374	0.0997727164522708	2.702206577368389	0.0068880951700145176	0.4557457149651835	ETS variant transcription factor 5 [Source:HGNC Symbol;Acc:HGNC:3494]	protein_coding	3	186046314	186110318	42.69
USP43_normoxia_vs_Control_normoxia	ENSG00000114541	FRMD4B	59.333034671595335	85.15010212512139	49.71455761101533	83.26453489145472	61.74459210875276	86.37688339130845	59.61457275249848	38.1573289841429	41.46570607335803	40.14579888736373	74.9744756801336	39.43030988035417	27.35911733356572	67.98917089307248	95.43315099822674	93.51342259801271	39.2638444841914	41.76317463849917	42.63388075764429	-0.8643410638944918	0.32072918284023283	-2.694924909047183	0.00704044955255224	0.45597264455058917	FERM domain containing 4B [Source:HGNC Symbol;Acc:HGNC:24886]	protein_coding	3	69168782	69542583	41.41
USP43_normoxia_vs_Control_normoxia	ENSG00000137364	TPMT	1641.2664079887218	1475.8578237999252	1532.8619898377901	1553.3580701027245	1840.9959133475732	1763.028597940325	1690.9348603490316	1710.805492565333	1665.959518196124	1747.4863904895979	1511.2528735501216	1423.1963533775686	1405.7648387736922	1981.939804374145	1926.4883272986294	1793.0087914859178	1595.738165686308	1420.3323915732121	1503.7851410489714	0.16723564732049714	0.0620188339698419	2.6965300154114376	0.007006608272902688	0.45597264455058917	thiopurine S-methyltransferase [Source:HGNC Symbol;Acc:HGNC:12014]	protein_coding	6	18128311	18155077	41.46
USP43_normoxia_vs_Control_normoxia	ENSG00000146373	RNF217	388.90256213721415	262.91945863601484	281.5963800066687	428.83440892683427	454.01371046275835	554.4369156768453	508.00793350935186	397.3616344655381	660.5888874328729	483.7285501038791	267.69370799443055	315.06592070431	380.04566128021696	278.29084305063816	369.5970390800733	212.6320955952523	355.65923019332644	490.39159381378437	299.3821475370593	0.6567107384514568	0.2435655326268488	2.696238385492587	0.007012745974801965	0.45597264455058917	ring finger protein 217 [Source:HGNC Symbol;Acc:HGNC:21487]	protein_coding	6	124962437	125092633	36.7
USP43_normoxia_vs_Control_normoxia	ENSG00000197858	GPAA1	3634.3334298020645	3557.7379684581897	3301.670432626422	3374.683051687867	2962.9095321069804	2866.4909053423085	2920.9649705912275	3944.6843054119668	3919.6702959094773	3854.8703291972106	4366.581850184737	3945.05485148592	3816.075348444238	3412.041383674246	3502.943218887883	3423.2916670992295	4540.030423899952	4092.7439009815935	3615.557300447711	0.19555514013083253	0.07249577185615871	2.6974695920037934	0.006986866551230212	0.45597264455058917	glycosylphosphatidylinositol anchor attachment 1 [Source:HGNC Symbol;Acc:HGNC:4446]	protein_coding	8	144082337	144093149	53.18
USP43_normoxia_vs_Control_normoxia	ENSG00000181284	TMEM102	304.880132143987	297.5891778516956	318.9107625112238	312.9701242232816	302.11255492979745	286.0799200650018	260.0218415998655	260.25515880757234	259.49390500199587	231.99205283206297	368.2994013057594	369.13017284064415	372.9476905748842	346.7242342460815	319.38216741409815	299.82542096372873	297.5965483935794	321.9808510788851	262.53039395160874	-0.30273160555450435	0.11240819922510928	-2.693145229986759	0.007078142964100852	0.456348920023313	transmembrane protein 102 [Source:HGNC Symbol;Acc:HGNC:26722]	protein_coding	17	7435435	7437679	63.96
USP43_normoxia_vs_Control_normoxia	ENSG00000159346	ADIPOR1	3845.458222324318	3644.630695136324	3529.8387661265733	3398.224302370958	3574.015766563771	3553.280218746737	3538.56416580722	3982.5491937	4051.3024828738494	3986.913183116129	4316.01380095278	4041.528700407812	3635.4700550037082	4138.1570895066525	3621.765530089561	4112.019301203077	4262.583314778028	4056.2298442065617	3775.1615912479783	0.18555539071835167	0.06901449173539849	2.6886438782998057	0.007174291108329363	0.45846468625731285	adiponectin receptor 1 [Source:HGNC Symbol;Acc:HGNC:24040]	protein_coding	1	202940826	202958572	44.28
USP43_normoxia_vs_Control_normoxia	ENSG00000235750	KIAA0040	730.9721622386115	573.548023348124	715.1493780689118	666.0642993950596	765.8574563581572	818.2346083572262	733.2915025675017	804.1185640783378	797.0109275441539	763.8467081082099	610.2912819194328	625.4890787816927	480.4842964641173	857.3357611690204	883.3244266601886	978.1525691017949	719.4484813304425	688.7936736064822	677.0578834361543	0.2779380553488307	0.10337611960164436	2.6886098686994018	0.007175021988516599	0.45846468625731285	KIAA0040 [Source:HGNC Symbol;Acc:HGNC:28950]	protein_coding	1	175156986	175192999	44.87
USP43_normoxia_vs_Control_normoxia	ENSG00000005175	RPAP3	1680.6425168816002	1964.402418034194	2114.35167885789	1961.0319103962192	1773.3260248926329	2061.62347096086	1871.6885858504909	1732.6288874682825	1619.0218743373284	1743.2281441797845	1503.0826645826965	1350.4308801324378	1550.2173498639143	1313.1090572504936	1503.7297680017027	1547.5589397402143	1353.249600230423	1598.6977282080986	1690.186320881139	-0.24426556384014	0.09157376284958818	-2.66741866053218	0.007643638887136418	0.45907745214630574	RNA polymerase II associated protein 3 [Source:HGNC Symbol;Acc:HGNC:26151]	protein_coding	12	47661249	47706030	36.55
USP43_normoxia_vs_Control_normoxia	ENSG00000066322	ELOVL1	2487.1577014415766	2338.829532697032	2322.6041896599445	2345.3776440699503	2667.5197153881595	2415.561977758431	2224.166458115836	2728.6098264609777	2583.4721187566884	2662.831123971091	2412.6829855413825	2434.292028361517	2159.401979731983	2640.3092620677285	2730.618637718029	2767.9642326252306	2424.878650133919	2605.8039725394424	2303.914290351033	0.1872937570236758	0.07012045633874653	2.671028781085994	0.0075619162710163996	0.45907745214630574	ELOVL fatty acid elongase 1 [Source:HGNC Symbol;Acc:HGNC:14418]	protein_coding	1	43363398	43368074	58.76
USP43_normoxia_vs_Control_normoxia	ENSG00000070366	SMG6	664.1219633609091	784.1216550749931	753.4532129244243	940.416859675996	696.9988807673948	727.7137925419329	695.8003771428396	542.0543139031121	727.5229232030148	591.15828888823	524.8509806382966	623.8164239333446	791.6642347451992	596.1192373149328	564.6904858585287	726.2159378705957	465.87412612987356	593.8374051165079	607.8862047671491	-0.4198731879980686	0.15638703573884705	-2.6848337268775966	0.007256589694033468	0.45907745214630574	SMG6 nonsense mediated mRNA decay factor [Source:HGNC Symbol;Acc:HGNC:17809]	protein_coding	17	2059839	2303785	45.76
USP43_normoxia_vs_Control_normoxia	ENSG00000082146	STRADB	690.3514472188803	620.4707007897923	648.7435587600684	641.3689801721624	550.0699767344793	584.4045498331512	577.5529478592805	756.8576280109588	775.0881193888066	705.3251540560578	810.4802734735862	783.9235908508198	705.3010133373814	813.6065067377889	672.149185625549	710.1205932238047	716.7252596472124	652.9770621040192	701.160949334926	0.22821816274538956	0.08531586343728591	2.674979230716553	0.007473387984971654	0.45907745214630574	STE20 related adaptor beta [Source:HGNC Symbol;Acc:HGNC:13205]	protein_coding	2	201387858	201480846	38.23
USP43_normoxia_vs_Control_normoxia	ENSG00000106105	GARS1	8804.670264479271	8081.805547772921	8348.738784543257	8050.664436900408	8862.877141967	9416.981064207586	8862.973004166382	9221.123152858372	9355.71726737226	8993.869359923914	7411.578970071311	7672.5379482307235	8499.754020438766	9936.73880481545	10692.426822130745	11357.812574492256	7423.424349596008	7813.228987701875	8481.812523437637	0.1716319642523104	0.06427247084540973	2.670380677679644	0.007576529498933356	0.45907745214630574	glycyl-tRNA synthetase 1 [Source:HGNC Symbol;Acc:HGNC:4162]	protein_coding	7	30580533	30634033	38.92
USP43_normoxia_vs_Control_normoxia	ENSG00000108107	RPL28	17820.19380856763	16129.061046912444	15575.11180084959	15180.15764548294	16360.393186025569	15394.672905527597	15514.471009335499	18148.79840889113	17524.704838296744	18002.918470815617	20373.20818863299	19123.902472194295	19707.352932518643	20201.84441796447	16752.1174836706	20037.985732566627	20262.424873464297	19479.15405842906	16995.20908263923	0.1953187144500056	0.07298213181654904	2.6762538937745326	0.007445022184106852	0.45907745214630574	ribosomal protein L28 [Source:HGNC Symbol;Acc:HGNC:10330]	protein_coding	19	55385932	55403250	52.79
USP43_normoxia_vs_Control_normoxia	ENSG00000111087	GLI1	26.139221985099056	21.22965871901963	4.38272941810899	12.027889692732378	32.498193882471675	41.79874811954822	15.713736266603913	37.601651683177195	59.79618108082208	55.569187494265044	79.68304470234206	10.676869141335581	17.089759555847273	4.077965151086879	14.790265206267682	29.757342034574613	15.739728300402808	6.777268014500184	11.295777268676812	2.0297589770088758	0.7566158491880464	2.6826810186266763	0.007303461437404242	0.45907745214630574	GLI family zinc finger 1 [Source:HGNC Symbol;Acc:HGNC:4317]	protein_coding	12	57459785	57472268	55.27
USP43_normoxia_vs_Control_normoxia	ENSG00000115380	EFEMP1	8284.02888885852	7724.788590028127	8093.719892530429	7780.407963073413	9228.002375900729	9331.865100431336	8893.102842672772	8503.917209314312	8454.586232944494	8268.335510363346	7447.712524165084	7388.479890044453	7198.600381437447	9304.369218720585	8705.77424747661	9095.901679799654	7950.829835161256	7814.7373356864655	7927.389169702848	0.09711385523329794	0.036420668916883656	2.6664489731070953	0.007665724241107181	0.45907745214630574	EGF containing fibulin extracellular matrix protein 1 [Source:HGNC Symbol;Acc:HGNC:3218]	protein_coding	2	55865967	55924139	37.96
USP43_normoxia_vs_Control_normoxia	ENSG00000136352	NKX2-1	45.34316330227457	27.71124594825669	19.135072908375992	40.41232787925039	22.345195343194103	17.57971506816404	19.350021350291097	13.377711049695302	12.181762010070162	20.41074007546179	75.6570065966346	88.3494971904433	102.93084423271185	32.334723118238614	33.165808637202936	16.86240340960974	91.02916649370236	100.40477576243461	82.9389223672047	-0.9757568362176382	0.36556807500552524	-2.669152212492545	0.00760429803131435	0.45907745214630574	NK2 homeobox 1 [Source:HGNC Symbol;Acc:HGNC:11825]	protein_coding	14	36516392	36521149	62.3
USP43_normoxia_vs_Control_normoxia	ENSG00000148411	NACC2	2110.9151763488603	2282.045971695919	2314.782169145208	2502.7125467123938	2192.565516887587	2136.8688283500314	2190.092809971526	2066.5939087624993	2204.771173530979	2117.4421629146846	1908.3623866518797	2112.181009783365	1979.5405429372063	1773.1118978554089	1930.0853728103461	1916.8176401336086	2053.8115021032763	2135.440660957835	2179.2470730757314	-0.15571622139198354	0.05814328298923035	-2.678146354770271	0.00740308626615079	0.45907745214630574	NACC family member 2 [Source:HGNC Symbol;Acc:HGNC:23846]	protein_coding	9	136006537	136095289	55.01
USP43_normoxia_vs_Control_normoxia	ENSG00000164638	SLC29A4	138.94903133011812	145.69480099668118	123.99507488571575	126.8434911688361	70.97979570179841	66.35012842030704	69.72232912242582	81.21996985598906	104.94374048430709	81.14305163514321	200.97837706214688	264.904396895539	213.6624132840814	85.12704940656933	167.9569992459144	164.1333080959555	168.07115236238812	177.42346895437558	187.93301636395225	-0.5924897807283017	0.22182025937205133	-2.671035469914132	0.007561765585301241	0.45907745214630574	solute carrier family 29 member 4 [Source:HGNC Symbol;Acc:HGNC:23097]	protein_coding	7	5274369	5306912	57.48
USP43_normoxia_vs_Control_normoxia	ENSG00000169925	BRD3	1525.878223356018	2057.5569512288953	1767.3016735326244	1754.1606688132365	1315.8724502720454	1448.6084137563762	1614.9842762459639	1455.4716057887767	1580.7028503259235	1503.0618475369326	1468.9295523348285	1291.6689935491331	1449.3753373295342	1301.194625030474	1110.0582108497058	1568.6990659998812	1549.8107315798427	1687.6742602004185	1540.6765060337325	-0.2973360593260078	0.11130440960641173	-2.6713771752388835	0.007554071239016467	0.45907745214630574	bromodomain containing 3 [Source:HGNC Symbol;Acc:HGNC:1104]	protein_coding	9	134030305	134068535	57.61
USP43_normoxia_vs_Control_normoxia	ENSG00000173786	CNP	2636.994223543551	2709.0946983003264	2994.1994621247222	2667.88361778375	2565.3881678484454	2492.3240851553014	2280.918021321534	2601.8467919099617	2474.80066507443	2403.5650750106925	2881.2776235102265	2838.45158136759	2932.9851140386763	2708.7153404164837	2576.930415434829	2590.0260929246083	2583.218585507712	2651.528134507469	2512.742551547161	-0.1586723354037175	0.05933226301578104	-2.674301085760276	0.007488518594940012	0.45907745214630574	2',3'-cyclic nucleotide 3' phosphodiesterase [Source:HGNC Symbol;Acc:HGNC:2158]	protein_coding	17	41966763	41977740	54.55
USP43_normoxia_vs_Control_normoxia	ENSG00000181143	MUC16	53.41982179374789	32.15678922998576	68.88665793534663	99.47219629915871	83.56030400196526	52.069689320756	105.75041833700907	15.864545059933954	24.06305118999327	36.80503595525805	30.970657928926645	65.52115878939627	99.78547736545572	20.888955537231368	42.856532770148796	72.19898076621527	26.715948963178565	28.681964348073468	55.30842848942923	-1.4001365561550974	0.5233899574863111	-2.6751307244784437	0.007470011640742596	0.45907745214630574	mucin 16, cell surface associated [Source:HGNC Symbol;Acc:HGNC:15582]	protein_coding	19	8848844	9010390	46.2
USP43_normoxia_vs_Control_normoxia	ENSG00000189337	KAZN	113.81044201078264	137.299969915999	186.53979557459118	169.29593767518102	147.11367883900164	117.81888655113801	135.22974170410433	114.5078903163606	115.07426040873737	126.11570937380607	86.69704077530389	95.25942057477317	85.37654093172436	79.6886752697766	100.35223502674187	93.16092579606314	73.57938151663407	98.599291474493	86.8785744696582	-0.4690707891776321	0.17493067828316872	-2.6814667031606922	0.007330020863718542	0.45907745214630574	kazrin, periplakin interacting protein [Source:HGNC Symbol;Acc:HGNC:29173]	protein_coding	1	13892792	15118043	45.46
USP43_normoxia_vs_Control_normoxia	ENSG00000130158	DOCK6	418.4613793080288	513.864156203265	596.7366118837214	554.736548178155	551.8086124417447	486.2288435317021	459.4334943180036	366.1243854507691	469.1267635974831	408.9824563023335	351.75880806462953	359.0300620288867	393.2810918375962	305.08271281260807	261.6089479173854	405.52057660814665	319.7194935577017	423.9488317923777	305.312431018009	-0.4238448826856369	0.15939239869607016	-2.6591285792356096	0.00783430579399474	0.4634867284405468	dedicator of cytokinesis 6 [Source:HGNC Symbol;Acc:HGNC:19189]	protein_coding	19	11199295	11262524	53.79
USP43_normoxia_vs_Control_normoxia	ENSG00000134504	KCTD1	771.1930121054199	707.7145910048417	815.1339894167918	845.618167068395	763.5259871348853	655.5931303307161	815.2953226084657	949.850502031805	932.1267894656488	948.0237377189495	654.8612915697156	711.5350039418724	673.6988551117225	721.3801633789185	666.242040016286	752.6426318059547	824.6557762728368	709.9790748513783	733.5971641683755	0.25662799623575533	0.09651172689920942	2.659034342052142	0.007836497469615896	0.4634867284405468	potassium channel tetramerization domain containing 1 [Source:HGNC Symbol;Acc:HGNC:18249]	protein_coding	18	26454910	26657401	42.61
USP43_normoxia_vs_Control_normoxia	ENSG00000204822	MRPL53	646.4424595426142	551.1703217734658	544.9768345884648	501.27805070338405	583.5101145126175	605.5632706351616	568.9183591540088	653.480731642181	608.595381710302	629.5770666834997	747.4215368559734	764.5977272908161	684.706984130287	792.3008273958776	656.3896744049764	732.6621632403154	723.9380150937088	682.38812818012	604.4890837718956	0.25032194956551906	0.09407911379729597	2.660760071622973	0.00779644909834088	0.4634867284405468	mitochondrial ribosomal protein L53 [Source:HGNC Symbol;Acc:HGNC:16684]	protein_coding	2	74471982	74472687	58.5
USP43_normoxia_vs_Control_normoxia	ENSG00000278535	DHRS11	482.9539455370865	534.6085392531296	603.1675447407724	557.7460355917656	469.9887516598487	473.3700040670171	469.3761756568962	452.3591623915919	469.7009729027134	447.4893193920183	483.2422795170861	510.80325071021537	555.2549604085297	397.324187229897	503.9198245430205	608.9730189837082	372.04790539813655	384.2259462247982	399.5731409964123	-0.30711369634281677	0.11567144488833257	-2.6550519589281487	0.007929619351585555	0.46706436946190966	dehydrogenase/reductase 11 [Source:HGNC Symbol;Acc:HGNC:28639]	protein_coding	17	36591879	36600804	54.25
USP43_normoxia_vs_Control_normoxia	ENSG00000115504	EHBP1	719.8381658775775	900.6243131507204	827.1493990683558	910.5105626615422	732.3684749691749	902.7659721130539	676.8705320061728	677.3219304174813	587.8718524655584	663.744925910503	882.1084390057332	608.4232790366177	707.7902898429755	719.0777664041611	492.3243230009492	725.9464150501229	523.2188849495759	653.2036673093456	765.7659584343502	-0.4515279229545975	0.1704564597896748	-2.6489340651080933	0.008074608334172008	0.47105244211302777	EH domain binding protein 1 [Source:HGNC Symbol;Acc:HGNC:29144]	protein_coding	2	62673851	63046487	36.7
USP43_normoxia_vs_Control_normoxia	ENSG00000141569	TRIM65	1417.8823293461774	1644.1819847704123	1426.2166458574459	1568.3393207883407	1394.1790134091166	1300.8614745984457	1415.8457337084164	1310.8549051776533	1341.688372253514	1380.9492100297082	1434.5566942207276	1540.1871064658824	1429.430287683336	1475.8159048548882	1302.6435159289358	1252.0921990970864	1355.5957853556336	1408.5769979902163	1539.8667760414346	-0.20346214982903468	0.07683507746432076	-2.6480372837980757	0.008096059579389704	0.47105244211302777	tripartite motif containing 65 [Source:HGNC Symbol;Acc:HGNC:27316]	protein_coding	17	75880335	75896951	54.86
USP43_normoxia_vs_Control_normoxia	ENSG00000177519	RPRM	938.0385120047864	895.0164831475523	822.8374017478349	889.7015569366567	962.0057894076558	835.5921919117743	887.232968069731	954.2988625351327	1040.7104878496373	1030.2991705390305	887.8207474077819	912.6997247804504	928.9848996630267	1047.5621796125304	922.9448810940737	1041.662945667772	1006.9391056939776	904.7571873819877	913.6266326395505	0.2092695147027073	0.07901632640183943	2.648433864647948	0.008086566977112032	0.47105244211302777	reprimo, TP53 dependent G2 arrest mediator homolog [Source:HGNC Symbol;Acc:HGNC:24201]	protein_coding	2	153477338	153478762	59.23
USP43_normoxia_vs_Control_normoxia	ENSG00000278259	MYO19	2748.9604568128066	2936.443914506789	3190.710310322719	3495.659967831421	2747.018669045676	3173.3149760442507	3209.1730967553185	2721.351950015034	2823.2028414118345	2778.310403030283	2447.7944419936894	2557.169297211631	2680.769055575074	2261.1996122823443	2620.0583296201767	2494.2722679504086	2296.8970425836715	2528.78907208789	2519.152974362308	-0.21064835900974974	0.07963599070651048	-2.645140182735601	0.008165708044865752	0.4731812924945891	myosin XIX [Source:HGNC Symbol;Acc:HGNC:26234]	protein_coding	17	36495636	36543435	47.58
USP43_normoxia_vs_Control_normoxia	ENSG00000166949	SMAD3	2552.878429562281	2504.441660002524	2685.5664971445103	2783.311886754742	2400.6328097203514	2273.902600722962	2229.4835881368103	2316.7226847342567	2405.9999273989984	2391.071098274544	2748.488156135666	2642.1858312144045	2697.3011741564696	2349.5185382575532	2593.680148800095	2505.220402004633	2589.1783838949123	2848.7843945136588	2986.3219502539605	-0.16628380312365362	0.06295930068122908	-2.64113167275427	0.008262959871420774	0.4768860670953449	SMAD family member 3 [Source:HGNC Symbol;Acc:HGNC:6769]	protein_coding	15	67063763	67195173	48.33
USP43_normoxia_vs_Control_normoxia	ENSG00000153107	ANAPC1	5074.1348049039125	4971.592194837171	5141.005563434026	5053.865117741359	5233.74366357079	5846.787689493755	5043.478792264174	6183.438151222277	5610.367978041	6335.311095231805	4713.122301136791	4445.455012871788	3499.5831733819964	4897.193206817147	5594.119441634228	4657.66586396451	4482.139667506616	4677.191974937739	4948.365600183257	0.25756384245609315	0.09778875887730905	2.6338798591282497	0.00844153514949419	0.4832947703788414	anaphase promoting complex subunit 1 [Source:HGNC Symbol;Acc:HGNC:19988]	protein_coding	2	111611639	111884690	42.42
USP43_normoxia_vs_Control_normoxia	ENSG00000272345		6.946115810626218	1.13005379985347	1.3056053964181402	3.062439220244708	3.8030732186352347	9.376509054664663	8.648884255618814	10.095801480557206	8.985067605326003	15.631055037756692	14.582146275127482	9.343467837679515	2.5870290366119257	0	1.836017571222033	12.299984439439857	4.696338231156711	9.104928230040636	8.541683900918834	2.5713844319249968	0.9760622038943765	2.6344472941022277	0.008427438656927015	0.4832947703788414	novel transcript, antisense to ACOT13	lncRNA	6	24700907	24701793	35.29
USP43_normoxia_vs_Control_normoxia	ENSG00000247095	MIR210HG	82.10321340264711	4.206270767989736	3.296145151881383	9.425342045762152	17.141038058776786	4.828850957670028	7.128844790416488	11.131871871249656	7.30501974759219	15.774366909243502	234.66815720892058	213.37810814115795	242.0352027578711	50.709381250035236	54.28804893490957	55.94093941475917	179.9104158036362	178.13531338998564	188.55452404579063	1.1513396794304935	0.4374032947232488	2.6322153795365493	0.008483006682716687	0.48373416195109137	MIR210 host gene [Source:HGNC Symbol;Acc:HGNC:39524]	lncRNA	11	565657	568457	61.51
USP43_normoxia_vs_Control_normoxia	ENSG00000107929	LARP4B	2695.6810055395135	3236.2470785605865	3132.37216850906	3169.8897768677575	2774.5099858233802	2945.9632061983134	2944.976191944961	2790.8897769733558	2941.1933260224578	2923.7937875133507	2111.2232999012676	2347.653856176685	2351.060479240832	2259.243734122988	2402.3453034705944	2358.335911992583	2508.3003534028585	2675.992740433545	2648.267122556668	-0.14144264738805787	0.053777578296873164	-2.6301416290491813	0.008534930293986574	0.4842630425509444	La ribonucleoprotein 4B [Source:HGNC Symbol;Acc:HGNC:28987]	protein_coding	10	806933	931821	42.73
USP43_normoxia_vs_Control_normoxia	ENSG00000158092	NCK1	1719.7311728384952	1443.0793346796788	1371.3550765623909	1398.7968878827303	1452.7217567155274	1629.400882480624	1411.7532796446126	1660.5785576897674	1544.3190470688878	1657.9520191299353	2122.024781908694	1988.803516801406	1741.502476051395	1713.4193027355789	1729.339737698469	1542.271337287343	2165.2043096265534	2133.504435768922	2249.1343713603987	0.2077748314104331	0.07902748507253564	2.629146444679674	0.00855994898102347	0.4842630425509444	NCK adaptor protein 1 [Source:HGNC Symbol;Acc:HGNC:7664]	protein_coding	3	136862208	136951606	39.32
USP43_normoxia_vs_Control_normoxia	ENSG00000173894	CBX2	2700.573801921605	3125.8690600194195	2981.909216794816	3119.2540063344522	2883.474404702249	2775.9026698951525	2869.793150745228	2750.4642548535194	2779.443106296147	2701.302280877978	2316.3144782632507	2619.893831270351	2747.1710981149954	2267.180173419086	2359.1236213895845	2434.2070107980317	2452.1459098375494	2696.1687981792993	2730.7113627977856	-0.16535429083416697	0.06312164009439483	-2.61961334634032	0.008802951322933418	0.49604977277616535	chromobox 2 [Source:HGNC Symbol;Acc:HGNC:1552]	protein_coding	17	79778148	79787983	58.06
USP43_normoxia_vs_Control_normoxia	ENSG00000019549	SNAI2	305.6373325951958	193.27102699774017	196.3868834137007	233.2863658156391	158.25489976912536	185.45090149752642	172.22873544586452	266.86547132846977	238.89647408103247	267.0474427204902	434.8526418729659	494.5395062583619	464.5156151095019	223.30561743622275	212.9708937959619	216.10709024770043	515.5031114441721	518.7831076327726	509.20620184627603	0.3034151793293486	0.1162807225349583	2.60933345368688	0.009071879369427122	0.49936914856018566	snail family transcriptional repressor 2 [Source:HGNC Symbol;Acc:HGNC:11094]	protein_coding	8	48917598	48921740	40.53
USP43_normoxia_vs_Control_normoxia	ENSG00000078070	MCCC1	763.0528204683285	829.309053704	871.9831434707023	896.154527589472	686.984305130555	699.3228835881781	758.0330898857778	714.3189008532877	718.2887839122205	774.4685087896639	767.1967039883727	788.7205654029422	870.3884192894698	608.4345143889362	715.1770899036272	680.2284384492759	727.8202441198852	751.3715813031505	876.7500146603951	-0.23725056875168032	0.09089921017532354	-2.6100399364755633	0.009053165306200964	0.49936914856018566	methylcrotonyl-CoA carboxylase subunit 1 [Source:HGNC Symbol;Acc:HGNC:6936]	protein_coding	3	183015218	183116075	41.62
USP43_normoxia_vs_Control_normoxia	ENSG00000086475	SEPHS1	3381.6335365110112	3341.1869310961865	3276.4559858800803	3045.674815456963	3184.572115030708	3078.6068027550646	3176.7924344637017	3740.3919343011003	3572.5110966405396	3451.445113837558	3588.452097267304	3464.9175259294902	3236.2239547410245	3596.3603879970856	3502.504321195057	3409.2867029828285	3647.240073732755	3354.6722896306615	3202.1090742600977	0.15797442463274283	0.06054526149710216	2.6091955130180398	0.009075537315240533	0.49936914856018566	selenophosphate synthetase 1 [Source:HGNC Symbol;Acc:HGNC:19685]	protein_coding	10	13317428	13348298	45.78
USP43_normoxia_vs_Control_normoxia	ENSG00000144048	DUSP11	708.8147904433173	646.7473534921855	635.6472542922925	642.7089034292142	773.1144636984911	744.4950063770035	700.5913832675509	811.8431290106813	779.3605848060107	653.4977834263151	697.036983481109	665.332606513669	708.286030912361	762.2118969231145	712.0864970684182	714.2671425112395	731.4307633787746	711.7735326844517	668.2349127068294	0.22590707810848668	0.08640811424230488	2.6144197230713777	0.008937916163863658	0.49936914856018566	dual specificity phosphatase 11 [Source:HGNC Symbol;Acc:HGNC:3066]	protein_coding	2	73761782	73780132	40.22
USP43_normoxia_vs_Control_normoxia	ENSG00000163956	LRPAP1	2551.638259936225	2570.377979435883	2602.605647788403	2651.8764107088314	2539.165751211569	2501.920088085801	2359.5346294987567	2181.1002585421847	2322.7163261685228	2356.274318711398	2485.4401032237074	2666.7831749439874	2911.027543328507	2424.5572369327897	2754.657357021623	2709.9793428192797	2446.2664583944315	2602.3365026965653	2842.8695493398072	-0.1911891559904206	0.07330744311439494	-2.6080456208528973	0.009106081728093933	0.49936914856018566	LDL receptor related protein associated protein 1 [Source:HGNC Symbol;Acc:HGNC:6701]	protein_coding	4	3503612	3532446	57.26
USP43_normoxia_vs_Control_normoxia	ENSG00000169062	UPF3A	1458.5744768715074	1614.015419763861	1678.832956770778	1809.6595903325338	1480.7041877729444	1494.1030132375206	1580.92439234771	1303.4255978408682	1484.4110694075723	1435.223775327611	1407.8946255687215	1342.58363158057	1635.4025947175103	1231.5342355573778	1246.2822540679613	1553.9471377746156	1151.7353443258257	1378.2872601233084	1425.3734971698414	-0.27516610699277266	0.10546245747334079	-2.609138015414919	0.009077062440140754	0.49936914856018566	UPF3A regulator of nonsense mediated mRNA decay [Source:HGNC Symbol;Acc:HGNC:20332]	protein_coding	13	114281601	114305817	47.57
USP43_normoxia_vs_Control_normoxia	ENSG00000172985	SH3RF3	42.956852765558885	35.82038807734179	28.754300426990426	33.50378191164236	43.213424338829476	43.88414686772281	75.1833565820563	47.69602988508502	74.09128651617236	53.641917729640184	33.40641426212051	32.23035342240817	25.892687026930556	33.42699755397493	47.42650269704568	46.386795885574664	34.45271722818854	47.563512256894874	36.648737111441235	0.8192687366957072	0.3136282105854053	2.6122290949736136	0.008995395250093198	0.49936914856018566	SH3 domain containing ring finger 3 [Source:HGNC Symbol;Acc:HGNC:24699]	protein_coding	2	109129205	109504634	48.61
USP43_normoxia_vs_Control_normoxia	ENSG00000008513	ST3GAL1	333.968653510082	220.55435223682252	225.73436506120487	227.69992607978452	376.77588604182046	384.13812969041066	271.0021561561162	227.79181036779553	362.8578610200106	405.7287751394017	400.34328230955316	381.73774390052006	372.27208500935916	341.1699241144478	320.03690677394525	520.7916427729092	370.98957206391924	304.7049754159337	297.1063690275209	0.5482475493971012	0.2108354306699908	2.6003577655562227	0.009312661529435069	0.5068141614859473	ST3 beta-galactoside alpha-2,3-sialyltransferase 1 [Source:HGNC Symbol;Acc:HGNC:10862]	protein_coding	8	133454848	133571926	49.39
USP43_normoxia_vs_Control_normoxia	ENSG00000187531	SIRT7	649.2421865826745	670.5941041109859	702.428310252483	711.1632095382774	759.5461981623152	669.5384138857095	735.5724334460838	617.1618906060991	576.7660392958917	608.3850434115127	619.862468225651	639.1601596676028	687.9656649316631	636.0325035242327	724.0601902842507	739.3237380950808	528.4377945405369	528.5923698511332	531.7688266586326	-0.20879380121633473	0.08028372568934591	-2.6006989514195253	0.009303405620178283	0.5068141614859473	sirtuin 7 [Source:HGNC Symbol;Acc:HGNC:14935]	protein_coding	17	81911939	81921323	57.63
USP43_normoxia_vs_Control_normoxia	ENSG00000167986	DDB1	22993.136927488802	18986.857618072983	21284.411689940967	19503.74549422339	20076.34790786485	21478.90018248381	20080.761549079525	23328.607911463117	22469.23224018648	21946.26739949293	27170.238013012688	25480.96583762967	23015.364736243868	25376.364506135404	25311.590873174562	24517.212083620798	26242.09986669585	25251.447527006727	22356.04925847081	0.18077758657460058	0.06963739913163727	2.5959841813286606	0.009432040751733933	0.5113666639377568	damage specific DNA binding protein 1 [Source:HGNC Symbol;Acc:HGNC:2717]	protein_coding	11	61299451	61342596	47.67
USP43_normoxia_vs_Control_normoxia	ENSG00000074755	ZZEF1	950.2988554903105	1116.176443398811	1176.211662875806	1248.9323421949823	1035.3775923269757	1079.8909950668306	1220.0765785072874	857.333963169088	918.2236554051775	1123.5680575668684	779.8629015021999	905.3697068199807	764.9679957871286	802.067669728194	808.5025243349426	772.6105190269433	720.8025223060716	875.9671675613752	899.4371012469263	-0.2939712917510538	0.11336440929338087	-2.5931532972599207	0.009510037054368295	0.5117186479668173	zinc finger ZZ-type and EF-hand domain containing 1 [Source:HGNC Symbol;Acc:HGNC:29027]	protein_coding	17	4004445	4143030	44.49
USP43_normoxia_vs_Control_normoxia	ENSG00000133935	ERG28	1250.4288699196532	1148.5982947177688	1072.7131671630034	1090.2884604693388	1132.963905211192	1187.1357087120532	1151.937413077759	1287.7469007708169	1232.6472600284555	1216.826250949177	1348.0056183702848	1285.3922457867986	1269.6865369039035	1489.4389074898086	1429.6573356860215	1370.1928217683062	1382.5449285541551	1225.0584365155253	1186.8854663793895	0.17635973052717474	0.06798019208140715	2.5942811446602225	0.009478894020784613	0.5117186479668173	ergosterol biosynthesis 28 homolog [Source:HGNC Symbol;Acc:HGNC:1187]	protein_coding	14	75649791	75660876	43.72
USP43_normoxia_vs_Control_normoxia	ENSG00000141503	MINK1	1748.7646866028138	1886.9497171742148	2142.605709676053	2437.072340352099	1942.161623195395	1895.7515813751456	2328.9508076398342	1460.4237309800612	1823.1592653789864	1816.1949540721303	1419.393197219719	1556.6563333954623	1678.0208568643206	1340.7942706148367	1688.9699408411525	1612.6726575334542	1226.433300387934	1616.1649762828774	1605.3890958669724	-0.34494527070153685	0.13316759083148946	-2.590309463043687	0.009588968784017491	0.5140333715567129	misshapen like kinase 1 [Source:HGNC Symbol;Acc:HGNC:17565]	protein_coding	17	4833340	4898061	51.94
USP43_normoxia_vs_Control_normoxia	ENSG00000146094	DOK3	44.95147744959284	40.74361000984626	98.02858452997684	81.71349263683506	48.734529715114526	44.24426891295931	66.15084848533448	16.23564835053809	35.94401373890166	26.382714606948788	39.65407180956369	57.41165796894695	55.27082459538829	1.8034168013479785	38.00594269970122	23.39165417416434	21.863178361844827	56.19372481254271	57.354411882716114	-1.5100046345104814	0.5857298947533023	-2.5779879907725474	0.009937745164956857	0.5280821445910043	docking protein 3 [Source:HGNC Symbol;Acc:HGNC:24583]	protein_coding	5	177501904	177511274	58.12
USP43_normoxia_vs_Control_normoxia	ENSG00000169871	TRIM56	744.2871722626754	835.0415181321152	1225.453927368297	1473.7296180221665	642.7455120003995	710.6894312273895	929.9858585236259	593.5855223645938	814.3657279333393	862.6411816639877	552.6577187693497	522.1460566780092	1041.5949318791672	467.79787417593053	439.5378257968236	549.0093769458242	454.23128793290203	585.6221272629273	696.3336040513093	-0.6392721881176282	0.24784016800346392	-2.5793728000890215	0.009897990366909975	0.5280821445910043	tripartite motif containing 56 [Source:HGNC Symbol;Acc:HGNC:19028]	protein_coding	7	101085481	101097967	53.9
USP43_normoxia_vs_Control_normoxia	ENSG00000198863	RUNDC1	863.6217094018099	932.5191127666122	897.7881966854143	882.8902724920526	790.3381308866478	989.5199140022745	873.2841035829285	820.0488848900328	677.2705348101425	772.260423028995	867.421412225743	870.6833120385621	892.5076714323754	724.0791146634099	865.9299722027715	731.605909171867	924.9957137090948	991.862864571394	1040.1852260722594	-0.25397636157569	0.09854911991557058	-2.577155045050404	0.009961725636803686	0.5280821445910043	RUN domain containing 1 [Source:HGNC Symbol;Acc:HGNC:25418]	protein_coding	17	42980565	42995142	47.3
USP43_normoxia_vs_Control_normoxia	ENSG00000115275	MOGS	2259.969406927728	2235.827887762238	2036.282645834092	2177.21742843257	2229.65360318355	2239.5032413439258	2462.8959140430557	2346.973434999119	2591.9298499278743	2311.9768324619413	2049.2093452672257	2201.137317542386	2081.1102439462884	2144.9904653765243	2210.9880922428415	2093.6012588829094	2511.0629138275795	2458.9960121510308	2296.0928374739533	0.1669791765520751	0.06486386843570692	2.574301850614798	0.01004426014938656	0.5304926033880806	mannosyl-oligosaccharide glucosidase [Source:HGNC Symbol;Acc:HGNC:24862]	protein_coding	2	74461057	74465410	57.9
USP43_normoxia_vs_Control_normoxia	ENSG00000182963	GJC1	544.7127233145508	704.0516570236044	712.3123524758157	844.4758050791914	572.6231067715587	637.5808303742492	644.708362247021	494.40954919436354	543.2966956517726	547.4797055844928	363.8440445855556	411.9417230875768	576.515504721988	398.2139884805612	403.5915137298497	467.7096069181251	312.64182334846964	534.7136331898071	634.7191171979116	-0.5140154308677013	0.19978180933586395	-2.572884050737384	0.010085498981827555	0.5307123048783008	gap junction protein gamma 1 [Source:HGNC Symbol;Acc:HGNC:4280]	protein_coding	17	44798448	44830816	44.78
USP43_normoxia_vs_Control_normoxia	ENSG00000100865	CINP	784.3799092003313	733.8563240339882	725.2235176980633	662.449746529354	727.5746054612589	796.1569798827268	743.0449477130301	826.3165712511342	790.1251409317705	843.9877477574352	784.8327609240888	747.0936406519626	721.0384500077386	997.5700745242732	886.1072998171784	924.8633432175773	807.9590125493775	735.2225282356774	665.4156744193285	0.21809044422891946	0.08487788327283104	2.5694613934691404	0.010185674047292578	0.5315038458452354	cyclin dependent kinase 2 interacting protein [Source:HGNC Symbol;Acc:HGNC:23789]	protein_coding	14	102341102	102362916	46.49
USP43_normoxia_vs_Control_normoxia	ENSG00000231652	CD109-AS1	14.849044134315642	13.468781843382265	31.35505261376056	13.175358332470044	10.158985207048582	12.526244517074275	4.814642132627641	5.359028059134461	6.7358371434141535	9.310937165669152	19.91606969457543	22.457367111119243	22.000804413318374	15.067893546928827	20.37799752090325	24.56754636424346	11.20124796671265	6.881095707417397	17.907905077881807	-1.438935076725188	0.5602088927486346	-2.5685687880910475	0.010211944219062371	0.5315038458452354	CD109 antisense RNA 1 [Source:HGNC Symbol;Acc:HGNC:55765]	lncRNA	6	73693903	73696131	45.94
USP43_normoxia_vs_Control_normoxia	ENSG00000267248		24.05485451888207	28.824119471375393	35.554311251075696	31.070727620060666	36.09377536140668	18.503094154260737	30.2291278952437	16.002227240952557	16.154565338897864	15.460573171465727	23.30142984973247	22.724658595040427	21.663470743617687	31.639029868817	27.674710489644745	12.883759482523175	25.276105158785985	23.69143435827142	16.240261288705337	-0.9960195213890707	0.387729316644198	-2.5688527501857013	0.010203580427017443	0.5315038458452354	novel transcript	lncRNA	17	60122642	60135743	48.96
USP43_normoxia_vs_Control_normoxia	ENSG00000204580	DDR1	4180.482119778593	3261.6612598255383	3227.363963725356	3533.1647288406252	2825.1792297588468	3025.516495806267	3208.1123834287287	2814.7852532863203	2991.6681052223316	3155.7022073992725	6165.958957272457	6317.356894194027	6210.625407748193	3391.1336354691466	3545.3924495463198	3346.4427136431914	5671.5593152734255	6223.3933455741535	6333.661810000475	-0.1639475316484904	0.06391717749690295	-2.564999552059919	0.010317593821478345	0.5350569578507955	discoidin domain receptor tyrosine kinase 1 [Source:HGNC Symbol;Acc:HGNC:2730]	protein_coding	6	30876421	30900156	55.25
USP43_normoxia_vs_Control_normoxia	ENSG00000103248	MTHFSD	253.46451522513206	331.7319088467322	293.35121442949975	254.73434122073854	215.81599634464243	285.22129142919425	250.3439996156612	209.41446445472818	244.00818512419906	212.69659967355025	239.3995885789642	256.2434916759855	298.84459465465955	214.57880323079036	235.37107318458473	248.62941344901404	221.076699380022	248.60552985742365	302.2940789019873	-0.3982104816529154	0.1559216156177787	-2.5539145427345744	0.010651939639682745	0.5445043287956397	methenyltetrahydrofolate synthetase domain containing [Source:HGNC Symbol;Acc:HGNC:25778]	protein_coding	16	86530178	86555235	49.14
USP43_normoxia_vs_Control_normoxia	ENSG00000164619	BMPER	118.74148232062575	17.751762196622696	26.617177189749754	24.08567028982986	101.31659729460546	69.5606323805289	70.12386662142454	62.246302865941715	33.87529206681015	27.099490612687006	177.99097136289885	216.01434444462816	167.64821417549325	144.869193371187	80.0941577197268	118.04222449745734	255.78834429159787	314.53358616658295	229.68885422349123	0.859718573144966	0.3366043749024805	2.554092095190503	0.010646509264263235	0.5445043287956397	BMP binding endothelial regulator [Source:HGNC Symbol;Acc:HGNC:24154]	protein_coding	7	33904308	34156427	40.62
USP43_normoxia_vs_Control_normoxia	ENSG00000164713	BRI3	2161.6149221162864	2009.6114827682345	1910.4802786594382	1603.2844747566983	2301.584953534944	2020.8366510028811	1838.1655517552333	2236.16642217776	2053.2424636405485	2179.361450913806	2506.510679557195	2308.8554959130183	2509.321156300369	2328.1327620580805	2476.427056138886	2422.8486383070253	1982.2837799031292	2191.9583286673414	2029.9969720385673	0.23117106677122579	0.09051245236843404	2.554025006749746	0.010648560849678884	0.5445043287956397	brain protein I3 [Source:HGNC Symbol;Acc:HGNC:1109]	protein_coding	7	98252379	98310441	51.97
USP43_normoxia_vs_Control_normoxia	ENSG00000182580	EPHB3	16.53357092248246	26.652049598157355	4.938319716124229	6.4706364710662605	8.643201500872033	3.9474201893201983	5.098089255488327	1.8018258439450463	3.3935165405561607	0.7800073986380578	20.479954418741887	58.415860730781816	9.78320477858253	2.5269704069394887	2.809006792336518	4.124502938742765	77.25207141750057	39.23014166214451	21.257496944746553	-2.3140777826291687	0.9054065983236321	-2.5558437357466834	0.010593067800588855	0.5445043287956397	EPH receptor B3 [Source:HGNC Symbol;Acc:HGNC:3394]	protein_coding	3	184561785	184582408	58.43
USP43_normoxia_vs_Control_normoxia	ENSG00000115756	HPCAL1	4599.758281762622	3596.4761904623074	3547.1424160106344	3363.8525772521	3979.1105714602286	3568.0404809299966	3531.9183883188684	4100.9387329030815	3900.7865020445333	3770.903929373553	6409.648647970467	5957.9699733775715	5841.8068118429865	5034.3804852784915	4615.252147478377	4889.330926531404	5922.765020881898	5497.2026351473205	5268.122634463373	0.16560310534265021	0.06505329382604967	2.545652888621864	0.010907358783460434	0.5555766059347658	hippocalcin like 1 [Source:HGNC Symbol;Acc:HGNC:5145]	protein_coding	2	10302889	10427617	52.12
USP43_normoxia_vs_Control_normoxia	ENSG00000088836	SLC4A11	127.80254780118584	126.47480614177232	271.7394871272958	174.36542274364396	188.93368264144024	127.52521223003586	167.1811666537176	114.48944355963414	125.04135808593942	120.65188787646719	79.87465972804281	111.98890641558836	102.16330125834364	123.3261852718665	132.85815653155052	121.94993383458733	57.82806469482927	66.05327391276772	88.00091171382236	-0.6355384915567617	0.24999745243074978	-2.5421798717441257	0.011016346483801835	0.559138181640623	solute carrier family 4 member 11 [Source:HGNC Symbol;Acc:HGNC:16438]	protein_coding	20	3227417	3239559	61.73
USP43_normoxia_vs_Control_normoxia	ENSG00000101665	SMAD7	395.6694015634201	422.26663147852787	385.7214928213288	416.58189951718174	367.3493502529734	413.847137502343	376.47247193110684	367.23336265645816	315.0255097206056	329.7270798084824	423.45315815670244	492.14656122923265	409.5244612310514	391.84638637392453	390.7308666413484	365.1549906761086	413.53075822209667	445.54151396826023	395.895595953829	-0.269889511156312	0.106397984066404	-2.5366036163605448	0.011193361265850162	0.5602044466992635	SMAD family member 7 [Source:HGNC Symbol;Acc:HGNC:6773]	protein_coding	18	48919853	48950965	52.17
USP43_normoxia_vs_Control_normoxia	ENSG00000123104	ITPR2	1048.6092946067313	1041.8455186787953	1290.5964801230737	1366.5875518853645	1157.8291663284945	1137.9892176271346	939.7131456498087	1055.657165799413	854.584205142145	887.2070469160458	1026.80185539962	1033.7109751136759	726.2076149346069	918.5993822652715	1071.3807333781886	761.552973619145	1223.795419724164	1343.7637375006284	1037.145112835589	-0.40212388433234303	0.15837699117043605	-2.5390296997093524	0.011116038630912716	0.5602044466992635	inositol 1,4,5-trisphosphate receptor type 2 [Source:HGNC Symbol;Acc:HGNC:6181]	protein_coding	12	26335352	26833194	38.26
USP43_normoxia_vs_Control_normoxia	ENSG00000132478	UNK	1153.7827154244023	1330.2569488772344	1265.2456980825707	1294.9465906345683	1178.9121872436265	1149.974766934399	1200.3274524665023	1069.2053238248814	1193.0777142544423	1105.1524223777205	1194.7019088964357	1121.678835479171	1205.9738929538617	1064.8301144333636	997.618776070285	1278.6398285502405	1034.762942603992	1100.9449491925468	981.8385247634009	-0.21083795290535234	0.08315884786662311	-2.5353640450083113	0.011233052204477652	0.5602044466992635	unk zinc finger [Source:HGNC Symbol;Acc:HGNC:29369]	protein_coding	17	75784806	75825799	50.85
USP43_normoxia_vs_Control_normoxia	ENSG00000141279	NPEPPS	5089.469308753911	5406.688676801566	5025.180143399191	4859.8141350807755	5178.675949970973	4750.579729152104	4573.468557247715	4409.593899254022	4239.97977106249	4170.731812125032	6100.534866452174	6259.696479739941	5397.6260918944	3992.180939787519	5229.491145181672	3903.2770960447674	5664.497449865266	6609.557545918234	5838.873268592557	-0.2538549273342186	0.09994154587046582	-2.5400340281231975	0.011084168406030468	0.5602044466992635	aminopeptidase puromycin sensitive [Source:HGNC Symbol;Acc:HGNC:7900]	protein_coding	17	47522942	47624665	41.3
USP43_normoxia_vs_Control_normoxia	ENSG00000186666	BCDIN3D	214.506351801055	143.08349921139188	222.09782943715484	165.55715007086295	184.50518085176245	168.0782664632292	182.27090888555523	219.23032206140493	232.60369891865707	232.19652427476854	253.37098938299332	217.80382737135952	259.19488190066045	215.6378745030454	220.3752240232729	201.2564319434963	242.16685171600827	261.0436118851538	240.641259518213	0.3721199462538575	0.14674508513965473	2.5358256182802816	0.011218258097401818	0.5602044466992635	BCDIN3 domain containing RNA methyltransferase [Source:HGNC Symbol;Acc:HGNC:27050]	protein_coding	12	49836043	49843106	45.05
USP43_normoxia_vs_Control_normoxia	ENSG00000159197	KCNE2	6.6451810010764465	0	0	0	0	4.161368906054275	10.556029809853523	0	12.327022459211777	6.224215882013061	6.351945932603745	4.645751257037865	15.492445630576626	18.43223864854669	0	10.905671889278404	0	15.182127218527379	15.3344403856727	4.984977315496569	1.9703828829700905	2.5299536240298526	0.01140776038616909	0.5669419250251325	potassium voltage-gated channel subfamily E regulatory subunit 2 [Source:HGNC Symbol;Acc:HGNC:6242]	protein_coding	21	34364006	34371381	43.3
USP43_normoxia_vs_Control_normoxia	ENSG00000060762	MPC1	464.1283987922457	427.2548773687649	381.4309218002348	362.75616294797595	503.8064272907265	479.9748355217762	444.4130298612384	481.1110045618169	417.13884801383216	477.7855559384813	454.88439807218265	474.7995975142331	444.61890748866074	601.7079686036318	570.4712648055961	551.0383178927407	434.8935237079353	433.2874173687598	412.93811950183596	0.24161330441300377	0.09563610640328475	2.526381651236956	0.011524421006283802	0.5707579164807615	mitochondrial pyruvate carrier 1 [Source:HGNC Symbol;Acc:HGNC:21606]	protein_coding	6	166364919	166383013	38.93
USP43_normoxia_vs_Control_normoxia	ENSG00000169136	ATF5	2670.730792954893	2753.195108201901	2732.198449072216	3064.5110775669086	2676.255607121438	2883.965064010321	2620.540574062979	3172.6251008591394	3227.9967080764536	3125.050221142516	2239.938668944474	2166.5406456843393	2430.613199016122	2447.730067276368	2345.600677213285	2441.5353756350605	2676.8740470775024	2544.902150130825	2523.08153209622	0.15370693935348606	0.06088043377962876	2.524734628367875	0.011578568512107815	0.5714622452199971	activating transcription factor 5 [Source:HGNC Symbol;Acc:HGNC:790]	protein_coding	19	49928702	49933935	55.56
USP43_normoxia_vs_Control_normoxia	ENSG00000204174	NPY4R	570.9011836109901	676.6441169306523	659.6886670649153	653.7314418856096	389.132760896697	404.24076346876836	434.23472163191485	513.0341113889575	485.7259372838627	624.2682160767371	751.0571174707171	771.6054798324188	692.4687835767127	280.5071657980134	403.3756822480292	299.80722676040864	745.8421598287313	744.6821114693345	746.174841385341	-0.2955535179595735	0.11729595744640439	-2.5197246724774782	0.011744666090889502	0.5776680610271527	neuropeptide Y receptor Y4 [Source:HGNC Symbol;Acc:HGNC:9329]	protein_coding	10	46461099	46465958	52.57
USP43_normoxia_vs_Control_normoxia	ENSG00000289750		8.766672000947896	16.1718807779806	28.285167931405372	4.807283894432071	2.619046214657044	12.918013771340634	18.494570801935932	3.070868672401214	0	4.258430896221716	1.8633919055129187	2.8960199455991993	0	15.515866024808492	23.985336139523355	9.84532218648721	0	3.158183020742605	9.910713834013777	-2.6977058924596475	1.0713659037855512	-2.518006110636531	0.011802127349403484	0.5785063313425071	novel transcript	lncRNA	3	15048548	15099145	46.28
USP43_normoxia_vs_Control_normoxia	ENSG00000070404	FSTL3	20106.165768281604	12414.74060984184	12187.468104183972	12800.156690204916	14357.148250445287	12994.476610086387	14154.106697676354	14074.476927578282	14092.79596554881	13238.364918990963	31133.07611756668	31522.186577301363	36026.50333401201	16998.74396659353	17063.412786628567	16894.39199231988	30630.515019160328	31689.256318260035	29639.162942669645	0.14658806334695249	0.05830057538406601	2.5143501994838995	0.011925195219521555	0.581185468688889	follistatin like 3 [Source:HGNC Symbol;Acc:HGNC:3973]	protein_coding	19	676392	683392	64.93
USP43_normoxia_vs_Control_normoxia	ENSG00000198142	SOWAHC	1380.1655113494667	1328.0626889824775	1372.2883247383556	1349.3326378855338	1401.7335152958956	1520.0797154939112	1370.4708803732844	1576.0920023930457	1568.2742509461941	1472.6157008693187	1303.305463695374	1237.2713861590087	1113.33276740068	1526.2862863041041	1432.2799953630763	1326.1869608103934	1369.2384687640424	1357.2573724444296	1218.8707863712737	0.1901170316669373	0.07562416808828809	2.5139718753002813	0.01193799537445213	0.581185468688889	sosondowah ankyrin repeat domain family member C [Source:HGNC Symbol;Acc:HGNC:26149]	protein_coding	2	109614364	109618990	47.44
USP43_normoxia_vs_Control_normoxia	ENSG00000162642	C1orf52	1042.6692536198532	943.934519428831	906.3340501863362	820.0845263874227	1061.9102286643003	990.748003124045	1039.4842302718382	1100.9217613305984	1013.7067459255037	1036.681264764517	1267.5050305001118	1089.066657758527	1124.0349509090909	1052.588464787356	936.4455626776559	931.3973320375203	1139.1339266838836	1299.189962033349	1014.8793476864698	0.24295601372226167	0.09679020833692042	2.510130083371115	0.012068669422105627	0.5835772481033711	chromosome 1 open reading frame 52 [Source:HGNC Symbol;Acc:HGNC:24871]	protein_coding	1	85249953	85259672	39.66
USP43_normoxia_vs_Control_normoxia	ENSG00000196459	TRAPPC2	291.7498915718831	402.80981101833686	321.7329238895455	338.39877362772165	278.14872232280135	265.84437524792446	305.4519852205533	250.35291533015044	309.67983259769755	270.8598162094353	255.05958679680816	250.62371833621998	314.7205409914263	322.4066430104028	241.65971619891923	250.45201156828148	274.9888199575541	277.18650067632836	321.12135529378946	-0.3621513705383355	0.1442218056604975	-2.5110722257274385	0.012036506762200017	0.5835772481033711	trafficking protein particle complex subunit 2 [Source:HGNC Symbol;Acc:HGNC:23068]	protein_coding	X	13712244	13734635	42.18
USP43_normoxia_vs_Control_normoxia	ENSG00000051009	FHIP1B	715.8668182797268	668.3205410294481	581.6143318420658	651.7052600862381	814.2959358833094	686.8985862211101	743.7266096511062	746.19851549937	668.9669051997622	860.9792951196218	674.9786995203349	673.9674925953412	612.7519692941328	815.6139606026355	765.4573247160528	770.7423895846696	767.5615701427444	714.6368973224249	667.1864447247146	0.25465153750700925	0.10158940267218243	2.506674227908802	0.01218729781998623	0.5873292717086293	FHF complex subunit HOOK interacting protein 1B [Source:HGNC Symbol;Acc:HGNC:25378]	protein_coding	11	6211345	6234711	44.55
USP43_normoxia_vs_Control_normoxia	ENSG00000134569	LRP4	196.53338985083872	226.63756354277933	235.5535670706917	267.32566053412796	205.78354528966966	256.28392222475117	213.26145584258762	138.72649661777987	183.8470034562968	171.1748779519885	126.39960243715939	140.44688432799674	256.0541827043366	157.82423847438955	156.89523333838596	230.38922000872302	173.31579018045903	203.73126737140655	193.9505059415672	-0.5712207791102182	0.22874636670984053	-2.4971796812615543	0.012518550688029177	0.6012685100596027	LDL receptor related protein 4 [Source:HGNC Symbol;Acc:HGNC:6696]	protein_coding	11	46856717	46918642	48.69
USP43_normoxia_vs_Control_normoxia	ENSG00000004799	PDK4	708.2743395732797	716.9790893008403	691.757712684793	715.7408587567197	550.9962935081332	534.17479066584	577.5514807430801	607.1711083219355	553.9481179565934	680.3288590716694	787.0338497453903	778.5372600279969	734.2548054290213	911.8358065220399	979.6003269945293	952.2252573739188	619.5940835005771	657.003895516656	700.2045161993007	-0.2068866386051801	0.08324849406723457	-2.4851697429876722	0.012948967464430921	0.6086631457309514	pyruvate dehydrogenase kinase 4 [Source:HGNC Symbol;Acc:HGNC:8812]	protein_coding	7	95583499	95596516	36.08
USP43_normoxia_vs_Control_normoxia	ENSG00000103021	CCDC113	226.441276021261	190.96255830546744	298.59926699291964	289.89941436455206	280.62727442253595	264.5848824938681	317.2217678057437	166.72308586774415	204.11585068234376	168.8376580348532	166.53618597586362	206.34656975188906	201.7639666655718	227.21858545089782	223.78356027805293	254.53911856803887	203.62680932232018	142.115975541158	268.4404378588775	-0.5276722491848839	0.21247794719198987	-2.4834212498678374	0.013012710304874667	0.6086631457309514	coiled-coil domain containing 113 [Source:HGNC Symbol;Acc:HGNC:25002]	protein_coding	16	58231157	58283836	43.46
USP43_normoxia_vs_Control_normoxia	ENSG00000149380	P4HA3	36.94881840489303	17.789325038332514	18.65724838912184	39.18973808999305	26.071059450726796	17.46952597628628	36.513367246020756	43.883312157286944	53.65699934932509	44.96494417689895	55.397203158638646	58.761251731174404	58.90957023956207	17.924076754679906	13.813267691942443	24.555795992094964	52.45740844346711	42.8969893160444	42.167648086478394	0.8711452435750233	0.34977031888041193	2.4906208347337553	0.01275201256287479	0.6086631457309514	prolyl 4-hydroxylase subunit alpha 3 [Source:HGNC Symbol;Acc:HGNC:30135]	protein_coding	11	74235801	74311640	42.3
USP43_normoxia_vs_Control_normoxia	ENSG00000172456	FGGY	153.53489904256017	144.14028251391065	105.68123822922972	125.5662009848959	151.03243215492859	129.22076992565258	152.50310439283277	171.12975905852855	155.7741662649619	175.64324579474626	172.85898726518676	135.02406326592404	157.3412232571024	143.52755261227057	174.61063198320358	168.15632659205286	142.38327272302547	189.57044580368304	169.46447994394723	0.4288165315797176	0.17262204529122846	2.4841353887116022	0.012986642297535725	0.6086631457309514	FGGY carbohydrate kinase domain containing [Source:HGNC Symbol;Acc:HGNC:25610]	protein_coding	1	59296638	59810647	40.3
USP43_normoxia_vs_Control_normoxia	ENSG00000178685	PARP10	626.5470259462952	649.6556972572544	667.3885474762807	765.6342117166538	513.6329667810814	572.6759163786544	621.2539049573189	567.4574629899101	531.123980772345	544.4703754823672	614.1129235080007	631.2719843583197	936.1490772101183	550.5244304389289	630.4877284518418	582.8076500362413	625.3281392283175	603.3172184832373	670.5542515064412	-0.34308299425356903	0.1379409542470935	-2.487172835117588	0.012876282612055902	0.6086631457309514	poly(ADP-ribose) polymerase family member 10 [Source:HGNC Symbol;Acc:HGNC:25895]	protein_coding	8	143977153	144012772	54.62
USP43_normoxia_vs_Control_normoxia	ENSG00000179021	C3orf38	501.8274921561525	473.5452693247684	430.16169130118743	424.6327174190885	542.2406236078533	531.4980428965484	459.57898560949945	544.2835432278646	484.39550136170146	534.2253894311401	486.2073737163536	487.89422309691133	466.53850127870527	610.7840514254804	529.6326241254584	554.0730489295868	518.3729337568956	492.3148495614168	462.51548874028504	0.24016341319664622	0.09669295223398691	2.4837737151253347	0.012999838586845747	0.6086631457309514	chromosome 3 open reading frame 38 [Source:HGNC Symbol;Acc:HGNC:28384]	protein_coding	3	88149959	88168729	37.88
USP43_normoxia_vs_Control_normoxia	ENSG00000185504	FAAP100	1095.4404203812476	1331.0220856287906	1293.25685753379	1339.3489199037938	1150.3926013440323	1173.3831847903632	1307.6175060050089	1163.9511691334224	1216.0155039672795	1087.0819042191129	966.6308490900853	1021.091311423802	976.5171045027781	954.3747851809669	1060.8791628433898	957.6139758263341	991.5058175842717	890.8783478901778	836.3664799950573	-0.19425862536979013	0.07820520469188275	-2.483960321248965	0.012993028457744409	0.6086631457309514	FA core complex associated protein 100 [Source:HGNC Symbol;Acc:HGNC:26171]	protein_coding	17	81539885	81553961	61.6
USP43_normoxia_vs_Control_normoxia	ENSG00000185619	PCGF3	938.3899869543288	889.686525353813	912.8057072138837	945.7100423101666	965.7581134721903	850.9923190484243	864.9704054346388	1033.5582169198187	1087.6971406328876	1047.3570596170155	912.826546775921	880.7049801552511	913.3699425250259	868.4211556952649	971.8236803280694	775.0207195112155	1021.6134489985135	929.8795109023968	1018.8242502834227	0.20308762467128952	0.08177475664404041	2.483500202334019	0.013009826051597284	0.6086631457309514	polycomb group ring finger 3 [Source:HGNC Symbol;Acc:HGNC:10066]	protein_coding	4	705748	770089	56.17
USP43_normoxia_vs_Control_normoxia	ENSG00000127578	WFIKKN1	280.97514539636404	134.48966544768115	130.0482819946722	107.65880468230657	122.28749613873363	141.44411790833752	174.2241151661527	99.94781883561467	79.52410562079369	90.64341914752086	553.5106323123853	588.9395888690483	681.8207694793405	236.9300732224492	281.4884297110369	271.71477376142013	385.73087811655637	497.15513142533587	479.99451529516676	-0.43876351621871845	0.17685133724077415	-2.4809736983858035	0.013102404064215721	0.6088884170845095	WAP, follistatin/kazal, immunoglobulin, kunitz and netrin domain containing 1 [Source:HGNC Symbol;Acc:HGNC:30912]	protein_coding	16	629239	634117	66.98
USP43_normoxia_vs_Control_normoxia	ENSG00000143816	WNT9A	179.7692215460108	193.7713416082366	207.7954371829377	222.5712655655144	139.7806538656866	166.0967897932847	189.84354529223546	167.4846315378919	180.739538843151	132.12736564265893	210.4961005079418	185.00495377578963	191.59031150673306	165.5275183416681	185.8208210171428	158.27520290048454	185.40212185734063	184.74306121604832	168.77532737344856	-0.379371299851051	0.15291260430361242	-2.4809681424155086	0.013102608290507155	0.6088884170845095	Wnt family member 9A [Source:HGNC Symbol;Acc:HGNC:12778]	protein_coding	1	227918656	227947932	57.27
USP43_normoxia_vs_Control_normoxia	ENSG00000109861	CTSC	9171.386432994299	9546.159418124957	9097.999061842967	9095.349977722783	8877.857444117362	8466.624386524605	8134.528681359033	9922.521044325016	9913.372936983144	9815.745270762432	9142.580168672655	8862.716955468979	8871.251149448059	8895.422776345586	8920.431186042464	9367.803262312733	9428.244451571372	9445.24831123423	9281.099311039005	0.09639726032627374	0.03896507442170101	2.4739401055163066	0.01336320979883047	0.6146435255221627	cathepsin C [Source:HGNC Symbol;Acc:HGNC:2528]	protein_coding	11	88265069	88359684	37.69
USP43_normoxia_vs_Control_normoxia	ENSG00000170296	GABARAP	2782.49154524081	2658.267428179946	2633.354687681125	2492.688530307975	2590.3748224847513	2468.5651115163273	2406.005561883918	2467.87311762782	2259.9407999114096	2238.210006910278	3378.9665316752626	3294.7620868277045	3649.2595000742836	3055.6884947898393	3159.507410677258	3369.5947609712994	2738.3411162343314	2716.192251878642	2507.2555947024093	-0.15713701335013813	0.06354091823945918	-2.4730050761613858	0.013398223989583928	0.6146435255221627	GABA type A receptor-associated protein [Source:HGNC Symbol;Acc:HGNC:4067]	protein_coding	17	7240008	7242449	49.92
USP43_normoxia_vs_Control_normoxia	ENSG00000179222	MAGED1	241.66818659474097	304.5736352573588	304.0023967997257	286.9327506560658	240.2685607497047	220.4278115886988	262.86077074201035	251.8618337283733	229.28458864585744	245.30027875153004	207.80992056450424	216.47804488239726	253.47026700032802	217.84261772036646	243.22282723554733	222.70376370081053	206.46369830276856	204.16192153073067	232.36167084855927	-0.2949223891094345	0.11920870606688584	-2.4740004219487033	0.013360953899312928	0.6146435255221627	MAGE family member D1 [Source:HGNC Symbol;Acc:HGNC:6813]	protein_coding	X	51803007	51902354	39
USP43_normoxia_vs_Control_normoxia	ENSG00000182224	CYB5D1	1119.5173450374832	1148.8161859594857	1135.848209301771	1253.8010120363874	999.6808772664435	1160.6695279986363	1227.9652709249597	1092.6810129263467	867.7561331497213	1009.811854564114	1394.8547202020643	1273.8689411811692	1253.6796205373603	896.4179397626474	995.6820072272243	990.2747321506489	1081.0880468377347	1103.2666133419368	1265.1495053060455	-0.25077225796541297	0.10140122435767886	-2.473069329822373	0.013395815280758028	0.6146435255221627	cytochrome b5 domain containing 1 [Source:HGNC Symbol;Acc:HGNC:26516]	protein_coding	17	7857746	7862282	48.18
USP43_normoxia_vs_Control_normoxia	ENSG00000040531	CTNS	555.0366554576335	727.8724864847194	657.5319397888879	563.2110539487918	612.241142524495	580.4428082579162	492.4725227682434	518.5792059241877	536.5396547282737	469.4777981808262	433.40969233622457	595.0935383355372	455.9447861992341	752.3394398915425	631.042558692844	670.9071928633912	493.46249057285564	411.48923040139294	388.60225633804015	-0.35051703669390094	0.1421392789532931	-2.466011079239263	0.013662710815741903	0.6152753455407446	cystinosin, lysosomal cystine transporter [Source:HGNC Symbol;Acc:HGNC:2518]	protein_coding	17	3636459	3663103	54.27
USP43_normoxia_vs_Control_normoxia	ENSG00000102007	PLP2	9601.606917641433	8707.952269065356	8236.198781772016	8286.706190881014	9227.234054145496	8811.50994428769	8796.351823587795	9336.023781114429	9064.024990503354	9379.498906466291	10573.54699625323	10640.017312912654	10903.313077075525	10018.042946469186	9117.25902412827	10803.504274842606	10818.501030234223	10106.55357706913	10002.685536737517	0.13900074155641162	0.05636594358081133	2.466041242743103	0.013661560313193344	0.6152753455407446	proteolipid protein 2 [Source:HGNC Symbol;Acc:HGNC:9087]	protein_coding	X	49171898	49175235	54.07
USP43_normoxia_vs_Control_normoxia	ENSG00000104936	DMPK	914.7290169484046	1035.97742499095	933.5197990051267	1037.241753584775	834.6946744405018	910.9228404003873	1098.0572989561333	739.0805773327892	906.387769262378	831.281027180774	905.7348171855878	875.2450821599397	997.3162508803288	823.599169851821	923.490162839858	974.8668567127326	775.0737232814093	940.1511521215807	922.4819248842097	-0.284385784053425	0.11519826056127766	-2.4686638727687304	0.013561854029281738	0.6152753455407446	DM1 protein kinase [Source:HGNC Symbol;Acc:HGNC:2933]	protein_coding	19	45769709	45782552	59.05
USP43_normoxia_vs_Control_normoxia	ENSG00000150760	DOCK1	1475.205091407539	1680.1829191229724	1717.384108988058	1745.6440779636837	1463.8893372761531	1488.083260602005	1569.4287913917942	1490.3650699516766	1420.005322062754	1541.234913837423	1177.6296552873587	1373.872836452444	1288.7693495035758	1362.1017254233527	1205.381075044775	1406.5862571795974	1385.4514913251007	1528.1968423290828	1709.484611593895	-0.20861906374760078	0.08457797713095246	-2.466588476390195	0.013640702469548426	0.6152753455407446	dedicator of cytokinesis 1 [Source:HGNC Symbol;Acc:HGNC:2987]	protein_coding	10	126905409	127452517	45.16
USP43_normoxia_vs_Control_normoxia	ENSG00000155275	TRMT44	267.72525749460846	257.2715520398154	226.93271662602965	307.38302735309185	267.7447118441884	291.0118289636658	307.5412876403446	329.02999891092287	289.2634712307504	383.7720112172615	234.16307205189685	217.28920527398148	228.95643923832057	242.29583387131254	255.7048305299018	260.8136110637126	254.21544403468084	228.9053050937282	236.76028791934718	0.33009956858957684	0.13362419494670869	2.470357772566753	0.01349779813005157	0.6152753455407446	tRNA methyltransferase 44 homolog [Source:HGNC Symbol;Acc:HGNC:26653]	protein_coding	4	8436140	8493531	49.1
USP43_normoxia_vs_Control_normoxia	ENSG00000243207	PPAN-P2RY11	111.23195013798977	193.68137541165862	125.26007307988537	177.8766675124878	150.94963568494552	128.25831129580396	120.2404622439891	96.37229742296685	89.67958938115707	117.6295654278003	106.55242489198979	86.11790284587134	108.56837378411709	55.130459998585074	44.46792213021519	115.02314772719679	97.27850596006226	69.90160492524913	119.18678275983464	-0.7144787221115618	0.2897527412762869	-2.4658221315334767	0.013669919645214614	0.6152753455407446	PPAN-P2RY11 readthrough [Source:HGNC Symbol;Acc:HGNC:33526]	protein_coding	19	10106223	10114780	60.07
USP43_normoxia_vs_Control_normoxia	ENSG00000019144	PHLDB1	1032.4983198937555	1224.0649494406578	1209.1463317934893	1383.7416640146578	1105.3411458275743	1223.3207404419725	1338.6224882309632	1143.3257418590658	1103.9556507870923	1044.2348374173182	771.2146002862194	887.1206186323778	886.6202106271168	983.2439621330947	903.8817526940798	860.4284128515518	835.7772653207039	829.6895059528185	851.2398797768468	-0.21526167448970607	0.08739714837974649	-2.4630285825159834	0.013776893263137045	0.6154514683467329	pleckstrin homology like domain family B member 1 [Source:HGNC Symbol;Acc:HGNC:23697]	protein_coding	11	118606440	118658031	54.3
USP43_normoxia_vs_Control_normoxia	ENSG00000101084	RAB5IF	4844.687992837973	4285.803783753826	4264.6764508382785	3986.5519787821836	4955.997878048065	4629.398120446066	4114.762075838451	5229.302298125274	4851.483302002132	4654.118025134466	4968.88899985919	4668.548080157582	4553.047972578141	6269.762752883873	5496.4074530458365	5143.47972411079	5621.342284783455	5138.37019376548	4372.442496930426	0.23384903931200973	0.09511821524768554	2.4585095368229153	0.013951507099648259	0.6154514683467329	RAB5 interacting factor [Source:HGNC Symbol;Acc:HGNC:15870]	protein_coding	20	36605779	36612557	49.02
USP43_normoxia_vs_Control_normoxia	ENSG00000101098	RIMS4	434.2313287568164	434.6344983381351	462.68008007312983	435.6409184167823	311.9584145673691	384.1172168828962	347.8037436725267	399.93727259494256	358.98159927114784	322.8554167818963	608.6463785702689	472.386454668325	482.53658377901354	509.9835016463742	518.26076639241	566.1140424578514	392.96766000156833	399.2308531696707	407.4285163383877	-0.29357194364587225	0.11961421285592932	-2.4543232500260506	0.014115003502349172	0.6154514683467329	regulating synaptic membrane exocytosis 4 [Source:HGNC Symbol;Acc:HGNC:16183]	protein_coding	20	44751808	44810546	49.67
USP43_normoxia_vs_Control_normoxia	ENSG00000102103	PQBP1	3752.5531805996825	3624.113295938754	3641.9218458683854	3535.3392534253617	4035.9716671833417	3577.832046955455	3709.9329182780016	4030.857178283823	3932.0670618675244	4049.298654085341	3556.5059148758355	3356.6240291396853	3413.2678997548337	4370.473594077776	4070.1059265962767	4201.153771790018	3732.995373435652	3552.285783540564	3155.2110356976577	0.15389163653454466	0.06272296559446579	2.4535133993747724	0.01414682687669078	0.6154514683467329	polyglutamine binding protein 1 [Source:HGNC Symbol;Acc:HGNC:9330]	protein_coding	X	48890197	48903402	54.42
USP43_normoxia_vs_Control_normoxia	ENSG00000109929	SC5D	861.6700281052413	763.7431145040936	802.2858188825588	755.0926119994119	789.2675136007937	935.2240682922627	930.5867781321746	1032.884841044949	859.2493566859414	891.4299542543888	790.7318330538402	790.7288391108128	644.3405244996893	1061.9874929629516	1109.4041043435234	934.3811433336615	858.0508078650736	824.5524617658408	736.1192415623747	0.26661270888540534	0.10842793630368601	2.4588931411428314	0.013936609290790825	0.6154514683467329	sterol-C5-desaturase [Source:HGNC Symbol;Acc:HGNC:10547]	protein_coding	11	121292681	121313410	38.3
USP43_normoxia_vs_Control_normoxia	ENSG00000131018	SYNE1	353.8302392968662	462.4689684500905	395.52067078044684	333.63969807725823	511.44658434884644	610.7002164560428	500.2711626186546	234.80607633599098	327.1485477813419	289.6239432403164	206.13996289418796	291.1407119842788	246.46708884123407	426.7042515649776	459.66547445375596	398.18679496609553	266.94673314652334	155.47074961412267	252.5966717894266	-0.4836291502688368	0.19692756568374847	-2.4558732983350358	0.014054269922251195	0.6154514683467329	spectrin repeat containing nuclear envelope protein 1 [Source:HGNC Symbol;Acc:HGNC:17089]	protein_coding	6	152121687	152637801	38.41
USP43_normoxia_vs_Control_normoxia	ENSG00000141682	PMAIP1	453.1852741370366	376.8741957248533	409.90092671885805	430.10822387444114	430.0300813040903	438.30621820723314	357.7329920740062	515.608995797598	517.7925385167061	455.78986159415376	424.27008504374675	408.6684926616391	348.03837971934	712.1461679304248	723.7803290107305	583.2321479785272	339.4140231159067	358.61322569267264	327.02804950173083	0.29044869071920615	0.11815626701598161	2.4581742302329217	0.013964540711791108	0.6154514683467329	phorbol-12-myristate-13-acetate-induced protein 1 [Source:HGNC Symbol;Acc:HGNC:9108]	protein_coding	18	59899996	59904305	39.61
USP43_normoxia_vs_Control_normoxia	ENSG00000144040	SFXN5	195.00879328017842	222.8602784692991	214.21797434032186	269.0790287666449	171.29996302011085	221.12558683296865	211.45441030689946	172.71067892597296	173.50319860070624	185.10582568842045	200.54653576725548	192.43146699989666	171.3411540222223	235.08329071689664	205.762723952128	140.10445298136193	164.63743181828158	186.0091092346395	172.88516859918528	-0.41906303795942346	0.17067926073110504	-2.455266305726694	0.014078025415819507	0.6154514683467329	sideroflexin 5 [Source:HGNC Symbol;Acc:HGNC:16073]	protein_coding	2	72942036	73075619	49.36
USP43_normoxia_vs_Control_normoxia	ENSG00000148660	CAMK2G	2105.244394193976	2204.7570134152397	2153.3327903696527	2212.9202187351466	2077.4313774717803	1993.5759645348328	2119.67021522998	2037.6737742875039	2038.8823748009863	2022.841801190894	2183.619033869596	2099.376353139374	2093.869328600553	1974.6252650973272	1941.5119542846626	1996.184538878849	2225.048385291104	2294.427587457905	2224.6511188361796	-0.1082901919743295	0.04404280279219122	-2.458748878568857	0.01394221028064614	0.6154514683467329	calcium/calmodulin dependent protein kinase II gamma [Source:HGNC Symbol;Acc:HGNC:1463]	protein_coding	10	73812501	73874591	51.65
USP43_normoxia_vs_Control_normoxia	ENSG00000178691	SUZ12	2939.8759801404494	3083.6035355768704	3145.998540640649	3057.0162239111382	2774.4553390963874	3065.6187049217183	2857.3435448127116	2885.2902289435215	2741.440761366996	2811.532885149966	3137.4209692508593	3193.0027778069198	2855.840028465986	2749.0544577889577	2853.064778301849	2664.9704483543183	3036.3090678684866	2908.7972882788154	3097.00806199194	-0.13664994836049107	0.05563838764166948	-2.4560371742000173	0.014047862482271085	0.6154514683467329	SUZ12 polycomb repressive complex 2 subunit [Source:HGNC Symbol;Acc:HGNC:17101]	protein_coding	17	31937007	32001038	41.01
USP43_normoxia_vs_Control_normoxia	ENSG00000280441		7.113955193758631	0	0	0	0	0	0	70.5159712310127	43.520801695101255	8.005580185733558	1.400232509989396	0	1.9855600695283406	0	0	0	0	0	2.623047796290109	7.7272783383437185	3.144068006029981	2.457732569245843	0.013981724799474154	0.6154514683467329	novel transcript	lncRNA	21	8380643	8454792	59.38
USP43_normoxia_vs_Control_normoxia	ENSG00000070961	ATP2B1	3685.7847299021864	3697.9862367726823	4112.658289460947	3962.484738462529	3464.4208268492002	4092.6485549275717	3794.942222933835	3836.2274560081864	2972.2130907011024	3086.5953668773154	3866.3701251715083	3554.7920693040996	3544.569413582825	3339.332058398974	3841.9506491011	3197.6507752202983	3608.1807421321614	4057.4302857316134	4313.672236603407	-0.24961199505276363	0.10186134827462133	-2.4505074719784976	0.014265500179500424	0.6187336486945139	ATPase plasma membrane Ca2+ transporting 1 [Source:HGNC Symbol;Acc:HGNC:814]	protein_coding	12	89588049	89709366	36.39
USP43_normoxia_vs_Control_normoxia	ENSG00000107263	RAPGEF1	1403.95510560418	1624.6839906211228	1887.481731006952	1622.127415677815	1571.8214514443514	1818.9923512227863	1878.098617030339	1480.649716477745	1278.2450177071403	1483.3476636678317	1138.7779448322722	1213.7586741311459	1074.015477382216	989.1967506364301	1302.2121414471324	1127.8167732155414	1122.44520320921	1266.3264759527433	1391.1945052124652	-0.2731576700364387	0.11167434242120872	-2.446019955113358	0.014444300565789455	0.6189858502938458	Rap guanine nucleotide exchange factor 1 [Source:HGNC Symbol;Acc:HGNC:4568]	protein_coding	9	131576770	131740076	48.49
USP43_normoxia_vs_Control_normoxia	ENSG00000116198	CEP104	1013.0422473583063	1330.1772647345513	1383.7265992315713	1208.0315964674135	1238.3873650915582	1035.619671410276	1277.3092684806443	949.0610336989351	879.1005206246807	1210.5951146895457	749.6994156302123	691.6872979770538	658.9907958801289	981.1129701303049	1022.3609903787869	800.5487690412554	714.588544986144	1035.2697193487265	1068.4935146477249	-0.36848092262835164	0.1505660677326253	-2.4473038857778953	0.014392942952064116	0.6189858502938458	centrosomal protein 104 [Source:HGNC Symbol;Acc:HGNC:24866]	protein_coding	1	3812086	3857396	48
USP43_normoxia_vs_Control_normoxia	ENSG00000116649	SRM	4890.459579579018	5479.112803339289	5248.964129414201	5268.433801785625	5816.915699735688	5487.06347065231	5228.9270764780995	5915.083176040323	5826.63979259432	5906.29130545621	3708.934224746463	3659.4524064276548	4040.1143326569045	4324.26188728933	4723.9193195022635	4953.960725814563	4088.314297533605	4303.457497680495	4048.4264852749784	0.14190262448721344	0.05794386997866892	2.448966983728435	0.01432665799054368	0.6189858502938458	spermidine synthase [Source:HGNC Symbol;Acc:HGNC:11296]	protein_coding	1	11054584	11060020	59.85
USP43_normoxia_vs_Control_normoxia	ENSG00000142178	SIK1	3384.5152448814756	3288.5192677761406	3246.614400649989	3601.166819724737	3213.330692218402	3256.8390276336577	3579.4631187343975	2877.942898774153	3087.421937191747	3024.353234667395	3406.512812738194	3760.2144388861143	3792.022662986519	3308.365215412281	3080.8680205676656	3474.735139794948	3373.412007515123	3781.906230262973	3767.5864823321226	-0.17517178381352055	0.07159988940491795	-2.446537072464928	0.014423596310394953	0.6189858502938458	salt inducible kinase 1 [Source:HGNC Symbol;Acc:HGNC:11142]	protein_coding	21	43414483	43427131	56.04
USP43_normoxia_vs_Control_normoxia	ENSG00000237232	ZNF295-AS1	9.805529807861703	9.376543665975829	2.4417183997618412	3.217249708433116	13.111852641250879	8.268293524530465	6.9917419620590495	14.614180698500268	14.482154581070676	22.842754770521573	18.606731833395617	3.7658525755843524	8.87902824353098	0	3.4635942977795326	17.468651685715347	7.059593616352463	11.969560392519188	9.940033944529468	1.9976384936242484	0.81717713340937	2.444559951512396	0.014502897465712126	0.6196417057514557	ZNF295 antisense RNA 1 [Source:HGNC Symbol;Acc:HGNC:23130]	lncRNA	21	42009194	42055130	50.2
USP43_normoxia_vs_Control_normoxia	ENSG00000158717	RNF166	640.7821720546099	720.7609976254797	649.8861906764973	652.6028259359359	573.1451205088463	602.7414130690305	618.3194651512232	591.3898714537463	591.2314521080912	551.9338416736504	569.954722433052	672.9810891703889	643.5685104069871	708.7372676482595	725.1305106117795	755.2304300812817	700.4037430018644	603.2574422080468	602.8042032188167	-0.2202247228598535	0.0902268524587997	-2.440789153765668	0.014655208387061478	0.624285707273842	ring finger protein 166 [Source:HGNC Symbol;Acc:HGNC:28856]	protein_coding	16	88696499	88706408	62.55
USP43_normoxia_vs_Control_normoxia	ENSG00000006530	AGK	238.50461947860916	271.3818665022505	254.15784452342834	317.1647262096924	244.48475764585436	236.3999098792486	226.72209168646347	196.71760979254393	203.94103270303634	227.42207769696734	279.9871757214833	196.40222073730382	191.98317099121738	306.4858671738121	241.28674864613134	207.73406739330437	276.50114158873254	213.04454802334962	201.26629370014518	-0.4299460995671086	0.17950790461260957	-2.395137420243203	0.016614137148499	0.6295744212009468	acylglycerol kinase [Source:HGNC Symbol;Acc:HGNC:21869]	protein_coding	7	141551278	141655244	39.57
USP43_normoxia_vs_Control_normoxia	ENSG00000030110	BAK1	1660.382176603042	1493.4935506251763	1606.9075433982532	1521.9438379982141	1711.5974762406968	1664.2206296355532	1680.5150194615856	1875.3386226607072	1749.259488428547	1717.4556119738759	1520.2721389235194	1442.4361930505077	1265.9031187416006	2194.1714935493474	2014.1756488077738	1987.3492882174965	1601.3852075476518	1567.4703598650246	1272.9839497292248	0.21067976404300134	0.087855536155747	2.398024908407777	0.016483744285987718	0.6295744212009468	BCL2 antagonist/killer 1 [Source:HGNC Symbol;Acc:HGNC:949]	protein_coding	6	33572547	33580293	57.18
USP43_normoxia_vs_Control_normoxia	ENSG00000040731	CDH10	197.80257754724693	196.2423490654506	145.29869442680106	193.81820875193216	59.8962052889582	88.6040758706971	71.62732671621053	111.29036535297226	145.27480676720313	127.3076278838882	340.8025159954778	371.71393197424305	525.5174255010817	76.37285105015378	55.40846190973424	63.08579500160198	312.9159614470523	303.56126087948303	371.7085319675035	-0.4949772447468339	0.20517389760249488	-2.412476686999463	0.015844550699492733	0.6295744212009468	cadherin 10 [Source:HGNC Symbol;Acc:HGNC:1749]	protein_coding	5	24487100	24644978	34
USP43_normoxia_vs_Control_normoxia	ENSG00000050327	ARHGEF5	750.1766132192884	955.1998971851417	898.6410296295853	918.7262344822038	918.217856400073	904.8344320125951	847.9638241123848	712.6524133440244	796.4496527635225	719.3008651543411	545.9499787319966	624.1647819040667	721.0100383251076	632.9123251312583	524.0982068766713	794.227872847125	586.9893816148884	658.7759286213646	743.0643188108404	-0.3166671828913664	0.13247037085747662	-2.3904755519410834	0.016826569386292272	0.6295744212009468	Rho guanine nucleotide exchange factor 5 [Source:HGNC Symbol;Acc:HGNC:13209]	protein_coding	7	144355288	144380632	48.06
USP43_normoxia_vs_Control_normoxia	ENSG00000076067	RBMS2	864.7133014419214	871.6617174220622	887.0522266096106	821.7515039697818	1144.7266054792733	964.1799691137287	1147.288202281228	1094.5561954681489	915.9207935054139	1121.558086588995	689.3943658011017	728.2202641818998	554.8001836674667	875.4149466520047	799.1068732763147	818.944537162193	751.4421868884621	619.453618871242	759.3671490156595	0.2807791365518679	0.11691922055941564	2.401479715725461	0.016328914338774106	0.6295744212009468	RNA binding motif single stranded interacting protein 2 [Source:HGNC Symbol;Acc:HGNC:9909]	protein_coding	12	56521820	56596193	44.05
USP43_normoxia_vs_Control_normoxia	ENSG00000078967	UBE2D4	550.9721679852688	563.6446302641436	489.1579551450048	500.24639509158413	590.4847157839183	547.2398332339558	495.6623432873718	631.3636095920001	588.1577667522525	612.5708103816435	543.9105138828421	534.5188777823697	504.5754369365553	596.0963913552504	473.3036785000554	589.5914937709451	555.5683706328871	568.4362780753622	532.9699232666962	0.2408397441873401	0.10088728786817269	2.3872159642356565	0.016976515306725778	0.6295744212009468	ubiquitin conjugating enzyme E2 D4 (putative) [Source:HGNC Symbol;Acc:HGNC:21647]	protein_coding	7	43926436	43956136	45.79
USP43_normoxia_vs_Control_normoxia	ENSG00000090565	RAB11FIP3	1056.4711136070923	1186.8557517851702	1248.0458978788365	1357.3927820804092	1149.0959285731178	1140.3823508066132	1305.2537986069847	937.6766269872518	1123.8372267558289	1123.498579870996	907.7194292004745	852.7100163210438	1032.9325335013903	874.5914582615285	912.0297912562343	790.3351085870955	970.1184603637688	957.84062384328	1146.1636802476396	-0.25652017471251387	0.10615619446037064	-2.4164409436161156	0.01567306845089219	0.6295744212009468	RAB11 family interacting protein 3 [Source:HGNC Symbol;Acc:HGNC:17224]	protein_coding	16	425649	523011	52.85
USP43_normoxia_vs_Control_normoxia	ENSG00000100994	PYGB	2420.783125849175	2215.178202344484	2208.565049352311	2089.3697544814163	2414.9746669481524	2323.909802486359	2177.1380546105374	2421.8853213102193	2319.130541421011	2444.3059971765556	2453.7105474264536	2364.9331378185	2401.4062806638904	2744.4939675417345	2705.212223807548	2571.9908801712472	2635.0133292577625	2701.719696505129	2381.1588119618455	0.1436027821494221	0.05972897495248457	2.4042398561780205	0.016206136143965023	0.6295744212009468	glycogen phosphorylase B [Source:HGNC Symbol;Acc:HGNC:9723]	protein_coding	20	25248085	25298012	52.16
USP43_normoxia_vs_Control_normoxia	ENSG00000101246	ARFRP1	578.9652535580807	681.6656021154186	716.5259528525437	717.8451842717376	580.3306354775193	577.0328738371602	661.1184050391831	561.8446811342208	639.7303914556671	594.5881663714205	487.69818142386134	543.3353254280853	587.6834449418438	496.75827490577086	570.3054429160753	602.0863470901791	506.0749905434447	468.4794072010484	428.27125704027253	-0.2405212697299835	0.10081600913248515	-2.3857448018390386	0.017044574163714552	0.6295744212009468	ADP ribosylation factor related protein 1 [Source:HGNC Symbol;Acc:HGNC:662]	protein_coding	20	63698642	63708025	62.43
USP43_normoxia_vs_Control_normoxia	ENSG00000105220	GPI	25711.843512717885	20847.093293510585	20427.911586245322	19901.30584198208	20046.319613592925	18964.427787097673	19174.78285820968	21817.27655910876	21776.45977742822	22196.972592270868	33783.198254863135	36161.84107757045	35464.482143119145	20935.383042813217	22190.946310301893	22904.972494193902	34050.28593664408	36390.92208868152	35778.6019712885	0.10503341865374433	0.04389286725018772	2.392949589168047	0.01671353727588528	0.6295744212009468	glucose-6-phosphate isomerase [Source:HGNC Symbol;Acc:HGNC:4458]	protein_coding	19	34359480	34402413	52.39
USP43_normoxia_vs_Control_normoxia	ENSG00000108424	KPNB1	18212.922567044832	21070.963421670138	21808.741236889175	21523.484575609345	19490.450803091328	20158.810872720143	21013.94006811779	18878.551729554845	19661.996959934277	20336.211840740576	14472.665856125273	15214.986317967194	15173.514432460785	15317.214348958805	16247.605345693297	15336.483772214413	16023.373776840817	17723.658998044444	18379.95185017431	-0.12961507881847645	0.053223473987263764	-2.4352991097404315	0.014879484247915546	0.6295744212009468	karyopherin subunit beta 1 [Source:HGNC Symbol;Acc:HGNC:6400]	protein_coding	17	47649476	47685505	43.15
USP43_normoxia_vs_Control_normoxia	ENSG00000108559	NUP88	4248.304940306042	4584.577542499838	4355.716846433778	4023.0840635687264	4394.758023717531	4234.50827105236	3816.6452120732724	4004.4207541272613	3780.6821445009864	3461.836378037641	4482.681423140036	4763.591605455675	4422.321313400299	5349.427482704804	4571.702473081648	4594.605791228116	4152.557056649105	3921.8858707688487	3554.4866730688354	-0.20372913954534583	0.08420630322788028	-2.4194048632441585	0.015545926687916939	0.6295744212009468	nucleoporin 88 [Source:HGNC Symbol;Acc:HGNC:8067]	protein_coding	17	5359668	5420164	42.72
USP43_normoxia_vs_Control_normoxia	ENSG00000108932	SLC16A6	1043.9430017174334	892.2493017630094	887.2543432540737	853.5192629040284	976.6001603076783	1044.1895948996848	978.0903801147808	1063.3983753594698	1015.6069333953498	953.7812782337458	1303.8713952943722	1277.2141074691465	1096.7315536217325	892.617476719316	908.6476855414054	823.5460362941528	1373.6299035904956	1161.6503510153098	1288.375891136048	0.20709961058677626	0.0856095537497969	2.419117978257977	0.015558193251383976	0.6295744212009468	solute carrier family 16 member 6 [Source:HGNC Symbol;Acc:HGNC:10927]	protein_coding	17	68267026	68291267	44.06
USP43_normoxia_vs_Control_normoxia	ENSG00000110921	MVK	882.8513769811423	834.7433453112297	758.9688053381724	720.8714625882046	899.742894317713	881.579149010219	793.6409898710187	921.4656676720964	903.1289641081761	862.2928484832411	786.9365218707082	645.852350925937	723.5772816827753	1201.238462139483	1282.8102590019703	1240.556581168326	760.7734213848935	868.8792017548676	804.2665790315278	0.21861699440518165	0.08987530872544848	2.43244777131185	0.014997154253053018	0.6295744212009468	mevalonate kinase [Source:HGNC Symbol;Acc:HGNC:7530]	protein_coding	12	109573255	109598125	52.45
USP43_normoxia_vs_Control_normoxia	ENSG00000116117	PARD3B	96.39945166534083	186.58756066317187	215.1070514375129	82.90109841248486	37.90933645992989	63.634903885698776	83.12229496389725	80.56932251609106	70.44598280689416	106.66962718840811	70.1185167855417	57.501968980579	81.72604753143177	63.47128946110828	62.33476591978443	90.9947427532282	157.33032810251527	79.16275532609335	145.6025367817642	-0.8823209253941415	0.36277292738703554	-2.4321575806366886	0.015009175777155825	0.6295744212009468	par-3 family cell polarity regulator beta [Source:HGNC Symbol;Acc:HGNC:14446]	protein_coding	2	204545475	205620162	37.59
USP43_normoxia_vs_Control_normoxia	ENSG00000120129	DUSP1	3670.6116358966	2256.94749220683	2339.9030025831926	2217.715753338827	3074.449894934548	2838.3268403171683	2715.545832385742	2665.332226369574	2688.7184900588322	2380.2749388863176	4864.535559207583	4705.504901157809	4229.381028719052	5409.075326176992	5073.84028394856	5026.728449529383	4831.089590487216	4631.48227964343	4122.157556187745	0.1838444467323146	0.07671410952585897	2.396488049833178	0.0165530332418583	0.6295744212009468	dual specificity phosphatase 1 [Source:HGNC Symbol;Acc:HGNC:3064]	protein_coding	5	172768096	172771195	53.06
USP43_normoxia_vs_Control_normoxia	ENSG00000123600	METTL8	759.6674049199022	823.1367827748667	737.352663707778	795.1051304808049	767.4673856546281	915.391062979974	951.8163373842252	907.3704056623006	955.5991958004987	1056.3980098892873	536.7340146905314	498.23009781757963	679.5294943445473	751.6861876713214	711.7569631981254	592.7187199265762	597.8563766627559	660.0838730021636	735.7805869102743	0.3072609044536985	0.1274362560254446	2.411094880191311	0.015904710291669732	0.6295744212009468	methyltransferase 8, methylcytidine [Source:HGNC Symbol;Acc:HGNC:25856]	protein_coding	2	171315746	171434802	39.4
USP43_normoxia_vs_Control_normoxia	ENSG00000125266	EFNB2	211.21400773810262	261.62779242267106	271.3505689782095	260.04776855889224	149.69262719762713	149.6926741132095	157.59074039616308	188.8044153200689	247.5043590857591	205.22692490174288	243.42167408463158	278.3471152414612	276.5906846297256	145.8558639881817	115.25591351389777	127.23957169826807	226.71302984245284	240.15052675205487	256.7398885608301	-0.31672869848927376	0.13274474714143417	-2.385997979654985	0.017032844633816373	0.6295744212009468	ephrin B2 [Source:HGNC Symbol;Acc:HGNC:3227]	protein_coding	13	106489745	106535662	41.29
USP43_normoxia_vs_Control_normoxia	ENSG00000129646	QRICH2	21.50018826744516	24.529722026604837	19.733864665777435	33.65530776850336	24.12657774941389	11.623929091407716	33.36713411764008	10.540188918257927	12.489349179246018	13.11781455277163	17.959660162115394	43.207732739113055	30.018555456498255	30.35296892554599	16.48019937254901	24.058534507132002	11.23155043975156	15.84780277385135	14.66249636783339	-1.1310996518701681	0.46941628474378166	-2.4095875849035546	0.01597056222566966	0.6295744212009468	glutamine rich 2 [Source:HGNC Symbol;Acc:HGNC:25326]	protein_coding	17	76274049	76308276	53.29
USP43_normoxia_vs_Control_normoxia	ENSG00000130165	ELOF1	2186.94865566415	2069.024571454484	2131.289084979088	2139.613564863633	2382.4030441111327	2299.4712100581946	2297.227192666392	2445.6298999301002	2372.2196941328607	2304.530363674584	2109.976813202563	1989.0243150517658	1841.3942655226917	2426.7093135351065	2253.0125943818703	2244.1285512008744	2157.7549091986907	2098.7075640930634	1802.9588498976086	0.1685051285288644	0.07002200192091644	2.406459739885412	0.016107979374005585	0.6295744212009468	elongation factor 1 [Source:HGNC Symbol;Acc:HGNC:28691]	protein_coding	19	11551147	11559230	55.91
USP43_normoxia_vs_Control_normoxia	ENSG00000143179	UCK2	4165.022419024587	4591.023241378149	4283.036643603811	4230.741054502983	4199.83041835378	4255.789336518835	3800.841718944118	4984.227447291405	4942.870825150615	4581.051430934601	3815.8535727895355	3737.2290379285078	3652.1689526206596	4136.4238268590225	3851.9980586271618	4310.613147057679	3999.501442878028	3897.414473280859	3699.7889137228167	0.14764126608543834	0.06109260853236561	2.4166796873180005	0.015662793413709006	0.6295744212009468	uridine-cytidine kinase 2 [Source:HGNC Symbol;Acc:HGNC:12562]	protein_coding	1	165827614	165911618	44.2
USP43_normoxia_vs_Control_normoxia	ENSG00000145781	COMMD10	764.8343906622589	628.5443848901915	533.5080511721286	544.8973220252632	592.25172736767	667.2876545902196	596.4046121456007	724.513312792139	633.2283202309706	672.4869683360771	966.1320782040777	936.3380836808614	865.6929303216373	1032.4094331200727	900.7962916616349	900.4051292805239	968.8091373388902	823.225626625635	780.0879681370674	0.2546541932626656	0.10481359327352202	2.4295912897301295	0.015115857691413591	0.6295744212009468	COMM domain containing 10 [Source:HGNC Symbol;Acc:HGNC:30201]	protein_coding	5	116085016	116412762	37.45
USP43_normoxia_vs_Control_normoxia	ENSG00000146477	SLC22A3	95.77564512348266	93.0080114281403	61.41938935164797	78.529012666579	52.09231428372375	48.04527218667741	58.7740619751303	94.15259158501917	126.85533633559437	112.56990169696476	134.6699973278533	125.18119660537558	102.26150112287003	71.91675331172722	81.70622446544385	72.32034089048307	151.92542334959728	134.07229314328526	124.46199049657521	0.49787710446831723	0.2060489852090109	2.4163045693395833	0.01567894037954678	0.6295744212009468	solute carrier family 22 member 3 [Source:HGNC Symbol;Acc:HGNC:10967]	protein_coding	6	160348378	160452577	41.65
USP43_normoxia_vs_Control_normoxia	ENSG00000154059	IMPACT	791.0997868588357	584.4268049193444	711.7630734922944	585.1328241965541	841.1580763259208	597.3255807585305	887.3025811026392	729.8588413824646	828.8416033993595	1013.9887195495055	869.9676414736376	923.1223542145226	721.0490919864164	638.4354593369732	954.5970140774463	703.0601777465195	1039.6999822276548	901.6429481053373	708.4233891639228	0.4502752576156085	0.1849972785927397	2.4339561156835297	0.014934805657257154	0.6295744212009468	impact RWD domain protein [Source:HGNC Symbol;Acc:HGNC:20387]	protein_coding	18	24426634	24453531	38.32
USP43_normoxia_vs_Control_normoxia	ENSG00000163347	CLDN1	11.203824893798139	5.602064324178312	3.920477675259209	10.888399422097836	11.435447389092765	9.400660182552036	11.56274442622473	14.302653071801862	19.084388890098385	22.71693409881947	10.844322285243816	5.269578777529766	5.177900591174656	13.378602210060542	13.930218918657184	6.82252316446135	11.183187301935792	17.624205517577185	8.524539841601612	1.3758178088658943	0.5751551637345673	2.392081121088275	0.01675313908354839	0.6295744212009468	claudin 1 [Source:HGNC Symbol;Acc:HGNC:2032]	protein_coding	3	190305707	190322446	37.37
USP43_normoxia_vs_Control_normoxia	ENSG00000164048	ZNF589	284.43507338232286	338.36540331711575	361.0738223649512	377.81968589423553	291.6464214824936	357.63636778369033	354.4532305515733	280.19660907943535	300.0900465950608	301.4636598119591	241.6389458622924	209.0654979530128	232.3652719484424	215.0909961953489	272.0723980728437	276.2459342285283	220.52671674634988	260.019521224182	230.0607917702961	-0.29437960680391984	0.12300489673864899	-2.3932348598234605	0.01670054698967389	0.6295744212009468	zinc finger protein 589 [Source:HGNC Symbol;Acc:HGNC:16747]	protein_coding	3	48241100	48299253	45.4
USP43_normoxia_vs_Control_normoxia	ENSG00000166794	PPIB	18685.39065090787	16392.50922571303	16244.974943585792	15506.99322628872	17798.83916636175	16334.947954800464	15587.090787830222	18928.322130948174	17619.300768772904	17594.522840586607	21405.012560349	20430.001870004948	20167.894716028215	21770.71193799154	19968.665446070983	20238.3961920799	22143.23907874833	20095.716740959557	18109.892129221516	0.16968507863256257	0.07000702415154395	2.423829332685902	0.015357821074154092	0.6295744212009468	peptidylprolyl isomerase B [Source:HGNC Symbol;Acc:HGNC:9255]	protein_coding	15	64155740	64163134	52.77
USP43_normoxia_vs_Control_normoxia	ENSG00000167193	CRK	3426.275150662505	3363.6962447925016	3568.495276531789	3240.188217173308	3418.830740098464	3422.6144087882412	3394.999935428208	3105.126584365677	3097.4505229051015	2931.5514552369095	3920.8910528609686	3635.705453937546	3434.499897831683	3998.7038211272416	3758.076739791069	3512.913399865439	3474.64365431182	3266.800452191536	3127.764854687585	-0.15373882037853964	0.06444266827069506	-2.3856681373395507	0.017048127367677714	0.6295744212009468	CRK proto-oncogene, adaptor protein [Source:HGNC Symbol;Acc:HGNC:2362]	protein_coding	17	1420689	1463162	49.13
USP43_normoxia_vs_Control_normoxia	ENSG00000168490	PHYHIP	206.64354534385657	122.09154556987448	151.60420877710055	156.73063642224125	223.90297289422912	240.21713860788486	226.17004184660064	177.25986523923814	169.80673082729277	239.03530180602758	297.77745278282356	223.50725796973597	298.30436122290865	220.7256751695119	210.57405709589094	193.3592479267581	172.55170260440383	219.29476641268542	176.67085301421034	0.42535588325779206	0.17461716193636573	2.4359340086674925	0.014853394027831018	0.6295744212009468	phytanoyl-CoA 2-hydroxylase interacting protein [Source:HGNC Symbol;Acc:HGNC:16865]	protein_coding	8	22219703	22232101	56.62
USP43_normoxia_vs_Control_normoxia	ENSG00000168883	USP39	2956.8318453175953	2973.1253169573893	2883.667718881663	2805.286755245922	3041.4926578657946	2993.7997034623636	2923.278751341059	3146.8110211349326	3294.4870231530413	3167.8079753597667	2883.7233220286703	2950.9355338493024	2546.679433464584	3123.4438918410597	3156.5443362368374	2856.3048816574874	2886.0738414205525	2915.1236842040144	2674.3873676122757	0.14966452912746409	0.06210863310039673	2.4097218318351317	0.015964687427993875	0.6295744212009468	ubiquitin specific peptidase 39 [Source:HGNC Symbol;Acc:HGNC:20071]	protein_coding	2	85602856	85649283	46.55
USP43_normoxia_vs_Control_normoxia	ENSG00000173546	CSPG4	1261.1460790955787	1310.354193173307	1249.5718614019238	1355.0963008814545	1480.8594061792703	1598.832423934462	1686.0556157238902	1052.4625952985878	1157.3893882224475	1118.8494036903437	1007.2693111085675	1089.334617466569	1113.4364681869438	1258.2522246704177	1424.4406919076782	1476.1157232846397	926.209978054075	1168.8777008335921	1227.2215197022456	-0.23684277277379331	0.0983035866667654	-2.409299404066051	0.01598317976527954	0.6295744212009468	chondroitin sulfate proteoglycan 4 [Source:HGNC Symbol;Acc:HGNC:2466]	protein_coding	15	75674322	75712848	59.29
USP43_normoxia_vs_Control_normoxia	ENSG00000174292	TNK1	377.7065415071508	414.30054327480957	363.31339137182067	451.31916100717604	475.61691771195206	478.00019549912224	459.2734958815352	320.2581732444038	358.9248265795992	357.4416272567104	338.8695089700113	376.2348274025975	380.6817256546571	333.1686465067302	378.6576704858394	396.39559156403647	287.3466538983698	311.71188868983893	317.202902129505	-0.25914106867128006	0.10742371470840076	-2.4123264530063278	0.015851081712204406	0.6295744212009468	tyrosine kinase non receptor 1 [Source:HGNC Symbol;Acc:HGNC:11940]	protein_coding	17	7380534	7389774	57.99
USP43_normoxia_vs_Control_normoxia	ENSG00000176014	TUBB6	9867.904954408428	9674.8913395376	9854.932042407867	9266.432957903602	9227.461978504187	8459.568277109654	8803.554344653066	10798.696950419126	10348.869223020425	10782.891180987805	9692.032021095098	9834.901317282098	9815.48264934046	10320.411495266871	10115.072490097753	9622.864796733178	11332.52496910795	10347.35704251257	9324.344103372385	0.14952219061992478	0.061527686226514874	2.430161115915478	0.015092112241975285	0.6295744212009468	tubulin beta 6 class V [Source:HGNC Symbol;Acc:HGNC:20776]	protein_coding	18	12307669	12344320	45.6
USP43_normoxia_vs_Control_normoxia	ENSG00000178773	CPNE7	54.2372406169725	64.50518778305309	74.24836611679345	92.55272688620717	35.10761018583503	19.150053301886885	59.49575156485504	34.00119574803536	22.69677776963273	59.79399163290553	54.7377236547309	57.06301298094536	94.38487568832788	68.37660680232358	43.14331093205808	42.777189504811616	66.57747828167362	55.36093112426928	32.29754114716036	-1.0270618512586367	0.4273125144327558	-2.4035379647657398	0.01623728091936359	0.6295744212009468	copine 7 [Source:HGNC Symbol;Acc:HGNC:2320]	protein_coding	16	89575758	89597246	60.33
USP43_normoxia_vs_Control_normoxia	ENSG00000178826	TMEM139	377.41779573549366	276.7081423431182	293.976284573575	242.29966096402686	367.08460031677276	323.28646806353333	340.43711070789385	321.0741306395162	313.9001557910131	376.4862206655208	496.2474050013227	510.94676279926955	526.3010511887327	327.1582731325801	417.45993390158446	387.44466915142266	478.85719755371804	430.9350822505157	362.91717419477015	0.31638313865055223	0.1325252537364103	2.3873422591578737	0.016970683786670247	0.6295744212009468	transmembrane protein 139 [Source:HGNC Symbol;Acc:HGNC:22058]	protein_coding	7	143279957	143288048	47.5
USP43_normoxia_vs_Control_normoxia	ENSG00000178971	CTC1	362.2496329998146	485.13778028966556	449.47131845245895	468.7336089055105	388.67996814744475	393.5034790350899	494.5131946878857	398.4851166002663	387.8622179888783	372.0926102362989	307.5598588271892	306.99423850538426	281.8024932033411	272.98506118001535	345.95243149424715	326.97131677089385	261.89531230078717	301.9687998255994	275.8845875457066	-0.27587611957900726	0.11508656811447204	-2.3971183092765806	0.0165245872423842	0.6295744212009468	CST telomere replication complex component 1 [Source:HGNC Symbol;Acc:HGNC:26169]	protein_coding	17	8224815	8248058	48.86
USP43_normoxia_vs_Control_normoxia	ENSG00000186792	HYAL3	607.0693153141519	437.56339290234166	409.26064884594456	444.72475007743213	499.66626689833475	428.6195974633898	412.3817104158157	510.8254422797957	569.8724490842064	472.49603241951127	772.223743743017	750.0049633976898	770.3969167800543	700.3513418830516	726.052469190637	773.6703387355767	861.8897479500326	710.9715941868717	676.2762694010323	0.26171853241282805	0.10909607698464531	2.398972902111444	0.01644113133646064	0.6295744212009468	hyaluronidase 3 [Source:HGNC Symbol;Acc:HGNC:5322]	protein_coding	3	50292831	50299405	58.81
USP43_normoxia_vs_Control_normoxia	ENSG00000186907	RTN4RL2	1618.0025833209036	2050.6690778345574	1805.7721806525117	1995.9586445267685	1350.4483526953084	1239.758738533091	1227.1452810926016	1587.9126641220587	1571.6526047310347	1676.4849956350004	1802.9085388467595	1958.0977426866189	2265.210409186779	1032.1565137994426	1233.879619840577	1303.7413567397966	1379.6397923972456	1770.2405815397947	1872.3694049163182	-0.2759982849407808	0.11395002267364115	-2.4220994297759324	0.015431127745780465	0.6295744212009468	reticulon 4 receptor like 2 [Source:HGNC Symbol;Acc:HGNC:23053]	protein_coding	11	57460528	57477534	54.61
USP43_normoxia_vs_Control_normoxia	ENSG00000187550	SBK2	50.59419794487184	47.0343348545569	53.50725960518606	46.14565714112515	59.89202181895902	29.522371765448476	25.35561931426872	27.29484934530808	29.55503217686902	34.27778720751396	86.45881482155613	88.80360494802484	85.81445791783324	40.79750814126574	34.012433952939986	29.27576653484039	62.77030517603352	61.17158909909676	69.00614918686715	-0.6919150898790832	0.28808047657133123	-2.401811806596894	0.016314098954352634	0.6295744212009468	SH3 domain binding kinase family member 2 [Source:HGNC Symbol;Acc:HGNC:34416]	protein_coding	19	55528611	55537133	57.35
USP43_normoxia_vs_Control_normoxia	ENSG00000189057	FAM111B	632.1693243205578	743.0095337033736	745.2476257235651	800.6957227140233	471.1041324446607	610.0930301063121	678.2558078903199	596.0260884521759	584.7574215099916	691.4075779216406	647.5933264795809	654.6097018343596	641.756222600325	445.03905603289303	455.5676395358451	486.1985233544487	639.6274132444098	679.4903237765913	808.5686904455243	-0.29237850886444333	0.12103825951931008	-2.4155875177451485	0.015709846644266657	0.6295744212009468	FAM111 trypsin like peptidase B [Source:HGNC Symbol;Acc:HGNC:24200]	protein_coding	11	59107185	59127412	38.92
USP43_normoxia_vs_Control_normoxia	ENSG00000198856	OSTC	3697.4935135694104	3285.400801513729	3312.036398171347	2895.1912415001716	3556.4526580692905	3526.277902590952	3049.709191007431	3756.4637996173883	3578.648871613159	3468.1973914569567	4013.266208325035	3901.113839908472	3679.9806560843595	4428.838330430566	4232.655483289811	4033.522216180222	4295.119960373938	3900.3119373898912	3641.696356726666	0.1885169807248792	0.07896934355363668	2.3872172699123024	0.01697645500964162	0.6295744212009468	oligosaccharyltransferase complex non-catalytic subunit [Source:HGNC Symbol;Acc:HGNC:24448]	protein_coding	4	108650585	108667820	39.57
USP43_normoxia_vs_Control_normoxia	ENSG00000204348	DXO	655.0853992138054	624.1037005783484	565.4892718830286	606.1741834970924	714.893735701184	671.60689806536	683.832493615473	668.9930274122703	713.8185599890838	681.8391118892492	593.610760014964	564.8192793430818	668.7183728102063	688.6665796113055	667.2063765187285	669.6063171267394	679.0176668642488	699.9918869798037	629.1489639483303	0.19682165974126734	0.08149795940956915	2.415050157908093	0.01573304297525379	0.6295744212009468	decapping exoribonuclease [Source:HGNC Symbol;Acc:HGNC:2992]	protein_coding	6	31969810	31972290	58.73
USP43_normoxia_vs_Control_normoxia	ENSG00000204899	MZT1	2787.7072946880944	2303.135293537297	2474.6317263645265	2340.5457824202317	2588.422163920969	2545.3717440721093	2306.6413260691456	2746.8490961243147	2607.8737217936514	2531.222127797433	3090.89919177495	3114.5366471041907	3045.376470760213	3293.8013619647427	3077.473604477849	2848.260214838174	3181.5752107151557	3067.0668938999074	3015.048726750838	0.15002676500344558	0.06230501871457622	2.407940292751199	0.01604280450297789	0.6295744212009468	mitotic spindle organizing protein 1 [Source:HGNC Symbol;Acc:HGNC:33830]	protein_coding	13	72708367	72727629	38.81
USP43_normoxia_vs_Control_normoxia	ENSG00000213672	NCKIPSD	1192.962582650526	1038.6038367419947	1077.2680509330999	1056.7274293167218	906.3027080418129	992.9926182514333	1096.5482980366246	911.1866732637988	918.2424339414176	899.2934800783187	1480.8759356270739	1659.4510189245436	1847.929316890951	1019.3149839559863	929.413546003728	959.5992156446949	1506.2343585092726	1488.9912896360584	1684.3512939119346	-0.21706642341304058	0.08979518643949187	-2.4173503282306776	0.01563396210785994	0.6295744212009468	NCK interacting protein with SH3 domain [Source:HGNC Symbol;Acc:HGNC:15486]	protein_coding	3	48673844	48686364	56.62
USP43_normoxia_vs_Control_normoxia	ENSG00000213885	RPL13AP7	7.886437849600451	0.8174641289254848	6.039352521599179	5.435525529740893	2.9291007251989614	7.411294028654439	9.977742288917236	11.636783829848568	11.69108637212186	11.11814710603153	10.894939082958883	7.937705727762288	5.982149278748901	6.061947464133249	6.312085129934921	6.792067658875314	12.183152604181272	10.623020485793113	8.112317329382034	1.7035231116368892	0.7044059985209283	2.4183824601349935	0.015589681286161935	0.6295744212009468	ribosomal protein L13a pseudogene 7 [Source:HGNC Symbol;Acc:HGNC:23755]	transcribed_processed_pseudogene	21	25361821	25381756	38.48
USP43_normoxia_vs_Control_normoxia	ENSG00000215021	PHB2	11310.085339704194	11037.4647106026	10621.421327723368	10358.965600993522	11265.644632944857	10264.441773143357	9904.512839799647	11984.42715180957	11443.246651171143	11537.281893447378	11987.714810501473	11735.705025411175	11846.27038034096	12232.574989299592	11673.923871186062	12155.558044824316	11786.21956445334	11156.122207950895	10590.040639072238	0.1275304965525179	0.05298044850426944	2.407123762688435	0.016078719942709964	0.6295744212009468	prohibitin 2 [Source:HGNC Symbol;Acc:HGNC:30306]	protein_coding	12	6965327	6970780	53.14
USP43_normoxia_vs_Control_normoxia	ENSG00000233757	ZNF892	9.352885870996394	5.594165816414276	3.9213443448665837	5.459470786962155	13.983056929675715	12.540548809874076	7.712526586674125	8.945083913432894	21.329140604526657	15.4654284462356	5.414607409095263	5.915320520441975	15.536640451022022	8.354113259083205	8.375474475624923	8.185296085165934	4.653672025771847	8.443948123441238	8.522107089626589	1.5613640898499765	0.6459704119983207	2.417082982206367	0.01564544989258711	0.6295744212009468	zinc finger protein 892 [Source:HGNC Symbol;Acc:HGNC:38707]	protein_coding	2	95207521	95259774	41.52
USP43_normoxia_vs_Control_normoxia	ENSG00000241685	ARPC1A	3114.017548172641	3071.2133797020097	3057.210984126576	2843.170517505471	3058.5698312245954	2960.394119738245	2884.755424231022	3164.0665202921327	3255.8443288436415	3234.6920255501745	3164.4891813964396	3151.4405482127477	3164.298622274992	3201.299747052796	3193.892558012247	3092.6892938314595	3282.259271991452	3127.535433560731	3144.4940795608063	0.10734899593721436	0.04431204080551452	2.4225694413030747	0.015411180045678144	0.6295744212009468	actin related protein 2/3 complex subunit 1A [Source:HGNC Symbol;Acc:HGNC:703]	protein_coding	7	99325898	99366262	45.22
USP43_normoxia_vs_Control_normoxia	ENSG00000260280	SLX1B-SULT1A4	39.17143839116017	60.66138777386271	79.86044561067588	60.685288152254394	69.69317097921093	38.62035381098798	78.26280199307398	39.8746492697968	25.90841481318841	46.72028686974618	31.519235346107113	17.884839878210354	29.597110044829034	9.986794951896668	14.755157319192486	15.029331467510405	24.313876098249267	34.365666252973284	27.34708040911725	-0.8250385424284682	0.34497111309672146	-2.391616315413481	0.01677436786674782	0.6295744212009468	SLX1B-SULT1A4 readthrough (NMD candidate) [Source:HGNC Symbol;Acc:HGNC:48353]	lncRNA	16	29455105	29464963	56.18
USP43_normoxia_vs_Control_normoxia	ENSG00000261609	GAN	409.9014385621963	380.41948456218336	383.5153325011738	393.989893404445	482.1040197859477	439.28245457798715	528.5763125016931	501.9596342360521	437.86888309717074	509.8293783768269	385.0101185011241	358.86787962913354	266.8298079231762	436.32524041646366	365.6299379818547	347.34646600263574	344.37310608006993	392.48814701824307	423.8097975233528	0.32441480610228735	0.1360076481861301	2.385268846486611	0.017066643989797202	0.6295744212009468	gigaxonin [Source:HGNC Symbol;Acc:HGNC:4137]	protein_coding	16	81314944	81390809	41.55
USP43_normoxia_vs_Control_normoxia	ENSG00000288947		26.14985526343034	20.193961054850035	13.065549304073155	23.27161198511321	26.671300671732205	26.1006229835228	26.00347771549599	30.374348094895026	39.29213711848893	38.259597652363816	23.526569922572108	33.002148934630355	18.11943224899942	40.1693981116164	37.07567875245377	27.295430854045502	22.3931878352556	12.240070433000312	13.642871068637447	0.8904988729257457	0.373177672874626	2.3862597836203365	0.017020722910713732	0.6295744212009468	novel transcript	lncRNA	7	35200166	35202371	37.35
USP43_normoxia_vs_Control_normoxia	ENSG00000290032		177.89095088723445	160.07287614624548	113.07056712298984	161.50555991535012	195.22746094561768	198.68282827181633	178.45256352487408	184.38781120638473	200.4991557612367	204.317164129739	212.6608858564688	192.59678807767605	188.6268022869458	185.22876229277722	128.0584354411008	187.9476872447821	197.45054848064163	148.45538115354364	164.7958381120301	0.4233775393192353	0.1770437853581936	2.3913719335737267	0.016785538837366786	0.6295744212009468	novel transcript	lncRNA	6	27138293	27138540	39.52
USP43_normoxia_vs_Control_normoxia	ENSG00000186017	ZNF566	251.3061881283813	282.193808109605	234.54753501938688	215.3037183031655	281.33646989107064	202.48856592616679	267.5887303024878	398.86022940359936	317.72287759559737	311.08361853011553	196.91489669692746	278.1057785833318	163.70662448870283	240.4475581559047	157.86775355141992	243.16955396240675	255.64700893624763	238.99679271896002	237.52986613576738	0.4957745097340049	0.20805610433040586	2.3828885546500693	0.01717739366845155	0.632030939785468	zinc finger protein 566 [Source:HGNC Symbol;Acc:HGNC:25919]	protein_coding	19	36445119	36489902	40.96
USP43_normoxia_vs_Control_normoxia	ENSG00000204536	CCHCR1	364.98109139339476	481.892808219893	369.0788755684019	444.1072674134923	302.5288116216681	227.27295776123745	374.61768726035706	262.0355923721954	323.7840796513053	388.4560385883812	378.1775553798419	364.1730492839753	435.0671877981687	322.63545496628683	384.2294831566751	403.0004143568796	368.75772384385886	384.5043657620621	355.3402920764259	-0.41920796797356064	0.1761157625315242	-2.380297833355624	0.017298650211427114	0.6332367787113972	coiled-coil alpha-helical rod protein 1 [Source:HGNC Symbol;Acc:HGNC:13930]	protein_coding	6	31142439	31158238	51.86
USP43_normoxia_vs_Control_normoxia	ENSG00000270276	H4C15	28.15693180971125	0	0	0	50.72765470538629	33.358252844372885	0	0	141.30062407871753	18.616391666046596	76.92105916099305	107.66989061686802	0	0	0	0	0	30.521218848895415	47.70968065352268	8.114304758647028	3.408314553681023	2.3807382302444697	0.017277984993871405	0.6332367787113972	H4 clustered histone 15 [Source:HGNC Symbol;Acc:HGNC:29607]	protein_coding	1	149854045	149861159	46.89
USP43_normoxia_vs_Control_normoxia	ENSG00000138347	MYPN	2680.0894020079663	2863.2740695067964	2694.130631618259	3118.3501656957287	2972.9366570541365	3186.89944497223	3406.1008212914594	2639.4102440531756	2472.8503581226414	2533.8184780561537	2478.895151579996	2606.617775150621	2391.3897506633843	2410.673758697411	2580.8564979790394	2670.0513478644025	2310.8531167415563	2257.504081849767	2646.996885246636	-0.18295340440556732	0.07699821297864562	-2.376073383109643	0.017497982480810026	0.633890178449316	myopalladin [Source:HGNC Symbol;Acc:HGNC:23246]	protein_coding	10	68087897	68212017	40.41
USP43_normoxia_vs_Control_normoxia	ENSG00000157600	TMEM164	724.1120840605892	719.6582305359404	639.2461614823167	725.2846642491321	716.3215672386335	888.7719151993658	796.8281314806036	911.7875229752672	1247.73991424691	706.2746531131477	625.0238321238996	587.0390545446229	519.8134570894167	509.59627330370233	485.75470578701595	807.3366839628378	755.3079915873087	765.3817011273158	626.8510530431671	0.4539211324926875	0.19103404820343906	2.3761268567647718	0.017495446775408985	0.633890178449316	transmembrane protein 164 [Source:HGNC Symbol;Acc:HGNC:26217]	protein_coding	X	110002631	110182734	42.06
USP43_normoxia_vs_Control_normoxia	ENSG00000164104	HMGB2	5510.117617281646	6058.132807819259	5581.380722873227	6190.2043506046375	4913.685785799158	4966.969317227736	5576.121036932298	5017.904146027687	5389.095572524801	5324.587093198058	5670.067996758917	5841.241480615954	6919.082232323407	4796.753730285438	4776.4471270804615	4921.507975365824	5855.8336110831415	5393.146918768186	5989.955205781441	-0.18153989901199916	0.07645376124691974	-2.374505793451898	0.017572460443390843	0.633890178449316	high mobility group box 2 [Source:HGNC Symbol;Acc:HGNC:5000]	protein_coding	4	173331376	173334432	45.5
USP43_normoxia_vs_Control_normoxia	ENSG00000169567	HINT1	8265.738827823083	6863.911089154843	7018.500924212263	6647.445818725698	7528.289547245889	6843.958305343114	6424.040660717499	8020.646285170204	7650.299713665045	7616.371267210972	9924.564441454011	9823.864706532037	9122.940003640373	9867.704842709363	9310.187859220774	8982.585559317477	9902.386660410948	9297.582329731822	7938.018886353144	0.18230158395272664	0.0767181831645679	2.376250015744927	0.017489607837295834	0.633890178449316	histidine triad nucleotide binding protein 1 [Source:HGNC Symbol;Acc:HGNC:4912]	protein_coding	5	131155383	131224468	39.5
USP43_normoxia_vs_Control_normoxia	ENSG00000184277	TM2D3	841.0849336296039	739.9645907775371	757.7798349835423	718.878842352976	882.6884450906435	777.5111988054011	794.7308036260976	952.7254315965299	807.0766219043157	851.1020237997591	802.0259277225268	1013.2950396946139	797.8798402551764	877.4967532258336	880.2723718721987	843.502673498217	822.2104239201994	938.0718686477328	882.316113559569	0.24060155101092678	0.10137541751698262	2.373371739461598	0.017626513730372932	0.633890178449316	TM2 domain containing 3 [Source:HGNC Symbol;Acc:HGNC:24128]	protein_coding	15	101621444	101652391	40.91
USP43_normoxia_vs_Control_normoxia	ENSG00000213859	KCTD11	289.5898048934838	154.45501673256658	157.64809363250438	158.97474943384782	158.2565557904314	142.04782633126075	190.42494571784027	117.65818791208596	131.4687322186249	120.07697243221229	559.5627729518302	590.0694110045245	700.1025744599895	213.78782061468522	275.816177273514	258.4588346602486	412.54387997954944	448.71786552245607	422.54607141453624	-0.3578939659638876	0.15061384486083637	-2.376235506732951	0.017490295617329395	0.633890178449316	potassium channel tetramerization domain containing 11 [Source:HGNC Symbol;Acc:HGNC:21302]	protein_coding	17	7351889	7354944	60.44
USP43_normoxia_vs_Control_normoxia	ENSG00000289088		11.271636621944294	7.634399797765627	1.2612860415263751	2.9629206848760017	4.899267768891248	8.298595618850552	7.4282052217276595	10.90339687874918	7.594013752236729	16.090548677083255	19.64286789290004	15.451273126276906	16.24444334901948	9.576285051424133	15.841156284814996	17.113979025125502	19.944319833024252	8.803787171626407	13.19871301907894	1.5456601078690875	0.6510302257790563	2.374175647558408	0.01758818142766876	0.633890178449316	novel transcript	lncRNA	5	693493	694831	71.02
USP43_normoxia_vs_Control_normoxia	ENSG00000072310	SREBF1	6403.37613626592	6820.824571661469	7096.624696216149	6925.844080758628	5922.929745166581	6047.404781164874	6658.801992907173	5397.467932171783	5832.850120881088	6036.229947995925	5533.376393714144	5962.532111533331	7970.907626496049	7075.746678321352	7270.289438316489	8352.728748114474	4859.681549609656	5334.055842869053	6162.474194888336	-0.2718042208208595	0.11467522517618951	-2.37020873866394	0.01777804508759763	0.6351129802475678	sterol regulatory element binding transcription factor 1 [Source:HGNC Symbol;Acc:HGNC:11289]	protein_coding	17	17810399	17837002	58.04
USP43_normoxia_vs_Control_normoxia	ENSG00000090861	AARS1	11069.417479251744	9895.629009620092	10162.459295348035	9651.338891825353	10254.823014003377	9961.950465838836	9754.609058491682	10456.291765528416	10941.313612210515	11111.048861628267	11205.021463304654	11098.855998716064	11594.086680480874	12692.345083356078	13953.92537068642	15107.620145329218	10292.376077039835	10651.354654319957	10464.465178803712	0.12987130475145775	0.05482199238892675	2.368963605519924	0.01783800866761142	0.6351129802475678	alanyl-tRNA synthetase 1 [Source:HGNC Symbol;Acc:HGNC:20]	protein_coding	16	70251983	70289707	49.58
USP43_normoxia_vs_Control_normoxia	ENSG00000171793	CTPS1	4712.294413758204	5489.987616033192	5663.334128260199	5406.545368418104	5768.378066766875	5400.209792785178	5294.5425630083755	5010.7062636413775	5155.886083352406	5147.527315624545	3468.183555166305	3445.3888842781894	3633.246562476835	4619.718595496992	4875.80133135497	4649.138934560598	3743.439013534359	3957.3123197179625	4091.9530531712167	-0.11267294147717734	0.047557838057112264	-2.369177113178868	0.017827713916364826	0.6351129802475678	CTP synthase 1 [Source:HGNC Symbol;Acc:HGNC:2519]	protein_coding	1	40979300	41012565	45.3
USP43_normoxia_vs_Control_normoxia	ENSG00000179454	KLHL28	191.93461261182884	214.10728088504294	251.11553525204664	206.39434176344633	205.70458428913153	139.75356129001995	228.20129575214287	188.43765907464334	164.14016884294847	111.60853233056662	219.82372433286574	159.71265777356248	148.56139546139443	207.07882857737337	218.7681215703865	251.69128489827278	173.7236538843214	200.8133966378655	165.18700439688817	-0.525740213840945	0.22175295056024133	-2.3708375131546338	0.017747831508863925	0.6351129802475678	kelch like family member 28 [Source:HGNC Symbol;Acc:HGNC:19741]	protein_coding	14	44924324	45042322	37.29
USP43_normoxia_vs_Control_normoxia	ENSG00000148204	CRB2	44.770950978313344	66.41794030670728	54.96809478060374	80.39470648391118	50.49697950890533	74.10574337480124	73.48456965073889	52.60295228660414	26.549134813578338	42.17834319753129	38.87357041502256	32.563545433125405	34.29158498663232	34.78539875375139	32.48746516063532	29.68484119011909	24.665813712048827	35.55698521630273	21.76944833862106	-0.7228528229784753	0.3054504168815095	-2.36651444237146	0.017956473652290673	0.6361658598644465	crumbs cell polarity complex component 2 [Source:HGNC Symbol;Acc:HGNC:18688]	protein_coding	9	123356170	123380324	59.51
USP43_normoxia_vs_Control_normoxia	ENSG00000186994	KANK3	9.746646581446033	13.85812883808146	15.129397697242842	12.977422204189152	6.584906154809172	14.962313528764398	32.85835415930522	4.632268510594757	4.167991278759301	2.5572953346745773	3.9164588000688565	4.487300168798606	21.44227121332878	4.140689957616968	9.017321266842922	7.073765511541494	5.983560125770965	4.264539801751968	7.385653913887156	-1.8514607679492985	0.7821807586302109	-2.367049748438785	0.017930522432069773	0.6361658598644465	KN motif and ankyrin repeat domains 3 [Source:HGNC Symbol;Acc:HGNC:24796]	protein_coding	19	8322584	8343262	55.19
USP43_normoxia_vs_Control_normoxia	ENSG00000168904	LRRC28	156.47450660056808	122.76206913914987	118.52254953451424	100.87562148161551	155.68455877000505	181.57343907882327	114.9136445214495	152.7036841088648	247.7644550103213	120.21413184498402	135.60750333367466	133.31643507081182	193.0115346872074	231.01170149005546	181.5908426031928	208.0608150896626	162.21211537387308	121.60556831353972	135.11044935848034	0.5943229894266184	0.2512439066803804	2.3655220032169204	0.018004673382618824	0.6362984941368475	leucine rich repeat containing 28 [Source:HGNC Symbol;Acc:HGNC:28355]	protein_coding	15	99251362	99390729	38.12
USP43_normoxia_vs_Control_normoxia	ENSG00000008441	NFIX	466.39110075006005	503.79909268018207	649.704860355745	589.7633879312875	503.7414543822247	574.4624508961897	662.7261778886441	465.2458647971564	411.75759868711026	487.1966523534354	328.98462133912466	468.9965880656293	478.59139213396406	269.3262943647574	294.2573789148976	337.42571548860326	448.42719732210986	451.4998023072621	469.13328359275755	-0.3521577747191683	0.14910108212883783	-2.361872695295865	0.018182884951049826	0.6394389000107522	nuclear factor I X [Source:HGNC Symbol;Acc:HGNC:7788]	protein_coding	19	12995475	13098796	55.31
USP43_normoxia_vs_Control_normoxia	ENSG00000152284	TCF7L1	118.35061094513722	133.00342442604284	144.11559381835366	148.7985074733308	113.38713308318995	137.90771893209003	131.6879254793913	99.89484468412944	117.67236951737924	83.81563104524278	78.2960926646165	94.93450802409522	133.31044003111174	77.94105385617723	111.2928470567664	94.5488515920593	171.2907020119804	125.48416882159952	132.9291844949135	-0.5045738676175395	0.21361709773279947	-2.3620481364683648	0.01817428218369094	0.6394389000107522	transcription factor 7 like 1 [Source:HGNC Symbol;Acc:HGNC:11640]	protein_coding	2	85133392	85310387	46.98
USP43_normoxia_vs_Control_normoxia	ENSG00000018699	TTC27	1729.5297851482326	1770.9084896880133	1851.9983137688907	1691.4682292291009	2080.06916377364	1957.8274050099087	1739.4389219575878	2084.1660722540923	1859.634934937726	1981.5269127317235	1475.4057667624793	1450.8162050089854	1469.8666421724447	1682.8390142807327	1663.3346852411842	1655.9817725078085	1542.8198712930055	1632.8199879688502	1540.6137440820112	0.16091071200436866	0.06836355659533146	2.3537498634960903	0.01858511262568211	0.6464856709970533	tetratricopeptide repeat domain 27 [Source:HGNC Symbol;Acc:HGNC:25986]	protein_coding	2	32628032	32821051	39.46
USP43_normoxia_vs_Control_normoxia	ENSG00000074370	ATP2A3	695.3607564484369	784.7062488144143	709.3955297567924	814.1029207974345	898.5817917946961	863.5735270099439	883.8664447681012	714.9382590906524	629.4816856694783	688.5127535931186	578.0002668770329	574.6123273686483	586.6280618637887	634.1758647529887	701.8286365266717	717.0839782789795	568.75615349405	593.8247467648258	574.424418850246	-0.18312859219817273	0.07774232278923546	-2.355584263859036	0.018493602125339015	0.6464856709970533	ATPase sarcoplasmic/endoplasmic reticulum Ca2+ transporting 3 [Source:HGNC Symbol;Acc:HGNC:813]	protein_coding	17	3923870	3964464	56.9
USP43_normoxia_vs_Control_normoxia	ENSG00000110721	CHKA	927.8966113766364	853.9501146238937	834.7342921192861	747.4310822175988	799.5344819016437	894.0771720228755	762.2691616331552	920.3805429790348	924.8704218332725	1093.4039556507971	978.1097971724555	858.7793322797208	871.7601770678041	1179.6018387297315	928.8073745273326	937.113867948085	1070.987961499666	1128.536098510448	917.7913320626539	0.27019983050826657	0.11508629548031953	2.3478019635663085	0.018884558926266583	0.6464856709970533	choline kinase alpha [Source:HGNC Symbol;Acc:HGNC:1937]	protein_coding	11	68052859	68121444	44.1
USP43_normoxia_vs_Control_normoxia	ENSG00000111057	KRT18	30126.2348791813	27675.574310793745	27690.52305530217	26028.680108219505	30484.480308781993	29461.481090213616	27081.39034754714	25432.02424886588	25160.832646727853	23918.91312395862	34865.218006655035	35483.20763491284	37820.260811080465	30032.57751779146	31982.24493851638	32695.570296578284	31116.462988342824	32968.7185909988	32374.06779997677	-0.1272290285662137	0.054168455697362165	-2.34876602864662	0.018835738501674283	0.6464856709970533	keratin 18 [Source:HGNC Symbol;Acc:HGNC:6430]	protein_coding	12	52948871	52952906	56.17
USP43_normoxia_vs_Control_normoxia	ENSG00000139154	AEBP2	1970.648063045898	2498.216084978283	2401.739152071952	2232.279216301195	1692.951658190223	1980.6329360095444	2115.822251235541	1932.327678456003	2051.6252677879597	2120.246624431363	1713.3383829926504	1928.9268745066568	1961.2472605767757	1440.194369030223	1541.9170203948436	1622.206325170087	1861.922887470529	2056.087079910855	2319.9840653114766	-0.224383203155271	0.09524874145756057	-2.3557602937488484	0.018484841506731367	0.6464856709970533	AE binding protein 2 [Source:HGNC Symbol;Acc:HGNC:24051]	protein_coding	12	19404045	19720801	40.33
USP43_normoxia_vs_Control_normoxia	ENSG00000141480	ARRB2	987.8470055192737	1105.302349729367	1073.8443987023702	1138.2922033031793	1171.0843552664849	1116.381690418808	1169.58532090755	956.3943434648415	1005.0106475934798	1034.4039641538168	910.4322549425398	975.3654999413029	934.472306117269	911.1661522282781	1016.923028027021	1007.5750686582628	778.0480399707175	734.5553427640424	742.4091331575958	-0.15281632292541797	0.06494018322863322	-2.353185890889798	0.018613326359181826	0.6464856709970533	arrestin beta 2 [Source:HGNC Symbol;Acc:HGNC:712]	protein_coding	17	4710596	4721499	56.58
USP43_normoxia_vs_Control_normoxia	ENSG00000141642	ELAC1	111.76153276262319	114.58986021725964	108.08873906520608	72.04052626818367	87.1235332312287	77.11309115884345	104.643051185105	136.6030418812989	122.40832697252945	167.3312219026967	103.71901450579267	121.44599939838312	135.2305730414538	108.76734466866642	153.14582198585282	111.53699101869013	94.15864560163804	115.50782474442713	78.2539828799616	0.5527652436510482	0.2350020407001564	2.352172100310958	0.018664137276862783	0.6464856709970533	elaC ribonuclease Z 1 [Source:HGNC Symbol;Acc:HGNC:14197]	protein_coding	18	50967991	50988121	41.78
USP43_normoxia_vs_Control_normoxia	ENSG00000146476	ARMT1	1367.20595433897	1180.4153377058196	1231.3477636196624	1179.3872625907197	1468.5555435317444	1339.4754284194157	1329.4142869559125	1384.092766537562	1330.597474479519	1305.4273800674584	1290.657775715877	1317.7216224369988	1214.1538803145418	1656.3492849039262	1448.8209230558446	1435.1386328899737	1569.3885917523037	1424.7629351787923	1504.0002879453907	0.16550029532286606	0.0704342297923313	2.3497139929098125	0.01878784109766367	0.6464856709970533	acidic residue methyltransferase 1 [Source:HGNC Symbol;Acc:HGNC:17872]	protein_coding	6	151452258	151470101	39.28
USP43_normoxia_vs_Control_normoxia	ENSG00000167157	PRRX2	191.51626622100312	171.01550844099086	167.1627630639072	143.47135513114432	222.05308167220036	157.4852479461915	172.20965298504566	206.38597173149816	202.08120942397645	201.22053236173713	193.28263986167443	202.87407915563523	191.47328951887752	256.54590462477006	221.52410441625997	212.99396386203003	165.58092335428987	165.41066389257725	194.52190053525044	0.34970620648746475	0.14892651686228878	2.3481795845049906	0.018865422967529966	0.6464856709970533	paired related homeobox 2 [Source:HGNC Symbol;Acc:HGNC:21338]	protein_coding	9	129665647	129722674	54.69
USP43_normoxia_vs_Control_normoxia	ENSG00000196557	CACNA1H	81.23567927778396	81.18310531223871	57.6489692709441	95.94124399832009	126.26813816718685	54.0871557389931	51.76161778715627	31.70302093027962	33.56031018310262	66.45737440583893	138.13657882211905	137.51646632196505	164.74646010473506	40.36172200490894	46.13765420473673	54.35158658557237	61.823133353197775	96.66900537124033	123.88868443757556	-0.8596503411146804	0.36577313629381314	-2.3502282038125197	0.018761904367594697	0.6464856709970533	calcium voltage-gated channel subunit alpha1 H [Source:HGNC Symbol;Acc:HGNC:1395]	protein_coding	16	1153106	1221771	65.12
USP43_normoxia_vs_Control_normoxia	ENSG00000197256	KANK2	2046.3791505142988	2072.8583445112076	2158.0517456557586	2174.7561456092967	1801.7201202949107	1965.6045897179056	1754.3292037305825	1664.0652073587444	1943.0101214886263	2017.0562622775565	2751.044881643976	2771.346168733755	2370.394454171881	1522.9599357426623	1561.735339402262	1568.9144649452371	2124.5757073591035	2350.903160375624	2261.4988562382864	-0.19124310655155571	0.0813279059471154	-2.351506587122927	0.018697558563986867	0.6464856709970533	KN motif and ankyrin repeat domains 2 [Source:HGNC Symbol;Acc:HGNC:29300]	protein_coding	19	11164270	11197791	52.98
USP43_normoxia_vs_Control_normoxia	ENSG00000198763	MT-ND2	24988.71554647654	25335.96136668188	18781.3566092133	21423.98591929066	21107.566841828168	24889.345573058723	30335.797309995825	26949.336505112467	26624.778040976646	30704.33525351229	27407.756255760596	27287.503613213303	26353.76527501133	26483.548481272373	16501.482027643757	27648.224123806947	25245.948255279527	24356.806402827955	22359.381982091913	0.362722811143944	0.154547456377047	2.3469995537099932	0.018925277450413284	0.6464856709970533	mitochondrially encoded NADH:ubiquinone oxidoreductase core subunit 2 [Source:HGNC Symbol;Acc:HGNC:7456]	protein_coding	MT	4470	5511	42.99
USP43_normoxia_vs_Control_normoxia	ENSG00000133794	BMAL1	500.3115953992208	702.6841785127389	487.10009018870693	463.9683294640078	492.95204123666355	536.6948849568322	464.0222801394406	423.67785364494137	474.4751777517287	429.2859957189116	494.34938322191596	482.25512442854347	500.4465617961876	459.03146143727804	531.5627135273553	497.99882377007964	491.4150935177501	537.4530787394912	536.2356451334011	-0.30819184109583236	0.13145202579917434	-2.3445195250674344	0.01905161297754711	0.6492517536848377	basic helix-loop-helix ARNT like 1 [Source:HGNC Symbol;Acc:HGNC:701]	protein_coding	11	13276652	13387266	45.43
USP43_normoxia_vs_Control_normoxia	ENSG00000118523	CCN2	558.4390414916977	503.61956504964104	521.3330291349472	525.3847054594942	660.478154117472	774.7259551290832	725.2656756772375	595.6353327266185	593.8708081922224	592.3711757780674	342.87263817564207	341.1290426934878	358.5162927221218	799.9318287554885	711.1487998804864	818.8369859485243	386.2073134385337	410.91764257014717	389.6578014013436	0.20023087833169814	0.08547929575511828	2.3424488534079764	0.019157659584323222	0.6513149207373355	cellular communication network factor 2 [Source:HGNC Symbol;Acc:HGNC:2500]	protein_coding	6	131948176	131951372	52.27
USP43_normoxia_vs_Control_normoxia	ENSG00000143418	CERS2	5264.518560767435	4881.528689448066	5102.795705920046	4744.545974428372	5054.27387416355	4878.116615646189	4681.8234583338235	5531.464565752353	5713.952773785243	5408.660579806454	5857.8142664715	5353.715479421346	5155.849102128627	5804.404691929526	4686.229049718428	5526.414128795626	5835.745190572752	5359.84286391516	5184.157083576764	0.1776129801561759	0.07586663104148024	2.3411212244163795	0.01922592343198546	0.6520868295782177	ceramide synthase 2 [Source:HGNC Symbol;Acc:HGNC:14076]	protein_coding	1	150960583	150975003	52.38
USP43_normoxia_vs_Control_normoxia	ENSG00000033122	LRRC7	8.757351304412165	2.321826914980996	0.6464081968602037	8.334538243675235	2.0639343827896273	2.2722067152267784	9.089218528191195	11.798847884562	7.459316871551786	16.108687236593582	9.907976735896767	7.399972810177809	13.870635842769467	8.83626037192751	10.831009207136796	11.319749595851068	17.690396874008236	9.891908526307441	7.789428540912481	1.9185627462703418	0.8199788947519594	2.339770887457658	0.019295572864778274	0.6529019726089159	leucine rich repeat containing 7 [Source:HGNC Symbol;Acc:HGNC:18531]	protein_coding	1	69567922	70151945	35.38
USP43_normoxia_vs_Control_normoxia	ENSG00000132361	CLUH	6242.488836190079	7942.8862909399195	7605.820256010746	8776.559522253541	7842.743523068918	7658.678701015266	8834.145227608933	5872.411077397527	6581.613635883252	7151.011879324411	4273.084922655855	4573.620858440969	5939.243280449219	4021.9634197466153	5149.601173863965	5247.146602915977	4099.493151939008	5617.719056932007	5177.056470975295	-0.3116750008819049	0.13368312211178873	-2.3314461538478697	0.019729846245869865	0.6660219087668288	clustered mitochondria homolog [Source:HGNC Symbol;Acc:HGNC:29094]	protein_coding	17	2689386	2712663	62.54
USP43_normoxia_vs_Control_normoxia	ENSG00000052126	PLEKHA5	489.4903082239345	563.4379148457615	520.87983732652	594.2839612030768	518.8618878362843	534.1819952278919	624.9250815453204	410.95388869472487	495.0758677961532	507.0312760642846	441.04933404847736	398.0415898807608	451.66136227450875	445.1795079896658	451.1562327616207	488.462498261852	418.4267522879411	453.9142977631454	493.3022622228318	-0.2590536535113788	0.11224569668816785	-2.3079161264512553	0.021003801937831846	0.6692793630050226	pleckstrin homology domain containing A5 [Source:HGNC Symbol;Acc:HGNC:30036]	protein_coding	12	19129669	19376400	38.11
USP43_normoxia_vs_Control_normoxia	ENSG00000054392	HHAT	70.80156089950907	40.73934621767795	40.74545675204128	53.79498798163015	56.60449415301941	68.07963489080463	55.40009446792497	60.29470501694546	79.91134116873108	59.70777585041045	90.8068352351063	80.6866022301709	90.36421822058362	100.08323584282535	82.7939995629763	87.56322498456721	71.16134897627768	85.13354261624941	70.55725202322104	0.5275872197214516	0.22964728648827637	2.2973805952128474	0.021597067755982247	0.6692793630050226	hedgehog acyltransferase [Source:HGNC Symbol;Acc:HGNC:18270]	protein_coding	1	210328252	210676296	42.26
USP43_normoxia_vs_Control_normoxia	ENSG00000070669	ASNS	1531.8436145796522	973.7228207121129	1339.050900011163	992.9094824009914	1530.772279743387	1455.407352408544	1018.9265840703049	1561.7090800584924	1292.5602969289057	1412.1271963821532	1275.8795704954073	1471.1663372517598	1696.5571470066855	2241.0676759329044	2545.649501013037	3062.9318816547657	1246.9646257490147	1110.4443044707596	1345.338026143352	0.37132840196117356	0.1617916644762911	2.295102180715793	0.021727269145208738	0.6692793630050226	asparagine synthetase (glutamine-hydrolyzing) [Source:HGNC Symbol;Acc:HGNC:753]	protein_coding	7	97851677	97872542	38.47
USP43_normoxia_vs_Control_normoxia	ENSG00000080031	PTPRH	57.16253327573882	68.85826579599303	35.28890894560767	57.62575772398167	32.26446824864258	25.744652988154208	107.45623471481623	23.526638008764603	23.05554551996673	31.094279397218653	72.94317484922601	75.01288689802897	81.16407403257682	33.19483788135435	87.05841617582503	72.35058953715668	63.628095554864736	66.35889352812019	72.29987916300057	-1.0489462457721126	0.4553681653857848	-2.303512466409356	0.021250026562676515	0.6692793630050226	protein tyrosine phosphatase receptor type H [Source:HGNC Symbol;Acc:HGNC:9672]	protein_coding	19	55181247	55209506	52.64
USP43_normoxia_vs_Control_normoxia	ENSG00000089063	TMEM230	1326.5730200097767	1136.855784205395	1078.98986289269	1137.7748250237573	1273.7462389495558	1137.5558583505374	1092.4435489362843	1298.0581329141808	1200.3444945794377	1328.5701378045455	1461.4361917057793	1467.8369832472163	1460.1090448013586	1706.3737344573633	1380.0401585937539	1517.5925341313389	1493.0912593244705	1323.641355223248	1383.8542150350665	0.19026179364729343	0.08285120629214165	2.2964275616749776	0.021651446575519647	0.6692793630050226	transmembrane protein 230 [Source:HGNC Symbol;Acc:HGNC:15876]	protein_coding	20	5068232	5113103	44.98
USP43_normoxia_vs_Control_normoxia	ENSG00000089159	PXN	3270.511468406087	3318.3038035989275	3692.555840995966	3647.343639009085	3485.959947049452	3513.3579665089624	3765.698888365317	3256.067986953654	3253.6711488286733	2947.8562931932474	2915.7095062939525	3007.366446893442	2879.642932214572	3250.8056562870743	3052.865153758058	3467.9211631495505	2827.1279002661727	3397.663340042986	3189.2888179004694	-0.17194047776573393	0.07438199734817129	-2.311587264333675	0.020800439137600667	0.6692793630050226	paxillin [Source:HGNC Symbol;Acc:HGNC:9718]	protein_coding	12	120210439	120265771	53.01
USP43_normoxia_vs_Control_normoxia	ENSG00000100664	EIF5	8190.88773146002	8038.391097823169	8731.137502325853	8115.478066904156	9122.894655760903	9523.387709377717	9235.559988326253	9917.394083269952	9011.739524230383	9744.973164036095	6852.445363356376	6430.348247681579	5240.685438970792	9172.83704462262	7929.073637089954	7728.325200730646	7896.953994954118	7764.998165205051	6979.356281614748	0.2048380223303306	0.08924169497746415	2.2953174789212323	0.021714936637942463	0.6692793630050226	eukaryotic translation initiation factor 5 [Source:HGNC Symbol;Acc:HGNC:3299]	protein_coding	14	103333544	103345025	44.94
USP43_normoxia_vs_Control_normoxia	ENSG00000104497	SNX16	156.3066343245799	189.14138175291208	232.22217532879662	200.73396400758577	125.63139506749077	148.0291249020537	121.55740221424935	161.3780585887004	117.22091745647491	133.53511503084152	149.15297906167956	171.24845783697674	133.81382462033642	101.30679990674258	163.50133444229328	205.59479673634942	100.63155291790558	190.34167865771175	168.47845931333802	-0.5863929715912443	0.2553978162768302	-2.295998376727084	0.021675974190385246	0.6692793630050226	sorting nexin 16 [Source:HGNC Symbol;Acc:HGNC:14980]	protein_coding	8	81799581	81842866	35.17
USP43_normoxia_vs_Control_normoxia	ENSG00000105088	OLFM2	315.1369216806766	370.76620099372553	376.96108503297614	422.79267557356127	277.6380193440687	260.5043982325879	364.06875065297305	319.99904889590965	332.27885442686056	302.3810665576359	349.0777404736428	341.881334408092	296.4578770964712	254.52870231325693	291.7594334323495	266.06438640866116	286.6785024416557	295.9791614023783	262.6473525653727	-0.29786421270816277	0.12833560021714407	-2.3209788414452106	0.020287985822910845	0.6692793630050226	olfactomedin 2 [Source:HGNC Symbol;Acc:HGNC:17189]	protein_coding	19	9853718	9936515	50.51
USP43_normoxia_vs_Control_normoxia	ENSG00000105372	RPS19	20273.567029970578	18051.475661007593	17578.774279235124	17558.83237301817	18840.479884743992	17630.434709221056	16478.161086735887	20013.750390598965	19060.01477530554	18868.688215168488	22084.207539345312	22060.44087359996	24043.55933682914	21204.508474461894	21719.298581433442	22445.841580064975	22761.369780778336	22996.039714311275	21528.32928361125	0.1237243850677644	0.05359459126030085	2.3085237177545346	0.020970025225967796	0.6692793630050226	ribosomal protein S19 [Source:HGNC Symbol;Acc:HGNC:10402]	protein_coding	19	41860255	41872925	53.32
USP43_normoxia_vs_Control_normoxia	ENSG00000106459	NRF1	561.7713367340609	482.0168364880723	513.6199535092844	552.1634705254087	556.823587282095	589.8319443095488	657.2752736716423	615.4876848448913	560.5292610392895	628.6345714344826	544.7932944114331	529.2846614991604	523.5499632337223	653.9893261671666	527.6170415915673	571.95892365964	529.7595722929977	525.2762665515461	549.2724287011491	0.22009557649728873	0.09590978619672816	2.2948187585970974	0.021743513155686123	0.6692793630050226	nuclear respiratory factor 1 [Source:HGNC Symbol;Acc:HGNC:7996]	protein_coding	7	129611720	129757082	41.14
USP43_normoxia_vs_Control_normoxia	ENSG00000106803	SEC61B	2205.882305208584	1939.1172077032238	1846.7258926465636	1762.3653516485026	2070.0894040112476	1937.5823145709692	1795.792636309693	2107.867984401178	2110.672069758737	2112.223247033675	2542.650698283364	2475.8267686363874	2389.6584740033904	2728.5693709114844	2340.6429195410246	2481.2059966971538	2633.714976160559	2326.631880776352	2104.5443006610053	0.1912992724308415	0.08281603151869511	2.309930443692621	0.02089200528847046	0.6692793630050226	SEC61 translocon subunit beta [Source:HGNC Symbol;Acc:HGNC:16993]	protein_coding	9	99222064	99230615	42.24
USP43_normoxia_vs_Control_normoxia	ENSG00000107105	ELAVL2	215.03607475946112	354.83751972879554	280.3220563905006	165.68680456962772	165.95237796459918	248.57850892377715	216.75213955371024	183.56221300278034	177.5556335507371	178.24147077713562	197.4955393747895	270.5019922379164	254.70897327937635	213.753862684662	166.33201379513213	168.35032215952427	227.72024146469826	232.48729460631452	167.81038160622296	-0.5503410339826554	0.23828051622882349	-2.3096350582611493	0.020908366960621472	0.6692793630050226	ELAV like RNA binding protein 2 [Source:HGNC Symbol;Acc:HGNC:3313]	protein_coding	9	23690104	23826337	38.63
USP43_normoxia_vs_Control_normoxia	ENSG00000108406	DHX40	2160.073848222893	1870.4756796385498	1960.5391854526088	1909.6815588877168	1947.7991895509865	1977.0348322776244	1853.710052316982	1777.6216395696056	1695.203237097412	1659.0172156675992	3007.01128477773	2851.94128515663	2533.6398378819085	2315.723510110125	2181.1487664754104	2001.6952311016673	2405.1056019711928	2497.3283261329675	2436.6528339453585	-0.15978503855300674	0.06928795636729838	-2.306101188870105	0.021104978903896014	0.6692793630050226	DEAH-box helicase 40 [Source:HGNC Symbol;Acc:HGNC:18018]	protein_coding	17	59565558	59608345	39.62
USP43_normoxia_vs_Control_normoxia	ENSG00000108511	HOXB6	45.96238942354913	46.91808524752136	72.45697092396247	67.38548969404391	39.574577355355544	17.584724477715802	72.7605920002017	29.394063910200398	22.083040014200776	39.96418765264453	26.91254279293216	34.124116378031424	41.94986707145113	60.37948992137996	32.9027168417746	69.97269441200213	59.85152394098772	32.750112307791824	60.35821468168695	-1.0269731193043525	0.4457878831908028	-2.30372596032359	0.021238031606498363	0.6692793630050226	homeobox B6 [Source:HGNC Symbol;Acc:HGNC:5117]	protein_coding	17	48595751	48604992	54.06
USP43_normoxia_vs_Control_normoxia	ENSG00000116641	DOCK7	2144.417458147425	1665.571553790756	1750.6722701361819	1841.007493107808	2356.458636783037	1966.675614791909	1985.597337532403	1829.0238820706415	2631.2629299597916	2289.85138174062	2379.985762283382	2311.913697859899	1845.381229636881	2069.1985819198912	2400.581554167944	1589.3344103597685	2135.030121483859	2597.335677857084	2954.6321111717943	0.35817901844562716	0.15564769808607357	2.3012162906999967	0.021379408529103697	0.6692793630050226	dedicator of cytokinesis 7 [Source:HGNC Symbol;Acc:HGNC:19190]	protein_coding	1	62454298	62688386	36.07
USP43_normoxia_vs_Control_normoxia	ENSG00000116678	LEPR	264.42232479936155	353.2310930718466	318.1827275023484	281.0588741269672	207.11185459940148	279.44214650344844	199.13428424050906	269.8706643078721	245.09291149442242	202.06610465242306	321.16069945634746	297.80280940483283	228.3983620348728	291.9413153728335	259.3240683356447	227.26145453088517	286.9542576951576	237.74576550949718	253.82245354919803	-0.40205559952271114	0.17331542948067466	-2.3197911503173	0.020352178048926146	0.6692793630050226	leptin receptor [Source:HGNC Symbol;Acc:HGNC:6554]	protein_coding	1	65420652	65641559	37.78
USP43_normoxia_vs_Control_normoxia	ENSG00000124593		438.19596731503646	455.02122572366835	417.43961181597774	318.4506887646793	408.1287705216342	392.91918063416796	419.3980183725792	451.4013526682338	488.8281342578478	495.2993641811647	428.7965261576923	472.64802501649723	495.97152815438733	428.22459611910557	384.23437082056756	399.61282111041	493.1614874174516	494.3336266622425	443.658083272349	0.27647789320267857	0.1201951909859114	2.300240890961151	0.021434576368769893	0.6692793630050226	novel protein	protein_coding	6	41780349	41790141	54.39
USP43_normoxia_vs_Control_normoxia	ENSG00000128928	IVD	2994.1342991219162	2921.3186494087686	3354.330106084413	3232.7098656110647	3287.611029397888	3152.4160746392054	3228.0328258130035	2915.2242721308326	2875.477080352053	2853.74534658717	2912.743034445833	2949.7035077164555	3094.5377960875594	2655.2390185677573	3048.1676507477173	2863.2513024190794	2838.537528783873	2913.467172386126	2797.9051230156915	-0.13620229475962317	0.05933603056279752	-2.2954399454725105	0.021707924344072704	0.6692793630050226	isovaleryl-CoA dehydrogenase [Source:HGNC Symbol;Acc:HGNC:6186]	protein_coding	15	40405485	40435947	51
USP43_normoxia_vs_Control_normoxia	ENSG00000129474	AJUBA	2589.092485844249	1945.4018281892359	2002.910225014995	2045.0549200685666	2427.7905477611807	1967.7099284020676	2039.8863901833176	2335.0545144710313	2317.22015962992	2225.8957860158753	3513.215795567397	3579.1601646868903	3155.273978480175	2773.184955563732	2612.7303582712984	2457.8428039021446	3252.966626053039	3209.6632157502618	2742.702547185355	0.19865606880358305	0.08618615570759683	2.3049649583810434	0.021168536020564416	0.6692793630050226	ajuba LIM protein [Source:HGNC Symbol;Acc:HGNC:20250]	protein_coding	14	22971177	22982551	52.84
USP43_normoxia_vs_Control_normoxia	ENSG00000131375	CAPN7	1406.6310605108154	1227.1162978346438	1277.1376357649972	1301.1981493595333	1397.4741360652263	1591.686555083199	1371.9207705832682	1422.503408054246	1405.3771187670043	1526.4927433299001	1367.8218722040017	1386.2525134220575	1270.7073687008435	1621.656290086101	1505.7011697838411	1494.964955220627	1238.2573898446137	1381.6367981801816	1531.45391691039	0.1934205271508577	0.08312934928792837	2.326741744133263	0.01997901465280001	0.6692793630050226	calpain 7 [Source:HGNC Symbol;Acc:HGNC:1484]	protein_coding	3	15206152	15252916	37.11
USP43_normoxia_vs_Control_normoxia	ENSG00000137818	RPLP1	36176.60683737379	31850.532359720437	30980.991492519282	31395.150800066276	32132.64330306717	32897.15849723075	29835.054235006995	35953.73056251451	34601.40170838165	31640.129334085614	39659.153205000795	38938.03547085687	41490.21535511565	39182.98411027494	40428.4255830182	39007.58681405936	40202.45833905806	41223.731809240926	39759.54009351071	0.11726410758753648	0.05044247929058325	2.3247094361086984	0.020087502377475818	0.6692793630050226	ribosomal protein lateral stalk subunit P1 [Source:HGNC Symbol;Acc:HGNC:10372]	protein_coding	15	69452814	69456205	47.29
USP43_normoxia_vs_Control_normoxia	ENSG00000140459	CYP11A1	134.29088818278626	104.08556144608548	109.58963954229101	89.65010991176209	85.94696030294449	102.85886225561106	115.06421908430143	127.99339944684961	127.04167726553662	152.72244115209267	153.74885044355014	135.70302418342914	150.71719940527177	153.3781218180417	162.77720095931647	190.99254206433073	163.94520688168424	119.45185912430247	171.5691120027518	0.4340791088678647	0.18873935297765096	2.29988660032794	0.021454645434814946	0.6692793630050226	cytochrome P450 family 11 subfamily A member 1 [Source:HGNC Symbol;Acc:HGNC:2590]	protein_coding	15	74337759	74367646	47.58
USP43_normoxia_vs_Control_normoxia	ENSG00000141452	RMC1	505.57693182131436	525.6329524482288	563.6366645017987	481.17728252701073	571.8151877775676	558.5974377720142	627.4322897893607	572.3987278469473	642.7541516651336	631.7699058219539	392.8288946405319	410.6863407873646	440.574962295588	452.68431191187494	477.8770635935383	497.0874380444318	371.1907638623694	461.4125365023548	420.8278609955891	0.23539033684100313	0.10125570686766158	2.324711802650806	0.02008737574942471	0.6692793630050226	regulator of MON1-CCZ1 [Source:HGNC Symbol;Acc:HGNC:24326]	protein_coding	18	23503496	23531822	45.1
USP43_normoxia_vs_Control_normoxia	ENSG00000142910	TINAGL1	949.060553814409	927.958125536836	831.4506803527939	922.2576029089676	914.2282106321994	857.9334089965373	936.3937535992009	726.3723086288805	784.0785573166677	823.9261213435581	977.0640853304684	931.8746833331198	1104.2381813827005	1100.109596676387	1162.5023158040715	1275.2110496072382	874.8264343175832	992.9010742890925	939.7637786030593	-0.20560625204584768	0.08948248686981927	-2.2977261723287525	0.0215773789802774	0.6692793630050226	tubulointerstitial nephritis antigen like 1 [Source:HGNC Symbol;Acc:HGNC:19168]	protein_coding	1	31576485	31587686	55.48
USP43_normoxia_vs_Control_normoxia	ENSG00000143375	CGN	268.5760814792562	361.89817221541443	387.4417484775746	384.0202732543624	240.78611936307573	283.0732474923943	352.9118326922123	247.54495055992285	301.952314915988	324.1226181204089	209.21420489250957	243.62355553075696	233.8386217977671	196.91031083861947	180.69607451602445	235.72446736970434	174.54818746004455	235.65567165170904	240.40709547812205	-0.38146887278129216	0.16508165180915163	-2.3107890465156147	0.020844509827479665	0.6692793630050226	cingulin [Source:HGNC Symbol;Acc:HGNC:17429]	protein_coding	1	151510510	151538692	49.43
USP43_normoxia_vs_Control_normoxia	ENSG00000145293	ENOPH1	1872.41635432288	1643.6381494879427	1813.2657404993956	1625.8949939247004	1846.8463933886137	1792.585378818436	1765.9950733654905	1891.3856253038425	1839.1458928619743	1847.4571319508823	2037.0849616513003	2014.0998151455008	1827.6384195964263	2100.1766363768706	2010.501426093173	2032.6743890015068	1960.1875487982852	1837.483110467485	1817.4336910800114	0.13789597251111402	0.059935165633063496	2.3007523388747106	0.021405633839744934	0.6692793630050226	enolase-phosphatase 1 [Source:HGNC Symbol;Acc:HGNC:24599]	protein_coding	4	82430590	82461177	43.12
USP43_normoxia_vs_Control_normoxia	ENSG00000151327	FAM177A1	1338.8534196651392	1261.8286915179956	1191.7917647326121	1117.7313900884014	1361.099656843785	1285.1256800864849	1377.6575646023246	1469.158252020249	1328.7021833556482	1305.406168915147	1410.405950479685	1309.9835445831184	1234.7884708912386	1576.6220449230598	1380.4419328349065	1514.6736596165417	1475.3930818593533	1206.716396888127	1291.8351197338288	0.2040031242386311	0.08795938641177603	2.3192877140320647	0.020379441152355703	0.6692793630050226	family with sequence similarity 177 member A1 [Source:HGNC Symbol;Acc:HGNC:19829]	protein_coding	14	35045117	35116630	41.48
USP43_normoxia_vs_Control_normoxia	ENSG00000160360	GPSM1	322.66122521051074	357.21902610348616	344.8869870560278	380.7703721897524	322.89373991653514	338.31423232732914	355.4112481574089	286.4587645488552	310.85756719642586	288.9528638596087	270.6652167457609	302.4564567105181	386.73126576565613	304.5562716998268	303.61960319226245	289.80785689619654	289.3598893397568	313.8124216977802	361.1282703860057	-0.29408730569616565	0.12803223697869218	-2.2969785784896444	0.021619991777533237	0.6692793630050226	G protein signaling modulator 1 [Source:HGNC Symbol;Acc:HGNC:17858]	protein_coding	9	136327476	136359605	66.05
USP43_normoxia_vs_Control_normoxia	ENSG00000164506	STXBP5	684.2965461840192	837.9076048210538	746.9387094064609	751.7679872442777	686.839706963125	787.5992352612116	795.4326814180789	684.2339009627814	636.0847837617076	672.8379856464979	592.4309528011426	702.3006681882806	629.1951515582239	533.4672207311075	564.5552242189198	465.8863055847394	701.0093631672936	729.0784967176633	799.77185285978	-0.22641031524566327	0.09858931846635197	-2.2964994460625667	0.02164734079675358	0.6692793630050226	syntaxin binding protein 5 [Source:HGNC Symbol;Acc:HGNC:19665]	protein_coding	6	147204180	147391010	34.42
USP43_normoxia_vs_Control_normoxia	ENSG00000180834	MAP6D1	15.406594979051814	9.859689421995025	8.19937947122618	3.8926000527784352	17.711447625883654	23.054015225150717	22.387099343043246	16.81770658101799	39.53926716559097	10.386112920213042	6.657036685466442	6.630432750595766	29.9923509265704	16.809256201875648	5.23329194107022	23.31250225878917	14.762409615935693	12.976462108361837	9.09764932736822	1.5673869643791214	0.6757719220264353	2.3194023209472845	0.020373231927045734	0.6692793630050226	MAP6 domain containing 1 [Source:HGNC Symbol;Acc:HGNC:25753]	protein_coding	3	183815922	183825594	54.68
USP43_normoxia_vs_Control_normoxia	ENSG00000186532	SMYD4	443.97259956854685	579.2010448179342	436.49405210806816	497.2360686235123	475.0566860243135	459.94742438852467	489.7814057274539	344.48701706770777	453.9452997710359	430.79411306622035	373.5651298539993	424.7496227945743	459.7286866124881	409.4651800183551	458.6651279893529	406.08738651640664	393.4622311541997	415.91430145871306	482.92601424098336	-0.3072564021758752	0.13333402084158066	-2.3044111340566147	0.021199575587388435	0.6692793630050226	SET and MYND domain containing 4 [Source:HGNC Symbol;Acc:HGNC:21067]	protein_coding	17	1779485	1830634	46.16
USP43_normoxia_vs_Control_normoxia	ENSG00000188554	NBR1	2786.806015471811	2548.405538110935	2554.3975175444593	2508.5969536387606	2526.3521679218943	2452.043634026328	2612.866910512143	2383.659241954015	2361.2132852247355	2066.3454572349983	3559.321567356142	3384.8952424059635	3068.0602816582095	2883.086000190746	3079.6331424562936	2712.3168721231104	3176.401692300511	3121.4828727092295	3163.4299011241233	-0.1589162599170882	0.0692008227816302	-2.2964504398822485	0.021650139780727953	0.6692793630050226	NBR1 autophagy cargo receptor [Source:HGNC Symbol;Acc:HGNC:6746]	protein_coding	17	43170481	43211689	44.16
USP43_normoxia_vs_Control_normoxia	ENSG00000197111	PCBP2	21863.376698020285	21448.740939028627	20523.459757378852	21285.195183570093	22010.98105672232	20987.115226634996	21158.384603636816	22635.827777494316	22543.675471627965	22575.8070446964	22231.66681375203	23161.680707078598	23287.07530446766	20541.75122113063	19513.09788165518	21909.800603075968	22013.344430643316	22895.933568513745	22817.242973257642	0.09897519134363132	0.0430327736573479	2.2999956296503137	0.02144846764271704	0.6692793630050226	poly(rC) binding protein 2 [Source:HGNC Symbol;Acc:HGNC:8648]	protein_coding	12	53452102	53481162	43.79
USP43_normoxia_vs_Control_normoxia	ENSG00000198538	ZNF28	264.22691882258005	142.95886288187586	122.8995761760159	263.08521660016686	270.3869065650284	164.46929255737356	273.6573582785365	182.43141240472283	350.71798104656835	345.19762220711607	200.30602072239887	345.59862778602485	422.6483708893309	329.06662410686533	294.6687313200832	217.6512812325808	287.41596368994794	262.58541898253753	280.3392713592667	0.7267494223577204	0.31557949233399274	2.302904466265403	0.02128421881959994	0.6692793630050226	zinc finger protein 28 [Source:HGNC Symbol;Acc:HGNC:13073]	protein_coding	19	52797408	52857600	45.1
USP43_normoxia_vs_Control_normoxia	ENSG00000204954	UQCC6	377.928517204253	376.1588158899353	312.71108921082123	309.432029178709	301.2626769220328	314.64238705714536	346.2121102962029	393.26281654800385	431.63697796870815	392.37436778893164	383.2914679452898	326.62972042457295	386.4415970031573	426.6016873185782	504.5847407386806	407.63487695524526	427.53547893800487	402.1597409070041	360.1407285855309	0.28469761525608445	0.12390047698956061	2.29779272988652	0.021573588751031866	0.6692793630050226	ubiquinol-cytochrome c reductase complex assembly factor 6 [Source:HGNC Symbol;Acc:HGNC:34450]	protein_coding	12	103940763	103965708	40.61
USP43_normoxia_vs_Control_normoxia	ENSG00000213020	ZNF611	34.90750630380122	103.0093300931452	66.27975748268103	49.036955422006365	37.29797029050405	15.780833497772674	63.76602525038813	30.47365887364196	31.1041962698454	6.247986512520651	13.859196801302161	10.981461293903497	25.02675684586837	6.043090156454914	32.84584221552333	5.667849435067538	14.93654248754072	37.14898410339334	78.82867643686262	-1.6930462337070857	0.730840189327834	-2.316575167088456	0.020526885413010953	0.6692793630050226	zinc finger protein 611 [Source:HGNC Symbol;Acc:HGNC:28766]	protein_coding	19	52702813	52735073	46.11
USP43_normoxia_vs_Control_normoxia	ENSG00000213281	NRAS	6051.480132823289	5078.787447963191	5228.97973348541	4821.639058333258	5613.083289894943	6095.744083055949	5119.295216163656	6129.982418678633	5752.219931455688	5635.214247685443	7073.679610117363	6593.569199193709	5627.423784956223	7130.424475611817	6776.417897140532	6055.264299119646	7373.2203851848635	6466.377560271401	6355.3197525074775	0.2121032455805994	0.09112330895673187	2.327650828410023	0.019930652123513803	0.6692793630050226	NRAS proto-oncogene, GTPase [Source:HGNC Symbol;Acc:HGNC:7989]	protein_coding	1	114704469	114716771	38.66
USP43_normoxia_vs_Control_normoxia	ENSG00000213585	VDAC1	14596.022241837783	13769.001544855299	13940.325450561017	13333.526586191982	14691.364085585761	15194.867853271146	13690.941210099621	14863.235460523523	14642.866807500428	14285.549882295762	15067.500784065443	15010.182266816031	15394.17145177385	13658.685783202987	13412.407595283239	14017.590572689876	15667.22092905283	15970.427617182222	16118.534472129073	0.09410718292484391	0.04060108404916289	2.317849021245141	0.020457527839284097	0.6692793630050226	voltage dependent anion channel 1 [Source:HGNC Symbol;Acc:HGNC:12669]	protein_coding	5	133971871	134004975	47.29
USP43_normoxia_vs_Control_normoxia	ENSG00000250041		12.567342853128006	4.95021544130127	7.766264695763945	11.309960185893301	9.429285297418755	11.723940207133419	5.705933595499239	19.68536031939827	17.73894830015811	25.75058584053353	11.443589172077541	8.397328080469215	26.518188477705664	13.772691174299197	10.126191301926411	8.157178578582155	9.668551742720288	16.492849448168336	7.575109497255455	1.3718498593937698	0.5926114388951358	2.314923015916543	0.020617145528549187	0.6692793630050226	novel transcript	lncRNA	11	10884158	10899364	41.24
USP43_normoxia_vs_Control_normoxia	ENSG00000261115	TMEM178B	217.4242847163505	135.35104865229317	362.6710361011549	235.97263607661634	140.9744947123469	151.89349334205497	134.4537016930112	166.3378120504919	171.64940943992312	106.53893629170294	350.32914606479795	290.4327686025679	237.12982226437416	218.50458322731123	127.44767791238468	274.70552039065836	283.0542626040333	267.0096138522337	259.18116161635254	-0.6931261002321691	0.29970236392393723	-2.3127148253261045	0.020738323372956505	0.6692793630050226	transmembrane protein 178B [Source:HGNC Symbol;Acc:HGNC:44112]	protein_coding	7	141074064	141480380	43.29
USP43_normoxia_vs_Control_normoxia	ENSG00000186260	MRTFB	725.163150885875	877.667437625495	1072.1910077406826	839.5911892103477	665.7093343209244	917.388172774784	796.6317707183017	735.6100458290781	802.9410462145862	702.6124765580162	585.0424886022357	681.417124962208	577.4857211403912	610.6272981454734	582.7916234877022	495.22713493193083	620.4053017454099	682.0560716924402	807.5414702457423	-0.3117303734947256	0.13594415187619333	-2.2930767465350317	0.021843586876465256	0.67091686472714	myocardin related transcription factor B [Source:HGNC Symbol;Acc:HGNC:29819]	protein_coding	16	14071319	14266773	38.53
USP43_normoxia_vs_Control_normoxia	ENSG00000070061	ELP1	3674.1909461601003	2887.932873076182	3157.5096014126434	3280.9947608238053	4655.161836190797	4429.603777852358	3973.831447512552	4035.865138503417	3308.985366956162	3668.7031517133537	2927.29451799186	3322.4689301606822	3703.1100315101507	4042.419386572252	4007.3746411909274	3489.5941378798834	3501.2493303140513	4232.016133730838	3511.3219674898914	0.2402458019199102	0.10490911349439405	2.2900374802304286	0.02201914403854431	0.6714895180233134	elongator acetyltransferase complex subunit 1 [Source:HGNC Symbol;Acc:HGNC:5959]	protein_coding	9	108866898	108934328	39.99
USP43_normoxia_vs_Control_normoxia	ENSG00000075651	PLD1	685.860750289323	802.6577494547079	674.0001227370219	934.4953942702789	688.9266234375515	778.8929559039674	549.0541697134439	574.3739741102684	663.390406959975	696.581265965862	603.2963452485512	649.6748089758283	589.9728277978438	834.6393080681956	681.9507620744401	708.2752280444635	675.1495152596616	572.0024165440235	668.15963064173	-0.3221309851995189	0.14069881958352087	-2.2895073757765054	0.022049889853347115	0.6714895180233134	phospholipase D1 [Source:HGNC Symbol;Acc:HGNC:9067]	protein_coding	3	171600404	171810950	38.86
USP43_normoxia_vs_Control_normoxia	ENSG00000157445	CACNA2D3	179.74797655969553	167.1137300263817	225.19702689953277	245.60557273488897	121.63023120515986	114.69813561349018	153.66405808418946	163.61148278084622	169.44978069367784	159.099264270646	209.6687088305785	218.51498603491535	179.76754509803092	132.11009484667943	129.03349916911287	141.0794478707608	218.21402831068514	250.72496740429213	236.28101820065143	-0.3724375230630273	0.16250638827569736	-2.2918331212381324	0.02191527464417442	0.6714895180233134	calcium voltage-gated channel auxiliary subunit alpha2delta 3 [Source:HGNC Symbol;Acc:HGNC:15460]	protein_coding	3	54122552	55074557	42.18
USP43_normoxia_vs_Control_normoxia	ENSG00000158528	PPP1R9A	362.0652678665574	302.7926007552201	373.1232014033101	327.63032845630954	360.60849227378316	408.1596938972815	454.94210693642077	450.6557428495918	407.7719461408744	428.52993009826713	354.301372854868	316.14706884610933	291.2713091019126	208.46476685053645	351.3233903521458	295.39615856307734	347.9402850481174	398.76720592123183	439.3492212489761	0.36297048244673463	0.15843729580074878	2.2909409089082624	0.021966831526232695	0.6714895180233134	protein phosphatase 1 regulatory subunit 9A [Source:HGNC Symbol;Acc:HGNC:14946]	protein_coding	7	94907202	95296415	36.45
USP43_normoxia_vs_Control_normoxia	ENSG00000173821	RNF213	1874.9542690361716	1930.1561394236883	2117.9763802253824	2203.115490308158	1782.4458451373737	1695.0027240763209	2436.388995241976	1366.0271276771327	1809.983167669565	1609.8203795865395	1851.6571411998311	2044.688705935082	2315.721196137743	1363.4171514150255	1486.6993552390334	1859.3230349732826	1493.7359021322234	1943.8039904258983	2439.2141158468344	-0.38680865866290004	0.1690935286160831	-2.287542650677817	0.022164168939004684	0.672109639881301	ring finger protein 213 [Source:HGNC Symbol;Acc:HGNC:14539]	protein_coding	17	80260852	80398794	49.93
USP43_normoxia_vs_Control_normoxia	ENSG00000182612	TSPAN10	180.67729886176733	168.6446125019408	214.97359969429078	199.2031517002853	166.72539622669063	147.64178448267518	157.25756724444983	145.340477334137	165.38600863824323	148.21844197725468	198.90212419438376	228.47230784238832	213.92259520225318	149.1192368654005	193.55681771284205	225.2838856620035	170.30528446553356	181.50269571059013	177.73539205644965	-0.3492437566140374	0.15263990835505512	-2.2880238882328388	0.022136130018310326	0.672109639881301	tetraspanin 10 [Source:HGNC Symbol;Acc:HGNC:29942]	protein_coding	17	81637171	81648754	55.79
USP43_normoxia_vs_Control_normoxia	ENSG00000065328	MCM10	1729.6882603971983	1924.161599487057	2249.6371786155014	2261.6317777682275	1949.5104522391118	1974.2089700127926	2274.5360903971377	2015.3626238996374	1782.7359798746434	1818.0818704494993	1385.1651855253817	1394.8991835930099	1453.242110539506	1425.0588484781738	1323.7614621792386	1477.4433011874514	1442.189269390595	1394.352729942819	1588.4100535697842	-0.19461757118148643	0.08541810566953047	-2.2784112297506565	0.02270208795468109	0.6731534796756526	minichromosome maintenance 10 replication initiation factor [Source:HGNC Symbol;Acc:HGNC:18043]	protein_coding	10	13161558	13211110	43.59
USP43_normoxia_vs_Control_normoxia	ENSG00000078246	TULP3	1077.7276188794626	1200.5674559122472	1215.645974900775	1330.305025094217	1047.732563052653	1066.7484777122972	1081.862181938139	1104.4869171798723	1075.8447860538506	1159.7943414144902	1044.907424258414	1061.9954497247427	1030.2224069320978	803.9615671178174	909.326589081118	998.154883197002	1039.840811825044	1085.425071900486	1142.2752125350657	-0.1690079918656753	0.07396738758592625	-2.2848987558110325	0.02231876501647497	0.6731534796756526	TUB like protein 3 [Source:HGNC Symbol;Acc:HGNC:12425]	protein_coding	12	2877223	2941138	44.99
USP43_normoxia_vs_Control_normoxia	ENSG00000115421	PAPOLG	428.6831427941863	507.74917232830626	545.7677452870998	531.7186146213826	291.37857481048064	476.9124061246734	433.6035670121165	375.55019919268767	387.05848777023294	437.6975162203731	497.04673200378255	323.66228644013495	351.3131389082897	455.5158617004477	440.3620475511657	378.3239645287295	394.01328854717786	480.1225878750337	408.50037937323947	-0.40238022569369614	0.17621175005100234	-2.2835039410097915	0.022400700980501717	0.6731534796756526	poly(A) polymerase gamma [Source:HGNC Symbol;Acc:HGNC:14982]	protein_coding	2	60756253	60802086	39.59
USP43_normoxia_vs_Control_normoxia	ENSG00000119537	KDSR	1712.7491928382847	1381.7925020862083	1465.1735834675785	1627.7383578535287	1543.5178360306331	1531.9862850410407	1617.4488261823535	1766.7454884031465	1635.8156641337848	1928.1171368112862	2149.650484140434	1887.5500802000925	1513.898001772107	1878.1677295933207	1602.8648145597992	1597.5813550655937	1943.262327865653	1955.6812159004783	1802.4937819820861	0.25144131581585677	0.11036835367873075	2.2782012002079215	0.02271459281320827	0.6731534796756526	3-ketodihydrosphingosine reductase [Source:HGNC Symbol;Acc:HGNC:4021]	protein_coding	18	63327726	63367228	42.04
USP43_normoxia_vs_Control_normoxia	ENSG00000136826	KLF4	1819.0203509564813	1498.5719370060278	1439.5377323664468	1595.8551161190894	2076.2216119756054	2003.0136640966452	2136.908445917157	1752.7828712017101	1701.6022571420126	1585.2319478543805	1621.7592382349	1715.6080252896018	1612.5084581649223	2259.6404638414147	1999.1405591742155	2282.7330599811758	1831.9713002276465	1793.6554573808642	1835.6241712428457	0.1515742161487093	0.06643029131052855	2.2817033187492024	0.02250686201503737	0.6731534796756526	KLF transcription factor 4 [Source:HGNC Symbol;Acc:HGNC:6348]	protein_coding	9	107484852	107490482	56.93
USP43_normoxia_vs_Control_normoxia	ENSG00000137494	ANKRD42	168.0597718952147	187.93712264442897	163.22936258550754	214.7049367695426	188.1139113343379	208.34721504060144	209.0804401014113	135.4248974627757	150.51603709330155	150.8739770161878	137.36878586034086	173.83648459723514	149.56677092726244	230.37394516571197	163.24429534438067	146.98839149918183	136.1076154078829	130.47079011254917	148.89091515122513	-0.3870237889558607	0.16978188641380315	-2.279535215038086	0.022635269097435098	0.6731534796756526	ankyrin repeat domain 42 [Source:HGNC Symbol;Acc:HGNC:26752]	protein_coding	11	83193712	83260694	39.12
USP43_normoxia_vs_Control_normoxia	ENSG00000144182	LIPT1	67.91020002229641	88.63535071123866	75.75545616291092	76.41842662963938	82.21936322837547	84.01676592066211	66.7824755202586	60.39777300770661	55.99120191642299	53.79246259176912	66.179118179032	63.57620807777975	86.90780225078856	76.86019961188516	61.69055960928913	65.17415257181099	51.6406157243913	49.27120983865546	57.0744588487191	-0.49142975298963776	0.2150650052412444	-2.2850289029514	0.022311133058261778	0.6731534796756526	lipoyltransferase 1 [Source:HGNC Symbol;Acc:HGNC:29569]	protein_coding	2	99154955	99163157	41.3
USP43_normoxia_vs_Control_normoxia	ENSG00000166979	EVA1C	655.14668264625	612.3522857210003	635.0283784248447	636.1959481687118	763.2625143362877	714.1716078620926	687.8307188694881	751.895600836568	721.7618855090827	658.4845199065896	523.417193722195	483.9558125132145	472.4447437110514	705.3662620415273	694.484240308562	760.5579339583761	632.8493468700623	665.1678544029304	673.4134404699159	0.18227450903372977	0.07980257498642843	2.28406801490714	0.022367534001477504	0.6731534796756526	eva-1 homolog C [Source:HGNC Symbol;Acc:HGNC:13239]	protein_coding	21	32412006	32515397	46.51
USP43_normoxia_vs_Control_normoxia	ENSG00000181513	ACBD4	159.04102025082904	142.22326024228326	141.59971795195358	174.2838005298886	131.0226349566571	103.03567767854872	152.38191258564189	119.75955968681941	112.91808806872827	101.45648518663874	212.25427382732616	195.40681670128637	246.01320425212643	139.79442879054085	155.06768567981408	216.5759900886261	195.2321512732042	176.58319550322773	147.12948151161126	-0.4586600083903289	0.2013274923250381	-2.2781787181346997	0.022715931718251953	0.6731534796756526	acyl-CoA binding domain containing 4 [Source:HGNC Symbol;Acc:HGNC:23337]	protein_coding	17	45132600	45144181	54.45
USP43_normoxia_vs_Control_normoxia	ENSG00000257605	MYG1-AS1	24.971451762846513	15.874548929860616	14.348381013747488	12.910474256137814	17.721123049788318	19.759207532322595	10.55041058878871	26.65975649884078	24.695864819168253	25.101845439335225	27.435415406964452	25.5036170262764	23.26118836452118	47.18847441402756	35.59579568678603	36.90593734208975	31.09572204539581	30.950776661859916	23.92759265532636	0.8439686011248065	0.37043943297995807	2.2782903924012534	0.022709281706614525	0.6731534796756526	MYG1 antisense RNA 1 [Source:HGNC Symbol;Acc:HGNC:54810]	lncRNA	12	53298655	53300375	54.62
USP43_normoxia_vs_Control_normoxia	ENSG00000273559	CWC25	548.2524247122841	639.6387233959281	554.6469177379971	623.1039404035016	537.0676208790626	573.5109962056314	670.6537930037076	548.5389259986644	471.9380692460981	516.1206818549249	458.54453699924625	524.6036761973145	530.6604977145864	507.11538118718585	578.7397871950126	569.2912202754135	518.9752415865214	505.12599564106495	540.2676392992535	-0.23989096253644604	0.10514644314933104	-2.281493841838741	0.02251924070118899	0.6731534796756526	CWC25 spliceosome associated protein homolog [Source:HGNC Symbol;Acc:HGNC:25989]	protein_coding	17	38800441	38825355	47.69
USP43_normoxia_vs_Control_normoxia	ENSG00000198231	DDX42	2730.531564439787	3228.1874670705465	3099.933559276009	3700.5275464754936	3099.4543796442713	3414.8320636285293	3491.804126391803	2732.7605787349053	2928.256450490406	3029.489894197001	2067.8915673340716	2279.2435728468013	2328.5001927857984	2193.1518174489697	2259.6389832558916	2598.4175468303774	2003.9510830388388	2256.5877666115944	2436.9395638548604	-0.20849874773053143	0.09156554050329477	-2.277043815659332	0.022783609255873468	0.6735624958833925	DEAD-box helicase 42 [Source:HGNC Symbol;Acc:HGNC:18676]	protein_coding	17	63773603	63819317	42
USP43_normoxia_vs_Control_normoxia	ENSG00000225630	MTND2P28	89.35956501514373	76.66133190506378	52.2213788979689	84.51312792228477	63.40174522517864	121.93597878693069	108.63136639583547	97.44970697983905	117.88324401996064	125.7750371335934	86.37773937532728	80.47388448117823	107.35025356776185	83.94574981969706	55.21825204061115	109.25960311369609	80.59958754672515	92.76124636990366	64.01293669103146	0.65955354432666	0.28973912194319174	2.2763703427525974	0.022823853175675632	0.6735624958833925	MT-ND2 pseudogene 28 [Source:HGNC Symbol;Acc:HGNC:42129]	unprocessed_pseudogene	1	629640	630683	43.1
USP43_normoxia_vs_Control_normoxia	ENSG00000141499	WRAP53	1054.037251145223	1013.9770816363138	1002.9076613444283	946.5585806469632	1024.6731480495114	1151.042219048673	975.5718270349915	884.1511117418694	884.9958550412521	842.3311960085986	1246.5338335067302	1242.1560009043235	1175.3431662405735	1246.742596574442	1138.7058083082275	1105.5248901174284	1081.720321585576	1058.3370381809257	951.3981846431896	-0.17973360336539296	0.07908437578885362	-2.2726815704439702	0.023045376043280726	0.6787005500153849	WD repeat containing antisense to TP53 [Source:HGNC Symbol;Acc:HGNC:25522]	protein_coding	17	7686071	7703502	50.13
USP43_normoxia_vs_Control_normoxia	ENSG00000126215	XRCC3	622.3645827237102	580.032140404744	590.557584966669	669.615586344927	666.6671035648252	602.9935973555338	761.7878660585334	699.8302049891431	841.2496221216145	696.1105934498239	567.1173134210704	555.0226248513133	524.7143586729437	490.4699212307432	648.3536266296901	596.9804247484567	599.5529950701821	596.4761360139819	515.0307891325878	0.27489266463268036	0.12108752331001905	2.27019809405859	0.0231955666030672	0.68032406719201	X-ray repair cross complementing 3 [Source:HGNC Symbol;Acc:HGNC:12830]	protein_coding	14	103697609	103715504	59.79
USP43_normoxia_vs_Control_normoxia	ENSG00000146918	NCAPG2	2900.3439844756076	3095.557075879586	3344.859838471558	3201.839355937008	2807.781575396262	3006.989550471676	3099.955720892364	2783.595189686955	2894.1872499473484	3012.7217888224577	2799.6008887072508	2760.8866804947297	3073.57486329488	2153.4457623412814	2377.637799604733	2488.292209621541	3121.367754042127	2956.3580438669833	3227.540373082197	-0.15032585528807743	0.06621510355755138	-2.2702653505241526	0.023191488035795932	0.68032406719201	non-SMC condensin II complex subunit G2 [Source:HGNC Symbol;Acc:HGNC:21904]	protein_coding	7	158631169	158704804	41.8
USP43_normoxia_vs_Control_normoxia	ENSG00000108924	HLF	12.455960690545574	7.264908357898032	17.922405333625132	38.47174991716905	5.984547526903523	14.056628515556826	19.53407313154026	6.416566087733096	9.061605428501899	6.2454892061680605	11.05830009236601	4.867374925076259	12.187383692056065	3.372892199859464	10.633326841807342	12.848010272595975	11.285168454445385	14.431512256419783	18.565350190098155	-1.5134474793603496	0.6670668434951893	-2.2688093316562274	0.023279923257877005	0.6814019255419091	HLF transcription factor, PAR bZIP family member [Source:HGNC Symbol;Acc:HGNC:4977]	protein_coding	17	55264960	55325187	43.3
USP43_normoxia_vs_Control_normoxia	ENSG00000171298	GAA	929.3085939221855	1028.9859900481506	986.8280723783603	1230.2737835192263	900.6394997750247	772.285629401961	1024.8970154016758	769.3964241837457	896.9985250610923	912.6069276860511	876.1185063255273	1036.6358673719274	1214.1902584178922	665.8402112260924	750.1611814077194	803.9322384563142	769.3287382581069	1035.259617098335	1053.176204582138	-0.33528226596265726	0.1478580541380738	-2.267595552485506	0.02335386901374102	0.6817705067603201	alpha glucosidase [Source:HGNC Symbol;Acc:HGNC:4065]	protein_coding	17	80101533	80119881	58.35
USP43_normoxia_vs_Control_normoxia	ENSG00000249240		8.017808880148815	1.7451128789081565	37.37266899049721	17.4675077935802	0	14.864044291625417	0	0.9213907993274948	0	4.022244452163395	14.215489608435105	17.060287070574503	14.033303307648145	0	10.000910496198326	9.667400658628084	0	2.9501994950926336	0	-3.485285282659905	1.5373726385201334	-2.267040010556466	0.023387781654392314	0.6817705067603201	novel protein	protein_coding	15	64841883	64930920	50.96
USP43_normoxia_vs_Control_normoxia	ENSG00000213949	ITGA1	502.22549410920254	798.856892622143	632.8909758179725	625.505309652907	310.5999463054708	382.3830440683504	370.76409652796895	487.94543936590605	464.7080009302756	583.2659018166063	592.3158804536853	541.7048187417515	460.951966501466	321.80558956211536	454.3154364984588	505.0739542452638	376.5239142695617	513.1910017325478	617.2567248531951	-0.4205666155110249	0.18565966374764528	-2.265255721257111	0.023496991539717123	0.6835618697316487	integrin subunit alpha 1 [Source:HGNC Symbol;Acc:HGNC:6134]	protein_coding	5	52787916	52959209	36.8
USP43_normoxia_vs_Control_normoxia	ENSG00000096401	CDC5L	3237.6483056899024	3421.770148611261	3429.634617861322	3368.682609449912	3083.462280898548	3267.346318386172	3203.0718121257496	3258.322806924478	3133.1604970577887	3091.4413380110354	3234.8215646297012	3314.169547425654	3530.4949906259785	2911.385054657179	2882.100440133463	2972.8222855406025	3284.0102429435574	3371.882767432703	3519.0901797031333	-0.10612607473767731	0.046865770393008196	-2.26446879775415	0.02354529674233541	0.6835777530893442	cell division cycle 5 like [Source:HGNC Symbol;Acc:HGNC:1743]	protein_coding	6	44387706	44450425	38.46
USP43_normoxia_vs_Control_normoxia	ENSG00000005882	PDK2	809.5333150354911	1031.9304823901157	763.4111273424916	939.3855508203144	902.6275015312859	758.862329718113	989.1261567303426	783.1157601257623	717.7863088865897	711.5600486116048	870.9119534299807	713.5612607892352	923.6267152452942	639.994106795136	849.3723721233957	756.7357574832555	735.0032143008697	783.6582312069713	700.9307931080807	-0.30498764601166883	0.1353331936179063	-2.2536056222301037	0.0242209893303309	0.6840174914320416	pyruvate dehydrogenase kinase 2 [Source:HGNC Symbol;Acc:HGNC:8810]	protein_coding	17	50094737	50112152	56.67
USP43_normoxia_vs_Control_normoxia	ENSG00000025293	PHF20	3383.7612007684306	3535.9830827751243	3668.744977040165	3271.2487650770804	3213.0657536701447	3539.4029348423005	2888.3611218692804	3175.325433050113	2937.4359872556306	3228.89479230282	3669.846637350351	3264.4992338593083	3481.029370640639	3552.8248463426103	3686.0000575493323	3545.0765325770235	3431.4808388209876	3499.0057879191268	3319.4754608897156	-0.16381801509571267	0.0734573088813605	-2.2301118512290183	0.0257400182415768	0.6840174914320416	PHD finger protein 20 [Source:HGNC Symbol;Acc:HGNC:16098]	protein_coding	20	35771974	35950370	44.08
USP43_normoxia_vs_Control_normoxia	ENSG00000031698	SARS1	5126.306644871845	4525.722130034922	4503.76066717849	4308.88314731136	4909.822336930315	4990.476344106156	4614.927803837498	4903.019170435559	4654.225532176902	4791.907493349908	5327.850491925438	5122.832183469708	5295.636109482426	6314.613376663629	6623.846629345612	6803.470852735514	5064.639728348296	4768.367643794241	4749.517966567221	0.10713007247389794	0.04744385659760778	2.258038872820041	0.02394323601888071	0.6840174914320416	seryl-tRNA synthetase 1 [Source:HGNC Symbol;Acc:HGNC:10537]	protein_coding	1	109213918	109238182	43.12
USP43_normoxia_vs_Control_normoxia	ENSG00000033011	ALG1	1109.4042836936744	1118.546315621546	1114.2228083861553	992.3606442274469	1087.1933094832593	1026.477530261319	1010.2566354459667	1248.4535868606908	1259.2312233527762	1307.543501380369	1186.0261103710839	1001.5031098777926	878.3020104930905	1267.9647889178204	1192.3055122495311	1065.835991118422	1162.904833164495	1123.8276456933525	926.3215495810229	0.24362707904860006	0.10910647656115506	2.232929581517969	0.02555358847379869	0.6840174914320416	ALG1 chitobiosyldiphosphodolichol beta-mannosyltransferase [Source:HGNC Symbol;Acc:HGNC:18294]	protein_coding	16	5033702	5087379	49.38
USP43_normoxia_vs_Control_normoxia	ENSG00000065548	ZC3H15	3021.7078906548327	3249.90059397075	3111.17580018989	3051.5715291487904	3352.073338581679	3428.5331545559716	3214.28202216066	3402.1263182459716	3378.026526002267	3364.5278120108737	2655.3895445073063	2548.3568558513302	2557.0781658160136	2838.988335141202	3039.2113084417642	2874.4130692518615	2859.140000837564	2630.794936876461	2835.152720196633	0.1090391159223036	0.04906986926334014	2.222119552369914	0.026275227244754052	0.6840174914320416	zinc finger CCCH-type containing 15 [Source:HGNC Symbol;Acc:HGNC:29528]	protein_coding	2	186486253	186509361	37.09
USP43_normoxia_vs_Control_normoxia	ENSG00000067082	KLF6	1721.41395760836	1621.0321957334334	1563.0189284783692	1358.6779125630108	1630.7506284069773	1552.2464564302475	1582.9428787425277	1811.5264885463196	1611.6159203251389	1645.9069055454527	1817.6809033002244	1880.5837399452241	1722.4343739018884	1957.3474577261752	1862.4463515313598	1738.2472090306032	1885.914181587519	1876.9375150586714	1866.14119009734	0.16424694091582134	0.07378978881595674	2.2258762838511283	0.026022469330645673	0.6840174914320416	KLF transcription factor 6 [Source:HGNC Symbol;Acc:HGNC:2235]	protein_coding	10	3775996	3785281	48.08
USP43_normoxia_vs_Control_normoxia	ENSG00000075275	CELSR1	1368.6795188641001	1619.4223719419372	1472.6300436504305	1728.0925070896262	1876.466086050071	1375.3315455957695	1575.2849620643433	1136.5077230181082	1250.6546561341106	1414.4550531444245	903.5907539720635	1397.749929549795	1398.2474672961382	1047.932563581053	1175.0977886440432	1241.5241548889862	1218.2569569109464	1264.768729360768	1540.2180466611899	-0.34380288346777615	0.15410568365180127	-2.2309552465604834	0.025684093627046982	0.6840174914320416	cadherin EGF LAG seven-pass G-type receptor 1 [Source:HGNC Symbol;Acc:HGNC:1850]	protein_coding	22	46360834	46537620	53.99
USP43_normoxia_vs_Control_normoxia	ENSG00000081177	EXD2	675.6083953317341	624.3523343681085	636.7682672736522	628.2154600593092	637.9980783175027	702.3292492233497	639.2470159572691	756.8224245910818	706.5923052887816	696.8454756418898	739.3239960675255	703.3391585795098	623.7780587388481	761.811691546963	671.2415788682226	670.0085906038288	702.3580327346066	655.0164271269578	604.902970983807	0.19667846162917532	0.08880177175468594	2.21480335068649	0.02677356514632499	0.6840174914320416	exonuclease 3'-5' domain containing 2 [Source:HGNC Symbol;Acc:HGNC:20217]	protein_coding	14	69191498	69244020	41.37
USP43_normoxia_vs_Control_normoxia	ENSG00000082497	SERTAD4	429.3453964959385	406.08740671378393	352.5641458139462	424.3056912950313	482.2327752055333	418.1340413194461	431.0938851741215	504.2320762927945	440.30663286603266	547.5668623457403	465.9336727774576	387.8411994115545	333.13362363219244	359.4188625393737	491.39729353154	383.28820218146615	440.55278964095834	382.2246827028159	477.9032934831044	0.3314047392525709	0.14861716041710846	2.2299224283551875	0.025752593136687253	0.6840174914320416	SERTA domain containing 4 [Source:HGNC Symbol;Acc:HGNC:25236]	protein_coding	1	210232796	210246631	43.14
USP43_normoxia_vs_Control_normoxia	ENSG00000103018	CYB5B	6092.8858745266225	5315.849232691186	5263.285248042828	4844.553260153418	5849.697664952651	5932.738260013663	5380.158491537002	6086.202574305355	5692.554759200848	5520.504863447586	6580.665101026063	6290.167802159436	5483.499834144588	7903.315418481111	7856.328065760688	7083.068046900603	6529.580917050542	6143.452277072446	5916.323924539184	0.16661482484363388	0.07453360781336528	2.235432172568959	0.025388989922337582	0.6840174914320416	cytochrome b5 type B [Source:HGNC Symbol;Acc:HGNC:24374]	protein_coding	16	69398402	69466264	41.39
USP43_normoxia_vs_Control_normoxia	ENSG00000103266	STUB1	5922.882566404803	5600.483233273483	5586.231614441925	5035.515211507369	5870.078740753223	5144.51113383828	5161.764957005768	6302.0590055803395	5944.01901490444	5970.454068871455	6299.2323221073875	6016.796742230316	6115.704430703991	6756.768633728402	6549.245034237833	6124.760314072528	6401.138913716881	6385.908049822716	5347.214774490113	0.16829451051548358	0.0757133781360776	2.222784330307022	0.02623034620358761	0.6840174914320416	STIP1 homology and U-box containing protein 1 [Source:HGNC Symbol;Acc:HGNC:11427]	protein_coding	16	680224	682870	64.94
USP43_normoxia_vs_Control_normoxia	ENSG00000107560	RAB11FIP2	559.552358159669	520.4228746042949	537.6794128297371	523.5310991857541	513.4409519579818	604.1294315592592	523.597925936846	651.7595317434779	627.2102177528122	662.5466586653662	646.5196585864912	562.1306239531999	465.0607117909262	463.29861715092994	549.5396078487631	382.2660262273906	639.792722871372	543.9697303607924	655.0466438486472	0.2964881799082952	0.1336158850981893	2.218959068305517	0.02648950933993465	0.6840174914320416	RAB11 family interacting protein 2 [Source:HGNC Symbol;Acc:HGNC:29152]	protein_coding	10	118004916	118046941	35.75
USP43_normoxia_vs_Control_normoxia	ENSG00000107669	ATE1	947.4330956251349	877.2045106562531	904.7855916930664	887.5636217786289	819.473908710341	965.0756767723693	972.2829396260795	1081.5625074139043	1124.4482125627885	917.5533816032705	939.1035728550647	916.9884380126211	834.2583823498969	878.2751761401854	862.9711114719657	1083.5911961032757	1025.2434020193775	975.8156292973375	987.5984621860031	0.22639577476827671	0.10067878547339094	2.2486939398778536	0.024531975010861264	0.6840174914320416	arginyltransferase 1 [Source:HGNC Symbol;Acc:HGNC:782]	protein_coding	10	121709393	121928801	39.73
USP43_normoxia_vs_Control_normoxia	ENSG00000107890	ANKRD26	545.7055845549229	638.441622587214	636.2031699396961	745.662795159498	470.1309505896463	558.4539045297222	803.275741750774	437.8093202886228	574.9274253286502	512.9562693485649	466.8512399645355	479.64174005017185	580.6308479491364	414.19178204377306	407.8249754154848	520.4348635328324	503.951754940306	445.1641459018542	626.1479726681301	-0.4100365873772	0.18193780386130076	-2.2537184613363204	0.02421388520736073	0.6840174914320416	ankyrin repeat domain containing 26 [Source:HGNC Symbol;Acc:HGNC:29186]	protein_coding	10	26973793	27100494	38.75
USP43_normoxia_vs_Control_normoxia	ENSG00000108061	SHOC2	1881.9775475122271	1835.9234117431322	1861.355179521615	1706.6698999077175	1928.714962723195	2144.9165741960255	1870.7310151602878	2185.585798438876	2025.9657928893143	1894.8024417453978	1755.8193634055672	1589.4062604288554	1511.9493714408256	2153.594319024361	2189.217214817264	1969.1434711621835	1840.901351325276	1642.5907639426248	1768.3086633475693	0.17931675134224037	0.08080536447205086	2.219119392800497	0.026478603036124797	0.6840174914320416	SHOC2 leucine rich repeat scaffold protein [Source:HGNC Symbol;Acc:HGNC:15454]	protein_coding	10	110919367	111017307	35.08
USP43_normoxia_vs_Control_normoxia	ENSG00000111358	GTF2H3	1164.4894813683054	1179.9541284603954	1205.8552139072774	1291.0397966695593	1153.8495532126146	1355.172013532904	1294.489671934853	1341.7403559408742	1352.9966730372596	1628.3973656692426	1173.2767426128619	1105.435147246065	995.2859810402845	1104.6416807353503	977.1779689921955	977.3134179965144	842.2365029205704	945.131046503674	1036.8174042170026	0.23004665072035538	0.10222829641115325	2.2503226483901084	0.024428471247872736	0.6840174914320416	general transcription factor IIH subunit 3 [Source:HGNC Symbol;Acc:HGNC:4657]	protein_coding	12	123633739	123662604	42.85
USP43_normoxia_vs_Control_normoxia	ENSG00000111450	STX2	536.880076942044	473.70635676462854	470.900780442494	549.1699053473242	586.2215367799382	635.3865402532117	590.6862984989962	565.5949738621881	645.8019943853017	584.3902845251808	457.79105856482784	475.1254934158137	494.96246675980353	440.1400748702741	520.2999355450385	526.9703001323319	512.7278021635314	488.03388158150216	645.9317010644043	0.25968065283872704	0.1157084467868434	2.244267035379944	0.024815225186762116	0.6840174914320416	syntaxin 2 [Source:HGNC Symbol;Acc:HGNC:3403]	protein_coding	12	130789600	130839254	45.86
USP43_normoxia_vs_Control_normoxia	ENSG00000114388	NPRL2	378.1122798377487	409.0602671447634	346.9302981848826	398.28297822295156	331.5692895485768	333.85594751470944	383.0355088008805	336.82629283530053	313.685278216746	312.3556492988422	484.46679731106184	430.23435773991827	386.66675426338924	406.594258109299	368.18818525931397	396.07241855781587	400.34084694608754	419.00956955184466	348.84633957309296	-0.2616768668368076	0.11714102579820938	-2.2338618349439754	0.025492165416479067	0.6840174914320416	NPR2 like, GATOR1 complex subunit [Source:HGNC Symbol;Acc:HGNC:24969]	protein_coding	3	50347330	50350826	56.13
USP43_normoxia_vs_Control_normoxia	ENSG00000116830	TTF2	1742.39558156991	2231.589449775287	2086.9234407966314	2461.8599039502733	1652.732707391282	2115.99189951853	2457.873229552752	1930.5040488663622	1759.721838049429	1989.7696583115198	1376.0094785581857	1372.4130427578923	1196.308277635018	1314.219321911673	1446.2593806971115	1470.8257140873934	1609.7500873735694	1451.570407893891	1438.7985811315812	-0.25630490789208515	0.11573840127919231	-2.2145191661478756	0.026793085744538984	0.6840174914320416	transcription termination factor 2 [Source:HGNC Symbol;Acc:HGNC:12398]	protein_coding	1	117060326	117107453	41.15
USP43_normoxia_vs_Control_normoxia	ENSG00000117399	CDC20	6424.821666649477	6677.65704995091	6246.232710650755	6316.4414124296645	6334.300421502489	6411.63653246373	5865.667413590032	7182.057475880187	6974.010862604992	6707.678273729832	5937.289392639832	6128.274879625776	6056.923296189983	6268.104746126757	5945.814605450606	6369.667456117072	6999.390211965251	6860.4293342746205	6365.213924498099	0.11740159950329673	0.05221115570129509	2.24859223907937	0.024538450641064663	0.6840174914320416	cell division cycle 20 [Source:HGNC Symbol;Acc:HGNC:1723]	protein_coding	1	43358981	43363203	52.17
USP43_normoxia_vs_Control_normoxia	ENSG00000120860	WASHC3	145.95815988654263	119.36332668132826	133.31757085357907	129.74362015798883	130.42550887796133	117.99849892276049	138.86423510125738	140.61562146220496	184.37185615885505	176.205487458249	188.4154133633832	171.46255028236487	150.71951422628595	141.60158936781096	117.64210879255977	140.9696950480332	154.21171213190857	132.8951893237411	158.4233797474953	0.37384063359007386	0.16627439228176197	2.248335588300202	0.024554799040485846	0.6840174914320416	WASH complex subunit 3 [Source:HGNC Symbol;Acc:HGNC:24256]	protein_coding	12	102012840	102062149	36.34
USP43_normoxia_vs_Control_normoxia	ENSG00000121058	COIL	1016.5807878865919	1159.3267590427197	1123.7450512528999	1077.2180677348338	1075.9551426771977	1154.9434635023765	1134.7780858705448	1050.8953371818932	939.6352990670432	1025.1037953383423	931.4551697278799	952.8632771098515	960.4088876335716	987.1163295560366	931.4285101952962	919.7730938738168	971.6997573653158	900.3319937857228	1001.7761610433121	-0.15044224861496747	0.06784122660885775	-2.2175638050053306	0.026584588089100046	0.6840174914320416	coilin [Source:HGNC Symbol;Acc:HGNC:2184]	protein_coding	17	56938199	56961050	42.99
USP43_normoxia_vs_Control_normoxia	ENSG00000124466	LYPD3	873.4863778227807	676.2063028872456	704.1226327849179	708.1504734661675	1083.1652124932555	985.3937714294605	1066.0106342736808	787.2172906828133	763.1563247982315	771.8398352953834	735.0752909668274	740.6234215594569	807.2575044932609	1151.703354202549	1086.77428637249	1121.90260828776	841.48030641961	827.8870570945985	864.7884933023431	0.1538963040956334	0.06827848168501542	2.253950297336619	0.02419929494742806	0.6840174914320416	LY6/PLAUR domain containing 3 [Source:HGNC Symbol;Acc:HGNC:24880]	protein_coding	19	43460787	43465608	56.84
USP43_normoxia_vs_Control_normoxia	ENSG00000130638	ATXN10	5372.2914352992	5821.752299776151	6279.71485082626	5722.08691707676	4771.0933560192025	4986.387156796802	4234.0582620181	5710.065427088469	5275.599401216854	4946.99240717881	5673.541583926175	6012.373011071162	6317.301351172778	4434.440319095171	4588.733891413379	4992.316815941032	5652.5369401836715	5691.38024393268	5590.871600652149	-0.16059844891771	0.07234906622238794	-2.2197722417599617	0.026434232100627588	0.6840174914320416	ataxin 10 [Source:HGNC Symbol;Acc:HGNC:10549]	protein_coding	22	45671798	45845307	40.57
USP43_normoxia_vs_Control_normoxia	ENSG00000131828	PDHA1	11253.199502939278	10990.246384661905	10732.513922251948	10744.952185874035	11104.982488130425	10828.277755414134	11414.594235650697	10072.676360398464	10043.933654324715	10129.116766117972	12037.067512664316	12117.780835248577	11715.712430617117	11145.315549184998	12324.161216487655	11924.262861231591	11120.324584124177	11762.469181947637	12349.203128576635	-0.10223036954379942	0.04611169450899461	-2.217016109088297	0.026621990739061935	0.6840174914320416	pyruvate dehydrogenase E1 subunit alpha 1 [Source:HGNC Symbol;Acc:HGNC:8806]	protein_coding	X	19343893	19361718	44.44
USP43_normoxia_vs_Control_normoxia	ENSG00000132688	NES	1167.8364190556463	1537.0473009783932	1569.7028143828861	1685.8167869193073	1171.8145489321118	1295.5883286012286	1296.3907283918174	1130.3514350496794	1450.3949805056002	1268.9515422843663	886.6976944760323	1009.796314787805	1249.308129654749	655.2041313414635	826.6072647160948	843.1588327244219	845.5528842475869	1089.24298748228	1209.4288375258104	-0.31818487569436543	0.14141847445009612	-2.2499526807344172	0.02445194926402789	0.6840174914320416	nestin [Source:HGNC Symbol;Acc:HGNC:7756]	protein_coding	1	156668763	156677407	59.01
USP43_normoxia_vs_Control_normoxia	ENSG00000132793	LPIN3	161.56854879266052	159.5337196047458	196.07990690045818	194.89616358339651	116.34975450784289	159.97718914611838	158.06214995290398	132.6705538220201	156.92806918526736	122.35385666951089	154.18669155029113	200.33978615477915	213.22829061355137	120.2892746603813	175.95391830653335	147.2733114306321	159.25941530177684	179.3412349353393	161.51059194234074	-0.4223517234614218	0.18789547720669447	-2.2478014358845564	0.024588854280033514	0.6840174914320416	lipin 3 [Source:HGNC Symbol;Acc:HGNC:14451]	protein_coding	20	41340821	41360582	55.15
USP43_normoxia_vs_Control_normoxia	ENSG00000139625	MAP3K12	205.67098446507467	263.64109303553334	278.0055313239551	261.30086790271463	205.6327737741859	213.15517003674083	280.60774121014276	158.17499666873798	163.41773976545025	260.92510476617036	129.52396037927747	185.68601522952093	154.47199228966258	191.29874217641708	233.87407438497425	191.88778368316872	139.2751700303817	194.20565464581605	196.99330906849386	-0.4726127565201224	0.21325369424204393	-2.216199621769294	0.026677833780438642	0.6840174914320416	mitogen-activated protein kinase kinase kinase 12 [Source:HGNC Symbol;Acc:HGNC:6851]	protein_coding	12	53479669	53500063	52.61
USP43_normoxia_vs_Control_normoxia	ENSG00000146733	PSPH	1727.8072835715489	1400.074066081309	1495.8441257505958	1337.921176152055	1363.1552904333105	1553.8860219723035	1293.4250132995942	1591.400928570657	1561.8641414173983	1647.695538032789	2006.0562521577913	1664.5710701182338	1854.5055902290362	2647.1086453193657	2471.9287554631956	2647.0792890027283	1596.096744466104	1465.792756021529	1502.125699799885	0.18332202094012942	0.08248584445005387	2.22246643848246	0.026251799708148966	0.6840174914320416	phosphoserine phosphatase [Source:HGNC Symbol;Acc:HGNC:9577]	protein_coding	7	56011051	56051604	46.35
USP43_normoxia_vs_Control_normoxia	ENSG00000152503	TRIM36	153.37343985553622	107.12232099748988	143.07942849599488	99.55961746650797	143.03707438394844	186.03573075855297	156.07963818337856	143.16582546217808	141.15876997758906	179.20303780063395	167.89884004993584	167.99409224058903	200.5594302856237	174.49502362871297	164.17150080676944	131.72853086601341	132.16352521933888	161.84323591804645	161.4262948583486	0.41955830566149893	0.18576950300251358	2.258488604859012	0.0239152142109617	0.6840174914320416	tripartite motif containing 36 [Source:HGNC Symbol;Acc:HGNC:16280]	protein_coding	5	115124762	115180546	40.18
USP43_normoxia_vs_Control_normoxia	ENSG00000152990	ADGRA3	1418.4151153504552	1380.4083702031924	1538.4607438594167	1405.4729535046833	1339.5016718726142	1588.7457221849795	1429.9931566915309	1643.0281196774445	1528.564755539105	1734.2942124137903	1225.817502117842	1366.13843913907	1134.7301401986329	1342.6783231094103	1339.5594322732945	1316.3699928590327	1417.0774639632536	1460.5614454944666	1340.0696312064324	0.1836762429801548	0.08292467332470262	2.214976985932112	0.026761644209719677	0.6840174914320416	adhesion G protein-coupled receptor A3 [Source:HGNC Symbol;Acc:HGNC:13839]	protein_coding	4	22345071	22516066	39.05
USP43_normoxia_vs_Control_normoxia	ENSG00000153234	NR4A2	543.0318902450741	523.1735033908225	481.96689547663925	553.816009467544	509.17340170656826	506.73438064559093	612.1994778968148	570.9782021834296	757.1551063139349	612.643105113684	382.8826878064654	424.58698004801033	482.99904830654174	478.51323500943914	579.4304259067532	601.7566201101283	500.4898137749465	549.6508386044087	646.4242926496131	0.3093279583952314	0.1389319233859302	2.2264714318822816	0.025982620468576745	0.6840174914320416	nuclear receptor subfamily 4 group A member 2 [Source:HGNC Symbol;Acc:HGNC:7981]	protein_coding	2	156324437	156342348	45.15
USP43_normoxia_vs_Control_normoxia	ENSG00000155380	SLC16A1	8211.843446094508	7730.6322826078285	8068.076136394137	7577.501743748694	7752.016599448518	8064.858676844962	7736.857099545486	8710.244967326304	8028.297853074381	8866.195113940805	9113.736929695797	9135.208541078415	8219.831284675603	7410.543355062635	7500.032078714974	6852.929201844723	8573.166043074261	9399.55509291627	9073.499029707367	0.13189642964552523	0.058547872640411384	2.2527962793047176	0.024271996908416204	0.6840174914320416	solute carrier family 16 member 1 [Source:HGNC Symbol;Acc:HGNC:10922]	protein_coding	1	112911847	112957593	40.9
USP43_normoxia_vs_Control_normoxia	ENSG00000157184	CPT2	1270.7524171997152	1327.481206807749	1236.7852283793397	1213.9048121705096	1113.321628204089	1124.9824421234891	1157.3400004723871	1153.3753139112632	1131.516645116127	1181.5551346922307	1387.3023368120776	1400.2002838064816	1416.780143067105	1353.762404341587	1380.5758815578342	1412.5194765287918	1288.1951276700745	1289.9741393851714	1303.971304548568	-0.12220998203965697	0.05425448471436135	-2.2525323516215714	0.024288650660447178	0.6840174914320416	carnitine palmitoyltransferase 2 [Source:HGNC Symbol;Acc:HGNC:2330]	protein_coding	1	53196792	53214197	44.5
USP43_normoxia_vs_Control_normoxia	ENSG00000160209	PDXK	7849.5081138133555	7473.296501938851	7276.362934788413	6517.242197691352	8622.741649051153	7502.298679302347	7424.491895024439	8169.5064206179895	7734.0297970775655	7906.992276249244	8279.552291952077	7866.847906977807	7753.299675401337	8875.679647732439	8296.063347767376	8363.75946125236	8271.794196913654	7901.1365605835645	7056.050608318428	0.16389818101386433	0.07315680680378117	2.240368164967434	0.025067031260080867	0.6840174914320416	pyridoxal kinase [Source:HGNC Symbol;Acc:HGNC:8819]	protein_coding	21	43719094	43762307	57.26
USP43_normoxia_vs_Control_normoxia	ENSG00000161692	DBF4B	661.5792461035982	827.0152302185023	685.4062072844043	842.1092755301039	682.669649241072	856.3321016786348	936.381659643432	601.5585389808501	663.3481426729727	694.3919633451042	523.2795149850213	498.92983785703314	569.3568493135326	601.6689935565813	603.2170969851362	598.1965020503006	502.7574060761305	623.6587729054286	598.1486875405255	-0.26992558893972274	0.1218841356871621	-2.2146080572170286	0.026786978508332095	0.6840174914320416	DBF4 zinc finger B [Source:HGNC Symbol;Acc:HGNC:17883]	protein_coding	17	44708608	44752264	47.89
USP43_normoxia_vs_Control_normoxia	ENSG00000162591	MEGF6	247.03079150464944	263.1239243137623	256.5518962580154	242.73961282260302	138.84739652734416	148.60531195990768	246.02263261726384	128.52503303840996	184.33830019077692	161.68349806097947	278.73489809391594	369.20026132177867	532.5504805014772	50.45055564309275	81.6580771223916	87.13671411107214	252.29517230032846	392.4998999840115	631.5905822165589	-0.6888378791359206	0.3076097013628723	-2.239324299864431	0.0251348228948067	0.6840174914320416	multiple EGF like domains 6 [Source:HGNC Symbol;Acc:HGNC:3232]	protein_coding	1	3487951	3611508	62.43
USP43_normoxia_vs_Control_normoxia	ENSG00000163170	BOLA3	1273.6448319687515	1127.4824798767409	1208.8634026449893	1054.7745427431482	1271.013543417357	1192.0891758997511	1100.5064132651244	1286.8406769372816	1250.3823543829326	1263.4608091456548	1337.0119707472313	1347.6943834845654	1218.4037096513478	1497.6624149700851	1433.352875875448	1552.7080245583309	1352.5794109120093	1216.8695885898971	1213.9111983356313	0.1693188065198036	0.07603009115980673	2.2269972840610497	0.02594745530621957	0.6840174914320416	bolA family member 3 [Source:HGNC Symbol;Acc:HGNC:24415]	protein_coding	2	74135400	74147912	50.4
USP43_normoxia_vs_Control_normoxia	ENSG00000163512	AZI2	1060.680387930034	761.1987068241332	817.2361757126489	978.0045880610334	1038.063401617293	920.3963234450823	827.1029143631821	986.9529198492319	1035.1372615965454	1025.323052542396	1100.3819568487804	1259.5116144448673	1325.9831651859872	1090.751017186754	1143.9612460731369	1152.1603306888221	1321.35923116296	1061.438761248678	1247.2843158890769	0.25082166249199045	0.11226343475250537	2.2342240200021397	0.025468336732603104	0.6840174914320416	5-azacytidine induced 2 [Source:HGNC Symbol;Acc:HGNC:24002]	protein_coding	3	28315003	28349050	34.16
USP43_normoxia_vs_Control_normoxia	ENSG00000163521	GLB1L	73.90716711881527	114.05967196294489	106.21105793415134	91.72183318100171	79.59474210026998	49.05860708735989	109.90634188856285	55.829953703408	59.69242481832788	76.63796335035329	53.07892534654584	61.83762998104033	51.366739060404065	57.66517793567693	80.00399437896355	113.11934865550855	79.38245199974301	45.21782469256235	45.94432006185035	-0.7015842105116239	0.314466953016511	-2.2310268337633157	0.025679351601077254	0.6840174914320416	galactosidase beta 1 like [Source:HGNC Symbol;Acc:HGNC:28129]	protein_coding	2	219236598	219245478	49.59
USP43_normoxia_vs_Control_normoxia	ENSG00000164985	PSIP1	4178.621474633176	4798.944152577175	4815.711812077982	4584.023078318162	4250.5640065019825	4111.083688006355	4518.197716020149	4175.298132617933	4283.320401906943	4070.201160566008	3607.5147666418106	4039.1986805342635	4454.102820250558	3521.3026168982283	3553.480965745218	4000.906262685854	4141.97113918126	3784.8499177951235	4504.515225072166	-0.180221831119749	0.08033688210680465	-2.2433261833606055	0.024875788120553747	0.6840174914320416	PC4 and SRSF1 interacting protein 1 [Source:HGNC Symbol;Acc:HGNC:9527]	protein_coding	9	15464066	15510995	37.86
USP43_normoxia_vs_Control_normoxia	ENSG00000165030	NFIL3	715.0435243507465	438.78154229114045	442.90232253186974	448.1161419093987	457.1802406414655	421.7432635340597	516.1630075177992	551.4295779469533	523.148779643625	463.3914617945917	1069.8523814245932	1178.693434936651	1065.1229390655974	617.7153694618862	628.1728032807482	704.2515572111984	1119.0141281901954	1079.0384607034537	1146.0660262282101	0.21406985175328883	0.09636725627488159	2.221396146660728	0.026324141798454454	0.6840174914320416	nuclear factor, interleukin 3 regulated [Source:HGNC Symbol;Acc:HGNC:7787]	protein_coding	9	91409045	91423832	41.89
USP43_normoxia_vs_Control_normoxia	ENSG00000165185	KIAA1958	364.0460374828764	381.13271050170397	410.3044667044688	453.70921435917813	336.78902895451023	391.4898857313253	343.7630622799748	372.4982350938488	301.0812942372651	325.6146217977632	432.3727264972189	376.0518568067372	282.8715304385224	278.8432170120103	281.878954472708	277.1990361563373	438.03060691277796	411.213168157239	457.9850585781858	-0.31485936526139446	0.13985950018920568	-2.251254758063945	0.02436940649284929	0.6840174914320416	KIAA1958 [Source:HGNC Symbol;Acc:HGNC:23427]	protein_coding	9	112486827	112669397	38.96
USP43_normoxia_vs_Control_normoxia	ENSG00000167196	FBXO22	2603.112378237345	2250.610119210059	2411.8885266295647	2185.1836209939397	2394.6580464458166	2472.210212211244	2186.272006621527	2756.279183459091	2781.4747737424495	2591.378161174002	2745.4431800547654	2714.898065819168	2446.0286619734484	3173.087158893356	3322.8422469834463	2398.6434688524673	2921.4396983477955	2799.05422730893	2304.631449551145	0.24814157248656016	0.10979085873444873	2.2601296259713246	0.02381320692671395	0.6840174914320416	F-box protein 22 [Source:HGNC Symbol;Acc:HGNC:13593]	protein_coding	15	75903876	75942511	39.44
USP43_normoxia_vs_Control_normoxia	ENSG00000169139	UBE2V2	4032.3752937100367	3440.072289260708	3738.4595840184384	3638.9780267207557	4644.13964094987	4049.6528897507715	3753.4529310432326	4068.817708534387	3866.9608425161787	4105.8493969478895	4060.012805442933	4085.5157851514005	4166.656272176128	4120.096812064363	3634.7534279925617	3735.3854876318105	4409.176589232089	4528.057675001649	4536.717122345495	0.1550968194521894	0.0699812498584047	2.2162624955399015	0.026673529983377187	0.6840174914320416	ubiquitin conjugating enzyme E2 V2 [Source:HGNC Symbol;Acc:HGNC:12495]	protein_coding	8	48008415	48064708	42.29
USP43_normoxia_vs_Control_normoxia	ENSG00000169258	GPRIN1	744.1722682425475	904.9206679967865	823.353590589375	831.3084670528339	744.674323588268	684.2602138371484	758.4391836838663	743.8819843732618	754.3899380102591	742.1031031615387	720.8539083168764	755.0431105065801	794.8517785886726	588.504054001207	688.5692768712935	648.0997751479376	665.1497888957858	742.900418800115	803.7972449440493	-0.19216096899518212	0.08607234091979159	-2.232551908565512	0.02557850849811585	0.6840174914320416	G protein regulated inducer of neurite outgrowth 1 [Source:HGNC Symbol;Acc:HGNC:24835]	protein_coding	5	176595802	176610156	55.41
USP43_normoxia_vs_Control_normoxia	ENSG00000169629	RGPD8	465.98800602662345	580.8902440058953	579.2772597008392	610.01929528637	513.6505223112437	556.9839685872814	608.1188421649281	523.7558452010888	462.23194935136183	530.1657507643201	383.8392061284238	320.4173626840502	320.4940600574138	350.29386183476004	395.55982965062447	396.27975262609084	403.3021582335846	414.39123132266576	438.11296856828034	-0.2218438503022158	0.09998845596838675	-2.218694629831627	0.026507506626084212	0.6840174914320416	RANBP2 like and GRIP domain containing 8 [Source:HGNC Symbol;Acc:HGNC:9849]	protein_coding	2	112368369	112434488	39.76
USP43_normoxia_vs_Control_normoxia	ENSG00000170515	PA2G4	14615.432038145802	14918.934621942017	14833.377238147768	14600.840106364049	15419.433432536256	16070.626306088641	15182.419792537172	16521.0661793963	15244.47808040035	15681.27967523255	12907.250536977102	13230.080036121597	12447.187027412427	15532.934898095087	14620.90490465229	14638.134673901912	14093.851594298365	13901.959820341306	13233.017762179259	0.09786609602028819	0.04405257249734002	2.2215750516317185	0.026312037455675716	0.6840174914320416	proliferation-associated 2G4 [Source:HGNC Symbol;Acc:HGNC:8550]	protein_coding	12	56104537	56113910	46.13
USP43_normoxia_vs_Control_normoxia	ENSG00000170634	ACYP2	103.16060174595857	84.85578906720184	81.12966534495936	109.9846253322587	77.17830929552527	68.91227077056364	78.07564306010558	126.95120445292547	123.95373502285432	120.76712839666916	114.16669216852314	122.78010848501557	103.19532342905876	111.71072073353973	90.55496862120295	92.72220769225282	133.7140855328693	115.21774404147531	101.0206099802534	0.41686231242182287	0.18563856436393578	2.245558803205263	0.02473228175030188	0.6840174914320416	acylphosphatase 2 [Source:HGNC Symbol;Acc:HGNC:180]	protein_coding	2	53970838	54305300	40.31
USP43_normoxia_vs_Control_normoxia	ENSG00000170836	PPM1D	791.8458123649261	786.7492765468184	808.1832409376877	808.6495425958587	873.7900818248763	668.7135995847207	724.9634449144206	719.8083804483686	666.4698688505887	638.4697380307866	942.1339655444978	824.6427709727074	801.5564578991767	1001.7071969101762	892.1499866831947	764.1188472029646	802.80330534577	766.2030877194748	762.1118305565814	-0.24500241175734483	0.11026552208369082	-2.2219312721467874	0.026287950629112284	0.6840174914320416	protein phosphatase, Mg2+/Mn2+ dependent 1D [Source:HGNC Symbol;Acc:HGNC:9277]	protein_coding	17	60600193	60666280	40.99
USP43_normoxia_vs_Control_normoxia	ENSG00000173267	SNCG	2386.0368004485854	2426.743609799638	2238.7857334996265	2359.3170246729637	2022.6728706744457	1862.451311037676	1944.4711018461617	2140.1973901194815	2004.6593165975041	2164.570549985261	2951.6538743559872	2889.4559820641625	3333.126118006118	2180.541301235571	2333.1314140507966	2407.105789410219	2669.2146451397693	2614.336066092151	2406.228309487001	-0.15477517509759123	0.06887007786774856	-2.247350081334401	0.024617662577707016	0.6840174914320416	synuclein gamma [Source:HGNC Symbol;Acc:HGNC:11141]	protein_coding	10	86958599	86963258	61.44
USP43_normoxia_vs_Control_normoxia	ENSG00000178665	ZNF713	30.77913415618981	50.004782626200196	44.783932351570584	51.33585471184305	19.461917761791238	53.448960844874314	51.55405831863559	12.3078748591631	31.601627424533913	24.990652162143373	27.991843560320415	18.000329163336744	23.56248962415543	23.697780688321497	17.97158121091998	18.811996766415746	16.19354494415485	14.819486736557101	53.48570105647941	-1.1347911791951502	0.5124898024349204	-2.2142707499809307	0.026810159483921982	0.6840174914320416	zinc finger protein 713 [Source:HGNC Symbol;Acc:HGNC:22043]	protein_coding	7	55887456	55942530	43.04
USP43_normoxia_vs_Control_normoxia	ENSG00000179604	CDC42EP4	3476.4557106535262	3120.2760511090155	2940.5317855200256	2920.683711142796	2767.290156807703	2757.9325632356686	2668.8417549108226	2776.4394521394	2754.5176699192375	2695.931045777498	4822.984803560338	4602.8405139691595	4462.359608814116	3866.676578092371	3669.0809157801164	3444.4911257023973	4165.73850369436	4281.315094021157	3858.2714575672867	-0.12585108766028055	0.05662237140815608	-2.2226389416489987	0.026240156139093033	0.6840174914320416	CDC42 effector protein 4 [Source:HGNC Symbol;Acc:HGNC:17147]	protein_coding	17	73283624	73312005	52.88
USP43_normoxia_vs_Control_normoxia	ENSG00000180104	EXOC3	2987.579182376373	2975.954142813818	3044.981894819262	3074.443947182569	2850.2400371564722	2971.751862212981	2828.749989833278	2784.1661906602076	2903.174417670312	2839.4977323716785	3211.039130389934	3137.2780040299795	3312.0856272970304	2913.287760181219	2848.696785506907	3022.9356157850543	3003.3365128918936	3064.005878823622	2990.799753148495	-0.0950343728211191	0.04258046360579425	-2.2318773628426873	0.02562306941153396	0.6840174914320416	exocyst complex component 3 [Source:HGNC Symbol;Acc:HGNC:30378]	protein_coding	5	443175	471937	51.23
USP43_normoxia_vs_Control_normoxia	ENSG00000185022	MAFF	438.01050402965024	241.95929192703233	193.1334066021157	250.83014417077118	221.3394672915412	230.79711639907555	243.4494758320322	255.7313889243094	281.0667791472126	295.9347978107048	722.7746638253763	736.8094516722817	766.8761121886592	282.0958996888888	325.472189209291	311.54553361887105	873.1388511705456	774.9013111674057	876.3331918875898	0.25996985940946293	0.11558701459849878	2.2491268618061477	0.02450442598733964	0.6840174914320416	MAF bZIP transcription factor F [Source:HGNC Symbol;Acc:HGNC:6780]	protein_coding	22	38200767	38216507	56.06
USP43_normoxia_vs_Control_normoxia	ENSG00000188976	NOC2L	11601.182321533883	11303.609341659185	10882.949711868832	11281.689338393648	11867.280807686207	11961.362367443899	11332.599812398656	11961.954740276096	12456.782522932348	11928.650475663055	11506.871769301708	11029.77979980591	10772.122149904693	12914.88207423616	12172.903664445097	11320.440826712776	11742.171860159346	11639.702134173205	10745.528390549065	0.11871404400176931	0.052749035690760705	2.2505443454497644	0.024414411793937267	0.6840174914320416	NOC2 like nucleolar associated transcriptional repressor [Source:HGNC Symbol;Acc:HGNC:24517]	protein_coding	1	944203	959309	59.54
USP43_normoxia_vs_Control_normoxia	ENSG00000197498	RPF2	1861.8559721882664	1909.8986336006797	2058.1494946367093	1917.7885098197505	2207.788375384545	2151.0771881633236	2229.54680581361	2189.595704528813	2235.086225057988	2094.0849523165407	1518.1277101511873	1473.9135813555	1330.550768986333	1836.302653196556	1635.2202343512363	1749.2577473290678	1603.1116723180091	1593.8674450148762	1780.0397973640695	0.14877735931646205	0.06682450515980755	2.226389240902993	0.02598812052407122	0.6840174914320416	ribosome production factor 2 homolog [Source:HGNC Symbol;Acc:HGNC:20870]	protein_coding	6	110982015	111028263	42.58
USP43_normoxia_vs_Control_normoxia	ENSG00000198837	DENND4B	1043.7599352769334	1317.174711321765	1199.1848441568093	1351.536551926924	981.5897842690757	1175.2152146280364	1251.0560019632078	933.2038315606886	1080.9194641288886	1247.4219386881002	871.9691602731109	1032.1484555105542	987.732005453424	741.5256034044361	796.3178873833998	755.2845200006501	969.34903908773	1018.3017148201134	1077.748106407888	-0.25083783106102764	0.11105793535860939	-2.2586214145892844	0.023906944572519517	0.6840174914320416	DENN domain containing 4B [Source:HGNC Symbol;Acc:HGNC:29044]	protein_coding	1	153929501	153946718	56.5
USP43_normoxia_vs_Control_normoxia	ENSG00000228474	OST4	1798.0530353479621	1576.9524440716732	1553.4673894872872	1358.582555900491	1659.3193706122138	1557.6339522272076	1575.0102767841613	1674.242707423939	1649.8843297940036	1656.5665823092695	2088.4198377376288	2076.6018082924497	2193.297667913865	1901.5533896452262	1869.4996972601684	2041.8994653201864	2107.213463836837	1959.7787906252265	1865.0309070214842	0.1546161850941731	0.0686117903214309	2.2534929400592936	0.024228085375967705	0.6840174914320416	oligosaccharyltransferase complex subunit 4, non-catalytic [Source:HGNC Symbol;Acc:HGNC:32483]	protein_coding	2	27070472	27071654	54.69
USP43_normoxia_vs_Control_normoxia	ENSG00000233621	ZC3H12A-DT	127.56403406039959	116.5624281212258	122.02022246462741	120.09618751499748	151.325025169419	138.19180941006783	129.8918548722662	160.83715912320082	148.88245604690553	153.58850457873328	81.80282610151436	110.08996529349184	103.43154099129387	171.696383794528	155.23671271550845	117.64419233860166	109.52695998127074	105.61872190847933	99.70966266106092	0.3732586842843204	0.16719638056806685	2.2324567255351804	0.025584792283450106	0.6840174914320416	ZC3H12A divergent transcript [Source:HGNC Symbol;Acc:HGNC:49453]	lncRNA	1	37350934	37474432	47.84
USP43_normoxia_vs_Control_normoxia	ENSG00000249915	PDCD6	11119.611163951913	7828.361372259791	7528.001265258017	7773.852839238088	8262.534281298555	7993.863452402583	7358.6465782662635	8583.030101137272	8210.202724885725	8315.535439177936	16623.554873381305	15943.241071713492	15946.195356615073	11354.420934903266	10683.343033591565	10708.030768431508	16676.700790922663	15390.514534204536	14972.971533446786	0.11856836478851382	0.05287639342627952	2.2423686092324413	0.024937558856028913	0.6840174914320416	programmed cell death 6 [Source:HGNC Symbol;Acc:HGNC:8765]	protein_coding	5	271621	314974	51.3
USP43_normoxia_vs_Control_normoxia	ENSG00000269955	FMC1-LUC7L2	823.3140105733529	812.1790199704031	836.0226173084357	926.1554123280894	1035.9311896689965	829.6116690201669	830.7462360079828	790.440039416552	644.4022594265616	687.5615288393511	852.5749794772727	802.9123688669345	762.1754587757722	747.0983226743251	921.4282309912717	690.7069667430982	883.7107581428285	967.6796085107344	798.315524151576	-0.27651969806257226	0.12467587532183466	-2.217908615831029	0.02656106393675807	0.6840174914320416	FMC1-LUC7L2 readthrough [Source:HGNC Symbol;Acc:HGNC:44671]	protein_coding	7	139341360	139422599	40.23
USP43_normoxia_vs_Control_normoxia	ENSG00000274070	CASTOR2	553.6857219418355	676.7183726164469	649.1972552139657	819.3686612100468	614.9527859894312	540.7739402957717	632.6648368937674	507.20315807469143	632.1299518629853	521.3856287454138	390.13427919867115	482.9569586745742	573.7336566350506	424.0876828085493	455.6375977107299	607.2645564660721	393.1347915447127	505.96001300317675	539.0388680089827	-0.37310332934011653	0.16638934240604802	-2.242351126249506	0.02493868787350387	0.6840174914320416	cytosolic arginine sensor for mTORC1 subunit 2 [Source:HGNC Symbol;Acc:HGNC:37073]	protein_coding	7	74964705	75031528	52.97
USP43_normoxia_vs_Control_normoxia	ENSG00000275793	RIMBP3	35.91671904694154	38.05796535997641	32.675502206675226	64.67413029467765	41.94286901712935	38.66027894720101	35.66431529479344	19.67490288095212	32.55524605373337	27.851595956745893	19.862656087315145	29.597860985044246	20.71423684722417	30.083694862181687	46.49872024411609	45.02226578863071	28.864962497880718	42.9622924649952	51.137447055675196	-0.8073457594149419	0.3627466737445398	-2.225646209463263	0.026037888396322425	0.6840174914320416	RIMS binding protein 3 [Source:HGNC Symbol;Acc:HGNC:29344]	protein_coding	22	18605815	18611919	62.54
USP43_normoxia_vs_Control_normoxia	ENSG00000281398	SNHG4	676.73398381623	837.7656064515218	757.3213635154459	708.80698901526	610.6986263102672	752.8807822355058	706.3976041948587	682.2657198150448	627.1066467132165	649.4362659956005	739.8598856841757	734.615659243861	745.0445110900592	508.7589256716711	594.323076546576	681.0222186627593	612.8196735835259	591.5324855749773	640.5556683878119	-0.2298658753237181	0.10345084199674306	-2.2219816763884332	0.026284543947469634	0.6840174914320416	small nucleolar RNA host gene 4 [Source:HGNC Symbol;Acc:HGNC:32964]	lncRNA	5	139274102	139284899	43.34
USP43_normoxia_vs_Control_normoxia	ENSG00000284776		275.5362857743348	223.46447624477304	241.30392907936357	252.68748014750088	267.0582513238685	311.94595815695953	225.35380652504577	293.1938913415973	300.8264004402126	292.9707324052392	294.5885878574248	278.6957196268679	308.8396197350506	321.9788205606383	319.28338976541625	241.95059097707968	253.57023103201405	255.03484358376537	276.9064151352087	0.3023279568919442	0.13637157010353124	2.2169427004647773	0.026627007333090185	0.6840174914320416	novel protein	protein_coding	20	18567453	18744216	43.18
USP43_normoxia_vs_Control_normoxia	ENSG00000285901		130.80700869895892	0	0	66.91662412296971	411.87022720628124	206.91199494768577	0	0	0	0	254.96414710272077	0	240.8862403503479	421.62760207449975	73.399811458043	0	311.4149205889911	216.43137361028374	150.10321511943744	-7.103404679661627	3.1997309381251533	-2.220000624122411	0.02641872524816003	0.6840174914320416	novel transcript	protein_coding	12	4273762	4405490	44.04
USP43_normoxia_vs_Control_normoxia	ENSG00000291110	TRIM16L	1824.61938425927	2141.2275971311137	1886.9362993000868	1867.99475312092	1832.921665282999	1848.146772182219	1543.254976498206	2605.7167364630714	2240.5157367881116	2071.3443467340667	1523.4542026573877	1480.9825918735278	1242.5721254895143	1845.0881391420096	1806.9644006559822	1734.3472969779639	1825.7421767124758	1771.4918859151524	1574.4472137420503	0.2323065738183666	0.10363996615985699	2.241476743248361	0.02499521034169947	0.6840174914320416	tripartite motif containing 16 like [Source:NCBI gene (formerly Entrezgene);Acc:147166]	lncRNA	17	18697998	18736118	44.38
USP43_normoxia_vs_Control_normoxia	ENSG00000197372	ZNF675	231.4953728893818	276.3364249477358	272.51827699565126	266.989070934685	217.96423661562733	223.82269914858418	214.28982573847924	198.05903158318128	258.93820426512923	224.03723115234095	209.25840731047884	210.2286998173167	213.98472685511643	257.16632399204815	232.55056923410143	216.0136020698393	234.57741809695196	205.8549636022501	234.326999649355	-0.27598386078231835	0.12473839342493731	-2.212501325411046	0.026932044724496753	0.6850714041428575	zinc finger protein 675 [Source:HGNC Symbol;Acc:HGNC:30768]	protein_coding	19	23525631	23687220	41.44
USP43_normoxia_vs_Control_normoxia	ENSG00000197971	MBP	856.5906250062516	553.9091058525055	623.3280726656382	634.2553660916672	836.8199426670749	809.1278931594538	775.6382145922386	786.3843481565021	722.9576925178493	692.5307574653499	1098.0221800196118	970.3812123315403	781.9540997327027	1146.8055028475392	876.8417269948583	1057.3727370705255	1040.1520624270877	1113.073552412357	899.0767831080256	0.28259918895188746	0.12774104085456636	2.212281871678403	0.026947194895020524	0.6850714041428575	myelin basic protein [Source:HGNC Symbol;Acc:HGNC:6925]	protein_coding	18	76978827	77133683	48.31
USP43_normoxia_vs_Control_normoxia	ENSG00000125686	MED1	2208.670820343643	2370.8743177568863	2673.5591065118474	2735.3232198418364	2149.7834076778063	2634.7262931854552	2701.3704766236483	2242.7184268062224	2221.5495030231014	2238.6118410023764	1974.8784672482116	2250.545004381964	1901.9775803244531	1703.8111743438576	1863.8083837690292	1857.4412309127756	1871.36560079804	2063.276183884301	2300.454548093759	-0.21510315911905029	0.09735142581239131	-2.2095532481833566	0.027136183018036886	0.6873286910078624	mediator complex subunit 1 [Source:HGNC Symbol;Acc:HGNC:9234]	protein_coding	17	39404285	39451272	45.01
USP43_normoxia_vs_Control_normoxia	ENSG00000172086	KRCC1	323.11668815602803	267.23965107313774	257.35608158526844	239.28885625128459	255.21059260650122	245.26967090112456	246.47231528029585	288.73666256923605	287.3972837962382	340.51503752302455	451.9144712606116	392.59181648510315	454.2267045378026	309.8091163286945	275.8646032376997	320.7622566922204	431.40810268395904	383.61595728102384	368.42120671527874	0.26383563190846687	0.11936836822136564	2.210264208514523	0.02708683107831252	0.6873286910078624	lysine rich coiled-coil 1 [Source:HGNC Symbol;Acc:HGNC:28039]	protein_coding	2	88027205	88064252	39.82
USP43_normoxia_vs_Control_normoxia	ENSG00000271754		7.207520984903465	7.993561015196188	9.126359383734515	15.691886836896234	3.7937477832369066	3.1101678225841485	12.420636597759856	2.9484833165391096	4.483480241977837	2.106865835372685	5.527219588678205	4.073008075851119	14.202730641535315	1.694471044004271	3.619527635843325	8.210363700825889	5.693165124496116	10.482241965904809	14.557461117825849	-1.8203228717749922	0.8240773827004046	-2.2089222565604314	0.027180048844438632	0.6873286910078624	novel transcript, antisense to POLR1C	lncRNA	6	43519180	43519724	43.67
USP43_normoxia_vs_Control_normoxia	ENSG00000130517	PGPEP1	147.95548328465213	164.75827623831702	88.8325810289558	80.33010127310543	284.81255227302813	333.60328835839397	183.59642881091025	170.3849757091392	230.28720426571573	152.17371304168987	164.91460898470515	111.72540740526867	73.87479560203552	61.3007569446168	57.9523028172819	109.55262353855362	143.49697870136848	125.96330739661448	125.6387967340382	0.7342540242382222	0.3327014836256678	2.2069454462197498	0.027317870874816335	0.6895955658399404	pyroglutamyl-peptidase I [Source:HGNC Symbol;Acc:HGNC:13568]	protein_coding	19	18340598	18369950	51.31
USP43_normoxia_vs_Control_normoxia	ENSG00000111641	NOP2	3075.1742050659486	4114.065080800354	3630.699622189329	4010.6539195846726	3483.2311099302515	3363.79914224838	4071.318442114509	3475.432681392441	3421.5407208080323	3551.289402985133	2044.9894603661205	2202.7347109750126	2045.0052454192796	2531.793731377926	2621.03868457307	2823.1179136290198	2461.5772402251628	2714.048256027036	2786.800326541343	-0.17075773858918455	0.07745664742647806	-2.2045588630887747	0.027485065114850177	0.692594607374737	NOP2 nucleolar protein [Source:HGNC Symbol;Acc:HGNC:7867]	protein_coding	12	6556863	6568691	49.45
USP43_normoxia_vs_Control_normoxia	ENSG00000116133	DHCR24	19100.34833979076	16988.795104437915	17355.319032722193	16683.642477005335	18238.91759986821	17798.27980198249	16970.60172633405	19781.569031017454	19278.564624216673	18687.67455596185	20178.44668117178	18874.29212263275	15630.61602599841	23465.2157801142	23068.18504330445	20675.759620369514	21367.187562425104	20289.877652015777	18473.3256746555	0.17860960314234434	0.08106989490103596	2.203155725813849	0.02758377463485834	0.693860397800927	24-dehydrocholesterol reductase [Source:HGNC Symbol;Acc:HGNC:2859]	protein_coding	1	54849627	54887195	47.67
USP43_normoxia_vs_Control_normoxia	ENSG00000090013	BLVRB	999.1235204967642	932.9744280347992	822.6199523799587	817.9969120141557	831.5749748860686	856.9819044339315	790.2734994335015	968.0536999947253	957.3121009090846	990.0086374827396	1126.8514185487854	1100.5887208601448	1235.8246632801129	1168.6024065135946	1140.2589744289478	1104.5454723938926	1134.204503310509	1063.9067074274221	941.6443926093814	0.18104812812078774	0.08227893691881669	2.2004189030714514	0.02777718788701869	0.6958601215027205	biliverdin reductase B [Source:HGNC Symbol;Acc:HGNC:1063]	protein_coding	19	40447765	40465764	49.72
USP43_normoxia_vs_Control_normoxia	ENSG00000109118	PHF12	923.7523112781591	1216.8011525736567	1238.0480169322805	1331.6019542107492	1116.2407526101904	956.0729765727474	1300.7364964943458	742.3409115573733	876.4629551532613	1131.3397546689328	556.2281631172746	748.3489188229921	779.6697354638168	500.183389690454	783.3982993717876	843.8986533971266	576.5265842251185	968.7592048499524	960.883683294804	-0.4634519036495637	0.21078996452636775	-2.1986431123080834	0.02790330890774409	0.6958601215027205	PHD finger protein 12 [Source:HGNC Symbol;Acc:HGNC:20816]	protein_coding	17	28905250	28951771	46.18
USP43_normoxia_vs_Control_normoxia	ENSG00000151320	AKAP6	34.13122897677938	18.395515515770477	12.299196900424942	23.246885345293535	58.33982545702311	45.60336645274245	17.55714151445318	20.6064162150169	77.21743818105139	31.966733380355198	42.26134637579994	20.903916072664973	49.204616788980594	14.880450516851404	19.99466734288788	7.483174483621963	40.42685942555413	57.00088078657973	56.97369082695704	1.1847371471136146	0.5386880853179079	2.199300818792826	0.027856539532021402	0.6958601215027205	A-kinase anchoring protein 6 [Source:HGNC Symbol;Acc:HGNC:376]	protein_coding	14	32329298	32837684	37.92
USP43_normoxia_vs_Control_normoxia	ENSG00000178999	AURKB	1744.873234027205	1847.859235431643	1731.0610640813566	1881.618637031717	2068.6257867155828	1883.2690267566097	1806.8466338286416	1629.8354552140884	1628.503632974237	1627.1866721009167	1618.6478785196368	1730.72201931055	1968.1163825726455	1830.0619561273409	1773.1309797236	1925.7720890371068	1526.8718044375873	1453.257747764916	1476.3312108615148	-0.16189231876511917	0.07360109225478573	-2.1995912534109507	0.027835908306869127	0.6958601215027205	aurora kinase B [Source:HGNC Symbol;Acc:HGNC:11390]	protein_coding	17	8204733	8210600	52.69
USP43_normoxia_vs_Control_normoxia	ENSG00000283189		11.645168809402342	5.34808685247336	13.505392785591123	13.382892394120164	24.340391030588936	10.818151329930462	11.327340778014245	3.323904608731066	0	2.4642495121649826	5.751561386586663	12.447816424718695	36.560031134052025	0	8.148244664799666	30.155806952336654	2.2875604660668705	13.276887279937966	16.474720969129297	-2.345460552718587	1.0667971783373442	-2.1986002591177662	0.02790635853717331	0.6958601215027205	novel protein	protein_coding	3	49416777	49429314	53.4
USP43_normoxia_vs_Control_normoxia	ENSG00000008394	MGST1	3762.003519389532	3728.4342466958133	3705.2148205555773	3531.0040977367153	3642.781868303105	3455.3149390618537	3174.0821908797147	4046.397294406325	4025.3272480200612	3837.7186366591204	3575.435633463358	3804.3623315666655	3696.2994097049623	4165.721804561527	3848.8616088287854	4040.574251457874	3894.8395118008866	3811.1286987368703	3732.564756572359	0.12050862844306937	0.054896251598699874	2.1952068662903645	0.028148761962563856	0.6964631145841558	microsomal glutathione S-transferase 1 [Source:HGNC Symbol;Acc:HGNC:7061]	protein_coding	12	16347142	16609259	36.94
USP43_normoxia_vs_Control_normoxia	ENSG00000065427	KARS1	8853.35435683484	8651.234886868937	8721.817757404146	8099.588642354235	9005.963012882488	8659.711105181752	8426.96139402381	9368.391942506778	9255.113951610621	8967.718044412664	9115.372686906887	8738.480372504797	8262.16695038163	9887.30371657244	8916.707890122429	9221.956441043507	8921.954921235036	8781.04707429137	8358.887632723588	0.11605412608909331	0.053015699248149965	2.1890520682539734	0.028593055772788895	0.6964631145841558	lysyl-tRNA synthetase 1 [Source:HGNC Symbol;Acc:HGNC:6215]	protein_coding	16	75627474	75648643	45.57
USP43_normoxia_vs_Control_normoxia	ENSG00000067182	TNFRSF1A	3844.772153584422	4106.670879560686	3900.3037068882786	3800.0362907029325	4036.6655112942876	4015.723816935583	3698.977447067972	4298.644671607269	4309.854491830347	4078.686982977435	3378.958074778729	3367.246649861005	3358.544427606209	4061.789220314598	4256.731500998841	4170.650258140173	3556.2939571891056	3430.4318566677616	3379.6890200983853	0.10491033488168418	0.047919236062486346	2.189315679926154	0.02857390347451758	0.6964631145841558	TNF receptor superfamily member 1A [Source:HGNC Symbol;Acc:HGNC:11916]	protein_coding	12	6328757	6342114	54.08
USP43_normoxia_vs_Control_normoxia	ENSG00000081059	TCF7	13.146779068908737	17.032101426497828	45.348247608314836	19.013404892983335	29.316915608435806	11.04420097378779	10.117612608136502	13.584526744510141	5.935199929722811	4.984280747934186	9.897126180893842	7.216041621808586	11.132610183295412	1.9510567671061978	14.918332973909013	8.535690240371203	9.983568006692195	2.3949862863426903	14.236120439614883	-1.5550795305532248	0.7112961197823177	-2.186261793511731	0.028796457666887387	0.6964631145841558	transcription factor 7 [Source:HGNC Symbol;Acc:HGNC:11639]	protein_coding	5	134114681	134151865	54.55
USP43_normoxia_vs_Control_normoxia	ENSG00000099956	SMARCB1	3797.101846679518	3835.791284807046	3562.1433454866083	4076.09064247272	4207.121439493498	3967.4038219125614	3866.392058240231	4605.773863509139	4026.1732131293493	4269.196413865363	3334.9264037214944	3243.6161090712117	3692.9820426995	3763.194094396692	3731.0860194674246	3385.1270064820424	3586.655775877798	3861.365509979471	3332.7941956191767	0.1693050440733554	0.07727641892106182	2.1909017839750207	0.028458900623322007	0.6964631145841558	SWI/SNF related, matrix associated, actin dependent regulator of chromatin, subfamily b, member 1 [Source:HGNC Symbol;Acc:HGNC:11103]	protein_coding	22	23786931	23838009	51.42
USP43_normoxia_vs_Control_normoxia	ENSG00000100196	KDELR3	627.669017375341	526.4718607599046	538.3631882535997	555.8909683554349	653.5629382520736	586.6665242033744	633.8531409792439	690.3759243097462	632.9312114523657	581.2689540845182	694.302018247164	708.0717442312322	554.1304396972497	712.6101597099398	666.6455371472832	657.4663827857484	691.1574655627052	568.751549490989	645.522305233565	0.2353219289594498	0.10766232691602583	2.185740692219996	0.028834581987469684	0.6964631145841558	KDEL endoplasmic reticulum protein retention receptor 3 [Source:HGNC Symbol;Acc:HGNC:6306]	protein_coding	22	38468078	38483447	49.55
USP43_normoxia_vs_Control_normoxia	ENSG00000104047	DTWD1	554.5414932890111	448.6114590200712	504.8157695178906	519.3525080076472	582.3134215155821	547.3186887376976	487.2648612659501	566.9667354671669	577.4218270608977	625.3829782679777	576.5943866465084	580.7685899593054	540.094342091374	606.8955337845797	545.5136142873268	594.3658960757283	634.9851047072447	451.85532310739916	591.2258396818514	0.26199281415743536	0.11973073171224058	2.188183521563251	0.028656236934644336	0.6964631145841558	DTW domain containing 1 [Source:HGNC Symbol;Acc:HGNC:30926]	protein_coding	15	49621037	49656232	36.26
USP43_normoxia_vs_Control_normoxia	ENSG00000118690	ARMC2	42.056201794778836	50.30604715786936	60.59601133569539	49.31393766584028	42.01731828275856	30.449788000727818	60.31403448413602	29.90927843723291	27.64924388972554	41.51385955046324	51.669404277381275	44.47477283102607	31.68554067820704	53.963959185320746	30.085447527043495	40.592687900811946	38.82530871570233	36.23680515138774	37.408187234689294	-0.7054010426264209	0.3226919781919652	-2.1859887765997925	0.02881642645619177	0.6964631145841558	armadillo repeat containing 2 [Source:HGNC Symbol;Acc:HGNC:23045]	protein_coding	6	108848416	108974476	41.61
USP43_normoxia_vs_Control_normoxia	ENSG00000126106	TMEM53	182.57662138367738	145.3049117196823	112.75628223720581	158.19142291556287	185.18968488293993	183.5403440394476	167.68165319548245	183.37610109877699	215.72216763062664	148.06166085608592	177.09370777297178	188.88149950289377	167.29259731211243	249.67674612209586	198.83539106167336	251.86097686922162	166.95681866303977	205.66487444383358	180.29234458254012	0.3818848999941427	0.17398466697185788	2.194934224036609	0.028168316391798363	0.6964631145841558	transmembrane protein 53 [Source:HGNC Symbol;Acc:HGNC:26186]	protein_coding	1	44635238	44674481	51.53
USP43_normoxia_vs_Control_normoxia	ENSG00000131459	GFPT2	69.88960448172863	62.75029696189409	70.87816872630447	55.07826067846885	56.68413058936538	47.51112875902368	94.40819110700082	76.20042385122679	102.64072464262469	108.06560840377955	69.59210454702239	75.43923583893987	62.281991724306145	54.14167021257472	56.03298028444289	78.78852728788966	66.05645523518596	55.83264270904726	65.63033911201804	0.5928409536466563	0.27153022278521427	2.183333212655319	0.02901128039473317	0.6964631145841558	glutamine-fructose-6-phosphate transaminase 2 [Source:HGNC Symbol;Acc:HGNC:4242]	protein_coding	5	180300698	180353336	51.24
USP43_normoxia_vs_Control_normoxia	ENSG00000134013	LOXL2	3417.057289063434	2221.4433448460445	2241.297669941757	2324.8715925994206	1332.4492234111667	1589.513722970265	1532.474929531349	1854.6214387701373	2049.9179608007366	1896.4377772462553	5637.095153042604	6824.070580211957	7268.020997499706	1844.9550237681958	2065.3252996106157	2250.5344991868174	5494.773861353598	6235.84315466438	6843.3849736868015	-0.22783291048720322	0.10443675082637632	-2.181539627424547	0.029143526762554293	0.6964631145841558	lysyl oxidase like 2 [Source:HGNC Symbol;Acc:HGNC:6666]	protein_coding	8	23296897	23425328	48.43
USP43_normoxia_vs_Control_normoxia	ENSG00000135926	TMBIM1	2494.6483195650667	1899.0099880150672	2012.554613313842	1882.269854202189	2203.6900182167738	2159.2470025802654	2054.2272503361337	2265.5443548585476	2105.57635597933	2274.2330052507737	3423.2618564650807	2857.9086631910686	2578.9495025931196	3126.803712273896	2814.690259128135	2774.3905943751893	2902.4639654554653	2966.665734067832	2602.183021868488	0.19880098295757237	0.09072924915909208	2.191145466320111	0.028441267451221258	0.6964631145841558	transmembrane BAX inhibitor motif containing 1 [Source:HGNC Symbol;Acc:HGNC:23410]	protein_coding	2	218274197	218292586	54.42
USP43_normoxia_vs_Control_normoxia	ENSG00000136205	TNS3	3242.262644236963	3401.9789896600387	3923.6281120028016	3806.2891043437476	3177.1359823113207	3243.173723290637	3234.8191897796273	2736.7473421040686	3491.125039380248	3211.5024627626817	2919.4788480183597	3391.954995824992	3838.5435106089335	2593.0735069914517	2725.0130774708514	2921.9747049070725	2876.728576530977	3183.5388484811297	3684.0215817963917	-0.23913619786425805	0.10949419230246489	-2.184008054086305	0.02896165623792671	0.6964631145841558	tensin 3 [Source:HGNC Symbol;Acc:HGNC:21616]	protein_coding	7	47275154	47582558	48.46
USP43_normoxia_vs_Control_normoxia	ENSG00000141568	FOXK2	2995.32889850513	3364.5040190898035	3123.647051364839	3514.12097343344	3266.551424921253	3036.4912571850723	3116.3548517493477	2899.1938690821103	2932.5889735933683	3063.4777981656025	2936.7180262562697	2716.3321405904953	2476.770995238983	3486.0803879096743	2824.4004728644472	2982.7840299881095	2765.8572400413764	2677.4633640343545	2732.5832975837943	-0.1705935645537406	0.0779368508082742	-2.188869100875057	0.028606355483872033	0.6964631145841558	forkhead box K2 [Source:HGNC Symbol;Acc:HGNC:6036]	protein_coding	17	82519713	82644662	49.72
USP43_normoxia_vs_Control_normoxia	ENSG00000143258	USP21	484.3782026310477	556.3804645241561	595.0354571271652	583.311776208661	435.14850694387906	445.76398773497147	476.4469061590954	477.7574617391328	489.71333767657865	529.7353794212737	405.61744264141447	436.395421614075	493.75614427061055	457.08769451820933	462.875614788649	500.1468043390242	448.9366449502836	418.86973750008934	505.8288652015905	-0.21467401161010494	0.09842639202707527	-2.181061473339916	0.029178869950509084	0.6964631145841558	ubiquitin specific peptidase 21 [Source:HGNC Symbol;Acc:HGNC:12620]	protein_coding	1	161159450	161165723	53.43
USP43_normoxia_vs_Control_normoxia	ENSG00000143761	ARF1	13874.902083470832	13245.25235849004	13355.594857903312	12932.146196291022	13312.797263363882	12531.447984457689	12120.175599639007	15056.716264015799	14147.330804509193	14445.09164568088	14907.760382387163	14378.058799337718	13301.493112512015	14749.11401533057	13406.502173954166	13447.19045548229	16029.983214053487	14874.36199129106	13507.220383775675	0.14319150628697422	0.06560805058593612	2.182529506793013	0.02907047600850175	0.6964631145841558	ADP ribosylation factor 1 [Source:HGNC Symbol;Acc:HGNC:652]	protein_coding	1	228082708	228099212	52.24
USP43_normoxia_vs_Control_normoxia	ENSG00000149328	GLB1L2	430.5967468270339	464.31818425251106	464.6045133766235	416.39926520845586	342.4539315336404	338.55435566108383	307.26165120499246	381.2419716002749	362.776551012332	379.29820977873214	506.8453176419122	586.108406482378	572.1705437677023	305.47648935565684	444.22607856160045	384.13997950060445	475.74730136570446	489.3956376767898	529.7230549056152	-0.2553302257715452	0.11706007263793301	-2.181189708990545	0.02916938767974585	0.6964631145841558	galactosidase beta 1 like 2 [Source:HGNC Symbol;Acc:HGNC:25129]	protein_coding	11	134331988	134378341	51.06
USP43_normoxia_vs_Control_normoxia	ENSG00000169851	PCDH7	1907.2972814344923	1900.7741493870615	1884.7540871882563	1892.9427624961918	2035.28327755121	1764.2111546305787	2010.014695477309	2042.1196078966002	2040.5296405015301	2295.502595709459	1720.4445030071138	1923.8113147143176	1682.830372046285	1733.5071291495399	1685.9044746403677	1801.4189774574668	1845.4584779130016	1989.7550850353118	2082.0887610192594	0.16676971511616734	0.07597904004094275	2.194943697976446	0.02816763670625214	0.6964631145841558	protocadherin 7 [Source:HGNC Symbol;Acc:HGNC:8659]	protein_coding	4	30720369	31146805	35.57
USP43_normoxia_vs_Control_normoxia	ENSG00000172183	ISG20	241.02182017735632	139.652703687584	126.75953980020437	128.0780591893222	204.6473144687653	189.58887212982256	187.54571902446398	158.4467628321827	153.37407570532775	171.86744907770068	329.7657579839534	349.21983887739606	363.6275489603702	280.9707067661815	256.8951051976926	307.25331741396224	319.8336000005473	353.4247153716595	317.44167670527764	0.29394903094698965	0.13380186330743188	2.196897888272252	0.02802773971061521	0.6964631145841558	interferon stimulated exonuclease gene 20 [Source:HGNC Symbol;Acc:HGNC:6130]	protein_coding	15	88635670	88656483	51.94
USP43_normoxia_vs_Control_normoxia	ENSG00000175772	LINC01106	53.68042999575593	75.64011339118822	106.61564895328745	93.02915233071366	76.38438371505023	57.80202412205537	53.327344226280665	55.27752978303418	35.94522068329725	58.36537149969079	22.40108794640355	54.194547019162236	52.22784022835171	13.210610918773067	49.56024422833669	55.012286314746255	28.30977167651265	47.037382011104846	31.90718087561796	-0.8727601115108595	0.3983189641086063	-2.1911086093126397	0.02844393386805759	0.6964631145841558	long intergenic non-protein coding RNA 1106 [Source:HGNC Symbol;Acc:HGNC:26769]	lncRNA	2	110375138	110384442	47.17
USP43_normoxia_vs_Control_normoxia	ENSG00000176678	FOXL1	87.36241690454679	58.799337906814046	37.87144091869144	35.46085692015105	14.905705129440314	21.62418406742272	34.57714985534965	95.60748012337827	73.55134416527446	62.72769482719043	95.32980802624976	175.8040928580127	270.9879405494165	83.79519576337103	47.45912432483905	43.30017478394115	128.3110807703243	145.83742887351934	146.57346441845587	0.8412876712517502	0.38345651828009875	2.1939584572069397	0.02823839622605991	0.6964631145841558	forkhead box L1 [Source:HGNC Symbol;Acc:HGNC:3817]	protein_coding	16	86576368	86583478	51.36
USP43_normoxia_vs_Control_normoxia	ENSG00000177728	TMEM94	1134.9267751439202	1442.8545330646696	1482.836948397614	1794.5606809293563	1050.3055037603685	1397.721394893845	1339.6031390951648	913.0302276305696	1190.4996124740976	1509.8081516456498	754.611756888509	1032.4489157150642	1103.5292627190695	820.1796108466442	720.9033988680321	965.082896233454	848.6800160609814	1006.1210209023692	1055.904882465105	-0.3892445713273389	0.1775860804010518	-2.1918641959340945	0.028389314046941148	0.6964631145841558	transmembrane protein 94 [Source:HGNC Symbol;Acc:HGNC:28983]	protein_coding	17	75441159	75500452	52
USP43_normoxia_vs_Control_normoxia	ENSG00000184307	ZDHHC23	380.23121709061036	420.62981676524123	420.82917610868043	469.26460353145984	389.5066335556787	360.7867184210827	441.48314291470706	370.80816516248876	319.46238757099724	361.63188307042225	325.93688074925575	403.114332345522	315.89626422283106	474.7476708850845	358.3872489834005	366.254827102508	313.85332006393895	410.9961623747375	320.57267380295013	-0.3172316717256407	0.14520954890923243	-2.1846474567863017	0.02891470548232237	0.6964631145841558	zinc finger DHHC-type palmitoyltransferase 23 [Source:HGNC Symbol;Acc:HGNC:28654]	protein_coding	3	113947901	113965401	43.72
USP43_normoxia_vs_Control_normoxia	ENSG00000185000	DGAT1	696.9454215126044	679.372315377406	681.33991062204	776.9796791614096	787.4045351428141	644.9771461007955	809.3828884167365	858.0843378579252	787.9559699095984	859.6154615510874	631.3197227423677	578.0893816233147	649.319252032957	681.4736175463053	572.8174175539401	594.9251123543576	605.9525240453039	702.2896502412797	643.718664947241	0.22690971528004922	0.10403072754749555	2.1811797401537243	0.029170124721418538	0.6964631145841558	diacylglycerol O-acyltransferase 1 [Source:HGNC Symbol;Acc:HGNC:2843]	protein_coding	8	144314584	144326910	63.02
USP43_normoxia_vs_Control_normoxia	ENSG00000204713	TRIM27	3029.776201581809	2960.7791155996188	2984.5524796951186	2908.149471695275	3106.019795869091	3143.6189312257893	3021.5238888085573	3300.7054664391862	3167.953537218996	3069.3591735902196	2965.4752728030953	2849.8559977495347	2846.82811138818	3284.05351133441	2947.1762067198274	3100.2903153979146	2927.524894837831	3068.897622692611	2883.2078354073055	0.10960094109559099	0.049970296450156056	2.1933218107864296	0.028284201288773774	0.6964631145841558	tripartite motif containing 27 [Source:HGNC Symbol;Acc:HGNC:9975]	protein_coding	6	28903002	28923988	44.66
USP43_normoxia_vs_Control_normoxia	ENSG00000285458		29.621039635018285	29.436358053785277	31.1221335522151	40.64905824674293	12.140860159367108	26.63187153104956	34.87659538980538	27.749231713010495	5.505365177254376	12.837470872606616	31.39934096294113	34.45915269182562	53.64754740589296	42.5372814584692	18.840691669503148	32.821147766524994	40.764451981911414	29.566699926873664	28.193454870550124	-1.1057969235437206	0.5070522822004441	-2.180834131630208	0.029195687050268527	0.6964631145841558	novel protein	protein_coding	4	86886472	86936178	44.39
USP43_normoxia_vs_Control_normoxia	ENSG00000100412	ACO2	4417.818669111704	4436.035438016083	4313.314895638629	4310.34509790458	4274.166562128014	4042.3221991303603	4064.8132595828615	4707.916144973078	4623.965196079926	4627.700197961251	4407.898444554806	4483.8089037770515	4286.6940829541445	4253.315730311288	4386.675631569723	4675.701818953374	4614.734226831079	4637.657338769705	4373.670874874727	0.09669256942631897	0.04443111650215632	2.1762354187436705	0.02953766176504817	0.6970080171846397	aconitase 2 [Source:HGNC Symbol;Acc:HGNC:118]	protein_coding	22	41447830	41529273	49.69
USP43_normoxia_vs_Control_normoxia	ENSG00000112290	WASF1	1440.0918475221883	1605.9479965494006	1647.8066260896653	1792.3747405988963	1493.6219107913403	1510.2296730558423	1681.675758762263	1348.225229081205	1537.0661263980037	1502.9439436046769	1255.9261059118255	1348.3378234042614	1347.745416466879	1077.9929692665223	1046.436158103342	1187.10508752472	1302.4303328541887	1547.4490639775145	1688.3382929588442	-0.2048439840562125	0.09402884921143334	-2.1785227169546677	0.02936714284820775	0.6970080171846397	WASP family member 1 [Source:HGNC Symbol;Acc:HGNC:12732]	protein_coding	6	110099819	110180004	36.65
USP43_normoxia_vs_Control_normoxia	ENSG00000132967	HMGB1P5	4763.90252310158	4598.25710330527	4523.306854233032	4521.099027021094	4478.325770422581	4673.23873038276	4555.6359021977705	5021.177335937383	5006.883754337304	4813.931141167287	5047.12918653807	4726.676396164873	5046.476843976266	4955.512241954078	4476.502242796823	4571.896898355256	5125.228448091223	5089.67501282671	4519.29252612067	0.1218574182218517	0.056002080594368044	2.175944481500327	0.029559412172925053	0.6970080171846397	high mobility group box 1 pseudogene 5 [Source:HGNC Symbol;Acc:HGNC:4997]	transcribed_processed_pseudogene	3	22381720	22382929	40.83
USP43_normoxia_vs_Control_normoxia	ENSG00000147065	MSN	12056.053588870673	11087.912658800005	11705.99599048502	11246.16086975714	11987.513341292142	12581.625698676698	11838.028749373076	12794.007408280293	12227.59824040162	12062.14586563772	11640.945190744193	11616.146025717393	10015.698694297414	12949.626106755037	13361.782989643045	12492.297575551502	12771.359448990024	12506.752313325082	12123.367431944702	0.12398749650287656	0.05694798461867545	2.177206047467679	0.02946519730396388	0.6970080171846397	moesin [Source:HGNC Symbol;Acc:HGNC:7373]	protein_coding	X	65588377	65741931	44.63
USP43_normoxia_vs_Control_normoxia	ENSG00000165175	MID1IP1	3489.1248743469146	3203.1228089954175	3354.133885717198	3066.4287793817066	3177.387731321952	3205.0627325911746	3064.2920066833954	3497.8678447285833	3417.4330789301057	3487.7784059444116	3483.678882823664	3512.3434783299513	3602.6356614920196	4300.5599200561655	4485.2547536374905	4221.897837940507	3375.710372242228	3337.444271213221	3011.215286215269	0.11453227427521862	0.052619329010478895	2.17661981688155	0.029508945349906075	0.6970080171846397	MID1 interacting protein 1 [Source:HGNC Symbol;Acc:HGNC:20715]	protein_coding	X	38801440	38806537	53.77
USP43_normoxia_vs_Control_normoxia	ENSG00000185880	TRIM69	281.87645357618766	282.85013917422174	318.33742365689864	268.35822199869153	268.50329400781163	295.4130254950096	320.0344332318448	252.85678243302814	204.2810823834619	217.41563181567057	317.10585051095995	285.58924993697406	244.78593043969778	355.5763326840884	306.88107327409807	349.74532709741646	332.80510606544914	220.28037301617584	232.95688714987975	-0.35664751095112585	0.1637311108309653	-2.178251336237045	0.02938732999969591	0.6970080171846397	tripartite motif containing 69 [Source:HGNC Symbol;Acc:HGNC:17857]	protein_coding	15	44728988	44767829	39.92
USP43_normoxia_vs_Control_normoxia	ENSG00000286231		15.004807573061099	10.122672567907307	0	7.7346811923197665	33.02531187248816	8.35262102566205	26.967323617144068	32.75163225745614	62.91358110103113	30.067494099415327	0	0	9.063885077973449	0	20.35144288953518	10.928876897079812	8.41744298317493	0	9.389570733912457	2.796527940312281	1.2839338638974476	2.1780934508754806	0.029399080083504135	0.6970080171846397	novel protein	protein_coding	1	220786990	220884503	42.38
USP43_normoxia_vs_Control_normoxia	ENSG00000085982	USP40	721.2039968889159	568.2310225567528	577.5174656080676	769.6181295025573	721.8211212017986	750.7422005036908	794.429667384892	706.7605643680714	722.3221331746236	873.3387249151785	686.468477064087	685.7740171906727	782.096174858467	797.9246994049539	680.171943606413	766.4461494643822	698.9123153898562	699.6585368133432	699.4386009926783	0.25921059475404545	0.1192124414784246	2.1743585781770784	0.02967821632940198	0.6986584051360699	ubiquitin specific peptidase 40 [Source:HGNC Symbol;Acc:HGNC:20069]	protein_coding	2	233475526	233566782	38.86
USP43_normoxia_vs_Control_normoxia	ENSG00000143198	MGST3	2219.063261529709	1911.9479570190342	1959.2118630363925	1784.561923196613	2077.099825987392	1946.1677612873204	1890.967663873333	1986.0026355049642	2152.319833604872	2031.9414000950374	2553.3049208182756	2430.2574158341527	2543.9675450565987	2352.621064831853	2393.7539861855257	2508.8737711757403	2550.646770014402	2489.1464569535924	2380.3459130596602	0.12643596786136385	0.05820184581883451	2.172370413387273	0.02982773479798775	0.7010252350798007	microsomal glutathione S-transferase 3 [Source:HGNC Symbol;Acc:HGNC:7064]	protein_coding	1	165631213	165661796	43.33
USP43_normoxia_vs_Control_normoxia	ENSG00000123064	DDX54	4751.40656990826	4997.581686481644	5764.636465323262	5955.36639135461	5042.407167645288	5812.36532129435	4742.273092108817	4630.433422124937	5051.77600689707	4434.754312551407	3448.4523299435386	4260.373811485841	4916.472058962374	4095.6515343466813	4178.392331853146	4779.923558713649	4252.515141852443	4640.461188709269	4521.48243670036	-0.24420351115427494	0.11258182423752748	-2.1691202181894766	0.03007355810228835	0.7024650455072786	DEAD-box helicase 54 [Source:HGNC Symbol;Acc:HGNC:20084]	protein_coding	12	113157173	113185479	54.07
USP43_normoxia_vs_Control_normoxia	ENSG00000126005	MMP24OS	485.125201298879	463.43549588923656	476.512174238823	457.3890131843546	421.46103362435	404.7014483181788	431.40153605933597	396.1429339708081	374.16172847220673	424.2384235187161	600.6103500648956	600.2173029747429	740.0223875487192	401.5210242419588	402.24218123284106	477.33180435658915	541.104601410692	551.326710924662	568.4334733487117	-0.22487131070325728	0.10375387655764812	-2.167353338150343	0.030207922345632816	0.7024650455072786	MMP24 opposite strand [Source:HGNC Symbol;Acc:HGNC:44421]	protein_coding	20	35201745	35278131	47.16
USP43_normoxia_vs_Control_normoxia	ENSG00000154767	XPC	736.4643306850991	739.4283513781436	792.075429592975	1000.5582540440303	698.2144739636818	782.5465731935335	790.4378291001549	725.6491785837957	681.7232955593582	727.4420154951533	651.3734022733504	741.646976276591	773.7665640857958	624.4125419585719	727.2404718187139	657.9122746759712	649.6297835397884	721.234720411397	771.0658163807767	-0.24974598314808047	0.11524803800329445	-2.167030237347219	0.03023254859445844	0.7024650455072786	XPC complex subunit, DNA damage recognition and repair factor [Source:HGNC Symbol;Acc:HGNC:12816]	protein_coding	3	14145147	14178621	45.13
USP43_normoxia_vs_Control_normoxia	ENSG00000172270	BSG	34297.42920248001	29505.532825318372	27782.64356721722	28327.102194552564	29998.7622670637	26538.60178253696	28342.036345462442	30416.861371276358	30940.497831498713	31276.167063048128	41993.146137225325	43955.92883138867	45202.82372654056	33510.03760426399	32904.39443011101	36176.617949971675	41394.96304950217	40201.93615314709	38885.67251451514	0.11359481699606955	0.05239740747399846	2.1679472796901167	0.03016269799523153	0.7024650455072786	basigin (Ok blood group) [Source:HGNC Symbol;Acc:HGNC:1116]	protein_coding	19	571277	583494	62.58
USP43_normoxia_vs_Control_normoxia	ENSG00000198492	YTHDF2	3038.7075499785715	3161.13499555129	2930.7121599516745	2927.5932674448095	3291.9597690232154	3071.224159484836	2928.09503422868	3225.1273269261605	3297.98315871959	3330.527142575804	3080.0313392483845	3006.677951458362	2843.1679625624033	3008.872184828573	2644.2801792221476	2807.4891299443975	3048.381706199812	3030.4458656779666	3063.0325665661817	0.1274654167607991	0.05875884915671223	2.1692973669522297	0.03006011501380683	0.7024650455072786	YTH N6-methyladenosine RNA binding protein 2 [Source:HGNC Symbol;Acc:HGNC:31675]	protein_coding	1	28736621	28769775	43.57
USP43_normoxia_vs_Control_normoxia	ENSG00000237190	CDKN2AIPNL	1406.5987015589753	1242.1601278502983	1197.4784376314853	1078.7734359269639	1212.6045715016019	1232.8613256718058	1171.6829930098042	1371.735157985583	1308.3156600866992	1330.5567748150515	1756.4956752020116	1712.7061949445692	1558.7902329971555	1737.244877193505	1508.3377678490353	1611.6861944615534	1601.3454461231277	1419.2442268800899	1266.7575279312164	0.19213889663993985	0.08851396176404193	2.1707185263285176	0.02995245588781424	0.7024650455072786	CDKN2A interacting protein N-terminal like [Source:HGNC Symbol;Acc:HGNC:30545]	protein_coding	5	134402065	134411881	45.12
USP43_normoxia_vs_Control_normoxia	ENSG00000284968		133.74039378043605	116.82037505478725	135.40438892096492	86.58045135575995	121.26001066169269	101.92040870515851	101.9336922797818	81.18439851173915	75.05755736063868	86.47051255616879	206.25370778112406	185.16226757995761	159.2102131364041	172.7130073885693	168.83527982578553	158.94623475528886	163.96541537478146	115.16663460589713	170.44253219334894	-0.45605428322849656	0.2104081941773008	-2.1674739665519	0.030198732653476786	0.7024650455072786	Novel transcript, antisense to AFF1	lncRNA	4	86924630	86936202	44.83
USP43_normoxia_vs_Control_normoxia	ENSG00000142235	LMTK3	267.38376187914844	337.1774690249896	374.0466823822947	346.8343390077177	304.01498893972973	278.35304062427633	267.64944892938627	233.30853828245336	241.7388601584553	309.0469643092929	151.85264737325375	191.27981971278632	206.5232438153341	314.9556611046395	296.67637457911985	237.28006234856878	153.39437404928168	277.4374829539439	291.33771622914793	-0.4342705755395141	0.200617355897178	-2.164671015612876	0.03041288826032335	0.705509999465167	lemur tyrosine kinase 3 [Source:HGNC Symbol;Acc:HGNC:19295]	protein_coding	19	48485271	48513935	58.49
USP43_normoxia_vs_Control_normoxia	ENSG00000065361	ERBB3	393.6459555503876	326.30937053760954	309.71656476639225	356.7799705805853	449.6101758922689	445.003465969482	378.24800765473424	374.0520350990277	524.3433602730701	348.4545889548865	414.01635484840114	400.0082709842326	347.2665674405692	368.62671120736746	440.3776830247676	410.06170427693354	424.3103452575513	408.23983087192676	360.20219226717046	0.3156178511159563	0.14610092693300955	2.16027274940339	0.030751561242746275	0.7057362525647408	erb-b2 receptor tyrosine kinase 3 [Source:HGNC Symbol;Acc:HGNC:3431]	protein_coding	12	56076799	56103505	50.12
USP43_normoxia_vs_Control_normoxia	ENSG00000065802	ASB1	815.5041859778925	796.7004515137476	636.6482739501514	618.2865673066184	916.3273852573261	818.3526695643081	726.9985997393075	843.7620107081577	925.8281104527406	838.9529220662441	788.0847546435224	852.4540001860421	588.7627282587649	1019.4978314929895	822.4677645865011	739.1599190829338	991.3828383602163	1019.9714680829161	735.4370523495762	0.34741297170471996	0.16096906597039237	2.158259225835484	0.030907682961051956	0.7057362525647408	ankyrin repeat and SOCS box containing 1 [Source:HGNC Symbol;Acc:HGNC:16011]	protein_coding	2	238426742	238452250	47.31
USP43_normoxia_vs_Control_normoxia	ENSG00000087191	PSMC5	3956.862634878932	4283.292847309708	4097.304280206371	4147.102732760032	4368.9209378183905	4160.157279276706	3864.7919450748445	3801.5984771912413	3827.6756372154864	3931.155765751729	3685.6256398519877	3655.8306793705437	3884.0819385697682	4083.722462086248	4131.7344269791065	4411.420375776228	3641.309543855155	3771.245559502113	3476.556899225119	-0.11629892808801964	0.05388857002966726	-2.1581372083911976	0.030917165602373856	0.7057362525647408	proteasome 26S subunit, ATPase 5 [Source:HGNC Symbol;Acc:HGNC:9552]	protein_coding	17	63827152	63832026	50.95
USP43_normoxia_vs_Control_normoxia	ENSG00000100097	LGALS1	8631.971876328935	6370.944545633292	6539.373492155682	5805.167920003154	7163.486522426484	5894.982926305907	5909.702211174807	7062.947481324457	6820.54882014413	7106.569509365007	11562.553820010484	12177.965711107374	12046.077087158543	9754.475123094757	9436.48122783401	9992.101877584668	11587.560389876799	10158.727595947668	9985.827512773607	0.16620535731695046	0.07687429678905318	2.162040685367517	0.030615040308133036	0.7057362525647408	galectin 1 [Source:HGNC Symbol;Acc:HGNC:6561]	protein_coding	22	37675636	37679802	56.68
USP43_normoxia_vs_Control_normoxia	ENSG00000123146	ADGRE5	4075.3236113183057	3586.2003777757304	3738.017099974147	3724.065845526309	4475.338633569471	4313.154697783003	4257.955350961327	3936.442483017593	3860.6766762717175	3959.441415338609	4142.817258045028	3966.9642002203273	4174.176064775854	4384.753036428349	4174.603103435835	4348.978901685944	3973.662578777625	4176.516817946823	4162.060462195806	0.08985002511836872	0.041602471047116465	2.159728084820009	0.03079372571402325	0.7057362525647408	adhesion G protein-coupled receptor E5 [Source:HGNC Symbol;Acc:HGNC:1711]	protein_coding	19	14380501	14408725	54.66
USP43_normoxia_vs_Control_normoxia	ENSG00000131747	TOP2A	12819.20541331208	13607.333877790254	13753.704958418119	13745.492421012721	12225.265792864695	13751.36896540858	13332.104910202337	12247.93392860477	12548.279733277697	12483.239624145697	12544.055532270486	13049.009090482949	14234.25754023207	10730.271680305605	11539.269476110248	11880.819463371887	12288.564770553088	12570.845163507543	14213.880511058705	-0.14108137677903285	0.06526601966049934	-2.1616359862744763	0.030646245359613206	0.7057362525647408	DNA topoisomerase II alpha [Source:HGNC Symbol;Acc:HGNC:11989]	protein_coding	17	40388525	40417896	39.79
USP43_normoxia_vs_Control_normoxia	ENSG00000141556	TBCD	3443.9781961641916	3288.4460557911716	3748.9333485572047	3594.375035706384	3140.817636130672	3281.0273036103213	2914.5927831737486	3065.829970116654	3404.606246094549	2905.27053226946	3735.567148936116	3941.0005786044835	3509.891683027652	3331.8904418379557	3868.8877084213896	3398.6885813911495	3393.067157802869	3535.6067299247206	3933.1085895589486	-0.18186426270993755	0.08430902821887715	-2.1571149205728526	0.03099671132973389	0.7057362525647408	tubulin folding cofactor D [Source:HGNC Symbol;Acc:HGNC:11581]	protein_coding	17	82752042	82945914	52.85
USP43_normoxia_vs_Control_normoxia	ENSG00000143324	XPR1	1293.6359684718666	1306.8231539721628	1172.8501851467754	1206.2452099764434	1135.0904478753762	1319.0853104055905	1221.6148042660627	1446.6585566839037	1351.3259239543424	1412.500647524034	1456.3833319912605	1420.7860800352362	1136.7960375823282	1123.3675596351866	1063.084655027609	1148.4157038498997	1502.391263408267	1474.8794076704958	1387.149153488624	0.19305600266054945	0.08950670182031337	2.1568887997695807	0.031014329830449383	0.7057362525647408	xenotropic and polytropic retrovirus receptor 1 [Source:HGNC Symbol;Acc:HGNC:12827]	protein_coding	1	180632022	180890279	36.94
USP43_normoxia_vs_Control_normoxia	ENSG00000146670	CDCA5	2630.6416869668055	2514.758324574997	2514.6500006295782	2489.714436273082	2769.791969446583	2648.977890545933	2407.4426972664223	2830.6943232906383	2743.414198911964	2614.1614707620097	2611.189086823011	2710.2269606086425	2598.1361769239497	2535.9864615566453	2671.4570173890947	2562.0846482181746	2834.9785489530877	2684.27992528031	2609.6062279483776	0.12443499845748275	0.05755006098175562	2.162204458774263	0.030602420023015248	0.7057362525647408	cell division cycle associated 5 [Source:HGNC Symbol;Acc:HGNC:14626]	protein_coding	11	65066300	65084164	52.67
USP43_normoxia_vs_Control_normoxia	ENSG00000204685	STARD7-AS1	79.71739212818733	114.93272005995519	109.87557451077826	74.93482626570075	72.21877743178348	91.53818656919826	59.22891077608915	72.09584014918674	48.34834775875927	70.49891662847992	53.098412353237954	73.30799173581993	81.50234174924842	72.39375333830719	51.23612524203288	95.58886010639065	121.94015868918639	82.12476740948209	90.04854753373543	-0.6266278741364429	0.29014415364227497	-2.1597122198403005	0.030794954623565605	0.7057362525647408	STARD7 antisense RNA 1 [Source:HGNC Symbol;Acc:HGNC:40827]	lncRNA	2	96208389	96243353	46.57
USP43_normoxia_vs_Control_normoxia	ENSG00000254469	XNDC1N	20.51421471869657	18.303663368614714	9.030497536714588	12.088905771363267	7.748783881707121	15.756669682154953	35.21424142248256	32.997568632538204	24.686173594816495	22.165683202585512	19.536053492535054	20.293225296838592	17.306362621795955	29.238547977398365	24.042685057102645	26.170613189459893	17.365431459247464	20.620618098788917	16.690140650393964	1.0281170136567521	0.4760989239596732	2.1594609059520504	0.030814427144800486	0.7057362525647408	XRCC1 N-terminal domain containing 1, N-terminal like [Source:HGNC Symbol;Acc:HGNC:54661]	protein_coding	11	71865504	71928654	42.82
USP43_normoxia_vs_Control_normoxia	ENSG00000272841	MAP3K4-AS1	13.921458081609563	8.978181761902746	5.225934964168037	10.85269919533052	16.508954170369513	17.746228399886107	13.481559984891433	18.45984868568834	21.33011845809263	13.44751678187042	18.10351345404984	13.207916039280484	11.64766220761262	18.415002240335664	12.043521494308715	13.648410676856194	14.933472364708981	11.470107387639453	11.085597201980448	1.040947520561411	0.48223671189348316	2.1585820716016664	0.0308826048970485	0.7057362525647408	MAP3K4 antisense RNA 1 [Source:HGNC Symbol;Acc:HGNC:55048]	lncRNA	6	160990318	160992342	53.38
USP43_normoxia_vs_Control_normoxia	ENSG00000082438	COBLL1	301.53269096798664	380.39315561447563	439.4916675557053	423.776371711324	386.41160370407425	418.27897231233226	398.7481927465266	361.51982000521866	351.3537422972419	334.57555018373165	204.4052847398416	195.90816391273273	203.94201822509933	214.9179669349606	245.89756918313546	240.04662759987144	220.1446271737591	175.4292217646417	232.3478817590873	-0.24466576648171917	0.11352346338424266	-2.155199984109007	0.031146188167300796	0.7064903189200892	cordon-bleu WH2 repeat protein like 1 [Source:HGNC Symbol;Acc:HGNC:23571]	protein_coding	2	164653624	164843679	36.27
USP43_normoxia_vs_Control_normoxia	ENSG00000185359	HGS	2068.92003842032	2491.7276840374384	2207.0631083578673	2764.9236168109946	2044.9338720861545	2057.055428328822	2685.221088476563	1928.9621645895718	2228.773611435848	2188.46589798026	1820.56576018273	1870.9995130585069	2093.1269416969503	1684.9307699592728	1766.1419494527588	1902.5371376272137	1751.906477433626	1792.8886341314394	1960.3370359197456	-0.23630144185568874	0.10961577062172025	-2.155724860715123	0.03110515573601518	0.7064903189200892	hepatocyte growth factor-regulated tyrosine kinase substrate [Source:HGNC Symbol;Acc:HGNC:4897]	protein_coding	17	81683326	81703138	60.6
USP43_normoxia_vs_Control_normoxia	ENSG00000155621	C9orf85	372.3293800515836	334.5158295723679	317.6114137891688	324.72652495755193	336.3300566995373	365.9689675448314	369.05340044783065	371.53722443871374	371.44479190333107	379.8466048166073	398.49718831853437	392.5126880920562	437.558658131091	372.1376325543144	400.88198750613526	354.50170149344086	392.1340950643988	395.676813640864	386.9932619577293	0.19994809044622933	0.09284285159733399	2.153618582434524	0.03127009577830771	0.7079051828371554	chromosome 9 open reading frame 85 [Source:HGNC Symbol;Acc:HGNC:28784]	protein_coding	9	71911510	71986054	38.63
USP43_normoxia_vs_Control_normoxia	ENSG00000182405	PGBD4	30.57243779733223	51.4855715221492	45.74634479039595	35.070533303147435	33.04685755886412	42.841143631766116	38.55729674023775	20.271965526584	24.697048053542076	33.00612870785604	21.666432348015224	24.990275175915045	31.07172817378732	25.068313167805393	26.972811923192793	32.74302510873583	13.034723930189553	17.64721906919628	32.38646162060004	-0.771703589631792	0.35840804369686863	-2.1531424955531326	0.03130748136211272	0.7079051828371554	piggyBac transposable element derived 4 [Source:HGNC Symbol;Acc:HGNC:19401]	protein_coding	15	34102083	34108686	42.17
USP43_normoxia_vs_Control_normoxia	ENSG00000141232	TOB1	3197.9503659871775	3354.8616664839074	3174.01313845692	3190.627581741929	3108.2865685597226	3294.3895582037208	3113.137730050423	2962.394243647477	3036.745273035912	2997.1896268226265	3338.716118737418	3336.4291555928726	3324.9143296788625	3068.562797155539	3237.2602292880147	3284.1231383928966	3076.3112330700396	3185.284591273476	3479.859607577436	-0.11196720721162852	0.052039397828228126	-2.1515853734743504	0.031430025139947596	0.7087081755172366	transducer of ERBB2, 1 [Source:HGNC Symbol;Acc:HGNC:11979]	protein_coding	17	50862223	50867978	50.17
USP43_normoxia_vs_Control_normoxia	ENSG00000163536	SERPINI1	1532.363045375666	963.8316848508827	1247.815317464166	1016.4372635599291	1214.5891958927034	1234.730530373199	1148.7736027502149	1189.4733183932751	1253.8799097962956	1165.5436378372237	2100.3119044853715	2116.540268002529	2105.0606446668294	1309.8574135241772	1385.2578446567877	1314.164863832236	2327.7001012594847	2208.280787916544	2280.286527500137	0.1679424865109055	0.07806074925825232	2.151433186418604	0.031442024135642094	0.7087081755172366	serpin family I member 1 [Source:HGNC Symbol;Acc:HGNC:8943]	protein_coding	3	167735243	167825569	36.84
USP43_normoxia_vs_Control_normoxia	ENSG00000006695	COX10	863.6823574043141	958.2626750351411	1010.3394739867512	1069.0745341349818	919.0355154629933	937.4133234814774	971.669459988548	949.2037831144986	813.9936477658807	810.4183682654324	780.9061194227008	819.6849143683193	740.6922534920878	790.682334239581	863.3412362849709	991.2894777306271	751.2107850892055	783.0139187494066	586.0506126650495	-0.23704185956777768	0.11069415082768512	-2.1414126924987658	0.03224077228431467	0.7101563076435499	cytochrome c oxidase assembly factor heme A:farnesyltransferase COX10 [Source:HGNC Symbol;Acc:HGNC:2260]	protein_coding	17	14069490	14231736	39.2
USP43_normoxia_vs_Control_normoxia	ENSG00000105538	RASIP1	4397.486397568538	4236.409448308129	4090.512118860385	3723.1501493109486	4202.56151730727	4233.795142094786	3831.118298971242	4557.501619100635	4399.94940460039	4218.561157160505	4733.397839582038	4416.060313739777	4606.21488738562	4876.662415746177	4680.9366103389175	4798.159786824271	4563.663520677591	4700.38193067561	4285.718995549407	0.13089790298880233	0.06096279657617057	2.147176808485986	0.03177920828574811	0.7101563076435499	Ras interacting protein 1 [Source:HGNC Symbol;Acc:HGNC:24716]	protein_coding	19	48720585	48740610	53.6
USP43_normoxia_vs_Control_normoxia	ENSG00000117362	APH1A	4165.618761338037	3682.021691239377	3749.517998400195	3448.55881664666	3604.7776619297442	3622.0340223020808	3301.603601381742	4285.106247042974	4048.841016624142	3954.0774450858967	5117.987028727383	4602.574824892099	4396.530026723899	4943.843075994237	4526.105630446518	4240.218000297276	4959.711998391553	4450.722591461641	4046.9060264972422	0.176723264979564	0.08230476580231556	2.147181433017237	0.03177884026112273	0.7101563076435499	aph-1 homolog A, gamma-secretase subunit [Source:HGNC Symbol;Acc:HGNC:29509]	protein_coding	1	150265399	150269580	53.83
USP43_normoxia_vs_Control_normoxia	ENSG00000117592	PRDX6	11190.175665896422	10994.186639327812	11042.737164882816	10406.926353445671	11442.923365382821	11346.718094362292	10155.277451109767	11958.882302935048	11315.1620746147	11708.780439796292	10724.530241315833	10167.442315058093	10737.435189948726	11494.988647892598	12110.887516363255	11635.297970528669	11558.018969792913	11589.609835490102	11033.357413888194	0.10939563838834071	0.05101927395550754	2.1442021790380936	0.03201669057025848	0.7101563076435499	peroxiredoxin 6 [Source:HGNC Symbol;Acc:HGNC:16753]	protein_coding	1	173477330	173488815	40.51
USP43_normoxia_vs_Control_normoxia	ENSG00000128944	KNSTRN	2751.4016500916932	2588.827809457746	2618.246223740928	2751.448123306067	2955.246110463599	3132.5858485353037	3063.8025770841045	2988.2924071787293	2962.4373851526825	2809.695347623138	2444.779609084046	2499.003531711775	2575.000927299436	2815.366228595283	2459.113365721738	2948.686853874559	2762.3802677648796	2545.538157942958	2604.778927113502	0.1381501430952942	0.06436347744897195	2.146405827820927	0.03184061477700662	0.7101563076435499	kinetochore localized astrin (SPAG5) binding protein [Source:HGNC Symbol;Acc:HGNC:30767]	protein_coding	15	40382721	40394288	44.91
USP43_normoxia_vs_Control_normoxia	ENSG00000130725	UBE2M	4321.354730285932	4408.022713072505	3810.3823551405517	3729.738942932044	4385.981122199625	3991.011328762397	3914.70048593361	4821.1850307963605	4364.280352276592	4255.395413714255	4816.431103313781	4455.682429582352	4683.5681384602685	4463.944893295781	4397.886870430709	4554.340169584502	4543.54805450473	4371.880217900748	3816.4055232459787	0.17101745758447073	0.07978072066778183	2.143593792497959	0.03206544859787222	0.7101563076435499	ubiquitin conjugating enzyme E2 M [Source:HGNC Symbol;Acc:HGNC:12491]	protein_coding	19	58555712	58558954	61.64
USP43_normoxia_vs_Control_normoxia	ENSG00000136273	HUS1	805.4265268395185	872.4326944783072	744.1510996855258	755.0033394396382	864.4927205660148	843.3080343684929	770.0815707332845	957.0070114027101	851.4591481971742	943.3035750110116	734.2853066788673	868.3415315569404	711.6324363147396	784.0008618892792	728.284522494985	658.3284456734153	867.6694452720874	789.096422830774	754.7993165180851	0.21791098100759063	0.10158066277670262	2.14520140990425	0.03193674694094566	0.7101563076435499	HUS1 checkpoint clamp component [Source:HGNC Symbol;Acc:HGNC:5309]	protein_coding	7	47963288	47979615	43.86
USP43_normoxia_vs_Control_normoxia	ENSG00000136888	ATP6V1G1	2854.9385024649127	2526.4772401567325	2524.994025987242	2514.7737589448407	2803.946692603222	2735.280019683037	2553.8093437913167	2695.28605306186	2757.971762019967	2744.7181148383866	2936.9593285922283	2961.4446823677185	2954.7955943148054	3438.8354766839066	3273.9140452194083	3111.386427794236	3141.714206537152	2860.529609900353	2852.0566618720172	0.11518704726470853	0.05379169549456876	2.1413537202287802	0.03224552404377805	0.7101563076435499	ATPase H+ transporting V1 subunit G1 [Source:HGNC Symbol;Acc:HGNC:864]	protein_coding	9	114587706	114598915	44.1
USP43_normoxia_vs_Control_normoxia	ENSG00000167578	RAB4B	95.24091150153497	53.79212362492708	66.19300686145931	63.4297082488448	83.29482256403153	91.0399798973216	83.37248460224508	78.74498697154439	109.2994981138898	69.50525396366277	117.39247255905478	107.69254692136751	123.87233549838494	155.02820420652847	105.33540695482534	128.74608471821767	89.51854969636737	105.5802267219881	82.49871490296877	0.4750938431108132	0.22165775041741653	2.1433667093351643	0.03208366406669402	0.7101563076435499	RAB4B, member RAS oncogene family [Source:HGNC Symbol;Acc:HGNC:9782]	protein_coding	19	40778216	40796942	51.94
USP43_normoxia_vs_Control_normoxia	ENSG00000177600	RPLP2	13661.567955427034	12845.286110916983	12011.634445937174	11237.714963218887	12636.036937796016	11782.039516557308	10882.004110530006	13404.704695550727	13264.314748132521	13055.22143003613	14830.870211469088	14513.797830965668	15716.492347617983	14328.24596629221	14249.644317985345	15768.596166694757	15750.292949227689	14937.494382515591	14693.832066242527	0.13866857166268898	0.06452372034111532	2.1491099851278666	0.031625682422838086	0.7101563076435499	ribosomal protein lateral stalk subunit P2 [Source:HGNC Symbol;Acc:HGNC:10377]	protein_coding	11	809965	812880	56.1
USP43_normoxia_vs_Control_normoxia	ENSG00000181722	ZBTB20	146.34517397180977	97.2752574962426	137.36479008107597	114.21846772525579	140.1565335247656	249.60927519312835	133.599466441021	357.73297592108645	160.66828402799737	102.38406207017884	114.03423701456354	231.70589482107368	111.85758470970492	121.64756255920743	97.31514958752905	164.35756172381411	93.44090411901242	97.28877023672916	109.55635424018945	0.8267893046100412	0.38507564093069463	2.147082850038924	0.03178668638036246	0.7101563076435499	zinc finger and BTB domain containing 20 [Source:HGNC Symbol;Acc:HGNC:13503]	protein_coding	3	114314500	115147292	36.07
USP43_normoxia_vs_Control_normoxia	ENSG00000185219	ZNF445	524.4057521056112	593.9352311777253	602.1636173220412	616.6087622497544	476.83074368923945	516.0255005883432	604.399528258415	488.84450632698577	511.1455290838854	453.22811366161545	557.5364074693323	488.0500199609371	516.6713093709548	314.919377388116	488.80873055136243	527.5771589164119	485.1932924082786	599.222732188292	598.1429772893114	-0.31923862681339976	0.14857716085177847	-2.1486386264432276	0.0316630572584186	0.7101563076435499	zinc finger protein 445 [Source:HGNC Symbol;Acc:HGNC:21018]	protein_coding	3	44431705	44477670	44.45
USP43_normoxia_vs_Control_normoxia	ENSG00000186834	HEXIM1	2488.2737995710027	2526.252108049037	2450.3410640010975	2684.578106447375	2329.10297999097	2130.9006561464116	2515.963487093191	2116.306521716095	2326.0463484927327	2285.8793023612884	2778.5544923867324	3041.3434009077932	3457.5944934265144	1906.316802462629	1933.8277870291336	2226.8348373145027	2621.26171315384	2621.773053244222	2836.051238054486	-0.189258653504003	0.08838526957954723	-2.1412918057988066	0.03225051351696412	0.7101563076435499	HEXIM P-TEFb complex subunit 1 [Source:HGNC Symbol;Acc:HGNC:24953]	protein_coding	17	45148475	45152099	48.3
USP43_normoxia_vs_Control_normoxia	ENSG00000188725	SMIM15	2431.430043453217	2308.451259664803	2333.6391108528474	2310.248173372671	2352.3169406144725	2532.976802373995	2184.4728587618797	2582.06293592336	2550.6577030202716	2717.040109780421	2647.961754513853	2670.924958894413	2209.778589067525	2366.215213877321	2623.2042980465553	2194.4171358429476	2402.417479506332	2462.333670330322	2316.6217877139156	0.17492277249402238	0.08150452961565359	2.1461724068453134	0.031859226166907686	0.7101563076435499	small integral membrane protein 15 [Source:HGNC Symbol;Acc:HGNC:33861]	protein_coding	5	61157704	61162468	36.56
[truncated: 29,913 more rows]
