# Supplementary material for: Deubiquitinating enzyme mutagenesis screens identify a USP43-dependent HIF-1 transcriptional response
Source: EMBO J. 2024 Jul 15;43(17):8. doi: 10.1038/s44318-024-00166-6 (PMC11377827; doi:10.1038/s44318-024-00166-6)
Supplement: Supplementary file 5 — Source data Fig. 1 [file 44318_2024_166_MOESM5_ESM.zip › Figure 1/F1 F, F2 F RNA seq data/deseq2/USP43_hypoxia_vs_Control_hypoxia.csv]

contrast_name	ensembl_gene_id	external_gene_name	baseMean	Control-normoxia-1	Control-normoxia-2	Control-normoxia-3	HIF1B-normoxia-1	HIF1B-normoxia-2	HIF1B-normoxia-3	USP43-normoxia-1	USP43-normoxia-2	USP43-normoxia-3	Control-hypoxia-1	Control-hypoxia-2	Control-hypoxia-3	HIF1B-hypoxia-1	HIF1B-hypoxia-2	HIF1B-hypoxia-3	USP43-hypoxia-1	USP43-hypoxia-2	USP43-hypoxia-3	log2FoldChange	lfcSE	stat	pvalue	padj	description	gene_biotype	chromosome_name	start_position	end_position	percentage_gene_gc_content
USP43_hypoxia_vs_Control_hypoxia	ENSG00000154914	USP43	1134.137417034419	1161.056580251614	1347.427331103105	1281.0499820170864	1120.4437790129468	1090.2025181525137	1206.147092559918	438.73638404057	500.6430032275018	514.9321863700118	1682.9959331905209	1878.2415229607402	1949.955799764565	1339.8477749562533	1401.8633260194883	1462.7221705377162	637.581610478199	687.8115234701851	712.8149885066078	-1.433217492004949	0.08586540796877458	-16.691442175714652	1.5127204433707754e-62	1.8266099353702115e-58	ubiquitin specific peptidase 43 [Source:HGNC Symbol;Acc:HGNC:20072]	protein_coding	17	9644698	9729687	45.05
USP43_hypoxia_vs_Control_hypoxia	ENSG00000135919	SERPINE2	3260.157589055509	2610.199865281693	2549.560859026552	2618.5646918621546	3462.452616482116	3611.180477237244	3516.621051823759	3280.085123372837	3521.4453954948112	3573.738279941135	2398.9237471511415	2414.63693792995	2177.1782275164255	4320.996489280487	4328.7856761931025	4333.652477705448	3108.7004204948216	3500.0000507235113	3356.114215481972	0.5092662808336005	0.05627976108302024	9.048835159096784	1.4450152963010507e-19	8.724279851417594e-16	serpin family E member 2 [Source:HGNC Symbol;Acc:HGNC:8951]	protein_coding	2	223975045	224039318	43.2
USP43_hypoxia_vs_Control_hypoxia	ENSG00000170421	KRT8	42706.236481458945	34479.800493319206	34499.125115585724	31570.015343232415	38477.63300348129	36230.53867120995	34898.979117692405	29412.123583359815	28436.085075221825	28025.683161922832	60597.28150404358	59116.060049662585	60158.97197569573	49779.9052537065	50934.810090986466	49044.837610210925	48686.90002674182	48468.36373593542	45895.142854252495	-0.330426565590424	0.04657728876743792	-7.094156279474654	1.3014299984045102e-12	5.2382557435781535e-9	keratin 8 [Source:HGNC Symbol;Acc:HGNC:6446]	protein_coding	12	52897187	52949954	50.58
USP43_hypoxia_vs_Control_hypoxia	ENSG00000104549	SQLE	4544.547772869623	4090.1961282487914	4276.386726846556	3855.415453184968	4822.107951715604	4844.002181927268	4346.108988825499	4785.18823431268	5072.859891669145	4484.938935372331	3432.3915510797688	3481.0491019550786	3305.0844377330654	5679.361447392856	5986.883866465529	5590.0559639703015	4388.451448076984	4635.535173948827	4725.842428927967	0.4273609252929629	0.062108264046075695	6.880902756771957	5.9474441741016616e-12	1.795384710056939e-8	squalene epoxidase [Source:HGNC Symbol;Acc:HGNC:11279]	protein_coding	8	124998497	125022283	37.59
USP43_hypoxia_vs_Control_hypoxia	ENSG00000143320	CRABP2	6750.285273828273	5394.03231856474	5561.251206492069	4934.686370441471	4771.68450600657	4503.701465840743	4530.032496501695	4643.003686688507	4199.121015729118	4251.3446854878575	11133.567256754197	10584.289385792621	11230.470531790586	6777.137965110044	6677.868013399429	6772.446348739229	8818.444127210176	8630.304362963067	8091.749185396795	-0.36711694000616396	0.055595996782644166	-6.603298101505929	4.0210980861954736e-11	9.710951878162068e-8	cellular retinoic acid binding protein 2 [Source:HGNC Symbol;Acc:HGNC:2339]	protein_coding	1	156699606	156705816	55.42
USP43_hypoxia_vs_Control_hypoxia	ENSG00000135480	KRT7	7039.208006442793	6916.04521550859	7035.7007251723535	6782.770723097679	7988.922661806036	7480.786025195535	7218.595439417798	6040.013327202955	6107.12631846106	6449.91683119069	6776.729924481667	6450.339632557126	6714.3717253152945	9246.847832192587	9558.125515219841	10093.77885552712	5615.6910866642365	5114.234127628819	5115.748149330878	-0.33162649266765104	0.05397842017245798	-6.143686525247002	8.062788951628145e-10	1.6037797277128943e-6	keratin 7 [Source:HGNC Symbol;Acc:HGNC:6445]	protein_coding	12	52232520	52252186	54.34
USP43_hypoxia_vs_Control_hypoxia	ENSG00000143153	ATP1B1	3923.945278357474	3289.1706697875784	3464.7422632876696	3122.7475393426685	2905.0955857372774	2691.569770426087	2758.611425028333	3671.1271555074	3522.5597236102212	3671.370401172776	4661.565918941986	4779.091169441084	4445.071197557203	2870.8916282476234	3246.493465641383	2702.9335928212026	5938.596142531144	6836.6037032077675	6052.773658145122	0.438916878994279	0.07170638291043319	6.121029414390071	9.297273783842866e-10	1.6037797277128943e-6	ATPase Na+/K+ transporting subunit beta 1 [Source:HGNC Symbol;Acc:HGNC:804]	protein_coding	1	169105697	169310992	37.7
USP43_hypoxia_vs_Control_hypoxia	ENSG00000064205	CCN5	3935.31411404099	2280.44776348263	2279.466653113281	2307.5220040191434	1689.3135087848461	1594.4921156394817	1874.6198864182334	2100.5902069767126	1909.118484319525	1712.5648474887182	7821.479393607648	8077.3178554574715	8846.34138690763	3265.0977065908232	3585.7688759104412	3758.7171000321746	6253.469936352418	5694.275530884067	5785.050796752575	-0.4804523020999603	0.08030574387711431	-5.982788763343746	2.193491605343057e-9	2.5450109744570204e-6	cellular communication network factor 5 [Source:HGNC Symbol;Acc:HGNC:12770]	protein_coding	20	44714844	44728509	51.46
USP43_hypoxia_vs_Control_hypoxia	ENSG00000110092	CCND1	5032.603398221923	5880.525722988668	5961.008125222149	6062.435680693099	6396.432967730904	6432.477742447507	6438.941556716672	5803.041473212476	6107.514254265722	5993.487445104316	3204.480156940484	3563.713618398051	3508.195498687174	3937.188735968869	4001.413981413181	4196.41692383701	3971.308402009044	4490.989002865444	4637.289879493856	0.35068079042657285	0.05865730692144263	5.978467284497489	2.252468362931767e-9	2.5450109744570204e-6	cyclin D1 [Source:HGNC Symbol;Acc:HGNC:1582]	protein_coding	11	69641156	69654474	58.63
USP43_hypoxia_vs_Control_hypoxia	ENSG00000168209	DDIT4	16760.898461043827	9370.58437132178	9078.924723097562	8918.120835386742	7326.234479387334	6561.7219235771	6859.95950421013	9320.95693893738	8839.405738186555	9036.871793232553	32420.374714938804	32379.488980401384	33067.46756297136	15556.41391477913	16624.449837753156	16374.376464552948	27814.99792615655	26917.46555790485	25228.35703199356	-0.29151844083650863	0.04862660176396336	-5.995040374228859	2.0343489324458814e-9	2.5450109744570204e-6	DNA damage inducible transcript 4 [Source:HGNC Symbol;Acc:HGNC:24944]	protein_coding	10	72273919	72276036	58.69
USP43_hypoxia_vs_Control_hypoxia	ENSG00000170296	GABARAP	2782.49154524081	2658.267428179946	2633.354687681125	2492.688530307975	2590.3748224847513	2468.5651115163273	2406.005561883918	2467.87311762782	2259.9407999114096	2238.210006910278	3378.9665316752626	3294.7620868277045	3649.2595000742836	3055.6884947898393	3159.507410677258	3369.5947609712994	2738.3411162343314	2716.192251878642	2507.2555947024093	-0.3729386998173877	0.062429451653793544	-5.973762221804265	2.3184364984701636e-9	2.5450109744570204e-6	GABA type A receptor-associated protein [Source:HGNC Symbol;Acc:HGNC:4067]	protein_coding	17	7240008	7242449	49.92
USP43_hypoxia_vs_Control_hypoxia	ENSG00000128965	CHAC1	167.22163853414528	55.71715844401401	71.78828924121703	79.91441784971076	101.7501922743382	100.41534409415833	110.62722074449555	98.31277285004774	82.00844827339066	95.49682818940104	167.5926698035108	149.55949992230762	242.57943762046972	456.5020209122325	412.55135570357504	558.8519960288943	80.4267523230658	57.38620866026302	88.50888067952289	-1.2898465621561888	0.21936328899341725	-5.87995634125861	4.103747081155925e-9	4.12939550041315e-6	ChaC glutathione specific gamma-glutamylcyclotransferase 1 [Source:HGNC Symbol;Acc:HGNC:28680]	protein_coding	15	40952962	40956512	57.9
USP43_hypoxia_vs_Control_hypoxia	ENSG00000164089	ETNPPL	318.4802313251726	336.57019177626296	375.06410689255904	316.1548718175421	324.7381609301022	355.9000128581366	312.6237465874953	293.16122834849403	333.50387116123	324.1851638835835	254.02878056013753	210.00650145033913	180.46154136681508	352.167623017454	362.34015329968645	345.0150880030544	349.0095744499147	373.94146046583893	333.77208698446117	0.7103067970269211	0.12370123365777688	5.742115709144873	9.350089346152466e-9	8.684794527291617e-6	ethanolamine-phosphate phospho-lyase [Source:HGNC Symbol;Acc:HGNC:14404]	protein_coding	4	108742048	108763054	39.72
USP43_hypoxia_vs_Control_hypoxia	ENSG00000176974	SHMT1	2342.0900678332378	2317.53334253805	2288.5675198613753	2191.6413155018968	2277.78867587725	2390.953754014731	2275.444391059387	2167.7860693503203	2176.050255541236	2078.6298109853296	2688.9598923283556	2533.3708347066345	2513.701121067811	2606.141643965466	2618.8761595858923	2636.5977446771085	2042.3557124380786	2193.631751530538	2159.5912259688203	-0.27408117376290825	0.0485827352832235	-5.641534429156636	1.6854132850345232e-8	1.4536689583422763e-5	serine hydroxymethyltransferase 1 [Source:HGNC Symbol;Acc:HGNC:10850]	protein_coding	17	18327860	18363563	49.9
USP43_hypoxia_vs_Control_hypoxia	ENSG00000167699	GLOD4	1884.250809419414	1934.3574683161899	1963.6526117597257	1805.2006112256563	2028.9577351975809	2022.5117674817575	1877.007016862683	1640.6406918752912	1656.423353346424	1615.0615168550219	2040.0867318039416	1997.0616787710912	2012.1818810494779	2101.9801699712775	2109.824517108052	2129.358263067487	1653.8812906761627	1704.7517132723815	1623.57555090925	-0.279338142227219	0.05052305926429692	-5.528923748776602	3.222013429589897e-8	2.4316132601436256e-5	glyoxalase domain containing 4 [Source:HGNC Symbol;Acc:HGNC:14111]	protein_coding	17	757097	782294	45.17
USP43_hypoxia_vs_Control_hypoxia	ENSG00000206503	HLA-A	3388.677930776641	3281.639600315007	3207.0605070166116	3161.9374433872804	2121.2845074914985	1988.9547740870423	2037.999197151023	2735.7660948115185	2729.5427339983053	2786.6316348921664	5024.652447377638	5436.358692327358	6032.954015077009	2397.2299958796843	2655.552381107457	2892.7159620226594	4131.927632608505	3984.2041791411434	4389.790955287631	-0.39848396245929024	0.0720317694303898	-5.532058501552956	3.1649430192729336e-8	2.4316132601436256e-5	major histocompatibility complex, class I, A [Source:HGNC Symbol;Acc:HGNC:4931]	protein_coding	6	29941260	29949572	51.88
USP43_hypoxia_vs_Control_hypoxia	ENSG00000138594	TMOD3	5418.687014085638	5281.4476652852545	5191.448418662287	5359.186517317599	5594.805957792417	5866.839757918679	5693.4753342820895	5316.970810684786	5194.805162203274	5140.869278116975	5209.540719501622	5243.456083153482	4953.856940393282	5118.0732834803775	5044.224909112284	4954.544962101394	5807.224933134044	6038.6549297350175	6526.940590666623	0.25299372371047024	0.04617798827224289	5.478664904563245	4.285470785086402e-8	3.004200712876933e-5	tropomodulin 3 [Source:HGNC Symbol;Acc:HGNC:11873]	protein_coding	15	51829628	51947295	41.02
USP43_hypoxia_vs_Control_hypoxia	ENSG00000162496	DHRS3	1226.7724298524197	1137.644422399856	1093.5772760107047	1140.374501053306	806.0460830144515	816.4178219834963	831.674261070265	951.4302263661314	867.2097143503152	948.4312939757449	1905.2618293165708	1770.3642865290744	1852.2659613122933	1145.3234082023137	1340.1398548772465	1329.903175471043	1501.3906322180692	1384.870879270542	1259.578109922132	-0.4150463442432374	0.07586477612189388	-5.47087021750874	4.4783116216799e-8	3.004200712876933e-5	dehydrogenase/reductase 3 [Source:HGNC Symbol;Acc:HGNC:17693]	protein_coding	1	12567910	12618210	51.33
USP43_hypoxia_vs_Control_hypoxia	ENSG00000119938	PPP1R3C	1236.6609385661018	533.7541398764719	621.9687476861008	542.7593887624137	682.1330641090192	742.4335846369167	680.0677153297127	584.9911917864613	517.529959608714	550.8531719276971	2420.244480613729	2399.3935365852935	2402.279925893318	1258.2453507982696	1301.3725281875693	1247.3096535255745	1943.5992858151023	1900.6865616122213	1930.2746074352483	-0.3228469517323971	0.059517530943681334	-5.424400955709875	5.814922205109315e-8	3.695536085615525e-5	protein phosphatase 1 regulatory subunit 3C [Source:HGNC Symbol;Acc:HGNC:9293]	protein_coding	10	91628442	91633071	40.5
USP43_hypoxia_vs_Control_hypoxia	ENSG00000052802	MSMO1	2645.1464094832945	2250.6950524652757	2322.50225232314	2019.577216953451	2668.1775234982856	2461.430673100021	2336.9056415343093	2760.1187473386294	2812.2569583898517	2594.281751308956	2138.869223061345	1916.4680586045322	1743.4465149311422	4115.511309452805	4026.892098554593	3623.0603690707035	2672.4237104400904	2573.6259697357723	2576.3922999363976	0.42987269318621374	0.08092941284612717	5.311699147052257	1.0860779739937289e-7	6.244948350463941e-5	methylsterol monooxygenase 1 [Source:HGNC Symbol;Acc:HGNC:10545]	protein_coding	4	165327667	165343164	37
USP43_hypoxia_vs_Control_hypoxia	ENSG00000215301	DDX3X	13870.351351476407	14702.8139183101	15395.363835261893	15285.583380931608	14963.729110024735	15371.495065669693	14996.670506273571	14528.43530846753	14606.691743076433	14885.558393540561	11534.330958526327	12498.43554693871	12199.188404062743	10952.477548620029	11996.010965013675	11623.933522240231	13561.261192287948	14911.340971403464	15653.003955926082	0.28439045791490336	0.05350538082627208	5.3151749136838715	1.065549220010781e-7	6.244948350463941e-5	DEAD-box helicase 3 X-linked [Source:HGNC Symbol;Acc:HGNC:2745]	protein_coding	X	41333348	41364472	42.68
USP43_hypoxia_vs_Control_hypoxia	ENSG00000197879	MYO1C	9823.186513245459	10613.69081632524	10363.919284193826	10587.476136046116	9960.309029937158	10210.711255600687	10009.6189663258	8881.8607221142	9251.30698544773	8996.670560440481	10968.435305999956	10730.35794269071	9754.082582948302	9880.836132724007	9858.136227937219	9751.101738452902	9231.53269904053	8901.747626567276	8865.563225626123	-0.22156221216937103	0.0424879494321043	-5.214707114153089	1.8410789495045901e-7	1.0105012870576331e-4	myosin IC [Source:HGNC Symbol;Acc:HGNC:7597]	protein_coding	17	1464186	1492686	60.08
USP43_hypoxia_vs_Control_hypoxia	ENSG00000004975	DVL2	1831.8059289508578	1837.9284670550842	1948.9116762666072	2044.2429995255234	1744.789707405043	1701.5584905375847	1956.4230870797353	1535.7961523100228	1776.4082905764044	1627.6598284313047	2130.9532252183512	1999.5451017808148	2103.336242976529	1880.7282999902868	1886.44919637461	2018.2390748216142	1689.7832651981298	1528.5662239496435	1561.1873916181523	-0.3831437594952391	0.0737640609326983	-5.194179315111409	2.0562487956086086e-7	1.0795306176945195e-4	dishevelled segment polarity protein 2 [Source:HGNC Symbol;Acc:HGNC:3086]	protein_coding	17	7225342	7234517	55.13
USP43_hypoxia_vs_Control_hypoxia	ENSG00000079215	SLC1A3	2570.8156667030403	2315.545589266639	2669.460152408482	2637.85488404197	2355.338252883981	2682.460017084984	2340.1877252187805	3171.358458906723	3119.0600920654674	2836.5912728518542	2126.928204044808	2198.7134695346344	1876.413478947891	2605.847394271521	2521.307990690868	2520.485137482502	2698.1360581614435	2969.5103911730503	2629.483431619129	0.41735524042706723	0.08146378271344933	5.123199862878006	3.0039364172839024e-7	1.5113555099459633e-4	solute carrier family 1 member 3 [Source:HGNC Symbol;Acc:HGNC:10941]	protein_coding	5	36596588	36688334	40.39
USP43_hypoxia_vs_Control_hypoxia	ENSG00000133028	SCO1	2326.0265461950585	2471.6179506955814	2559.31528039277	2457.571021046767	2695.8493810813043	2672.969642188128	2424.952533647558	2278.114054756974	2288.973999720773	2063.50806204842	2281.320134681972	2274.831905885678	2317.6902114031477	2439.812026090548	2476.093534824165	2511.047863977974	1859.5796349106988	1919.2734910655074	1875.9571030930833	-0.28080411619481493	0.054980346815018843	-5.107354399556249	3.2670065675546655e-7	1.5779641721289035e-4	synthesis of cytochrome C oxidase 1 [Source:HGNC Symbol;Acc:HGNC:10603]	protein_coding	17	10672474	10698375	41.24
USP43_hypoxia_vs_Control_hypoxia	ENSG00000166979	EVA1C	655.14668264625	612.3522857210003	635.0283784248447	636.1959481687118	763.2625143362877	714.1716078620926	687.8307188694881	751.895600836568	721.7618855090827	658.4845199065896	523.417193722195	483.9558125132145	472.4447437110514	705.3662620415273	694.484240308562	760.5579339583761	632.8493468700623	665.1678544029304	673.4134404699159	0.41282686320822704	0.08102414924286522	5.095108891187519	3.485408630557824e-7	1.6187042005379125e-4	eva-1 homolog C [Source:HGNC Symbol;Acc:HGNC:13239]	protein_coding	21	32412006	32515397	46.51
USP43_hypoxia_vs_Control_hypoxia	ENSG00000084710	EFR3B	813.6794274682322	787.3997805310844	759.4586378538811	866.6044627071481	793.8609488253356	890.0852279870899	975.675176722189	840.0732317875494	886.381598039665	927.0265268231428	556.619177096726	627.6689721855454	587.4828375695581	824.4812199135383	919.9309961866156	901.9402725383902	749.0638071010495	852.9702824230745	899.506538136598	0.49622157451890775	0.09773804682688345	5.077056383148625	3.8332714764960625e-7	1.714324188099628e-4	EFR3 homolog B [Source:HGNC Symbol;Acc:HGNC:29155]	protein_coding	2	25042076	25159135	48.39
USP43_hypoxia_vs_Control_hypoxia	ENSG00000100234	TIMP3	1833.3844614389602	1586.7492592460233	1584.010197394626	1584.4400476175824	2058.749360603498	2082.135710879647	1961.2499105848574	1667.2872738996878	1752.3811775410538	1713.0831123541961	1443.315157855309	1397.2180815779418	1424.0282742445554	2455.7826679950795	2342.173803309669	2611.446339554132	1615.158004334389	1899.368373069755	1822.3435538392814	0.32537265149003225	0.06449802795494679	5.044691470525453	4.542537502234408e-7	1.9589692978385886e-4	TIMP metallopeptidase inhibitor 3 [Source:HGNC Symbol;Acc:HGNC:11822]	protein_coding	22	32801705	32863041	47.17
USP43_hypoxia_vs_Control_hypoxia	ENSG00000123505	AMD1	8726.18723185478	8161.273022972951	9014.671772542864	8382.905356797311	8718.938891754862	8413.560502889863	7700.689586678408	9564.484112774473	8525.355138861074	8913.630957893609	8004.254729968044	8716.101757457207	8101.8049552992325	7525.881358457892	8439.178736468704	7493.139735493139	10050.074872527826	10852.445135319098	10492.979549229465	0.3386440771724812	0.06747605069726252	5.018729959342743	5.201420423839179e-7	2.1657638488916582e-4	adenosylmethionine decarboxylase 1 [Source:HGNC Symbol;Acc:HGNC:457]	protein_coding	6	110874770	110898879	41.39
USP43_hypoxia_vs_Control_hypoxia	ENSG00000131475	VPS25	1505.251821488519	1552.5129686751823	1506.3080305860612	1413.300068150955	1433.7295262527587	1489.5402742593606	1439.1877961509838	1443.9461709262457	1417.7517935105452	1372.4383721220656	1681.8243255560408	1657.6844354969046	1564.2479489928983	1777.164966481159	1667.9111277639938	1730.9637774403677	1424.8944042606797	1262.4599109903822	1258.6668891767576	-0.3167900095317081	0.06320400604380606	-5.012182444766936	5.381614146740661e-7	2.1660996940631158e-4	vacuolar protein sorting 25 homolog [Source:HGNC Symbol;Acc:HGNC:28122]	protein_coding	17	42773449	42779599	49.23
USP43_hypoxia_vs_Control_hypoxia	ENSG00000103342	GSPT1	10730.106972351312	11149.164552618455	10935.792363949537	10685.973944633279	11800.898776100135	12454.18705704051	11013.03935105002	11458.266867962247	11384.661470890513	11028.858897528078	9116.716207187113	9014.929238710016	9084.203166453803	10286.338050196502	11040.716955474547	10446.20333542364	10256.990280505579	11171.694548953075	10813.290437646581	0.24472497094218512	0.0494731268735087	4.946624286916209	7.551152143778483e-7	2.6253887425094544e-4	G1 to S phase transition 1 [Source:HGNC Symbol;Acc:HGNC:4621]	protein_coding	16	11868128	11916082	42.29
USP43_hypoxia_vs_Control_hypoxia	ENSG00000108518	PFN1	36175.84160446225	35225.279980086634	34100.23256468844	32862.51641948025	38138.245950793316	33411.029151406445	33454.386022045	32325.254252174487	31909.90192810446	31035.757263868796	40835.31382128099	42130.34711618324	42471.54658513556	39789.29078366941	38656.915074316385	42111.5363558554	35671.272541760794	34929.35977257288	32106.963296897957	-0.28841243008757006	0.058128946975464134	-4.961597364034603	6.991580870971993e-7	2.6253887425094544e-4	profilin 1 [Source:HGNC Symbol;Acc:HGNC:8881]	protein_coding	17	4945652	4949061	57.98
USP43_hypoxia_vs_Control_hypoxia	ENSG00000142871	CCN1	5516.576350155076	5873.946667718778	5764.501415864968	5623.811186317651	6322.395827097407	6338.780433451535	5809.052561646924	6219.58891672283	5953.710104268489	5643.394395340686	4028.371750642257	4073.157877445315	4293.223936004421	6215.552355846075	5964.347037505409	6398.660682827246	4980.545530506153	4980.510802758125	4814.8228208270975	0.2546361211063352	0.05147472179003311	4.94681879282424	7.54361393494995e-7	2.6253887425094544e-4	cellular communication network factor 1 [Source:HGNC Symbol;Acc:HGNC:2654]	protein_coding	1	85580761	85584589	48.34
USP43_hypoxia_vs_Control_hypoxia	ENSG00000165732	DDX21	18244.561321374713	20948.871529287717	20631.81171918383	20345.80649429635	19755.48102742446	21800.971094357094	19994.930461940636	21772.259000483657	21131.7186928514	20895.6418227544	14314.04034611364	14558.758828395114	13917.432676420538	16081.80567249272	16696.598570983173	15746.314928227779	16292.078627993595	16312.970607042116	17204.611684496635	0.2188020402236613	0.0441243944464643	4.958754515920478	7.094654747139886e-7	2.6253887425094544e-4	DExD-box helicase 21 [Source:HGNC Symbol;Acc:HGNC:2744]	protein_coding	10	68956135	68985068	41.17
USP43_hypoxia_vs_Control_hypoxia	ENSG00000167703	SLC43A2	928.5950404600414	1054.3041417089016	1253.23031750839	1098.4334811774663	1028.6604033739984	917.7699291364293	964.0226798937923	970.0281961361975	900.4768261775334	965.6059474701442	917.4530405614641	963.5088298696677	910.6897404599649	968.792310641438	870.2859435126126	851.7610743043258	734.6497831213176	716.0501955950352	628.9878876320662	-0.42734181039716485	0.08641692962748027	-4.945116798749023	7.60982244205639e-7	2.6253887425094544e-4	solute carrier family 43 member 2 [Source:HGNC Symbol;Acc:HGNC:23087]	protein_coding	17	1569268	1628886	54.63
USP43_hypoxia_vs_Control_hypoxia	ENSG00000164898	FMC1	302.93449835900725	240.2036435291962	268.57369730607167	240.54942496911298	248.34019008896033	225.5565010657578	255.76501276087419	259.6855941212598	217.89199779277865	235.08357555350224	477.3484861975965	416.52237041634385	406.29492138251186	382.39840451158585	351.4167634541904	337.84271433523315	318.98625274765106	286.19644315674293	284.16497707276073	-0.5497521447448321	0.11134192158576307	-4.937512635987479	7.912528120837019e-7	2.653993807197417e-4	formation of mitochondrial complex V assembly factor 1 homolog [Source:HGNC Symbol;Acc:HGNC:26946]	protein_coding	7	139339457	139346328	46.48
USP43_hypoxia_vs_Control_hypoxia	ENSG00000125734	GPR108	1227.9917404990128	1200.4768355857782	1027.8605317305394	1194.9736372703983	938.9188542072682	947.6201104798587	964.0889682600456	1104.0805138647963	1219.924393457118	1212.6098894661461	1575.3123442431777	1661.407448983819	1434.548223006349	1375.1314411247831	1295.5881782540355	1394.8980839731307	1279.7390080979133	1159.8075626678178	1116.8653043092581	-0.3970442814834517	0.08055320935874496	-4.9289691204630826	8.266463753372127e-7	2.697771616809958e-4	G protein-coupled receptor 108 [Source:HGNC Symbol;Acc:HGNC:17829]	protein_coding	19	6729914	6737580	60.34
USP43_hypoxia_vs_Control_hypoxia	ENSG00000006534	ALDH3B1	2626.5040558403552	2450.915048280077	2325.371868153399	2323.6465978370143	2210.182104940912	2086.0097003157675	2396.6087259461287	2282.760926669868	2341.4716435553005	2357.873923128425	3290.2951095627595	3312.0265260870074	3523.021488541962	2595.405317002194	2707.5857448669794	2827.3739768083847	2911.1397163183465	2628.588992801221	2706.795594310648	-0.2955225963498185	0.06013999846594882	-4.913910939275181	8.92773170528826e-7	2.836904219509361e-4	aldehyde dehydrogenase 3 family member B1 [Source:HGNC Symbol;Acc:HGNC:410]	protein_coding	11	68008578	68029282	58.4
USP43_hypoxia_vs_Control_hypoxia	ENSG00000115414	FN1	53.34533736414298	51.56304970312049	42.45818800041931	50.34420492411384	52.56139320227337	55.70725725294843	64.94280665260254	31.70224701212244	48.0916781379852	46.425194761096044	50.91002604866122	22.526969177465944	37.45967787369435	28.534798202549474	21.129271661429684	19.738464054167892	70.07875064669089	145.19516674601715	120.84692849721526	1.6321586256824576	0.33332253563702813	4.89663449416393	9.749193057260673e-7	2.943037654160566e-4	fibronectin 1 [Source:HGNC Symbol;Acc:HGNC:3778]	protein_coding	2	215360440	215436073	39.39
USP43_hypoxia_vs_Control_hypoxia	ENSG00000141480	ARRB2	987.8470055192737	1105.302349729367	1073.8443987023702	1138.2922033031793	1171.0843552664849	1116.381690418808	1169.58532090755	956.3943434648415	1005.0106475934798	1034.4039641538168	910.4322549425398	975.3654999413029	934.472306117269	911.1661522282781	1016.923028027021	1007.5750686582628	778.0480399707175	734.5553427640424	742.4091331575958	-0.32573646812468204	0.06651433073434747	-4.897237400247558	9.719339023415081e-7	2.943037654160566e-4	arrestin beta 2 [Source:HGNC Symbol;Acc:HGNC:712]	protein_coding	17	4710596	4721499	56.58
USP43_hypoxia_vs_Control_hypoxia	ENSG00000108479	GALK1	768.5210973146116	708.4699296107466	659.0900314340072	648.4044170733246	698.9028706474494	631.7368731354081	661.0643988267392	667.6163739462124	635.9284455787835	630.5479761543352	1053.1405908799147	929.5468270372754	970.0562346226905	916.5514646938886	891.0246580359862	901.8997573048974	821.0393801104376	736.7388303150495	671.6206922558621	-0.4056019143252125	0.08304888934692341	-4.883893300858914	1.0401137343134374e-6	3.0632617906914037e-4	galactokinase 1 [Source:HGNC Symbol;Acc:HGNC:4118]	protein_coding	17	75751594	75765236	60.16
USP43_hypoxia_vs_Control_hypoxia	ENSG00000112149	CD83	1747.3214044385222	1735.193193765815	1718.152477686152	1783.2832696756711	1968.6989431178529	1992.1170130571713	1913.7808607896147	2129.826918169645	2309.220170325948	2205.1182980593157	1275.5982704908688	1321.6426059316832	1168.7204210646228	1635.0028189305012	1786.6183051842618	1767.3053919062204	1630.6556629081044	1667.339605157991	1443.5110536719592	0.32824077730841	0.06810619656399837	4.819543505119495	1.4388707474285118e-6	4.1367533988569713e-4	CD83 molecule [Source:HGNC Symbol;Acc:HGNC:1703]	protein_coding	6	14117256	14136918	45.18
USP43_hypoxia_vs_Control_hypoxia	ENSG00000163960	UBXN7	1855.2669452060738	1860.5502743949228	1958.3926682738406	1892.738994639949	1851.3380912244133	2056.1110820252	1811.5806622473426	2191.6093197938444	1890.9664999061986	2005.3647210364954	1726.8942554932312	1506.8715529675069	1573.0431948631044	1428.2719237437386	1725.143783040377	1372.7453668161081	2007.288595664477	2349.37945228451	2186.5145752940703	0.4461151677200709	0.09305419436320986	4.794143571635156	1.6337124613273777e-6	4.5876925512856014e-4	UBX domain protein 7 [Source:HGNC Symbol;Acc:HGNC:29119]	protein_coding	3	196347662	196432430	42.27
USP43_hypoxia_vs_Control_hypoxia	ENSG00000214717	ZBED1	6047.099828400165	5684.692478380611	5554.721413090936	6039.237252402888	5806.461659703122	5754.931424199741	5901.150652449134	6489.426701896681	6587.763737407909	6239.960761216895	5864.856687778486	5606.857372470082	5822.260342067515	5752.1044101339485	5699.324749911251	5947.4754631347305	6776.28885571022	6938.547100265657	6381.735848983166	0.21738594702622535	0.04542044640335657	4.7860812528289145	1.7006922818291905e-6	4.6672407507016993e-4	zinc finger BED-type containing 1 [Source:HGNC Symbol;Acc:HGNC:447]	protein_coding	X	2486414	2500976	49.62
USP43_hypoxia_vs_Control_hypoxia	ENSG00000113161	HMGCR	3082.599435605217	2716.7690512533604	2946.821806530508	2731.052525086923	3141.29822077768	3254.6119774299777	2783.765715053855	3346.7932461372766	3134.374111086541	3189.510170579069	2596.310375115163	2288.5220204200623	1960.3014132432631	4476.83124014774	3954.5976722269293	3523.29219395342	3140.027675813067	3101.9901271174326	3199.920298921638	0.46240132478474527	0.09714440757383036	4.759937667367186	1.936527569279644e-6	5.196348977567044e-4	3-hydroxy-3-methylglutaryl-CoA reductase [Source:HGNC Symbol;Acc:HGNC:5006]	protein_coding	5	75336329	75364001	38.36
USP43_hypoxia_vs_Control_hypoxia	ENSG00000185262	UBALD2	1136.4613069715272	877.4696970474158	1011.193105980912	945.0181075576965	1032.6879758070081	922.2448983785483	902.8935459634105	1089.7924650092123	989.1300440530679	961.9139268020226	1432.6376422607834	1480.436145151559	1667.5867058946221	1331.7038501787376	1158.6824096182077	1271.9924600871286	1153.2560963078859	1205.4209512588332	1022.2434981304366	-0.4353100116702912	0.09165599322689727	-4.749389498105898	2.040316444983147e-6	5.355830668080761e-4	UBA like domain containing 2 [Source:HGNC Symbol;Acc:HGNC:28438]	protein_coding	17	76265348	76271298	58.09
USP43_hypoxia_vs_Control_hypoxia	ENSG00000146376	ARHGAP18	2145.2968596091714	2373.0052047197105	2262.2876764852767	2338.5852978782727	1972.289564733655	2047.6103473774792	2126.9633447948004	2251.988494447998	2139.680979783789	2352.047208912719	2020.5951789960477	2004.8852054535248	1993.621543308308	1775.4616782608834	1845.6732353141263	1600.4480083336698	2309.2403545440156	2703.51422797728	2497.445921643531	0.31992121623227765	0.06751166462364436	4.738754673221801	2.150356513182233e-6	5.524586148228822e-4	Rho GTPase activating protein 18 [Source:HGNC Symbol;Acc:HGNC:21035]	protein_coding	6	129576132	129710177	38.51
USP43_hypoxia_vs_Control_hypoxia	ENSG00000128585	MKLN1	1507.7143155025417	1517.65368654959	1533.776038424383	1478.8013657718354	1638.9538227009443	1787.4261142943858	1626.6642595553776	1595.3189821530389	1540.7578991016194	1570.4381253197398	1309.3740924948054	1309.893292715294	1226.7593219289997	1436.0255031144966	1516.8140543825398	1366.908999853262	1499.2107146312453	1626.2039727362567	1557.8774333179365	0.2819445400847549	0.05988687924978278	4.707951785378389	2.502182634040376e-6	6.294553188757821e-4	muskelin 1 [Source:HGNC Symbol;Acc:HGNC:7109]	protein_coding	7	131110096	131496632	39.28
USP43_hypoxia_vs_Control_hypoxia	ENSG00000291159		127.1043144472849	144.95952848260313	125.57077668263645	127.58410153492245	98.41152171518698	95.08677480082723	174.49282992002472	149.92723583559143	123.76292759136267	155.69462234177388	120.63914312880146	118.26123878603893	165.65929292697788	194.86916421491887	117.86193669731044	200.97663498009697	60.36896825297981	58.271207527626004	55.479754631449005	-1.2020572568552932	0.2558272565360812	-4.698706748965032	2.6181406423858394e-6	6.451846583022247e-4	novel transcript	lncRNA	15	84631451	84647478	47.82
USP43_hypoxia_vs_Control_hypoxia	ENSG00000120694	HSPH1	7484.555778426904	8175.333837855348	8291.27367903908	8839.017788726389	8472.419637412857	9215.933316938339	8426.011873968304	8525.742658083691	8210.48623439546	8697.104937368626	5823.8910797581975	5761.395146943582	5290.096600406809	6989.330583046965	7137.008934674102	6933.604126694218	6546.5171180397965	6613.368407684216	6773.468050648294	0.23899193915902378	0.05106057609151172	4.680557045237758	2.8609648825354045e-6	6.909230191323002e-4	heat shock protein family H (Hsp110) member 1 [Source:HGNC Symbol;Acc:HGNC:16969]	protein_coding	13	31134973	31162388	36.81
USP43_hypoxia_vs_Control_hypoxia	ENSG00000104131	EIF3J	7361.145612286658	7516.035753979813	7916.190246897641	8059.207981392928	7696.0834806915545	8240.245454539781	8090.658301465047	7798.421891141002	7654.613293961505	7784.7089098003	5672.39125257777	5852.931383038828	5916.388496817743	8134.504769559284	7945.827464907039	7664.570320344988	7320.378851802791	6809.2362478311	6428.226920410745	0.23691003965824964	0.05074001300623337	4.669096943848742	3.025266055507179e-6	7.02501685004792e-4	eukaryotic translation initiation factor 3 subunit J [Source:HGNC Symbol;Acc:HGNC:3270]	protein_coding	15	44537125	44563029	42.02
USP43_hypoxia_vs_Control_hypoxia	ENSG00000163584	RPL22L1	2599.4872121169874	2304.7142519960407	2317.8393237225073	2039.3506887819321	2222.6286530557095	2096.3711182841544	2005.034095644833	2091.7426645353753	2063.6698139340438	1982.9044640366797	3454.0797830528218	3469.065682557078	3180.7298651339174	3095.8514351134622	3084.6976858886414	3302.428063563954	2881.6239958326883	2490.4394570702775	2707.5987759016566	-0.32439132117739433	0.06942492714278413	-4.672548240637381	2.9748561479709873e-6	7.02501685004792e-4	ribosomal protein L22 like 1 [Source:HGNC Symbol;Acc:HGNC:27610]	protein_coding	3	170864875	170870208	39.31
USP43_hypoxia_vs_Control_hypoxia	ENSG00000101187	SLCO4A1	2917.790832273303	2313.87755291196	2224.073760372559	2423.90605861349	2853.2405623941645	2710.2350975015092	2632.282220813499	2721.342888304769	2610.949587948127	2745.9692602183195	3274.0012351974997	3219.3361380152214	3244.705268310634	2468.958681733763	2487.2736990588232	2743.2024746813568	3904.595533834799	4250.828988060037	3691.4559729489188	0.283335008504633	0.06128176727862757	4.623479724669233	3.773556416650388e-6	8.597300703972347e-4	solute carrier organic anion transporter family member 4A1 [Source:HGNC Symbol;Acc:HGNC:10953]	protein_coding	20	62642503	62685785	58.19
USP43_hypoxia_vs_Control_hypoxia	ENSG00000141510	TP53	3540.1487434729124	3716.92581314672	3927.0130435808474	3829.1521345015544	3336.4468743812636	3208.1918152025046	3142.4113928964152	3207.7776565467075	3361.2608325805722	3194.737293109898	3958.9751699922253	4249.242963024304	4380.519155651322	3015.712544975236	3169.8001080252548	3390.271898539435	3556.952307933322	3474.7410997312077	3602.545278693636	-0.2427820301166995	0.05277311782736775	-4.600486765077854	4.215048024629007e-6	9.290134755130349e-4	tumor protein p53 [Source:HGNC Symbol;Acc:HGNC:11998]	protein_coding	17	7661779	7687538	48.85
USP43_hypoxia_vs_Control_hypoxia	ENSG00000161955	TNFSF13	726.8090362948424	759.9291818335367	778.173651264208	828.5777884032085	745.2027633866799	808.4331151452976	774.9893608055779	695.4879136059672	662.9157509923801	741.4342576616257	793.5421420983533	723.6203382014049	788.4782292589014	660.8403906610429	784.4610907269615	799.4165826258541	625.7717864555696	565.9347823068811	545.3535278737133	-0.40694360513320077	0.08847227599161377	-4.599673746064527	4.231531358444466e-6	9.290134755130349e-4	TNF superfamily member 13 [Source:HGNC Symbol;Acc:HGNC:11928]	protein_coding	17	7558292	7561608	57.4
USP43_hypoxia_vs_Control_hypoxia	ENSG00000205544	TMEM256	645.3211007652513	531.5176297836335	520.2104021777602	523.4861936095185	499.6797981434688	454.4383364097699	484.54351963014375	520.6629656480584	500.2358184701846	485.41206975607656	926.5300727849608	848.3671388129205	939.8470683848412	892.1527429883658	759.312442118133	806.7228856597508	754.5193836201119	636.844862179128	531.2964835976985	-0.49748126763562095	0.10825669176419794	-4.595385832768864	4.3194924656587485e-6	9.313905629076677e-4	transmembrane protein 256 [Source:HGNC Symbol;Acc:HGNC:28618]	protein_coding	17	7402975	7404097	57.35
USP43_hypoxia_vs_Control_hypoxia	ENSG00000179119	SPTY2D1	1110.1952768313927	1092.2547554986259	1242.5216571890933	1081.4993383897734	1066.416679782725	1225.1623605320115	1237.1753271688729	1203.256989959453	1090.3161455295494	1335.7465072355187	993.0141507546494	988.4991250477459	761.8130242639508	903.5044283254078	909.4464329032256	966.4987713764365	1225.639378239912	1256.1954779746716	1404.5544327934463	0.4985980902022226	0.10877676753440133	4.5836818054419375	4.568592953305989e-6	9.678203493187687e-4	SPT2 chromatin protein domain containing 1 [Source:HGNC Symbol;Acc:HGNC:26818]	protein_coding	11	18606403	18634791	41.92
USP43_hypoxia_vs_Control_hypoxia	ENSG00000159086	PAXBP1	980.6600354485137	1107.1281879638277	1157.7950534762108	1130.0253794932985	1038.9898285257477	1136.4451064469843	1164.3014961084777	1049.9820586653195	1046.5889801143067	1059.3276765097776	803.4693768459051	794.5544195923472	750.8478616415352	798.995549169434	802.0630385412923	857.1581969307223	899.8757107762701	999.9185816447775	1054.4141356270122	0.32921043332422956	0.07193702664562852	4.576369759428124	4.7311402069139365e-6	9.849744482497548e-4	PAX3 and PAX7 binding protein 1 [Source:HGNC Symbol;Acc:HGNC:13579]	protein_coding	21	32733899	32771792	38.11
USP43_hypoxia_vs_Control_hypoxia	ENSG00000133466	C1QTNF6	3582.887676279451	2741.653976529729	2900.9046143321057	3026.122298565869	2901.258411169813	2871.8823319656876	3002.1151438709153	2627.3603056458296	2757.4917498047066	2761.93215785615	4880.832834140569	4920.944901665051	4594.064370993436	4114.2410087032285	4007.6195178805874	4066.3395776738544	4180.080680490081	4223.501320912301	3913.632970830209	-0.22621280693997456	0.04970155379188972	-4.551423238942841	5.3284238046100645e-6	0.0010905206345875682	C1q and TNF related 6 [Source:HGNC Symbol;Acc:HGNC:14343]	protein_coding	22	37180166	37199385	50.65
USP43_hypoxia_vs_Control_hypoxia	ENSG00000119812	FAM98A	2397.5994693319226	2672.222815588622	2736.5506608698397	2670.175187310368	2911.0135465446515	2954.7812296877923	2866.2736031474888	2759.1766743054723	2709.696591500652	2699.3331198113806	1856.2746243283516	1861.8443277346971	1759.6459141765267	2095.5071353803605	2127.13559885561	2199.51865635381	2117.0945764534667	2061.122667985708	2099.423517939806	0.19276436425812607	0.04271974825950806	4.51230103434008	6.412808236703505e-6	0.0012822843958607865	family with sequence similarity 98 member A [Source:HGNC Symbol;Acc:HGNC:24520]	protein_coding	2	33532744	33599347	39.91
USP43_hypoxia_vs_Control_hypoxia	ENSG00000135069	PSAT1	6024.349094899552	5179.652632655897	5088.99201481437	4990.171431688681	5607.924345364311	5538.424063139508	4922.689125715692	5995.155485712154	5565.093724779639	5781.827277330397	6195.232149524661	6144.404632672962	5853.209898022434	8679.293002617187	8687.269831903686	8842.5020080407	5371.373207242324	4916.6377430550065	5078.431133912333	-0.24453483969695966	0.05421862950104285	-4.51016268665102	6.477792807247037e-6	0.0012822843958607865	phosphoserine aminotransferase 1 [Source:HGNC Symbol;Acc:HGNC:19129]	protein_coding	9	78297125	78330093	45.6
USP43_hypoxia_vs_Control_hypoxia	ENSG00000151012	SLC7A11	622.5708394787207	591.1681080655095	707.5338658787321	710.0386771342428	502.14848059971354	661.3390014799598	602.4179131022265	863.5948346272104	721.378602214898	755.0933970196509	437.31629367162486	487.24910922838563	557.8259264769546	837.4574304995703	887.0502585583329	899.9858152855315	362.1199131356861	283.3646090644886	339.1928745742536	-0.5882992819892395	0.13105342476787823	-4.489003496331629	7.155712305036767e-6	0.0013500816575518588	solute carrier family 7 member 11 [Source:HGNC Symbol;Acc:HGNC:11059]	protein_coding	4	138164097	138242349	35.52
USP43_hypoxia_vs_Control_hypoxia	ENSG00000179295	PTPN11	5716.725816332619	6046.971589120547	6304.065170860528	5917.565137638402	5907.645160787132	6150.758640643033	6319.737257081115	6029.397036273994	5769.072683990803	6249.311650947741	5138.335242520571	5139.569965747967	5031.682096366051	4856.420039229482	5176.407638477508	4909.745066272236	5617.5887993762235	6071.020394941249	6265.771123712545	0.22981012601637568	0.05115877892879564	4.492095605648299	7.052574842095295e-6	0.0013500816575518588	protein tyrosine phosphatase non-receptor type 11 [Source:HGNC Symbol;Acc:HGNC:9644]	protein_coding	12	112418351	112509918	43.16
USP43_hypoxia_vs_Control_hypoxia	ENSG00000184640	SEPTIN9	9658.725181426478	9658.613527999665	10081.835229901664	10170.003160296068	9700.748248999273	10471.638299946322	10421.249355804739	9345.068339646794	9649.17710800021	9435.26607327014	9970.678044656277	10298.176353895238	10156.041344590723	8898.791451856427	9384.239914287755	9624.744564989574	8946.603900604905	9066.376293848876	8577.802053081947	-0.19441692064689348	0.04325266797939911	-4.494911637346687	6.95988426266774e-6	0.0013500816575518588	septin 9 [Source:HGNC Symbol;Acc:HGNC:7323]	protein_coding	17	77280569	77500596	54.75
USP43_hypoxia_vs_Control_hypoxia	ENSG00000166123	GPT2	2275.789941134561	2053.776209259081	2094.761138086749	2071.5646531497864	1936.5406364776504	1882.426190206172	2229.679534240343	1712.5536752319442	2030.3887316842279	1990.5257647568214	3053.2094974852853	2701.2682872532673	3083.90071823124	2474.4651765545427	2732.2529209688832	2301.570603293204	2138.1616609675507	2438.7787863082017	2038.3947562671506	-0.4168892139527503	0.09383761334325397	-4.4426664223416195	8.885086086441534e-6	0.0016505756075966388	glutamic--pyruvic transaminase 2 [Source:HGNC Symbol;Acc:HGNC:18062]	protein_coding	16	46884362	46931289	51.98
USP43_hypoxia_vs_Control_hypoxia	ENSG00000103175	WFDC1	3259.092534036256	3206.6091706937436	3213.3799928599956	3027.978848844258	2985.4688199732636	2977.874591340346	2784.314989496832	3588.4194166092225	3600.2026821120926	3707.7827165761037	3097.6314836718316	3200.8864795641857	3171.547423784399	3193.4269608876684	2807.5906617722017	2988.6821863593696	3602.829086426825	3807.816209464802	3701.2238922154634	0.23082638477789907	0.05203132690357639	4.436296333661888	9.151984143160207e-6	0.0016743970989190834	WAP four-disulfide core domain 1 [Source:HGNC Symbol;Acc:HGNC:15466]	protein_coding	16	84294846	84329844	49.84
USP43_hypoxia_vs_Control_hypoxia	ENSG00000136813	ECPAS	5600.155472033079	5873.535197316278	6361.874705622998	6099.96349510058	5530.361955889823	5877.134376514185	5787.616369059075	6136.835004664987	6337.855560240845	6268.405961889372	4822.360815969758	5119.564542323492	4758.213651844623	4801.565756676728	5013.762547824004	4987.738135799254	5384.2217186473135	5815.831544359047	5825.957156853062	0.21104687276820858	0.04833588184814259	4.366256799270923	1.2639387204068834e-5	0.0022779194102855397	Ecm29 proteasome adaptor and scaffold [Source:HGNC Symbol;Acc:HGNC:29020]	protein_coding	9	111360685	111484745	39.33
USP43_hypoxia_vs_Control_hypoxia	ENSG00000088247	KHSRP	13758.34184983862	14382.9619616479	15336.227905111657	15637.29156616003	15036.994362547757	14302.493141906943	15457.396550779162	15244.364460570921	15206.380908981158	15727.733112199268	12019.000632906014	11415.81302912751	11735.007520937255	11369.659964497625	11942.147181454522	11532.239923656767	12861.03340671949	14791.250229045787	13652.157438845403	0.232249834680942	0.053581593488181825	4.33450779570727	1.4608661174728541e-5	0.0025941115247771636	KH-type splicing regulatory protein [Source:HGNC Symbol;Acc:HGNC:6316]	protein_coding	19	6413102	6424811	58.57
USP43_hypoxia_vs_Control_hypoxia	ENSG00000129235	TXNDC17	1428.4403009080704	1230.1300417496604	1135.7970416650578	1113.2288017684718	1263.479537733256	1172.7706860038388	1121.490704474994	1066.9465164334538	1010.3516432716756	991.4043683151552	2052.253770865626	1916.9769517427899	2057.8813486052413	1791.6341236620847	1656.0407596788773	1504.0066989781972	1723.635119627034	1545.4172541848009	1358.4800475850516	-0.38110389334210154	0.08815648008662912	-4.323038907265813	1.5389458080366395e-5	0.002654681518863203	thioredoxin domain containing 17 [Source:HGNC Symbol;Acc:HGNC:28218]	protein_coding	17	6640985	6644541	41.89
USP43_hypoxia_vs_Control_hypoxia	ENSG00000131094	C1QL1	1012.7920691487673	510.24751487817076	491.12512966261926	469.20316105545527	569.9253017441941	407.9511995408487	468.7137362073051	468.323344628459	489.47929341243514	457.92303070259896	2047.7089408031238	2419.1673410863355	2312.2524561767927	708.7901352030253	666.5423827172792	861.3978157381821	1520.5451236542706	1667.7880398148452	1693.17329765187	-0.473731326278197	0.10956109770435592	-4.323900875441506	1.5329419529270053e-5	0.002654681518863203	complement C1q like 1 [Source:HGNC Symbol;Acc:HGNC:24182]	protein_coding	17	44959693	44968303	57.24
USP43_hypoxia_vs_Control_hypoxia	ENSG00000110104	CCDC86	5532.264254538612	6381.976391145719	6278.68339619352	6647.232720017095	6713.496260065432	6727.596296186359	6760.779622984153	6257.241144861122	6416.921681633659	6379.50209504826	3740.1323975555883	3938.065154960979	4183.982278042827	4783.930086805198	5083.361166175603	5124.932356563199	4302.585280876393	5086.882161865897	4773.456090714008	0.25739364400477693	0.059649623093727844	4.315092546357461	1.5953605361396978e-5	0.0026755525658176183	coiled-coil domain containing 86 [Source:HGNC Symbol;Acc:HGNC:28359]	protein_coding	11	60842113	60851081	54.7
USP43_hypoxia_vs_Control_hypoxia	ENSG00000111641	NOP2	3075.1742050659486	4114.065080800354	3630.699622189329	4010.6539195846726	3483.2311099302515	3363.79914224838	4071.318442114509	3475.432681392441	3421.5407208080323	3551.289402985133	2044.9894603661205	2202.7347109750126	2045.0052454192796	2531.793731377926	2621.03868457307	2823.1179136290198	2461.5772402251628	2714.048256027036	2786.800326541343	0.3386505382859494	0.07843975724225265	4.317332819377093	1.5792594041516915e-5	0.0026755525658176183	NOP2 nucleolar protein [Source:HGNC Symbol;Acc:HGNC:7867]	protein_coding	12	6556863	6568691	49.45
USP43_hypoxia_vs_Control_hypoxia	ENSG00000159921	GNE	2093.230260947492	1906.216753353093	2135.345138360678	2221.069364567514	2097.413720461142	1994.1463703559139	1920.4265913402107	2253.6278009734424	2208.3703812674926	2175.8679389209906	1995.6871035960544	1893.3361304242942	1967.6925057159428	1774.6243237711615	2069.3250580425884	1890.5268812931727	2285.946906722831	2444.9563943784283	2443.5653335099014	0.294060166600106	0.06854594375842642	4.289971812722425	1.786957970483856e-5	0.0029558243141907616	glucosamine (UDP-N-acetyl)-2-epimerase/N-acetylmannosamine kinase [Source:HGNC Symbol;Acc:HGNC:23657]	protein_coding	9	36214441	36277042	43.82
USP43_hypoxia_vs_Control_hypoxia	ENSG00000059691	GATB	1310.6083961954457	1258.8850166246204	1270.9287954634883	1219.2968166081487	1135.342247818842	1094.6224560163914	1095.4676925712715	1202.7499784314962	1231.171600150848	1076.809299893666	1730.3438819926248	1516.2867436288238	1683.4795003580111	1369.5344088266977	1387.434715297379	1411.1113530866241	1162.098128550865	1400.0963173184691	1345.2921788797548	-0.333134360802997	0.0780279283054383	-4.269424653938667	1.9597783660745046e-5	0.0031978815905877897	glutamyl-tRNA amidotransferase subunit B [Source:HGNC Symbol;Acc:HGNC:8849]	protein_coding	4	151670504	151761007	43.81
USP43_hypoxia_vs_Control_hypoxia	ENSG00000110619	CARS1	2030.0566787361545	1774.235780641317	1706.433894264527	1629.214861928949	1849.9456403435884	1901.0731079918367	1900.8600194872686	1794.2413307071129	1858.4909734720602	1886.2649354000914	2239.45838028036	2060.0097626441775	2311.5567401830103	2492.665359658358	2853.4995361832607	2839.8939783250953	1834.354289567221	1732.5796590456052	1876.2419671269404	-0.27819780519103304	0.06527044199601545	-4.262232592327414	2.0239462040489084e-5	0.0032585533885187423	cysteinyl-tRNA synthetase 1 [Source:HGNC Symbol;Acc:HGNC:1493]	protein_coding	11	3000922	3057613	52.02
USP43_hypoxia_vs_Control_hypoxia	ENSG00000163435	ELF3	1345.132025934639	764.8362423787706	912.7731260056444	754.1552954945204	600.3745329051098	555.3203241284144	695.7620143387823	705.5215337297273	710.8881192040934	757.1035285146177	2542.2947208671903	2558.4594137920963	2796.187241914513	1199.9182401880994	1241.9116743722977	1245.570431393251	1971.9450288359935	2160.86295956244	2038.4920391979372	-0.3541598299401623	0.08342123924922078	-4.245439568238858	2.1816530400933856e-5	0.0034662447972536353	E74 like ETS transcription factor 3 [Source:HGNC Symbol;Acc:HGNC:3318]	protein_coding	1	202007945	202017183	54.8
USP43_hypoxia_vs_Control_hypoxia	ENSG00000145220	LYAR	1892.5509918659916	2113.544859246847	2024.2786097962303	2023.0869942338682	2231.6126030434534	2234.2446287916346	2213.1920843642424	2128.991765623849	2215.796558083933	2207.940992167278	1343.6383286728462	1424.48886601682	1479.0923297430145	1706.0641110640245	1715.9795741547991	1955.6553888796057	1630.7372480133856	1692.3516245188023	1725.2212871732133	0.2514710098306281	0.059446382552154585	4.230215515805406	2.334675287491857e-5	0.003661195337203139	Ly1 antibody reactive [Source:HGNC Symbol;Acc:HGNC:26021]	protein_coding	4	4267701	4290154	44
USP43_hypoxia_vs_Control_hypoxia	ENSG00000161970	RPL26	19891.592698120887	19921.91187388878	18989.64878747346	16950.740267691424	19143.391254730734	17612.457180682308	16353.024060648966	17282.36133939021	16821.918755752704	16581.769788677906	24076.069683059777	24551.92602870463	24629.991821268817	22736.653133070195	21009.73939924566	21530.596451622794	21270.752976361007	20061.16624496181	18524.549518944757	-0.29150736336960376	0.06923843974639689	-4.21019544110645	2.551498685317563e-5	0.0038999172943303254	ribosomal protein L26 [Source:HGNC Symbol;Acc:HGNC:10327]	protein_coding	17	8377516	8383213	43.8
USP43_hypoxia_vs_Control_hypoxia	ENSG00000170043	TRAPPC1	1306.9641715890116	1296.0666932686015	1278.0193463384119	1292.617175573057	1433.209596218903	1325.3796993636226	1320.862595446472	1096.2972929432358	1174.5202417758483	1117.148535252772	1349.215814482705	1482.9996678170412	1471.6056649276238	1386.6005508503476	1463.5916184857683	1467.407685237358	1120.9388304385488	1255.5104666297864	1193.3636135521058	-0.2683652781682814	0.06373367857893633	-4.210729462852232	2.5454742812597484e-5	0.0038999172943303254	trafficking protein particle complex subunit 1 [Source:HGNC Symbol;Acc:HGNC:19894]	protein_coding	17	7930345	7932123	57.62
USP43_hypoxia_vs_Control_hypoxia	ENSG00000114023	FAM162A	2410.382374673245	1226.3336843355492	1323.1370281631714	1282.491451342771	1397.8789436531945	1301.552997340437	1256.2516005304997	1284.9452116921823	1321.1453045118988	1230.3496462344394	4464.308689463459	4713.7232686029665	5021.535748337658	1829.108131449161	1840.3760696423342	1863.0154678010633	3849.171805062516	4070.2445508183773	4111.313145136732	-0.23779071433868207	0.0566170630666513	-4.1999832110462485	2.669347728647102e-5	0.003907060714501972	family with sequence similarity 162 member A [Source:HGNC Symbol;Acc:HGNC:17865]	protein_coding	3	122384161	122412334	38.81
USP43_hypoxia_vs_Control_hypoxia	ENSG00000117305	HMGCL	425.04256124584873	361.49808362438375	315.61683194775117	301.91278674939065	319.15466950855756	290.775734893027	291.3562020743267	340.2544637452522	312.959124882181	297.7275049284344	649.4265689326495	643.2989120835709	641.4319739275927	483.50951332462034	465.2414162463847	454.3795663291884	519.3439002997155	506.03965066428503	456.839198263966	-0.3844306514946264	0.09156143713641199	-4.198608754053148	2.6855986691814797e-5	0.003907060714501972	3-hydroxy-3-methylglutaryl-CoA lyase [Source:HGNC Symbol;Acc:HGNC:5005]	protein_coding	1	23801885	23838620	46.84
USP43_hypoxia_vs_Control_hypoxia	ENSG00000179399	GPC5	410.87415491654775	380.05700279061733	327.43427137339125	418.6181570393363	385.74950527497407	381.186150781065	393.3556937935204	339.940958635169	322.29937926555516	325.5311172369472	602.1703424065363	600.3106625328479	472.77560015045333	419.84155273449426	372.6054139952434	516.9659018052878	417.2794484474079	335.03316077815464	384.5804694568585	-0.567599205669314	0.1351264237926674	-4.200504903024856	2.6632040033311462e-5	0.003907060714501972	glypican 5 [Source:HGNC Symbol;Acc:HGNC:4453]	protein_coding	13	91398621	92873682	35.84
USP43_hypoxia_vs_Control_hypoxia	ENSG00000213977	TAX1BP3	1964.4556228665747	2091.306829176534	2019.5204696420144	2078.0787169284645	2042.430991188307	1911.9130239521728	1790.6014068063823	1800.20965645475	1756.1881323457137	1686.4042369848628	2173.8031923472618	2211.702732041754	2199.469238258719	2032.9409982738707	1946.2960461833613	2013.593697591995	1954.4937084577311	1853.3775599872524	1797.8705749771952	-0.232915116754297	0.05539157618794099	-4.204883355621206	2.6121683831790882e-5	0.003907060714501972	Tax1 binding protein 3 [Source:HGNC Symbol;Acc:HGNC:30684]	protein_coding	17	3662895	3668679	57.29
USP43_hypoxia_vs_Control_hypoxia	ENSG00000183048	SLC25A10	4501.983625488645	4337.1920921481	4214.123939455052	4325.44236509878	4405.482400735886	4200.97423186824	4033.8279857877515	4254.1175095442395	4350.98062651771	3964.6281979899436	5353.070768296409	5074.442905907399	5048.544492484055	5010.970931425189	4876.220878879546	4681.5291031354045	4659.642526008972	4328.832394885465	3915.6819086274627	-0.26257586719323556	0.06262828337638027	-4.192608403701894	2.7576523354049132e-5	0.003964125232144563	solute carrier family 25 member 10 [Source:HGNC Symbol;Acc:HGNC:10980]	protein_coding	17	81712236	81721016	63.39
USP43_hypoxia_vs_Control_hypoxia	ENSG00000213859	KCTD11	289.5898048934838	154.45501673256658	157.64809363250438	158.97474943384782	158.2565557904314	142.04782633126075	190.42494571784027	117.65818791208596	131.4687322186249	120.07697243221229	559.5627729518302	590.0694110045245	700.1025744599895	213.78782061468522	275.816177273514	258.4588346602486	412.54387997954944	448.71786552245607	422.54607141453624	-0.521641904549361	0.12481991237336101	-4.179156150895436	2.925927420294466e-5	0.004156538070594786	potassium channel tetramerization domain containing 11 [Source:HGNC Symbol;Acc:HGNC:21302]	protein_coding	17	7351889	7354944	60.44
USP43_hypoxia_vs_Control_hypoxia	ENSG00000112972	HMGCS1	2486.6016587197546	2554.6226745196195	2521.8651218243494	2508.4592049960997	2840.604676576262	3079.311283460332	2999.1222920039495	2711.4763606512115	2900.5838024616455	2855.3342029402193	1432.5854375230417	1574.3490884741213	1522.8531622564562	2790.32182741594	3331.981761068842	3278.648365245604	1728.6598239844361	1877.1779180172439	2250.8728535362075	0.37020750007964337	0.08910775596200539	4.15460468152173	3.2585041279047835e-5	0.004522579005109225	3-hydroxy-3-methylglutaryl-CoA synthase 1 [Source:HGNC Symbol;Acc:HGNC:5007]	protein_coding	5	43287470	43313512	38.76
USP43_hypoxia_vs_Control_hypoxia	ENSG00000116661	FBXO2	1389.9494722539253	1213.073578801457	1294.955678117667	1227.26119132658	1207.3538752528405	1106.3937451064014	1147.429162102643	1081.0185756014482	1016.140675473043	1028.385280241351	1793.9499391384968	1730.7924428517651	1835.4751723351746	1620.8548936142604	1596.537837929732	1636.1192748255226	1523.1856328941583	1576.8111090502646	1383.3524359078478	-0.25521550096316314	0.0613952532546518	-4.156925616131829	3.2255895475393024e-5	0.004522579005109225	F-box protein 2 [Source:HGNC Symbol;Acc:HGNC:13581]	protein_coding	1	11637018	11655785	55.46
USP43_hypoxia_vs_Control_hypoxia	ENSG00000183691	NOG	309.5801389468629	199.81448609519904	165.91685588802005	178.98107101250105	168.88553212806934	141.95706011467735	150.2091257926366	134.56240674640136	133.5943518977049	133.47648867147552	644.6442718004602	664.6162838839224	720.8363546501403	182.50493423604536	197.2562026115082	217.01774946119718	506.9201698935891	514.4639141518014	516.7852420081832	-0.3970449944981334	0.09570065574570212	-4.148822089089651	3.341904003456797e-5	0.0045856239592887305	noggin [Source:HGNC Symbol;Acc:HGNC:7866]	protein_coding	17	56593699	56595611	59.17
USP43_hypoxia_vs_Control_hypoxia	ENSG00000149150	SLC43A1	992.8353786466265	1054.3383163040141	1086.939907409764	1028.2739929390734	871.3322868631303	950.3138470497298	948.9817932020158	1002.1369310444829	974.9495818683126	1042.9622978081104	928.2327650477833	947.6005631745927	1000.6634532002736	1195.4302011137347	1170.8845018763443	1298.0680829553341	818.1271261754935	782.6058332900535	769.1953343170333	-0.27713629704802667	0.06691176550620058	-4.1418171371123815	3.44565016667004e-5	0.004622913973615636	solute carrier family 43 member 1 [Source:HGNC Symbol;Acc:HGNC:9225]	protein_coding	11	57484534	57515780	50.69
USP43_hypoxia_vs_Control_hypoxia	ENSG00000167693	NXN	3383.586747392491	3224.2583957015418	3327.6865495465927	3388.5236674875237	3613.9305783708196	3124.158149761777	3098.329291743541	3262.9884188972346	3046.001400099338	2947.240768733963	3833.3183720700126	3749.3372791690035	3639.3738727719233	3734.545363791498	3878.2978524344985	3636.0366426195847	3142.1829891707503	3209.664633849465	3048.6872268457696	-0.2559750595455538	0.061783641730818045	-4.143087917361658	3.426605067428787e-5	0.004622913973615636	nucleoredoxin [Source:HGNC Symbol;Acc:HGNC:18008]	protein_coding	17	799310	979776	50.99
USP43_hypoxia_vs_Control_hypoxia	ENSG00000163904	SENP2	1804.5035410698406	1621.518794411056	1984.9902939299734	1634.8411346389285	1838.4212648686344	2277.413003416762	1960.831087305271	1991.9345062917218	1759.5559795183763	1937.7802114482513	1557.2850533146282	1562.3282405418831	1167.8736651561544	1884.6020781000075	1608.6643355151225	1477.7404114757303	2322.2120505118523	2050.021908349296	1843.0497204634837	0.5335474507650895	0.12925187921339432	4.127966680346711	3.659851297848726e-5	0.004856341145222347	SUMO specific peptidase 2 [Source:HGNC Symbol;Acc:HGNC:23116]	protein_coding	3	185582496	185633551	42.86
USP43_hypoxia_vs_Control_hypoxia	ENSG00000105281	SLC1A5	9015.733798601988	8281.369353267613	8415.759879305173	8074.936602038198	8867.646285465935	8417.145915153857	8076.469169487847	9561.697701144145	9474.767008304496	8790.368932317819	9207.773233301967	9346.849127952273	9276.696926767961	11134.398657868633	10441.969654008184	11440.107981776868	8335.243539434834	7985.086152259077	7154.922254980916	-0.24569900257144703	0.0595618401258508	-4.125107653697383	3.7056138588027555e-5	0.004863618189678617	solute carrier family 1 member 5 [Source:HGNC Symbol;Acc:HGNC:10943]	protein_coding	19	46774883	46788594	54.4
USP43_hypoxia_vs_Control_hypoxia	ENSG00000108963	DPH1	1315.8472999705787	1381.3312549951233	1225.7673332568395	1360.4754710685054	1397.2111428589285	1383.5816342214812	1305.826633203492	1250.7308203135042	1163.1827112067688	1193.6385297402066	1378.4254041413146	1475.6077946788869	1441.0578378441742	1490.3536807267678	1432.1120813635575	1291.849961688724	1215.5949794010508	1194.381774932335	1104.1223538287538	-0.2902100338595891	0.07060861649185439	-4.110122082523293	3.954499895987969e-5	0.005017071077901912	diphthamide biosynthesis 1 [Source:HGNC Symbol;Acc:HGNC:3003]	protein_coding	17	2030137	2043898	56.23
USP43_hypoxia_vs_Control_hypoxia	ENSG00000121900	TMEM54	198.7311371651236	195.91689029973955	183.43959825526414	190.5180287577612	198.84071656288052	184.0125777126261	187.68764589519955	187.70994005529693	187.27033405570498	171.97893729956573	253.6805484694788	215.90957466845825	255.07353602195346	217.65353944670565	241.9970021751393	209.42009746234743	169.74460442247826	179.962442091791	146.34445531983408	-0.535789505787677	0.1302720885420888	-4.112849588763384	3.9080502483032056e-5	0.005017071077901912	transmembrane protein 54 [Source:HGNC Symbol;Acc:HGNC:24143]	protein_coding	1	32894594	32901438	57.33
USP43_hypoxia_vs_Control_hypoxia	ENSG00000130338	TULP4	307.675053665923	374.75615117690893	353.6958730907659	373.3122925791004	397.4723891479773	422.85714762175917	442.03076772440124	300.0582291922016	244.99281404977324	372.1227631980564	213.08954119583925	176.76940164307874	128.27341228541945	299.75036940615547	337.9232773958116	264.63794461580125	278.67087329974726	279.2041986314405	278.5335197323762	0.6977753496077468	0.16985223676425626	4.108131649606788	3.9887273165928245e-5	0.005017071077901912	TUB like protein 4 [Source:HGNC Symbol;Acc:HGNC:15530]	protein_coding	6	158232236	158511828	43.15
USP43_hypoxia_vs_Control_hypoxia	ENSG00000160208	RRP1B	5154.791298128872	5731.802109200263	5879.218611250663	6003.118339052616	5858.81704018544	6186.272794957614	6018.428717301592	5710.902721297557	6208.095754779852	5807.810041326304	3990.205657913176	4096.987317678191	4043.436826138015	4289.992107590982	4420.412414718376	4311.799094138591	4308.86289690577	4903.8877884424355	5016.1931334422525	0.23045556374864062	0.05605012364739679	4.111597776276163	3.9293040510998444e-5	0.005017071077901912	ribosomal RNA processing 1B [Source:HGNC Symbol;Acc:HGNC:23818]	protein_coding	21	43659560	43696079	47.5
USP43_hypoxia_vs_Control_hypoxia	ENSG00000138180	CEP55	2895.530341473612	2813.3224807027214	2728.747068443751	2789.0830381813353	3142.2647222944406	3183.696683503723	2915.506712717481	2938.963034833127	2946.871711018709	3003.9039452769543	2704.2880640842945	2571.221515119094	2548.60497869268	2959.0326570655257	2998.253199165038	2938.303339215876	3000.8211369967585	2875.459013030898	3061.2028461826117	0.19104703083476823	0.046556436683965474	4.103557841671479	4.068446759044219e-5	0.0050490833133457255	centrosomal protein 55 [Source:HGNC Symbol;Acc:HGNC:1161]	protein_coding	10	93496612	93529092	40.69
USP43_hypoxia_vs_Control_hypoxia	ENSG00000158669	GPAT4	1759.7929696371402	1699.9319351015238	1719.2054712411143	1879.8593527568428	1769.8162878030323	1897.2167433015504	1736.8848717147325	1815.9603558562553	1950.6000714575314	1668.3674388892696	1467.7626426503793	1651.2936700899284	1394.680695126043	1844.1793478065651	1867.9755080508858	1654.9134244498478	1877.669584985593	1884.259131866497	1895.6969203209326	0.3232376330063164	0.07881898683753079	4.101012281122119	4.1134672573708135e-5	0.0050490833133457255	glycerol-3-phosphate acyltransferase 4 [Source:HGNC Symbol;Acc:HGNC:20880]	protein_coding	8	41577187	41625001	45.7
USP43_hypoxia_vs_Control_hypoxia	ENSG00000165355	FBXO33	741.6827086951336	588.7137022151965	681.9758350818998	640.6282171226325	705.1126666228339	695.1093816591766	748.525812922976	668.3265063073837	707.9993482219862	704.4391389790399	752.5928283272641	694.5375349113879	692.6572424122925	700.1741264178954	810.3141094859002	855.4061233831876	881.7004340246336	882.8749428581427	939.2008055585746	0.3365314279737818	0.08216419364754661	4.095840451101786	4.206395626668593e-5	0.0050490833133457255	F-box protein 33 [Source:HGNC Symbol;Acc:HGNC:19833]	protein_coding	14	39397684	39432466	38.96
USP43_hypoxia_vs_Control_hypoxia	ENSG00000167695	TLCD3A	1718.1247336833962	1454.5224206149167	1418.8669721943265	1545.0751385250524	1519.5606199371498	1530.4829034947725	1446.928269067754	1608.308850475318	1479.0777266097773	1284.903726019593	2654.28156261443	2495.3078308712884	2294.3622423992806	1394.481910277402	1398.246070722696	1398.079466246132	2016.7462296024846	2042.1407450422128	1944.872521586545	-0.31138759363467905	0.07599900537106848	-4.097258801142403	4.1807141425909166e-5	0.0050490833133457255	TLC domain containing 3A [Source:HGNC Symbol;Acc:HGNC:29646]	protein_coding	17	732412	742968	49.92
USP43_hypoxia_vs_Control_hypoxia	ENSG00000213246	SUPT4H1	1898.4817938170395	1685.1211824657198	1712.9544648875683	1536.2419182410545	1876.4175821783342	1699.5953262173218	1583.4945503932793	1756.7882439972243	1826.0835418193974	1585.768085864212	2475.5585607115613	2219.635397231667	2132.8935943799947	2411.5521771188364	2129.6761341037977	2223.633830626772	1904.6471786263771	1791.0330359863483	1621.577483857246	-0.36136452796568347	0.0882471575904982	-4.094914078055162	4.2232498107488055e-5	0.0050490833133457255	SPT4 homolog, DSIF elongation factor subunit [Source:HGNC Symbol;Acc:HGNC:11467]	protein_coding	17	58345175	58353093	47.01
USP43_hypoxia_vs_Control_hypoxia	ENSG00000108424	KPNB1	18212.922567044832	21070.963421670138	21808.741236889175	21523.484575609345	19490.450803091328	20158.810872720143	21013.94006811779	18878.551729554845	19661.996959934277	20336.211840740576	14472.665856125273	15214.986317967194	15173.514432460785	15317.214348958805	16247.605345693297	15336.483772214413	16023.373776840817	17723.658998044444	18379.95185017431	0.2166861779490356	0.05329253363845513	4.065976285140963	4.7831799901047184e-5	0.005616810282115914	karyopherin subunit beta 1 [Source:HGNC Symbol;Acc:HGNC:6400]	protein_coding	17	47649476	47685505	43.15
USP43_hypoxia_vs_Control_hypoxia	ENSG00000160877	NACC1	5427.114171145233	6478.039394994129	6213.008272756767	6557.488524683073	5603.18087961277	5835.975429370287	6308.412827302732	5718.611411761627	6248.7140067184855	5927.9729730546405	4350.90274312139	4691.131949084624	4265.580104946484	4606.920389617103	4640.56535275765	4594.691805495505	5011.767359507668	5479.867627653462	5155.224028175791	0.2329013509745932	0.05728601866980659	4.065588015760417	4.7911507996516694e-5	0.005616810282115914	nucleus accumbens associated 1 [Source:HGNC Symbol;Acc:HGNC:20967]	protein_coding	19	13116862	13141147	55.36
USP43_hypoxia_vs_Control_hypoxia	ENSG00000204237	OXLD1	764.6957475086557	638.6402911993521	688.5780663197943	656.8881431117453	747.0746299533147	555.4866857236664	551.2810240463309	637.504547249249	660.653789998636	696.9919781160313	1081.7310143622742	984.9816673645278	969.9569026299187	841.5143948538838	993.9754150093032	862.2098787084082	811.7320703577193	735.8294275030612	649.4935286485861	-0.46801523140704787	0.1153512923980133	-4.057303751675248	4.964250011698203e-5	0.00576378066262075	oxidoreductase like domain containing 1 [Source:HGNC Symbol;Acc:HGNC:27901]	protein_coding	17	81665036	81666635	62.12
USP43_hypoxia_vs_Control_hypoxia	ENSG00000153029	MR1	142.91280130968448	153.51493779492932	127.12280357466207	143.6967456999077	87.67303085125349	151.24886711402783	111.69590445755729	129.8027920566485	145.30290345226328	136.7523985317504	190.33502850165226	206.40101215192536	148.4681404063304	161.23090672372305	218.48372564463895	151.31633641613865	93.374552228343	109.17204270772918	106.83829526084006	-0.820744253545535	0.2029349768376956	-4.0443705975927164	5.246387554840602e-5	0.006033345688066693	major histocompatibility complex, class I-related [Source:HGNC Symbol;Acc:HGNC:4975]	protein_coding	1	181033374	181061938	46.09
USP43_hypoxia_vs_Control_hypoxia	ENSG00000129493	HEATR5A	3476.518671270365	3441.331902480794	3635.5944427876875	3579.5186532635325	4640.945655819473	4410.912018040031	4011.311066740201	3915.4834500029983	3479.7342152821966	3768.875923444143	2588.484645594081	2636.5268354359814	1805.4552619062356	3792.600085721186	3956.7347375752292	3214.5345477800256	3356.93181497831	3293.016561080927	3049.344264933533	0.462633320735736	0.11523062087064842	4.014847071379254	5.948435148999025e-5	0.0067761655117135125	HEAT repeat containing 5A [Source:HGNC Symbol;Acc:HGNC:20276]	protein_coding	14	31291788	31420550	39.34
USP43_hypoxia_vs_Control_hypoxia	ENSG00000166908	PIP4K2C	745.5328006088808	769.8829957089418	905.9686877191285	782.2592935088613	948.6940956639077	803.1063693550428	810.1579038010248	852.2636013799683	712.5664846563716	866.4453030227576	548.8770370660754	557.1866426636632	498.0149467686095	729.9340468844224	701.5424807181897	738.1971350953099	808.0903421670641	752.8020509371995	633.6009938433169	0.4474352760440655	0.11154622072737543	4.011209641406138	6.040843885541029e-5	0.006779074932733719	phosphatidylinositol-5-phosphate 4-kinase type 2 gamma [Source:HGNC Symbol;Acc:HGNC:23786]	protein_coding	12	57591174	57603418	46.79
USP43_hypoxia_vs_Control_hypoxia	ENSG00000167900	TK1	6301.49632994737	5627.070045861374	5361.202564864665	5290.8040119335565	5300.26141394515	5437.69109430383	4932.897530290629	5433.364114279546	5000.563069403117	4928.455208707492	8634.167221134241	8143.841162836939	8414.58137366454	7150.607981118457	6736.409713523383	6274.2258028748865	7564.002174428367	6877.4914948981905	6319.297960984299	-0.27917051893308376	0.06965057455171614	-4.008158162798748	6.119413396836235e-5	0.006779074932733719	thymidine kinase 1 [Source:HGNC Symbol;Acc:HGNC:11830]	protein_coding	17	78174091	78187233	53.19
USP43_hypoxia_vs_Control_hypoxia	ENSG00000198642	KLHL9	864.0739065433429	808.2334139313218	862.6230144039187	779.868064002974	789.2691140069833	780.4984830091252	735.4353486716924	808.4308404503909	803.7787631672768	823.2362970467022	1040.1588832693403	1039.336044555795	1055.120718508715	961.053387581161	906.6239488209557	833.6035671068524	906.0500439164659	754.0696452318027	865.9407400986988	-0.31279604209952383	0.07801031131942932	-4.0096756032509075	6.080222156020607e-5	0.006779074932733719	kelch like family member 9 [Source:HGNC Symbol;Acc:HGNC:18732]	protein_coding	9	21329665	21335404	39.39
USP43_hypoxia_vs_Control_hypoxia	ENSG00000265972	TXNIP	521.2404508059818	515.8877100038984	473.9788649149793	452.96804908725113	282.9842246926651	330.58505615407347	313.5508548127475	413.2829069282875	472.02852854717094	452.94707085030933	892.6668008305921	1011.7477346072931	1083.5190265447484	147.58652190901688	167.68681708528584	196.15044092174313	711.8380742582799	644.060366223779	818.8590661355526	-0.45736696301585106	0.11433049264534881	-4.0003935296123965	6.323723421449771e-5	0.006941723664909635	thioredoxin interacting protein [Source:HGNC Symbol;Acc:HGNC:16952]	protein_coding	1	145992435	145996579	42.39
USP43_hypoxia_vs_Control_hypoxia	ENSG00000108528	SLC25A11	2937.4012005054806	3037.6922674965185	2928.1143035961672	2823.9495793097635	3198.0074922769277	2714.401735132039	2701.185071162092	2720.4601354711253	2704.3191079747285	2741.373935250809	3493.5921390005797	3313.9775074109825	3067.2478227894044	3314.1316476407983	3360.399070320555	3029.998455227441	2957.867790241476	2455.2390153942792	2311.264533402961	-0.3555804141261393	0.08916315150270021	-3.9879749440593844	6.663969979574652e-5	0.00724931869399675	solute carrier family 25 member 11 [Source:HGNC Symbol;Acc:HGNC:10981]	protein_coding	17	4937130	4940053	58.89
USP43_hypoxia_vs_Control_hypoxia	ENSG00000182054	IDH2	1559.752681944064	1215.9452945682715	1320.67168631561	1322.1684860813828	1005.8701411200149	905.3060184376448	899.6694308854807	1237.3540219266872	1139.0965828732953	1212.193184721164	2416.6264855299764	2427.428439826164	2615.869597431182	1297.9205564586994	1380.6593215895584	1407.032304083623	2127.5471955256658	2001.9727696544226	2142.216757964312	-0.24878186422538923	0.06255371471165684	-3.977091774200084	6.976324559891945e-5	0.0075213499161335025	isocitrate dehydrogenase (NADP(+)) 2 [Source:HGNC Symbol;Acc:HGNC:5383]	protein_coding	15	90083045	90102477	52.49
USP43_hypoxia_vs_Control_hypoxia	ENSG00000082898	XPO1	12142.379568343023	12544.124624985652	13453.944370888184	13036.068985097225	12489.058015687913	13641.71689700078	12904.893186091165	13551.99177205471	13177.602175989998	13119.63253076443	11018.82141997292	10518.346443602282	9840.977531909086	10952.322502555406	11413.140767142158	10722.503402141854	11680.66855276344	11938.720433051389	12558.298618475825	0.20479840643678165	0.05162959661614565	3.9666861618038856	7.287885545658994e-5	0.007787718403878969	exportin 1 [Source:HGNC Symbol;Acc:HGNC:12825]	protein_coding	2	61476032	61538741	41.09
USP43_hypoxia_vs_Control_hypoxia	ENSG00000172340	SUCLG2	2211.963474629269	2097.378604733919	2331.2409938564683	2111.3889142645594	1954.4208769103716	1870.0176898185869	1869.7783763216137	2193.3757572827244	2046.5244396130474	2055.549879653701	2591.4163380140067	2785.9525890246855	2575.3843423352128	2248.079564977536	2121.3079545767196	2170.638729312872	2352.244136922581	2260.7520420809565	2179.8913136272854	-0.22949983211408978	0.05796528878646019	-3.9592631541878465	7.518136107999561e-5	0.007963288903867957	succinate-CoA ligase GDP-forming subunit beta [Source:HGNC Symbol;Acc:HGNC:11450]	protein_coding	3	67360460	67654612	39.38
USP43_hypoxia_vs_Control_hypoxia	ENSG00000196839	ADA	861.084628941059	880.1198406131356	848.7890203375247	900.7484703866066	832.8970226460748	803.72971902915	768.4107215306567	782.993581880254	807.9631216765539	825.5647996562482	1019.5776261952949	933.2064725656436	1039.7957240098074	839.0643607998965	872.3525685059217	920.8561997896019	888.6100937658548	771.5058278406188	763.3381497102183	-0.30230571228062947	0.07647759282832697	-3.95286646847306	7.722053443407811e-5	0.008108156115578202	adenosine deaminase [Source:HGNC Symbol;Acc:HGNC:186]	protein_coding	20	44584896	44652252	50.13
USP43_hypoxia_vs_Control_hypoxia	ENSG00000067064	IDI1	4556.106127127485	4038.929543160486	3824.378547886334	3819.820763892503	4061.8772656387655	4195.0430426385765	4141.759938614694	4359.646945004896	4544.9170307602335	4204.2802895540835	3930.6155298822314	4026.2466845866907	3421.8611226118564	6894.455948696228	6714.21477018943	6392.511260968534	4658.248020020647	4408.757758749932	4372.345825438599	0.23752407917150642	0.06015531318424455	3.948513715555171	7.863791125835397e-5	0.008185799814177795	isopentenyl-diphosphate delta isomerase 1 [Source:HGNC Symbol;Acc:HGNC:5387]	protein_coding	10	1039152	1049119	42.88
USP43_hypoxia_vs_Control_hypoxia	ENSG00000111846	GCNT2	1257.4378671434747	1199.4545399016815	1212.3482639878678	1103.7464167540015	1326.8688174406745	1318.3356646836871	1354.300155294029	1314.849572022904	1226.4796300614946	1339.7411756009215	1252.7852911279151	1164.3431296927936	1016.3072951641225	1299.109355245442	1097.9974599297082	1121.269091687777	1420.202905912464	1452.1674986735084	1413.5753454015523	0.31694212910330466	0.08039936102767717	3.942097611872793	8.077208923543906e-5	0.008336093824939543	glucosaminyl (N-acetyl) transferase 2 (I blood group) [Source:HGNC Symbol;Acc:HGNC:4204]	protein_coding	6	10492223	10629368	43.51
USP43_hypoxia_vs_Control_hypoxia	ENSG00000112473	SLC39A7	5473.920005110612	5615.955552943074	5728.647633149012	5968.224676400848	5876.297733523186	5900.669776528079	5989.796450199454	5843.129855637051	5965.556556519807	6014.154891057982	4496.054796731433	4672.888573002065	4963.174599274726	4883.237782308344	5081.301570646376	5274.30487639915	5079.7204527035065	5686.06075800967	5491.383556957252	0.2036830482708103	0.05171712727651493	3.9384060754531514	8.202469077929008e-5	0.008393628314914641	solute carrier family 39 member 7 [Source:HGNC Symbol;Acc:HGNC:4927]	protein_coding	6	33200305	33204439	53.64
USP43_hypoxia_vs_Control_hypoxia	ENSG00000172889	EGFL7	544.9152278446758	548.1555351393631	449.0321929281822	473.262210662352	461.6455342429594	410.85774465471764	407.7524439135994	448.4786510653443	430.2954682741459	483.5697432109534	749.6724288212785	679.2029588329838	766.7688266511656	628.4816915635222	599.6264815129475	609.3907513764002	582.5466242577601	592.9690856221297	486.76572847435926	-0.3981358729146758	0.10132913121704243	-3.929135364457894	8.525184207650777e-5	0.00865055456364564	EGF like domain multiple 7 [Source:HGNC Symbol;Acc:HGNC:20594]	protein_coding	9	136658856	136672678	67.31
USP43_hypoxia_vs_Control_hypoxia	ENSG00000006652	IFRD1	2013.375146270965	1994.412126288312	2088.3164138239836	2081.187601835722	1993.2732366742653	2257.38385782764	2253.622376700415	2017.5963580534233	1947.0017811715786	1964.7106288086643	1744.7273966944092	1815.5102938632135	1986.8738960891596	2366.345393699683	2560.1615430614984	2676.3836354056166	1414.224738247577	1422.4639754919588	1656.557379140248	-0.30206203992573427	0.07710542872101923	-3.9175197510235877	8.946471766390989e-5	0.00892798732059266	interferon related developmental regulator 1 [Source:HGNC Symbol;Acc:HGNC:5456]	protein_coding	7	112422887	112481017	39.46
USP43_hypoxia_vs_Control_hypoxia	ENSG00000108523	RNF167	3097.468777490589	3098.4277927748317	3091.3962206561255	2975.942132129101	3155.025896521065	3290.64202302273	3224.2467608225124	2803.709854175518	2721.7948380471807	2728.74603823763	3243.6647271992215	3103.6926708943615	3234.843773509671	3706.6674306347477	3383.5957838256313	3686.378189625414	2880.432508042685	2833.9834152460553	2591.2479394661277	-0.20529455082640075	0.05238408451133704	-3.919025267721737	8.890779466253145e-5	0.00892798732059266	ring finger protein 167 [Source:HGNC Symbol;Acc:HGNC:24544]	protein_coding	17	4940008	4945222	52.54
USP43_hypoxia_vs_Control_hypoxia	ENSG00000119673	ACOT2	1370.2285417591502	1288.0759713931438	1260.7048369414715	1201.2514430902531	1164.197460967886	1091.154143696333	1143.7173170378217	1175.9059236571038	1124.913034354676	1165.8547847062666	1701.4896424083465	1722.3937798513746	1650.0693633476983	1544.9388770659657	1497.0046111259571	1528.6843784151158	1469.9116391255445	1512.4606037438748	1421.3859407358707	-0.20572402331771808	0.05265532136419072	-3.9069939749266203	9.34514829606102e-5	0.009214646031537104	acyl-CoA thioesterase 2 [Source:HGNC Symbol;Acc:HGNC:18431]	protein_coding	14	73567620	73575658	48.61
USP43_hypoxia_vs_Control_hypoxia	ENSG00000161513	FDXR	541.7995370050619	539.836995640712	595.4075838109299	504.0335109653711	489.02049715809727	485.41113454659893	446.24645705760935	477.9385939909616	478.2326998756798	473.52663595428896	639.5250592025043	633.7168117289395	638.6638897306593	650.9855724153861	624.8457382846061	583.0425009468025	557.9315408491165	478.80328457085466	455.22315936199556	-0.35962550624453127	0.0920716594790303	-3.9059305358391794	9.386347510385622e-5	0.009214646031537104	ferredoxin reductase [Source:HGNC Symbol;Acc:HGNC:3642]	protein_coding	17	74862497	74873031	58.11
USP43_hypoxia_vs_Control_hypoxia	ENSG00000173166	RAPH1	800.5426866675824	947.0390232186023	947.9981271484234	1140.5028900160398	908.2205071149177	950.9415975620897	944.0839330733927	888.1051312255154	941.003312947769	992.6104713740478	480.4382511049643	547.9323295355018	491.48346748664954	469.8368087321455	580.9924909556566	794.1609624319506	590.6961776923636	868.8698074931236	924.8530709033307	0.6491884584899823	0.1666263536161463	3.896073126496571	9.776488201852859e-5	0.009520249599788167	Ras association (RalGDS/AF-6) and pleckstrin homology domains 1 [Source:HGNC Symbol;Acc:HGNC:14436]	protein_coding	2	203394345	203535335	39.14
USP43_hypoxia_vs_Control_hypoxia	ENSG00000174231	PRPF8	16584.059977156598	16921.147845271633	18465.19146235113	17625.149334848345	17561.353335739634	17653.36744371562	17407.21302147511	15500.750979482798	16099.292762285315	15031.391339996138	17143.869456035118	18277.315205516436	17844.349363455294	15056.34201663451	15300.40957587728	17504.721880241734	14038.429717680849	15287.655810887754	15795.12903732405	-0.23936414827259417	0.061494886777009615	-3.892423595161126	9.924776091351187e-5	0.009587333704245245	pre-mRNA processing factor 8 [Source:HGNC Symbol;Acc:HGNC:17340]	protein_coding	17	1650629	1684867	48.87
USP43_hypoxia_vs_Control_hypoxia	ENSG00000064666	CNN2	6508.326776114771	7188.544502173895	6804.351668731936	7234.166538330125	7504.584597290451	7397.692627106143	7081.471503962926	7033.451356208055	7252.344706706109	7399.730966621793	4851.779205316601	4932.938745763305	5294.2875233535915	6379.255999363285	6127.514096362598	7039.387344175772	5573.556120234045	5953.8449221686815	6100.979546196565	0.22648545363816122	0.05832637724103091	3.8830708223523147	1.0314550928874247e-4	0.009884777973504486	calponin 2 [Source:HGNC Symbol;Acc:HGNC:2156]	protein_coding	19	1026586	1039068	59.72
USP43_hypoxia_vs_Control_hypoxia	ENSG00000256514		56.65595895682419	61.225860982148326	44.34993762011624	47.85301783552164	55.696133347664336	58.23973398784393	36.44822779703934	47.397127602967636	37.04417041677139	61.70294931989567	87.78556405952992	95.96137973067852	95.63025483601108	69.0931490416538	62.98458262221468	30.07110078626343	45.22633269404078	43.78877172505738	39.308966817417364	-1.1226788898168762	0.2897292961442573	-3.8749236088914194	1.0665815331436452e-4	0.010140922844653162	novel protein	protein_coding	11	67351572	67373584	56.56
USP43_hypoxia_vs_Control_hypoxia	ENSG00000164967	RPP25L	692.2698730111449	646.6019557894226	594.5108999695598	571.221654077455	630.0593042151287	557.2809167739382	575.0647035455029	610.0139199773054	570.4438809502844	604.1637179883468	912.4841246444781	865.0301448856953	900.2426555777762	807.6435046584243	702.3231705274655	796.1687250157362	776.2955265196102	691.2223262537567	650.0865828307211	-0.338892203120772	0.08758262247907202	-3.8694000422486865	1.091034999750773e-4	0.010292380954680144	ribonuclease P/MRP subunit p25 like [Source:HGNC Symbol;Acc:HGNC:19909]	protein_coding	9	34610486	34612104	58.74
USP43_hypoxia_vs_Control_hypoxia	ENSG00000141298	SSH2	438.4756945221822	535.2213521044247	473.1027302241795	510.1598213611181	479.154799546828	511.21907016826907	451.18133208698674	383.3193697665961	389.28080610249214	387.10816016622556	491.76424412285354	382.3246009687196	545.4917605865065	461.1168794034234	411.6212954183651	478.605291400154	311.78850243737844	374.44731741978	315.65516811497935	-0.4883875816489747	0.12651740419794236	-3.8602402945674545	1.1327557622097209e-4	0.010603120797428202	slingshot protein phosphatase 2 [Source:HGNC Symbol;Acc:HGNC:30580]	protein_coding	17	29625938	29930276	40.66
USP43_hypoxia_vs_Control_hypoxia	ENSG00000224877	NDUFAF8	1306.412103995627	1426.9941169339243	1411.0310322764446	1315.6626463658245	1297.7790196296583	1360.7039337827496	1286.63177186129	1327.2141820616714	1253.0000660725277	1179.6410882458654	1316.5756200920696	1346.2196699972712	1375.498558290667	1578.6943877112942	1414.4907960942405	1343.4331582336947	1141.9334756051562	1149.766704044669	990.1476446222683	-0.29836864271075475	0.07736001197014457	-3.8568846502493264	1.1484132171554034e-4	0.010666991997808843	NADH:ubiquinone oxidoreductase complex assembly factor 8 [Source:HGNC Symbol;Acc:HGNC:33551]	protein_coding	17	81239305	81241310	58.82
USP43_hypoxia_vs_Control_hypoxia	ENSG00000171608	PIK3CD	1193.0001178473233	1308.3811942961352	1229.6805853953263	1272.4469522696227	1277.655232488402	1260.7683112412865	1388.388794921157	1239.8411929572405	1339.0775278039696	1422.2539194046974	1033.0982385846694	943.1809648109167	1071.8230760036788	916.78290314524	1001.4454273530038	1030.1267342772242	1209.8399848797055	1202.452333281558	1326.7587481379842	0.2986344113908542	0.07747568334446076	3.854556662160832	1.159395306171712e-4	0.01068679261223162	phosphatidylinositol-4,5-bisphosphate 3-kinase catalytic subunit delta [Source:HGNC Symbol;Acc:HGNC:8977]	protein_coding	1	9629889	9729114	51.08
USP43_hypoxia_vs_Control_hypoxia	ENSG00000110172	CHORDC1	4185.338494278911	4470.23968528129	4775.406886582466	4685.7009708483965	4757.292435550977	5037.629686732749	4895.276509991379	4791.974553291433	4561.1742734465515	4810.87665986686	3352.5677268819245	3216.839087231294	2996.044895522062	4273.962648781994	3790.0325098841754	3731.8441096072875	3784.7846325952705	3632.3482601662845	3772.097364758004	0.22493683277315016	0.05842560847432966	3.8499698787387073	1.1813235175360216e-4	0.010773520993738028	cysteine and histidine rich domain containing 1 [Source:HGNC Symbol;Acc:HGNC:14525]	protein_coding	11	90200429	90223077	35.44
USP43_hypoxia_vs_Control_hypoxia	ENSG00000135316	SYNCRIP	10388.133638156352	10501.027947199384	11104.647654119894	10578.914562828453	10805.657946116455	11804.916392635087	10562.777759152938	11286.363145189356	11162.545954454361	11063.64145778748	9026.742860054741	9465.165288882035	9189.947059092101	9559.016967732428	9827.555192055768	9548.388922625274	10132.836718980137	10314.22453002648	11052.035127881954	0.18616613989497974	0.0483921404347884	3.847032559881307	1.195570859760576e-4	0.010773520993738028	synaptotagmin binding cytoplasmic RNA interacting protein [Source:HGNC Symbol;Acc:HGNC:16918]	protein_coding	6	85607779	85644063	40.29
USP43_hypoxia_vs_Control_hypoxia	ENSG00000160072	ATAD3B	1848.5924132534412	2029.5414717537544	1808.7087421527085	2010.6472956271703	2029.5945847770279	1918.1264736125784	1778.3234090091178	2065.8694332642854	2172.789601782517	2122.238792781731	1521.1424179248377	1432.2157977872569	1617.4254864126685	1824.4569937052725	1777.7675006770937	1628.8623590821833	1873.4618690925518	1920.0960156533026	1743.395193465887	0.2797541498748718	0.07271224552501852	3.8474145290783954	1.193709012225591e-4	0.010773520993738028	ATPase family AAA domain containing 3B [Source:HGNC Symbol;Acc:HGNC:24007]	protein_coding	1	1471765	1497848	58.83
USP43_hypoxia_vs_Control_hypoxia	ENSG00000164045	CDC25A	2105.8409950232244	2187.4466135049734	2355.688659828655	2271.326614466544	2282.4221210805117	2369.5029482427285	2281.606590204057	2364.557465369568	2430.134964295229	2239.693221124631	1824.3077719164305	1696.2646629905	1505.8464855105144	1947.2322936931619	2015.066931775185	2121.8091752682826	2068.9547028788224	1989.210302263935	1954.0663860043123	0.2553439785008229	0.06646802957316039	3.841605959144155	1.2223194979690236e-4	0.010932968842945156	cell division cycle 25A [Source:HGNC Symbol;Acc:HGNC:1725]	protein_coding	3	48157146	48188417	45.04
USP43_hypoxia_vs_Control_hypoxia	ENSG00000118503	TNFAIP3	802.1469295513557	648.0274363318539	544.6395377776892	586.0910433459092	636.1605648953947	677.5756845868991	704.1803238203072	765.0051011232442	758.2190547559312	734.3682086059239	942.6681050818901	939.534244554112	898.1430197642582	682.4224296401164	747.3772907597173	768.2563151247191	1096.815713517774	1094.7351584757162	1214.4254997629473	0.290941748228735	0.07598414164541586	3.828979862488024	1.2867553418634771e-4	0.011424684377206975	TNF alpha induced protein 3 [Source:HGNC Symbol;Acc:HGNC:11896]	protein_coding	6	137867214	137883314	43.95
USP43_hypoxia_vs_Control_hypoxia	ENSG00000110367	DDX6	2964.2824414160327	2980.022910818818	3241.3360351097745	3039.162764220959	2908.0938226548183	3117.672879506749	3019.318426494863	3307.051321180602	3255.2470960207274	3159.3329739661567	2847.798573594689	2695.2186921178704	2444.6138892524236	2591.9998210334047	2741.6128944660827	2671.713165007147	3143.0033964376194	3015.575883912473	3178.309399693412	0.22255744905135152	0.05820163406085802	3.8239037896880403	1.313551888772768e-4	0.01146617554052312	DEAD-box helicase 6 [Source:HGNC Symbol;Acc:HGNC:2747]	protein_coding	11	118747763	118791164	41.56
USP43_hypoxia_vs_Control_hypoxia	ENSG00000129103	SUMF2	4519.1102083169035	4078.033975557021	4342.879258031975	4127.680509435954	3878.098661969969	3583.7745365650176	3655.637166087448	3763.5909054093545	3848.3570899335778	4082.6513015587243	5577.411638051264	5547.070956360643	5698.3682534805885	4571.922579185585	4909.051061844081	4908.556104466118	5104.523302677744	4858.992145218895	4807.384303870307	-0.18748052854128336	0.049043846018353286	-3.8227126084508956	1.3199158593231583e-4	0.01146617554052312	sulfatase modifying factor 2 [Source:HGNC Symbol;Acc:HGNC:20415]	protein_coding	7	56064002	56080670	49.29
USP43_hypoxia_vs_Control_hypoxia	ENSG00000168256	NKIRAS2	1327.291881747286	1445.9816106635055	1308.1131328204447	1412.3560892880232	1369.18160322906	1394.6995286762435	1497.5847384044557	1303.5832415652487	1239.6385323991885	1285.6917452729392	1359.0290965299178	1364.679522394685	1370.4350785988597	1303.260296432234	1382.094399660123	1399.7099794533206	1146.3490558173542	1223.9519552645056	1084.9142649810399	-0.24418531879355007	0.06385597892630385	-3.8240008672541723	1.3130345211819384e-4	0.01146617554052312	NFKB inhibitor interacting Ras like 2 [Source:HGNC Symbol;Acc:HGNC:17898]	protein_coding	17	42011382	42025644	49.4
USP43_hypoxia_vs_Control_hypoxia	ENSG00000172840	PDP2	710.858482677276	726.7391043167555	828.6234305928632	942.406821222354	881.8866961028646	729.1302908052263	838.0430655723137	683.017530623887	753.3639002017572	722.943011121478	522.1821840328972	430.7420729254677	424.94678154611216	833.9765786161696	812.8857537284083	757.4410691128239	727.9145200022505	567.2085852467102	612.0012924206285	0.4661493119888704	0.12233161658882749	3.8105383137023274	1.3866451892197685e-4	0.011959814757020503	pyruvate dehydrogenase phosphatase catalytic subunit 2 [Source:HGNC Symbol;Acc:HGNC:30263]	protein_coding	16	66878589	66895754	48.25
USP43_hypoxia_vs_Control_hypoxia	ENSG00000170291	ELP5	1249.5890683234743	1308.2858145174598	1285.6385063017476	1201.4534303746868	1291.4533237766589	1345.2153760859796	1153.8112533028507	1196.7330766928524	1160.5392508889324	1233.3906591499847	1366.147013101843	1264.5319400596272	1302.6696131979297	1412.9690668279063	1316.392198797963	1363.2432877882923	1126.1057562603037	1070.525366248689	1093.498296448832	-0.25732696651188486	0.06789901234201097	-3.7898484475107694	1.507392244784539e-4	0.012909050606931427	elongator acetyltransferase complex subunit 5 [Source:HGNC Symbol;Acc:HGNC:30617]	protein_coding	17	7251416	7259940	51.3
USP43_hypoxia_vs_Control_hypoxia	ENSG00000103257	SLC7A5	233695.49935207877	227823.8481373185	221905.55396298174	228302.8568732507	178286.8488543432	181982.81126833288	178627.25591061707	228729.11077086974	225198.00098786797	218387.50022616997	298734.26203784323	302338.76097893756	285535.2844776838	205990.54123292546	203003.97075009122	215366.42473131686	275741.4169371159	270392.40928802354	260172.13091172857	-0.1370062098589796	0.036187261460228735	-3.7860342101199054	1.5307061064021732e-4	0.012925367996368	solute carrier family 7 member 5 [Source:HGNC Symbol;Acc:HGNC:11063]	protein_coding	16	87830023	87869507	58.42
USP43_hypoxia_vs_Control_hypoxia	ENSG00000235109	ZSCAN31	218.69327875233472	268.27314323207486	269.5476354116759	253.79999594168495	233.98863568326084	178.44578369131077	181.40997972104853	274.4161633615181	240.79511954232115	289.8498081346521	147.11173118984314	170.65164313165693	133.430884414239	191.69835423833402	234.97955628019798	180.0925577337771	228.81666433849168	260.0344615320615	199.13689996387663	0.5973013978425484	0.1577168814492076	3.7871747929209985	1.5236991580555592e-4	0.012925367996368	zinc finger and SCAN domain containing 31 [Source:HGNC Symbol;Acc:HGNC:14097]	protein_coding	6	28324693	28356271	41.29
USP43_hypoxia_vs_Control_hypoxia	ENSG00000101412	E2F1	1939.6729612784716	1848.750355440475	1805.8503381325222	1856.4358392788765	1702.254803646082	1590.4332606705716	1588.5342926012343	1901.081442411371	1868.0426454564695	1919.8716538619535	2371.8960295489755	2262.2492263777553	2244.4250309047716	1979.1715408889431	1896.4323345574617	2079.704586656561	2016.952374834495	2068.02021009134	1914.0073376526311	-0.19755181420803414	0.0522732019619458	-3.779217778774089	1.5732178836253707e-4	0.013192087461650244	E2F transcription factor 1 [Source:HGNC Symbol;Acc:HGNC:3113]	protein_coding	20	33675477	33686385	55.49
USP43_hypoxia_vs_Control_hypoxia	ENSG00000183011	NAA38	1230.145054329259	1177.1123612704873	1069.2094610353859	1022.2585236663737	1094.2469541084463	962.6824338353214	978.0753336440982	1067.2579364916085	1013.0371126704116	989.9229005623293	1620.7652201131853	1533.269238459724	1608.7864768509294	1645.9549165359479	1383.5457275113124	1315.5265503165233	1406.7225675776174	1149.1851027825753	1105.0521604943854	-0.3802821007471205	0.10075672924959463	-3.774260077508922	1.6048327136774222e-4	0.013364382770796464	N-alpha-acetyltransferase 38, NatC auxiliary subunit [Source:HGNC Symbol;Acc:HGNC:28212]	protein_coding	17	7856685	7885238	44.28
USP43_hypoxia_vs_Control_hypoxia	ENSG00000076864	RAP1GAP	649.341959083441	665.995367767665	563.4444457083152	642.7314939690256	451.5136108829845	544.5408063713757	597.7698659488482	614.6889838161112	587.1169600292333	554.1370680731641	898.3275977731541	869.6348790313241	863.9506780691006	588.2587654401183	552.4800357048894	672.5968612261116	692.8545500736649	656.0617070492084	672.0515865676438	-0.3817046158388375	0.10157099101739249	-3.758008187332507	1.7127127863064145e-4	0.01387987039909393	RAP1 GTPase activating protein [Source:HGNC Symbol;Acc:HGNC:9858]	protein_coding	1	21596221	21669357	56.63
USP43_hypoxia_vs_Control_hypoxia	ENSG00000100577	GSTZ1	495.8694116949976	457.99428095388873	460.0130870563181	429.12970179698635	412.0981472610132	393.45343973532897	391.9918641619073	452.5742614093892	378.7009039874083	398.7387684789298	628.6392494170349	597.4681036077152	679.6459288701309	636.3774322112948	591.124898160301	555.3391430341555	535.5759903440749	494.1299900096181	432.65422001446166	-0.3791755304005066	0.10081329541377307	-3.761165914121123	1.6912319870489303e-4	0.01387987039909393	glutathione S-transferase zeta 1 [Source:HGNC Symbol;Acc:HGNC:4643]	protein_coding	14	77320996	77331597	54.28
USP43_hypoxia_vs_Control_hypoxia	ENSG00000107929	LARP4B	2695.6810055395135	3236.2470785605865	3132.37216850906	3169.8897768677575	2774.5099858233802	2945.9632061983134	2944.976191944961	2790.8897769733558	2941.1933260224578	2923.7937875133507	2111.2232999012676	2347.653856176685	2351.060479240832	2259.243734122988	2402.3453034705944	2358.335911992583	2508.3003534028585	2675.992740433545	2648.267122556668	0.2034733790401855	0.054125886333430545	3.759261839828964	1.7041541353082348e-4	0.01387987039909393	La ribonucleoprotein 4B [Source:HGNC Symbol;Acc:HGNC:28987]	protein_coding	10	806933	931821	42.73
USP43_hypoxia_vs_Control_hypoxia	ENSG00000123124	WWP1	1543.031380886602	1323.7506550600092	1642.2411948916288	1572.3500374627888	1710.0575368742282	1748.4774369347103	1787.8372640925647	1480.7971899554962	1605.495152684212	1682.533373759204	1220.317860000849	1332.4338455221055	1202.1421051882862	1525.671890701483	1575.9825329306773	1704.6646299877386	1571.3198003596324	1487.171883475648	1601.3204660775723	0.30919977571065577	0.08220298345038163	3.7614179283078113	1.6895285965105603e-4	0.01387987039909393	WW domain containing E3 ubiquitin protein ligase 1 [Source:HGNC Symbol;Acc:HGNC:17004]	protein_coding	8	86342547	86478420	37.52
USP43_hypoxia_vs_Control_hypoxia	ENSG00000136848	DAB2IP	1125.8523738692795	1337.0941594743554	1058.8575097720404	1305.424978033496	1139.0284115284608	1169.8605249207653	1398.8559838130152	1210.7345543388624	1150.7196226087324	1139.2315851344738	829.525425218169	801.543343171777	905.5511765628585	918.8441207586961	1264.2363900321886	1190.1852087367977	1221.328491998699	1122.4629136526225	1101.8583298910214	0.44304302534808027	0.11828763168726443	3.7454721092009233	1.800548510918884e-4	0.014398426006189088	DAB2 interacting protein [Source:HGNC Symbol;Acc:HGNC:17294]	protein_coding	9	121567057	121785530	53.14
USP43_hypoxia_vs_Control_hypoxia	ENSG00000197442	MAP3K5	327.57993125738335	331.2195313878203	343.31424560765146	373.7763392534112	347.8357635950169	375.4231795349089	415.2583747621103	326.5521074776163	361.7934236933046	379.4901865956342	237.1484277051885	253.00589068377403	227.02198729181296	279.18839075963814	345.73174097150184	323.8707590163616	303.8958642271975	333.8495775433028	338.0629725266492	0.4388619757014848	0.11712219733580362	3.747043563767968	1.789310204731187e-4	0.014398426006189088	mitogen-activated protein kinase kinase kinase 5 [Source:HGNC Symbol;Acc:HGNC:6857]	protein_coding	6	136557046	136793097	39.97
USP43_hypoxia_vs_Control_hypoxia	ENSG00000173267	SNCG	2386.0368004485854	2426.743609799638	2238.7857334996265	2359.3170246729637	2022.6728706744457	1862.451311037676	1944.4711018461617	2140.1973901194815	2004.6593165975041	2164.570549985261	2951.6538743559872	2889.4559820641625	3333.126118006118	2180.541301235571	2333.1314140507966	2407.105789410219	2669.2146451397693	2614.336066092151	2406.228309487001	-0.2524832366150186	0.06764101978725845	-3.732694116811333	1.894425979985155e-4	0.014951106998902449	synuclein gamma [Source:HGNC Symbol;Acc:HGNC:11141]	protein_coding	10	86958599	86963258	61.44
USP43_hypoxia_vs_Control_hypoxia	ENSG00000187555	USP7	7409.829101881917	7805.730686012053	8378.799351767964	7860.38514943689	8704.82434359899	8678.071330134451	8416.24568240849	8044.293402198494	8209.868134142009	8147.2361698281875	5596.818127287275	6409.296328483146	6125.387418781745	6287.450455979965	6470.461517234855	6489.454535648211	6355.582393089272	7454.672740923169	7942.346066919344	0.26270118848089946	0.07035816623949258	3.7337696890321066	1.8863500160013546e-4	0.014951106998902449	ubiquitin specific peptidase 7 [Source:HGNC Symbol;Acc:HGNC:12630]	protein_coding	16	8892097	8975328	46.42
USP43_hypoxia_vs_Control_hypoxia	ENSG00000103064	SLC7A6	2778.967094209463	2981.2320048440697	2663.5870085291544	2614.621637898343	2722.5958976576853	3296.224551638525	3144.417124385464	2830.3669336006174	3098.954861996244	2674.3503894626406	2622.8866598565114	2102.401907489327	1805.5423535576383	2858.4317539525537	3206.221457189036	2391.9841518860626	3011.076092434113	3156.976858883392	2839.536050508959	0.4633030307435846	0.12432197398066014	3.7266383078477925	1.940506103172296e-4	0.01521533194532823	solute carrier family 7 member 6 [Source:HGNC Symbol;Acc:HGNC:11064]	protein_coding	16	68264516	68301823	47.81
USP43_hypoxia_vs_Control_hypoxia	ENSG00000112667	DNPH1	2789.6697581630333	2453.389473595756	2457.8073471033	2422.352600773292	2378.7873715537567	2175.0953027516275	2284.739528652625	2552.988531791487	2475.000932407414	2454.289645907162	3536.424286912524	3600.098500967223	3467.142926466723	3016.546855848351	3031.268812522674	2986.745260416911	3186.6790118457857	3143.6745190862325	2591.024738331755	-0.24974095267664748	0.0671156295669982	-3.7210550551022323	1.9839217635434154e-4	0.01545539051276564	2'-deoxynucleoside 5'-phosphate N-hydrolase 1 [Source:HGNC Symbol;Acc:HGNC:21218]	protein_coding	6	43225629	43229481	55.28
USP43_hypoxia_vs_Control_hypoxia	ENSG00000139289	PHLDA1	458.46374070989634	525.1368499600691	481.32175707667676	430.6521982378508	608.0511130227939	577.3794621009922	642.4935583604209	513.5755731029353	543.9660402406678	496.7672002487482	274.23120446520477	286.42554172177313	298.46920277928996	474.12535162106116	517.3004190244363	441.72094887980796	333.2227224407639	397.1168166920185	410.3913728026231	0.4137044652421365	0.11126069533716747	3.7183343496859798	2.0054072966463392e-4	0.015522623786541376	pleckstrin homology like domain family A member 1 [Source:HGNC Symbol;Acc:HGNC:8933]	protein_coding	12	76025447	76031776	44.11
USP43_hypoxia_vs_Control_hypoxia	ENSG00000188290	HES4	508.7941285133854	482.3068948919405	452.790235935797	513.1432490695943	412.00390248887516	388.3710180634431	454.56162573843176	435.49046811241277	474.80332463992517	452.5612998183797	685.2053136716203	624.5307556657252	785.1963847736397	498.7287359294862	446.3458916703415	436.5221922194903	546.2598354029351	523.0146375499985	546.4585475989002	-0.36842029703413093	0.09934835735533064	-3.7083682794717387	2.0859912304662664e-4	0.016043531278904566	hes family bHLH transcription factor 4 [Source:HGNC Symbol;Acc:HGNC:24149]	protein_coding	1	998962	1000172	74.32
USP43_hypoxia_vs_Control_hypoxia	ENSG00000172175	MALT1	2310.1473994348316	2701.675744389338	2386.6730616190553	2601.3525061134433	2088.88057060443	2170.594196912388	2016.6659947670782	2606.1893697811875	2330.6694371388776	2525.30054498484	2165.707507754732	2263.7833056317836	1963.1474509931652	2143.5112759998974	2012.609889403517	1802.1135156688213	2455.490583473548	2650.961119873789	2697.3271147170744	0.2859884979238303	0.07717114714621191	3.705899270642999	2.1064200909185748e-4	0.016098115568254297	MALT1 paracaspase [Source:HGNC Symbol;Acc:HGNC:6819]	protein_coding	18	58671465	58754477	38.93
USP43_hypoxia_vs_Control_hypoxia	ENSG00000091542	ALKBH5	3321.4964384003965	2668.9402780518612	2489.805131038971	2542.3156358096016	2556.4461906852034	2407.3483911235776	2341.8400030671473	2570.0153033694505	2575.912884371083	2334.4879291823618	5168.652219115821	5004.835949276517	5129.363893512587	2795.7717679850507	2808.9612893438434	2959.571299114357	4610.0401623922735	4378.553642949507	4444.073920817924	-0.18795719579845965	0.05096475517626039	-3.6879838851067603	2.2603796203673085e-4	0.016952847152754816	alkB homolog 5, RNA demethylase [Source:HGNC Symbol;Acc:HGNC:25996]	protein_coding	17	18183078	18209954	50.24
USP43_hypoxia_vs_Control_hypoxia	ENSG00000162545	CAMK2N1	242.38782548535875	177.0160905397477	191.6398187594544	167.63852938952238	159.3147146421138	150.27265839459378	172.50594855592794	192.57889673135435	181.31940007361513	190.37459297467544	357.8584309202672	443.6795572778378	455.6312788898863	203.07436798318335	192.422151577668	199.07446114393557	292.9921084579349	319.6659099572359	315.92194246750364	-0.43425112714646125	0.11771214635660535	-3.6890936117238975	2.2505440611417815e-4	0.016952847152754816	calcium/calmodulin dependent protein kinase II inhibitor 1 [Source:HGNC Symbol;Acc:HGNC:24190]	protein_coding	1	20482391	20486210	57.49
USP43_hypoxia_vs_Control_hypoxia	ENSG00000221838	AP4M1	367.4546981585497	385.7557421371537	376.60148761399364	387.4414253859849	318.56549543856033	337.5737861051587	266.2617517573952	367.6640988612229	388.60666062889095	356.6422137990892	526.0026166286292	421.6519626434047	434.84448020874237	321.288225870279	384.3771462569298	337.9546024087171	356.278167859408	357.3969618522449	289.2777413980906	-0.4628613318655156	0.12539938949313095	-3.691097171496755	2.232888079752175e-4	0.016952847152754816	adaptor related protein complex 4 subunit mu 1 [Source:HGNC Symbol;Acc:HGNC:574]	protein_coding	7	100101549	100110345	56.13
USP43_hypoxia_vs_Control_hypoxia	ENSG00000170412	GPRC5C	419.49934857202436	365.6189605013258	330.07772944404803	408.4337185377231	291.40511451757425	255.64271977253281	319.9559955299859	330.0701020253246	314.78945690243347	294.5754055366913	692.8375338441241	665.1660790323162	660.4244819218176	392.45621171197524	365.3640725478189	337.82987135506187	566.9538445193447	496.52879512150736	462.8581814748329	-0.404408651752679	0.11021525587303899	-3.6692620141310766	2.4325166847871107e-4	0.018131258622718742	G protein-coupled receptor class C group 5 member C [Source:HGNC Symbol;Acc:HGNC:13309]	protein_coding	17	74424851	74451653	54.5
USP43_hypoxia_vs_Control_hypoxia	ENSG00000106683	LIMK1	607.8411281846909	735.9757719882123	675.5278786364075	723.0538168899889	688.33445320565	634.253605237577	695.0049242915071	681.1703374335301	706.1769943933649	685.2596951319412	415.18213729502423	471.27304564264296	509.90702108917924	542.6198814570243	531.6153466872942	522.6086664874564	575.4346034943572	552.6820037298248	595.060124233454	0.30814323766913393	0.08412096883885362	3.6630966324155003	2.4918448028238803e-4	0.018459525149753592	LIM domain kinase 1 [Source:HGNC Symbol;Acc:HGNC:6613]	protein_coding	7	74082933	74122525	54.59
USP43_hypoxia_vs_Control_hypoxia	ENSG00000100354	TNRC6B	815.6497028494148	1132.8475904471854	948.0312194441996	1084.1842718294272	707.576416555311	925.3091407137993	888.7716356213745	807.7503440434957	1038.7021550983566	884.6824454594902	637.9507915274604	612.6183067010134	596.5715967776488	568.5823363291742	666.4814963825368	677.0213866841931	860.3898645902779	886.6368387520546	757.5868143324675	0.43816767132913703	0.11978009128841408	3.6581009967181375	2.540909252998278e-4	0.018708219042655003	trinucleotide repeat containing adaptor 6B [Source:HGNC Symbol;Acc:HGNC:29190]	protein_coding	22	40044817	40335808	42.15
USP43_hypoxia_vs_Control_hypoxia	ENSG00000197766	CFD	1047.2227004744752	882.7597873884453	829.162874006992	886.5193151264662	867.0742085038821	769.1003312550889	801.0865575273302	966.1001074651799	863.3138270437149	870.0674968088476	1420.5492248138548	1336.560644068539	1483.5209748529837	1067.9783323712152	1143.7948004593195	1134.5221614277132	1243.943928723344	1141.4288605096751	1142.5251761879622	-0.26342507962421546	0.07208354809361582	-3.654441083867042	2.57742838538654e-4	0.0188620895476015	complement factor D [Source:HGNC Symbol;Acc:HGNC:2771]	protein_coding	19	859453	867884	63.39
USP43_hypoxia_vs_Control_hypoxia	ENSG00000198586	TLK1	1453.0331271515756	1599.6989321134438	1513.9478960536574	1963.48579202555	1542.4943863905546	1753.6216335779143	2001.4557606180092	1421.6296420525987	1532.6327175618892	1450.3701534834797	1196.7664952277494	1243.3843074583854	1051.0087320471434	1082.0527814412562	1135.2437948003835	1065.8045271386927	1425.0796082403772	1509.6350357486472	1666.2840927486304	0.3973916518872192	0.10907431587017383	3.6433109730453532	2.691533327159452e-4	0.019578472846656855	tousled like kinase 1 [Source:HGNC Symbol;Acc:HGNC:11841]	protein_coding	2	170990823	171231314	38.08
USP43_hypoxia_vs_Control_hypoxia	ENSG00000255112	CHMP1B	1717.1808305986058	1681.1393788331493	1622.9987423852256	1562.3045084072035	1768.5046782949707	1500.8054971211984	1622.4522021857952	1563.5292756458161	1535.7390845043255	1556.625850937474	2053.819471381287	1894.664328483833	1964.9313425992173	1973.732591101066	1799.8953456986317	1788.9481604803768	1725.4931882228807	1671.350190499107	1622.321113993345	-0.23607013928316958	0.06508132504556387	-3.6273099712996824	2.8638940564308624e-4	0.020707497443953688	charged multivesicular body protein 1B [Source:HGNC Symbol;Acc:HGNC:24287]	protein_coding	18	11851413	11854444	41.49
USP43_hypoxia_vs_Control_hypoxia	ENSG00000143162	CREG1	1557.8954670403698	1487.196465560149	1493.3646586212967	1478.7211329055124	1320.6352481644356	1388.3831493565583	1328.7334385410072	1564.6141507070424	1482.0002184881394	1497.98476795934	1860.3401078747004	1949.1593047120841	1762.640410877275	1511.8461115298462	1567.9393954036336	1457.946119082706	1636.2692777650109	1611.0973958000268	1643.247053377891	-0.19239401050254928	0.053235640844891595	-3.6140075980885107	3.015002196069701e-4	0.021670328284250976	cellular repressor of E1A stimulated genes 1 [Source:HGNC Symbol;Acc:HGNC:2351]	protein_coding	1	167529117	167553805	44.5
USP43_hypoxia_vs_Control_hypoxia	ENSG00000180340	FZD2	787.159455578143	946.5628955764148	832.4737923274087	847.2919779966151	790.3669111079367	722.8572300560432	738.1422963074089	826.6504843910683	793.6836976805756	785.6340523298443	911.6497888590887	834.3152167071728	849.198144736687	770.845512432743	742.230382772527	693.148006401535	774.2970559746794	689.8132756295344	619.7094791192925	-0.31750094511629257	0.0879094647037664	-3.611681019628476	3.0421861930511536e-4	0.021736330343841825	frizzled class receptor 2 [Source:HGNC Symbol;Acc:HGNC:4040]	protein_coding	17	44557484	44561262	55.78
USP43_hypoxia_vs_Control_hypoxia	ENSG00000125691	RPL23	17282.3105639277	16566.427660075336	15593.604798129958	15304.60148302968	16477.458349790162	15261.862383966767	14509.915532589257	15864.706839487635	15517.064095761536	15242.684219724839	20103.50567256895	20393.230704724552	20716.40414302331	19135.07440039137	17799.25451113538	19413.547256409543	18870.760148533103	17107.127750198302	17204.36020115888	-0.2029467275159772	0.056232189818889	-3.609084550497182	3.072794546745746e-4	0.021739936745672442	ribosomal protein L23 [Source:HGNC Symbol;Acc:HGNC:10316]	protein_coding	17	38847860	38853764	44.18
USP43_hypoxia_vs_Control_hypoxia	ENSG00000127774	EMC6	1350.9450318537579	1411.111343934973	1378.4127088968453	1266.4198990016687	1477.0150808025076	1277.0938247976057	1387.7409766203382	1240.9288170558043	1249.358903417974	1262.4119124578685	1517.110220593806	1581.8525538867636	1407.0305392662199	1658.1856540618173	1275.6282726654367	1501.869017954768	1328.1378248323554	1131.8181464340605	964.8848766868308	-0.397788852424329	0.11023398128744104	-3.6085864610756744	3.0786991167784574e-4	0.021739936745672442	ER membrane protein complex subunit 6 [Source:HGNC Symbol;Acc:HGNC:28430]	protein_coding	17	3668812	3669668	59.51
USP43_hypoxia_vs_Control_hypoxia	ENSG00000177239	MAN1B1	1929.9859889585491	1823.752625029275	1865.5713973179952	1758.5187742881417	1843.1319127007916	1522.983036585536	1632.2819043690238	1810.0554096438752	1875.2379317773302	1841.6048612621087	2439.207507202447	2227.5159089608123	2456.537296792808	1964.8631780385579	1917.9293714951439	1816.871831347393	2118.6614558157826	1960.3212877740846	1864.7021108527788	-0.25991937959867584	0.07213397189377288	-3.603286673045574	3.1421864639564535e-4	0.022059245088531496	mannosidase alpha class 1B member 1 [Source:HGNC Symbol;Acc:HGNC:6823]	protein_coding	9	137086857	137109189	54.92
USP43_hypoxia_vs_Control_hypoxia	ENSG00000176903	PNMA1	1104.2717294216359	1009.1233400991822	1024.431237200364	988.6055692807163	1030.2111985554334	1072.4329419373928	1087.5606697999394	951.9846246515982	1030.5683095276574	1044.7801585622792	1246.2069651250458	1238.4652434972545	1210.21255937079	1224.722946402821	1309.864655834828	1241.8371246128438	1122.8088503267052	1017.4186623991587	1025.6560724054348	-0.22529921634925265	0.06263070042840947	-3.59726483670389	3.2158101349239653e-4	0.02244561120185369	PNMA family member 1 [Source:HGNC Symbol;Acc:HGNC:9158]	protein_coding	14	73711783	73714384	53.73
USP43_hypoxia_vs_Control_hypoxia	ENSG00000132466	ANKRD17	3224.1855319554256	3494.4498366810467	3616.2921473794136	3980.2573402393386	3137.2810653150505	3768.052610495674	4213.792119194047	3596.503573700988	3661.328379937487	3776.665615030015	2440.6720818995036	2663.857870402102	2410.996387554962	2321.8935346130957	2558.6211787687225	2618.9912582716934	2805.4367639256075	3273.680100062711	3696.5677117262035	0.3787862993388743	0.10540878647556742	3.593498341114787	3.262677270767099e-4	0.022512473168292985	ankyrin repeat domain 17 [Source:HGNC Symbol;Acc:HGNC:23575]	protein_coding	4	73073376	73258798	36.17
USP43_hypoxia_vs_Control_hypoxia	ENSG00000278535	DHRS11	482.9539455370865	534.6085392531296	603.1675447407724	557.7460355917656	469.9887516598487	473.3700040670171	469.3761756568962	452.3591623915919	469.7009729027134	447.4893193920183	483.2422795170861	510.80325071021537	555.2549604085297	397.324187229897	503.9198245430205	608.9730189837082	372.04790539813655	384.2259462247982	399.5731409964123	-0.4192154074458211	0.11661839039060307	-3.5947624216188876	3.246877298301877e-4	0.022512473168292985	dehydrogenase/reductase 11 [Source:HGNC Symbol;Acc:HGNC:28639]	protein_coding	17	36591879	36600804	54.25
USP43_hypoxia_vs_Control_hypoxia	ENSG00000137821	LRRC49	61.4963129568763	57.52547423965414	70.34108068070027	71.07635786868573	109.92803126804391	86.13272625992133	58.839927780727834	60.4306443234118	53.28357311662692	56.882894563532695	58.46639470074554	70.3803585328073	53.82627365875355	73.23756871232897	60.11706237553894	71.32997044735998	35.331336344929355	27.119110335236712	32.684848014768505	-0.9734657039614653	0.2712961508432024	-3.5882031534022274	3.3296480772281885e-4	0.02271497205227705	leucine rich repeat containing 49 [Source:HGNC Symbol;Acc:HGNC:25965]	protein_coding	15	70853239	71053658	38.17
USP43_hypoxia_vs_Control_hypoxia	ENSG00000166450	PRTG	630.3945723071683	657.4625808897605	569.4813637072966	556.9575578701749	665.0907855116769	640.9393917971395	619.7877845743888	607.45995005366	594.9914927368244	524.3104251131048	710.8100983207332	709.9487996367558	762.7549208823871	708.0723509067358	627.287257099764	636.7036656040805	577.2046757565117	597.4875323358073	580.3516687322278	-0.3100165117562405	0.08639146582541794	-3.5885085267881633	3.3257511817185484e-4	0.02271497205227705	protogenin [Source:HGNC Symbol;Acc:HGNC:26373]	protein_coding	15	55611544	55743152	38.59
USP43_hypoxia_vs_Control_hypoxia	ENSG00000105612	DNASE2	1889.7457543056407	1880.3338243599346	1870.3921522731262	1795.5224822284958	1593.2970525885446	1613.9959071861595	1681.839829491482	1701.275664893732	1784.9990564429243	1743.8475331009504	2134.9329428461792	2138.0894120410885	2342.043890346256	1959.5870917138504	1922.014912779749	2262.8220084299037	1772.376036069322	1953.4106307262275	1864.6431499836074	-0.24011452261862104	0.06718241444926455	-3.5740680740188786	3.514774863427187e-4	0.023191752172613815	deoxyribonuclease 2, lysosomal [Source:HGNC Symbol;Acc:HGNC:2960]	protein_coding	19	12875209	12881595	52.81
USP43_hypoxia_vs_Control_hypoxia	ENSG00000105701	FKBP8	5742.739136442364	5209.486553209558	5257.939997435758	4811.904779826377	4786.2723407415315	4452.247788671159	4400.13836090532	4982.957296592706	4868.991394767595	4883.594657069366	7373.247880366871	7280.736652950727	7813.8021133934935	5913.452830014192	5878.280502618828	5751.479683390429	6805.235821892627	6737.733623844445	6161.80217827156	-0.18854912644495303	0.05273486899645768	-3.5754166082714325	3.496706242690007e-4	0.023191752172613815	FKBP prolyl isomerase 8 [Source:HGNC Symbol;Acc:HGNC:3724]	protein_coding	19	18531751	18544077	56.64
USP43_hypoxia_vs_Control_hypoxia	ENSG00000134574	DDB2	1007.7848274436775	862.3147822264428	920.1440638312228	902.2972958589597	714.701350863545	783.7667400783645	835.1460938682217	884.1368850726936	820.0322122418982	847.0404513129319	1236.9707596922526	1279.810718128272	1397.3373004624748	1097.42641259573	1147.0991206062881	1120.3470370963178	1130.003407832624	1091.1191177561107	1070.4331444618456	-0.24664231764030267	0.06895184631270529	-3.577022673500993	3.475300396795836e-4	0.023191752172613815	damage specific DNA binding protein 2 [Source:HGNC Symbol;Acc:HGNC:2718]	protein_coding	11	47214465	47239217	47.15
USP43_hypoxia_vs_Control_hypoxia	ENSG00000153786	ZDHHC7	1788.9773125308316	1812.3513977705825	1813.0248170826662	1855.2003872845698	1936.3566578123848	1906.5259227647427	1986.3044916328852	1879.3734290879584	1860.2853065974405	1894.7601787943045	1646.0859924893218	1581.8130501360795	1649.7648735993057	1569.1073195839072	1603.4081272265407	1709.106675293206	1797.1981390787603	1800.2921496866509	1900.6327096336634	0.17472004687507398	0.04883587995858409	3.5776983443985775	3.466331649792184e-4	0.023191752172613815	zinc finger DHHC-type palmitoyltransferase 7 [Source:HGNC Symbol;Acc:HGNC:18459]	protein_coding	16	84974175	85011535	48.57
USP43_hypoxia_vs_Control_hypoxia	ENSG00000174238	PITPNA	2475.7134649012282	2749.738580564324	2943.4398848841715	2579.924019812078	2722.659310235649	2667.2153683092197	2747.5558704547934	2287.3342036299055	2338.810250543681	2389.36268270862	2453.1530062198062	2585.748437044963	2279.393265857038	2531.01562218787	2467.24431518883	2468.1141903398834	2118.2534344443943	2062.0725658040465	2171.8073599928343	-0.2075633264210765	0.058019208042615573	-3.5774932720319033	3.4690514564675735e-4	0.023191752172613815	phosphatidylinositol transfer protein alpha [Source:HGNC Symbol;Acc:HGNC:9001]	protein_coding	17	1517718	1562792	49.87
USP43_hypoxia_vs_Control_hypoxia	ENSG00000187531	SIRT7	649.2421865826745	670.5941041109859	702.428310252483	711.1632095382774	759.5461981623152	669.5384138857095	735.5724334460838	617.1618906060991	576.7660392958917	608.3850434115127	619.862468225651	639.1601596676028	687.9656649316631	636.0325035242327	724.0601902842507	739.3237380950808	528.4377945405369	528.5923698511332	531.7688266586326	-0.28921936106242	0.08087779967373235	-3.576004320458204	3.488858871485765e-4	0.023191752172613815	sirtuin 7 [Source:HGNC Symbol;Acc:HGNC:14935]	protein_coding	17	81911939	81921323	57.63
USP43_hypoxia_vs_Control_hypoxia	ENSG00000184897	H1-10	5895.114485338957	5913.065330147237	5482.014678042767	5270.536239839039	5596.356524890604	4967.326047060392	4771.753862159489	5900.631227478712	5596.457856734739	5638.3167451729605	7014.55006032659	7079.946814474658	7375.354535443632	5435.886980169401	5724.865666684295	5986.139599111635	5955.320468157751	6353.268763271929	6050.269336935396	-0.22534687028510592	0.06316678140663708	-3.5674901469877365	3.6041692715006756e-4	0.023652360844223185	H1.10 linker histone [Source:HGNC Symbol;Acc:HGNC:4722]	protein_coding	3	129314771	129316286	68.6
USP43_hypoxia_vs_Control_hypoxia	ENSG00000198399	ITSN2	746.890561937788	656.7592222151103	675.9442205457367	737.1262179967379	808.3635506833625	785.2038407492178	883.3202054833953	779.3059671032579	893.1693185246628	894.1965902384158	671.2220621177647	649.4767216792952	542.2980970338285	701.4547337540403	728.8025223414602	658.2315060443852	733.1929574224903	830.6680045539387	815.2943763930843	0.3483875521831713	0.09774087812874795	3.5643996539939224	3.6468993372470185e-4	0.023803410539058243	intersectin 2 [Source:HGNC Symbol;Acc:HGNC:6184]	protein_coding	2	24202864	24360536	39.86
USP43_hypoxia_vs_Control_hypoxia	ENSG00000183354	KIAA2026	291.8184894922191	286.1729476329634	364.94620498890794	377.9923065799471	249.8947274468554	274.6460431393614	309.49796417172377	267.506403278184	311.38584707224356	290.68159381032933	245.82079731197584	247.34332941484834	251.87696255424552	243.24136896057053	215.47924525054464	273.36315732257674	319.91454525331505	340.41631054366025	382.55305612769126	0.48712180700747226	0.13704672952533267	3.5544212451814055	3.788119441604272e-4	0.024592227020092252	KIAA2026 [Source:HGNC Symbol;Acc:HGNC:23378]	protein_coding	9	5881596	6008482	37.76
USP43_hypoxia_vs_Control_hypoxia	ENSG00000244038	DDOST	3714.727509985112	3475.83583892279	3457.8129881136215	3363.616955701122	3494.338093324447	3415.9068001614955	3217.6021669151564	3437.457396173796	3440.658668365917	3451.2982418173033	4366.705778199247	4330.089959298306	4196.570784499392	3874.2170724853086	3764.691786230872	4067.2285729197083	3975.2376735192515	3861.786582721096	3674.0398203631894	-0.1645599526375747	0.046348294889592884	-3.550507155216302	3.8448968407468444e-4	0.024827341899474945	dolichyl-diphosphooligosaccharide--protein glycosyltransferase non-catalytic subunit [Source:HGNC Symbol;Acc:HGNC:2728]	protein_coding	1	20651767	20661544	50.61
USP43_hypoxia_vs_Control_hypoxia	ENSG00000102908	NFAT5	584.5443755221931	546.0895356513138	683.8444334479028	754.8380939005525	596.7708294945061	777.2679728758443	759.2431982039043	520.8503225793314	564.893133144855	632.3174793946221	445.1999625426277	462.7382960559411	462.42292935235827	392.59446705606655	469.7454958154984	483.92144348126595	581.19169804826	600.5947617845083	787.2747065701176	0.5238451833977519	0.14765083495920092	3.5478646872704886	3.8836768678991604e-4	0.02494436073397998	nuclear factor of activated T cells 5 [Source:HGNC Symbol;Acc:HGNC:7774]	protein_coding	16	69565094	69704666	38.64
USP43_hypoxia_vs_Control_hypoxia	ENSG00000185088	RPS27L	1566.8894220583802	1471.1201793518924	1465.4817762392868	1510.0359053601965	1315.2485686567125	1296.2885870492032	1309.1642288937483	1309.3561483668877	1397.3909973175948	1373.27430515832	2044.2816359703568	1984.9331269523393	1937.5873383888334	1643.908423654677	1596.6734393646327	1613.439923957572	1884.171916118889	1618.9159983331913	1432.7370979165087	-0.27491637783568695	0.07758771831111398	-3.543297622612351	3.951564706041888e-4	0.025246107844156505	ribosomal protein S27 like [Source:HGNC Symbol;Acc:HGNC:18476]	protein_coding	15	63125872	63158021	39.85
USP43_hypoxia_vs_Control_hypoxia	ENSG00000055130	CUL1	2949.9594724841936	3005.0212906866623	3109.4206495102408	3105.870440859761	3049.3967303154695	3210.5082189996015	3132.9076897403024	3046.1311073199827	3089.669857470282	3032.180658340218	2685.9072886880494	2798.9393451125657	2590.4213524498714	2696.077580566778	2635.6702328757424	2848.61643822234	3025.2377591895274	2939.1868992445693	3098.106965123517	0.1634531807158892	0.046164145409948384	3.5406954740391448	3.9907389692616973e-4	0.02536219634412368	cullin 1 [Source:HGNC Symbol;Acc:HGNC:2551]	protein_coding	7	148697914	148801110	41.21
USP43_hypoxia_vs_Control_hypoxia	ENSG00000280071		2493.698986644577	2307.9710589893834	2160.5036138723144	2115.0333895058866	2208.777377573223	2233.9961612119723	2109.865335620942	2200.8115196536305	2285.7273122052366	2198.964768086505	2912.7545170624485	3051.54557142575	3079.645226440962	2901.7818970801127	2807.588679218051	2653.7297989480094	2841.4598145448263	2476.792621555997	2339.6330966071346	-0.24043141337007032	0.0679761002193636	-3.5369992187574963	4.0470086314337326e-4	0.025585146190870326	novel protein, similar to chromosome 21 open reading frame 33 C21orf33	artifact	21	5116341	5128369	58.56
USP43_hypoxia_vs_Control_hypoxia	ENSG00000204228	HSD17B8	341.23408084220824	296.8115278899001	346.7080829838178	302.02167727382914	268.5992582735042	276.20463258817443	260.4475999093338	277.59166932331794	310.4478930811127	303.3338273877131	416.5871009217689	403.2800336732947	438.2307022575357	417.22475385704473	429.7108428662164	442.5482289486299	362.35238514205747	322.0505069383418	268.0627318441558	-0.3997588631903632	0.11332420898288628	-3.5275680878631412	4.193958818316369e-4	0.02623940556019179	hydroxysteroid 17-beta dehydrogenase 8 [Source:HGNC Symbol;Acc:HGNC:3554]	protein_coding	6	33204655	33206831	56.55
USP43_hypoxia_vs_Control_hypoxia	ENSG00000268350	FAM156A	235.92015571255382	256.2038532805648	195.79140809721514	386.9506018958847	249.59205869019954	235.5520018161671	140.83653321757308	239.1926784260715	282.2136929189885	225.66822315386577	270.4261428117772	256.2894174199463	357.98937059918944	248.26357703768872	195.1354251229604	240.52550172519807	196.47140417921528	112.51312752667317	156.94778490679025	-0.9250986031402577	0.2622224157797406	-3.52791579769944	4.188453687578618e-4	0.02623940556019179	family with sequence similarity 156 member A [Source:HGNC Symbol;Acc:HGNC:30114]	protein_coding	X	52926402	52995472	46.56
USP43_hypoxia_vs_Control_hypoxia	ENSG00000120437	ACAT2	2900.368654043375	2509.9074605964256	2497.382028188921	2439.8214908135506	2855.4690986500173	2804.3730059843597	2769.089513562068	2818.0246075557284	2911.717413543081	2722.3376863510343	2715.480089108107	2549.256506454444	2499.7143862524817	3647.852175691746	3916.3323580320052	3604.9060902459983	3094.961409224518	3101.429962848362	2748.5804896779027	0.2035748174642738	0.05789299783831377	3.516397924889413	4.3744482746799326e-4	0.02722755820451556	acetyl-CoA acetyltransferase 2 [Source:HGNC Symbol;Acc:HGNC:94]	protein_coding	6	159762045	159779112	43.61
USP43_hypoxia_vs_Control_hypoxia	ENSG00000001630	CYP51A1	5823.822706079738	5493.30068808572	5847.084548927241	5032.762248994019	6160.6470302754715	6187.932867138985	5282.5410064658545	6156.952286617778	6078.306436888779	5698.527420154234	5062.414914069136	4554.360278928214	4210.266828012898	7590.901805628462	7736.004887398465	6935.538730148004	5696.921766666643	5631.442231403521	5472.902733631866	0.2804466873170393	0.07997239151200013	3.506793807397361	4.5354043842854585e-4	0.027735907527640418	cytochrome P450 family 51 subfamily A member 1 [Source:HGNC Symbol;Acc:HGNC:2649]	protein_coding	7	92084987	92134803	38.33
USP43_hypoxia_vs_Control_hypoxia	ENSG00000105136	ZNF419	112.57628934632771	148.60570192279837	95.14183331634601	102.61547584937482	80.8413914100862	88.37961758164941	124.19802086410199	113.23950447472076	88.86155614288802	91.74810521336262	136.41984307335784	184.11372074773922	134.1266597656669	112.74662296366986	118.51885890500043	140.8181748572676	96.79711144364263	82.90615758079913	86.29485212142706	-0.784669711837968	0.2236505134559228	-3.508463717399921	4.507027062440493e-4	0.027735907527640418	zinc finger protein 419 [Source:HGNC Symbol;Acc:HGNC:20648]	protein_coding	19	57487711	57496098	46.59
USP43_hypoxia_vs_Control_hypoxia	ENSG00000105186	ANKRD27	1144.3647005757462	1185.4228287565766	1302.799453423186	1394.804540225881	1142.0824919901806	1133.0440232237888	1192.4434444035323	1225.1825699098624	1083.6613246152526	1169.0369312937873	1071.38759295154	1009.2641176289086	1032.2225225232858	968.9589239267028	973.2108247526511	987.7691503844115	1216.986528390919	1182.1915245250527	1328.0958174379134	0.2605441517470597	0.0742549058753232	3.5087803112231155	4.501665801457812e-4	0.027735907527640418	ankyrin repeat domain 27 [Source:HGNC Symbol;Acc:HGNC:25310]	protein_coding	19	32597006	32676597	48.98
USP43_hypoxia_vs_Control_hypoxia	ENSG00000244405	ETV5	1091.3137557986345	1034.212377514055	1024.830930960081	968.0596179989155	1187.8578456538226	1211.0981516220043	1202.2578314981226	1075.8880893882945	1386.6059943348241	1193.9812804954265	693.3728871668505	839.8145610568519	877.1895679184856	1402.8836989116219	1270.227734527159	1200.1001216195891	1019.204152287103	991.3060488903403	1064.7567125318717	0.3540027468320441	0.10097370149190023	3.5058905596368675	4.5508229640584447e-4	0.027735907527640418	ETS variant transcription factor 5 [Source:HGNC Symbol;Acc:HGNC:3494]	protein_coding	3	186046314	186110318	42.69
USP43_hypoxia_vs_Control_hypoxia	ENSG00000277972	CISD3	1933.0720481619085	2163.6951394450516	1925.1084145336952	1925.6724754771772	1952.9770049365031	1876.870040000798	1854.002705581632	1962.0678005919226	1941.5860619191526	1882.295303346978	2028.8806046937987	1806.9626994778844	2045.9341562016682	2230.5270564450093	2124.9942331939355	2094.0712926674187	1674.1214005294655	1744.2726035375472	1561.2578743347149	-0.23667270773977706	0.06752980833958311	-3.5047146372700357	4.570969439337841e-4	0.027735907527640418	CDGSH iron sulfur domain 3 [Source:HGNC Symbol;Acc:HGNC:27578]	protein_coding	17	38730341	38735605	56.79
USP43_hypoxia_vs_Control_hypoxia	ENSG00000103005	USB1	3170.4463332223468	3471.9843683900067	3582.9607550433684	3519.5729341772803	3769.777849918805	4076.2389875365748	3867.595838197182	3042.361365673981	3333.1386887985873	3421.669095799592	2588.384876053678	2305.431459484405	2326.711609479587	2779.9583317342363	3332.6576974809363	3001.243238852813	3069.164169559098	2851.469404395444	2727.7133274266666	0.260187537985679	0.07434257672115867	3.4998455724985242	4.655277633400884e-4	0.028106238711657835	U6 snRNA biogenesis phosphodiesterase 1 [Source:HGNC Symbol;Acc:HGNC:25792]	protein_coding	16	57999546	58021618	49.63
USP43_hypoxia_vs_Control_hypoxia	ENSG00000233223		311.5406349529659	211.29603988246862	323.7370085285729	256.8828530950637	226.54515700422252	213.9884134316373	261.4601987704609	191.0660570590105	183.9299645264009	167.18404642210479	454.7321310983777	433.1893685089351	519.4750014919549	393.171540262345	364.30473458432266	393.4831328322057	354.6197591440619	343.2096090357948	315.4564134754461	-0.4691539877986475	0.13411246756768572	-3.498213076736273	4.683867637418215e-4	0.028138160060609426	novel transcript, antisense to MPDU1 and CD68	lncRNA	17	7581964	7584098	60.94
USP43_hypoxia_vs_Control_hypoxia	ENSG00000134824	FADS2	2214.945334796983	2165.1135949952	2210.8583491497507	2204.3952149124825	1730.5849397372017	1834.7907008342343	1924.7305145215105	2156.908848120542	2249.1617169516635	2216.7566975154505	2436.4695968635197	2495.100503716227	2169.398824533471	1957.7866357075004	1886.3648565609242	2016.7520343751337	2726.2731540528002	2829.4599719993594	2658.1098717987247	0.20732906124701517	0.059298832959839745	3.4963430290007427	4.716819168405905e-4	0.028195837355693712	fatty acid desaturase 2 [Source:HGNC Symbol;Acc:HGNC:3575]	protein_coding	11	61792980	61867354	51.23
USP43_hypoxia_vs_Control_hypoxia	ENSG00000059145	UNKL	743.5256840660292	969.2982793306783	739.9563159187597	1015.9375871735427	777.3386683787453	934.858184637229	971.2708504075388	872.2912728145554	844.4130574867712	897.8447544047436	436.0106874921687	517.8216788881424	548.8535790750576	591.4470569216113	678.5750876009847	481.05069236617294	731.5482685416335	645.6228318785636	729.3234598716263	0.48827386586886945	0.13985658816256966	3.4912467999097667	4.8077192198085403e-4	0.02825248305778384	unk like zinc finger [Source:HGNC Symbol;Acc:HGNC:14184]	protein_coding	16	1363205	1414751	57.82
USP43_hypoxia_vs_Control_hypoxia	ENSG00000133193	FAM104A	1215.9976213406712	1093.519576699665	1332.2702684100943	1328.9015383860374	1150.681326340612	1256.9587097639085	1158.843467254434	1255.8665669103436	1331.1081397713479	1104.834973853379	1297.5538965346072	1164.5547405827324	1299.0683240511596	1480.7095007879268	1248.770186884881	1419.112265459574	1042.422672537359	996.7218217771632	926.0592081268552	-0.3416556703585838	0.09787957800145346	-3.4905715506201958	4.819885308408671e-4	0.02825248305778384	family with sequence similarity 104 member A [Source:HGNC Symbol;Acc:HGNC:25918]	protein_coding	17	73207353	73236753	43.89
USP43_hypoxia_vs_Control_hypoxia	ENSG00000153904	DDAH1	3664.625807979716	3956.843913812232	4039.5828710730143	3967.302817051359	4227.6000523586945	4455.496562422213	4314.724709725266	3824.1274559470157	4064.8890369541673	3744.6794476694176	2951.6448936930205	2884.5916965370598	2741.886125336011	3712.3658485878764	3544.540170889362	3723.512358669207	3080.4064404701476	3216.620980722654	3512.44916171617	0.19238857422379374	0.055062851441205464	3.493981317498981	4.758743186468654e-4	0.02825248305778384	dimethylarginine dimethylaminohydrolase 1 [Source:HGNC Symbol;Acc:HGNC:2715]	protein_coding	1	85318481	85578363	39.19
USP43_hypoxia_vs_Control_hypoxia	ENSG00000186603	HPDL	2004.4584680295116	2194.0067457641626	2196.0266079853177	2219.529911992569	2016.306622802092	1911.0327285905146	1950.614932635538	2267.0552279729363	2026.37472995938	2206.562861735603	2113.7135974975176	2036.9062879787964	1937.2638948262402	1972.7000526030426	1866.3181528188245	1846.765019664018	1782.5538036558794	1824.9060271071007	1711.6152189416744	-0.1963207630338721	0.05624215434428932	-3.490633766126457	4.8187631605852994e-4	0.02825248305778384	4-hydroxyphenylpyruvate dioxygenase like [Source:HGNC Symbol;Acc:HGNC:28242]	protein_coding	1	45326895	45328710	60.3
USP43_hypoxia_vs_Control_hypoxia	ENSG00000273611	ZNHIT3	935.3328706902942	796.8985964378476	855.5559445469669	754.6447344635912	825.552986280758	825.6989540984079	730.3163083996833	759.7463945849239	815.3436996138769	725.7742845956951	1206.724451940208	1244.6324594011853	1215.1988839061157	1065.821942421716	992.788225360562	946.3829832656913	1033.7116998687159	1047.3561925727024	993.842930666647	-0.2544034659245868	0.07294459691749282	-3.4876259061701442	4.873294118348291e-4	0.028427549023698366	zinc finger HIT-type containing 3 [Source:HGNC Symbol;Acc:HGNC:12309]	protein_coding	17	36486629	36499310	45.77
USP43_hypoxia_vs_Control_hypoxia	ENSG00000166710	B2M	17376.47179183519	16910.756108249134	16985.909593006723	14821.504288253578	14531.71357363062	13672.290035951988	12702.017405098732	16085.63091849688	14918.744991864138	15100.218753542795	22070.408626374254	22800.09518287313	21999.251030486095	17943.59391790542	17796.58294333474	16827.745547011753	19985.041162009038	18646.138065432737	18978.850109511633	-0.2151744687935076	0.0618059010303697	-3.481455090959306	4.98697399610734e-4	0.028812301915309157	beta-2-microglobulin [Source:HGNC Symbol;Acc:HGNC:914]	protein_coding	15	44711358	44718851	42.87
USP43_hypoxia_vs_Control_hypoxia	ENSG00000186432	KPNA4	3483.3337837633107	3677.151979184477	3515.8985477303772	3431.8304296916594	3737.6120529111786	4051.1742352446754	3694.0277921287416	4173.436627138684	3874.8066128613314	3892.0737109739875	2952.211789268942	2829.1710889324186	2595.5150771768813	3704.8621466604445	3482.413196868519	2822.420276395987	3564.486114858581	3377.5726985284964	3323.3437311842126	0.2922993569334503	0.08393971227072307	3.482253501069005	4.97212753164107e-4	0.028812301915309157	karyopherin subunit alpha 4 [Source:HGNC Symbol;Acc:HGNC:6397]	protein_coding	3	160495007	160565571	37.19
USP43_hypoxia_vs_Control_hypoxia	ENSG00000142507	PSMB6	3855.6674484419486	3775.144709770461	3536.3792484176947	3519.079513044441	4101.447853438742	3699.771763961447	3505.117415177083	3515.619962687235	3359.6644952002916	3433.1340123036452	4409.065581929591	4303.108275867642	4167.172444971554	4733.69090949593	4181.160270662778	4488.4286731413285	3914.264894420409	3616.8711271841166	3142.8929202806894	-0.2714620079475992	0.07806560212674221	-3.4773575115307667	5.063821201175255e-4	0.029116971906757716	proteasome 20S subunit beta 6 [Source:HGNC Symbol;Acc:HGNC:9543]	protein_coding	17	4796144	4798502	52.73
USP43_hypoxia_vs_Control_hypoxia	ENSG00000043143	JADE2	1687.563338052992	1768.164197444576	1684.345970220458	1773.59979824092	1642.6012182296224	1678.5455024505786	1616.8310149720385	1702.4238810461634	1689.7468843211143	1593.0603327657448	1550.4558671668076	1687.6934359869063	1446.57203756234	1586.0296143940734	1638.8923781326014	1697.7058718654976	2069.5406341252497	1841.5332440127702	1708.3982020163946	0.25732797747594804	0.07404638925554491	3.4752265446444874	5.104220959315015e-4	0.029210174447264838	jade family PHD finger 2 [Source:HGNC Symbol;Acc:HGNC:22984]	protein_coding	5	134524312	134583230	53.79
USP43_hypoxia_vs_Control_hypoxia	ENSG00000263001	GTF2I	7498.638950208043	8210.379139598175	9159.150650313128	8816.10679667098	8151.998823919545	7594.32696441151	8668.379956936084	7950.090519299487	8511.483835133618	8545.31002543924	6370.051574549912	6396.0154046023345	6330.870577089312	5521.482441182594	6288.258532693784	5886.162671401434	6853.1617139363925	7954.701373295324	7767.570103271921	0.24167749898414223	0.06964677468788517	3.4700458142849397	5.203695964860752e-4	0.02963897583759131	general transcription factor IIi [Source:HGNC Symbol;Acc:HGNC:4659]	protein_coding	7	74650231	74760692	43.08
USP43_hypoxia_vs_Control_hypoxia	ENSG00000135521	LTV1	1284.3177635203313	1460.658180165637	1553.3110370152674	1525.9286312202512	1480.5339407953484	1629.287925109361	1564.592131661907	1423.5232820208967	1466.172849721003	1403.2778895654592	889.2322021046679	946.9328159727842	933.0565974348854	1187.2310364272955	1221.2416765814799	1227.0643039157026	1031.7171189333524	1051.6651666740245	1122.2929580466398	0.210729660002459	0.06093803928997239	3.458097150118439	5.440051771110157e-4	0.03083973011087096	LTV1 ribosome biogenesis factor [Source:HGNC Symbol;Acc:HGNC:21173]	protein_coding	6	143843338	143863812	39.75
USP43_hypoxia_vs_Control_hypoxia	ENSG00000068654	POLR1A	2837.4660516097438	3411.7962393021935	3989.0395135268695	3658.948312634768	3423.577963917848	3695.9999942047034	3252.3215772983112	3592.0075928423603	3471.2587941170123	3073.975561385925	1963.8829412153023	1885.9106635230662	1687.3619664312375	1903.5716341714103	2467.245923093436	2359.634622177095	2098.473406167797	2359.5067236934483	2779.8754992726003	0.38609466188829417	0.11186128143844842	3.4515487121497213	5.573791335459551e-4	0.03141372436204829	RNA polymerase I subunit A [Source:HGNC Symbol;Acc:HGNC:17264]	protein_coding	2	86020216	86106155	46.69
USP43_hypoxia_vs_Control_hypoxia	ENSG00000092439	TRPM7	2485.0545924229145	2518.094345110699	2546.637060883601	2789.4343000929184	2369.150331786782	2534.763578767851	2635.2644109926932	2349.654633128754	2365.620461520352	2392.046867345019	2354.6045739414044	2215.1374632606316	2484.4241196219837	2100.1990119316356	2248.7656595022822	2283.465798177101	2489.9719153270535	2886.8211911144476	3166.926941107256	0.2784655791177358	0.08070052967462583	3.450604106819041	5.59333394438127e-4	0.03141372436204829	transient receptor potential cation channel subfamily M member 7 [Source:HGNC Symbol;Acc:HGNC:17994]	protein_coding	15	50552473	50686797	38.89
USP43_hypoxia_vs_Control_hypoxia	ENSG00000115020	PIKFYVE	938.7360257589578	994.1928843844474	1095.5894941489657	1063.9253629521102	883.8077894680465	1112.853227159867	1122.6962637125155	992.7802756088269	997.666110342946	1092.275832443389	738.1199206207327	789.3903179378106	720.1594076195232	765.4000918710865	820.0087449836535	833.9933698182999	880.0284723261736	907.390288704401	1086.9706095584452	0.3530150523195208	0.10247424152099074	3.444915005759857	5.712389825470528e-4	0.03193384589933177	phosphoinositide kinase, FYVE-type zinc finger containing [Source:HGNC Symbol;Acc:HGNC:23785]	protein_coding	2	208266255	208358746	37.09
USP43_hypoxia_vs_Control_hypoxia	ENSG00000164134	NAA15	4431.48237507383	4696.839338134257	4999.4476389427755	5061.66069184324	5029.092889332561	5457.996593927309	4940.350236359418	4963.1019319951965	5327.109261322355	4818.892498349984	3393.9730857665236	3423.3230489425578	3635.041074063846	4070.0297613431044	3971.422601823335	4022.176212637759	3909.451437203262	3868.4170334510854	4178.357415890366	0.19529714001169585	0.0567422685776802	3.4418281980448833	5.777970875990698e-4	0.03215161213252889	N-alpha-acetyltransferase 15, NatA auxiliary subunit [Source:HGNC Symbol;Acc:HGNC:30782]	protein_coding	4	139301446	139420033	39.06
USP43_hypoxia_vs_Control_hypoxia	ENSG00000149428	HYOU1	7183.361697791908	7424.083903180789	8306.678580096677	7802.401771907809	7501.302553616821	7514.232850276098	8005.650819001145	7729.228161882263	7566.343954949993	8593.53605141453	6442.461210621007	5740.791114261736	5937.113954504944	6491.855785977269	6887.325907016277	5509.444244960697	7272.028888517363	7514.794556655307	7061.236251413627	0.2701328808303056	0.07862201770541802	3.435842639430127	5.907139708969033e-4	0.03270318932736128	hypoxia up-regulated 1 [Source:HGNC Symbol;Acc:HGNC:16931]	protein_coding	11	119044188	119057227	54.02
USP43_hypoxia_vs_Control_hypoxia	ENSG00000160613	PCSK7	1033.9692597809542	910.8056000421119	1376.7064616489047	1248.0691758740086	926.9333043796584	1173.645503677248	1138.6012633821383	1095.1566014106215	975.2794852572351	935.0330871025335	810.6252510809659	787.2605337993867	843.817549806236	775.1910372877643	1083.2937940251536	915.212550657089	921.3390310081217	1305.0166067085033	1389.459838909494	0.5661134012959061	0.16483453429789843	3.4344344387978403	5.937916912239124e-4	0.03270318932736128	proprotein convertase subtilisin/kexin type 7 [Source:HGNC Symbol;Acc:HGNC:8748]	protein_coding	11	117204337	117232525	50.91
USP43_hypoxia_vs_Control_hypoxia	ENSG00000176171	BNIP3	5664.821165772813	1719.547794919681	1706.4309390890928	1507.8793096799536	1648.1396334467265	1602.8204884645636	1511.0825330485923	1720.8622947793979	1693.1401782491068	1694.5460778731078	13806.966472183269	13604.581254261497	13086.371128903196	3698.538422227884	3513.0883849348197	3538.221696062323	12303.59076159057	11587.331722136973	12023.641892059884	-0.17365133505374555	0.05057555203362427	-3.4335035026072775	5.958345053432283e-4	0.03270318932736128	BCL2 interacting protein 3 [Source:HGNC Symbol;Acc:HGNC:1084]	protein_coding	10	131967684	131981967	49.61
USP43_hypoxia_vs_Control_hypoxia	ENSG00000138835	RGS3	305.8954197002811	287.6206533905467	309.09757254044274	330.4576250826826	345.52854744046095	364.6335655304734	319.9250733876944	325.6910329892303	335.106686773826	309.7489442413582	213.82757676287486	231.38614510908715	277.55560516244515	282.5597498927838	332.0243143245026	278.1682951494177	299.42065270724834	350.53700168538825	312.8285124345959	0.4247458928757383	0.12388612889200801	3.428518565189738	6.068850262890636e-4	0.032819116320343913	regulator of G protein signaling 3 [Source:HGNC Symbol;Acc:HGNC:9999]	protein_coding	9	113444731	113597743	48.79
USP43_hypoxia_vs_Control_hypoxia	ENSG00000140795	MYLK3	5095.834359450928	5638.840415089085	6014.420533745383	5761.150778057009	5652.1334950066785	5638.237828082897	5642.015853506559	5810.3767717189985	5457.934424702589	5505.604027142034	4143.650235895763	4266.361727308396	3650.7256715847534	4909.006964586912	5094.737583936854	4774.2074690355985	4525.560605256304	4626.176810190767	4613.877275270112	0.18878553323067385	0.05506750097267193	3.4282567738884953	6.074705991262111e-4	0.032819116320343913	myosin light chain kinase 3 [Source:HGNC Symbol;Acc:HGNC:29826]	protein_coding	16	46702282	46790407	46.64
USP43_hypoxia_vs_Control_hypoxia	ENSG00000178999	AURKB	1744.873234027205	1847.859235431643	1731.0610640813566	1881.618637031717	2068.6257867155828	1883.2690267566097	1806.8466338286416	1629.8354552140884	1628.503632974237	1627.1866721009167	1618.6478785196368	1730.72201931055	1968.1163825726455	1830.0619561273409	1773.1309797236	1925.7720890371068	1526.8718044375873	1453.257747764916	1476.3312108615148	-0.2519325862277711	0.07346784345842824	-3.4291545030898734	6.054647523654439e-4	0.032819116320343913	aurora kinase B [Source:HGNC Symbol;Acc:HGNC:11390]	protein_coding	17	8204733	8210600	52.69
USP43_hypoxia_vs_Control_hypoxia	ENSG00000229043	ZFAND2A-DT	175.3132498405194	151.88351981861408	148.7486316760997	158.6350655864223	178.69879148237294	130.86026901474642	104.04903081874333	189.01350591103383	201.14648212107505	163.05065282397382	218.48426401879016	227.90770029489798	253.557316734008	183.73719177851248	212.67365108155366	183.61611836121716	180.21546087148	148.8596878995202	120.50115683628806	-0.6380004346552139	0.18613320598574043	-3.4276551100940624	6.088183897107277e-4	0.032819116320343913	ZFAND2A divergent transcript [Source:HGNC Symbol;Acc:HGNC:41187]	lncRNA	7	1160374	1165607	51.66
USP43_hypoxia_vs_Control_hypoxia	ENSG00000204316	MRPL38	2908.9009835890038	2943.1972210988342	3078.304356306444	2910.9440566027815	3229.7797128104203	2877.246338989874	2782.683930797845	2829.3607396795887	2743.247666201184	2768.7653855973435	2788.7716491171323	2831.8554412432013	2987.986889184479	3523.2073070655306	3326.257828393162	3363.0990875709085	2554.2922001445854	2565.61949312603	2255.5984006727203	-0.2221321386778645	0.06491554733413452	-3.42186344874367	6.219354021266637e-4	0.03337719991413095	mitochondrial ribosomal protein L38 [Source:HGNC Symbol;Acc:HGNC:14033]	protein_coding	17	75898644	75905093	57.19
USP43_hypoxia_vs_Control_hypoxia	ENSG00000122912	SLC25A16	502.7407184309592	613.5771771234943	454.8970412530332	464.6557012289649	655.0017187373822	544.2838532427531	709.6284164024651	579.9952815367471	594.6904445096156	489.95595471720986	367.5440283410734	262.09861565491514	253.6045746151893	615.2691652117522	597.6515008496224	562.6815622687418	471.53795663292624	422.69570367281807	389.5642357585616	0.5408750875143636	0.15815006819461438	3.420011724868687	6.261843674440474e-4	0.03345653202162333	solute carrier family 25 member 16 [Source:HGNC Symbol;Acc:HGNC:10986]	protein_coding	10	68477998	68527523	43.38
USP43_hypoxia_vs_Control_hypoxia	ENSG00000163935	SFMBT1	1104.8045399163402	1181.2123335462127	1264.7046299701938	1256.091530844466	1052.4656325541036	1351.9771658935667	1156.1213079093777	1191.505781028771	1115.0701875778693	1322.1752582666545	939.7681246301584	867.5328098191972	762.586932738862	1046.9041314638275	1129.5052594785882	954.9090932017804	1029.6589030469072	1141.6399578314247	1122.6526786921625	0.35646707674822947	0.1043464072649091	3.4161892689151228	6.350409242148326e-4	0.03378026061627359	Scm like with four mbt domains 1 [Source:HGNC Symbol;Acc:HGNC:20255]	protein_coding	3	52903572	53046750	40.71
USP43_hypoxia_vs_Control_hypoxia	ENSG00000101557	USP14	4595.654418613919	4586.129997516514	5041.713096988763	4763.052172879107	4664.2652487817495	5306.103143391614	4889.638616722562	5322.049007813342	4770.800430755914	5052.2546208685935	3950.438486008707	3724.5658272264877	3721.537508234063	4484.786981064856	4619.022381732775	4585.24565010307	4178.884083766842	4357.951613873322	4703.340667322266	0.216436101915659	0.06340560140723552	3.4135170570428572	6.413014400409502e-4	0.03381534885805448	ubiquitin specific peptidase 14 [Source:HGNC Symbol;Acc:HGNC:12612]	protein_coding	18	158383	214629	38.05
USP43_hypoxia_vs_Control_hypoxia	ENSG00000170468	RIOX1	801.6624694241367	875.8508508159196	838.8601449546478	819.0188392499375	830.7263292351034	842.6465475085234	775.4015916158361	853.6167744209778	867.7901287455617	832.0559717204376	729.0418402097932	664.9192572775122	658.8057138960829	794.8215255287301	823.5523178752429	798.3450080959865	814.2618830263857	841.1532728284506	769.0564526293316	0.23969710538151126	0.0702080787334643	3.4140957807931147	6.399407432544557e-4	0.03381534885805448	ribosomal oxygenase 1 [Source:HGNC Symbol;Acc:HGNC:20968]	protein_coding	14	73490933	73493394	58.61
USP43_hypoxia_vs_Control_hypoxia	ENSG00000113273	ARSB	650.3819946750814	656.2846140194418	628.8867549176177	691.5913842524058	627.3638630201476	689.4410011500374	745.4833083172682	684.3050920776659	764.2981036005143	628.8192657882392	570.7796607976647	580.7431338175643	512.2596397291335	624.5183452993783	633.851333138997	557.9612689910733	651.8453904765271	757.5292315229999	700.9145132347885	0.3392713636562249	0.09944754030681961	3.411561136751005	6.459201475199344e-4	0.03391080774479656	arylsulfatase B [Source:HGNC Symbol;Acc:HGNC:714]	protein_coding	5	78777209	78986087	41.01
USP43_hypoxia_vs_Control_hypoxia	ENSG00000097096	SYDE2	240.0207431791477	267.3373556435416	262.99573065999886	274.3653866581915	217.33136420136051	269.152949085551	290.6969553089746	255.98640598377474	261.7366106036217	245.21830355959958	182.82142001459704	195.94505651895153	190.212965808759	240.49190846682396	210.7532648187483	188.71259391696248	254.28213924391252	245.48785473284482	266.8451119984451	0.4280075692621402	0.12563540437342652	3.4067432774759245	6.574293221328065e-4	0.03436562365694216	synapse defective Rho GTPase homolog 2 [Source:HGNC Symbol;Acc:HGNC:25841]	protein_coding	1	85156889	85201724	36.93
USP43_hypoxia_vs_Control_hypoxia	ENSG00000180185	FAHD1	1385.0564675802163	1182.3934933778326	1149.5749994241098	1085.7334691069138	1308.0934140866007	1241.2802002059161	1129.7804843374938	1242.6282641411099	1115.3283039579478	1120.5858642655026	1801.4224759445515	1806.8777466145773	1650.3592252698086	1527.8803126832804	1562.2602837081915	1542.4327899796674	1567.1542003368124	1446.5038866693899	1450.7270023341887	-0.23913648497080298	0.07022230382078885	-3.405420670633255	6.606220387609287e-4	0.03438366861223368	fumarylacetoacetate hydrolase domain containing 1 [Source:HGNC Symbol;Acc:HGNC:14169]	protein_coding	16	1826967	1840207	45.43
USP43_hypoxia_vs_Control_hypoxia	ENSG00000080603	SRCAP	2378.981005258445	2966.3248719446606	3429.052780227109	3544.68968673148	2527.5715296679464	2877.97394327231	3458.0288464207943	2602.492619241188	2993.5314986750836	3225.393334649527	1280.4687010688374	1863.8142404361713	1454.5800119174855	1215.8275229620951	1167.3590027639746	1338.5465036024593	1649.668258410825	2311.656359106585	2914.678383553476	0.5794816544963635	0.17062121934944358	3.3963047310636467	6.830227214969863e-4	0.03524572376955602	Snf2 related CREBBP activator protein [Source:HGNC Symbol;Acc:HGNC:16974]	protein_coding	16	30698209	30741409	49.63
USP43_hypoxia_vs_Control_hypoxia	ENSG00000228716	DHFR	5350.6323327966975	5168.010239360515	5097.021627537711	5277.484910887	4402.860586668101	4609.002112387975	4340.485848884266	4956.2063462641345	4803.309139671652	4669.018773799189	6667.220662356532	6872.8398477144565	6388.946302271205	5502.518725110898	5041.198459826316	4978.788254378489	6204.106031454752	5501.081642682663	5831.2824790847035	-0.18565670042856297	0.054653564191096134	-3.396973338818572	6.813560507875029e-4	0.03524572376955602	dihydrofolate reductase [Source:HGNC Symbol;Acc:HGNC:2861]	protein_coding	5	80626226	80654983	41.24
USP43_hypoxia_vs_Control_hypoxia	ENSG00000108298	RPL19	31781.377144919486	31027.888443381573	29171.752941669918	28385.052002966953	29694.3452351281	28538.000941702463	27464.08862887501	29862.89987106967	29458.852389081745	29066.051765747783	36408.52408256045	35608.884118865586	36884.53834222221	35203.05368615606	32232.933659940758	36703.324598930965	33349.920487826814	31889.24067000682	31115.436742417856	-0.1765620859930435	0.052213267428432554	-3.381555966307851	7.207654876997456e-4	0.03693131391010372	ribosomal protein L19 [Source:HGNC Symbol;Acc:HGNC:10312]	protein_coding	17	39200283	39204840	49.65
USP43_hypoxia_vs_Control_hypoxia	ENSG00000109670	FBXW7	319.65004475540155	367.6875629223238	309.0778885058422	357.70244256313197	340.3630379139166	471.08368195204133	423.4144547117046	288.37823945510627	265.9664831656432	289.50051595441084	177.98440542745593	283.6685863920522	225.74579402237404	253.70559027563388	308.6294640504377	300.97007440091016	364.1475505949978	267.35274927342596	458.32228401581915	0.6581378615787856	0.19471240218480088	3.380051060918807	7.247236456125761e-4	0.03693131391010372	F-box and WD repeat domain containing 7 [Source:HGNC Symbol;Acc:HGNC:16712]	protein_coding	4	152320544	152536092	35.41
USP43_hypoxia_vs_Control_hypoxia	ENSG00000185624	P4HB	28214.26842941975	25331.578680465806	25765.249199899074	25481.2408546737	25211.313683975255	24136.262311900005	24685.78821030944	24653.853698895327	24723.640094286766	25489.454099766102	33720.67116971471	35147.62008951338	34796.18138333968	26710.651514750654	27632.032570610074	29655.08791000246	31255.56033262948	31784.427675144445	31676.218249679132	-0.13023907686767985	0.038532291827595315	-3.3799981960690886	7.248630556268805e-4	0.03693131391010372	prolyl 4-hydroxylase subunit beta [Source:HGNC Symbol;Acc:HGNC:8548]	protein_coding	17	81843159	81860856	55.81
USP43_hypoxia_vs_Control_hypoxia	ENSG00000110075	PPP6R3	2579.7972293544913	2649.4725320005878	2697.6232628316316	2697.2075017411207	2639.0069768550507	2656.7503015821526	2811.5635055342977	2451.855970088654	2516.3505126859773	2460.8940294378854	2642.905449191025	2424.6113552999254	2300.1677343134097	2474.4580285342768	2343.224175711273	2110.1123000837247	2717.1032399769138	2925.953313119371	2917.0899393935692	0.21552955023455622	0.06381140955399772	3.3776020893594807	7.312080513795216e-4	0.036942833558191314	protein phosphatase 6 regulatory subunit 3 [Source:HGNC Symbol;Acc:HGNC:1173]	protein_coding	11	68460731	68615334	41.89
USP43_hypoxia_vs_Control_hypoxia	ENSG00000185697	MYBL1	764.0659156380785	781.5028310464977	805.9844483393355	807.8641619680595	788.4412886578137	873.5027551561491	1024.3725481585266	731.2850917681437	775.8780115379142	864.0522077246991	623.9419214549024	624.6634709154982	595.8347710531896	648.5324548284914	772.1302278100769	608.1945190046746	752.2135524656318	750.2553176661789	924.5369019296298	0.39426879726160574	0.11671661474479003	3.378000622479543	7.301491538262492e-4	0.036942833558191314	MYB proto-oncogene like 1 [Source:HGNC Symbol;Acc:HGNC:7547]	protein_coding	8	66562175	66614247	36.72
USP43_hypoxia_vs_Control_hypoxia	ENSG00000151693	ASAP2	953.8218887690537	917.7342376835603	1024.412106354035	1028.5660142394975	897.1725018631469	935.0458928382299	1062.3525136452429	860.4722557445316	907.0297509556978	1005.1506641577116	778.4056146049413	886.8720169946564	882.3634225856348	669.668645540632	1002.807525067283	867.090953911071	1130.9234337881312	1013.9895358673047	1298.7369120016588	0.4347687964664689	0.1287668455618742	3.3764032548079825	7.344019455120994e-4	0.0369495978835775	ArfGAP with SH3 domain, ankyrin repeat and PH domain 2 [Source:HGNC Symbol;Acc:HGNC:2721]	protein_coding	2	9206765	9405683	46.56
USP43_hypoxia_vs_Control_hypoxia	ENSG00000162885	B3GALNT2	1272.508082269535	1350.028072584432	1318.7572111499956	1417.5900464085832	1269.6560334577393	1294.2233863429321	1327.0923448083197	1380.4680478261057	1348.2780070598071	1511.3989140602803	1124.7910209847612	1131.6601420542652	945.2198897723448	1164.8168652022473	1304.2727007194562	1166.601209567444	1254.090544494401	1268.7831278212254	1327.417916537289	0.2610085971868804	0.07735403020072902	3.374208124768405	7.402837467706285e-4	0.037090980258320916	beta-1,3-N-acetylgalactosaminyltransferase 2 [Source:HGNC Symbol;Acc:HGNC:28596]	protein_coding	1	235447190	235504452	40.22
USP43_hypoxia_vs_Control_hypoxia	ENSG00000087111	PIGS	3121.0146367879033	3077.5538001923283	3075.5788054033474	3013.999670328689	2972.9694065273593	2995.188216942738	2899.7090487534747	3127.335562858748	3097.9314214106453	2762.5057497649195	3684.4668045691988	3355.902771814798	3114.628830915711	3648.5447714748834	3342.9492217793495	3374.822249086721	2953.0559213900724	3002.883053003022	2678.2381559662563	-0.23509904896066453	0.06977148125275526	-3.3695579445847086	7.528885964822534e-4	0.03756665207654219	phosphatidylinositol glycan anchor biosynthesis class S [Source:HGNC Symbol;Acc:HGNC:14937]	protein_coding	17	28553383	28571794	47.26
USP43_hypoxia_vs_Control_hypoxia	ENSG00000146733	PSPH	1727.8072835715489	1400.074066081309	1495.8441257505958	1337.921176152055	1363.1552904333105	1553.8860219723035	1293.4250132995942	1591.400928570657	1561.8641414173983	1647.695538032789	2006.0562521577913	1664.5710701182338	1854.5055902290362	2647.1086453193657	2471.9287554631956	2647.0792890027283	1596.096744466104	1465.792756021529	1502.125699799885	-0.2742877845945867	0.0814863615692334	-3.3660575746966326	7.62507913811946e-4	0.037808105265442905	phosphoserine phosphatase [Source:HGNC Symbol;Acc:HGNC:9577]	protein_coding	7	56011051	56051604	46.35
USP43_hypoxia_vs_Control_hypoxia	ENSG00000184517	ZFP1	445.93151403870473	486.4653924359678	450.53263273963023	524.5786879871686	454.60694772089295	434.95924030413767	665.613228696041	462.21760968128063	483.99517899360455	428.832821702168	332.56310437981546	377.86421966673385	278.1280379827076	431.28046761428556	426.4561665392542	355.9581784572251	528.8986633141827	467.15050589083114	436.6661685907583	0.527270477330176	0.15666826258040353	3.365521954771	7.639898703741671e-4	0.037808105265442905	ZFP1 zinc finger protein [Source:HGNC Symbol;Acc:HGNC:23328]	protein_coding	16	75148494	75172236	42.26
USP43_hypoxia_vs_Control_hypoxia	ENSG00000100889	PCK2	1354.851817078966	1188.969591903921	1049.795881082802	1022.0162514084284	1166.3917740564202	1040.247023601191	1045.5818326614983	1281.0388059441618	1333.5790740865807	1394.4138735282445	1417.2846674827858	1401.6408920443873	1694.8474904610096	1771.0455372598497	1866.9567071373913	2093.909035843367	1300.6721973896338	1176.9171293004129	1142.0249422293007	-0.3156672475945751	0.09391158391720363	-3.361323858331263	7.756981455171656e-4	0.037879944554945116	phosphoenolpyruvate carboxykinase 2, mitochondrial [Source:HGNC Symbol;Acc:HGNC:8725]	protein_coding	14	24094053	24110598	49.2
USP43_hypoxia_vs_Control_hypoxia	ENSG00000159658	EFCAB14	1827.2638019593887	1999.941663516322	1948.6533881869848	2015.3256806885468	1864.3167159220013	1997.8568282568003	2113.932807506355	1980.8612370471185	2025.4944737897958	2115.5579800055543	1513.1936914190674	1578.121048933876	1597.3447733620696	1571.7002483607607	1606.5740974457992	1595.9582004811791	1700.4196814611207	1790.0491101593796	1875.4468087262655	0.19571903743148014	0.05824088944062217	3.3605090738014893	7.779897515218542e-4	0.037879944554945116	EF-hand calcium binding domain 14 [Source:HGNC Symbol;Acc:HGNC:29051]	protein_coding	1	46674659	46719146	40.28
USP43_hypoxia_vs_Control_hypoxia	ENSG00000171793	CTPS1	4712.294413758204	5489.987616033192	5663.334128260199	5406.545368418104	5768.378066766875	5400.209792785178	5294.5425630083755	5010.7062636413775	5155.886083352406	5147.527315624545	3468.183555166305	3445.3888842781894	3633.246562476835	4619.718595496992	4875.80133135497	4649.138934560598	3743.439013534359	3957.3123197179625	4091.9530531712167	0.16277300915399986	0.04838976998903314	3.363789685110925	7.688010548874119e-4	0.037879944554945116	CTP synthase 1 [Source:HGNC Symbol;Acc:HGNC:2519]	protein_coding	1	40979300	41012565	45.3
USP43_hypoxia_vs_Control_hypoxia	ENSG00000258315	C17orf49	593.4719264636472	621.7116669873224	573.5286699111632	558.1518042114576	596.2893385252779	547.9731517767176	575.0645786505335	588.1809842017279	522.5983483271888	616.4830654004915	609.3691488993691	665.7841100360595	712.0217198522412	598.2568441625556	634.8645768509381	688.8726036094455	578.5574580823937	526.1354832338658	468.6511236268999	-0.3359154985066739	0.09993200519999251	-3.361440589873194	7.753703481977142e-4	0.037879944554945116	chromosome 17 open reading frame 49 [Source:HGNC Symbol;Acc:HGNC:28737]	protein_coding	17	7014495	7017525	58.07
USP43_hypoxia_vs_Control_hypoxia	ENSG00000164086	DUSP7	631.5825840668518	756.2771443179741	718.0347067802038	773.2693856188037	647.204897088949	762.6062394472498	719.8727727738612	684.3502077562777	723.7901629441731	692.7361763414441	476.0290571731796	527.6316531841828	543.3201152200218	464.8049730561108	501.19343442188386	489.92467645557707	583.525007846587	639.3997386797593	664.5161640970939	0.29009433064980916	0.08640949249301574	3.3572044260444733	7.873487581974791e-4	0.03791814403111707	dual specificity phosphatase 7 [Source:HGNC Symbol;Acc:HGNC:3073]	protein_coding	3	52048919	52056571	59.39
USP43_hypoxia_vs_Control_hypoxia	ENSG00000176261	ZBTB8OS	394.200688106681	406.096416290232	423.8565960817225	441.74589237367553	371.01147287964676	417.8894744978791	394.4265936518805	447.4359915884244	405.5776570338712	478.166310718638	323.514933559332	303.37251905268505	312.50643597814866	397.9804962043137	350.2951216328391	428.8499140861723	372.4700819099939	404.1799115913976	416.2365667894056	0.34775167956871605	0.10354472644635102	3.35846828229243	7.837571513905924e-4	0.03791814403111707	zinc finger and BTB domain containing 8 opposite strand [Source:HGNC Symbol;Acc:HGNC:24094]	protein_coding	1	32600172	32650903	44.37
USP43_hypoxia_vs_Control_hypoxia	ENSG00000180957	PITPNB	4146.9716021678005	4135.551140605381	4254.598213980789	4135.760578530449	4586.81414410322	4603.158248910801	4471.196015500278	4480.87100537776	4368.493517581663	4240.718379092674	3846.190517344676	3734.545626851418	3547.7403800186316	4111.004514994585	4011.4736416206238	3805.583022327535	4075.4606081740167	4086.5252004063727	4149.80408359954	0.14429421622307	0.04298427021972708	3.3569074334743045	7.881949608124542e-4	0.03791814403111707	phosphatidylinositol transfer protein beta [Source:HGNC Symbol;Acc:HGNC:9002]	protein_coding	22	27851669	27920134	39.71
USP43_hypoxia_vs_Control_hypoxia	ENSG00000130707	ASS1	50535.6973015307	44449.73750574531	44073.10592981978	41370.62112213028	46809.21626455074	40925.09678500819	41756.701107915535	47047.45860991869	46165.68142489841	45688.075018879805	62346.06276093729	58835.45000189477	60532.240590666115	58312.83657432846	55688.352796335465	59088.545520694664	56651.39881682437	52418.77199836615	47483.19859863864	-0.21501739670037182	0.06411544133718321	-3.3535977015208394	7.97682468165043e-4	0.03807120870787705	argininosuccinate synthase 1 [Source:HGNC Symbol;Acc:HGNC:758]	protein_coding	9	130444961	130501274	55.65
USP43_hypoxia_vs_Control_hypoxia	ENSG00000134247	PTGFRN	3586.9150977382096	3613.380385420462	3720.708049304141	3684.3260144413903	3338.438242033791	3786.5440437212187	3628.7793304987	3692.0524584135	3709.9055782851196	3465.9944960145763	3611.895287300599	3636.7152570897892	3562.0055707783326	2946.0214456858457	3115.7748015877573	2855.473407852539	4015.832164736264	4165.984262689213	4014.6409634345378	0.1737219409135765	0.05178845247333095	3.354453215280696	7.952199911763687e-4	0.03807120870787705	prostaglandin F2 receptor inhibitor [Source:HGNC Symbol;Acc:HGNC:9601]	protein_coding	1	116909916	116990353	44.25
USP43_hypoxia_vs_Control_hypoxia	ENSG00000132589	FLOT2	5210.985288356362	4675.406881365075	4858.917587576949	4627.731859165005	4829.081380701879	4696.375355681853	4598.351391206134	4865.498340966165	4797.532154394543	4528.166337620943	6340.088897656633	5960.5185605641755	5845.840969341942	5846.879950894841	6011.354512630745	5491.464597381077	5579.725334521692	5414.540953815508	4830.260124929344	-0.1978328009898475	0.059150411617547645	-3.3445718394824855	8.240968392417747e-4	0.038870973960329805	flotillin 2 [Source:HGNC Symbol;Acc:HGNC:3758]	protein_coding	17	28879335	28897733	54.43
USP43_hypoxia_vs_Control_hypoxia	ENSG00000146476	ARMT1	1367.20595433897	1180.4153377058196	1231.3477636196624	1179.3872625907197	1468.5555435317444	1339.4754284194157	1329.4142869559125	1384.092766537562	1330.597474479519	1305.4273800674584	1290.657775715877	1317.7216224369988	1214.1538803145418	1656.3492849039262	1448.8209230558446	1435.1386328899737	1569.3885917523037	1424.7629351787923	1504.0002879453907	0.231355017529039	0.06916137795214747	3.3451476008634873	8.223879239789072e-4	0.038870973960329805	acidic residue methyltransferase 1 [Source:HGNC Symbol;Acc:HGNC:17872]	protein_coding	6	151452258	151470101	39.28
USP43_hypoxia_vs_Control_hypoxia	ENSG00000148606	POLR3A	2057.6624049868833	2311.25576406155	2324.517373146886	2202.9727274270526	2230.8383764758228	2352.755754146526	2322.1448510629466	2273.3767527406076	2207.4941492150547	2183.2200722833563	1798.0962829699963	1748.366528194765	1581.3261928846302	1853.6728656172263	1898.616901949704	1930.8086151738041	1918.4461670567057	1926.80244494105	1973.2114704162111	0.17822389845168507	0.053281003635434435	3.3449801297128268	8.228846551161542e-4	0.038870973960329805	RNA polymerase III subunit A [Source:HGNC Symbol;Acc:HGNC:30074]	protein_coding	10	77953148	78029522	45.12
USP43_hypoxia_vs_Control_hypoxia	ENSG00000123843	C4BPB	2398.5257906910424	2152.4160642319293	2371.0093122244234	2360.737831278809	2239.5494210156294	2262.0960648439086	2164.1819128906504	2344.698340525508	2585.3674129100445	2342.9669739278356	2293.1454324552033	2455.560043068402	2473.4692071375316	2276.9286281941954	2368.263629392668	2265.1581645444976	2697.670717587314	2745.8336220626175	2774.411454147599	0.1867684531697094	0.05601979827009461	3.333972255116333	8.561519723819152e-4	0.0400699033585722	complement component 4 binding protein beta [Source:HGNC Symbol;Acc:HGNC:1328]	protein_coding	1	207088860	207099993	40
USP43_hypoxia_vs_Control_hypoxia	ENSG00000204525	HLA-C	1614.702548861534	1603.000359020397	1591.6060992042733	1762.0123584416092	1132.590085660841	1087.2502401482766	1212.9019873401448	1572.5836213423174	1398.7677205364378	1494.5222938015525	2157.524112277536	2181.521544428615	2552.6088004765784	1092.3322920048633	1219.306315846415	1359.1199851054948	1867.600818357656	1924.1170712910348	1855.2801742235727	-0.2849494557448348	0.08545568138768013	-3.3344705830865338	8.54619394893122e-4	0.0400699033585722	major histocompatibility complex, class I, C [Source:HGNC Symbol;Acc:HGNC:4933]	protein_coding	6	31268749	31272130	59.28
USP43_hypoxia_vs_Control_hypoxia	ENSG00000036549	ZZZ3	2346.2436462507953	2659.603845771624	2609.352430247868	2288.344393869401	2162.4526830580658	2445.4510430987757	2267.6057016882237	2544.7750955894335	2365.830338047225	2431.0953335359836	2398.3846649251163	2115.7313465244324	2010.684075754098	1969.7637061600822	2022.2451832692434	2132.5298691660078	2712.574001232335	2490.3914755214846	2605.570445054919	0.25821888752101	0.07771385861365317	3.3226877693040557	8.91546453472643e-4	0.04140547471416217	zinc finger ZZ-type containing 3 [Source:HGNC Symbol;Acc:HGNC:24523]	protein_coding	1	77562416	77683419	37.17
USP43_hypoxia_vs_Control_hypoxia	ENSG00000179750	APOBEC3B	1043.8187673538484	1144.2445481142647	1013.1976716170299	969.5128645667849	905.997078772174	832.7007597251188	824.604585828706	1028.9164507616902	965.2654739749903	881.5515991575795	1327.0528444034846	1245.7352275816495	1283.3279282375197	1116.3344886259797	1110.7880089561202	1016.3065668174148	1161.7571607191228	934.9699805808061	1026.4745739288373	-0.30509008679789595	0.09181083904333098	-3.3230290669046805	8.904563534145001e-4	0.04140547471416217	apolipoprotein B mRNA editing enzyme catalytic subunit 3B [Source:HGNC Symbol;Acc:HGNC:17352]	protein_coding	22	38982347	38992804	53.12
USP43_hypoxia_vs_Control_hypoxia	ENSG00000161682	FAM171A2	210.9126620062074	278.71998513241016	234.16899758715553	218.90046295661395	253.57922357334354	188.0495834468673	203.86836530654634	181.5782709666654	180.32878892569715	180.90577208377982	207.5429495217054	271.6513244473568	245.84544486132341	195.2931940011779	217.55162988759216	221.42749770791457	164.70209486580092	168.6560220989905	183.65830874079242	-0.4895080966940485	0.1474253459145437	-3.320379502299393	8.989515637158421e-4	0.04158942579260074	family with sequence similarity 171 member A2 [Source:HGNC Symbol;Acc:HGNC:30480]	protein_coding	17	44353215	44363853	60.58
USP43_hypoxia_vs_Control_hypoxia	ENSG00000183864	TOB2	1776.3292118348886	1802.5986599476466	1811.7690023999737	1904.5218594720889	1513.16512242212	1655.5305694223593	1673.6592687381972	1970.6323656834493	1849.662723211741	1912.3230626186376	1801.1114891826317	1839.382767069726	1700.6725895642808	1526.0800011552649	1506.4434476778836	1429.8728513765602	2035.685693080064	2004.905308244847	2035.9090317605217	0.1831598655140528	0.05518243049466008	3.319169958122394	9.028546046769981e-4	0.041610570043796764	transducer of ERBB2, 2 [Source:HGNC Symbol;Acc:HGNC:11980]	protein_coding	22	41433494	41446801	51.16
USP43_hypoxia_vs_Control_hypoxia	ENSG00000126216	TUBGCP3	2391.9473569936067	2401.719513489633	2430.0200254044935	2586.8725347642066	2565.349163660357	2752.9357592412352	2600.3031196080033	2719.2399380902966	2595.279595739799	2679.7320614368136	2097.7631280340124	2022.8692810871044	1915.6739373737362	2309.5715536318658	2278.09240554404	2284.236653274851	2254.5862398359427	2355.5423844066527	2205.265131261874	0.17342432087120446	0.05227820888337083	3.3173347858589124	9.088064676941363e-4	0.04172562014223078	tubulin gamma complex associated protein 3 [Source:HGNC Symbol;Acc:HGNC:18598]	protein_coding	13	112485011	112588205	42.88
USP43_hypoxia_vs_Control_hypoxia	ENSG00000100625	SIX4	452.4297706946856	517.6577082909624	508.89493062479374	470.91407571259435	476.90241406601115	574.9781712814856	536.2136466718596	546.4823663502601	520.9491476293166	464.5947863501614	323.42470498961757	351.5957379053301	378.9473840969722	369.2762054340964	363.9174078466072	397.7983782837153	460.6108048420682	408.660945023565	471.91705710492425	0.35082269835679775	0.10595089120316387	3.311182137053337	9.290271870412906e-4	0.041729897180369104	SIX homeobox 4 [Source:HGNC Symbol;Acc:HGNC:10890]	protein_coding	14	60709539	60724351	44.08
USP43_hypoxia_vs_Control_hypoxia	ENSG00000141562	NARF	1723.0930852444712	1430.4523672808648	1397.9618186324235	1323.91678025332	1199.6040721976287	1184.1372460553962	1196.6730829270687	1301.577303029871	1249.3209485429436	1253.9633689728346	2693.6555370723518	2570.631026394497	2753.8499457293037	1713.830783319338	1441.7478471410575	1503.6760217118158	2475.3113642625867	2224.925962671465	2100.440058205716	-0.23730758852371012	0.07164792094730407	-3.31213502619631	9.258684688285237e-4	0.041729897180369104	nuclear prelamin A recognition factor [Source:HGNC Symbol;Acc:HGNC:29916]	protein_coding	17	82458180	82490537	51.72
USP43_hypoxia_vs_Control_hypoxia	ENSG00000150961	SEC24D	992.5244800894053	1012.2479615317748	1033.1868068227727	983.4468170177915	954.4331184433861	1137.5290326295192	923.3790485043264	1130.301738486421	1045.2480159226852	1111.317297906426	882.6237605174363	907.9371151429447	858.8210377944744	828.6589563581059	861.8479400510532	952.9580801118459	995.3981120296553	1081.9483292735047	1164.1574730651728	0.28923826546141357	0.08728669563433149	3.313658093704383	9.208403321155339e-4	0.041729897180369104	SEC24 homolog D, COPII coat complex component [Source:HGNC Symbol;Acc:HGNC:10706]	protein_coding	4	118722823	118838683	38.92
USP43_hypoxia_vs_Control_hypoxia	ENSG00000154734	ADAMTS1	644.4279679438596	566.6012178531269	575.5235623418653	518.6819715630588	735.5537006228783	797.3461884998778	667.5701048743351	668.4471422566698	641.5474138070973	602.0960310735342	528.006553860426	660.9580388119682	560.4021077292022	627.5476078545277	648.7998929276453	610.4589308488856	740.9209392304949	741.0977647297606	708.1442541041182	0.31913141711936055	0.0963852313451802	3.310999129902684	9.296349765233365e-4	0.041729897180369104	ADAM metallopeptidase with thrombospondin type 1 motif 1 [Source:HGNC Symbol;Acc:HGNC:217]	protein_coding	21	26835755	26845409	45.12
USP43_hypoxia_vs_Control_hypoxia	ENSG00000162222	TTC9C	675.3219822479194	662.5265144599663	704.7641706110381	685.8663880155854	615.4355153845227	613.5418678696192	617.9013246740593	680.299002497287	670.0578165555955	643.4211317978687	749.3825949705617	747.0836143828043	760.4165935343559	689.5045954587067	680.3331345820561	701.6273162895237	676.0536279875646	642.3954273250262	615.1850440664089	-0.22233526133610215	0.06707659676796218	-3.314647314401261	9.175881622002212e-4	0.041729897180369104	tetratricopeptide repeat domain 9C [Source:HGNC Symbol;Acc:HGNC:28432]	protein_coding	11	62728069	62740293	47.12
USP43_hypoxia_vs_Control_hypoxia	ENSG00000176155	CCDC57	371.78241702363346	350.602145905519	334.67285486206487	336.2491368963328	353.8847228282392	303.81309579256606	287.66418530976125	301.4287382155133	363.1876824495309	243.43900188895387	521.4368585482018	420.17831774406176	454.71945800086144	473.84885430221595	436.0157560193898	502.5663011557783	376.5429595663652	307.8108905614969	324.0225463785493	-0.470417357545539	0.14201728815096476	-3.312395016622794	9.250083599557227e-4	0.041729897180369104	coiled-coil domain containing 57 [Source:HGNC Symbol;Acc:HGNC:27564]	protein_coding	17	82101460	82212878	51.83
USP43_hypoxia_vs_Control_hypoxia	ENSG00000170142	UBE2E1	1956.8083784397631	2014.4014172241502	1731.970286828566	1589.2468143631056	1794.1085854965609	1773.6856721614035	1775.4163565339156	1827.5899471147386	1573.207820294323	1798.9092540486404	2464.957188178622	2511.7364011170794	2541.197979019879	1997.7726433498442	1738.7989965275428	1945.637780974646	2225.1388439833336	2002.280860617764	1916.4939640816235	-0.29132571174369354	0.08812173389603686	-3.305946204910018	9.465625878290314e-4	0.04233238240013168	ubiquitin conjugating enzyme E2 E1 [Source:HGNC Symbol;Acc:HGNC:12477]	protein_coding	3	23805955	23891640	41.42
USP43_hypoxia_vs_Control_hypoxia	ENSG00000033178	UBA6	1861.75805229372	1612.6576261685514	2050.678751599586	1866.5446813998703	1619.158341299593	1833.468284274287	1966.3807084588948	2491.039473344653	1791.4527544941996	2287.165836973456	1515.814747515713	1657.7908717659122	944.1914396539707	2066.6951809721627	2098.822656380424	1242.689181351122	1958.5811290047097	2443.941903021633	2064.5713736082216	0.6507543651970269	0.19722984651027958	3.299472045997408	9.686687444010267e-4	0.042705365882675185	ubiquitin like modifier activating enzyme 6 [Source:HGNC Symbol;Acc:HGNC:25581]	protein_coding	4	67612652	67701155	35.51
USP43_hypoxia_vs_Control_hypoxia	ENSG00000108306	FBXL20	329.5039527457875	290.3385262387431	338.812055636552	317.18086630975534	302.88162345643235	320.9414916549977	330.2076401234077	332.6901569420157	296.53165277052636	286.9179050199112	438.22327318699035	396.83391629007195	319.33451849089573	422.6994957388135	353.81129173879947	328.83237313097084	296.10462080122494	300.83722472808074	257.8925171659857	-0.4368691336344924	0.13238431417024873	-3.3000067747654036	9.668249450275483e-4	0.042705365882675185	F-box and leucine rich repeat protein 20 [Source:HGNC Symbol;Acc:HGNC:24679]	protein_coding	17	39252663	39402523	43.28
USP43_hypoxia_vs_Control_hypoxia	ENSG00000108826	MRPL27	1546.0166602189058	1528.434232179479	1483.6230648774829	1472.0723192286773	1619.0297126027888	1498.9808258525313	1368.1269504602262	1524.1750163641032	1488.2139928921665	1465.2262286867813	1607.2397467428377	1616.7442591924719	1777.0892467119709	1834.5349847039429	1660.5723624590516	1703.1791973416011	1505.6644549488487	1417.7091609844842	1257.684127710858	-0.2567059903865096	0.07780474107447094	-3.2993617977701772	9.690492962197101e-4	0.042705365882675185	mitochondrial ribosomal protein L27 [Source:HGNC Symbol;Acc:HGNC:14483]	protein_coding	17	50367857	50373207	47.13
USP43_hypoxia_vs_Control_hypoxia	ENSG00000124762	CDKN1A	1086.5332694470376	620.1426285406828	682.4276407996502	591.0118185832138	997.9282005471155	688.3344978094378	850.038606955559	562.2168910203832	629.904760371809	545.6674343590456	1513.227780874646	1437.8460031845375	1406.7936214245105	2015.3641242854471	1956.8015062488319	1743.193316167804	1164.510521413659	1201.6688988597004	950.5205986006436	-0.3942866501740192	0.11944817575817583	-3.300901396537499	9.637474639837043e-4	0.042705365882675185	cyclin dependent kinase inhibitor 1A [Source:HGNC Symbol;Acc:HGNC:1784]	protein_coding	6	36676460	36687337	54.41
USP43_hypoxia_vs_Control_hypoxia	ENSG00000058729	RIOK2	1094.6664948859814	1291.2877675904238	986.5619021105838	1032.1584856634197	1310.89308956756	1244.0228466525546	1260.76380844685	1187.6866219990532	1291.5444702989864	1339.8499150407904	743.853836453574	925.3520814447951	847.9351690342952	856.3185464964392	984.397531191861	1090.00788819524	957.1742625273819	1173.063114936817	1181.1255702970386	0.39486207061257883	0.12009794036959145	3.2878338246053476	0.00100961413757751	0.0443312389499943	RIO kinase 2 [Source:HGNC Symbol;Acc:HGNC:18999]	protein_coding	5	97160867	97183247	36.71
USP43_hypoxia_vs_Control_hypoxia	ENSG00000131748	STARD3	753.4890493707297	772.8298781817448	715.7007046701758	659.7462874868659	654.9161475525276	708.1028526418537	681.2655752669742	688.8180064509149	732.6083676224046	622.4538521985536	968.7230834665181	917.4023694449514	841.7121979307776	803.2040206007761	823.49918535972	785.2440301627943	737.5812959425567	809.968790315392	639.0262433776348	-0.32134066071769224	0.09778619445437857	-3.286155704398655	0.0010156485110178984	0.044434622357033056	StAR related lipid transfer domain containing 3 [Source:HGNC Symbol;Acc:HGNC:17579]	protein_coding	17	39637090	39664201	55.06
USP43_hypoxia_vs_Control_hypoxia	ENSG00000130005	GAMT	2319.553192269538	2398.8263207180935	2265.9315917518916	2155.2278115996555	2250.0685504314433	1972.0846858078708	1873.7783025880628	2275.7881558348604	2240.895685670581	2170.056511346423	2709.30712531901	2626.6240221760463	2727.4317977257642	2564.539695552463	2325.228687847819	2430.413098430443	2454.2394026997836	2263.4836816646334	2048.0323336868414	-0.25296832329717667	0.07703240132553839	-3.283921037695999	0.001023736009762995	0.04462675927035439	guanidinoacetate N-methyltransferase [Source:HGNC Symbol;Acc:HGNC:4136]	protein_coding	19	1397026	1401570	64.25
USP43_hypoxia_vs_Control_hypoxia	ENSG00000108439	PNPO	897.1405953587478	1022.0198108860926	1002.1868584459288	986.2146762493637	1031.5525738365047	927.7917174140739	921.4819765822942	1032.398956562903	846.2129195602355	945.0333881762858	895.0014565798074	805.790328261442	811.343836362195	937.411791810337	1045.5043709546096	894.0314949723108	683.6826509979098	643.0574996800625	717.8144091251035	-0.2975229066084883	0.09063585819570537	-3.2826180777817795	0.0010284790278353162	0.044672245543566344	pyridoxamine 5'-phosphate oxidase [Source:HGNC Symbol;Acc:HGNC:30260]	protein_coding	17	47941506	47949308	50.7
USP43_hypoxia_vs_Control_hypoxia	ENSG00000146072	TNFRSF21	567.3494264589727	630.7339627854249	654.7293130803167	661.9808330532471	762.3861218442789	740.5877388053551	693.7885223002422	702.6484519398695	720.71532582764155	688.6677391491868	344.2756933732886	339.8389444874473	269.25419077030494	591.9681988953591	597.2233362360336	624.9344670103322	377.40067695998346	413.06759528789235	398.0885644553051	0.30355419010124224	0.09253206114078907	3.280529865636295	0.0010361229443332557	0.044842955386466175	TNF receptor superfamily member 21 [Source:HGNC Symbol;Acc:HGNC:13469]	protein_coding	6	47231532	47309905	41.38
USP43_hypoxia_vs_Control_hypoxia	ENSG00000179029	TMEM107	265.3103136369569	201.15395265908344	267.5438098462003	204.10935308955706	200.7715311337234	231.271616311327	206.67086160180534	226.12073331785064	190.9261324337809	211.99139221346246	372.7581909980879	352.89456765479963	405.50773717728845	238.54802987721752	304.14575504906446	348.290782021311	285.0232491653287	278.38651440880346	249.47143650653257	-0.4740530730151517	0.14459436423856828	-3.2785031111793876	0.0010435921385273798	0.04500491097399325	transmembrane protein 107 [Source:HGNC Symbol;Acc:HGNC:28128]	protein_coding	17	8172457	8176399	48.77
USP43_hypoxia_vs_Control_hypoxia	ENSG00000169564	PCBP1	16569.576603044297	16511.997859145948	15800.043976387602	15624.160333706815	16951.828706678138	15372.446390521478	15831.610295766995	16235.9673057735	16586.0163821329	16774.214687981075	18306.216848977932	18995.238010175206	19168.804270956676	15315.16805612861	14222.631204510395	16022.27331175407	17123.557383077754	16715.35549201239	16694.848339109893	-0.1602059781745446	0.04888405916294184	-3.2772642230986	0.0010481823135294545	0.045041997992413395	poly(rC) binding protein 1 [Source:HGNC Symbol;Acc:HGNC:8647]	protein_coding	2	70087477	70089203	54.89
USP43_hypoxia_vs_Control_hypoxia	ENSG00000131051	RBM39	5973.751728968977	6456.243642942782	6372.095286645711	6686.248545067826	6186.218111765441	6640.243247538657	7170.949562410185	6500.508841981393	5791.418958184916	6806.319070416271	4853.449686137871	5164.838864400498	5022.3357947461245	5465.888212736894	5635.370679283842	5252.181599502264	5601.961836198532	6166.857020449285	5754.402161033091	0.22035987232522708	0.06737445862027695	3.2706737365739333	0.001072916151099245	0.04594135646994108	RNA binding motif protein 39 [Source:HGNC Symbol;Acc:HGNC:15923]	protein_coding	20	35701347	35742312	40.28
USP43_hypoxia_vs_Control_hypoxia	ENSG00000160785	SLC25A44	968.2760440358053	1015.8705711068864	971.0315918348617	1029.8401403685477	895.5611514186082	1069.1927862044681	1043.367538743029	1068.5692133445605	1192.7571925046245	1016.3422669105117	801.5746761633268	861.822453401849	797.5148797320257	882.3607519186036	868.6775089573144	916.9769089421037	914.3044479326385	1023.9777144602836	1059.2269987002524	0.2822903832116603	0.08638505027274004	3.2678152333117385	0.0010838109512658926	0.04596514847101393	solute carrier family 25 member 44 [Source:HGNC Symbol;Acc:HGNC:29036]	protein_coding	1	156193932	156212796	48.29
USP43_hypoxia_vs_Control_hypoxia	ENSG00000164294	GPX8	2581.128469771056	2296.844802387897	2389.992904044346	2276.8748194604477	2627.169850252353	2719.228074294981	2460.947361951631	2522.8515071953757	2423.9479811703623	2338.961492631929	2689.147877981984	2655.4229865864113	2682.7821725281156	3185.6936673419095	3010.5383995484863	3137.485549104266	2519.0461420692045	2205.2461428148335	2318.1307245144794	-0.18974898903450554	0.05807102234243629	-3.2675331237597924	0.0010848917030425646	0.04596514847101393	glutathione peroxidase 8 (putative) [Source:HGNC Symbol;Acc:HGNC:33100]	protein_coding	5	55160167	55167297	38.84
USP43_hypoxia_vs_Control_hypoxia	ENSG00000176410	DNAJC30	467.5533690899407	531.5148355073615	422.04980042964274	479.85851728083355	487.7812992159982	511.6619275952007	430.58010611130726	449.1670535983038	467.0118931064393	408.2335395286154	500.15080626977925	542.8038105835722	538.441591825577	451.76544052287	468.4155615726616	480.3647818516348	444.8666989831959	375.84763813132986	425.44534150460925	-0.34570623725165545	0.10576656187200453	-3.268577810726405	0.001080894525950057	0.04596514847101393	DnaJ heat shock protein family (Hsp40) member C30 [Source:HGNC Symbol;Acc:HGNC:16410]	protein_coding	7	73680918	73683453	54.26
USP43_hypoxia_vs_Control_hypoxia	ENSG00000156381	ANKRD9	564.0735080586616	504.891113582038	497.6877900656354	511.3337009510534	436.18504244476134	388.2165341528246	455.8135861946774	509.76058448151343	478.23965343629794	551.8233488113426	743.1670354286177	790.3191708045155	828.319472202704	459.16858538203957	548.1453283046417	543.2657672245767	695.1526201498322	595.1129164847015	616.7208949541346	-0.3088352283094947	0.09461860939659779	-3.264000922006782	0.0010985080796348553	0.0463793183971709	ankyrin repeat domain 9 [Source:HGNC Symbol;Acc:HGNC:20096]	protein_coding	14	102501767	102509799	59.94
USP43_hypoxia_vs_Control_hypoxia	ENSG00000109062	NHERF1	6669.3637556115145	6057.162052161482	6051.597079898688	5880.418007221061	6468.734104173629	5954.441421571429	5877.733907663885	5673.196355005535	5599.579317264121	5978.907677718228	8104.9626884815025	8409.258250480843	8616.91614043254	6149.535509269408	6316.956665844924	6303.610074155198	7391.9669018810355	7848.7239191637045	7364.847528620047	-0.152219449685919	0.046714340988583354	-3.2585164740549444	0.0011199637357050618	0.04712042546563979	NHERF family PDZ scaffold protein 1 [Source:HGNC Symbol;Acc:HGNC:11075]	protein_coding	17	74748628	74769353	56.22
USP43_hypoxia_vs_Control_hypoxia	ENSG00000101098	RIMS4	434.2313287568164	434.6344983381351	462.68008007312983	435.6409184167823	311.9584145673691	384.1172168828962	347.8037436725267	399.93727259494256	358.98159927114784	322.8554167818963	608.6463785702689	472.386454668325	482.53658377901354	509.9835016463742	518.26076639241	566.1140424578514	392.96766000156833	399.2308531696707	407.4285163383877	-0.38157598115922126	0.11716908839210884	-3.256626695620172	0.0011274460237482836	0.0472705233915296	regulating synaptic membrane exocytosis 4 [Source:HGNC Symbol;Acc:HGNC:16183]	protein_coding	20	44751808	44810546	49.67
USP43_hypoxia_vs_Control_hypoxia	ENSG00000120800	UTP20	2476.345014659576	2882.9220086427404	3243.694683516104	2894.143939388131	2741.767980287214	3007.7792522145955	2918.6583459383246	2835.125289394737	3131.237560682177	2958.515898124398	1744.2359516305746	1864.3916586683981	1740.9904679456176	2063.2507484524845	2162.189711677418	1946.2428367213913	1908.166075023387	2132.4990833754287	2398.3987721892486	0.2666564692115541	0.08198446843280645	3.2525242196343904	0.001143848472515077	0.047792284794531334	UTP20 small subunit processome component [Source:HGNC Symbol;Acc:HGNC:17897]	protein_coding	12	101280105	101386618	39.31
USP43_hypoxia_vs_Control_hypoxia	ENSG00000055950	MRPL43	2335.25349179532	2246.3880503077157	2127.082561258606	2098.728032260516	2125.5489716499615	2025.427908623202	2004.6674364316493	2466.7437141881824	2255.696721304233	2280.524095617718	2961.9760626922334	2729.2451947605277	2642.6515555114142	2750.1457401397147	2138.5815372599836	2309.1534776939284	2481.3155628066406	2274.807571648667	2115.878658160867	-0.2789984047541528	0.08582985280728532	-3.2505986626889696	0.0011516230160778195	0.04795119972117128	mitochondrial ribosomal protein L43 [Source:HGNC Symbol;Acc:HGNC:14517]	protein_coding	10	100969458	100987515	53.18
USP43_hypoxia_vs_Control_hypoxia	ENSG00000188807	TMEM201	1230.8129012691536	1439.455364400939	1474.5270794724831	1468.56840796951	1467.0489443985969	1469.783190154728	1400.0561036394301	1393.8053241306957	1449.5732571760327	1388.6503010158258	860.0847020440086	933.8329171179782	958.268488647084	1116.3341762239231	1057.9922357382623	1090.5667274761684	976.1051418911085	1128.9039916394631	1081.0758697085264	0.21477530555304059	0.06622587950186327	3.2430721519824868	0.0011824826170357726	0.048898895892832035	transmembrane protein 201 [Source:HGNC Symbol;Acc:HGNC:33719]	protein_coding	1	9588911	9614877	59.34
USP43_hypoxia_vs_Control_hypoxia	ENSG00000244187	TMEM141	1255.5286894533924	781.0702979856859	742.3758456918436	686.2018595225622	689.9886037147268	654.7736463766786	698.0578223047013	773.5787515378427	818.6972662032845	675.7465364331965	2360.992679453217	2142.5835491757375	2395.2572680372746	1193.2095236291702	1187.9786012228444	1128.875957886046	2119.767280857659	1773.7410668745922	1776.6198532540022	-0.28235401144128847	0.0870625301758275	-3.243117456741255	0.0011822945978425651	0.048898895892832035	transmembrane protein 141 [Source:HGNC Symbol;Acc:HGNC:28211]	protein_coding	9	136791344	136793317	62.16
USP43_hypoxia_vs_Control_hypoxia	ENSG00000100664	EIF5	8190.88773146002	8038.391097823169	8731.137502325853	8115.478066904156	9122.894655760903	9523.387709377717	9235.559988326253	9917.394083269952	9011.739524230383	9744.973164036095	6852.445363356376	6430.348247681579	5240.685438970792	9172.83704462262	7929.073637089954	7728.325200730646	7896.953994954118	7764.998165205051	6979.356281614748	0.28909314454739865	0.08933581032577753	3.2360275626669033	0.0012120567995710983	0.04961215544007123	eukaryotic translation initiation factor 5 [Source:HGNC Symbol;Acc:HGNC:3299]	protein_coding	14	103333544	103345025	44.94
USP43_hypoxia_vs_Control_hypoxia	ENSG00000105552	BCAT2	1279.435268098981	1247.8500338999893	1264.5961852460432	1198.3611023787676	1356.3824025784359	1203.7442454530737	1172.4621686618827	1291.685594571771	1257.5945467153474	1271.0480629474023	1278.5817212526958	1357.149010190428	1476.1261420436792	1343.1527588767772	1353.0846088560716	1441.7122223211547	1191.5469969813496	1185.37720802031	1139.379814786479	-0.2228847137897108	0.06887230082219611	-3.236202524511562	0.0012113140851806243	0.04961215544007123	branched chain amino acid transaminase 2 [Source:HGNC Symbol;Acc:HGNC:977]	protein_coding	19	48795062	48811029	54.54
USP43_hypoxia_vs_Control_hypoxia	ENSG00000198363	ASPH	16595.953547185945	17100.684096021818	17537.77206189841	17400.136567680238	16470.580518940937	17115.62779351052	17004.864058728625	17329.851269896906	16283.070815605193	16629.99370426999	15843.751862562493	16452.56683331919	16400.48893281643	14606.189227525621	15096.280223490894	14465.338772481495	17061.149834907283	17629.647790733572	18299.169484957376	0.12199225140423042	0.03769414600495689	3.2363712760116146	0.0012105981320490757	0.04961215544007123	aspartate beta-hydroxylase [Source:HGNC Symbol;Acc:HGNC:757]	protein_coding	8	61500556	61714640	38.17
USP43_hypoxia_vs_Control_hypoxia	ENSG00000189050	RNFT1	449.3022150299374	442.3027756907633	411.14792487262986	418.52387297531595	507.85084662247374	485.03682358315956	435.8079199326871	410.04288079633307	387.696124969144	415.8228840802767	512.9714969403715	475.0984630187322	438.70545941870387	548.3559683460716	577.8128637536557	490.4272342924096	420.23780359363104	336.4125538401043	373.1859738124097	-0.34260679596796206	0.10603376336213219	-3.2311104039368383	0.0012331030020173587	0.05030310388297164	ring finger protein, transmembrane 1 [Source:HGNC Symbol;Acc:HGNC:30206]	protein_coding	17	59952240	59964761	38.09
USP43_hypoxia_vs_Control_hypoxia	ENSG00000103507	BCKDK	2009.15066610282	1835.520426428764	1717.7078889106901	1879.890267848978	1667.2831433085146	1848.989195459665	1793.4990655452489	1803.314629019334	1997.0249562390773	1817.8657126886424	2619.1580221027484	2558.195323880301	2648.7617083146265	1701.8150207631352	1632.5015205688935	1836.4402624469308	2201.3198514687892	2333.501438189877	2271.9235566665448	-0.2001960476614034	0.061997560654438406	-3.229095557118042	0.0012418239335703063	0.050488296289095784	branched chain keto acid dehydrogenase kinase [Source:HGNC Symbol;Acc:HGNC:16902]	protein_coding	16	31106107	31112791	57.82
USP43_hypoxia_vs_Control_hypoxia	ENSG00000051341	POLQ	608.0347666859668	685.5943835921938	707.4755957783287	883.6934975634651	743.8513351082695	748.6329962772861	799.0484691551987	563.1955824333526	753.1235275934989	697.3691972741567	390.1443156852132	470.2895284927998	412.2821331189912	449.35609258213094	434.8869827427989	433.5786641342322	463.1060944385204	612.3877961349277	696.6096082420382	0.4765150995092373	0.14776116877218076	3.22490071964666	0.0012601636119743194	0.05059087926625916	DNA polymerase theta [Source:HGNC Symbol;Acc:HGNC:9186]	protein_coding	3	121431431	121545988	39.03
USP43_hypoxia_vs_Control_hypoxia	ENSG00000143811	PYCR2	1190.5728690410772	1206.5625715012873	1135.4415460501743	1257.5803911705534	1089.9365617337266	1038.581683592802	1146.5540537657641	1195.5620675291827	1265.7754221450036	1190.563601619725	1302.924757626884	1210.1165636746252	1371.8524636419158	1227.0166649651217	1238.3703289916095	1239.5753080295465	1145.605667295296	1028.3722011303037	1139.919788275868	-0.22655165638478575	0.07021652275807644	-3.22647216760285	0.0012532642024125084	0.05059087926625916	pyrroline-5-carboxylate reductase 2 [Source:HGNC Symbol;Acc:HGNC:30262]	protein_coding	1	225919877	225924340	54.97
USP43_hypoxia_vs_Control_hypoxia	ENSG00000144199	FAHD2B	545.038621547178	494.5631181443857	524.9499683433966	475.2784890005556	547.0298124569368	553.7744476986935	514.4906942715594	510.4830257819939	528.5675464171775	530.133892855418	586.3669935106856	587.6763002624789	589.9201086808922	635.399755961435	579.2040823983468	683.2914225975672	504.8406724050372	494.4621031881771	470.26275387446736	-0.26354122767052734	0.08166707741473599	-3.2270192103504125	0.0012508706183688469	0.05059087926625916	fumarylacetoacetate hydrolase domain containing 2B [Source:HGNC Symbol;Acc:HGNC:25318]	protein_coding	2	97083583	97094882	48.77
USP43_hypoxia_vs_Control_hypoxia	ENSG00000154122	ANKH	4047.504055571544	3268.8283838769703	3414.8414569886486	3427.4662379667398	3445.791619354373	3891.252170012259	3269.242239382678	3724.8986364139855	3495.377648526073	3475.0421939638763	4574.418690416287	4399.173464061774	3899.343901846444	4328.63429799692	4722.377865388066	4450.679502443745	4960.087115618521	5151.995300747927	4955.622275282505	0.2261265386891678	0.07012356852976885	3.2246866984981315	0.0012611059759125472	0.05059087926625916	ANKH inorganic pyrophosphate transport regulator [Source:HGNC Symbol;Acc:HGNC:15492]	protein_coding	5	14704800	14871778	43.86
USP43_hypoxia_vs_Control_hypoxia	ENSG00000260027	HOXB7	634.3705595800777	663.9623539298316	604.3127656743434	562.6057630914048	567.5294346151223	579.5717035855337	655.842278346271	537.8305051908326	582.6096813917652	559.059418151489	685.8169159197337	732.5473437544506	843.4730976108824	673.4649869221887	658.8147408154217	725.5653865908322	638.2353195707093	525.5824022677448	621.8459750128419	-0.3365180893316117	0.10440814689369435	-3.223101830111453	0.0012681046391365882	0.05070319045554405	homeobox B7 [Source:HGNC Symbol;Acc:HGNC:5118]	protein_coding	17	48607232	48633572	54.13
USP43_hypoxia_vs_Control_hypoxia	ENSG00000164574	GALNT10	1223.3236147144228	943.0291676035745	1388.1903057363347	1024.7044835508104	1692.7433079500568	1967.4036653354335	1739.2419125219242	1442.5537897398926	1454.9217481277065	1544.7350195899821	669.97136660994	797.533781760298	606.4759031965781	1241.9840311653547	1371.765026156144	1341.4411843921596	1051.4879594801732	861.6989624711409	879.9434494721055	0.4243530115305128	0.13177225653976468	3.220351708877783	0.0012803341284158658	0.051023216503701584	polypeptide N-acetylgalactosaminyltransferase 10 [Source:HGNC Symbol;Acc:HGNC:19873]	protein_coding	5	154190730	154420984	44.29
USP43_hypoxia_vs_Control_hypoxia	ENSG00000104518	GSDMD	449.85174690179355	469.9730999797696	437.35402651910215	420.55827754641405	492.0520674942552	358.40509331985186	460.44938730722794	411.2829655376113	368.1779625176861	406.7707273529005	520.1786585560216	516.8051798067141	596.1402574281746	515.6194871592597	470.9665881429762	416.320531425204	414.7571936514278	447.11815885441126	374.4017816332762	-0.39641866766583406	0.12322876437762986	-3.2169329106556983	0.0012956889328530757	0.051128901516996374	gasdermin D [Source:HGNC Symbol;Acc:HGNC:25697]	protein_coding	8	143553207	143563062	62.14
USP43_hypoxia_vs_Control_hypoxia	ENSG00000104889	RNASEH2A	3498.5716853564077	3112.6555845450216	3155.024381097545	2919.5886432261063	3069.6361329347837	2747.4414978243335	2794.9124714608965	3184.0252724764355	3057.691628363974	3137.9530567582638	4423.006015650327	4228.068235294067	4460.155568179838	4026.865884665157	3740.5989794236866	3637.1098917191725	4084.448886201916	3776.034637412585	3419.0735691812283	-0.21684426188339193	0.06737735558770683	-3.218355187613741	0.0012892805485510553	0.051128901516996374	ribonuclease H2 subunit A [Source:HGNC Symbol;Acc:HGNC:18518]	protein_coding	19	12806584	12813640	51.76
USP43_hypoxia_vs_Control_hypoxia	ENSG00000141526	SLC16A3	22143.85084558163	15364.356184186321	14893.430724066004	14477.714397611393	16698.93347502484	13585.59111945524	14715.105560409127	15315.145875053717	15534.46708332773	15476.008299243418	39368.74552366113	38173.04494388242	35298.621940763376	19580.852812142508	18593.412733724672	18207.577169787208	33940.948471516946	32853.50051692783	26511.85838968546	-0.27434349243478	0.08526889517986662	-3.2173923663028416	0.0012936155460202793	0.051128901516996374	solute carrier family 16 member 3 [Source:HGNC Symbol;Acc:HGNC:10924]	protein_coding	17	82217934	82261129	59.86
USP43_hypoxia_vs_Control_hypoxia	ENSG00000141499	WRAP53	1054.037251145223	1013.9770816363138	1002.9076613444283	946.5585806469632	1024.6731480495114	1151.042219048673	975.5718270349915	884.1511117418694	884.9958550412521	842.3311960085986	1246.5338335067302	1242.1560009043235	1175.3431662405735	1246.742596574442	1138.7058083082275	1105.5248901174284	1081.720321585576	1058.3370381809257	951.3981846431896	-0.24704768970304575	0.07684273592832969	-3.2149777948232376	0.001304546130659404	0.05125997202110752	WD repeat containing antisense to TP53 [Source:HGNC Symbol;Acc:HGNC:25522]	protein_coding	17	7686071	7703502	50.13
USP43_hypoxia_vs_Control_hypoxia	ENSG00000164151	ICE1	3233.98034958249	3326.123348232056	3655.9444294066543	3938.277314988321	2991.370735529272	3438.3246398431634	3891.809793094101	3417.1160390910127	3537.3420705823532	3614.1315148517438	2734.5553321900315	2887.143372748284	2654.8778579821737	2451.464253951264	2633.998966116563	2646.5420133781668	3041.726077237308	3340.916731141484	4009.981802120865	0.32803297425986977	0.10205335015231107	3.214328327000456	0.0013075007356108585	0.05125997202110752	interactor of little elongation complex ELL subunit 1 [Source:HGNC Symbol;Acc:HGNC:29154]	protein_coding	5	5420664	5490220	38.91
USP43_hypoxia_vs_Control_hypoxia	ENSG00000067248	DHX29	1714.492920501611	1792.7009287477965	1768.9660715313282	1938.4537391788697	1779.5227877794453	2054.2648833361	2079.862335753966	1936.9873180679679	1814.962370640565	1860.5418869170503	1417.201463703304	1365.311352566676	1289.0429442959746	1586.338491846271	1743.112092037823	1663.329606797031	1594.1392799711127	1540.2722250439915	1635.8627908137262	0.22623958134735	0.07045759719789084	3.21100336010497	0.0013227238815186457	0.051688967214684946	DExH-box helicase 29 [Source:HGNC Symbol;Acc:HGNC:15815]	protein_coding	5	55256055	55307694	37.07
USP43_hypoxia_vs_Control_hypoxia	ENSG00000081307	UBA5	1598.2711288821883	1653.350231929415	1657.1824615542462	1551.5780931257136	1538.5085687421097	1754.2596762521393	1772.5425986533173	1687.3868431823246	1769.162314822204	1705.1388239138405	1302.741852055062	1531.8505143375971	1327.8316287270425	1549.083478715035	1580.580100544218	1408.276202633949	1567.1795401940133	1646.2038617788025	1766.0235287183602	0.2563920796019442	0.07993736145076293	3.2074123407221515	0.0013393487141970903	0.05216647542574974	ubiquitin like modifier activating enzyme 5 [Source:HGNC Symbol;Acc:HGNC:23230]	protein_coding	3	132654446	132679794	36.81
USP43_hypoxia_vs_Control_hypoxia	ENSG00000108784	NAGLU	1049.2692768263091	1117.604918183111	1039.950526551002	1050.2404076732992	941.767140180561	979.3122049544388	993.1139374750048	900.3879217091182	891.7403303309508	1003.207226852773	1191.2209232596058	1151.0849863189856	1170.0117898584506	1082.020112448205	1144.9828934314257	1204.5257207857674	986.6174279952985	1057.5757130175268	981.4828018480415	-0.21385276848495421	0.0667028144619049	-3.206053150981944	0.0013456912961407907	0.05216647542574974	N-acetyl-alpha-glucosaminidase [Source:HGNC Symbol;Acc:HGNC:7632]	protein_coding	17	42536241	42544449	56.84
USP43_hypoxia_vs_Control_hypoxia	ENSG00000137699	TRIM29	4533.192619454596	3767.5002053263656	3598.0448392182902	4214.131284834282	5016.107301186243	4983.681906861341	4921.371557844146	4131.089677821791	4505.69306951235	4112.619073489397	4498.736084705292	4646.152723294719	4341.822379867484	4045.3062590831214	4352.693056723324	4703.423977481286	4934.669804784452	5532.809724444554	5291.6142237042795	0.2241235827566926	0.06991669416107174	3.2055803759880894	0.0013479039613112974	0.05216647542574974	tripartite motif containing 29 [Source:HGNC Symbol;Acc:HGNC:17274]	protein_coding	11	120111286	120185529	48.88
USP43_hypoxia_vs_Control_hypoxia	ENSG00000234327	ZNF232-AS1	333.27294189163257	329.7317570975965	256.9466313628728	263.1863330784006	349.24476490194434	265.6343789191725	305.869477916262	252.65161342541262	240.55738009713983	257.33404952286736	412.7293190035799	399.70758793062146	329.4111746533979	460.5204629614273	513.8804655452531	504.2517018322724	298.8168781048213	297.7628379781538	260.6761397181902	-0.41862668966791866	0.13085575092566418	-3.199146286705655	0.0013783520962644424	0.05317444588624007	ZNF232 antisense RNA 1 [Source:HGNC Symbol;Acc:HGNC:40623]	lncRNA	17	5097223	5115004	48.35
USP43_hypoxia_vs_Control_hypoxia	ENSG00000150867	PIP4K2A	859.61190508173	873.6558276417665	818.396101793317	907.8956520525609	894.1186683250249	921.8666660657977	1110.436290117258	969.2907554710989	826.6465783714266	823.9796386310876	672.7957346850345	701.0925262457772	629.974965048077	854.7140914536076	993.9526929520412	794.0921953974237	974.1830050953191	715.3952133215538	990.5276888029676	0.4138426731154169	0.12956106504740095	3.1941901138587374	0.001402237401104993	0.05377332294588397	phosphatidylinositol-5-phosphate 4-kinase type 2 alpha [Source:HGNC Symbol;Acc:HGNC:8997]	protein_coding	10	22534854	22714578	41.89
USP43_hypoxia_vs_Control_hypoxia	ENSG00000242259	C22orf39	714.1972607404336	725.2757027815649	659.8956933339531	644.620696785098	598.6859511142026	576.4829435544103	551.9404422704699	578.4286891288556	555.8568374100979	541.0387309203968	873.3873170920191	858.5831627866901	923.0902261379183	857.2000704560023	818.4859841957881	881.9649111012982	785.4424652963453	766.4677133769233	658.7031555857718	-0.26166649818132437	0.08192238955755539	-3.1940779510281248	0.0014027823377187121	0.05377332294588397	chromosome 22 open reading frame 39 [Source:HGNC Symbol;Acc:HGNC:27012]	protein_coding	22	19351368	19447711	46.97
USP43_hypoxia_vs_Control_hypoxia	ENSG00000179604	CDC42EP4	3476.4557106535262	3120.2760511090155	2940.5317855200256	2920.683711142796	2767.290156807703	2757.9325632356686	2668.8417549108226	2776.4394521394	2754.5176699192375	2695.931045777498	4822.984803560338	4602.8405139691595	4462.359608814116	3866.676578092371	3669.0809157801164	3444.4911257023973	4165.73850369436	4281.315094021157	3858.2714575672867	-0.17498884197308587	0.0548301210318681	-3.1914728379202315	0.0014154941957379914	0.054088900042836216	CDC42 effector protein 4 [Source:HGNC Symbol;Acc:HGNC:17147]	protein_coding	17	73283624	73312005	52.88
USP43_hypoxia_vs_Control_hypoxia	ENSG00000177189	RPS6KA3	2455.575915928882	2568.6623079953847	2602.2455711645653	2604.0672146944994	2677.845475289403	2721.616391582331	2639.693069107163	2646.5264645205934	2490.1058969731607	2493.703769885241	2228.2401559616815	2086.9718570794457	1834.5692576068282	2475.128096261369	2662.8179646662834	2319.7694841578586	2337.5018698450917	2369.654941143086	2441.2466987858893	0.21507141634724505	0.06742983539289801	3.189558673754337	0.0014249021073305954	0.054276633899107064	ribosomal protein S6 kinase A3 [Source:HGNC Symbol;Acc:HGNC:10432]	protein_coding	X	20149911	20267519	37.68
USP43_hypoxia_vs_Control_hypoxia	ENSG00000119333	DYNC2I2	5613.569959394814	5122.952486650516	5409.80224771376	5175.666121118679	4897.101965933143	4313.482735226159	4512.422961147148	5087.781357418303	5172.172701905381	4899.733517754217	6893.622471104116	6674.775794921889	6805.726934725175	6106.987855006675	6193.088464025763	5774.456583246868	6362.872451162786	6000.013465968618	5641.599154077454	-0.17835994635326072	0.0559473494402561	-3.187996359751127	0.001432623400744668	0.054399143282993286	dynein 2 intermediate chain 2 [Source:HGNC Symbol;Acc:HGNC:28296]	protein_coding	9	128633653	128656847	53.84
USP43_hypoxia_vs_Control_hypoxia	ENSG00000153395	LPCAT1	5456.333967806589	5061.081285422109	4931.731213463927	4843.472137554292	4789.87700853271	4551.428090622629	4988.312721348539	5014.274956238996	5291.563588194835	5122.6168847984345	6333.378661754658	6747.014901498449	7115.575152582099	3298.2594996837906	3403.5399880675304	3769.096988067281	7554.423986847601	7459.443858252573	7938.920497588147	0.18531061514060093	0.05816005041588442	3.186218268648366	0.0014414580286709051	0.05456302726081875	lysophosphatidylcholine acyltransferase 1 [Source:HGNC Symbol;Acc:HGNC:25718]	protein_coding	5	1456480	1523962	56.13
USP43_hypoxia_vs_Control_hypoxia	ENSG00000176783	RUFY1	916.3968682701396	996.5543797815732	1032.3364990805915	922.9473752011037	928.4166949261257	858.2572744149567	945.2617840247584	969.4629112467469	827.3791938306391	1015.4526780827745	744.2666735936215	909.9436445800649	755.7030102467958	720.0276383808269	861.2578492878366	935.2222771113819	1066.3085846853949	959.0463962981902	1047.298764089132	0.34635523188885126	0.1087694869155437	3.1843050998097095	0.0014510198695375461	0.054753327889580844	RUN and FYVE domain containing 1 [Source:HGNC Symbol;Acc:HGNC:19760]	protein_coding	5	179550554	179610012	47.7
USP43_hypoxia_vs_Control_hypoxia	ENSG00000085415	SEH1L	2665.2508792222866	2586.942296219088	2731.6552397273026	2559.6073940694755	2886.1496962615283	2731.325247314373	2695.947156817492	3058.912848992366	2712.553517377242	2693.435458807221	2434.092128096746	2433.4634310575207	2043.5280675408487	2764.244637375889	2912.857952309857	2544.2431546784765	2772.337513409011	2749.762346185523	2663.4577397611974	0.2415439304494265	0.0759955341119942	3.178396379101232	0.0014809214182882435	0.055707558024394206	SEH1 like nucleoporin [Source:HGNC Symbol;Acc:HGNC:30379]	protein_coding	18	12947133	12987536	43.55
USP43_hypoxia_vs_Control_hypoxia	ENSG00000109686	SH3D19	2168.9636149088683	2395.6338840798317	2340.272849731382	2322.44438183553	2364.9206834988677	2330.3224331160795	2559.3326166259	2276.2953307496673	2289.773676225456	2228.513993350184	1986.0701607335536	1873.6308651661197	1699.6441846805824	1988.9553303311652	1986.1291721798468	2073.0637111694123	2106.9805478835797	2088.381892996942	2130.9793540055325	0.1833104430745067	0.05773268200496624	3.1751589690348716	0.001497544352975084	0.05615791323656565	SH3 domain containing 19 [Source:HGNC Symbol;Acc:HGNC:30418]	protein_coding	4	151102751	151325605	40.78
USP43_hypoxia_vs_Control_hypoxia	ENSG00000245213	GALNT7-DT	104.91719646052483	108.81640508736291	65.94918773077859	104.38246264423665	88.49595033263702	86.50535343793513	80.99310846502648	86.7273686623414	105.87251780888653	117.48804392631796	117.3100207075883	146.11120915598022	149.37827931998098	119.08671346937837	131.56317432694937	120.47233619966975	78.81575554353863	105.62229950711135	74.91934996372751	-0.6683295096376788	0.21061279299988062	-3.173261700385207	0.0015073658637978896	0.05635121611566414	GALNT7 divergent transcript [Source:HGNC Symbol;Acc:HGNC:55604]	lncRNA	4	173094868	173169652	39.53
USP43_hypoxia_vs_Control_hypoxia	ENSG00000173692	PSMD1	6001.6912762321945	6321.194593363453	6286.836676528252	5835.163676727605	6372.462847749341	6557.165746466434	6117.428753265069	6442.037379092625	6273.890064616504	6125.535237180162	5278.837057652328	5250.7751654988815	5136.504684842892	6174.6713025804265	6492.281402462525	6038.931100170094	5764.333570909469	5673.2671619841885	5889.126551089249	0.14482352614065983	0.045687792756390906	3.1698516694134145	0.0015251677387573123	0.056666245884496064	proteasome 26S subunit, non-ATPase 1 [Source:HGNC Symbol;Acc:HGNC:9554]	protein_coding	2	231056845	231173116	37.89
USP43_hypoxia_vs_Control_hypoxia	ENSG00000196998	WDR45	1375.287767435144	1313.5725285103483	1316.011934677886	1229.3315628065768	1233.669111605566	1213.1447392311368	1328.6028727302373	1239.7720934822253	1264.4112450687712	1231.3251342168153	1743.5936408682417	1610.5697106616947	1508.1821672180752	1606.9441593110225	1435.1286767615868	1457.8751036725766	1461.6225601168887	1407.3379241998405	1154.0846486931005	-0.2749933898630653	0.0867528186670733	-3.1698496266547016	0.0015251784606593144	0.056666245884496064	WD repeat domain 45 [Source:HGNC Symbol;Acc:HGNC:28912]	protein_coding	X	49074433	49101170	49.75
USP43_hypoxia_vs_Control_hypoxia	ENSG00000078618	NRDC	5533.450741968516	5237.973901360823	5679.3174190703	5627.785143118088	5656.6485718831245	6029.045968463354	5655.318287308054	5996.882600603851	5672.562790698143	6107.931579662791	5236.001997302486	5089.150398423673	4429.862023780107	5470.198824432687	5616.610690454516	5142.0246993298115	5658.4317304372025	5734.337109440464	5562.029619663815	0.1989631430264087	0.0627853200026255	3.1689436801164446	0.0015299403841399176	0.05666880410579603	nardilysin convertase [Source:HGNC Symbol;Acc:HGNC:7995]	protein_coding	1	51789191	51878805	39.33
USP43_hypoxia_vs_Control_hypoxia	ENSG00000080345	RIF1	2861.1979220613166	2857.6954019795144	3177.464413169486	3189.472492981144	2544.1143879211413	3303.5755897069002	3166.0611182392886	3056.8905358446564	3069.831828177301	3024.2429978671435	2511.177332067866	2797.8463036278263	2386.6891286502387	2345.205371254582	2497.1032173809267	2078.8448095315434	2976.731334993979	3167.9171615420632	3350.699172168099	0.30223020093260927	0.0954041558204419	3.167893456354566	0.0015354778085126543	0.05669998329599481	replication timing regulatory factor 1 [Source:HGNC Symbol;Acc:HGNC:23207]	protein_coding	2	151409883	151508013	38.04
USP43_hypoxia_vs_Control_hypoxia	ENSG00000150760	DOCK1	1475.205091407539	1680.1829191229724	1717.384108988058	1745.6440779636837	1463.8893372761531	1488.083260602005	1569.4287913917942	1490.3650699516766	1420.005322062754	1541.234913837423	1177.6296552873587	1373.872836452444	1288.7693495035758	1362.1017254233527	1205.381075044775	1406.5862571795974	1385.4514913251007	1528.1968423290828	1709.484611593895	0.2676596306727489	0.08464647413912926	3.1620883609730734	0.0015664202547997284	0.05749095616020279	dedicator of cytokinesis 1 [Source:HGNC Symbol;Acc:HGNC:2987]	protein_coding	10	126905409	127452517	45.16
USP43_hypoxia_vs_Control_hypoxia	ENSG00000167992	VWCE	65.53152722020683	33.39195716353936	46.62482313137832	38.91153716847408	78.10145822877222	62.45273568665735	103.93845560944504	65.82587283121343	76.92698983446991	106.1456154355971	26.151166068288184	32.76679376848897	36.782772894781665	96.05630412758693	82.28333764438278	115.20636321243316	55.51846711722409	65.748664353809	56.73417568718124	0.9120655796664593	0.2883832183606542	3.162686042728822	0.0015632081680447038	0.05749095616020279	von Willebrand factor C and EGF domains [Source:HGNC Symbol;Acc:HGNC:26487]	protein_coding	11	61258286	61295316	51.52
USP43_hypoxia_vs_Control_hypoxia	ENSG00000129219	PLD2	458.1892970841565	545.9484296225701	398.0610717850335	592.340543176762	485.8979061963151	425.4900564619157	492.879451659752	417.22018065491005	453.30247166335425	480.0681317313339	533.3014232147607	518.885490952373	548.1650181565004	363.0300778999217	358.00978057096495	439.91018546420315	381.83945001179524	426.6005095095115	386.4571687828405	-0.4200183602216617	0.1331035884001383	-3.155575031974309	0.0016018206026253798	0.058612072050610496	phospholipase D2 [Source:HGNC Symbol;Acc:HGNC:9068]	protein_coding	17	4807152	4823434	54.15
USP43_hypoxia_vs_Control_hypoxia	ENSG00000198873	GRK5	389.3986168595685	368.2222794688093	358.13027418774357	374.1088609657815	439.78185769381565	401.24835988358853	442.45008812594784	348.2059171650544	350.2488711723404	367.1809184126455	348.45771736013216	364.97190340159636	362.50500768905266	387.71553871927955	399.9600228178333	382.0001702052561	395.68572815318817	450.4054008598901	467.8961871902782	0.28996151898136113	0.0920046179985349	3.151597444662816	0.0016237997064134553	0.059236801978678165	G protein-coupled receptor kinase 5 [Source:HGNC Symbol;Acc:HGNC:4544]	protein_coding	10	119207571	119459745	50.47
USP43_hypoxia_vs_Control_hypoxia	ENSG00000091947	TMEM101	903.8149360080753	823.6684511358167	895.6143356055665	750.9805493048228	887.8873174570728	847.8178561212011	750.1413904455732	800.9999188248994	706.9676465911886	739.8654992462259	1100.0235823017038	1069.4425694223728	1086.747343791842	1121.49345787933	999.7614121095145	1004.8265926526113	967.0077928696004	843.311943617288	872.1111887687246	-0.28040420694128104	0.08902702936559526	-3.149652514965798	0.0016346476147621946	0.059434001541809375	transmembrane protein 101 [Source:HGNC Symbol;Acc:HGNC:28653]	protein_coding	17	44011188	44023946	49.94
USP43_hypoxia_vs_Control_hypoxia	ENSG00000186395	KRT10	1096.7085938183466	1036.6270004613896	1022.9221998776492	1033.6065639326866	1193.9806916743762	906.1650559962761	1072.738882547051	1091.1997345873415	1022.6505140295177	960.6025514799569	1287.9618349233833	1338.7548325469882	1334.4037489332918	1208.5817495556234	1019.3458221998693	1078.201880124894	1144.1416927597497	1105.5162346165441	883.3536984836488	-0.3384704692989143	0.10748961546419986	-3.1488666866767625	0.0016390494835132523	0.059434001541809375	keratin 10 [Source:HGNC Symbol;Acc:HGNC:6413]	protein_coding	17	40818117	40822614	42.71
USP43_hypoxia_vs_Control_hypoxia	ENSG00000187840	EIF4EBP1	2872.8837116011337	2752.2201281511207	2617.5339714609277	2466.891106585208	2892.0103978980383	2524.4348464105583	2473.1606899931912	2839.6165681678335	2913.2395051007206	2833.2462826833	3012.1228922562495	3010.8802494790807	3270.7611628233162	3340.6788184839834	3274.738269524722	3513.807313613976	2790.194393849926	2720.023673986729	2466.3465383515286	-0.21936537606533263	0.06977883334870466	-3.1437237560149724	0.001668128301606461	0.06030733305957489	eukaryotic translation initiation factor 4E binding protein 1 [Source:HGNC Symbol;Acc:HGNC:3288]	protein_coding	8	38030534	38060365	49.17
USP43_hypoxia_vs_Control_hypoxia	ENSG00000128050	PAICS	13658.24524169679	12645.126545420933	13141.174646884165	14106.03836310671	11993.986306200475	13263.543840115439	13412.986729966087	12792.150893027541	13255.690315392969	13629.501193029992	14390.548984966645	14109.884918129519	14157.071967218659	12359.757150591622	12156.695075976255	12523.578003309769	15266.6787250185	15974.362068256647	16669.638623930303	0.16765323654189926	0.05345353994213336	3.136429069494628	0.001710187993333088	0.06154489282741305	phosphoribosylaminoimidazole carboxylase and phosphoribosylaminoimidazolesuccinocarboxamide synthase [Source:HGNC Symbol;Acc:HGNC:8587]	protein_coding	4	56435741	56464578	39.99
USP43_hypoxia_vs_Control_hypoxia	ENSG00000161956	SENP3	3611.035726207632	4234.692813070834	3596.8519518623593	3544.5405848702726	3440.656758235801	3838.9371123520114	3502.379998101512	3362.97649044225	3436.7577606350715	3241.4505137704764	4362.184338253207	3569.1917275833143	3504.3427397469013	4120.145287231041	3866.1155255138424	4068.6282458516953	3424.9246769496376	3099.024260728231	2784.842286538918	-0.2972475409896208	0.09478485109155685	-3.136023716516644	0.0017125535395454067	0.06154489282741305	SUMO specific peptidase 3 [Source:HGNC Symbol;Acc:HGNC:17862]	protein_coding	17	7561919	7571969	51.42
USP43_hypoxia_vs_Control_hypoxia	ENSG00000153317	ASAP1	1636.1172256317268	2031.2194738038368	2138.6799513594715	2461.655351679534	1833.53280802256	2178.748877393831	2290.5137805014324	1694.7987227043477	1868.7526241440578	2056.5828709459415	996.7964656028622	1129.673770914034	1202.5373943133754	950.1689242840663	963.3335611425662	1126.8679056872852	1193.9790464198531	1447.9577399130173	1884.3107925390077	0.4443789448155674	0.1418487864295265	3.132765221339023	0.0017316789716614015	0.06195667684447433	ArfGAP with SH3 domain, ankyrin repeat and PH domain 1 [Source:HGNC Symbol;Acc:HGNC:2720]	protein_coding	8	130052104	130443674	42.15
USP43_hypoxia_vs_Control_hypoxia	ENSG00000161654	LSM12	3073.5354779062272	3243.8119186938015	3105.69422820606	3218.9361230965583	2988.3817220655264	3116.7558361117326	3074.8360294917406	3088.8652115498408	3028.290812764541	3075.592613569408	3359.7288946189865	3181.6402260564428	3122.4064550073203	3207.4203924651697	2750.9641205141056	3267.614976300645	2897.489098587854	2754.585051349378	2840.6248918629785	-0.18710192827102393	0.059732591029752126	-3.132325670885942	0.0017342738528722422	0.06195667684447433	LSM12 homolog [Source:HGNC Symbol;Acc:HGNC:26407]	protein_coding	17	44034328	44067619	46.77
USP43_hypoxia_vs_Control_hypoxia	ENSG00000099995	SF3A1	5401.342719955823	5935.416488503727	6114.1453850545795	6755.33304749154	6900.023194724761	6762.230207048143	6798.6456159519175	7591.073049908992	6021.965815408468	7228.364912449057	3055.633670707308	3653.810818501022	3641.6919904840124	4538.41175174043	4723.60181908936	4014.348492555573	3678.811218106752	5506.9958265031055	4303.665654976061	0.38202773303833504	0.12208563318186981	3.1291784551686925	0.001752958113306325	0.06243943722175184	splicing factor 3a subunit 1 [Source:HGNC Symbol;Acc:HGNC:10765]	protein_coding	22	30331988	30356919	49.02
USP43_hypoxia_vs_Control_hypoxia	ENSG00000116698	SMG7	2304.8537414069096	2399.2074787206075	2694.2216045860187	2796.6979621975806	2497.072734221281	2545.247649118872	2539.803456831451	2483.971808882	2620.6308400103917	2825.757363844604	1771.678188601209	2118.885564068464	1832.5893493818623	1710.7263512547688	1688.1294290371413	2006.812287519918	2152.2006155267386	2319.549605829728	2484.18505569174	0.2802685974443119	0.08967534215680917	3.1253697025680176	0.0017758172155389503	0.06306762611068478	SMG7 nonsense mediated mRNA decay factor [Source:HGNC Symbol;Acc:HGNC:16792]	protein_coding	1	183472216	183598246	40.28
USP43_hypoxia_vs_Control_hypoxia	ENSG00000031003	FAM13B	1769.3088182298372	1737.4840953088642	1841.4476147892356	1843.511970162985	1355.8878714141097	1564.5489601042834	1636.0844910783455	1778.9581962183108	1660.9227180408848	1754.9635611119509	1933.7591710190043	1906.1830049463767	1698.9798880241653	1500.3736560811678	1571.6500061769477	1518.253288553711	2042.0042541557477	2151.571149646843	2350.9748313041355	0.23874475017066413	0.07681215600595147	3.108163636914006	0.0018825380236863136	0.0654039523372286	family with sequence similarity 13 member B [Source:HGNC Symbol;Acc:HGNC:1335]	protein_coding	5	137937960	138051961	40.05
USP43_hypoxia_vs_Control_hypoxia	ENSG00000074319	TSG101	1366.0030970736425	1197.08564634272	1241.5260293012911	1141.817625047216	1232.3024807294453	1193.1566836187715	1168.1374065698426	1257.4399191525986	1155.8802185178954	1310.6358161727271	1731.7362977748764	1614.835419173734	1575.7925009237026	1611.4747953347517	1407.1214861485623	1528.0723579365913	1494.1771281604738	1395.168584184558	1331.6953522358078	-0.2226733474127651	0.07159303070105272	-3.1102656953100722	0.0018691912503852257	0.0654039523372286	tumor susceptibility 101 [Source:HGNC Symbol;Acc:HGNC:15971]	protein_coding	11	18468336	18526951	39.61
USP43_hypoxia_vs_Control_hypoxia	ENSG00000080546	SESN1	723.8177541574586	579.5015317473285	570.7545245849575	542.5263332252101	470.48620911400405	496.0955567818606	431.4643228064558	562.0326913125473	503.77485786399035	551.0533483990916	1169.0781828625074	1120.7423142884022	1067.2919849308712	694.6734565729655	671.4134617029036	714.718071747108	988.460520797904	957.3376947677477	937.3145113283986	-0.2220799984684432	0.07133734717064552	-3.1130958365638035	0.0018513588891626027	0.0654039523372286	sestrin 1 [Source:HGNC Symbol;Acc:HGNC:21595]	protein_coding	6	108984309	109094846	37.63
USP43_hypoxia_vs_Control_hypoxia	ENSG00000085662	AKR1B1	4159.43380173194	4032.548044923533	3748.0844202614367	3752.4216109789413	4054.829703241032	3510.1047539674164	3421.612660176212	3886.056035160999	3726.379251575945	3787.671346528826	5039.085158386065	5007.102242204387	5136.938772467338	4304.503275484996	4126.062169737676	4237.336271457392	4735.266406220143	4364.00928628194	3999.7970221206324	-0.2130281796007261	0.06861314329740123	-3.104772196157273	0.0019042562416694345	0.0654039523372286	aldo-keto reductase family 1 member B [Source:HGNC Symbol;Acc:HGNC:381]	protein_coding	7	134442356	134459284	50.04
USP43_hypoxia_vs_Control_hypoxia	ENSG00000102384	CENPI	734.2953265629363	725.8332789066199	803.5527060692826	773.5662871471824	823.5356438554095	746.5566265841762	962.716698027819	831.7323126748635	813.1156888022729	848.8045021053381	549.843737253718	581.3407330794504	519.217055665761	678.2027479043622	719.2709943046891	785.3990383885184	639.8624525315689	658.3714005574226	756.3939742744002	0.31442034547899894	0.10128188923255017	3.1044083780572875	0.0019065996871804939	0.0654039523372286	centromere protein I [Source:HGNC Symbol;Acc:HGNC:3968]	protein_coding	X	101098188	101166126	40.6
USP43_hypoxia_vs_Control_hypoxia	ENSG00000102753	KPNA3	3097.521352178909	3272.8131035729	3286.1778861436546	2953.1372830049013	3379.2170511367385	3600.274428362125	3052.224684560561	3424.6550720734995	3336.5010916330543	3092.4377577207906	2734.370982374817	2748.3659686878264	2392.8828231574194	3196.4324636594592	3078.564123322554	2962.540413440559	3106.629093193683	3015.4561973918	3122.7039157840236	0.22906728810237023	0.07368891250627728	3.1085719725183467	0.0018799385138603432	0.0654039523372286	karyopherin subunit alpha 3 [Source:HGNC Symbol;Acc:HGNC:6396]	protein_coding	13	49699320	49792682	38.63
USP43_hypoxia_vs_Control_hypoxia	ENSG00000108641	B9D1	482.8880509459112	484.332851209892	482.85976529295067	482.5368055957609	442.3802612417544	407.4143732913192	421.84600041456525	453.46666991267347	437.3460617156562	442.85132796464814	569.1434312570352	535.1386064957858	583.4357630595634	609.7993607531594	543.8850699078487	482.18520246589566	525.7955859556047	420.28303682584897	367.28474366643883	-0.36193307158130994	0.11658288488667792	-3.104512913135747	0.001905926078954824	0.0654039523372286	B9 domain containing 1 [Source:HGNC Symbol;Acc:HGNC:24123]	protein_coding	17	19334308	19378193	51.57
USP43_hypoxia_vs_Control_hypoxia	ENSG00000135245	HILPDA	594.1410569299436	397.4800867304069	349.1542670924918	316.26740175282924	355.29311283888177	273.8978757112311	264.9797474997545	360.1587086346572	345.40167449354846	289.94645085755616	1140.0293829215836	1137.5118534013193	1261.4408976668099	452.595908450715	464.8081778890984	487.3598505987383	961.9734627540938	897.6170561237542	938.623109321515	-0.3374925875808472	0.10864727136982792	-3.1063144368535993	0.001894351619893595	0.0654039523372286	hypoxia inducible lipid droplet associated [Source:HGNC Symbol;Acc:HGNC:28859]	protein_coding	7	128455849	128458418	51.52
USP43_hypoxia_vs_Control_hypoxia	ENSG00000141560	FN3KRP	1741.4957281433256	1515.1164148841997	1537.778697955187	1551.4957651409015	1902.4534078574009	1717.3306523852577	1658.8577933035685	1614.4855883867908	1501.361979808027	1495.6021378996934	2040.1846038917008	1900.8567497577128	1912.95409804954	1878.4769105689054	2101.961102787324	2065.373575859346	1771.5953807661353	1715.9113897261614	1465.126857552008	-0.24149162283106043	0.07776967435446193	-3.1052158162625143	0.0019014023504412595	0.0654039523372286	fructosamine 3 kinase related protein [Source:HGNC Symbol;Acc:HGNC:25700]	protein_coding	17	82716706	82730328	53.21
USP43_hypoxia_vs_Control_hypoxia	ENSG00000156697	UTP14A	1757.2132409499616	2067.099708303168	1833.7776297300538	2048.43120680217	1816.1757042784745	1990.176714813706	2139.0838158354172	1950.167256150403	2038.3048213972743	1999.026595772293	1301.7004527432755	1356.4697833486887	1503.4859318153221	1440.1866841495619	1521.5038260302758	1647.2738229513711	1579.2909453821992	1587.288035313793	1810.3954022818602	0.2605600153077855	0.08373909782215075	3.111569411234592	0.001860957191129867	0.0654039523372286	UTP14A small subunit processome component [Source:HGNC Symbol;Acc:HGNC:10665]	protein_coding	X	129906121	129929761	45.09
USP43_hypoxia_vs_Control_hypoxia	ENSG00000169696	ASPSCR1	1115.7576188052542	1062.1882904209026	1041.6799062076045	1173.925453413803	1218.1188486524834	958.7117701881932	1049.4065315918217	1016.5248305047012	1088.3405332637672	1102.0533602893577	1227.2342246576181	1248.5447530231781	1301.3864827106327	1076.8566243611344	1186.0022511462348	1175.7343720702308	1064.0837745203921	1073.5955223553474	1019.2496091171739	-0.25761154290950194	0.08283453303990355	-3.109953463314675	0.0018711682184118902	0.0654039523372286	ASPSCR1 tether for SLC2A4, UBX domain containing [Source:HGNC Symbol;Acc:HGNC:13825]	protein_coding	17	81976807	82017406	60.76
USP43_hypoxia_vs_Control_hypoxia	ENSG00000254999	BRK1	2957.9256208472625	2760.546765547562	2584.052639487993	2594.81509455824	2818.4602923549423	2387.437916347743	2606.1642453607196	2654.9238666189317	2762.931627709794	2668.680779822012	3754.3348078294584	3791.242686403912	3598.6529316735287	3251.764578135918	2609.022423183367	3240.4646965747274	3415.9437364377955	3003.131459339214	2740.09062786487	-0.2836728773280544	0.09125043000864752	-3.108729211480665	0.001878938392747118	0.0654039523372286	BRICK1 subunit of SCAR/WAVE actin nucleating complex [Source:HGNC Symbol;Acc:HGNC:23057]	protein_coding	3	10115675	10127190	44.91
USP43_hypoxia_vs_Control_hypoxia	ENSG00000119522	DENND1A	1336.1961829499462	1165.4893421680342	1296.7859879438765	1097.2235478843918	1355.7208799841637	1567.7696747893274	1239.1757428982094	1396.2190625691028	1252.492571053746	1197.0807790528788	1211.4398969045922	1278.4939113772152	1239.9143426927562	1466.0836145193346	1368.7061840046515	1402.9740381611246	1497.6666721791016	1455.4322582901007	1562.8627866264242	0.2750090347815644	0.08863382530919908	3.1027548886917096	0.001917283644005471	0.06558413598120696	DENN domain containing 1A [Source:HGNC Symbol;Acc:HGNC:29324]	protein_coding	9	123379654	123930152	42.52
USP43_hypoxia_vs_Control_hypoxia	ENSG00000158711	ELK4	958.4796672668692	990.7548270698478	1346.0862721847195	1157.3856522025353	914.8916367704642	1115.0392579621812	1038.038951254284	1159.7644848358443	1189.1089913463122	1038.3148018208776	759.7464911158263	777.1227002943451	758.7205314593839	690.2883952842592	703.890550628874	695.8266738612867	850.3891120276002	992.4988001151969	1074.7658805698077	0.345846841088927	0.1115402427643763	3.100646300542063	0.0019309879602033482	0.06586632660863116	ETS transcription factor ELK4 [Source:HGNC Symbol;Acc:HGNC:3326]	protein_coding	1	205597556	205632011	41.89
USP43_hypoxia_vs_Control_hypoxia	ENSG00000125637	PSD4	91.6989714290088	79.19992426852203	87.86885387778739	90.98586352896285	94.37905878172643	96.56428386383713	79.66286087518465	100.20472463744393	90.50014387041243	78.80195152553794	73.60369483120162	70.13865119211071	86.41855140516128	94.6104220962071	89.91483705256768	93.46414138692472	104.09729731320252	137.39658099592177	102.76964421944608	0.597499896992666	0.19285663751038318	3.098155732184729	0.0019472907094812795	0.0660252242862494	pleckstrin and Sec7 domain containing 4 [Source:HGNC Symbol;Acc:HGNC:19096]	protein_coding	2	113157325	113209396	51.01
USP43_hypoxia_vs_Control_hypoxia	ENSG00000132199	ENOSF1	1647.7856611760467	1443.4630488474127	1523.1672416559254	1666.3017244071991	1495.0032318274532	1513.9031022343113	1687.957956014781	1530.7855247441455	1592.9857411680898	1640.157902422096	1812.7231728986405	1949.433353428786	2032.044115836416	1607.0341736985313	1499.1564240536818	1833.1569776077633	1577.8593773189434	1715.0270795599715	1539.981753444693	-0.2604159503659572	0.08407103591943986	-3.097570376264876	0.001951140624561437	0.0660252242862494	enolase superfamily member 1 [Source:HGNC Symbol;Acc:HGNC:30365]	protein_coding	18	670318	712662	46.09
USP43_hypoxia_vs_Control_hypoxia	ENSG00000136158	SPRY2	361.4267238234712	344.1345846232919	377.678250961299	383.73229717342184	312.83128351057	304.87272775424134	349.5599481756509	437.5214487143975	409.24463093640344	414.30584140775613	357.52704454364266	309.5960795357252	296.9491513842311	363.93886044252395	309.48377432513917	329.11694802293573	394.58428574980087	409.3516469695586	401.2522245918928	0.31953938826281947	0.10316267234241948	3.097432249546603	0.0019520501093325913	0.0660252242862494	sprouty RTK signaling antagonist 2 [Source:HGNC Symbol;Acc:HGNC:11270]	protein_coding	13	80335976	80341126	49.06
USP43_hypoxia_vs_Control_hypoxia	ENSG00000168490	PHYHIP	206.64354534385657	122.09154556987448	151.60420877710055	156.73063642224125	223.90297289422912	240.21713860788486	226.17004184660064	177.25986523923814	169.80673082729277	239.03530180602758	297.77745278282356	223.50725796973597	298.30436122290865	220.7256751695119	210.57405709589094	193.3592479267581	172.55170260440383	219.29476641268542	176.67085301421034	-0.5181232461194436	0.16732211293803062	-3.0965616978034194	0.0019577911528391584	0.06603443623053865	phytanoyl-CoA 2-hydroxylase interacting protein [Source:HGNC Symbol;Acc:HGNC:16865]	protein_coding	8	22219703	22232101	56.62
USP43_hypoxia_vs_Control_hypoxia	ENSG00000125148	MT2A	3154.7970126784335	2944.3720036790246	2749.998389067138	2648.0755992526697	2825.570082935503	2564.195105706857	2397.810704947032	2574.230419961658	2522.4481911490957	2503.6869199787316	3826.8446405332793	4038.6658001180954	4858.054556272682	3063.8346862669187	3288.7797412963882	3567.9109453538704	3619.134335220382	3121.766344899307	3670.9677615731684	-0.2884978468476437	0.09336523261674744	-3.0899922675916325	0.0020016170626745737	0.06732458504678406	metallothionein 2A [Source:HGNC Symbol;Acc:HGNC:7406]	protein_coding	16	56608584	56609497	54.16
USP43_hypoxia_vs_Control_hypoxia	ENSG00000168924	LETM1	2944.745699251029	3056.1810889888015	3172.8397907005	3079.5079820928227	3317.6481140242317	3136.0944578691915	3378.4512052025243	3015.114729947161	3191.864919710896	3109.0266596583288	2564.2288730133023	2539.554084754834	2271.369748577502	2869.38855941082	3091.4479144676775	2862.5509458450783	2738.926558879434	2892.672462141116	2718.554491234292	0.17662596762349844	0.057205565586850485	3.0875661452091023	0.002018028554056135	0.06768804108396619	leucine zipper and EF-hand containing transmembrane protein 1 [Source:HGNC Symbol;Acc:HGNC:6556]	protein_coding	4	1811479	1856156	53.78
USP43_hypoxia_vs_Control_hypoxia	ENSG00000055044	NOP58	3856.5173047700055	4594.632445991155	4354.2704423275145	4501.522104252523	4157.8187419860615	4282.942972987071	4554.804733040725	4262.1990623850115	4531.38300347184	4446.410154899457	3005.5547230981824	3282.1347770813168	3158.837136500419	3237.639982241285	3094.1636762495586	3298.037152637776	3327.9930888971494	3682.3444475958167	3644.6228402172333	0.17346136535776477	0.0562813465000705	3.0820400744596164	0.0020558715788815034	0.06840646496914102	NOP58 ribonucleoprotein [Source:HGNC Symbol;Acc:HGNC:29926]	protein_coding	2	202265736	202303661	41.15
USP43_hypoxia_vs_Control_hypoxia	ENSG00000128272	ATF4	10672.539466800252	9237.165393104595	9146.506538234205	9778.36053669051	9742.510332010625	9985.457339519047	10245.020120198278	9947.015349449051	10147.887611250942	10218.815563553153	10042.352768988665	10645.591029127554	12672.936307892889	13144.693744239159	13720.209441352441	14988.107300728941	9094.652490486576	9382.27291738063	9966.155618197281	-0.22935734589335818	0.07441632327067309	-3.0820838199587075	0.002055569466300287	0.06840646496914102	activating transcription factor 4 [Source:HGNC Symbol;Acc:HGNC:786]	protein_coding	22	39519695	39522683	58.95
USP43_hypoxia_vs_Control_hypoxia	ENSG00000136051	WASHC4	1291.182782660941	1409.8277478988275	1294.0545755368848	1377.2138034356142	1292.9346367225482	1478.8144266947925	1262.4871792410804	1416.8508002787669	1309.5926899457584	1356.737478269724	1232.1699541298126	1068.711956543736	1069.3552130723758	1295.7320193470136	1218.1773238677513	1149.027450192317	1315.9323149920642	1281.6688084234863	1412.0017093043864	0.2506605995349654	0.08133162426469465	3.081957378831975	0.002056442797830078	0.06840646496914102	WASH complex subunit 4 [Source:HGNC Symbol;Acc:HGNC:29174]	protein_coding	12	105107324	105169130	35.27
USP43_hypoxia_vs_Control_hypoxia	ENSG00000177613	CSTF2T	970.9790888695077	973.2899958636224	1052.05405068438	1119.9675544709792	824.7187806509435	883.7755638011066	882.740095149689	945.9221991316927	1014.8349211057066	1023.9341473952808	1091.2753822443228	1127.721575605884	1047.2808591452929	953.0079315419753	839.0404731520243	901.8892557462069	937.2177359576691	892.3401714038878	966.6129066004755	-0.22736782375213177	0.07385120385805909	-3.078728739332799	0.0020788587257318213	0.06890777755357587	cleavage stimulation factor subunit 2 tau variant [Source:HGNC Symbol;Acc:HGNC:17086]	protein_coding	10	51695486	51699595	43.36
USP43_hypoxia_vs_Control_hypoxia	ENSG00000219200	RNASEK	3979.883238455065	3954.255676592611	3777.824691641772	3746.6430970344913	4404.887821106958	3704.333151161664	4038.9125643133816	3512.4381815612132	3822.012950661308	3772.3056544035426	4186.243602268911	4228.405269554181	4563.651677901594	4371.810591326664	3878.842050945801	4921.285964846554	3783.767922518678	3739.882289053809	3230.3951352980425	-0.2707322940266945	0.08795303134570469	-3.0781462547045697	0.002082926609279933	0.06890777755357587	ribonuclease K [Source:HGNC Symbol;Acc:HGNC:33911]	protein_coding	17	7012417	7014532	57.04
USP43_hypoxia_vs_Control_hypoxia	ENSG00000113716	HMGXB3	2313.342708080143	2312.9447471813905	2155.8192318768993	2357.581814888742	2367.6289242018106	2415.348008675796	2453.612634664639	2313.5338490212152	2374.307464113328	2290.4684241190475	2201.469600759813	2133.494780912515	2021.1262428521115	2362.856788375577	2414.102824169673	2378.8941459309767	2269.863610073282	2443.277998780551	2373.8376548452097	0.15539442083866298	0.05055987925584407	3.073472941901881	0.0021158287420888384	0.06961480125537527	HMG-box containing 3 [Source:HGNC Symbol;Acc:HGNC:28982]	protein_coding	5	150000046	150053142	43.45
USP43_hypoxia_vs_Control_hypoxia	ENSG00000148843	PDCD11	2656.1874268837673	2838.2993765854435	3335.0880058994935	3211.8933266893628	2852.6183175280307	3176.9397550504737	3236.5382688307077	2937.8279206195766	3178.028331431831	3083.3419215574404	1929.7813518095643	1874.7613579356923	2040.5729530422211	2376.9231241084412	2354.957547822191	2432.532645094943	2034.0105828000442	2450.080246681952	2467.178650420404	0.25202224808206225	0.0819976999302624	3.0735282611146744	0.002115436499212542	0.06961480125537527	programmed cell death 11 [Source:HGNC Symbol;Acc:HGNC:13408]	protein_coding	10	103396626	103446294	46.81
USP43_hypoxia_vs_Control_hypoxia	ENSG00000108654	DDX5	11230.53388243974	11618.247622225708	12292.997146834156	12643.296196454632	11582.267955337284	12370.718769007332	12648.01676544299	11578.255540063796	10702.885107623286	11565.574564673998	10713.157905184386	9062.145982915252	10218.030132637197	10764.183819881679	10054.70708679789	9917.908556082359	11782.849850852263	11002.84513749377	11631.521744407348	0.1990003254602987	0.0648124837214846	3.070401164001872	0.002137714259862177	0.0699536576906119	DEAD-box helicase 5 [Source:HGNC Symbol;Acc:HGNC:2746]	protein_coding	17	64498254	64508199	43.85
USP43_hypoxia_vs_Control_hypoxia	ENSG00000113083	LOX	2318.0034756889518	863.8007717876186	1022.191934002318	988.8488481405442	716.1620802631322	757.7067005376399	632.0448344901722	880.6751586204789	797.787373799237	898.825646654158	5834.84817660441	5616.6818697552535	5287.500095153916	1272.648466497778	1261.2129145077454	1020.1734909559669	4571.983983836648	4463.950793564647	4837.019423229467	-0.2712946412728926	0.08835706484701086	-3.070435190922603	0.0021374706953043283	0.0699536576906119	lysyl oxidase [Source:HGNC Symbol;Acc:HGNC:6664]	protein_coding	5	122063195	122078413	38.02
USP43_hypoxia_vs_Control_hypoxia	ENSG00000181284	TMEM102	304.880132143987	297.5891778516956	318.9107625112238	312.9701242232816	302.11255492979745	286.0799200650018	260.0218415998655	260.25515880757234	259.49390500199587	231.99205283206297	368.2994013057594	369.13017284064415	372.9476905748842	346.7242342460815	319.38216741409815	299.82542096372873	297.5965483935794	321.9808510788851	262.53039395160874	-0.33001157119026203	0.10751682833235425	-3.0693945897486454	0.002144930835354423	0.0700001076673099	transmembrane protein 102 [Source:HGNC Symbol;Acc:HGNC:26722]	protein_coding	17	7435435	7437679	63.96
USP43_hypoxia_vs_Control_hypoxia	ENSG00000055332	EIF2AK2	1843.063879518901	1848.308654933003	2104.3315567109294	2308.867947938826	2148.010631165476	2214.9106350532647	2276.0327428211285	2088.0386963180567	2179.11730680585	2026.379033671039	1494.4092344847281	1460.6431524464547	1258.990359928365	1650.505901173875	1538.6616554626273	1565.8307491598803	1624.4748231342523	1690.6609126643607	1696.9758374681046	0.2500001891440736	0.08153256189233442	3.0662619123167563	0.002167533556989942	0.07054708275108774	eukaryotic translation initiation factor 2 alpha kinase 2 [Source:HGNC Symbol;Acc:HGNC:9437]	protein_coding	2	37099210	37157522	41.3
USP43_hypoxia_vs_Control_hypoxia	ENSG00000071054	MAP4K4	3408.9760075273753	3756.480645138021	3920.930115327348	3965.450439657312	3498.9770746509867	3966.2969896727373	3951.9590231936354	3783.8018388037576	3779.0393222480498	3846.849152689717	2805.2788059216027	2811.5650125323923	2851.575098265162	2597.6943280801656	2849.114211832005	3125.717141738584	3002.5187957789303	3470.8862166115414	3377.433923350805	0.21882689696349145	0.07145734414228583	3.0623429906345727	0.0021961165266205242	0.07128523402941621	mitogen-activated protein kinase kinase kinase kinase 4 [Source:HGNC Symbol;Acc:HGNC:6866]	protein_coding	2	101696850	101894690	41.04
USP43_hypoxia_vs_Control_hypoxia	ENSG00000115649	CNPPD1	961.2975564066844	944.0441844388828	912.8638238993647	999.9312574311462	1053.5830602910687	937.0235102799761	956.193178152275	922.4730344473872	894.8362965258464	902.2068515404835	1044.7336625223718	1066.7312730822414	1029.731009191487	1011.8156906638424	987.5578777555705	904.6423379133507	914.7731938415467	899.630549256403	920.5852240870748	-0.20157583939726484	0.06587579609142429	-3.0599378126301837	0.002213829539844126	0.0716675380525947	cyclin Pas1/PHO80 domain containing 1 [Source:HGNC Symbol;Acc:HGNC:25220]	protein_coding	2	219171897	219178106	54.28
USP43_hypoxia_vs_Control_hypoxia	ENSG00000111057	KRT18	30126.2348791813	27675.574310793745	27690.52305530217	26028.680108219505	30484.480308781993	29461.481090213616	27081.39034754714	25432.02424886588	25160.832646727853	23918.91312395862	34865.218006655035	35483.20763491284	37820.260811080465	30032.57751779146	31982.24493851638	32695.570296578284	31116.462988342824	32968.7185909988	32374.06779997677	-0.16511223331686004	0.05401869789672214	-3.056575588558921	0.002238810239635207	0.07228244289731317	keratin 18 [Source:HGNC Symbol;Acc:HGNC:6430]	protein_coding	12	52948871	52952906	56.17
USP43_hypoxia_vs_Control_hypoxia	ENSG00000060656	PTPRU	256.83497311339534	208.17205744348624	307.6403826428023	277.2655637161205	278.89482799209935	310.53799891827737	229.25501007308563	177.27482461951834	254.93103364624866	183.6403736859914	338.58435026296837	255.29786092999558	474.85379343559123	192.6816322339919	186.85875059366268	315.03558025685084	194.16362322650306	191.52508101904817	246.4167713448742	-0.7480069452595732	0.2451653444462313	-3.051030507387324	0.0022805740141085763	0.07285166989513507	protein tyrosine phosphatase receptor type U [Source:HGNC Symbol;Acc:HGNC:9683]	protein_coding	1	29236516	29326813	51.58
USP43_hypoxia_vs_Control_hypoxia	ENSG00000065833	ME1	2124.3628059288385	2207.3739524264683	2249.0216265258623	2161.813118810746	2073.578767903826	2228.9428168694776	2001.2643307042053	2419.449387358479	2318.194476256395	2277.0338272262593	1896.0853244431019	1822.162567993934	1748.8187886017379	2214.261249354853	2290.811964492789	2195.5118060653535	1998.1953172040562	2038.091143522758	2097.920040958794	0.164495437283303	0.053913292514963185	3.051110952603176	0.0022799630586647305	0.07285166989513507	malic enzyme 1 [Source:HGNC Symbol;Acc:HGNC:6983]	protein_coding	6	83210402	83431051	36.91
USP43_hypoxia_vs_Control_hypoxia	ENSG00000108828	VAT1	4142.841049092707	3650.41450600923	3799.2169611819254	3594.298604040309	3750.4740056006176	3775.28178325401	3575.834280450324	3553.726713183181	3437.461824717267	3305.1307634122113	5187.0647884493665	5010.095574002577	4540.034298806197	4921.582413270806	4839.481032344441	4678.85934427463	4447.176009071706	4530.55613091095	3974.449850688983	-0.18741152246917225	0.06140994492989426	-3.051810625837911	0.0022746555860155278	0.07285166989513507	vesicle amine transport 1 [Source:HGNC Symbol;Acc:HGNC:16919]	protein_coding	17	43014607	43025123	54.69
USP43_hypoxia_vs_Control_hypoxia	ENSG00000115275	MOGS	2259.969406927728	2235.827887762238	2036.282645834092	2177.21742843257	2229.65360318355	2239.5032413439258	2462.8959140430557	2346.973434999119	2591.9298499278743	2311.9768324619413	2049.2093452672257	2201.137317542386	2081.1102439462884	2144.9904653765243	2210.9880922428415	2093.6012588829094	2511.0629138275795	2458.9960121510308	2296.0928374739533	0.19729079083987486	0.06466028528504403	3.0511896130700857	0.0022793658027992106	0.07285166989513507	mannosyl-oligosaccharide glucosidase [Source:HGNC Symbol;Acc:HGNC:24862]	protein_coding	2	74461057	74465410	57.9
USP43_hypoxia_vs_Control_hypoxia	ENSG00000112319	EYA4	1108.9186988920392	1238.347139415228	1463.3336422113316	1106.7832143393116	1042.447628892658	1182.071305671625	1322.4083689837594	1372.0063366551278	1115.1273753222642	1443.6266028634427	876.8882071522612	899.381942337567	764.6801094266435	1047.1203365859283	937.3643337592327	839.3127032008971	1129.5419556952688	1071.4447478581562	1108.650629686001	0.3789959014450927	0.12437449829121054	3.0472155196776063	0.0023097203971807483	0.07358805750912278	EYA transcriptional coactivator and phosphatase 4 [Source:HGNC Symbol;Acc:HGNC:3522]	protein_coding	6	133240514	133532128	36.96
USP43_hypoxia_vs_Control_hypoxia	ENSG00000108094	CUL2	2297.814145544051	2290.9910807730553	2293.680834323949	2329.5326010964754	2255.4679467063947	2411.8363073282417	2329.2526669580907	2345.8889151108283	2361.3104706001345	2300.988344436672	2127.9814616600743	2165.491660501976	2053.6842263567946	2365.526837061568	2358.655634161099	2414.9234685792117	2313.7696801945335	2344.274909720735	2297.3975742230787	0.12943627659511928	0.04252279796681284	3.04392661781425	0.002335120921534556	0.07377497268415924	cullin 2 [Source:HGNC Symbol;Acc:HGNC:2552]	protein_coding	10	35008504	35127006	40.8
USP43_hypoxia_vs_Control_hypoxia	ENSG00000129197	RPAIN	741.1436303705722	782.6790920670544	737.0223783413146	759.054360372122	828.5785788112927	751.7839640155255	783.636473784486	622.5827414056927	683.556336413915	676.3960997477047	754.9264896131479	766.2009154152848	811.8454893852584	823.8983806207077	783.2984597847926	784.9638510916297	642.9981523973415	707.3180303292918	639.8455530737369	-0.2249780975939299	0.07387908192772906	-3.0452205377160864	0.0023250974784033876	0.07377497268415924	RPA interacting protein [Source:HGNC Symbol;Acc:HGNC:28641]	protein_coding	17	5419641	5432877	45.34
USP43_hypoxia_vs_Control_hypoxia	ENSG00000162407	PLPP3	189.93724894380534	187.37010570449635	166.12207800399054	174.1178863327404	232.3324437566708	261.4354791893979	221.55932816994405	196.37462209846487	169.05391603993007	198.94042933806546	118.42719837716402	140.4420084494206	149.36304684308632	199.52067554145728	237.2614332979952	220.16135036240868	188.6988268876714	176.05929102150102	181.63036157409118	0.42459519275117674	0.13950172747992023	3.04365544729396	0.0023372265723533244	0.07377497268415924	phospholipid phosphatase 3 [Source:HGNC Symbol;Acc:HGNC:9229]	protein_coding	1	56494761	56645301	41.42
USP43_hypoxia_vs_Control_hypoxia	ENSG00000262664	OVCA2	976.6696580232174	997.8592572258905	946.4917941378616	813.4156887123265	983.951405819292	814.9510386730578	922.839280120566	928.0897765925571	838.6561851613801	836.8888053071403	1217.6337303173289	1182.7493451119017	1055.375389902716	1237.4660546695254	1013.9757675118293	1140.419266967742	1047.923313487367	881.8432673574348	719.5244773419952	-0.3855125344675604	0.12667602062671082	-3.043295270567344	0.002340026048698384	0.07377497268415924	OVCA2 serine hydrolase domain containing [Source:HGNC Symbol;Acc:HGNC:24203]	protein_coding	17	2042022	2043425	58.97
USP43_hypoxia_vs_Control_hypoxia	ENSG00000128487	SPECC1	5809.1850397957605	6182.558428074283	5971.254356050991	6226.68935148409	5848.89767377793	5924.676935104815	6199.139386590444	5316.84301936212	4960.359164614196	5247.9850666543625	5755.333845651606	6081.0380272153825	6716.750386400174	5612.878363720075	5936.815803269147	6234.535713111459	5271.8964545268655	5420.856624850667	5656.822115865089	-0.18121923895281355	0.05961681451723167	-3.039733679504695	0.0023678743093151094	0.07445854761713527	sperm antigen with calponin homology and coiled-coil domains 1 [Source:HGNC Symbol;Acc:HGNC:30615]	protein_coding	17	20008865	20319026	42.53
USP43_hypoxia_vs_Control_hypoxia	ENSG00000058600	POLR3E	1550.2662926328887	1542.971734160477	1441.545207467579	1648.1847004138697	1744.9008215277247	1633.7416602781025	1799.2775208300968	1634.3520740627118	1781.804645744	1696.2808607465752	1342.060601229076	1387.1605795055264	1351.3091621748642	1288.2606434038125	1316.8685729184356	1531.5633659963846	1543.414911557711	1572.5690369736526	1648.5271684013971	0.22272286825540644	0.07338145403858694	3.035138389848336	0.0024042533979975753	0.07457553676493196	RNA polymerase III subunit E [Source:HGNC Symbol;Acc:HGNC:30347]	protein_coding	16	22297375	22335101	51.68
USP43_hypoxia_vs_Control_hypoxia	ENSG00000111832	RWDD1	4790.220464942587	4472.260773380284	4635.3530887993575	4182.152495473112	5295.6202629746995	5398.239971868863	4758.0387138067545	5090.678799671804	5019.54356659562	4750.600120813217	4139.901524069846	3996.0860080259804	4054.4113342450864	5769.387959722851	5622.293327928223	5210.480836730459	4770.459840849881	4504.528339845159	4553.931404165357	0.18192370287916143	0.059965131380429255	3.0338248027008516	0.0024147461728695582	0.07457553676493196	RWD domain containing 1 [Source:HGNC Symbol;Acc:HGNC:20993]	protein_coding	6	116571409	116597675	36.37
USP43_hypoxia_vs_Control_hypoxia	ENSG00000111885	MAN1A1	1547.7877171280895	1402.9127638323434	1472.9516601043752	1356.6767484574289	1631.8212517512322	1698.8043261681703	1403.3038176433388	1595.8570530015836	1512.1412349745342	1529.1690651356535	1659.8611051265966	1539.0514983166822	1279.0595569045618	1482.703308860399	1505.053336895504	1343.8988518525284	1898.0884491851061	1747.839661129912	1800.9852189656617	0.2790589641762586	0.09187213144937866	3.0374713177305512	0.002385721077009189	0.07457553676493196	mannosidase alpha class 1A member 1 [Source:HGNC Symbol;Acc:HGNC:6821]	protein_coding	6	119177205	119349761	37.6
USP43_hypoxia_vs_Control_hypoxia	ENSG00000116560	SFPQ	15130.708764110334	16588.16371983298	16617.26791471301	16173.483759805584	15698.631332304225	16567.67520336117	15709.988294085786	17143.976610231923	17436.19001919826	17071.2929992758	13460.156108693664	13157.616762727328	14328.626794494621	12273.7280002285	12464.072937809375	12867.578222264505	14319.754588761896	14926.075617290791	15548.478868906579	0.13041079561467722	0.042979852232304425	3.0342308975333827	0.0024114978691875512	0.07457553676493196	splicing factor proline and glutamine rich [Source:HGNC Symbol;Acc:HGNC:10774]	protein_coding	1	35176378	35193446	42.02
USP43_hypoxia_vs_Control_hypoxia	ENSG00000117399	CDC20	6424.821666649477	6677.65704995091	6246.232710650755	6316.4414124296645	6334.300421502489	6411.63653246373	5865.667413590032	7182.057475880187	6974.010862604992	6707.678273729832	5937.289392639832	6128.274879625776	6056.923296189983	6268.104746126757	5945.814605450606	6369.667456117072	6999.390211965251	6860.4293342746205	6365.213924498099	0.15818959296519758	0.05211385469656243	3.035461373684035	0.002401679842835266	0.07457553676493196	cell division cycle 20 [Source:HGNC Symbol;Acc:HGNC:1723]	protein_coding	1	43358981	43363203	52.17
USP43_hypoxia_vs_Control_hypoxia	ENSG00000155034	FBXL18	1136.973834488332	1321.0452931947184	1336.662884515476	1501.0923638536565	1304.039995978887	1322.331982013857	1457.974902650731	1079.1146154409757	1354.8746182158275	1419.1821735981507	785.0422253442924	838.2192571480537	917.4971952940066	753.480250252461	810.9412855889292	973.369558408726	938.1574203990757	1134.888691912447	1217.6143069797022	0.37592383467284424	0.12391127008161897	3.0338147161692994	0.0024148269047692254	0.07457553676493196	F-box and leucine rich repeat protein 18 [Source:HGNC Symbol;Acc:HGNC:21874]	protein_coding	7	5431335	5513809	54.7
USP43_hypoxia_vs_Control_hypoxia	ENSG00000185875	THNSL1	444.2536190998894	411.91636687692755	402.83594139658686	381.78260860083736	386.60683478855566	371.9081169065896	355.4090781481032	393.9434819842676	389.5346919503332	345.4725111170747	627.6201302825236	558.0577080706055	513.1642073023698	513.9678647887791	476.0150317468566	479.23889410118085	499.0444256166035	434.118191318026	455.9290588017884	-0.295886564790055	0.09750791275673067	-3.0344877295061456	0.002409445566311698	0.07457553676493196	threonine synthase like 1 [Source:HGNC Symbol;Acc:HGNC:26160]	protein_coding	10	25016612	25026664	37.78
USP43_hypoxia_vs_Control_hypoxia	ENSG00000143924	EML4	2995.2564384354105	3284.670295399843	3491.913230551913	3412.0547917830872	3167.1148754682217	3441.3216935519126	3363.011226658866	3241.6762259400552	3265.1801654774267	3407.830527762918	2506.140739135633	2592.114414719627	2386.4694463533488	2670.993235834927	2658.7175398775753	2627.4761506452896	2655.6896639316383	2776.14304118539	2966.098627559716	0.1641295469496277	0.05416892155950895	3.029957810205213	0.002445879026725112	0.07534180930537175	EMAP like 4 [Source:HGNC Symbol;Acc:HGNC:1316]	protein_coding	2	42169353	42332548	38.02
USP43_hypoxia_vs_Control_hypoxia	ENSG00000082701	GSK3B	2322.423994450358	2305.1055652659434	2150.62342344768	2429.6720834756516	2721.4736492797956	2723.3339464561723	2681.3067064442703	2669.9913947718123	2587.0880826886296	2593.7874260780522	1806.8613533861376	2068.7344789464983	1484.814668837046	2487.054238287115	2223.519004874147	2298.029034944694	2353.4805479440347	2210.979132362219	2007.7771626165427	0.2909518141842006	0.09607269092889849	3.0284549269003853	0.0024580774237342538	0.07552489794297994	glycogen synthase kinase 3 beta [Source:HGNC Symbol;Acc:HGNC:4617]	protein_coding	3	119821321	120094994	37.2
USP43_hypoxia_vs_Control_hypoxia	ENSG00000162775	RBM15	876.8487330084931	856.620353941755	833.8445020241143	810.0777786172039	739.0787378062942	767.4832931517742	798.6824245589445	864.4197477327755	931.2053586505884	906.4735796945087	993.2976577284727	910.6576013425591	862.0094328839324	777.5733083912788	801.571454986435	712.6052605153469	1102.0736387673167	1074.702249568005	1040.9008137915716	0.21529563190242904	0.07116409482118695	3.025340692429229	0.0024835319968223263	0.07594077027315084	RNA binding motif protein 15 [Source:HGNC Symbol;Acc:HGNC:14959]	protein_coding	1	110338506	110346681	44.01
USP43_hypoxia_vs_Control_hypoxia	ENSG00000178913	TAF7	2045.7626192003513	1972.2573834613245	1900.9967227751545	1922.740400329438	1877.7010881770864	2097.6955402142817	2045.7988175307546	1964.6869909830148	1886.3271375457991	1887.0509730452545	2382.952530712514	2207.9949317279734	2229.066743819384	2089.3851199173328	2125.830937388113	2167.7346167976057	2067.2459445038107	1913.5686940589812	2084.6925726184986	-0.16980369686794386	0.056142812669220755	-3.024495724294831	0.0024904799195169967	0.07594077027315084	TATA-box binding protein associated factor 7 [Source:HGNC Symbol;Acc:HGNC:11541]	protein_coding	5	141259884	141320784	42.01
USP43_hypoxia_vs_Control_hypoxia	ENSG00000277053	GTF2IP1	246.98069764510868	152.65232416546343	209.08023458068544	324.1237985235779	223.5533448658335	605.5891679780303	370.8224720363631	316.86424240373816	190.88604243339452	262.7829322164581	0	89.82523931352397	0	266.2254151848213	126.02707250230787	203.40015713126306	335.1221455723712	338.83683703668083	429.8611316674433	3.605722842205529	1.1919369078617312	3.0250953875352313	0.0024855472371854894	0.07594077027315084	general transcription factor IIi pseudogene 1 [Source:HGNC Symbol;Acc:HGNC:4660]	transcribed_unprocessed_pseudogene	7	75187242	75217264	43.48
USP43_hypoxia_vs_Control_hypoxia	ENSG00000088387	DOCK9	879.129369322122	860.6308355609272	805.3184397266264	943.2571544839434	1041.452061548275	1078.2505211101593	1105.559650563702	770.566745322358	874.6981670786495	1039.7958087607212	684.8728791213883	701.186766931572	713.8521247490149	551.1464905376283	931.2667058444557	744.9742264007069	752.9192504296043	1094.9926915517694	1129.5881280766944	0.5038867984774948	0.1669019999757212	3.0190578815759785	0.002535620825621185	0.07712247221505242	dedicator of cytokinesis 9 [Source:HGNC Symbol;Acc:HGNC:14132]	protein_coding	13	98793429	99086625	41.78
USP43_hypoxia_vs_Control_hypoxia	ENSG00000100284	TOM1	518.9190104943941	502.7836098655822	549.2639383596483	456.37860579410165	547.3080445374134	554.6536560193642	519.062725017835	431.9352712358782	439.3564195868423	436.471911337826	567.8798401496925	643.6556775822775	573.0556587212342	497.79912770659195	548.420544161677	627.9106751910913	466.59544761450087	451.77404825219594	526.2369877653427	-0.3088260807357928	0.10233508809398142	-3.017792689562903	0.002546230250702598	0.07725057858601475	target of myb1 membrane trafficking protein [Source:HGNC Symbol;Acc:HGNC:11982]	protein_coding	22	35299275	35347992	53.52
USP43_hypoxia_vs_Control_hypoxia	ENSG00000106415	GLCCI1	1150.5668828180528	1022.5488835465325	1173.9911511836938	1136.750836586724	1255.0151421545775	1296.0745153808941	1218.397752853327	1108.191893127323	1086.2023332576669	1234.9034008554304	1202.48452733969	973.0484608758745	884.9860274818186	1181.6347931486407	1079.9042928471097	1063.6757069783118	1153.1478778147325	1299.5863246300396	1339.6599706625655	0.3102338274502708	0.10285686989805197	3.0161702155409102	0.002559895122409163	0.0774705102834352	glucocorticoid induced 1 [Source:HGNC Symbol;Acc:HGNC:18713]	protein_coding	7	7968796	8094272	36.7
USP43_hypoxia_vs_Control_hypoxia	ENSG00000167491	GATAD2A	3140.027456822051	4069.61055490722	3611.492076620593	4358.027685497989	4076.8807539642385	3962.5553707076015	4457.206158806654	3314.4354581732928	3892.051210815544	3346.2162327269184	2118.5483698988164	2162.4159917998977	1961.3130934285007	1736.0572657693901	2703.328169982899	2460.534629552596	2307.888577766821	2822.5531977126384	3159.3794246653124	0.4093231722077803	0.135768227901501	3.0148671639490034	0.002570918264693972	0.07760959511544929	GATA zinc finger domain containing 2A [Source:HGNC Symbol;Acc:HGNC:29989]	protein_coding	19	19385826	19508932	50.87
USP43_hypoxia_vs_Control_hypoxia	ENSG00000187720	THSD4	278.42599019867316	263.3822820458823	269.24713773312584	272.73965375091626	234.3247866537669	262.5372804991584	269.07242822221195	302.05628704202843	291.18609411042394	287.3746889919109	257.24567434968696	260.68753672389107	278.5732291181294	231.78539179193018	230.88083401986725	259.24150117732097	275.9241208030791	365.4028490788448	400.0060474639419	0.39144209815505027	0.13012368814937028	3.0082308895649343	0.0026277341343870406	0.07912690691452248	thrombospondin type 1 domain containing 4 [Source:HGNC Symbol;Acc:HGNC:25835]	protein_coding	15	71096952	71783383	42.5
USP43_hypoxia_vs_Control_hypoxia	ENSG00000144228	SPOPL	477.45900420378143	406.5681782463165	478.42093495973927	482.8418292915436	436.3172488989965	481.5374680844918	428.15769754929687	502.7406838367225	418.38471945691185	374.1825911702452	492.4899081254571	474.82459022070606	404.4038909974697	416.95928025411735	482.1118616364876	529.9483338270923	590.8710680683416	617.6763142417648	575.8254768023655	0.3738273920645901	0.12435350673517648	3.0061668695897237	0.002645637672063782	0.07946784798549793	speckle type BTB/POZ protein like [Source:HGNC Symbol;Acc:HGNC:27934]	protein_coding	2	138501770	138573547	36.7
USP43_hypoxia_vs_Control_hypoxia	ENSG00000029993	HMGB3	2916.4515308257583	3286.00598947444	3277.6749488052246	3108.1851738691353	3160.8871560978423	3399.1819645002015	3051.4282721502686	3010.3081482408	3346.52096175916	3325.147459941994	2297.027134502857	2332.855764819598	2456.606530000408	2671.4508811743317	2912.2130706196713	2795.0229126532254	2621.8567761672307	2604.349493329923	2839.4049167573376	0.1876824940719274	0.06257091003676274	2.9995167716380817	0.00270408235892896	0.08093399341603015	high mobility group box 3 [Source:HGNC Symbol;Acc:HGNC:5004]	protein_coding	X	150980509	150990771	51.17
USP43_hypoxia_vs_Control_hypoxia	ENSG00000196976	LAGE3	1599.5108235449413	1504.0966002950033	1395.4188856988073	1303.8913540836977	1524.9986913644743	1426.2991745549211	1308.915590587029	1549.6482435355113	1481.9723135520203	1479.4865927470096	1943.806590171598	1929.9846168608663	1814.386025110792	1886.4602489744227	1803.358855919135	1658.225264909085	1746.4590418085868	1612.4522170095054	1421.3345166264794	-0.2523095070839673	0.08412862698094209	-2.999092177519119	0.0027078536927599324	0.08093399341603015	L antigen family member 3 [Source:HGNC Symbol;Acc:HGNC:26058]	protein_coding	X	154477775	154479281	63.57
USP43_hypoxia_vs_Control_hypoxia	ENSG00000197417	SHPK	1057.8641923990685	1154.9132095728623	1204.931577775013	1145.2944570626391	1100.4160960741062	1182.479468315863	1054.21554710098	1063.8604487574278	1012.5921401175196	949.7761007198915	1110.4185113569702	1052.9282559098979	990.300304815213	1183.8545658950914	1106.386251533082	1036.9923364488077	942.9424705619704	911.325484815971	837.9282363499289	-0.230875881133112	0.0770259359815735	-2.9973784568920157	0.002723124213296989	0.081189444137188	sedoheptulokinase [Source:HGNC Symbol;Acc:HGNC:1492]	protein_coding	17	3608240	3636250	50.42
USP43_hypoxia_vs_Control_hypoxia	ENSG00000106344	RBM28	1331.0656710161732	1713.2319438157795	1558.1103175981789	1615.3747179958598	1678.072353586361	1589.2897952810092	1601.49174591544	1318.6677556638576	1375.9639786640482	1645.2770218624873	884.6824632544452	1011.2549938221605	907.3357194409259	1270.13920663042	1287.525633964001	1137.2094543977323	1086.3820377916486	1151.9728422702087	1127.2000963365526	0.26166507370595854	0.08736989413978635	2.994911190888143	0.0027452475874440723	0.08164744979898318	RNA binding motif protein 28 [Source:HGNC Symbol;Acc:HGNC:21863]	protein_coding	7	128297685	128343908	43.22
USP43_hypoxia_vs_Control_hypoxia	ENSG00000175573	C11orf68	670.0880722148598	540.2565971579011	567.1304071364586	547.4971224621148	520.4562597831161	483.8557480923277	490.64237167350944	561.8430886180932	534.7192917372457	526.7936662983536	1021.6178460917594	900.9047402552333	926.2613400516155	702.9970427649455	620.0409713026423	743.6672814924518	831.4450551358852	826.0186075366086	715.4378622772156	-0.2632941700154223	0.08795917339563837	-2.993367943911104	0.0027591688515870216	0.08179300658371885	chromosome 11 open reading frame 68 [Source:HGNC Symbol;Acc:HGNC:28801]	protein_coding	11	65916810	65919062	61.47
USP43_hypoxia_vs_Control_hypoxia	ENSG00000187240	DYNC2H1	1097.205286395321	802.7741819558481	989.224864574893	881.0414585269943	1140.9415980843007	1092.1398411094024	1328.4368161652715	1289.8511190304166	1239.0375958656784	1000.0649327894681	1175.162954428937	1441.8806189814923	1452.4116639311278	828.2927370770926	1041.709426309598	997.6441344401145	912.9354720045338	1211.3280074876411	924.8177323529709	-0.41546638769231997	0.1388187972273274	-2.9928683722274223	0.0027636891665554692	0.08179300658371885	dynein cytoplasmic 2 heavy chain 1 [Source:HGNC Symbol;Acc:HGNC:2962]	protein_coding	11	103109410	103479863	35.1
USP43_hypoxia_vs_Control_hypoxia	ENSG00000185920	PTCH1	439.18283777706904	355.8503467876384	534.0544511892489	436.61296373621445	433.855232556433	308.4218510876877	454.4857654975226	436.9423322284487	527.6207333065295	304.2899600594153	346.0631361499077	440.53450478410736	332.5561978127477	484.97677492385174	246.804406892916	429.3632903179791	564.7281965959413	682.9711155945157	585.1598204661377	0.7105674419192127	0.23750110723346285	2.991848965237569	0.0027729341414134885	0.08186596517742756	patched 1 [Source:HGNC Symbol;Acc:HGNC:9585]	protein_coding	9	95442980	95517057	47.49
USP43_hypoxia_vs_Control_hypoxia	ENSG00000090889	KIF4A	2257.3650406906063	2258.282394129929	2216.7137256062074	2280.6641083231475	2084.5781262359324	2216.250188310992	2112.0874902143214	2324.825721652774	2378.683559685924	2220.4645232002563	2238.251591214247	2172.4699881006236	2342.1863574864524	1960.4166904281153	2143.899209644482	2030.5616254028944	2428.064536760824	2451.9068716434863	2772.2640243903	0.18217605270505008	0.06094647462950962	2.98911551180751	0.0027978633510114545	0.08200849181942578	kinesin family member 4A [Source:HGNC Symbol;Acc:HGNC:13339]	protein_coding	X	70290104	70420886	40.48
USP43_hypoxia_vs_Control_hypoxia	ENSG00000154310	TNIK	80.29309078039482	75.43340896541987	76.37583043077107	66.0403306203741	77.69649144825041	99.25411971249191	67.03709338805865	77.6736468200284	45.36535020715184	79.92649990153998	55.129555375942005	62.314657672627604	40.35271863364433	153.33712043174123	63.98878857007976	87.60451878818351	68.58957222673337	109.21624623321271	139.9396846208559	0.9933984245626726	0.3323199578891957	2.989283071869845	0.0027963293270522986	0.08200849181942578	TRAF2 and NCK interacting kinase [Source:HGNC Symbol;Acc:HGNC:30765]	protein_coding	3	171058414	171460408	39.52
USP43_hypoxia_vs_Control_hypoxia	ENSG00000167964	RAB26	397.2437716752377	369.3288243717834	341.70232963703603	360.72870774472364	289.61830678064473	253.22487634667854	271.60367605077073	305.21890659846355	331.7375263661588	328.4986772444944	534.5242739268014	499.93109195146513	524.8901105417091	505.3069567596119	506.49468625578913	438.57278592565444	454.74253872191173	417.9428685057456	416.32074642483667	-0.27374476513979007	0.09158143804896494	-2.989085681242848	0.002798136532472333	0.08200849181942578	RAB26, member RAS oncogene family [Source:HGNC Symbol;Acc:HGNC:14259]	protein_coding	16	2140803	2154165	58.26
USP43_hypoxia_vs_Control_hypoxia	ENSG00000175643	RMI2	430.30203676546125	399.86837706096213	435.86588735903666	374.46583166167056	383.50432750442315	327.579815856428	365.2617027273871	333.72960171769824	359.1250686469976	375.98544314410884	508.02712189116295	571.5882088704976	570.3935084755751	454.9547190477918	428.83532885409414	523.0962259767349	443.27276598148535	427.0965374872419	462.7861895150067	-0.3075097965619734	0.10291858083237974	-2.9878938678993734	0.002809070834191881	0.08212961337255922	RecQ mediated genome instability 2 [Source:HGNC Symbol;Acc:HGNC:28349]	protein_coding	16	11249619	11381662	49.94
USP43_hypoxia_vs_Control_hypoxia	ENSG00000077713	SLC25A43	588.4183934613778	588.9734442494681	599.3021477960173	497.1704537104632	547.0446929089186	624.1746027486272	625.2588506015528	674.536171795797	626.8635282137251	563.0158668716255	529.9983604303488	525.6864526721539	524.6873278307752	625.1687543147813	568.5102421573897	536.4937350163445	658.7410395849199	633.2575535893251	642.6478578125684	0.29130152720473407	0.097547174639571535	2.9862630904592398	0.0028240956427998663	0.08236945624832943	solute carrier family 25 member 43 [Source:HGNC Symbol;Acc:HGNC:30557]	protein_coding	X	119399336	119454478	45.23
USP43_hypoxia_vs_Control_hypoxia	ENSG00000141741	MIEN1	1038.9453078803674	951.8159088012554	1102.3780390108861	992.2207238313157	1083.4217399340048	1121.0437221206553	1067.330451728179	1018.5638134219657	854.2460119904156	898.1763012742726	1094.7202151748506	1018.9138905932674	1053.2988735121558	1249.7523918747638	1262.9376640689804	1240.8179595342685	908.2326257139584	936.5139953061555	846.6312139552645	-0.23334766744906194	0.07817053692453076	-2.985110204300451	0.002834761742803852	0.08248132058881089	migration and invasion enhancer 1 [Source:HGNC Symbol;Acc:HGNC:28230]	protein_coding	17	39728496	39730532	55.28
USP43_hypoxia_vs_Control_hypoxia	ENSG00000137880	GCHFR	1339.3398289165118	1008.9515852947637	1068.3942208530495	950.0064688715839	947.0388695186812	911.1809585417798	820.1075266153736	1029.7466656409188	934.0485664212081	902.9030409593278	2048.9560332011006	1998.7077115519355	2020.9345411669285	1671.2736687396439	1446.8135329664576	1327.8306262834508	1821.2185000929644	1684.7203668337975	1515.2840369442479	-0.2735470842342948	0.09169921544229089	-2.9830907812558802	0.0028535334207769065	0.08282792321125275	GTP cyclohydrolase I feedback regulator [Source:HGNC Symbol;Acc:HGNC:4194]	protein_coding	15	40764068	40767708	57.26
USP43_hypoxia_vs_Control_hypoxia	ENSG00000134294	SLC38A2	24046.03113700907	20592.15131885796	21216.49080976344	18903.701005753745	22050.218013361984	23099.15727188505	21531.341851880075	22699.32114024064	21644.40491570976	20701.917260807975	26512.785949139634	25924.879450997643	22114.151469914526	27293.29067539623	27388.821536341933	25249.16025603538	28016.617976498263	29665.45490519906	28224.694658379958	0.20424948846528784	0.06855111077984669	2.9795212089449477	0.002886992433327849	0.0833981665847698	solute carrier family 38 member 2 [Source:HGNC Symbol;Acc:HGNC:13448]	protein_coding	12	46358188	46372773	38.31
USP43_hypoxia_vs_Control_hypoxia	ENSG00000170759	KIF5B	9163.025826500309	9690.277893917964	9654.654868801916	9859.895087602074	8981.829357570634	10048.337363766712	9832.934500457492	9642.52548563738	9582.07365042121	9603.646138609764	8090.424904613057	8547.803724105115	8702.422152476503	7799.034094850654	8019.180805904796	8160.0700765816755	8867.04325530052	9300.822071782508	10551.489444605591	0.18082016951375496	0.060675549664897105	2.9801158870813764	0.0028813935353656055	0.0833981665847698	kinesin family member 5B [Source:HGNC Symbol;Acc:HGNC:6324]	protein_coding	10	32009015	32056425	37.57
USP43_hypoxia_vs_Control_hypoxia	ENSG00000141933	TPGS1	484.17867662845583	433.34328701360846	453.81949740268936	394.2070245885906	419.9646979673059	356.37193215972854	368.3311986811749	462.8140947112311	407.0873031866209	410.97840573406313	668.0533382363017	604.2672358764232	557.5202232908769	561.4528076421001	545.3242574844564	570.8218371205774	508.5019294268537	513.4077740427182	478.9493347468841	-0.28905842791085007	0.09707912181507776	-2.9775550345569277	0.0029055747468541013	0.08373464216769277	tubulin polyglutamylase complex subunit 1 [Source:HGNC Symbol;Acc:HGNC:25058]	protein_coding	19	507497	519654	61.72
USP43_hypoxia_vs_Control_hypoxia	ENSG00000272391	POM121C	1959.2187884746238	2321.2492902555887	2137.6557001822543	2707.1498467538954	2207.0041642871242	2421.5179896942927	2359.890720945169	2224.680173855854	2273.4445371523184	2372.8099246402244	1365.1330462153198	1621.6144405375162	1546.3135908552208	1099.6999455032321	1277.4771475645541	1395.5725529293748	1504.3747637097838	2201.8716015366763	2228.4787559248284	0.38861233450118327	0.13070283026819712	2.973251104844217	0.0029466327905699544	0.08471569272888618	POM121 transmembrane nucleoporin C [Source:HGNC Symbol;Acc:HGNC:34005]	protein_coding	7	75416786	75486299	45.74
USP43_hypoxia_vs_Control_hypoxia	ENSG00000124784	RIOK1	1811.0784736215155	1902.7546434724159	1941.5668847535262	1863.1087474434478	2110.171367909278	2008.8625988358665	1815.9633539260317	1975.6113327359008	1947.2810256851085	2032.4751031030205	1608.8439771093308	1545.177489682036	1524.7945209132993	1727.7125883601527	1594.2826095374087	1666.3449225276981	1693.192735757524	1885.2607962211714	1756.007827214063	0.18941279571709796	0.06379050757260266	2.969294381323417	0.0029848449763850314	0.085063692484895	RIO kinase 1 [Source:HGNC Symbol;Acc:HGNC:18656]	protein_coding	6	7389793	7418037	39.88
USP43_hypoxia_vs_Control_hypoxia	ENSG00000169136	ATF5	2670.730792954893	2753.195108201901	2732.198449072216	3064.5110775669086	2676.255607121438	2883.965064010321	2620.540574062979	3172.6251008591394	3227.9967080764536	3125.050221142516	2239.938668944474	2166.5406456843393	2430.613199016122	2447.730067276368	2345.600677213285	2441.5353756350605	2676.8740470775024	2544.902150130825	2523.08153209622	0.18248259653084134	0.061441465432409824	2.970023505243145	0.00297776963705436	0.085063692484895	activating transcription factor 5 [Source:HGNC Symbol;Acc:HGNC:790]	protein_coding	19	49928702	49933935	55.56
USP43_hypoxia_vs_Control_hypoxia	ENSG00000174738	NR1D2	932.1412233814424	973.7027072342368	1048.0072641477161	1019.4340739600955	967.186627194768	1002.7392924209853	927.7881724621285	1121.8026604911731	1089.0208695926449	1108.3025279320625	733.4290406380626	778.5792001576475	738.4990019587887	904.1090128418775	921.4036410807389	855.1380989889495	850.3905397475261	826.7685722310948	912.2407177854659	0.1989306530789384	0.06701192359848752	2.968585923168878	0.0029917344659051433	0.085063692484895	nuclear receptor subfamily 1 group D member 2 [Source:HGNC Symbol;Acc:HGNC:7963]	protein_coding	3	23945286	23980617	40.67
USP43_hypoxia_vs_Control_hypoxia	ENSG00000179348	GATA2	1776.246453224995	2095.1673744823697	1810.2952214821842	2209.9715051643702	2203.944408787422	2376.695704762434	2306.4298163092903	1848.2716216924418	1978.4298581291282	2053.6360309320557	1164.3621666744873	1379.8167036472114	1242.159206061462	1471.3249827986926	1593.4934717067208	1619.2822756486282	1345.5745920063018	1705.6571210436339	1567.924096721079	0.2861496374750696	0.09636787358175215	2.969346804485824	0.002984335756427486	0.085063692484895	GATA binding protein 2 [Source:HGNC Symbol;Acc:HGNC:4171]	protein_coding	3	128479427	128493201	60.46
USP43_hypoxia_vs_Control_hypoxia	ENSG00000185112	FAM43A	392.7538343852194	266.7138208447195	278.34479313549707	261.99109841557856	209.6356755501529	214.11014920420175	218.71167742578572	350.38068216855515	335.66176779791766	334.6331565479512	542.3277368851278	517.2445957823161	507.42001635066276	398.06621236448694	386.2132797349491	398.4477416401942	626.377418684603	635.0712403522618	588.2179560489882	0.23816576347954968	0.08023486868569908	2.9683573660786697	0.002993960190979741	0.085063692484895	family with sequence similarity 43 member A [Source:HGNC Symbol;Acc:HGNC:26888]	protein_coding	3	194685883	194689037	61.97
USP43_hypoxia_vs_Control_hypoxia	ENSG00000113013	HSPA9	24377.953409229325	23925.77135090994	25334.573861412042	25433.620852756532	25462.410548411575	25859.636358868283	25353.523306775012	25455.52212983194	24967.841523981384	25202.65353601785	22530.353054040956	22406.054241514506	21944.04144177503	23866.523380870953	24933.605613275784	24696.080767156378	23334.165841075734	24028.952131139737	24067.83142631423	0.09483114258355835	0.031986056791725156	2.9647650287450036	0.0030291419771452483	0.08569668752298398	heat shock protein family A (Hsp70) member 9 [Source:HGNC Symbol;Acc:HGNC:5244]	protein_coding	5	138553756	138575675	42.75
USP43_hypoxia_vs_Control_hypoxia	ENSG00000129195	PIMREG	1099.0573796666054	977.8264303853166	987.7969429646259	986.271073134752	1207.7678050564705	980.7198976208815	967.9683098746393	918.3464607263783	959.2059449751401	882.442913382716	1333.781856910171	1226.2786781697919	1205.62333405232	1360.8884114534712	1444.9211553464556	1212.0397038662873	1085.3024599723321	1067.9890458500543	977.8624102570942	-0.26669162308158245	0.08997363195598011	-2.9641086758847544	0.0030356106075524374	0.08569668752298398	PICALM interacting mitotic regulator [Source:HGNC Symbol;Acc:HGNC:25483]	protein_coding	17	6444441	6451469	53.18
USP43_hypoxia_vs_Control_hypoxia	ENSG00000197498	RPF2	1861.8559721882664	1909.8986336006797	2058.1494946367093	1917.7885098197505	2207.788375384545	2151.0771881633236	2229.54680581361	2189.595704528813	2235.086225057988	2094.0849523165407	1518.1277101511873	1473.9135813555	1330.550768986333	1836.302653196556	1635.2202343512363	1749.2577473290678	1603.1116723180091	1593.8674450148762	1780.0397973640695	0.200414819106159	0.06761829531076158	2.963914103203702	0.0030375306219326825	0.08569668752298398	ribosome production factor 2 homolog [Source:HGNC Symbol;Acc:HGNC:20870]	protein_coding	6	110982015	111028263	42.58
USP43_hypoxia_vs_Control_hypoxia	ENSG00000162402	USP24	3651.798990528769	3685.754332805237	4027.449886657447	3498.608807390793	3293.6123685155976	3908.154039522906	3621.3291786316727	3980.1964233464482	3845.823595031186	3748.958735959965	3548.683447775109	3470.6949898559465	2919.009965778746	3721.926157131309	3376.9722862081194	3041.900891733675	3760.5693570293097	3935.609076886842	4347.1282892575355	0.27556209740531373	0.09302534189009366	2.9622261182429317	0.003054233951854539	0.08596707451898265	ubiquitin specific peptidase 24 [Source:HGNC Symbol;Acc:HGNC:12623]	protein_coding	1	55066359	55215378	37.85
USP43_hypoxia_vs_Control_hypoxia	ENSG00000159674	SPON2	242.42379368608132	269.6891638003343	188.47130780595774	216.81586459648346	218.0512690091476	209.27547351470133	195.57990231721115	199.08337584342058	202.65315521086995	181.52868182649246	288.91910286008397	347.65675794826507	279.9134891111296	349.31703700614656	316.2742393579086	240.83543341248802	217.6675958223337	192.63350478631506	249.2629321201748	-0.48202950579200343	0.163000081446478	-2.95723475420643	0.0031041168928561055	0.08676437842879045	spondin 2 [Source:HGNC Symbol;Acc:HGNC:11253]	protein_coding	4	1166932	1208962	53.74
USP43_hypoxia_vs_Control_hypoxia	ENSG00000205730	ITPRIPL2	4327.393317917046	4762.217798104858	5148.285136208332	4818.6900992323635	3987.1572823044226	4140.411010575333	4126.989179747828	5046.725327524332	5175.610032122819	4634.646991061191	4042.286281362405	4306.512985767377	3668.795890992227	3394.7787294136956	3599.1996521899673	3333.0537550830672	4390.533475230177	4632.245721486646	4684.940374099794	0.18801813879037152	0.06356105728359301	2.958071291222913	0.0030957051899197343	0.08676437842879045	ITPRIP like 2 [Source:HGNC Symbol;Acc:HGNC:27257]	protein_coding	16	19113932	19121629	49.31
USP43_hypoxia_vs_Control_hypoxia	ENSG00000243678	NME2	16098.883076021208	14705.426296857091	14624.909163793103	13446.573792358025	15851.494420519468	13237.510921206715	13579.696743305165	14608.198069718685	14262.286940068881	14590.493595126896	19395.060435937496	19387.738065847185	18764.707489524593	18706.220981987797	17396.41095699926	17945.452791504962	18104.23588014402	16503.443656277435	14670.035167204964	-0.22394383052538464	0.07572461840644591	-2.9573451175862493	0.003103005954367768	0.08676437842879045	NME/NM23 nucleoside diphosphate kinase 2 [Source:HGNC Symbol;Acc:HGNC:7850]	protein_coding	17	51165435	51171744	52.09
USP43_hypoxia_vs_Control_hypoxia	ENSG00000161800	RACGAP1	5239.176769021887	4873.469923788487	4897.3426225966805	4932.828004653284	5224.696310754806	5108.273736599805	5013.859984096491	5316.334784325464	4978.05873716605	5179.291593413724	5422.2018390384865	5077.631148162515	4589.498381199464	5592.513049302035	5819.406410811111	5123.888304582558	5905.640258954987	5788.960068700697	5461.286684247312	0.18410486080719826	0.06231085943705917	2.9546191862939146	0.003130552061099344	0.08730119200409833	Rac GTPase activating protein 1 [Source:HGNC Symbol;Acc:HGNC:9804]	protein_coding	12	49976923	50033136	43.65
USP43_hypoxia_vs_Control_hypoxia	ENSG00000064961	HMG20B	9818.608854372056	8255.348689624987	7955.79984468527	7921.540975336504	7254.710356797322	6637.031567025934	7297.991467641091	8228.91991231911	8282.017746989872	8409.027530043852	13792.737962811721	13519.536128565122	14444.156963166077	8888.107526483836	9192.778907154914	8688.909521882993	13203.666101166997	12476.259481687954	12286.418695313467	-0.13691546393685436	0.046388386007317255	-2.951503074826907	0.0031623139760640164	0.08736199943399127	high mobility group 20B [Source:HGNC Symbol;Acc:HGNC:5002]	protein_coding	19	3572777	3579088	65.34
USP43_hypoxia_vs_Control_hypoxia	ENSG00000068079	IFI35	309.87752816268176	286.4391156357712	323.98030352830574	308.34045207449617	297.03643291724234	288.3181631079292	323.58993011078496	311.8059135159499	290.63139234927024	293.6600116182829	374.4241352741323	299.2310930188905	320.70093709459024	376.9086287580193	350.6266870606798	360.7373899277672	234.0855540059836	297.1191595023115	240.16020742786418	-0.36077360753282717	0.1222551652447203	-2.9509886703818227	0.0031675853574261786	0.08736199943399127	interferon induced protein 35 [Source:HGNC Symbol;Acc:HGNC:5399]	protein_coding	17	43006740	43014456	50.91
USP43_hypoxia_vs_Control_hypoxia	ENSG00000124789	NUP153	5700.402617899159	5989.4390880868195	6292.8437060380675	6339.022975218252	5643.335246556324	6123.127353323291	6037.183549569882	6229.483572694911	6039.1296232376235	6318.689101943823	5281.852998178299	5465.059167104495	4740.713486901942	5183.917136272631	4829.211863208027	4569.505240676619	5703.2796166645985	5847.448380117832	5974.005016391428	0.17668376544439815	0.059840477434004606	2.9525794749758605	0.0031513093830469042	0.08736199943399127	nucleoporin 153 [Source:HGNC Symbol;Acc:HGNC:8062]	protein_coding	6	17615035	17706925	40.21
USP43_hypoxia_vs_Control_hypoxia	ENSG00000147065	MSN	12056.053588870673	11087.912658800005	11705.99599048502	11246.16086975714	11987.513341292142	12581.625698676698	11838.028749373076	12794.007408280293	12227.59824040162	12062.14586563772	11640.945190744193	11616.146025717393	10015.698694297414	12949.626106755037	13361.782989643045	12492.297575551502	12771.359448990024	12506.752313325082	12123.367431944702	0.16779489153167804	0.056863051251931536	2.9508597909785634	0.0031689073086615463	0.08736199943399127	moesin [Source:HGNC Symbol;Acc:HGNC:7373]	protein_coding	X	65588377	65741931	44.63
USP43_hypoxia_vs_Control_hypoxia	ENSG00000257103	LSM14A	3700.28733858224	4406.476514614529	3741.174755989826	3872.4545676306434	3557.144205334863	3660.233166014441	3434.349043574552	4166.70719925179	3633.06002554607	4023.7237007529566	3648.437748123879	3501.2764571020766	3355.152250399717	3309.234979940561	3122.172116503331	3059.668835568484	3887.955617755045	4006.3618189099234	4219.589091467632	0.20523097440771465	0.06954780623383901	2.9509338327318506	0.0031681477807291684	0.08736199943399127	LSM14A mRNA processing body assembly factor [Source:HGNC Symbol;Acc:HGNC:24489]	protein_coding	19	34172504	34229288	39.86
USP43_hypoxia_vs_Control_hypoxia	ENSG00000265962	GACAT2	61.03493883335195	56.4731600929043	53.510443965922086	41.338522941440495	44.35408664156126	33.327608214276545	41.30871053850644	45.713468096779245	35.926458314800165	35.41141665578658	88.35793405282115	84.70755375936041	100.85743485714991	75.64019188775933	88.11277468087913	103.82480739040398	46.93928122990939	62.203987203321645	60.621058476753106	-0.6769742256354956	0.22962672529284753	-2.948150851222291	0.0031968102689154195	0.08793048746504258	gastric cancer associated transcript 2 [Source:HGNC Symbol;Acc:HGNC:50516]	lncRNA	18	8695856	8707699	51.65
USP43_hypoxia_vs_Control_hypoxia	ENSG00000146963	LUC7L2	4248.102094866108	4548.256242067128	4811.9134627607145	4446.145461278719	4625.562909903919	4294.266534536723	4329.941381391808	4681.300393443779	4705.463611216704	4644.405649735961	3914.991248301045	4101.2082169453715	3717.3819135042495	3366.868915866613	3541.4848007810415	3373.9144358211443	4867.121726842224	4094.1354598303406	4401.475343362454	0.18534149357727245	0.06295275778018138	2.9441362080506215	0.0032385743516219565	0.08867525010393452	LUC7 like 2, pre-mRNA splicing factor [Source:HGNC Symbol;Acc:HGNC:21608]	protein_coding	7	139340359	139423457	40.36
USP43_hypoxia_vs_Control_hypoxia	ENSG00000172071	EIF2AK3	581.4012339869148	498.261013610492	513.2000652874174	745.573835793358	555.0327715873992	545.2685275933289	543.5091491224933	500.9426498436687	531.2781853225167	553.8453185916305	505.1676170530036	574.0109030641586	625.3057079719388	501.9524471458038	451.516137967542	555.5875845596138	667.3349575050981	779.9841792342028	817.451160510801	0.41349064852374157	0.14043825427361112	2.9442878698716353	0.0032369876307056585	0.08867525010393452	eukaryotic translation initiation factor 2 alpha kinase 3 [Source:HGNC Symbol;Acc:HGNC:3255]	protein_coding	2	88556741	88691518	40.39
USP43_hypoxia_vs_Control_hypoxia	ENSG00000137563	GGH	2239.2754724535803	2165.283674279721	2075.524869310165	1967.536369161478	2228.541237767352	1994.6719492181692	1960.7175356666587	2019.4659885490785	1979.2411334342119	2071.7139140989575	2572.3455657529316	2678.75440467644	2650.8581084147577	2270.444439746856	2288.977672192741	2394.560964518435	2440.0195351309735	2350.0660815668266	2198.235060678693	-0.17763266084569923	0.060373588193254564	-2.9422246740925995	0.0032586341067939316	0.08902263990845413	gamma-glutamyl hydrolase [Source:HGNC Symbol;Acc:HGNC:4248]	protein_coding	8	63014881	63039407	39.09
USP43_hypoxia_vs_Control_hypoxia	ENSG00000148331	ASB6	1576.7083140707896	1645.232931402029	1607.5410932336597	1542.3542960218006	1701.263610245101	1764.9841870970665	1706.6613826167036	1752.7383156735568	1717.1907028465446	1760.0564451345965	1336.9173886054612	1227.3159922321806	1173.203565982576	1747.5958500869046	1728.5285369530477	1583.340244581178	1575.027711460985	1532.3195236249755	1278.4778754758438	0.22880341063917164	0.07787703497195315	2.938008756003275	0.0033032769416552906	0.09003853063315494	ankyrin repeat and SOCS box containing 6 [Source:HGNC Symbol;Acc:HGNC:17181]	protein_coding	9	129634604	129642169	58.84
USP43_hypoxia_vs_Control_hypoxia	ENSG00000204856	FAM216A	1122.6858827495773	919.1338031465339	780.001828129548	874.3014966382528	844.6900721592602	858.6080706537902	883.1254299577173	914.3319238426004	953.8203647342403	901.6809624344965	1683.8534967699322	1569.7859389595883	1536.327747079898	1163.7050796041615	1029.3130409565297	1163.7832782499268	1457.5402983892232	1320.1082384368874	1354.2348193498046	-0.21483640168258017	0.07316313247906593	-2.9364024530257917	0.0033204323180337243	0.09030229783841717	family with sequence similarity 216 member A [Source:HGNC Symbol;Acc:HGNC:30180]	protein_coding	12	110468415	110490385	43.73
USP43_hypoxia_vs_Control_hypoxia	ENSG00000070018	LRP6	1702.8543335828895	1580.8803150294646	1977.7716248638815	1702.596158775675	1633.8515624422973	1710.0491681487717	1779.0773981729692	1780.7919431592472	1796.0433966233556	1620.2922996891803	1601.0198009855449	1639.4001138934098	1339.8750301450655	1771.8018507810455	1649.8583962042603	1515.1994912548214	1777.670655893215	1832.1473642878377	1943.051434141967	0.2748285020355003	0.09362507715108938	2.935415493351105	0.0033310132910460313	0.0903864842457996	LDL receptor related protein 6 [Source:HGNC Symbol;Acc:HGNC:6698]	protein_coding	12	12116025	12267044	38.54
USP43_hypoxia_vs_Control_hypoxia	ENSG00000187605	TET3	734.9348311597062	876.1631750902874	925.5032024855519	1009.6609977977736	823.3986473847795	869.1452398117317	948.3207375980245	794.6827199731426	925.8242094374104	901.1850165763796	474.7034879918194	549.1108333192099	588.2758931383869	459.2904442701305	498.8636121177268	492.393314802159	541.1303686214608	764.9222631296808	786.2527973290559	0.38002952578438676	0.1295667665981284	2.933078718890221	0.0033561878560804392	0.0908653999151823	tet methylcytosine dioxygenase 3 [Source:HGNC Symbol;Acc:HGNC:28313]	protein_coding	2	73984910	74108176	47.03
USP43_hypoxia_vs_Control_hypoxia	ENSG00000160606	TLCD1	854.1884229814956	785.8554704981775	796.6927742121085	687.6404163864213	834.109121912788	713.2316512512645	747.1500219310218	849.576852490524	829.7168906233785	807.448549885279	994.7347534205004	943.0619778047197	868.2849453090372	1132.6351391185544	952.25824535469485	1124.6623842407926	784.1234453256762	823.499159905173	700.7098139968087	-0.28351109304917016	0.09673349125170518	-2.930847314416273	0.0033803888361960306	0.0913158729240874	TLC domain containing 1 [Source:HGNC Symbol;Acc:HGNC:25177]	protein_coding	17	28724348	28727935	60.34
USP43_hypoxia_vs_Control_hypoxia	ENSG00000172115	CYCS	11507.016940354497	11123.414178799534	11806.11266846706	11218.14905239942	12277.897893004365	11994.0935561159	10796.080614594737	12518.971910711212	11391.085256157785	11617.513097350993	9986.47259532235	10388.958649946608	10959.179340303324	12315.51709398234	11829.288119552652	11855.251525995032	11790.149288700957	11643.465120438239	11614.704964538438	0.16196914712789895	0.055287153107631166	2.929598252465322	0.0033940049573478663	0.09147903986601671	cytochrome c, somatic [Source:HGNC Symbol;Acc:HGNC:19986]	protein_coding	7	25118656	25125260	42.41
USP43_hypoxia_vs_Control_hypoxia	ENSG00000169660	HEXD	315.89968701730487	246.65546582761093	286.4442596477656	321.72104867530055	223.19799933282576	251.94599503985296	271.5191277235356	289.9951995815402	293.7344849842105	266.2595895606107	439.15434192200354	424.66747511752374	437.985903462239	283.65222307543155	303.70645989764586	308.00732489599847	358.13248440367255	361.42642447804616	317.9885586856739	-0.32658851877477113	0.11164778814098819	-2.925167835500306	0.003442704910918636	0.09258499287158692	hexosaminidase D [Source:HGNC Symbol;Acc:HGNC:26307]	protein_coding	17	82418318	82442645	55.13
USP43_hypoxia_vs_Control_hypoxia	ENSG00000130714	POMT1	72.45535514914647	50.0655776290458	82.50483732354778	91.47623661572344	72.13823911906736	126.86165256589541	124.74086523503439	65.3108063164385	36.479128856735294	58.32713793972966	35.54474943974569	50.94987318794014	36.064372271385835	38.72173723187658	34.15050568247777	48.65222264487272	31.860346375130124	245.29242759832553	75.05567665166448	1.4761016377437168	0.5051178066056536	2.9222918266591855	0.003474658099634296	0.09303689906769674	protein O-mannosyltransferase 1 [Source:HGNC Symbol;Acc:HGNC:9202]	protein_coding	9	131502789	131523806	53.4
USP43_hypoxia_vs_Control_hypoxia	ENSG00000141959	PFKL	6318.180814287072	5241.498163445772	5467.455352859528	5199.223382975952	4961.629394858748	4607.432713777113	5170.810541053788	5405.842640249976	5413.818286182663	5568.225615513488	8569.877295275444	8733.821916557972	8530.380975865106	5840.361230879793	5759.03255936675	5633.2733970472445	8126.089500222856	7857.038312704864	7641.443378330242	-0.12938394836656522	0.04429606745340074	-2.9208901784041332	0.0034903283873843997	0.09303689906769674	phosphofructokinase, liver type [Source:HGNC Symbol;Acc:HGNC:8876]	protein_coding	21	44300051	44327376	63.48
USP43_hypoxia_vs_Control_hypoxia	ENSG00000245556	SCAMP1-AS1	190.66842513121057	164.53428425308795	166.16043105732763	161.45649618068498	186.88179982745282	182.232435713803	158.37630889086418	164.50758673515634	162.1080554987396	145.51485155647262	217.6097401019191	239.18311571123013	212.96762271381627	262.2320315077357	243.41755282420942	245.24754645512803	193.7122717603817	157.1488858414227	168.74063573235793	-0.37716329331387205	0.12911916730656206	-2.92104806111698	0.0034885600658880814	0.09303689906769674	SCAMP1 antisense RNA 1 [Source:HGNC Symbol;Acc:HGNC:50544]	lncRNA	5	78342333	78360507	42.35
USP43_hypoxia_vs_Control_hypoxia	ENSG00000269609	C10orf95-AS1	354.01187312607806	310.63122536539544	376.598854053374	276.66263891702346	321.0015049691954	298.6252522782614	278.46300148314714	297.55941244456665	379.2120393615614	299.44832966282775	445.17935815011214	425.07979315857625	427.5795034064977	446.09318710340494	364.36756790008127	424.2696607071634	332.26352418175304	336.8308616174393	332.3480015090241	-0.37377313004640683	0.1279614101623117	-2.9209832055796907	0.0034892863636388333	0.09303689906769674	C10orf95 antisense RNA 1 [Source:HGNC Symbol;Acc:HGNC:45238]	lncRNA	10	102449816	102461106	51.6
USP43_hypoxia_vs_Control_hypoxia	ENSG00000105379	ETFB	1952.4120350159676	1817.3292983331708	1847.387247956517	1783.6049112619746	1761.769586339344	1678.9891671352111	1609.7665570230288	1887.3698612234398	1835.1534481809751	1771.5520198459935	2229.327277897698	2178.5889394045307	2273.3408973270375	2302.802231600945	2163.42475283658	2122.7840083181372	2120.913467227684	1961.912550085228	1797.4004082899216	-0.18386677650764402	0.0629719117713989	-2.919822049791319	0.0035023131076222023	0.09315072857827773	electron transfer flavoprotein subunit beta [Source:HGNC Symbol;Acc:HGNC:3482]	protein_coding	19	51345169	51366388	51.45
USP43_hypoxia_vs_Control_hypoxia	ENSG00000127080	IPPK	2236.3429653263765	2593.1340109918765	2537.2279844718173	2559.2216678955615	2037.0326729374224	2201.3682300246296	2234.070833049772	2448.753869697424	2278.910489128739	2489.4666576641716	1987.5062074912435	2104.7468279695463	2164.8944495313985	1951.991288118667	1870.733458690508	1794.073503970303	2256.883702070574	2385.487372530612	2358.670149640513	0.16388744541286	0.05619397451564157	2.9164594037967895	0.00354028791510765	0.09337182055736	inositol-pentakisphosphate 2-kinase [Source:HGNC Symbol;Acc:HGNC:14645]	protein_coding	9	92613183	92670131	47.89
USP43_hypoxia_vs_Control_hypoxia	ENSG00000133789	SWAP70	2495.119514600241	2488.017819398249	2653.94576456983	2438.4323650403317	2625.8685281240796	2812.329900491046	2639.0872264704803	2409.3685017784733	2644.748618500309	2396.536346844246	2230.109433980356	2425.5089644017667	2176.5613036772943	2160.930138101773	2502.116095662053	2378.660405521528	2467.2841172023313	2619.3176779189384	2843.328055121253	0.2134720886608646	0.0732044772083262	2.9161070033102363	0.0035442892302764064	0.09337182055736	switching B cell complex subunit SWAP70 [Source:HGNC Symbol;Acc:HGNC:17070]	protein_coding	11	9664077	9752993	39.97
USP43_hypoxia_vs_Control_hypoxia	ENSG00000145247	OCIAD2	327.4580573654491	308.0671031062669	300.2604414400662	309.99581577094574	373.01375215640627	313.54125459795995	348.57433700409274	300.09363685419527	287.3603010586168	286.76975922667674	402.9632797095494	323.98525542747416	441.15251133088515	345.99318623749355	347.0422435207853	310.2930128428376	343.2564806350256	273.1121751617533	278.77048649705404	-0.3764784597162266	0.12902222658766613	-2.917934914573983	0.0035235788867377465	0.09337182055736	OCIA domain containing 2 [Source:HGNC Symbol;Acc:HGNC:28685]	protein_coding	4	48885019	48906937	41.87
USP43_hypoxia_vs_Control_hypoxia	ENSG00000159256	MORC3	576.4230850777188	563.595739658102	535.6289705837106	627.0929972115249	510.95569487251936	537.1218112130696	536.7403797235504	523.3266866642784	519.803638616037	573.2738203450524	625.0014650490695	572.8831310505626	601.9379871601808	524.3127379263086	518.8799023621059	484.14746412555877	673.7417474748377	722.8124411984948	724.3589161639761	0.23974002215718346	0.08222196126158882	2.915766280427824	0.0035481618643678696	0.09337182055736	MORC family CW-type zinc finger 3 [Source:HGNC Symbol;Acc:HGNC:23572]	protein_coding	21	36320189	36386148	42.3
USP43_hypoxia_vs_Control_hypoxia	ENSG00000291237	SOD2	3490.7335542752276	3129.356118135968	3084.4705539923416	3128.1313342406042	3184.5278448008216	3369.0342383054885	3206.7302741957965	3351.847591928976	3310.5551026676058	3389.3858759785635	3824.584176150292	3676.927803741009	3258.5031248425207	3692.3687799142212	3732.397260069619	3383.8986765704853	4030.90985092974	4133.12389657031	3946.451473919735	0.16908039785071202	0.057990294516942056	2.9156671691211127	0.003549289079571697	0.09337182055736	superoxide dismutase 2 [Source:HGNC Symbol;Acc:HGNC:11180]	protein_coding	6	159669069	159762529	42.3
USP43_hypoxia_vs_Control_hypoxia	ENSG00000054277	OPN3	1459.2091856050108	1505.4508781296267	1424.4982009098342	1416.3915450381455	1264.1448710780305	1182.4966631500733	1090.2733058779465	1863.2770823085723	1752.626119452937	1690.2929000120412	1518.585401867454	1439.9840870477346	1242.5640195074193	1391.2919190293765	1200.5540909773056	1125.7690333612018	1875.2293541952795	1784.2355450906064	1498.1003238566107	0.29336987587442365	0.10073186854830198	2.9123839367056887	0.003586814675539251	0.09353336007819243	opsin 3 [Source:HGNC Symbol;Acc:HGNC:14007]	protein_coding	1	241590102	241677376	39.62
USP43_hypoxia_vs_Control_hypoxia	ENSG00000134684	YARS1	6746.049225891371	6806.122657379569	6862.069375102688	6512.117559514393	6575.836921774118	6656.796035941383	6448.977417744507	7029.554890602837	6905.797888435742	7055.523473595382	6369.124780358783	6163.508472114268	6732.737038677246	7628.1792713608575	7801.512467688304	8369.010971793701	6057.3061120082875	5733.1502488924425	5721.560483060167	-0.1365481324540214	0.04689563637838755	-2.9117449511134335	0.0035941597578700865	0.09353336007819243	tyrosyl-tRNA synthetase 1 [Source:HGNC Symbol;Acc:HGNC:12840]	protein_coding	1	32775237	32818031	46.29
USP43_hypoxia_vs_Control_hypoxia	ENSG00000167720	SRR	295.27962592486944	268.106979239787	225.92440556189612	234.68418489376376	329.42422380785575	317.91592670212236	309.43801891517325	254.95287830455817	176.9085613230416	313.1625707117597	336.16176514120326	327.5142500925774	434.0482189402964	206.97542941083114	433.38945249187935	470.0616321359802	233.46029811280644	230.18728059171522	212.71719027040314	-0.6947850038676023	0.2385763499065057	-2.912212397162911	0.0035887851653763707	0.09353336007819243	serine racemase [Source:HGNC Symbol;Acc:HGNC:14398]	protein_coding	17	2303383	2325260	45.63
USP43_hypoxia_vs_Control_hypoxia	ENSG00000171227	TMEM37	298.8472953983445	358.05324728999926	408.7398049625323	400.2861864240304	351.3113688691779	319.38778916552116	293.6830466705114	392.90021864327065	396.09486241605475	367.5056721941617	263.58311864485864	230.52806334035307	167.0212291114487	319.5774034709839	332.02808153051785	286.9653670263517	170.79706686614827	176.51394389627404	144.27484664800545	-0.43577804044332513	0.1495571262857213	-2.913789875922016	0.0035707015781799955	0.09353336007819243	transmembrane protein 37 [Source:HGNC Symbol;Acc:HGNC:18216]	protein_coding	2	119429901	119438504	55.36
USP43_hypoxia_vs_Control_hypoxia	ENSG00000182199	SHMT2	12532.544600239937	7956.522754215278	7513.772268347351	7416.607213299558	7345.88634963204	7344.141464991183	7261.316598497425	8787.760362472825	8712.654522679812	8593.948449769116	22466.727622815877	21109.311178520926	20318.702271380476	11572.957078397272	10981.548633338984	11184.341668942267	20554.351620235786	19005.184914661204	17460.067832121476	-0.16449409135351764	0.056466908765894594	-2.913106011088574	0.0035785309291756873	0.09353336007819243	serine hydroxymethyltransferase 2 [Source:HGNC Symbol;Acc:HGNC:10852]	protein_coding	12	57229573	57234935	57.11
USP43_hypoxia_vs_Control_hypoxia	ENSG00000196352	CD55	12405.576021955414	11029.502422822321	10992.791501850445	11303.723252716189	11763.876645765864	11572.215232207394	12077.21181643113	11470.249610343853	11440.886358114523	11894.145013739597	12992.189038340039	13445.930829134522	13492.081403377382	11847.490450727033	12706.67085898969	12131.531666891846	13852.847706675191	14560.11596581074	14726.908621259692	0.11170184737850143	0.03838946917026219	2.909700232714589	0.0036177556421577487	0.09394494490119315	CD55 molecule (Cromer blood group) [Source:HGNC Symbol;Acc:HGNC:2665]	protein_coding	1	207321519	207386804	36.32
USP43_hypoxia_vs_Control_hypoxia	ENSG00000108406	DHX40	2160.073848222893	1870.4756796385498	1960.5391854526088	1909.6815588877168	1947.7991895509865	1977.0348322776244	1853.710052316982	1777.6216395696056	1695.203237097412	1659.0172156675992	3007.01128477773	2851.94128515663	2533.6398378819085	2315.723510110125	2181.1487664754104	2001.6952311016673	2405.1056019711928	2497.3283261329675	2436.6528339453585	-0.19536229361863508	0.06723801360832664	-2.905533390035213	0.0036662772953521506	0.09479721272243516	DEAH-box helicase 40 [Source:HGNC Symbol;Acc:HGNC:18018]	protein_coding	17	59565558	59608345	39.62
USP43_hypoxia_vs_Control_hypoxia	ENSG00000130766	SESN2	443.6790901021116	401.10364783717614	394.66206247772635	375.65750136385316	390.0771302048782	360.3599798442078	396.025519264521	368.2951111230541	391.7912167060016	423.3563435643603	425.6352903253535	447.2483056850731	427.1773949250401	588.6546118997431	775.4606536900977	775.037431694634	346.6755308658071	356.3201052581469	342.6857851083347	-0.3155678872767953	0.10858672900969206	-2.9061367825954942	0.0036592145207118808	0.09479721272243516	sestrin 2 [Source:HGNC Symbol;Acc:HGNC:20746]	protein_coding	1	28259518	28282491	50.07
USP43_hypoxia_vs_Control_hypoxia	ENSG00000049860	HEXB	2735.1904913696585	2469.1951697933255	2561.6860154366705	2472.0951812578505	2653.358865335396	2410.3982388840996	2521.6980603113407	2507.88307732095	2720.6590655101368	2500.602089041395	3014.1331062904524	3248.3431276314745	3130.931728397755	2802.4705877293563	2942.161474865079	2876.3545262202247	2778.506164937402	2675.9468267818306	2947.0055389091153	-0.16196686812359262	0.055863766436894835	-2.8993187973917696	0.0037397443770034134	0.09486851544604247	hexosaminidase subunit beta [Source:HGNC Symbol;Acc:HGNC:4879]	protein_coding	5	74640023	74722647	42.11
USP43_hypoxia_vs_Control_hypoxia	ENSG00000085832	EPS15	984.4270419698659	1128.6401899842422	1151.9995180266526	1065.5979507946156	1047.7727539606067	1220.0887840313228	1165.5373823609098	1065.519574582443	1011.6365385463721	1082.4438517813262	751.0323377951822	788.9176311027654	762.5811723572148	820.2543124840397	937.7911675278502	968.9349842542845	828.4559256723416	906.272503239577	1016.2101769558396	0.25601493759523924	0.08818505211148504	2.9031557102396537	0.0036942291116458087	0.09486851544604247	epidermal growth factor receptor pathway substrate 15 [Source:HGNC Symbol;Acc:HGNC:3419]	protein_coding	1	51354263	51519328	38.05
USP43_hypoxia_vs_Control_hypoxia	ENSG00000086827	ZW10	1135.724932259767	1208.8938215009014	1201.789135490088	1193.620138668559	1176.5729800066879	1196.9546237010672	1159.709972834686	1249.4105015397934	1110.5702649029843	1200.7169781066168	949.9453377414949	1012.7673844850349	1030.1366088367292	1118.8600287707748	1087.5064230769124	1160.804856648267	1115.6769827029962	1110.7583866643163	1158.3543549978967	0.17859985935911343	0.06149405441797112	2.9043435345014283	0.0036802410152467625	0.09486851544604247	zw10 kinetochore protein [Source:HGNC Symbol;Acc:HGNC:13194]	protein_coding	11	113733187	113773735	39.08
USP43_hypoxia_vs_Control_hypoxia	ENSG00000100906	NFKBIA	1519.4241331148971	1330.384324117159	1253.1998983736294	1222.8920156746167	1355.5853370263408	1231.5650027575662	1197.4188559912436	1477.6302022391087	1449.1668554908322	1278.826771804169	1711.0280071158438	1596.9084879036682	1606.2520060015413	1721.8204579730293	1674.2699134370437	1579.126831609501	1915.60720270295	1944.6152138607554	1803.3370119891483	0.20479568652037583	0.07061376707970285	2.9002232141109223	0.0037289700822292823	0.09486851544604247	NFKB inhibitor alpha [Source:HGNC Symbol;Acc:HGNC:7797]	protein_coding	14	35401079	35404749	55.82
USP43_hypoxia_vs_Control_hypoxia	ENSG00000105819	PMPCB	2432.9277698954274	2413.8650077490543	2376.3955390576193	2458.724420322296	2303.504998077292	2246.94876744647	2294.324595571568	2317.2816612378583	2290.475229205371	2358.7183132586365	2593.000221175732	2659.8788997788624	2723.072797147511	2351.4514986366516	2549.144732646378	2547.254789693138	2434.6618225129632	2415.573867718915	2458.422696881374	-0.12504034498450264	0.04312684348973203	-2.8993623197643297	0.003739225248626353	0.09486851544604247	peptidase, mitochondrial processing subunit beta [Source:HGNC Symbol;Acc:HGNC:9119]	protein_coding	7	103297407	103331818	38.66
USP43_hypoxia_vs_Control_hypoxia	ENSG00000113282	CLINT1	3609.5395748157857	3785.3724781081273	3652.9560936294424	3642.332119394337	3506.052039567992	3941.9425692080185	3955.6809164050746	3778.938499228798	3767.832582901067	3877.448591660682	3213.092434420407	3498.5134976988993	3028.7849370008294	3601.5276594613974	3450.750654195658	3174.35219560364	3774.9380005104836	3626.0307093329207	3695.1663683563697	0.18582372975719977	0.06402510872639071	2.902357113539809	0.003703660728245291	0.09486851544604247	clathrin interactor 1 [Source:HGNC Symbol;Acc:HGNC:23186]	protein_coding	5	157785743	157859145	37.76
USP43_hypoxia_vs_Control_hypoxia	ENSG00000127586	CHTF18	781.3883533600955	812.5808508228333	825.8686958735201	811.7961860204226	860.8810300159311	827.16357566855	959.4243205067504	760.9005745043315	820.559301877254	789.2681327575016	623.0699586596361	675.858182410531	739.2321141263399	638.8417212864765	692.7351116704372	775.0823979437979	836.961605331576	746.9768031874328	867.789797818396	0.2680380989041567	0.09235957836666477	2.9021147957178135	0.003706526885153012	0.09486851544604247	chromosome transmission fidelity factor 18 [Source:HGNC Symbol;Acc:HGNC:18435]	protein_coding	16	788046	800737	66.52
USP43_hypoxia_vs_Control_hypoxia	ENSG00000138018	SELENOI	2853.0377109053916	2757.380854110035	3198.6599195433514	2737.436072469761	3008.7672652866045	3080.2972017490456	2666.414258321379	3271.269761293052	3317.5363030907424	2916.922360811635	2662.344572086094	2527.455918592229	2123.035290063108	2904.0708150587834	2750.6312562295566	2536.714734129016	3216.340279357495	2762.708617104197	2916.6933170009606	0.280272066405381	0.09665044173560355	2.8998529274402265	0.0037333778825654074	0.09486851544604247	selenoprotein I [Source:HGNC Symbol;Acc:HGNC:29361]	protein_coding	2	26308547	26395885	42.64
USP43_hypoxia_vs_Control_hypoxia	ENSG00000178904	DPY19L3	601.7006848561858	685.1073630908155	571.7564742574383	700.6981361408186	561.0227308321805	752.1166304439921	620.366413002726	687.9924610918116	672.3351503015946	774.6190582744007	487.59753394654837	420.9319122875475	411.82949099942243	677.1792221286369	571.5839821306691	484.962882295346	516.6075704172467	642.3645631018525	591.5407526682973	0.406021547851903	0.1399238481459722	2.9017322867530826	0.003711055339435196	0.09486851544604247	dpy-19 like C-mannosyltransferase 3 [Source:HGNC Symbol;Acc:HGNC:27120]	protein_coding	19	32405543	32485895	40.45
USP43_hypoxia_vs_Control_hypoxia	ENSG00000109107	ALDOC	1306.7054229115208	599.4564453268752	514.758288632705	558.9040154688831	559.8971479614652	519.8042833138564	519.3875742718885	573.2150583187552	588.2911987359507	560.1217268394554	2652.559078744585	2868.226258572325	2777.5791123683007	901.4907962427679	1062.3305269212844	1067.4053298467556	2266.5704466581838	2460.570431613965	2470.1298925693727	-0.20537660641216174	0.07094736830954729	-2.894774130537052	0.00379431444935114	0.09605104187822855	aldolase, fructose-bisphosphate C [Source:HGNC Symbol;Acc:HGNC:418]	protein_coding	17	28573115	28576948	55.56
USP43_hypoxia_vs_Control_hypoxia	ENSG00000237638	LINC02245	35.35829255070561	29.35753817902885	32.820796349575076	32.10637678302979	24.729074924039796	24.204298535226528	29.427589900491018	28.062771597580834	20.361590909508365	36.90272781778576	48.3847693600459	41.44043719026285	65.20311085074974	48.27153297487995	47.71070412369548	42.80858042437361	28.548875789771408	26.85926151141906	29.249228691236976	-0.8502785617842019	0.29380994896009033	-2.8939747098206654	0.003803987991667306	0.09609446652590527	long intergenic non-protein coding RNA 2245 [Source:HGNC Symbol;Acc:HGNC:53134]	lncRNA	2	64901840	65056226	45.08
USP43_hypoxia_vs_Control_hypoxia	ENSG00000130164	LDLR	4594.504704033837	4067.9412037921466	4321.416536726616	4039.892169482845	4184.501402924427	4460.124621462018	4379.8204025197	4059.4595472460496	4454.886867689312	4299.9504637436485	4183.313633407971	4143.503418805237	4114.137234549763	5627.767015095272	6409.929442674448	6027.002032411818	4443.527937191555	4673.277492915986	4810.6332499702585	0.16287607757814923	0.05631632070915962	2.8921647495280722	0.0038259726224661858	0.09628630308614113	low density lipoprotein receptor [Source:HGNC Symbol;Acc:HGNC:6547]	protein_coding	19	11089418	11133820	51.08
USP43_hypoxia_vs_Control_hypoxia	ENSG00000164096	C4orf3	1363.4945064991548	639.5850263562947	814.5179048211418	698.8451973881471	814.9005810205605	679.364688091788	687.0969025627892	731.7050160128842	647.5831388895452	667.9905378144286	2655.0103325724085	2662.873690413561	2842.836464477411	1066.1762833285873	1153.538294544414	963.5882135627023	2296.3346982476323	2238.861068239369	2282.09307864112	-0.2588855210658943	0.08951667326454928	-2.892036886813343	0.0038275300605671004	0.09628630308614113	chromosome 4 open reading frame 3 [Source:HGNC Symbol;Acc:HGNC:19225]	protein_coding	4	119296419	119304445	42.89
USP43_hypoxia_vs_Control_hypoxia	ENSG00000140044	JDP2	1063.6198757134841	1015.1116371245552	879.805740003277	937.8383135366712	1049.7140071292063	965.5874004452058	948.3226786642591	1041.9887166589922	1013.147809315657	995.9504613803213	1120.6855781907377	1060.7063948592318	1239.8986726620803	1288.9944606110487	1287.8633597125904	1352.8638467304613	993.0045064148493	977.7128145299858	975.9613648735843	-0.20920410899451905	0.07246032772276768	-2.8871537787536843	0.00388744180477737	0.09738767591843724	Jun dimerization protein 2 [Source:HGNC Symbol;Acc:HGNC:17546]	protein_coding	14	75427716	75474111	50
USP43_hypoxia_vs_Control_hypoxia	ENSG00000170684	ZNF296	135.31416873449396	164.02335905545138	155.445709955862	157.039185052686	161.22471069433234	156.52538965428	172.30423209865933	165.4615490392192	194.21902485684438	167.7647442252862	86.08063637456529	90.62150307202499	85.40400088644952	122.28995330026265	92.500595963761	102.3788802600296	107.43671498051015	132.11485327754934	122.81999447311799	0.4665518091151471	0.1615599880878159	2.887793039830833	0.003879550429942479	0.09738767591843724	zinc finger protein 296 [Source:HGNC Symbol;Acc:HGNC:15981]	protein_coding	19	45071500	45076478	59.35
USP43_hypoxia_vs_Control_hypoxia	ENSG00000073417	PDE8A	1652.9952550586993	1505.356072893115	1543.921107490279	1549.2789502579953	1539.836308856189	1631.7907847516763	1677.3154153382204	1635.0561462180754	1619.1895878451141	1680.9205170293233	1510.2628229073557	1695.853104710588	1624.874475402664	1664.2047896734016	1575.1610503392883	1789.0751776099546	1763.727233972449	1792.1699890328814	1955.921056728017	0.18957792735337656	0.06571719560873057	2.8847537634151723	0.003917199156828083	0.09752614395608063	phosphodiesterase 8A [Source:HGNC Symbol;Acc:HGNC:8793]	protein_coding	15	84980440	85139145	41.8
USP43_hypoxia_vs_Control_hypoxia	ENSG00000135932	CAB39	1836.9182686519132	1896.7682071419413	1969.3838891610385	1817.9706872614224	1696.003548957256	1875.4508283357634	1894.0962896786516	1829.966425216774	1833.0906160155191	1803.380621309284	1700.3870854468505	1835.169597893032	1586.4328957680589	1818.6657611716007	1802.9196329737283	1771.7223239478474	1791.0102386285587	2019.4912890859594	2122.61889774115	0.209357835740611	0.07255271837439832	2.885596024951797	0.003906732628800186	0.09752614395608063	calcium binding protein 39 [Source:HGNC Symbol;Acc:HGNC:20292]	protein_coding	2	230712842	230821075	40.78
USP43_hypoxia_vs_Control_hypoxia	ENSG00000183943	PRKX	1191.160955041597	1310.0536011223517	1256.2251195184526	1210.2255853753188	1248.944877528083	1066.4514456648192	1405.935726216607	1376.3079440254255	1281.1779378516703	1202.780446856596	1216.32124688563	835.0153252248275	941.4450906418691	938.5006002561838	1236.422327822621	1009.3754966557482	1225.061189540118	1282.4689282595161	1398.1843013029077	0.3870373175016656	0.13414534686840082	2.8852086675906596	0.003911543042188578	0.09752614395608063	protein kinase cAMP-dependent X-linked catalytic subunit [Source:HGNC Symbol;Acc:HGNC:9441]	protein_coding	X	3604340	3713649	45.75
USP43_hypoxia_vs_Control_hypoxia	ENSG00000140564	FURIN	2599.3776817687753	2701.409340190796	2668.107066302732	2878.8353108493607	2889.352021236089	2899.4749597766568	3158.4554990998577	2519.732087376619	2865.7302925421795	2705.198511865548	1940.0494011088356	2166.517122318436	2265.3784354051086	2456.5366189535603	2495.6942351764214	2765.166457336174	2299.9369299276523	2555.9871024313	2557.236879940631	0.21976306549126196	0.07619898854364128	2.88406801312589	0.003925739568879853	0.09753766521445315	furin, paired basic amino acid cleaving enzyme [Source:HGNC Symbol;Acc:HGNC:8568]	protein_coding	15	90868588	90883564	58.5
USP43_hypoxia_vs_Control_hypoxia	ENSG00000166689	PLEKHA7	66.37283178509954	61.92844694236313	119.5472219528455	90.47347017936296	74.03105445084792	88.45138451764359	103.42059696018457	65.26157931871427	48.62426964413711	59.54773492133799	16.870652719514414	29.744672095173296	32.32469495219431	104.4699370803484	81.26117257543359	47.40263295587547	58.26393127491668	81.75084948488704	31.336670106011372	1.1091641114416202	0.3848502217204916	2.882066967463467	0.003950757578357781	0.09795769560301891	pleckstrin homology domain containing A7 [Source:HGNC Symbol;Acc:HGNC:27049]	protein_coding	11	16777297	17014415	46.37
USP43_hypoxia_vs_Control_hypoxia	ENSG00000141295	SCRN2	299.663663374395	345.6678707768361	293.51653008933584	321.8970949582937	326.61402459775957	336.83963130229716	315.0262392770997	278.70939561462023	269.5681999782023	283.39416410111204	282.3403206454836	329.98672560073885	294.35901304116874	271.15111578839594	360.6201841668902	389.8780087031039	256.284980712127	237.27440173431867	200.8180396513263	-0.38915787931984647	0.1350740320896721	-2.8810710193465963	0.003963263273876844	0.09806640170504691	secernin 2 [Source:HGNC Symbol;Acc:HGNC:30381]	protein_coding	17	47837692	47841289	59.14
USP43_hypoxia_vs_Control_hypoxia	ENSG00000114779	ABHD14B	1701.47315365587	1602.1964904631357	1515.0586813994023	1661.8042254515549	1433.964196979913	1532.26351933436	1579.8348018747745	1529.1580053148036	1721.8685807885681	1674.3394885534055	1953.4434322851375	1894.0651551712385	2074.8535365382627	1712.2745887337846	1646.021397932463	2114.8961732609823	1703.4015370719999	1590.0332346062305	1687.0397200456432	-0.2489238596552102	0.08641960715880746	-2.8804095255580098	0.003971589223642976	0.09807145168811643	abhydrolase domain containing 14B [Source:HGNC Symbol;Acc:HGNC:28235]	protein_coding	3	51968510	51983409	55.05
USP43_hypoxia_vs_Control_hypoxia	ENSG00000109466	KLHL2	601.7070647036461	585.958705809297	571.53269763868	536.2197300554944	586.3939531896838	571.0114282431956	580.7202956453812	562.3231648701055	515.7769282719316	530.3146756812199	592.7950981804223	579.2007995062754	557.6566859869447	669.502645725238	625.6667619357434	741.5244287340315	673.2823939469797	676.1928571331478	674.6539141118578	0.22468842715780363	0.07808859792606669	2.8773525601078895	0.004010272658775663	0.09832281419261069	kelch like family member 2 [Source:HGNC Symbol;Acc:HGNC:6353]	protein_coding	4	165207561	165323156	38.17
USP43_hypoxia_vs_Control_hypoxia	ENSG00000119616	FCF1	1584.7595515587113	1628.6076167936594	1520.9857382386288	1468.0886321160947	1609.8195072074054	1567.1721833222068	1537.037711166941	1677.3085786901142	1641.2394278661363	1711.7426026024805	1559.5215195221465	1466.8144083817272	1447.4007376108186	1492.2117020728952	1674.9960931838423	1385.9095901577657	1780.5555334476214	1664.3547953545933	1691.905550321725	0.1989657721659256	0.06915605027191017	2.8770551728102607	0.004014054053632476	0.09832281419261069	FCF1 rRNA-processing protein [Source:HGNC Symbol;Acc:HGNC:20220]	protein_coding	14	74713144	74738620	40.97
USP43_hypoxia_vs_Control_hypoxia	ENSG00000137807	KIF23	3258.0157479109826	3504.2639292552744	3639.067121501598	3577.9256583208426	3434.8945709212608	3652.5593655929683	3563.7471171819598	3355.7967617850077	3619.1513862138013	3393.7530568735606	2754.4297756450483	2801.938745080107	2856.0881619955053	2941.453583850845	3077.894039748895	3115.5002908185866	2958.99183699729	3051.5121905148076	3345.315870100329	0.15407376652925797	0.05355301105034239	2.877032747690345	0.004014339328940544	0.09832281419261069	kinesin family member 23 [Source:HGNC Symbol;Acc:HGNC:6392]	protein_coding	15	69414246	69448427	39.36
USP43_hypoxia_vs_Control_hypoxia	ENSG00000162174	ASRGL1	261.86387436508574	215.44378658748778	267.57799591520615	225.82782090151892	213.16825389631217	191.57963031078606	252.90333848535818	216.10291607641582	233.37460921262826	264.6379913451676	288.4551055820719	310.4407023197654	300.2572706696214	376.0201470799719	350.56377724829343	340.95611025500074	259.63233114737136	231.66560383506757	174.94234770349848	-0.4410405546552914	0.15329662202099625	-2.8770402689948664	0.00401424364657746	0.09832281419261069	asparaginase and isoaspartyl peptidase 1 [Source:HGNC Symbol;Acc:HGNC:16448]	protein_coding	11	62337448	62393412	44.11
USP43_hypoxia_vs_Control_hypoxia	ENSG00000065054	NHERF2	3258.3286817535723	3507.2231474522328	3255.125261674174	3478.672098450537	3629.270537249167	3675.251754170083	3709.9935555830943	3185.7281103359924	3467.1429345798506	3542.2429047082865	2741.1392364365734	2635.2867071794385	2750.131956645992	3134.409453951804	3376.571839245599	3245.475396193943	2838.786892892525	3462.601378163487	3014.8631066515195	0.198466206058284	0.0691068921615398	2.8718728313575763	0.004080471341078273	0.0989518509604008	NHERF family PDZ scaffold protein 2 [Source:HGNC Symbol;Acc:HGNC:11076]	protein_coding	16	2025356	2039026	64.6
USP43_hypoxia_vs_Control_hypoxia	ENSG00000107438	PDLIM1	3193.867945932757	3192.271975508136	3074.489091698984	2972.8164680289938	3140.589340743431	2973.045861586253	2883.587673278547	3127.2885259016957	3086.26318217621	3058.206311802633	3556.955321402086	3699.9348093097205	3648.7604323226715	3008.31350512288	2926.592040786798	3275.5625933316705	3267.176449308265	3348.924005284313	3248.8454391963337	-0.14474295741446747	0.05044013185275562	-2.8695991088405517	0.004109925094270465	0.0989518509604008	PDZ and LIM domain 1 [Source:HGNC Symbol;Acc:HGNC:2067]	protein_coding	10	95237572	95291012	43.73
USP43_hypoxia_vs_Control_hypoxia	ENSG00000122863	CHST3	1963.6916865019	1952.9924731507328	2027.2330671186298	2037.4186224679265	2170.9609061811652	2303.015529068158	2344.3287449092563	2009.9547940631423	1953.310364828936	1903.935076269472	1580.6656310188118	1764.3028299695432	1629.9824054926992	1821.5704291273737	1972.8863277704077	2162.387068404056	1794.9826581711727	1913.6975457486537	2002.8258832740619	0.19764616389154963	0.0688143074296035	2.8721667233771133	0.004076678284071601	0.0989518509604008	carbohydrate sulfotransferase 3 [Source:HGNC Symbol;Acc:HGNC:1971]	protein_coding	10	71964395	72013558	51.37
USP43_hypoxia_vs_Control_hypoxia	ENSG00000131389	SLC6A6	1113.2010256600386	1201.6245192653462	1149.005787300028	1121.1864454253566	980.3393919650217	1142.0557839739593	1068.4956683236514	1216.6449245713216	1108.570806973395	1027.9777557218847	1188.2060837570878	1185.4578328189084	1074.5887595172694	835.573603906282	885.2947774670271	774.3056423778934	1268.572937604239	1376.401721590506	1433.3160193215153	0.24034317121509538	0.08376797677142131	2.8691533504613904	0.004115722008740428	0.0989518509604008	solute carrier family 6 member 6 [Source:HGNC Symbol;Acc:HGNC:11052]	protein_coding	3	14402576	14489349	52.21
USP43_hypoxia_vs_Control_hypoxia	ENSG00000132196	HSD17B7	517.1011105455412	485.90154306629387	497.22863232932974	459.2018779122578	556.0503438895284	467.75276131470827	484.9755986795773	500.4509599118658	566.7963207172703	547.6752451030561	464.1892458752031	448.3887433800654	403.0470830893182	653.9060179275378	600.746144369686	580.9527964483394	546.0530930438534	525.0021858021308	519.5013969597202	0.267540475627696	0.09313570051834481	2.8725877846916386	0.0040712495193347895	0.0989518509604008	hydroxysteroid 17-beta dehydrogenase 7 [Source:HGNC Symbol;Acc:HGNC:5215]	protein_coding	1	162790702	162812823	39.34
USP43_hypoxia_vs_Control_hypoxia	ENSG00000137310	TCF19	1076.4916286687896	994.6743340552927	920.6966376742977	1019.4723301579742	1001.0677384261129	967.3661119897151	934.246087578921	1059.069317487142	981.7874797109162	971.0120837631616	1368.6257922008695	1292.2931668896372	1287.9177496974598	1120.189367950723	1035.7389446339628	966.1362538390978	1171.7210102913261	1151.2135126285966	1133.6213970630083	-0.1926696950093877	0.06709308628088156	-2.871677332039645	0.004082996286606563	0.0989518509604008	transcription factor 19 [Source:HGNC Symbol;Acc:HGNC:11629]	protein_coding	6	31158331	31167159	51.38
USP43_hypoxia_vs_Control_hypoxia	ENSG00000141627	DYM	1162.6308499487363	1021.181680924083	1123.7951639940188	1005.0764386162604	1317.5332148152008	1077.5788893841113	1114.0812064760612	1215.0006860560052	1169.6783245635604	1342.3791895010415	1240.2374180497668	929.9770861751637	920.4405439125393	1080.5635662103407	1317.4397072964246	1165.1701932229898	1337.6262683151656	1292.3502647746975	1257.2454567898224	0.3317800167762727	0.11546924008200384	2.873319479201989	0.004061831351099964	0.0989518509604008	dymeclin [Source:HGNC Symbol;Acc:HGNC:21317]	protein_coding	18	49036387	49461347	38.56
USP43_hypoxia_vs_Control_hypoxia	ENSG00000144741	SLC25A26	828.7391792469185	783.246771461957	769.6399856832207	680.0069529148193	817.8011939073889	736.3139393290688	658.9865868456567	790.3062653766083	726.234725459419	722.1458532228015	1034.9787435416083	967.7043592126563	1017.6067674261476	903.4229493051677	904.7591084285662	883.2425342960994	905.4201119643249	852.5065755975361	762.9818024714859	-0.2600561361768043	0.09065379115016571	-2.8686735863702366	0.004121969443733466	0.0989518509604008	solute carrier family 25 member 26 [Source:HGNC Symbol;Acc:HGNC:20661]	protein_coding	3	66133610	66388116	40.15
USP43_hypoxia_vs_Control_hypoxia	ENSG00000166833	NAV2	487.0850851356227	403.8285263601931	386.9861361103053	437.36936061957135	563.7644271657856	650.4744854510923	653.1166949601478	417.55768063910125	500.52480421664563	572.3572584820491	455.7040980996448	398.9604912461611	378.7352766558722	410.1613793374455	475.07169226604975	391.8825715405278	428.3669638068197	581.2217958704342	661.4478896133622	0.44022901314555707	0.1534217630196661	2.869403952092032	0.004112462119477626	0.0989518509604008	neuron navigator 2 [Source:HGNC Symbol;Acc:HGNC:15997]	protein_coding	11	19350724	20121601	44.51
USP43_hypoxia_vs_Control_hypoxia	ENSG00000274180	NATD1	88.26682340090429	69.41967618627315	86.25946165691634	103.57559635218666	76.25268589957345	94.0288836002298	89.63323979561426	64.97806994008249	78.58198175920322	68.10254437381211	117.4034224837313	94.09715388583585	97.09426326745688	122.0283377383371	111.55002953618744	107.78520136265757	67.99006030243294	66.72096183648726	73.30125123925936	-0.5688097285688515	0.198194830098619	-2.8699524013104663	0.004105335927466793	0.0989518509604008	N-acetyltransferase domain containing 1 [Source:HGNC Symbol;Acc:HGNC:30770]	protein_coding	17	21238870	21253410	58.51
USP43_hypoxia_vs_Control_hypoxia	ENSG00000153234	NR4A2	543.0318902450741	523.1735033908225	481.96689547663925	553.816009467544	509.17340170656826	506.73438064559093	612.1994778968148	570.9782021834296	757.1551063139349	612.643105113684	382.8826878064654	424.58698004801033	482.99904830654174	478.51323500943914	579.4304259067532	601.7566201101283	500.4898137749465	549.6508386044087	646.4242926496131	0.3996892233607645	0.1394364883100294	2.866460767945313	0.004150896045573873	0.09944855109187403	nuclear receptor subfamily 4 group A member 2 [Source:HGNC Symbol;Acc:HGNC:7981]	protein_coding	2	156324437	156342348	45.15
USP43_hypoxia_vs_Control_hypoxia	ENSG00000005448	WDR54	404.1448662996596	262.44705551788064	255.96274503382156	259.0464676410355	243.06929139227967	220.09568707883597	254.17866852521868	224.71749480820222	219.5768466489791	245.05231003826654	703.429819429051	687.4246912859796	806.5413447410058	437.3583431433944	329.8379034200965	383.60283335899584	640.7668873442198	587.7453922158088	513.7538117708015	-0.3318562271464733	0.115799431297864	-2.865784602109653	0.00415977174842715	0.09946384923219373	WD repeat domain 54 [Source:HGNC Symbol;Acc:HGNC:25770]	protein_coding	2	74421678	74425755	54.68
USP43_hypoxia_vs_Control_hypoxia	ENSG00000157193	LRP8	1352.7471646392305	1493.5547001389375	1532.271582946889	1761.0875746291863	1650.5982387298732	1492.5816755281753	1719.5902198493288	1457.8814555261324	1767.279671599143	1651.54885421515	949.2718682206686	976.8213872338976	976.190869999058	1008.2830763264105	1172.8812964888966	1193.7181222792108	1081.4679069901997	1145.5268338987205	1318.8936289062713	0.28908580979471327	0.10092372506710788	2.864398927036131	0.004178014658802128	0.09950597042413352	LDL receptor related protein 8 [Source:HGNC Symbol;Acc:HGNC:6700]	protein_coding	1	53242364	53328469	51.87
USP43_hypoxia_vs_Control_hypoxia	ENSG00000168517	HEXIM2	361.6547972941493	322.2965765048512	348.59451156019463	317.34107807675207	368.4478949559107	330.52637879124865	324.34667450528957	301.3492575185697	320.7111278499321	330.4757014393356	383.21438105446146	392.4039916337917	428.2120331848824	452.81306183670057	411.9291347331803	500.3401902783159	339.6465451263428	332.41509937471926	304.72271287020953	-0.297118984558712	0.10371843008277709	-2.8646691269968416	0.004174451692768756	0.09950597042413352	HEXIM P-TEFb complex subunit 2 [Source:HGNC Symbol;Acc:HGNC:28591]	protein_coding	17	45160700	45170040	53.43
USP43_hypoxia_vs_Control_hypoxia	ENSG00000108561	C1QBP	13124.518944978123	12675.607514851112	12529.327225802705	11437.90628549689	13829.47674501683	13167.694514655557	11426.552335525008	12049.748662554108	11029.980435478588	11136.42957740766	14665.944518330167	14460.742215015547	13646.652104970804	16895.361573870574	16470.85889260647	14470.190572154454	13062.57726798281	12245.867823528124	11040.42274435879	-0.23496968185308792	0.08215789617300195	-2.859976859172566	0.0042367192211950335	0.0997239465807603	complement C1q binding protein [Source:HGNC Symbol;Acc:HGNC:1243]	protein_coding	17	5432777	5448830	46.67
USP43_hypoxia_vs_Control_hypoxia	ENSG00000115368	WDR75	1699.8988943924294	2003.7931317103792	1942.8608397203589	1785.765859394504	1808.5272307746804	1838.1153340310032	1913.1364677376496	1888.5193824162268	1707.3247809638228	1982.9640748898605	1426.621273750337	1396.2765120166032	1204.4800789748012	1599.4884546688563	1700.4145557384538	1714.4402610242112	1551.806311607326	1596.9062481416793	1536.7393015029759	0.2152317474744189	0.07520751825953143	2.8618381839390308	0.00421191887743688	0.0997239465807603	WD repeat domain 75 [Source:HGNC Symbol;Acc:HGNC:25725]	protein_coding	2	189441446	189475552	37.02
USP43_hypoxia_vs_Control_hypoxia	ENSG00000118454	ANKRD13C	1648.799743237492	1659.6653109534034	1783.9997716848445	1754.9043387857796	1712.5477951611417	1795.4304361039449	1648.5766402931145	1766.439928528594	1662.5425487885618	1654.4898447418473	1464.010032331167	1548.2850855846077	1485.8302260209016	1544.9781900945568	1632.6801675135396	1535.1599401076728	1693.3133115217581	1664.0250924240995	1671.516717635323	0.15905726628954986	0.05560285318916552	2.86059540413194	0.004228463055612601	0.0997239465807603	ankyrin repeat domain 13C [Source:HGNC Symbol;Acc:HGNC:25374]	protein_coding	1	70258999	70354734	37.51
USP43_hypoxia_vs_Control_hypoxia	ENSG00000129657	SEC14L1	3326.2201954197144	3303.228688252288	3738.45372912785	3626.038280280506	3188.14616427861	3776.096850483685	3544.2901194058404	3240.6973341231273	3487.195065730644	3201.4291165812137	3176.057231736423	2913.0695601695043	2793.8568834347507	3006.9305696017714	3275.3966854509595	3229.4447493221346	3424.1864695715612	3720.7918218384466	3226.6541981655446	0.22332654852209252	0.07805253375985716	2.861233809644122	0.0042199571027437864	0.0997239465807603	SEC14 like lipid binding 1 [Source:HGNC Symbol;Acc:HGNC:10698]	protein_coding	17	77088749	77217101	46.7
USP43_hypoxia_vs_Control_hypoxia	ENSG00000174437	ATP2A2	10242.697921221667	10421.542924731828	11013.646834853569	10393.980951149673	10630.058085763663	10737.26155194365	10345.715534892779	11375.324957526978	10645.149923851262	10866.954409814933	9735.861400406562	9878.614159407793	8150.3057869594295	9960.365119604394	9737.173798332842	8424.573758826275	10611.56030275363	10854.342745531761	10586.130335638985	0.20638012624035526	0.07215681001043771	2.8601614485244253	0.00423425384474643	0.0997239465807603	ATPase sarcoplasmic/endoplasmic reticulum Ca2+ transporting 2 [Source:HGNC Symbol;Acc:HGNC:812]	protein_coding	12	110280756	110351093	43.42
USP43_hypoxia_vs_Control_hypoxia	ENSG00000197256	KANK2	2046.3791505142988	2072.8583445112076	2158.0517456557586	2174.7561456092967	1801.7201202949107	1965.6045897179056	1754.3292037305825	1664.0652073587444	1943.0101214886263	2017.0562622775565	2751.044881643976	2771.346168733755	2370.394454171881	1522.9599357426623	1561.735339402262	1568.9144649452371	2124.5757073591035	2350.903160375624	2261.4988562382864	-0.22973864138302882	0.0803024932438656	-2.8609154224558133	0.004224197270840204	0.0997239465807603	KN motif and ankyrin repeat domains 2 [Source:HGNC Symbol;Acc:HGNC:29300]	protein_coding	19	11164270	11197791	52.98
USP43_hypoxia_vs_Control_hypoxia	ENSG00000115380	EFEMP1	8284.02888885852	7724.788590028127	8093.719892530429	7780.407963073413	9228.002375900729	9331.865100431336	8893.102842672772	8503.917209314312	8454.586232944494	8268.335510363346	7447.712524165084	7388.479890044453	7198.600381437447	9304.369218720585	8705.77424747661	9095.901679799654	7950.829835161256	7814.7373356864655	7927.389169702848	0.10391629970422415	0.03637930768376189	2.8564672150319064	0.0042838424305440366	0.10044154825013445	EGF containing fibulin extracellular matrix protein 1 [Source:HGNC Symbol;Acc:HGNC:3218]	protein_coding	2	55865967	55924139	37.96
USP43_hypoxia_vs_Control_hypoxia	ENSG00000125450	NUP85	3363.4495130870437	3611.3708139123205	3443.4357170909075	3469.4998478052994	3235.8851882549397	3340.7441215204267	3469.200566511552	3166.684698896721	3246.5948219896172	3186.003863732161	3430.9620595005026	3390.9945199779736	3625.259110675911	3387.8352445651935	3412.6075884198885	3553.1319363264597	3225.716137877143	3211.5532322915246	3134.6117662182423	-0.12387979129428521	0.043364344733435055	-2.8567200093945067	0.004280432399156069	0.10044154825013445	nucleoporin 85 [Source:HGNC Symbol;Acc:HGNC:8734]	protein_coding	17	75205659	75235758	48.14
USP43_hypoxia_vs_Control_hypoxia	ENSG00000072501	SMC1A	7066.475116091932	7300.771102273127	7158.952508627992	9006.143049736716	6958.453199050896	7624.9241065089345	8578.99077552315	7213.769650938305	7623.51489994718	8505.651659215193	6377.803389643616	6104.376661804095	5477.942736832361	5214.24111084574	6014.569128748295	5082.725483553027	6297.4183149344235	7580.013341513668	9076.290969958063	0.35379979665023464	0.12392886082656761	2.8548620094665456	0.004305553154546891	0.1007549502735537	structural maintenance of chromosomes 1A [Source:HGNC Symbol;Acc:HGNC:11111]	protein_coding	X	53374149	53422728	45.54
USP43_hypoxia_vs_Control_hypoxia	ENSG00000137936	BCAR3	1310.781077037285	1071.0347313752036	1043.6974004469748	1038.4410255139871	1238.5905185454694	1366.3480184759026	1239.4509275671153	1245.8765052367728	1342.9019922588643	1140.604023452183	1289.963617672749	1258.4017736867022	1491.3106618752383	1354.5566974960134	1351.6251719534941	1438.995689279027	1511.6230942299828	1593.3435542703546	1577.2939833350965	0.21861398703497867	0.07663502230600079	2.852664231792889	0.004335440348455386	0.10125810871875976	BCAR3 adaptor protein, NSP family member [Source:HGNC Symbol;Acc:HGNC:973]	protein_coding	1	93561741	93847150	45.08
USP43_hypoxia_vs_Control_hypoxia	ENSG00000107372	ZFAND5	3266.2765250076345	3528.637305130503	3729.3310582738372	3538.3176119852797	3591.4979571682725	3975.474248961159	3470.6547688576534	3430.5071018730737	3605.0341608656117	3417.241298583126	2601.7056976440435	2701.1656072816363	2512.3025566463934	3303.190955044611	3348.236538711161	3178.7052578013813	2770.350276433227	2919.0145514643496	3171.610497412104	0.18021317742617612	0.06319185290935432	2.851841956346545	0.004346670591644911	0.10132441581874962	zinc finger AN1-type containing 5 [Source:HGNC Symbol;Acc:HGNC:13008]	protein_coding	9	72351413	72365235	39.89
USP43_hypoxia_vs_Control_hypoxia	ENSG00000007341	ST7L	700.0916220893762	708.7902458128391	598.9632401158536	604.9370523064495	770.8392910086621	713.0403716631479	757.1411824309035	781.3170158481583	724.9099927919597	751.1961661511615	759.3441637040619	731.8226080022949	685.8149224657051	791.5552126067989	690.7540250991055	700.7388111856908	660.543005856048	598.0053258073099	571.9365647526215	-0.2538223925654732	0.08907729793334267	-2.849462191314006	0.004379321045031091	0.10188882778179273	suppression of tumorigenicity 7 like [Source:HGNC Symbol;Acc:HGNC:18441]	protein_coding	1	112523514	112620825	39.05
USP43_hypoxia_vs_Control_hypoxia	ENSG00000011007	ELOA	2032.8340490832695	2222.9326465565105	2249.4682127817255	2378.6661974687345	2398.6442785144936	2458.885976556328	2381.096593183834	2178.036142353329	2384.489112261062	2287.0733911401044	1433.6013286557484	1664.1487726121493	1576.1672234354692	1800.0100178853536	1939.8734834807658	1936.774860838854	1773.9756556523507	1712.8572588230932	1814.311731298947	0.18009496742107758	0.06327993944218456	2.8460041050706213	0.004427162415412727	0.10257429570658241	elongin A [Source:HGNC Symbol;Acc:HGNC:11620]	protein_coding	1	23743448	23762059	45.21
USP43_hypoxia_vs_Control_hypoxia	ENSG00000054523	KIF1B	1699.7461704842892	1643.0801916044281	1931.8490018297257	1708.6940834820161	1794.8578560604194	1976.1229738384422	1915.0401016094659	1769.0959715620256	1712.7328278710893	1761.2736694417501	1405.3937068551725	1596.6820752031206	1349.1058927438992	1548.4730030162114	1661.9431390370628	1720.1458698913962	1593.3363939714316	1720.5522329762682	1787.0520777232807	0.2265151416502624	0.07960348289541172	2.845543102025735	0.004433575880222354	0.10257429570658241	kinesin family member 1B [Source:HGNC Symbol;Acc:HGNC:16636]	protein_coding	1	10210570	10381603	42.04
USP43_hypoxia_vs_Control_hypoxia	ENSG00000156515	HK1	303.7550659298709	156.03279690762056	158.89950103369756	154.16445355691613	216.54032762609475	208.0121648068717	236.37113330838895	165.46936645669652	241.82885309357272	180.2689640225085	529.90965962008	570.3096376745082	560.348162990983	248.15334492983263	237.77992663532768	272.25499309217	444.2440449881064	440.55538635325075	446.4484696410502	-0.31928780898439985	0.11220824051333297	-2.8454934104992136	0.004434267690172755	0.10257429570658241	hexokinase 1 [Source:HGNC Symbol;Acc:HGNC:4922]	protein_coding	10	69269984	69401884	47.64
USP43_hypoxia_vs_Control_hypoxia	ENSG00000134057	CCNB1	10710.602167164572	10264.123397093303	10581.1934211816	9718.808312082672	11549.071994587248	11072.28051457491	10077.220523363892	11420.351799453696	10547.52292783978	10962.463625406443	10026.578463244212	9964.64171197668	9706.286448412888	11654.323732361348	11456.29548730631	10667.354143582397	11171.03997630532	10878.143147663654	11073.139382525964	0.15722244320101011	0.055271463651407775	2.8445500230027947	0.0044474201887053045	0.10268183322871233	cyclin B1 [Source:HGNC Symbol;Acc:HGNC:1579]	protein_coding	5	69167135	69178245	43.43
USP43_hypoxia_vs_Control_hypoxia	ENSG00000101224	CDC25B	3906.3338654610898	4217.062154823642	4433.170745698792	4370.089588466068	4618.680588844479	4385.532304591876	4390.295391374238	4297.704324310438	4793.559290979181	4542.720404583147	2848.3126077806887	2998.967507657071	3238.598468127128	3353.2156466879737	3596.7225617137933	3898.5667158028964	3271.8596372297793	3513.273275512558	3545.678364115864	0.18688709435189785	0.06576473341819034	2.841752480976459	0.004486631015377721	0.10335333922155004	cell division cycle 25B [Source:HGNC Symbol;Acc:HGNC:1726]	protein_coding	20	3786772	3806121	53.03
USP43_hypoxia_vs_Control_hypoxia	ENSG00000141524	TMC6	876.3552917905153	827.3811565576033	947.703640948223	974.1785078913341	1045.5470677832157	938.2022643253264	1021.7280283517763	912.5642711643904	872.637552836203	896.3975886535701	729.0695792555458	665.2604650555271	740.5479001564671	820.8861866471623	885.7169581677781	979.2437361859621	822.3688260879451	835.489455490416	859.4720666708283	0.24154078779383284	0.0850119785075055	2.841255926922202	0.0044936234444152194	0.10335333922155004	transmembrane channel like 6 [Source:HGNC Symbol;Acc:HGNC:18021]	protein_coding	17	78107397	78132407	60.67
USP43_hypoxia_vs_Control_hypoxia	ENSG00000139842	CUL4A	12163.036772028456	10491.287167281545	10658.385390234005	10592.297995331088	13446.801826065754	13781.234964900685	13139.754200987974	12009.515874266615	11402.543076336187	11470.569347527371	12059.93284601903	11983.620878103948	10842.905835024447	13525.26352202863	12623.4347602531	12651.799900309717	12961.68864522048	12465.797131623256	12827.828534998383	0.13217165815379306	0.04654406099173098	2.8397104880314306	0.004515449405691254	0.10365789272570702	cullin 4A [Source:HGNC Symbol;Acc:HGNC:2554]	protein_coding	13	113208193	113267108	45.97
USP43_hypoxia_vs_Control_hypoxia	ENSG00000035687	ADSS2	1927.0574107832222	2189.6754143200264	2151.340097608715	2041.233533460595	1975.0266612837431	2069.1932322589964	2006.273898955302	2193.388460110062	2193.764567244984	2064.400053994067	1626.1992560847243	1681.1258914937887	1711.6013928887025	1648.5875743789832	1781.6560432625076	1759.6970851644676	1886.0878939900213	1773.7972473405928	1933.9850902577189	0.15673052711367638	0.0552372652843997	2.8374056229380487	0.004548179066273833	0.10402264704637658	adenylosuccinate synthase 2 [Source:HGNC Symbol;Acc:HGNC:292]	protein_coding	1	244408494	244451909	38.09
USP43_hypoxia_vs_Control_hypoxia	ENSG00000040199	PHLPP2	523.9467137607982	550.0914263389898	698.3800308720546	639.6605486578071	571.839985467972	624.4063107214403	678.8118242391549	559.7634308090779	545.1333228818038	549.5911663918449	442.28681920331445	365.75377746917445	336.04159265188895	502.2993174253987	483.81656993259793	439.3516268862143	445.0798892901917	483.2098620539442	515.5233464014975	0.33408201193540765	0.11774320274215282	2.8373783297454347	0.0045485679205372114	0.10402264704637658	PH domain and leucine rich repeat protein phosphatase 2 [Source:HGNC Symbol;Acc:HGNC:29149]	protein_coding	16	71637835	71724701	41.82
USP43_hypoxia_vs_Control_hypoxia	ENSG00000104419	NDRG1	12842.285780938928	2133.791272806363	2018.8714338428892	2197.54370148656	2668.8677326655625	2597.0150133120387	2650.6567945988168	2630.032480372763	2401.5572347697116	2304.6179237315732	34107.2250089422	33714.00263712069	30999.40422094604	7087.094502287004	7198.111000408742	7528.785495515069	29086.823421646288	30512.264277744405	29324.47990470397	-0.1524096985108191	0.05372925323991936	-2.836624172501673	0.004559324543531116	0.10407153849364503	N-myc downstream regulated 1 [Source:HGNC Symbol;Acc:HGNC:7679]	protein_coding	8	133237175	133302022	50.32
USP43_hypoxia_vs_Control_hypoxia	ENSG00000066117	SMARCD1	3355.9951700260535	3815.9189845871783	3688.3737618056634	3993.120645340623	3575.7630047106536	3813.478430861486	3706.195962667377	3800.8551663433354	3403.436489562395	3928.088774928293	2763.4911673908055	2779.9933143783633	2668.253396821438	3233.1898449295886	2784.499791885925	3031.8652317088354	2908.1923084570426	3280.7669314968457	3232.429852593115	0.1980278689747629	0.069838129136448	2.835526544358898	0.004575021301284506	0.10423279662832154	SWI/SNF related, matrix associated, actin dependent regulator of chromatin, subfamily d, member 1 [Source:HGNC Symbol;Acc:HGNC:11106]	protein_coding	12	50085200	50100707	48.48
USP43_hypoxia_vs_Control_hypoxia	ENSG00000131381	RBSN	774.3647639371981	850.496368251938	796.9285772614838	882.9042735612359	776.3828056233187	995.8950003586734	929.9988243650125	757.6842922023733	786.8632403427633	814.3884064483858	631.5553260800688	659.9625871182263	654.1880665614917	691.995222022399	668.039814251309	728.6426051280769	738.1131962281553	783.258173770095	791.2689712945574	0.24990580698523457	0.08827933929677258	2.830852711132274	0.00464240938098646	0.10556891388966387	rabenosyn, RAB effector [Source:HGNC Symbol;Acc:HGNC:20759]	protein_coding	3	15070073	15099163	44.4
USP43_hypoxia_vs_Control_hypoxia	ENSG00000127578	WFIKKN1	280.97514539636404	134.48966544768115	130.0482819946722	107.65880468230657	122.28749613873363	141.44411790833752	174.2241151661527	99.94781883561467	79.52410562079369	90.64341914752086	553.5106323123853	588.9395888690483	681.8207694793405	236.9300732224492	281.4884297110369	271.71477376142013	385.73087811655637	497.15513142533587	479.99451529516676	-0.4166084899151128	0.1472079615202202	-2.8300676513198524	0.004653816256829459	0.10562938214514231	WAP, follistatin/kazal, immunoglobulin, kunitz and netrin domain containing 1 [Source:HGNC Symbol;Acc:HGNC:30912]	protein_coding	16	629239	634117	66.98
USP43_hypoxia_vs_Control_hypoxia	ENSG00000166197	NOLC1	12066.193805794379	13473.936194612617	14039.692584426433	15072.43328776374	12922.674391706923	14468.617329398934	14796.297901707934	13339.16626902138	14333.40945704266	14496.58490157652	8670.38283206864	9416.094777860633	10083.634641111481	8950.395425934514	9793.887942255136	10234.164719147897	9884.828171965815	11158.757116909826	12056.530559787729	0.23305802907933612	0.08239313680552833	2.8286097375976906	0.0046750670087473915	0.10591263439141604	nucleolar and coiled-body phosphoprotein 1 [Source:HGNC Symbol;Acc:HGNC:15608]	protein_coding	10	102152176	102163871	47.22
USP43_hypoxia_vs_Control_hypoxia	ENSG00000210082	MT-RNR2	46355.68411149855	37077.08690813968	30864.435533523065	28640.83788531433	28850.31824849656	36081.8356977758	33491.97908714793	36351.06163053717	35189.68912574896	35017.08591361376	68655.4696686653	66810.9326553061	62118.75202163304	62102.165600882836	56997.51132752581	52766.81280016416	55832.30574473809	57954.250613899036	49599.78354386228	-0.27420978963634746	0.09699048478453891	-2.8271823802664278	0.004695957439068255	0.10618667804634677	mitochondrially encoded 16S rRNA [Source:HGNC Symbol;Acc:HGNC:7471]	Mt_rRNA	MT	1671	3229	42.81
USP43_hypoxia_vs_Control_hypoxia	ENSG00000107819	SFXN3	1829.855784457764	1031.3971520123246	936.89549161299135	969.4731809556758	1152.2121670070107	1046.343097255331	1093.2384294650255	985.7700966001202	1016.251583581523	989.6213126087689	3348.939378026279	3466.958335071603	3365.6611020854557	1428.9779675755303	1429.0233063876237	1490.808761641476	2979.433375188338	3222.078838790612	2984.3205443740644	-0.14857111731932615	0.052637579208549445	-2.822529446703641	0.004764644624404159	0.106938817545874	sideroflexin 3 [Source:HGNC Symbol;Acc:HGNC:16087]	protein_coding	10	101031234	101041241	54.04
USP43_hypoxia_vs_Control_hypoxia	ENSG00000180667	YOD1	771.9704676938165	760.9437862642893	771.1443956220488	767.9035954390981	760.550807980453	883.0696514169402	766.1920242016873	866.0340429924695	837.1192340567352	777.4463310437093	766.9786870590258	766.8700372276786	639.0937325295383	687.3900088200016	655.1737096451894	574.7574690789979	849.5645606661726	920.6524851306464	844.5838593140157	0.2615962523392757	0.09266564008403425	2.823012414332281	0.004757472940494462	0.106938817545874	YOD1 deubiquitinase [Source:HGNC Symbol;Acc:HGNC:25035]	protein_coding	1	207043849	207052980	39.45
USP43_hypoxia_vs_Control_hypoxia	ENSG00000253719	ATXN7L3B	964.3395754924803	929.9658225571401	920.1755017795413	848.9466463836746	744.8596521909053	843.2819987465683	811.6738147020251	830.013512177553	877.8658053513464	848.7471233524744	1273.62674683472	1192.6939587797913	1130.2556032500054	947.496383111444	1097.7437681041831	960.4415512831208	1027.7478750407859	1003.0018984240406	1069.574696795326	-0.21631705992638023	0.07659546814746385	-2.8241495895020874	0.0047406253654713746	0.106938817545874	ataxin 7 like 3B [Source:HGNC Symbol;Acc:HGNC:37931]	protein_coding	12	74537835	74545430	38.67
USP43_hypoxia_vs_Control_hypoxia	ENSG00000260083	MIR762HG	50.98409668461346	40.963798531550225	41.950267161209624	36.77718611840368	54.029339649931366	56.93614229346233	47.06296439150841	42.45413400905611	41.99994465796394	45.596019180073604	74.85985695279646	66.50314338954118	68.42560564251467	60.9847223577848	53.65066568707711	51.46637489497713	44.70188887610215	34.80046702668584	54.551219502403654	-0.6599164479159444	0.23374814078708595	-2.8231944249646124	0.004754772763558408	0.106938817545874	MIR762 host gene [Source:HGNC Symbol;Acc:HGNC:51386]	lncRNA	16	30875222	30895220	52.7
USP43_hypoxia_vs_Control_hypoxia	ENSG00000121060	TRIM25	3028.3591159398575	3099.250818597569	2902.5098153465688	3004.5285046789377	3693.6451531829643	3034.7541003999177	3204.8731250262213	3150.5514434689458	3032.5996234592185	2880.2268555289793	3185.4018637812183	3636.25938830967	2947.590581288656	2732.165701057489	2788.72942496943	2828.843244452729	2813.9412920655327	2785.7215799135543	2788.8715713898355	-0.22160877543283125	0.07858677581837593	-2.819924511790602	0.004803494805929612	0.10761076026270884	tripartite motif containing 25 [Source:HGNC Symbol;Acc:HGNC:12932]	protein_coding	17	56836387	56914080	42.89
USP43_hypoxia_vs_Control_hypoxia	ENSG00000072364	AFF4	3009.808582664175	2809.8345041342714	3100.1976164766556	2939.6619606245345	2524.005903588969	2784.6295941737585	3272.8032923727856	3183.407898792365	2913.280537398605	3037.548930190797	3088.3046203333915	3155.5086351563177	2256.666094440587	2578.2732910490254	2936.222294289004	2768.132737939386	3143.671698496943	3543.583687447108	4140.821191050649	0.34790479146498843	0.12350097528531083	2.8170205997261313	0.004847141668730493	0.10798751964930019	ALF transcription elongation factor 4 [Source:HGNC Symbol;Acc:HGNC:17869]	protein_coding	5	132875395	132963634	40.42
USP43_hypoxia_vs_Control_hypoxia	ENSG00000169629	RGPD8	465.98800602662345	580.8902440058953	579.2772597008392	610.01929528637	513.6505223112437	556.9839685872814	608.1188421649281	523.7558452010888	462.23194935136183	530.1657507643201	383.8392061284238	320.4173626840502	320.4940600574138	350.29386183476004	395.55982965062447	396.27975262609084	403.3021582335846	414.39123132266576	438.11296856828034	0.2928215887796873	0.10392721118837593	2.817564191623751	0.004838944086273138	0.10798751964930019	RANBP2 like and GRIP domain containing 8 [Source:HGNC Symbol;Acc:HGNC:9849]	protein_coding	2	112368369	112434488	39.76
USP43_hypoxia_vs_Control_hypoxia	ENSG00000258441	LINC00641	65.08029246268114	43.739581296583395	81.65723058146827	70.2075656763146	95.60167955958697	82.61139785238981	77.08920771759875	73.67947976993408	51.020609316392175	64.82295896057202	48.63597513993379	30.949066617763126	31.999905876793555	54.64252936136655	61.777986363618865	103.27282364637892	60.29984263811581	64.24752168075098	75.1899022726988	0.8585458025035619	0.3047379280844013	2.8173250632122695	0.004842548691450086	0.10798751964930019	long intergenic non-protein coding RNA 641 [Source:HGNC Symbol;Acc:HGNC:27511]	lncRNA	14	21200079	21206900	41.26
USP43_hypoxia_vs_Control_hypoxia	ENSG00000108953	YWHAE	28153.88590380515	26594.030641240533	27486.068802512793	26718.284871634798	27120.846823226013	27931.83425027959	25238.434403775213	26334.51647148347	23152.634910612243	22841.954847489375	34411.587337873556	32411.71970976371	29066.85290169512	33621.69850763923	32607.404758455454	29402.961920340844	28948.825093097425	28489.78591209443	24390.504105278855	-0.22888967489890338	0.08136795245670442	-2.8130199665610944	0.004907860360442737	0.109138883705978	tyrosine 3-monooxygenase/tryptophan 5-monooxygenase activation protein epsilon [Source:HGNC Symbol;Acc:HGNC:12851]	protein_coding	17	1344275	1400222	44.73
USP43_hypoxia_vs_Control_hypoxia	ENSG00000161217	PCYT1A	2011.1653033773443	1917.0533019309962	1869.2413266790097	2052.36494529802	2217.3121614845904	2217.193012562198	2047.580849995965	2205.625883069401	2448.69289364571	1988.9838723667235	1668.5006692091777	1572.4548528923253	1558.234630046382	2277.413333928554	2333.583223403729	2002.813863758523	2133.714487959156	2051.715041527091	1638.4971110346464	0.2780139759438208	0.09895689469013154	2.8094452318292658	0.004962696212296499	0.1101554352269857	phosphate cytidylyltransferase 1A, choline [Source:HGNC Symbol;Acc:HGNC:8754]	protein_coding	3	196214222	196287957	46.69
USP43_hypoxia_vs_Control_hypoxia	ENSG00000037474	NSUN2	9661.929599992836	10022.26223808	10660.852376611623	10834.290654878641	10975.431518147321	11034.546978372999	10877.707511190383	10005.689493752367	10224.36204292907	10732.821242421276	7719.454308034333	8306.98477404976	8500.856225840604	8248.596255533825	9003.791195754433	9113.50515239706	8424.573794380764	9424.793265510772	9804.213771985811	0.1734824026676744	0.06178211328746399	2.8079713275666656	0.004985466540426052	0.11045781371677904	NOP2/Sun RNA methyltransferase 2 [Source:HGNC Symbol;Acc:HGNC:25994]	protein_coding	5	6599239	6633291	43.29
USP43_hypoxia_vs_Control_hypoxia	ENSG00000006831	ADIPOR2	4031.903344938326	3907.4057485213084	4399.336332172483	3837.7922326608996	4119.517938805939	4229.829297727345	4082.1491730825946	4019.2143737490965	4194.711929315682	3825.9794222670594	3706.4138260429277	3776.7998534562585	3736.094691362246	4052.1323430540115	4185.593994919132	4029.1657386919273	4244.345311277764	4015.3971911838134	4212.380810599384	0.15223106316621918	0.054271653426824704	2.8049829617126854	0.005031923960890862	0.11123596070480724	adiponectin receptor 2 [Source:HGNC Symbol;Acc:HGNC:24041]	protein_coding	12	1688574	1788674	39.4
USP43_hypoxia_vs_Control_hypoxia	ENSG00000167740	CYB5D2	457.83323783825176	397.6040520638009	353.459729703809	405.5916126617852	489.8978957183722	367.86066274744803	367.4350790574822	347.70078245641656	304.15505743273764	325.0699421852432	579.706470739398	639.2493846625814	629.1784922468352	586.1446142314588	494.69112204184063	487.4862481750973	488.1030182747601	446.83141311819264	530.8327035712725	-0.3364373950475326	0.11996216443306067	-2.8045292166703604	0.005039012050147375	0.11123596070480724	cytochrome b5 domain containing 2 [Source:HGNC Symbol;Acc:HGNC:28471]	protein_coding	17	4143168	4187310	49.97
USP43_hypoxia_vs_Control_hypoxia	ENSG00000116198	CEP104	1013.0422473583063	1330.1772647345513	1383.7265992315713	1208.0315964674135	1238.3873650915582	1035.619671410276	1277.3092684806443	949.0610336989351	879.1005206246807	1210.5951146895457	749.6994156302123	691.6872979770538	658.9907958801289	981.1129701303049	1022.3609903787869	800.5487690412554	714.588544986144	1035.2697193487265	1068.4935146477249	0.4237986029498454	0.15116010920844775	2.803640491986102	0.005052921249346552	0.11133946001069274	centrosomal protein 104 [Source:HGNC Symbol;Acc:HGNC:24866]	protein_coding	1	3812086	3857396	48
USP43_hypoxia_vs_Control_hypoxia	ENSG00000039523	RIPOR1	2646.4816943385317	3030.2144028115135	3103.4282044147717	3761.624232856036	3147.6608417654893	3337.489342043613	3695.767405983661	2761.0515295840128	3265.8677151065426	3388.982331116182	1384.7014582637132	1784.4466359046776	2045.9413979717813	1582.643401397152	1898.2164947466904	2295.406689306823	1859.3575798371635	2406.72621806848	2887.144616915272	0.45719710924107754	0.16314871959106103	2.802333419392202	0.005073440970948192	0.1114380942542869	RHO family interacting cell polarization regulator 1 [Source:HGNC Symbol;Acc:HGNC:25836]	protein_coding	16	67518418	67546788	57.05
USP43_hypoxia_vs_Control_hypoxia	ENSG00000150768	DLAT	4577.370918135428	4571.818462764679	4718.912373156714	4415.899131563246	4481.221711225537	4969.464560539118	4595.716300390071	4894.970768709822	4539.991201922417	4774.143451283417	4262.976967491386	4150.640777919095	3478.9603192216337	5192.866700320272	4958.781331429891	4442.479341030872	4829.488213255524	4844.5348935129905	4269.810020701014	0.2284184435231469	0.08151455210613484	2.802179949731405	0.005075855224832944	0.1114380942542869	dihydrolipoamide S-acetyltransferase [Source:HGNC Symbol;Acc:HGNC:2896]	protein_coding	11	112025408	112064404	40.93
USP43_hypoxia_vs_Control_hypoxia	ENSG00000204592	HLA-E	1948.3821230308051	1791.8378221445869	1793.9354024748745	1717.4164366592215	1814.8158539519964	1906.441762406184	1685.6551096984583	1732.4706582218976	1641.9766983556062	1736.9237724862328	2399.49276923746	2317.382951231122	2407.789282096813	2020.217793399628	1944.4153945368835	1814.7816327659727	2123.3249109470617	2205.4364469814964	2016.5635169589984	-0.16605660031660596	0.0592773786635233	-2.8013485761439365	0.005088951745665891	0.11152285359149842	major histocompatibility complex, class I, E [Source:HGNC Symbol;Acc:HGNC:4962]	protein_coding	6	30489509	30494194	55.61
USP43_hypoxia_vs_Control_hypoxia	ENSG00000131469	RPL27	19250.74948265166	16806.175734121607	15185.988784293057	14043.11161259581	17373.380846767675	14274.719704111329	14328.808507636031	17142.341267283304	15809.438430127402	16626.789835039443	27055.13228766596	25020.32300945587	23696.055796463137	25207.381078907183	20033.36132094786	23015.62304955281	23905.59624573975	19695.70664820733	17293.556528814326	-0.3154290224582247	0.11276688305823677	-2.7971778052544565	0.005155115484420025	0.11256423051423473	ribosomal protein L27 [Source:HGNC Symbol;Acc:HGNC:10328]	protein_coding	17	42998273	43002959	49.84
USP43_hypoxia_vs_Control_hypoxia	ENSG00000286140	DERPC	1956.294966795293	1812.4385986496834	1700.8531392152659	1877.289831381701	1687.1539864549889	1854.6297316946084	1812.5077858006152	1834.0289399079843	2009.3739309648888	1940.1563563148313	2404.6132239042527	2469.210403234121	2182.0630296093464	1975.455515703942	1623.3782952158458	1949.7506190726126	2077.4839580316425	2011.4949984124084	1991.4270587465348	-0.21670214456587983	0.07746583667435984	-2.7973898413673925	0.005151733147489116	0.11256423051423473	DERPC proline and glycine rich nuclear protein [Source:HGNC Symbol;Acc:HGNC:54084]	protein_coding	16	69118010	69132588	48.17
USP43_hypoxia_vs_Control_hypoxia	ENSG00000162458	FBLIM1	247.1520292859145	237.51567728999788	193.78831909929576	279.2972392826258	274.45219210447823	244.58213334799552	314.3894079129731	234.71772172403976	235.4691601469912	203.8628351844043	209.83813543865526	188.8200038564489	195.53889359735453	276.3217793187352	296.91708786492615	271.38049218554346	250.441542030279	300.279428912167	241.1244778495499	0.41477848726451166	0.14833101694265147	2.7963031321013294	0.005169089233692443	0.11266561822533619	filamin binding LIM protein 1 [Source:HGNC Symbol;Acc:HGNC:24686]	protein_coding	1	15756607	15786594	53.53
USP43_hypoxia_vs_Control_hypoxia	ENSG00000034677	RNF19A	1799.8568582980909	1676.5566167380287	1712.9373307283267	1979.2143540678373	1578.8173754625736	2026.7021671197444	1853.804938446113	1919.5861124288683	1774.6847381559269	1881.2013210418959	1823.2725394897295	1602.0904997720856	1558.880330203457	1773.6221121774363	1544.388832883498	1656.5915160818872	1910.54372499279	1937.8812012881874	2186.647738287248	0.27587888541498157	0.09872010285026744	2.7945563005887224	0.005197099041449673	0.11292220389438332	ring finger protein 19A, RBR E3 ubiquitin protein ligase [Source:HGNC Symbol;Acc:HGNC:13432]	protein_coding	8	100257060	100336218	38.61
USP43_hypoxia_vs_Control_hypoxia	ENSG00000137393	RNF144B	221.57055750177994	238.4829960291409	245.70992893474548	218.06692323616505	205.8842634574051	222.53742472428388	182.1599067583929	237.2627305658614	202.06785810697528	220.81021821049978	254.6675387201073	253.3266615183527	236.91095904761542	295.871251873807	247.280171765145	186.91779652898123	221.660138947884	161.82363784812532	156.82962875855114	-0.4688643715909741	0.1677869596749884	-2.7944029291620005	0.005199564833563323	0.11292220389438332	ring finger protein 144B [Source:HGNC Symbol;Acc:HGNC:21578]	protein_coding	6	18387350	18468870	39.19
USP43_hypoxia_vs_Control_hypoxia	ENSG00000099875	MKNK2	2731.2959502184062	2688.2448245434266	2369.6845768963544	2577.8848134041928	2368.777620342984	2362.0269031771004	2434.4219965241737	2349.852146776591	2574.1332482212615	2616.3244916312137	3300.2442692263853	3238.480311952188	3498.39739138982	2476.5843089571426	2941.2698027566867	2691.8183614521495	2713.1956721108068	2823.037015266303	3138.949349302535	-0.2093638353250804	0.07494955881242633	-2.793396500825949	0.005215771686397901	0.11307081348878754	MAPK interacting serine/threonine kinase 2 [Source:HGNC Symbol;Acc:HGNC:7111]	protein_coding	19	2037465	2051244	64.23
USP43_hypoxia_vs_Control_hypoxia	ENSG00000023909	GCLM	1974.0644559623338	2686.533459674845	2490.3379939667348	2239.6028012583965	1928.2140215224815	2435.155658876566	2002.0567291247341	2380.2316349141947	2429.830491560186	2431.4598088655894	1506.735885947234	1458.3518449733704	1096.5336562009252	1602.0337368173464	2014.2409392352813	1693.074911966105	1816.8936107656857	1724.598674991938	1597.2743466603958	0.33764308926028863	0.12090936779877634	2.792530433392157	0.005229754782366153	0.11307278945255742	glutamate-cysteine ligase modifier subunit [Source:HGNC Symbol;Acc:HGNC:4312]	protein_coding	1	93885199	93909456	36.37
USP43_hypoxia_vs_Control_hypoxia	ENSG00000153207	AHCTF1	4057.753827157862	4588.367137436632	4757.620307911517	4932.298091739032	4129.114344628715	4478.077157803139	4784.481708032855	4454.011367325359	4604.721386772799	4858.000293136451	3330.4799186321047	3452.5683990704188	3352.812543557266	2955.8651121735434	3307.8705571735823	3328.7593626531357	3507.2045828764976	3954.4293655800866	4262.887252338378	0.21004800497465234	0.07522585971010648	2.7922313654387216	0.005234591246706385	0.11307278945255742	AT-hook containing transcription factor 1 [Source:HGNC Symbol;Acc:HGNC:24618]	protein_coding	1	246839098	246931948	38.74
USP43_hypoxia_vs_Control_hypoxia	ENSG00000165671	NSD1	2606.600650259056	2646.3700016217094	3356.965405131406	2947.8908709866564	2781.5397932809956	2949.347440582172	2701.824758147933	2750.3268963572937	2826.188584556076	2877.185647310436	2185.56130792522	2333.999126023109	2037.8479950795981	2119.547667733212	2380.63537219728	2101.251633174956	2328.66331357502	2586.1663124954025	3007.499578484528	0.271665335144449	0.09732375698702257	2.7913568439479133	0.005248757017844453	0.11317632319727101	nuclear receptor binding SET domain protein 1 [Source:HGNC Symbol;Acc:HGNC:14234]	protein_coding	5	177131830	177300213	42.57
USP43_hypoxia_vs_Control_hypoxia	ENSG00000104689	TNFRSF10A	650.8821345149909	567.824417003072	598.7547280138906	696.9152959001323	705.7750278931632	813.9838763923854	730.9250752723487	608.6393215754058	673.4296222754875	754.2457663615427	511.97103146249736	532.6628345092718	509.7415357434603	681.4119803113377	729.8762318725577	670.127689727354	606.0132153482889	731.8309705689128	591.7498010387277	0.31195866660878596	0.11192070902756372	2.787318533980669	0.005314621046269785	0.11439224444511169	TNF receptor superfamily member 10a [Source:HGNC Symbol;Acc:HGNC:11904]	protein_coding	8	23190452	23225102	45.34
USP43_hypoxia_vs_Control_hypoxia	ENSG00000108559	NUP88	4248.304940306042	4584.577542499838	4355.716846433778	4023.0840635687264	4394.758023717531	4234.50827105236	3816.6452120732724	4004.4207541272613	3780.6821445009864	3461.836378037641	4482.681423140036	4763.591605455675	4422.321313400299	5349.427482704804	4571.702473081648	4594.605791228116	4152.557056649105	3921.8858707688487	3554.4866730688354	-0.23381443455417614	0.08396414637530059	-2.784693760942664	0.0053578298891727855	0.11511707457608789	nucleoporin 88 [Source:HGNC Symbol;Acc:HGNC:8067]	protein_coding	17	5359668	5420164	42.72
USP43_hypoxia_vs_Control_hypoxia	ENSG00000136279	DBNL	2774.945707530159	2667.863808981547	2720.598979622791	2514.7586780095785	2795.10935178338	2489.0277360011414	2384.585974236885	2653.2534414317415	2841.106969593982	2816.869187811447	3210.530509511815	3239.541604307181	3058.9261306278604	2899.066796383632	2659.461824353315	2617.7081047125625	2940.0681310291857	2681.441935974913	2759.103571169898	-0.18343600142773642	0.06596039753090079	-2.781002060240787	0.0054191393247735985	0.11620073378289474	drebrin like [Source:HGNC Symbol;Acc:HGNC:2696]	protein_coding	7	44044640	44069456	53.2
USP43_hypoxia_vs_Control_hypoxia	ENSG00000137275	RIPK1	1134.2377947940347	1188.534658676718	1120.1487958996831	1194.145845221352	1234.5114739977312	1169.9463842677087	1065.95810097147	1253.8434313805735	1192.2077217232948	1136.3901004008153	1043.1851397523935	1069.614748901983	1024.4424243815413	1097.4881873562558	1029.8678744136332	1009.3874750325169	1188.6276980167977	1246.0783613905987	1151.9018845075582	0.19189117821643079	0.06901317127989567	2.780500803798461	0.005427512534455704	0.11620073378289474	receptor interacting serine/threonine kinase 1 [Source:HGNC Symbol;Acc:HGNC:10019]	protein_coding	6	3063824	3115187	45.37
USP43_hypoxia_vs_Control_hypoxia	ENSG00000128524	ATP6V1F	1696.4327373895753	1603.8050427424782	1370.7736954589063	1432.5798389541403	1684.9987669934492	1417.083562144737	1476.0701143459605	1543.4939142126766	1454.5601755000698	1505.41546161451	2100.0494393911695	1981.6876629404671	1963.1487155691989	2249.8420103089297	1734.0303566045025	2166.7890175948337	1863.7648839574529	1635.4340200434765	1352.2625946353953	-0.31781947716158154	0.11439657375750238	-2.778225489823625	0.00546566741499601	0.11660412373865163	ATPase H+ transporting V1 subunit F [Source:HGNC Symbol;Acc:HGNC:16832]	protein_coding	7	128862856	128865847	52.24
USP43_hypoxia_vs_Control_hypoxia	ENSG00000130558	OLFM1	128.2447664229496	65.9507514063951	66.52208317786194	88.25792967361107	188.7231195707706	154.48286337675282	183.4285646949713	96.71492798950025	78.58361180573118	120.21432284888273	103.36187676834439	111.08313877656433	110.74726548984408	169.35841008495314	159.30073474579754	156.91839952383174	156.0836084781986	162.95751172121797	135.7166754798637	0.48377744503331926	0.17410002630462942	2.7787327509464905	0.005457140211073111	0.11660412373865163	olfactomedin 1 [Source:HGNC Symbol;Acc:HGNC:17187]	protein_coding	9	135075422	135121180	55.24
USP43_hypoxia_vs_Control_hypoxia	ENSG00000143314	MRPL24	1505.6429141108965	1557.1121459025048	1523.213086373159	1406.806967823644	1324.8073552983064	1211.7024502733518	1219.3406508550784	1467.0515114831055	1497.5891011899744	1516.1361400294634	1691.0253982174816	1584.1802994036261	1773.4863771421146	1651.152990542217	1667.0811694412507	1603.8877794484397	1539.9626235575956	1528.7894381842023	1338.2469688306207	-0.1931943224818405	0.06970470330846969	-2.7716110005788637	0.005577965082317052	0.11858085980453945	mitochondrial ribosomal protein L24 [Source:HGNC Symbol;Acc:HGNC:14037]	protein_coding	1	156737303	156741590	48.93
USP43_hypoxia_vs_Control_hypoxia	ENSG00000161638	ITGA5	1039.0863165139726	618.5474514832791	594.3858238843712	697.8416601127615	717.3711842830455	634.8732291043666	651.4485777707902	618.61830693554	531.6598897380455	522.7545245477561	1692.6297554207151	1984.1828815533304	1924.7281688547582	1025.8988692368735	847.6560488543945	1170.776577532068	1354.9278529119542	1456.2938147760467	1658.959080251411	-0.3249591204710493	0.1172266817495481	-2.7720576546328966	0.005570316959000087	0.11858085980453945	integrin subunit alpha 5 [Source:HGNC Symbol;Acc:HGNC:6141]	protein_coding	12	54395261	54419266	52.45
USP43_hypoxia_vs_Control_hypoxia	ENSG00000163050	COQ8A	1052.2017138343933	1061.2532180743276	1068.180531119425	1111.5199779712052	1018.3621298087744	928.8582607466523	937.5972136064568	1061.4047452156099	1019.8657984698771	952.9374857220562	1297.9081343109242	1310.0452522196802	1268.7784353533889	818.5440086705947	925.8875274376653	780.0094692182652	1107.3823566358756	1180.3881093065806	1090.7081951317214	-0.19895229804472872	0.07195031024645987	-2.765134679242299	0.00568992983751084	0.12074851105086712	coenzyme Q8A [Source:HGNC Symbol;Acc:HGNC:16812]	protein_coding	1	226940286	226987544	53.68
USP43_hypoxia_vs_Control_hypoxia	ENSG00000087274	ADD1	2913.3846092309914	2810.162097652748	3224.214050522589	3104.8921739853017	2844.0845464778704	3011.902345715352	2946.1467374689696	2934.3698657773543	2857.8876199101796	2700.949359656245	2737.0503291229375	2730.885708880196	2635.8050401097626	2798.071048673928	3040.165519234444	2970.112589854678	2960.2343998517667	3191.088923606665	2942.9006096568537	0.16602745940635297	0.060094139394247244	2.7627895345522933	0.005730970743858414	0.12140609075805325	adducin 1 [Source:HGNC Symbol;Acc:HGNC:243]	protein_coding	4	2843844	2930076	44.84
USP43_hypoxia_vs_Control_hypoxia	ENSG00000138771	SHROOM3	1112.2612628046775	1091.6228825257917	1271.0909696934677	1246.1432341102584	906.708303854358	1100.6134291148346	1275.4238469280008	1052.2373477274648	1180.4456215378293	1255.19579202977	1061.9873901041956	1068.13725443752	958.9656957858069	907.4727241484244	821.7624680645563	953.3309866620484	1175.2984964953362	1268.6012237532802	1425.6650635112499	0.32402666759084175	0.1173680164706283	2.7607748459473234	0.005766441523859328	0.12194357513240173	shroom family member 3 [Source:HGNC Symbol;Acc:HGNC:30422]	protein_coding	4	76435229	76783253	41.27
USP43_hypoxia_vs_Control_hypoxia	ENSG00000213079	SCAF8	1161.4828124434275	1261.8690308797861	1348.4811463496974	1290.598604783457	1232.416155894411	1272.5954122244793	1256.6770857322022	1261.0580029220532	1261.6931066251022	1275.0959818119788	941.769468779084	992.0656537461182	1020.8341023312056	952.2846798805689	1016.5200263114526	1099.6769582564377	1008.1718444454792	1161.9045078605636	1252.978855147616	0.2147971983978561	0.07783494609864244	2.759649863772469	0.005786334074945121	0.1221503215995845	SR-related CTD associated factor 8 [Source:HGNC Symbol;Acc:HGNC:20959]	protein_coding	6	154733378	154834244	37.63
USP43_hypoxia_vs_Control_hypoxia	ENSG00000079462	PAFAH1B3	1117.3259778257018	1126.0858191228551	1112.3009660108646	1122.5714520695417	1147.1256248725479	970.2108393080628	971.1574963446593	1136.9475322881815	1156.220563077865	1177.9791610837979	1212.2661779959815	1112.3180849418695	1264.991127318262	1228.193949332319	1167.561491895287	1126.9461337818175	1088.506159528275	1047.1812239245	943.3037979659427	-0.21821979742941416	0.07912385294198938	-2.7579521132445945	0.00581647179150303	0.12235870537003324	platelet activating factor acetylhydrolase 1b catalytic subunit 3 [Source:HGNC Symbol;Acc:HGNC:8576]	protein_coding	19	42297033	42303546	53.73
USP43_hypoxia_vs_Control_hypoxia	ENSG00000204959	ARHGEF34P	306.55461272321077	337.0660907565259	314.9711745587234	420.42165983220946	310.08089334353343	380.27650540205644	406.70285956186206	284.931926205966	330.0450045608941	366.3612508058456	221.28933106113567	238.9112024217681	225.25467751622983	255.7796615082314	227.70355211549452	283.79453164938155	281.30800058874877	299.8107668499928	333.2739402791951	0.4140690164207925	0.15011098394543312	2.758419174517641	0.005808166647027805	0.12235870537003324	Rho guanine nucleotide exchange factor 34, pseudogene [Source:HGNC Symbol;Acc:HGNC:38086]	unprocessed_pseudogene	7	144272445	144286966	49.21
USP43_hypoxia_vs_Control_hypoxia	ENSG00000042493	CAPG	2614.574292062454	2101.9559083963686	2032.308286565083	2052.575342251686	2481.2065221724865	2216.307624681691	2280.8032206359217	2199.515509020973	2077.9899863307255	2151.0632360843692	3181.227870459768	3025.7724483310426	3127.323165460479	3378.7722891633025	3359.727493540681	3148.7656227276675	2974.8986111689496	2777.9655851394573	2494.1585349935176	-0.17857332228750056	0.06479630803541295	-2.755918164193944	0.005852763838745278	0.12290804061365083	capping actin protein, gelsolin like [Source:HGNC Symbol;Acc:HGNC:1474]	protein_coding	2	85394753	85418432	51.32
USP43_hypoxia_vs_Control_hypoxia	ENSG00000136100	VPS36	1085.4387489513883	1334.2042100625538	1059.216168859483	1010.9940675753527	1272.186952793595	1085.1864647801656	995.2361297295728	1095.8749266096465	1103.7041937065276	1091.6080061321502	873.2504003106931	945.3688357446483	918.293006351373	1327.4155119076358	969.5745363027511	876.9225696160246	1316.0506675109887	1052.4241378351705	1210.3866952966557	0.38577748522548594	0.14009920093389053	2.753602323595872	0.005894334145353483	0.12335196673335062	vacuolar protein sorting 36 homolog [Source:HGNC Symbol;Acc:HGNC:20312]	protein_coding	13	52412602	52450634	39.35
USP43_hypoxia_vs_Control_hypoxia	ENSG00000166471	TMEM41B	1139.7786346454627	1258.2271734976607	1160.1369541472702	1281.6513806256605	1196.704237663301	1093.7929237512917	1258.7527486375852	1203.916900270752	1239.4323450920172	1089.3315071311035	899.0524233160302	1016.4311158441914	1051.3165208977478	991.601506695167	1152.8289448487667	1126.404001151609	1191.1455120522617	1098.1539346947588	1207.1352933011563	0.23826545006410343	0.0865153780586472	2.754024260318063	0.005886740435694805	0.12335196673335062	transmembrane protein 41B [Source:HGNC Symbol;Acc:HGNC:28948]	protein_coding	11	9280654	9314636	42.34
USP43_hypoxia_vs_Control_hypoxia	ENSG00000115419	GLS	2249.363291002961	2614.1322982748597	2457.8875498951024	2114.3446890412442	2173.234274726502	2523.2016562614285	2327.9945734667367	2610.7854838229487	2101.745418699157	2583.247287444635	1985.4175857785892	1715.8739386918908	1808.7636954672407	2481.5968153305585	2205.077601620874	2117.4058273737364	2277.3573942466965	2247.7566956735936	2142.716452237501	0.2755791244023643	0.10013058895946417	2.752197178366013	0.005919686626781423	0.12366819380343545	glutaminase [Source:HGNC Symbol;Acc:HGNC:4331]	protein_coding	2	190880821	190965552	35.11
USP43_hypoxia_vs_Control_hypoxia	ENSG00000196208	GREB1	38.592935981523105	23.992458554035345	17.97874887722389	70.51964563011643	60.83365968780147	84.06366241017123	12.134343014283973	46.13079509611271	29.757633109128125	30.23476842008748	10.376099790950088	11.282449956041596	16.881019609639534	25.954153930703956	42.63144779666869	82.25924718967086	51.60074146076935	49.760617221521564	28.28135591248961	1.7392242188065705	0.6322256739986074	2.7509547465963893	0.005942185152288135	0.12392380952310748	growth regulating estrogen receptor binding 1 [Source:HGNC Symbol;Acc:HGNC:24885]	protein_coding	2	11482341	11642788	47.32
USP43_hypoxia_vs_Control_hypoxia	ENSG00000004142	POLDIP2	7091.55184214516	7170.750919539768	6895.844755282369	6706.667797997714	7756.050047433126	7525.245082884478	7150.668202515459	7103.455520620644	6757.177573930787	6542.033731083638	7415.140913400946	7087.824114220849	6500.150925620554	8635.190274654135	7688.975894388798	8139.59457763597	6626.183472750243	6070.729701205134	5876.249653448266	-0.17820559548187445	0.06483158652041773	-2.748746483718261	0.005982363660665115	0.12454662276298493	DNA polymerase delta interacting protein 2 [Source:HGNC Symbol;Acc:HGNC:23781]	protein_coding	17	28346633	28357527	49.87
USP43_hypoxia_vs_Control_hypoxia	ENSG00000176422	SPRYD4	752.6078244443156	716.0222449183273	725.4536028401727	629.4531209781741	709.3322833310748	691.8309815682919	652.6830105321508	718.6029977189029	694.8804606802676	692.8190895147159	943.9062055465668	864.2361083581796	880.4147102416396	905.5608996854967	715.6832879582392	837.6231769780793	861.8260635652637	679.3910199098156	627.2215756723219	-0.311464920093019	0.1133885009337304	-2.746882774956641	0.006016463433278855	0.1248261098914814	SPRY domain containing 4 [Source:HGNC Symbol;Acc:HGNC:27468]	protein_coding	12	56468578	56479708	48.12
USP43_hypoxia_vs_Control_hypoxia	ENSG00000267100	ILF3-DT	216.00049165471614	193.03537834834364	181.60057323281143	177.51102265116396	203.18559402778592	220.26017650051523	199.3327767824494	211.98820817636587	224.52763360560888	199.64885698409532	266.1277371398766	246.99691751984545	234.24669119893065	254.46559626473172	240.86225514096142	233.38862214831912	210.006386872017	204.9266230830044	185.89780010806456	-0.31889707551029445	0.11608964897387757	-2.7469897473981724	0.0060145014605046425	0.1248261098914814	ILF3 divergent transcript [Source:HGNC Symbol;Acc:HGNC:27115]	lncRNA	19	10651862	10653875	51.79
USP43_hypoxia_vs_Control_hypoxia	ENSG00000175061	SNHG29	11302.251724505064	10204.919994220352	9979.585723360271	9352.917270000326	10147.164735983628	9566.93180469507	9012.6195726011465	10012.1231225015	9880.287616667854	9483.608269066332	14768.030659110258	13330.442393783182	13264.197535956178	13521.910216798633	12494.19487958754	12403.047268055436	13282.638327127024	11850.644984533292	10885.266667043137	-0.1997549294561459	0.07275268249469274	-2.745670985681083	0.006038729057679009	0.12503514627841006	small nucleolar RNA host gene 29 [Source:HGNC Symbol;Acc:HGNC:28619]	lncRNA	17	16438767	16480249	52.3
USP43_hypoxia_vs_Control_hypoxia	ENSG00000255302	EID1	4357.76668671421	4051.2341983333686	3643.0824746265803	3761.633589161683	4426.151253397498	4206.06964892053	3957.152868170261	4039.9617275839846	3721.5615143018304	3737.850834692176	5763.212201042941	5126.2558989311465	4694.1147772158965	5070.126248777566	4696.181994775772	4210.120738005633	4542.455513608621	4564.2905072400345	4228.344372070259	-0.22519375597677038	0.08203157073038654	-2.745208387108855	0.006047248482533456	0.12503514627841006	EP300 interacting inhibitor of differentiation 1 [Source:HGNC Symbol;Acc:HGNC:1191]	protein_coding	15	48878134	48880173	39.56
USP43_hypoxia_vs_Control_hypoxia	ENSG00000117360	PRPF3	1486.8325467993825	1644.021343586449	1684.1223705071336	1730.0095229576957	1528.0492357726569	1582.3947857327034	1629.5740280043142	1680.617698904345	1645.1823884678618	1599.3439052566305	1215.1416993127502	1315.602465375088	1279.4467926399573	1318.6842185049784	1274.8331078601325	1366.8562716574354	1363.8687678836563	1393.212184685451	1512.0250552796454	0.1632409699415337	0.05960223219873771	2.738839870916628	0.006165639551181903	0.12690511013004016	pre-mRNA processing factor 3 [Source:HGNC Symbol;Acc:HGNC:17348]	protein_coding	1	150321479	150353233	44.22
USP43_hypoxia_vs_Control_hypoxia	ENSG00000124733	MEA1	1806.6906538685282	1658.3840570281761	1564.617973564469	1677.9104559913212	1654.917814024797	1570.9375831884504	1542.6239458542204	1767.7896549758977	1728.6549890649576	1602.867069758354	2283.74516760722	2194.6739401856757	2124.883735465455	1795.8471337131637	1723.56213668282	1787.6394894655691	2088.305099105687	1968.3968257671188	1784.6746981901542	-0.17814318850990873	0.06506112888153637	-2.7380894179422057	0.006179727101984564	0.12690511013004016	male-enhanced antigen 1 [Source:HGNC Symbol;Acc:HGNC:6986]	protein_coding	6	43011143	43016868	54.79
USP43_hypoxia_vs_Control_hypoxia	ENSG00000157985	AGAP1	1291.6977106432128	1349.7746589770177	1185.7897965420912	1332.5052657008168	1140.961746681284	1203.1243800956422	1359.9471662719081	1387.2305600613997	1358.9628192179932	1274.1365753019495	1219.4058055816915	1420.6293442282254	1319.9457686732999	977.5181575440982	949.298038022714	1106.7555506421506	1491.998749572865	1565.3020939407818	1607.2723145219024	0.235733312737682	0.08607702333572001	2.738632257510443	0.0061695339868030235	0.12690511013004016	ArfGAP with GTPase domain, ankyrin repeat and PH domain 1 [Source:HGNC Symbol;Acc:HGNC:16922]	protein_coding	2	235494043	236131793	47.33
USP43_hypoxia_vs_Control_hypoxia	ENSG00000167397	VKORC1	3868.5235044870747	3013.6596411145197	2903.0728957716688	2824.769424746628	3038.402652497372	2490.2965132264912	2657.6639627627483	3142.19324164313	3027.3444285851165	2927.5754606793257	5971.66985673034	5766.176537743515	5436.415595453389	4096.341000715177	3761.2128665484734	3791.121303877062	5424.428990152641	4907.424522033082	4453.654186486663	-0.2166394415821133	0.07910128691968758	-2.73876001286894	0.006167137275362261	0.12690511013004016	vitamin K epoxide reductase complex subunit 1 [Source:HGNC Symbol;Acc:HGNC:23663]	protein_coding	16	31090842	31095980	55.01
USP43_hypoxia_vs_Control_hypoxia	ENSG00000006638	TBXA2R	910.6158146922321	957.7181598240763	857.4627152857213	907.013438270698	1119.7500753357322	941.1397031790439	1101.1965920523871	930.0553102402694	889.6161628550418	883.7997897506879	810.8370923188754	784.3042113457218	816.5001012419687	904.7410650283819	860.9728620965946	849.6190791150627	942.2487627434755	935.6377371878802	898.4718065885584	0.20491004747823174	0.07500000760149839	2.7321336894656256	0.006292560166876859	0.12744455071483257	thromboxane A2 receptor [Source:HGNC Symbol;Acc:HGNC:11608]	protein_coding	19	3594507	3606875	55.81
USP43_hypoxia_vs_Control_hypoxia	ENSG00000104529	EEF1D	12347.701139651805	11160.961336275344	11048.77330842475	10979.322953486733	11742.988139678033	10862.529165886259	10900.245177869849	11446.41792832152	11466.982791231188	11398.980166673133	14104.974194853325	14108.380047667879	13787.004402216142	13980.205331754421	13491.110363096548	13466.969145559635	13715.934380632423	12701.426391501487	11895.415288603806	-0.13287806395919494	0.048610516951906824	-2.7335250125123918	0.006266036393380717	0.12744455071483257	eukaryotic translation elongation factor 1 delta [Source:HGNC Symbol;Acc:HGNC:3211]	protein_coding	8	143579697	143599541	61.99
USP43_hypoxia_vs_Control_hypoxia	ENSG00000105048	TNNT1	1953.3717088402623	1671.4871423189752	1631.7166438404417	1495.1283714376457	1691.807818368601	1425.6209808340668	1490.4312397141775	1643.8505564190375	1512.5904807411912	1602.649104081961	2607.0528182095386	2686.222955116601	2802.4236032053736	1898.971963461834	1992.0851263005907	2021.5163836631198	2528.0680979656568	2347.84573694439	2111.221736501521	-0.2121344319605105	0.07762067240879778	-2.7329630802897618	0.0062767367649419524	0.12744455071483257	troponin T1, slow skeletal type [Source:HGNC Symbol;Acc:HGNC:11948]	protein_coding	19	55132698	55149206	55.48
USP43_hypoxia_vs_Control_hypoxia	ENSG00000141349	G6PC3	2593.78551712887	2398.080546059214	2408.9029475628085	2446.5078772447573	2587.4828088623094	2476.705922959517	2490.031911869884	2525.36327855805	2506.7869215094797	2493.620910357677	2972.661133386688	2933.5896567809327	2788.915800232878	2628.7301664065694	2408.098924293801	2885.1483542942383	2716.9719032385933	2584.677163291736	2435.863081410526	-0.1696491052946177	0.062104019210443326	-2.7316928509852345	0.006300985240310977	0.12744455071483257	glucose-6-phosphatase catalytic subunit 3 [Source:HGNC Symbol;Acc:HGNC:24861]	protein_coding	17	44070620	44082151	54.69
USP43_hypoxia_vs_Control_hypoxia	ENSG00000163702	IL17RC	653.8588493193524	544.4022345222118	592.7438423592837	581.4531038738619	644.9111370858371	576.8114428237936	614.4512379307364	649.2225816580382	607.1203007826707	625.224002437781	825.1203777979186	794.9537734365063	665.2995955136563	749.1416952902246	711.8590291979597	714.9116163537	667.9600033422156	684.3010856607515	519.5722276811975	-0.2925450920373279	0.10707014182418056	-2.7322751894521162	0.006289858043972724	0.12744455071483257	interleukin 17 receptor C [Source:HGNC Symbol;Acc:HGNC:18358]	protein_coding	3	9917074	9933630	51.21
USP43_hypoxia_vs_Control_hypoxia	ENSG00000178096	BOLA1	323.16894566033085	334.5993054406452	263.633807780636	278.5809251820341	230.00094715760147	272.02421663600234	188.0710628074611	268.99932725075803	259.2266117635227	282.7124719918502	434.521193622945	397.4316979559458	458.93818614305326	409.77841537126307	377.29144388921065	353.0300972836137	354.35319167162726	338.04905250591474	315.7990674318701	-0.35282044025745535	0.1290271420045425	-2.734466832141675	0.006248138986865987	0.12744455071483257	bolA family member 1 [Source:HGNC Symbol;Acc:HGNC:24263]	protein_coding	1	149887890	149900798	45.46
USP43_hypoxia_vs_Control_hypoxia	ENSG00000185115	NSMCE3	424.6218758633947	398.6153264300869	397.314430015185	418.17116307774836	411.7604736627501	422.08065029422926	391.2977271651072	372.57539710719306	370.458088168065	374.57609713536857	532.8467993091344	439.579294954454	494.5314467937809	478.0928126700767	447.10988739476875	470.7096531626227	441.4818467097847	394.17554598087344	387.8171255098752	-0.25863938834497235	0.0945934754965976	-2.7342201667415766	0.006252821918072678	0.12744455071483257	NSE3 homolog, SMC5-SMC6 complex component [Source:HGNC Symbol;Acc:HGNC:7677]	protein_coding	15	29264989	29269822	41.77
USP43_hypoxia_vs_Control_hypoxia	ENSG00000185885	IFITM1	744.1258690964175	735.2228568778693	686.8425973300734	624.0792898618325	531.0272744592643	528.2790339488189	614.3239920828416	711.6464182373963	681.7274315946613	690.7843611029194	1043.356250684771	1020.4278985508098	1136.3119699424226	669.3761613490753	464.23372232549696	764.7614850352198	848.56001142126	823.5406604479265	819.7642284828573	-0.3597478863014563	0.1315405184997572	-2.7348826840919007	0.006240251204820778	0.12744455071483257	interferon induced transmembrane protein 1 [Source:HGNC Symbol;Acc:HGNC:5412]	protein_coding	11	310041	315272	58.01
USP43_hypoxia_vs_Control_hypoxia	ENSG00000233493	TMEM238	329.73851430777563	376.6000310318003	314.34728058446814	250.41101636238832	282.2463983185909	225.64090973353407	215.76428284312894	314.517083439168	319.9086721099275	283.55381600649935	420.8408397963211	450.6140430593454	471.6588334865835	316.9215615989529	359.42187305021145	304.8304055812925	342.1784158536101	357.6524137831503	328.1853809009881	-0.38392260085558266	0.14037907995896978	-2.734898967622499	0.006239942525106491	0.12744455071483257	transmembrane protein 238 [Source:HGNC Symbol;Acc:HGNC:40042]	protein_coding	19	55379244	55384292	57.1
USP43_hypoxia_vs_Control_hypoxia	ENSG00000171223	JUNB	2101.1090916596268	1546.0772159825924	1464.461857762764	1402.6043817600778	1679.8526793878461	1528.0116822662803	1530.8591836096168	1662.218796245282	1648.0424586873428	1681.7643978915569	2971.225094562172	2943.4964061941087	3063.144222959931	2180.301126605993	2158.047975902622	2287.628367703794	2833.8750049904966	2682.4620893522197	2555.8907080085814	-0.15283934937144972	0.05596751552939804	-2.7308582116918845	0.006316964242039336	0.12755408565656354	JunB proto-oncogene, AP-1 transcription factor subunit [Source:HGNC Symbol;Acc:HGNC:6205]	protein_coding	19	12791486	12793315	64.86
USP43_hypoxia_vs_Control_hypoxia	ENSG00000079459	FDFT1	5681.1551508873745	5226.383550269432	5343.335584917087	5003.29737874797	5982.70515234678	5602.217659370523	5645.951437804411	5875.3331015792255	6018.696933774668	5842.688852121271	4892.7319014131745	4827.63333497397	4360.55773451845	7198.408142048934	7190.432393140148	7543.086613679619	5467.55147439636	5383.933856567592	4855.847614303129	0.15616514374022944	0.057242353616212195	2.7281398103798495	0.006369260637138249	0.12818137032240726	farnesyl-diphosphate farnesyltransferase 1 [Source:HGNC Symbol;Acc:HGNC:3629]	protein_coding	8	11795573	11839395	44.38
USP43_hypoxia_vs_Control_hypoxia	ENSG00000107949	BCCIP	2565.504840432886	2643.4235731257118	2828.4418599290657	2742.820893388681	2919.0720611753354	2803.4916351371194	2830.9683741874996	2764.0912550370367	2704.5652783920573	2645.830404861927	2071.3324010581505	2214.970487142847	2161.956644308261	2454.947885128664	2613.0171099529057	2638.966369023059	2414.786195318616	2239.3543093760677	2487.0503912489407	0.14598034718300903	0.05350221440785827	2.72849168578652	0.006362469404756676	0.12818137032240726	BRCA2 and CDKN1A interacting protein [Source:HGNC Symbol;Acc:HGNC:978]	protein_coding	10	125823546	125853695	42.86
USP43_hypoxia_vs_Control_hypoxia	ENSG00000141854	MISP3	29.539688082915614	16.096646955256606	16.131460812641535	40.33762532127677	43.82274143640833	34.20487626781151	28.84762754670594	20.37707623283048	27.027809955482727	31.42479234413781	44.36094378384432	38.35043381864954	24.389833067952086	49.98425869515407	57.986169181912146	15.688770140736098	14.644890516533092	16.58203203615126	11.456397378996762	-1.3327760311106127	0.48898895589137914	-2.725574913406975	0.006418960812708366	0.1289666419525017	MISP family member 3 [Source:HGNC Symbol;Acc:HGNC:26963]	protein_coding	19	14072536	14075062	67.75
USP43_hypoxia_vs_Control_hypoxia	ENSG00000169242	EFNA1	2532.822046376538	1635.9568891797587	1711.4738717996588	1711.7752955910719	1632.2921288869636	1495.2897391221602	1695.2378463532573	1685.6128117702683	1838.3347124815173	1767.651735882959	4169.348498048019	4174.563744226427	4857.147577138967	1893.4425400513219	1809.0820986551355	2012.5918964629902	3760.885925333932	3673.1260154604834	4066.9835083327926	-0.19745030651523043	0.07252602435851913	-2.7224752530094714	0.006479488610424431	0.12995577524234422	ephrin A1 [Source:HGNC Symbol;Acc:HGNC:3221]	protein_coding	1	155127876	155134899	53.76
USP43_hypoxia_vs_Control_hypoxia	ENSG00000169964	TMEM42	171.1087045564098	131.70859940843138	133.08115827825733	148.04790830396718	166.2121215356428	109.00407527604169	147.83280328412374	143.49474967873	129.13905085971183	134.98891491055727	218.43720088150607	196.59682067558606	201.39603653199325	276.6795902796536	222.28956408448286	260.65391045857905	166.26498870443876	148.51303935042836	145.61614951324506	-0.4220686025753339	0.15506088577061583	-2.7219540277856216	0.006489716974835078	0.12995577524234422	transmembrane protein 42 [Source:HGNC Symbol;Acc:HGNC:28444]	protein_coding	3	44861904	44865670	51.92
USP43_hypoxia_vs_Control_hypoxia	ENSG00000047617	ANO2	442.067006741464	315.9090430288099	403.0309570287954	348.6194749288794	627.3834889897245	722.5935434949766	598.2741814305853	482.5522595675345	505.7231378390259	398.80882265313255	215.90959584006674	238.7151876784045	216.88940704453466	792.9310863174396	537.3161316636222	575.6992385735444	394.23195571753075	364.156398601647	218.46221094809775	0.532343143443225	0.19566764852931587	2.720649772430146	0.006515374954817738	0.13025356387321885	anoctamin 2 [Source:HGNC Symbol;Acc:HGNC:1183]	protein_coding	12	5531869	5946232	44.4
USP43_hypoxia_vs_Control_hypoxia	ENSG00000124216	SNAI1	186.8400391895187	176.3404913984047	151.53249252938187	230.63571491101004	215.828911722546	230.63329315965677	213.71416830159896	204.76611572924006	212.18084689814776	230.87818832521006	142.2270721793175	118.36070046940564	142.34450233468726	182.57049579704818	164.70682652438666	202.02078067811186	170.92848781609396	198.61177803915336	174.8398385979361	0.44537657354994636	0.16384057383571177	2.7183533548688605	0.006560773101439835	0.1309443557022909	snail family transcriptional repressor 1 [Source:HGNC Symbol;Acc:HGNC:11128]	protein_coding	20	49982980	49988886	55.24
USP43_hypoxia_vs_Control_hypoxia	ENSG00000139832	RAB20	1714.9390922769717	1419.5928059734433	1472.050046099895	1439.8434928295837	1575.1858543039773	1557.6809186008986	1355.090108101744	1543.5629598291112	1487.5245847132487	1525.1619331405695	2140.340904509214	2071.9435997584606	2188.0107446378706	1836.582020140432	1746.1143215212828	1819.741704988614	1994.5201061593787	1900.3970404479921	1795.5605152297753	-0.16857868369480156	0.062079617068809934	-2.715523897448442	0.0066171000609476	0.13098603809170864	RAB20, member RAS oncogene family [Source:HGNC Symbol;Acc:HGNC:18260]	protein_coding	13	110523066	110561722	49.73
USP43_hypoxia_vs_Control_hypoxia	ENSG00000152520	PAN3	616.4925805295281	653.7758673575813	681.6335297632834	615.810020795039	645.3084327891393	635.9779474154402	737.6215522518326	649.7473271526412	639.4878231294823	627.4934900294076	581.694252050403	538.806181201668	545.2203687580335	485.61754210287495	590.8589454321857	472.6727008102009	624.4910206584847	659.5790132231697	711.0704346106389	0.26102302823304135	0.0961046202509819	2.7160299635060934	0.006606993813853419	0.13098603809170864	poly(A) specific ribonuclease subunit PAN3 [Source:HGNC Symbol;Acc:HGNC:29991]	protein_coding	13	28138506	28295335	37.49
USP43_hypoxia_vs_Control_hypoxia	ENSG00000172000	ZNF556	448.45495388519345	508.22998647201183	603.2855453123435	609.8589722241463	495.364307510702	574.925007190026	646.014676102919	420.753885064622	504.24517833454905	691.9219059134704	165.56559885415874	275.93270213876	305.80675853682607	380.70259475445323	399.87357477965367	407.2177878598158	348.5335808894137	341.51703526055854	392.4400727350523	0.541108059562775	0.19923962942229145	2.715865619363747	0.006610274278620931	0.13098603809170864	zinc finger protein 556 [Source:HGNC Symbol;Acc:HGNC:25669]	protein_coding	19	2867335	2883445	46.63
USP43_hypoxia_vs_Control_hypoxia	ENSG00000177674	AGTRAP	576.1737394164978	515.2792939237679	535.0779353500433	484.99752107439434	527.944967680324	527.1883063172926	506.3539003031636	506.3447788906945	521.1308570403783	494.5023280249254	717.500520572717	612.1421776521811	645.2519299679124	725.8191044242158	654.5190119666689	725.8956423773456	608.0980662072701	536.0627659117081	527.0182018119574	-0.2410313508343704	0.08874969962873518	-2.715855398301876	0.006610478349066432	0.13098603809170864	angiotensin II receptor associated protein [Source:HGNC Symbol;Acc:HGNC:13539]	protein_coding	1	11736084	11754802	54.37
USP43_hypoxia_vs_Control_hypoxia	ENSG00000198947	DMD	2344.4165647912337	2282.1829545500855	2430.0406469610525	2422.260365402768	2176.9437217440827	2180.0949351345553	2322.302034113193	2485.393436385465	2492.8292874760914	2664.3611358912854	2260.297272001579	2330.4274543901874	2062.4658975715247	2348.576430273727	2143.536508845724	2072.3659494973185	2528.713148821437	2388.3138352274013	2608.393151954732	0.17482050724056541	0.0643418307224568	2.7170583316888584	0.006586499829193152	0.13098603809170864	dystrophin [Source:HGNC Symbol;Acc:HGNC:2928]	protein_coding	X	31097677	33339609	36.42
USP43_hypoxia_vs_Control_hypoxia	ENSG00000140262	TCF12	1954.4422503938954	2280.527066363883	1756.4990682440575	2247.856079256282	1842.866387015343	2080.2413593788424	2135.0620530698543	2210.486511806372	2162.684882688337	2457.908190241801	1568.8134535877978	1800.2583250698408	1538.986131666096	1641.600025948183	1854.823168179751	1660.0896319911205	2026.9111128428406	2038.8258056363798	1875.5212541033352	0.27398943364608197	0.10103346991104761	2.7118679966877224	0.006690523053232776	0.1322226937279636	transcription factor 12 [Source:HGNC Symbol;Acc:HGNC:11623]	protein_coding	15	56918623	57299281	37.17
USP43_hypoxia_vs_Control_hypoxia	ENSG00000068354	TBC1D25	580.0511162643949	686.711468049813	551.70474701868	504.3168631871281	612.1671256123877	597.6612843095662	525.179830112752	574.3058764678586	600.5025111458835	563.3097605190711	544.7744294561281	524.68749959591	470.49445443459166	596.5873104673926	595.4043279584718	599.1884628049693	599.2525356299014	681.4793063791385	613.1922996094638	0.2970992022523422	0.10969164733587265	2.7084943062495275	0.006758927185034221	0.13265768089420168	TBC1 domain family member 25 [Source:HGNC Symbol;Acc:HGNC:8092]	protein_coding	X	48539714	48562609	47.97
USP43_hypoxia_vs_Control_hypoxia	ENSG00000105419	MEIS3	172.40728719574923	114.04791708294795	132.680651462822	133.70101024481772	167.24828370497346	129.79907146038423	168.24613856264514	99.18150374734705	134.09859601693074	119.31689789022056	221.10652053987786	236.11317092654696	266.686856035442	268.77323541567506	192.70590266696414	190.98274249120948	171.07312531470683	181.0175330307981	176.55201292917704	-0.4472225309713944	0.1651058254888542	-2.708702310455939	0.006754691629216266	0.13265768089420168	Meis homeobox 3 [Source:HGNC Symbol;Acc:HGNC:29537]	protein_coding	19	47403124	47419527	56.51
USP43_hypoxia_vs_Control_hypoxia	ENSG00000106603	COA1	1497.82931557597	1459.542928417955	1362.8386937292546	1317.7795521172477	1619.5323384984486	1425.5828658115654	1448.9447841307683	1422.7408029533378	1397.0022157444882	1397.932417099694	1657.8761381231516	1555.2076610197328	1479.7004199069481	1943.7468447474478	1631.840740369775	1790.056827022589	1453.7554251014458	1307.8201444856593	1289.0268810879509	-0.21443276705920147	0.07914957288088884	-2.709209402581345	0.006744375790093396	0.13265768089420168	cytochrome c oxidase assembly factor 1 [Source:HGNC Symbol;Acc:HGNC:21868]	protein_coding	7	43608456	43729717	40.39
USP43_hypoxia_vs_Control_hypoxia	ENSG00000167272	POP5	740.0510196288523	767.7337310023047	734.7229286887157	690.9567809378826	844.5730147052283	718.8978402422995	770.1405987357632	765.8366893134953	714.3718690505121	725.9472888054311	728.363469169808	744.4842954436153	728.5714665627071	817.5445515867393	809.1612532893392	876.2734130833326	684.060806528225	623.2937341497264	575.9846220242156	-0.22707219874536216	0.08386670048460762	-2.707537049070359	0.006778450444034984	0.13265768089420168	POP5 homolog, ribonuclease P/MRP subunit [Source:HGNC Symbol;Acc:HGNC:17689]	protein_coding	12	120578764	120581402	48.65
USP43_hypoxia_vs_Control_hypoxia	ENSG00000181610	MRPS23	2271.4372614856734	2341.4368917449956	1974.4838290962728	2055.6546264860744	2565.327744502521	2084.512420285427	2105.514631615699	2132.3204574320557	2183.663364325388	2130.0854279016294	2551.6708228686416	2436.2147285887304	2294.9472005132848	2993.871360660616	2588.953229815934	2519.737071076307	2231.6029600664524	2052.6294050160254	1643.2445347460632	-0.29785670156915434	0.11000151433933907	-2.707750919231063	0.006774084171002795	0.13265768089420168	mitochondrial ribosomal protein S23 [Source:HGNC Symbol;Acc:HGNC:14509]	protein_coding	17	57834781	57850056	44.44
USP43_hypoxia_vs_Control_hypoxia	ENSG00000185090	MANEAL	892.0089493909635	985.9527534680068	1044.4650046835102	928.8302152405286	898.449469885867	894.8456819631806	884.3960490240847	995.4444647862163	1025.4460996632645	978.4132272587078	874.7070776811057	867.2583408766168	878.4469668253354	800.2747708591132	814.2120605501273	873.1259594700201	811.018852668486	758.45826808165	742.4158260515217	-0.1808420003686867	0.0667449024878107	-2.709450364418661	0.006739478837835355	0.13265768089420168	mannosidase endo-alpha like [Source:HGNC Symbol;Acc:HGNC:26452]	protein_coding	1	37793847	37801137	54.59
USP43_hypoxia_vs_Control_hypoxia	ENSG00000159111	MRPL10	1713.9684258552297	1792.0949224617475	1590.3153487928466	1690.3139990660627	1885.9802254552144	1798.9500301827766	1661.7607685261623	1642.7863390194848	1596.3858287776088	1549.734386811034	1795.1044269114614	1812.0266911796946	1753.0775720434895	2041.192773549783	1840.603302740134	1776.8014367988246	1690.1328564414823	1549.5721971819885	1384.5985594543388	-0.21418447119846698	0.07917336829114192	-2.705259051387743	0.006825114161671064	0.13335477912973803	mitochondrial ribosomal protein L10 [Source:HGNC Symbol;Acc:HGNC:14055]	protein_coding	17	47823272	47831541	49.19
USP43_hypoxia_vs_Control_hypoxia	ENSG00000004799	PDK4	708.2743395732797	716.9790893008403	691.757712684793	715.7408587567197	550.9962935081332	534.17479066584	577.5514807430801	607.1711083219355	553.9481179565934	680.3288590716694	787.0338497453903	778.5372600279969	734.2548054290213	911.8358065220399	979.6003269945293	952.2252573739188	619.5940835005771	657.003895516656	700.2045161993007	-0.22015997572082469	0.08141152366633547	-2.7042851651216937	0.006845151698281029	0.13341226232436137	pyruvate dehydrogenase kinase 4 [Source:HGNC Symbol;Acc:HGNC:8812]	protein_coding	7	95583499	95596516	36.08
USP43_hypoxia_vs_Control_hypoxia	ENSG00000131503	ANKHD1	2272.4531360915607	2290.8244534350133	2361.3082383761734	2511.813282176487	2443.548801263304	2513.2234817229705	2751.218106533461	2425.120082755484	2367.5046075366267	2415.001250993455	1864.3265001878267	2111.116638060551	1744.8087398006426	2076.388823382147	2222.2289671271274	2205.5537493140187	2050.2901223052013	2334.4771171253938	2215.4034875522125	0.20367423807622986	0.0753221299970535	2.704042465132058	0.006850153427834704	0.13341226232436137	ankyrin repeat and KH domain containing 1 [Source:HGNC Symbol;Acc:HGNC:24714]	protein_coding	5	140401814	140539856	38.44
USP43_hypoxia_vs_Control_hypoxia	ENSG00000130024	PHF10	2606.447805426812	2245.4915854424917	2237.1382975268966	2494.980904261172	2612.9486464084894	2696.8749600335423	2724.412086958445	2421.3046153854466	2515.3510888572873	2435.3784784830714	2596.343509553362	2648.0214842476494	2809.388173227341	2447.284124301622	2283.495502228519	2513.202596696883	2810.6433252873694	2974.121516924425	3449.6796018586065	0.19855505350033492	0.07345687109869639	2.7030153957082796	0.006871356358098309	0.13360970696302266	PHD finger protein 10 [Source:HGNC Symbol;Acc:HGNC:18250]	protein_coding	6	169703902	169725566	39.49
USP43_hypoxia_vs_Control_hypoxia	ENSG00000011143	MKS1	453.657664571638	434.7241202040879	388.3140029667853	510.67155776895066	441.22623040799704	468.07554146581185	458.05912062615994	410.52410590919675	440.0496318365759	409.23772004880664	450.0827655839985	472.74887411884794	453.51039051206857	656.9647097883942	513.059103439663	553.2380616949928	408.8920420015807	365.5808765614125	330.87910735415363	-0.31939606794190006	0.11833858351643316	-2.6990019522884263	0.006954776834870831	0.13479764090058632	MKS transition zone complex subunit 1 [Source:HGNC Symbol;Acc:HGNC:7121]	protein_coding	17	58205441	58219605	47.45
USP43_hypoxia_vs_Control_hypoxia	ENSG00000291110	TRIM16L	1824.61938425927	2141.2275971311137	1886.9362993000868	1867.99475312092	1832.921665282999	1848.146772182219	1543.254976498206	2605.7167364630714	2240.5157367881116	2071.3443467340667	1523.4542026573877	1480.9825918735278	1242.5721254895143	1845.0881391420096	1806.9644006559822	1734.3472969779639	1825.7421767124758	1771.4918859151524	1574.4472137420503	0.2818884512540518	0.1044293453266821	2.6993222103636825	0.006948086942007803	0.13479764090058632	tripartite motif containing 16 like [Source:NCBI gene (formerly Entrezgene);Acc:147166]	lncRNA	17	18697998	18736118	44.38
USP43_hypoxia_vs_Control_hypoxia	ENSG00000087053	MTMR2	4040.8890455225396	4025.162283273237	4056.664138209816	3841.4202069996713	4326.319808901958	4315.943208688117	3959.8849477342637	4390.636446015406	4155.986617530493	4102.674850553509	3832.4782662760645	3775.8136880320203	3206.1389768569193	4382.744851726017	4076.088174961421	3998.8658237621657	4242.9116605454265	3990.9325023905194	4055.336366948686	0.18211440953216276	0.06755000760722714	2.695993915960395	0.007017894849586169	0.1349380259693519	myotubularin related protein 2 [Source:HGNC Symbol;Acc:HGNC:7450]	protein_coding	11	95821766	95925315	36.51
USP43_hypoxia_vs_Control_hypoxia	ENSG00000173786	CNP	2636.994223543551	2709.0946983003264	2994.1994621247222	2667.88361778375	2565.3881678484454	2492.3240851553014	2280.918021321534	2601.8467919099617	2474.80066507443	2403.5650750106925	2881.2776235102265	2838.45158136759	2932.9851140386763	2708.7153404164837	2576.930415434829	2590.0260929246083	2583.218585507712	2651.528134507469	2512.742551547161	-0.15855363601134473	0.05876768798632103	-2.6979730093899597	0.006976309666532047	0.1349380259693519	2',3'-cyclic nucleotide 3' phosphodiesterase [Source:HGNC Symbol;Acc:HGNC:2158]	protein_coding	17	41966763	41977740	54.55
USP43_hypoxia_vs_Control_hypoxia	ENSG00000186001	LRCH3	876.7158501366932	1079.5028865643912	991.5469607835648	1131.7530784830249	827.9249875085021	946.8369073866486	1066.401478108388	923.5181858466428	988.7292998525569	1028.9268650182007	717.7164361433956	683.4232654376964	650.506979594277	631.9649454667016	825.219900949029	647.2940533059618	694.1169880492408	933.3438835782936	1012.158200383962	0.3647767112531884	0.1352655399813092	2.6967453152043954	0.00700208012613735	0.1349380259693519	leucine rich repeats and calponin homology domain containing 3 [Source:HGNC Symbol;Acc:HGNC:28637]	protein_coding	3	197791226	197888436	40.91
USP43_hypoxia_vs_Control_hypoxia	ENSG00000198056	PRIM1	621.4943395310479	604.6680257505533	620.1341602387872	601.2546816569935	573.9882052715543	549.4753795824913	575.0449840981744	537.9910595510344	624.2253193105972	538.6511653923598	699.9683785181687	735.6196418912888	759.5245171446572	650.1219055049138	579.323817564436	646.7071928485574	616.3148371648944	628.8245508231648	645.0602892462365	-0.21365504303459687	0.07921293729919139	-2.6972240939331744	0.006992019956716932	0.1349380259693519	DNA primase subunit 1 [Source:HGNC Symbol;Acc:HGNC:9369]	protein_coding	12	56730438	56752374	43.06
USP43_hypoxia_vs_Control_hypoxia	ENSG00000258659	TRIM34	88.11838431532809	88.2234463553812	88.63273273397537	116.32398040114973	109.8842416571831	87.2488549749803	100.37007534832287	85.26097092844286	77.25778726871658	73.91739776576243	93.39429220234459	110.47064688993005	101.79407552994053	77.83665555924439	67.44657818857874	105.99497549428436	73.37451315524754	76.72733316737897	51.97236005504197	-0.5985556288332721	0.22198452875981534	-2.6963844380384825	0.007009671520266531	0.1349380259693519	tripartite motif containing 34 [Source:HGNC Symbol;Acc:HGNC:10063]	protein_coding	11	5619764	5644398	41.62
USP43_hypoxia_vs_Control_hypoxia	ENSG00000048162	NOP16	2162.4095707531988	2410.1916229362414	2399.773614519947	2187.5634439241735	2579.1672398101273	2419.5049579651313	2363.6201382825307	2414.5783867287105	2422.630589584311	2504.5503581160924	1628.3953227126037	1697.5904434205777	1731.6256628798317	2309.016766402105	2116.535043024941	2065.120326867729	1836.1428585540364	1988.3706587103482	1848.99483911814	0.16726338385827313	0.062092562440334516	2.693774862633484	0.0070647867495091205	0.13562368839478955	NOP16 nucleolar protein [Source:HGNC Symbol;Acc:HGNC:26934]	protein_coding	5	176383946	176388927	49.26
USP43_hypoxia_vs_Control_hypoxia	ENSG00000053371	AKR7A2	1454.461257152806	1447.583744408828	1270.3648085509176	1276.7833572291229	1348.6044032860602	1254.5647837120403	1188.483931192101	1423.7205098027496	1364.840360073462	1389.9717712572406	1773.3606973522615	1602.9433112216914	1762.3720584873108	1573.9813869458767	1518.0006076556936	1504.4665313121898	1601.3043169280033	1473.5939272407904	1405.3621220941693	-0.1963774887860817	0.07292480470507241	-2.692876444171297	0.007083851541320973	0.13577382120865197	aldo-keto reductase family 7 member A2 [Source:HGNC Symbol;Acc:HGNC:389]	protein_coding	1	19303965	19312144	52.86
USP43_hypoxia_vs_Control_hypoxia	ENSG00000115310	RTN4	10859.77332047773	10788.37726958634	10723.156921813057	10323.399924379926	11430.048539898562	10791.71537888335	10545.333572826125	10885.96666444714	10759.306215642486	10796.516599102233	10459.954058501342	10701.515309905875	10340.813710912616	10947.509162136152	11245.7707367684	11101.816531398996	11174.054576286362	11214.488546071518	11246.176050038668	0.09395594396487172	0.03490874028669035	2.6914733443043857	0.007113718284342062	0.1361301874539309	reticulon 4 [Source:HGNC Symbol;Acc:HGNC:14085]	protein_coding	2	54972187	55112621	38.6
USP43_hypoxia_vs_Control_hypoxia	ENSG00000090612	ZNF268	181.32690384954344	174.556996527214	235.46399470489965	145.66727189766326	242.56176193466055	232.20382799869108	201.3597946026012	227.72113715382923	141.89905661944786	230.2827465176051	209.43894005503938	250.03077541633866	185.75669264947524	108.07674430728561	133.25791808592123	114.44207458838164	151.90061014635054	163.92018535286505	115.34374073351249	-0.5901438907088397	0.21930959898071326	-2.690916829229799	0.007125595684985624	0.13614172135474906	zinc finger protein 268 [Source:HGNC Symbol;Acc:HGNC:13061]	protein_coding	12	133181409	133214832	41.98
USP43_hypoxia_vs_Control_hypoxia	ENSG00000160294	MCM3AP	3490.154095381697	3463.5440241739743	4181.732131343203	3839.194743544678	3307.381432358664	3337.033146877411	3760.7457716804274	3644.155605045496	3373.5311143344766	3961.094490610064	2735.7840462298354	2914.984675775541	2465.5053394241068	4669.200090864836	3800.05155898873	3304.244349406556	3134.0465008152014	3740.18015291783	3190.3645424795172	0.30956981431104674	0.11510473175664918	2.6894621062627517	0.007156727188211808	0.13630517475971227	minichromosome maintenance complex component 3 associated protein [Source:HGNC Symbol;Acc:HGNC:6946]	protein_coding	21	46235133	46286297	47.4
USP43_hypoxia_vs_Control_hypoxia	ENSG00000177427	MIEF2	322.14682658901654	319.0622201118414	333.7498475318888	271.1415919174067	304.46162720103507	303.63533313036015	268.2594526314029	289.20037826017693	236.3560534006074	202.9313461511401	474.4260800482772	384.3378924797882	413.21881206238305	450.43731616298845	347.5288078084056	271.4775168282992	336.5393228316909	300.33219110528483	291.54708893932093	-0.45332872227504195	0.1685479052279241	-2.689613505798332	0.007153481510677189	0.13630517475971227	mitochondrial elongation factor 2 [Source:HGNC Symbol;Acc:HGNC:17920]	protein_coding	17	18260597	18266552	59.39
USP43_hypoxia_vs_Control_hypoxia	ENSG00000115568	ZNF142	642.3854149905344	853.41368677057	896.0204253278395	1034.1481498705539	751.6004512179624	889.7001559909643	1048.5359546479935	657.2120602323628	856.2520928148181	849.3032225340643	246.17045307441876	341.8996239836229	423.0381488594996	374.13322920675677	383.29061431291586	488.0492001259216	360.294107755353	494.30577152214875	615.5701215818532	0.5454534598163805	0.20293172263757023	2.6878668979247937	0.007191005420703735	0.13658807161416	zinc finger protein 142 [Source:HGNC Symbol;Acc:HGNC:12927]	protein_coding	2	218633329	218659655	49.33
USP43_hypoxia_vs_Control_hypoxia	ENSG00000130254	SAFB2	2823.708921469292	3254.382197471349	3291.370077977077	3394.550469248522	3155.0705692475008	3371.2542955269073	3353.0252693345574	2765.0316495858024	3201.067206765355	3188.582644130571	1895.2708567415555	2184.952468335746	2620.5901029883826	1843.0542478178093	2311.149520602224	2491.2607127206634	2319.3377431545846	2961.408086321241	3225.4024684774063	0.3457941612659336	0.12865713989446215	2.687718392850872	0.007194204020422838	0.13658807161416	scaffold attachment factor B2 [Source:HGNC Symbol;Acc:HGNC:21605]	protein_coding	19	5586999	5624046	49.34
USP43_hypoxia_vs_Control_hypoxia	ENSG00000172667	ZMAT3	1027.9049897904792	1338.9974499835616	1221.3980750599867	1316.6472364992367	1158.368108169284	1095.2846951545243	1040.7788889555904	1196.8932545453624	1127.5172928193128	1152.6572987152347	808.4775459794182	799.7305950305823	705.3082398579087	954.036661584789	906.9058084375195	968.0987708701788	811.2368878163688	989.0326718100102	910.9203349397585	0.22389289491693082	0.08334423685359274	2.686363249209827	0.007223451039956818	0.13692805542775288	zinc finger matrin-type 3 [Source:HGNC Symbol;Acc:HGNC:29983]	protein_coding	3	178960121	179072215	39.67
USP43_hypoxia_vs_Control_hypoxia	ENSG00000087095	NLK	1077.3765629486247	1241.8465165923014	1217.7573966057305	1238.2614958630224	937.203137009523	910.8143173577491	997.4889537433197	1079.7364621638042	1064.955792904859	1055.8927512422763	1238.3443274707954	1217.3174646820428	1085.6635920642775	1000.3297033434285	986.1427694214625	963.1049232593201	1011.1070256557382	1069.7745527156892	1077.0369509799054	-0.1698392315467511	0.06328673880614881	-2.683646443956911	0.0072824073683728065	0.13748030112809617	nemo like kinase [Source:HGNC Symbol;Acc:HGNC:29858]	protein_coding	17	28041737	28196381	37.3
USP43_hypoxia_vs_Control_hypoxia	ENSG00000087263	OGFOD1	3000.256256091966	3415.6437300034268	3444.073593975689	3311.9045995701404	3274.5488205375154	3958.3474506587745	3265.3806504797076	3549.325234269715	3082.3949948440595	3159.5551444942635	2239.3257506716095	2268.696636047677	2290.0205304103306	3097.954279690632	3051.5585927123207	2683.4281056708815	2704.932526316281	2711.400361646883	2496.1216076554765	0.2189543635609569	0.08158015437102786	2.6839170046816645	0.007276516737752246	0.13748030112809617	2-oxoglutarate and iron dependent oxygenase domain containing 1 [Source:HGNC Symbol;Acc:HGNC:25585]	protein_coding	16	56451521	56479104	40.36
USP43_hypoxia_vs_Control_hypoxia	ENSG00000112742	TTK	2275.6811323157476	2294.0868846434455	2305.209588825662	2470.4081979854336	2261.910922777353	2463.72664522597	2299.687985457942	2366.6312673646084	2219.5929248233615	2258.3260674121266	2136.416744044623	2232.262091407272	2140.1368082790023	2130.5839387009155	2024.321914606564	2142.246122431743	2362.753254788106	2341.7273665336165	2512.2316563757136	0.14762793261050777	0.05501427933708695	2.6834475410638867	0.00728674059809371	0.13748030112809617	TTK protein kinase [Source:HGNC Symbol;Acc:HGNC:12401]	protein_coding	6	80003887	80042527	34.98
USP43_hypoxia_vs_Control_hypoxia	ENSG00000111711	GOLT1B	1777.0658118736064	1545.348130053936	1800.8648764057243	1652.316764253694	1734.6091949707925	1804.705706789306	1489.6968171386404	1886.0119931690374	1753.6698418276922	1568.1901674548956	1910.3495393257235	1710.8312994506089	1529.0851397604565	1837.2151585861895	1824.6994398733082	1795.8229067741952	2054.9432234057454	1970.4794023094412	2118.3450121755295	0.2526675320886155	0.09428516601824088	2.679822741572446	0.007366115543885737	0.13834756710887067	golgi transport 1B [Source:HGNC Symbol;Acc:HGNC:20175]	protein_coding	12	21501781	21518408	35.99
USP43_hypoxia_vs_Control_hypoxia	ENSG00000154832	CXXC1	2317.517841671321	2229.1253174210956	2245.7881433476	2291.9929988978247	2379.5979212024154	2374.4720022693778	2423.248836871973	2131.6303212737093	2309.37575155982	2276.011218775085	2057.381385379646	2273.6853037243814	2339.0958597632975	2265.68252093411	2363.9386820021655	2354.4511037152565	2466.6677886942557	2570.247048091551	2362.928946160215	0.15140835393083116	0.056511286330528425	2.679258671360974	0.007378536912473103	0.13834756710887067	CXXC finger protein 1 [Source:HGNC Symbol;Acc:HGNC:24343]	protein_coding	18	50282343	50287839	59.56
[truncated: 29,920 more rows]
