# Supplementary material for: Deubiquitinating enzyme mutagenesis screens identify a USP43-dependent HIF-1 transcriptional response
Source: EMBO J. 2024 Jul 15;43(17):8. doi: 10.1038/s44318-024-00166-6 (PMC11377827; doi:10.1038/s44318-024-00166-6)
Supplement: Supplementary file 5 — Source data Fig. 1 [file 44318_2024_166_MOESM5_ESM.zip › Figure 1/F1 F, F2 F RNA seq data/deseq2/HIF1B_normoxia_vs_Control_hypoxia.csv]

contrast_name	ensembl_gene_id	external_gene_name	baseMean	Control-normoxia-1	Control-normoxia-2	Control-normoxia-3	HIF1B-normoxia-1	HIF1B-normoxia-2	HIF1B-normoxia-3	USP43-normoxia-1	USP43-normoxia-2	USP43-normoxia-3	Control-hypoxia-1	Control-hypoxia-2	Control-hypoxia-3	HIF1B-hypoxia-1	HIF1B-hypoxia-2	HIF1B-hypoxia-3	USP43-hypoxia-1	USP43-hypoxia-2	USP43-hypoxia-3	log2FoldChange	lfcSE	stat	pvalue	padj	description	gene_biotype	chromosome_name	start_position	end_position	percentage_gene_gc_content
HIF1B_normoxia_vs_Control_hypoxia	ENSG00000059804	SLC2A3	6450.027656498509	2273.2691841149226	2389.781934271557	2216.2152754968815	2657.0819148911696	2494.083854179152	2551.7449140681506	2872.59439532283	2667.243994543093	2772.7218214286245	13626.432912792485	13629.981767559742	12233.270591906563	4806.611326015177	4687.057532985693	4742.828624620694	13114.418216438868	12967.058385876968	13398.101170460595	-2.3594010435112334	0.05216572171681656	-45.2289542991339	0	0	solute carrier family 2 member 3 [Source:HGNC Symbol;Acc:HGNC:11007]	protein_coding	12	7919230	8019007	45.14
HIF1B_normoxia_vs_Control_hypoxia	ENSG00000104419	NDRG1	12842.285780938928	2133.791272806363	2018.8714338428892	2197.54370148656	2668.8677326655625	2597.0150133120387	2650.6567945988168	2630.032480372763	2401.5572347697116	2304.6179237315732	34107.2250089422	33714.00263712069	30999.40422094604	7087.094502287004	7198.111000408742	7528.785495515069	29086.823421646288	30512.264277744405	29324.47990470397	-3.642222973493206	0.05621846587706999	-64.78695063393346	0	0	N-myc downstream regulated 1 [Source:HGNC Symbol;Acc:HGNC:7679]	protein_coding	8	133237175	133302022	50.32
HIF1B_normoxia_vs_Control_hypoxia	ENSG00000104765	BNIP3L	2284.530964994507	752.8130269120337	792.2570443254423	790.0328930095233	735.8237412956275	649.1343004686859	700.7535977580847	769.742722951899	659.6577673830593	732.3662710339797	5434.39205053379	5200.2699480587835	5098.088781035202	1362.3904018460976	1568.9506078888119	1437.4071854367262	4645.226628852182	4859.714158118749	4932.536242992449	-2.918149634520172	0.0718248752879399	-40.628676664199624	0	0	BCL2 interacting protein 3 like [Source:HGNC Symbol;Acc:HGNC:1085]	protein_coding	8	26383054	26505636	43.6
HIF1B_normoxia_vs_Control_hypoxia	ENSG00000114268	PFKFB4	1205.7755044345179	164.05248149924685	154.9267874227574	157.36430639006548	159.1206830668754	174.8963858665319	158.02492832424937	129.96124554905066	167.4636583641262	192.33385180736454	3079.997347342807	3262.0848926334543	3104.2925889656035	662.3320942302548	718.4680174808717	651.2965166411532	2759.6948914816776	2963.0398257986694	3044.608576956561	-4.266237255394589	0.10834780741980653	-39.37539076231182	0	0	6-phosphofructo-2-kinase/fructose-2,6-biphosphatase 4 [Source:HGNC Symbol;Acc:HGNC:8875]	protein_coding	3	48517684	48562015	51.91
HIF1B_normoxia_vs_Control_hypoxia	ENSG00000168209	DDIT4	16760.898461043827	9370.58437132178	9078.924723097562	8918.120835386742	7326.234479387334	6561.7219235771	6859.95950421013	9320.95693893738	8839.405738186555	9036.871793232553	32420.374714938804	32379.488980401384	33067.46756297136	15556.41391477913	16624.449837753156	16374.376464552948	27814.99792615655	26917.46555790485	25228.35703199356	-2.238433426899605	0.04951224228680406	-45.20969609764956	0	0	DNA damage inducible transcript 4 [Source:HGNC Symbol;Acc:HGNC:24944]	protein_coding	10	72273919	72276036	58.69
HIF1B_normoxia_vs_Control_hypoxia	ENSG00000176171	BNIP3	5664.821165772813	1719.547794919681	1706.4309390890928	1507.8793096799536	1648.1396334467265	1602.8204884645636	1511.0825330485923	1720.8622947793979	1693.1401782491068	1694.5460778731078	13806.966472183269	13604.581254261497	13086.371128903196	3698.538422227884	3513.0883849348197	3538.221696062323	12303.59076159057	11587.331722136973	12023.641892059884	-3.0899229336833436	0.05466081685538852	-56.52902959460138	0	0	BCL2 interacting protein 3 [Source:HGNC Symbol;Acc:HGNC:1084]	protein_coding	10	131967684	131981967	49.61
HIF1B_normoxia_vs_Control_hypoxia	ENSG00000181458	TMEM45A	3177.914613376972	582.2889721481748	652.4320721511643	626.2464552456886	671.0108809721305	631.5135050320702	607.4627303238107	731.4314414533395	637.5010348908154	700.4950658260485	8461.531569327151	8407.251838638509	7536.650903318935	1785.7387154039611	1612.9768720763807	1490.1355628571803	7723.265807738895	7361.535943263416	6982.993670117823	-3.678265098473043	0.08097630715786963	-45.423966930252554	0	0	transmembrane protein 45A [Source:HGNC Symbol;Acc:HGNC:25480]	protein_coding	3	100492619	100577444	40.01
HIF1B_normoxia_vs_Control_hypoxia	ENSG00000113083	LOX	2318.0034756889518	863.8007717876186	1022.191934002318	988.8488481405442	716.1620802631322	757.7067005376399	632.0448344901722	880.6751586204789	797.787373799237	898.825646654158	5834.84817660441	5616.6818697552535	5287.500095153916	1272.648466497778	1261.2129145077454	1020.1734909559669	4571.983983836648	4463.950793564647	4837.019423229467	-2.9936257378226707	0.09375537039708493	-31.930178774225713	1.0181589626778108e-223	2.035172496522609e-220	lysyl oxidase [Source:HGNC Symbol;Acc:HGNC:6664]	protein_coding	5	122063195	122078413	38.02
HIF1B_normoxia_vs_Control_hypoxia	ENSG00000146674	IGFBP3	1951.8605922335305	1179.8601430822923	1115.2762894595253	1145.1972120077198	864.3544139154205	738.23338140471	688.1465785975603	1106.7459136571365	1072.6308945440514	1096.9649804181781	3953.024355245728	3968.964757782273	4227.579073029242	981.8079999846694	931.8015704667591	1069.672380653751	3594.2092640058117	3545.741623215097	3853.279828733625	-2.410825582128709	0.07583810919871144	-31.789104549163405	9.155955479894964e-222	1.6268098231000042e-218	insulin like growth factor binding protein 3 [Source:HGNC Symbol;Acc:HGNC:5472]	protein_coding	7	45912245	45921874	49.16
HIF1B_normoxia_vs_Control_hypoxia	ENSG00000152952	PLOD2	12191.907794375828	7681.662831501917	7990.023356653983	7382.942851389593	7569.914825353486	7907.550516204722	7075.157252631007	7482.42026020504	7065.223817052927	7741.934654947877	21193.423642615904	21945.812442869003	21543.129524561657	9103.063108183618	9062.058703067863	8700.027375595277	19555.873603517375	20095.16204753399	20358.95948487964	-1.520364109531355	0.049266246482624544	-30.860157168002726	4.093210533743494e-209	6.545452964509221e-206	procollagen-lysine,2-oxoglutarate 5-dioxygenase 2 [Source:HGNC Symbol;Acc:HGNC:9082]	protein_coding	3	146035139	146163725	36.13
HIF1B_normoxia_vs_Control_hypoxia	ENSG00000114023	FAM162A	2410.382374673245	1226.3336843355492	1323.1370281631714	1282.491451342771	1397.8789436531945	1301.552997340437	1256.2516005304997	1284.9452116921823	1321.1453045118988	1230.3496462344394	4464.308689463459	4713.7232686029665	5021.535748337658	1829.108131449161	1840.3760696423342	1863.0154678010633	3849.171805062516	4070.2445508183773	4111.313145136732	-1.8444043570708961	0.06024273962044571	-30.61620983194672	7.44834575334667e-206	1.0827863358342417e-202	family with sequence similarity 162 member A [Source:HGNC Symbol;Acc:HGNC:17865]	protein_coding	3	122384161	122412334	38.81
HIF1B_normoxia_vs_Control_hypoxia	ENSG00000109107	ALDOC	1306.7054229115208	599.4564453268752	514.758288632705	558.9040154688831	559.8971479614652	519.8042833138564	519.3875742718885	573.2150583187552	588.2911987359507	560.1217268394554	2652.559078744585	2868.226258572325	2777.5791123683007	901.4907962427679	1062.3305269212844	1067.4053298467556	2266.5704466581838	2460.570431613965	2470.1298925693727	-2.3789576711279117	0.07893723917556923	-30.137330567600973	1.5721320119371996e-199	2.0949969169073131e-196	aldolase, fructose-bisphosphate C [Source:HGNC Symbol;Acc:HGNC:418]	protein_coding	17	28573115	28576948	55.56
HIF1B_normoxia_vs_Control_hypoxia	ENSG00000122884	P4HA1	4108.110366089213	2177.2379242460956	2100.3444840125126	2144.640259978457	2225.6905426953526	2350.3335849793584	2088.3193193298353	2442.536933400552	2262.4810364519153	2194.310172787744	7448.223317685572	7680.454480681136	7027.577415096474	3633.118611930606	3669.1923849086043	3428.297797173172	7224.103180745643	6889.267305579709	6959.857837923101	-1.7344752693589962	0.05778856456557669	-30.014160801498484	6.413187742378433e-198	7.888714245259501e-195	prolyl 4-hydroxylase subunit alpha 1 [Source:HGNC Symbol;Acc:HGNC:8546]	protein_coding	10	73007217	73096974	38.79
HIF1B_normoxia_vs_Control_hypoxia	ENSG00000148926	ADM	1055.3621658408438	322.1682890829582	384.73387905441115	289.53047241445415	321.27424407689347	271.4788227854985	321.31880896357575	363.4372917342908	376.34482083715494	365.35272565843593	2246.842751883999	2426.26453470141	2623.5554707235347	649.0396395304484	562.420508767767	612.0806333612037	2349.8689099531884	2253.008569671444	2257.798611934518	-2.9970770484381277	0.09994247824577014	-29.98802011961288	1.4061981609323173e-197	1.606179627962049e-194	adrenomedullin [Source:HGNC Symbol;Acc:HGNC:259]	protein_coding	11	10305073	10307397	58.97
HIF1B_normoxia_vs_Control_hypoxia	ENSG00000121966	CXCR4	2607.065561932619	1879.3985641431414	1838.6452930721284	1725.9924146587807	1433.5285809598838	1324.2484006714487	1377.461350718678	1961.8644877650156	1833.6195845727004	1867.6749069859643	4437.925588565501	4257.340325106208	4133.213611108484	1982.622873023492	1808.1527719476207	1906.6078446984448	4386.296263980197	4362.1069089887205	4410.4803438207355	-1.6352158635539256	0.0550305210635823	-29.714707982949975	4.958037169307462e-194	5.2855981582930413e-191	C-X-C motif chemokine receptor 4 [Source:HGNC Symbol;Acc:HGNC:2561]	protein_coding	2	136114349	136119177	52.33
HIF1B_normoxia_vs_Control_hypoxia	ENSG00000107819	SFXN3	1829.855784457764	1031.3971520123246	936.89549161299135	969.4731809556758	1152.2121670070107	1046.343097255331	1093.2384294650255	985.7700966001202	1016.251583581523	989.6213126087689	3348.939378026279	3466.958335071603	3365.6611020854557	1428.9779675755303	1429.0233063876237	1490.808761641476	2979.433375188338	3222.078838790612	2984.3205443740644	-1.6317405505176277	0.0572959341816592	-28.479168266008628	2.1221730434331082e-178	2.1209793210961772e-175	sideroflexin 3 [Source:HGNC Symbol;Acc:HGNC:16087]	protein_coding	10	101031234	101041241	54.04
HIF1B_normoxia_vs_Control_hypoxia	ENSG00000168333	PPDPFL	1906.8973044228762	817.8514817113676	732.168427197679	767.8145266087625	554.3430090171273	554.4875755958012	542.4145185905079	861.1083756736064	836.6878446721913	805.0804401535954	3861.5344332205314	4008.9864621045226	4572.003411853007	988.3610660654945	962.5593733341891	1285.6992339024341	3873.3828606031475	3870.098524447056	4429.56991486075	-2.913112710494005	0.1034960937090326	-28.147078851921574	2.6020225465861743e-174	2.447584855438795e-171	pancreatic progenitor cell differentiation and proliferation factor like [Source:HGNC Symbol;Acc:HGNC:31745]	protein_coding	8	49054311	49076093	38.86
HIF1B_normoxia_vs_Control_hypoxia	ENSG00000114480	GBE1	1852.644446402373	1011.3105660913089	1076.6368167515723	1022.020394520198	1075.7967924802228	1138.3653584908766	1057.1433486051433	1144.2087082630285	1093.488483073782	1127.6665832740307	3390.183315721486	3556.2102911345264	3175.354246476509	1301.658872246952	1358.154964732711	1376.2838235078243	3168.183316700068	3069.1355683127445	3205.7985848597286	-1.6317567605960375	0.058413231511499936	-27.934711338043165	1.0111247552447505e-171	8.982719978399336e-169	1,4-alpha-glucan branching enzyme 1 [Source:HGNC Symbol;Acc:HGNC:4180]	protein_coding	3	81489703	81761645	35.25
HIF1B_normoxia_vs_Control_hypoxia	ENSG00000134107	BHLHE40	3366.7568922662394	1613.1380731545407	1587.5161353527399	1661.7096665584224	1524.6843328237146	1618.56534451227	1584.4552967428774	1606.753434198006	1685.3092212045037	1785.7290470790101	6332.134918011233	6696.139704024169	6988.106279942797	2381.398726955239	2587.1497646853063	2972.5498660553094	5761.020500885667	5866.50942906754	6348.754319538961	-2.0811837630008987	0.07481498195421146	-27.81774062679895	2.6468375944099614e-170	2.22766210380051e-167	basic helix-loop-helix family member e40 [Source:HGNC Symbol;Acc:HGNC:1046]	protein_coding	3	4979437	4985323	47.72
HIF1B_normoxia_vs_Control_hypoxia	ENSG00000064205	CCN5	3935.31411404099	2280.44776348263	2279.466653113281	2307.5220040191434	1689.3135087848461	1594.4921156394817	1874.6198864182334	2100.5902069767126	1909.118484319525	1712.5648474887182	7821.479393607648	8077.3178554574715	8846.34138690763	3265.0977065908232	3585.7688759104412	3758.7171000321746	6253.469936352418	5694.275530884067	5785.050796752575	-2.261013605929303	0.0823779020062536	-27.446846191320354	7.576693016196565e-166	6.057944901099963e-163	cellular communication network factor 5 [Source:HGNC Symbol;Acc:HGNC:12770]	protein_coding	20	44714844	44728509	51.46
HIF1B_normoxia_vs_Control_hypoxia	ENSG00000119938	PPP1R3C	1236.6609385661018	533.7541398764719	621.9687476861008	542.7593887624137	682.1330641090192	742.4335846369167	680.0677153297127	584.9911917864613	517.529959608714	550.8531719276971	2420.244480613729	2399.3935365852935	2402.279925893318	1258.2453507982696	1301.3725281875693	1247.3096535255745	1943.5992858151023	1900.6865616122213	1930.2746074352483	-1.7781944965266567	0.06565017188525607	-27.085907705384233	1.4431648071355504e-161	1.0989356395668851e-158	protein phosphatase 1 regulatory subunit 3C [Source:HGNC Symbol;Acc:HGNC:9293]	protein_coding	10	91628442	91633071	40.5
HIF1B_normoxia_vs_Control_hypoxia	ENSG00000182199	SHMT2	12532.544600239937	7956.522754215278	7513.772268347351	7416.607213299558	7345.88634963204	7344.141464991183	7261.316598497425	8787.760362472825	8712.654522679812	8593.948449769116	22466.727622815877	21109.311178520926	20318.702271380476	11572.957078397272	10981.548633338984	11184.341668942267	20554.351620235786	19005.184914661204	17460.067832121476	-1.5415414404874075	0.05708390979642042	-27.004832815149488	1.2968567010809578e-160	9.426379775902543e-158	serine hydroxymethyltransferase 2 [Source:HGNC Symbol;Acc:HGNC:10852]	protein_coding	12	57229573	57234935	57.11
HIF1B_normoxia_vs_Control_hypoxia	ENSG00000129521	EGLN3	756.8648785170894	135.93821550545692	137.8612661900724	167.13402605874245	123.36261167051002	145.8059011561137	119.85509730587242	149.248235000222	137.13988193624118	215.47054748147707	1943.651374472666	2049.544331819501	1912.3648856997622	380.38298594434696	366.24175356050466	290.7033971124662	1720.0162336808307	1852.6283757179003	1776.2186929949244	-3.9254869964564842	0.1459783605074821	-26.890882887092594	2.807464487203335e-159	1.9519202006464578e-156	egl-9 family hypoxia inducible factor 3 [Source:HGNC Symbol;Acc:HGNC:14661]	protein_coding	14	33924227	34462774	41.68
HIF1B_normoxia_vs_Control_hypoxia	ENSG00000067057	PFKP	13421.107768338834	9830.1693591815565	9959.62534218338	9571.33671036554	10700.468980749758	9942.251979997283	10031.26559827775	9975.902787366193	10043.157173263222	10202.406632362248	19675.44459783393	20562.10066266919	19892.13218386025	11578.947237048575	11740.950213828906	11679.61983485517	18207.864141859776	19358.57292051787	18627.723473878425	-0.971852185021845	0.03787052935858508	-25.662492747847754	3.067113466129539e-145	2.0435921432032273e-142	phosphofructokinase, platelet [Source:HGNC Symbol;Acc:HGNC:8878]	protein_coding	10	3066333	3137718	51.45
HIF1B_normoxia_vs_Control_hypoxia	ENSG00000102144	PGK1	41824.21331343297	23350.157056579144	23672.562745209936	22152.406987793504	24060.194510792364	24234.156113157474	21067.13644562126	25806.270953138646	24075.408690709486	23648.51677214076	76827.49078838459	73160.64581872679	70745.29998172975	38192.21795668414	38182.28244036543	34031.36526118613	73036.12437821967	69267.33579167174	67326.26694968261	-1.6702526422077373	0.06510459516737017	-25.654911729561796	3.7268021606351404e-145	2.3838117340286612e-142	phosphoglycerate kinase 1 [Source:HGNC Symbol;Acc:HGNC:8896]	protein_coding	X	77910739	78129295	39.63
HIF1B_normoxia_vs_Control_hypoxia	ENSG00000149925	ALDOA	33491.30039034547	23466.6736392753	23304.56890238613	22395.573898158404	24021.4354513961	22653.118000747414	21546.20714964252	27019.72523439205	25564.861319882915	25268.929818172783	49578.46400787133	50102.72292185151	50821.08435984103	29858.28017974494	30492.362269314977	31045.108469127696	49361.88564854633	49581.02553111685	46761.380224750144	-1.1417026001305133	0.04490385581899209	-25.425491403961573	1.3181009904568175e-142	8.106828053228835e-140	aldolase, fructose-bisphosphate A [Source:HGNC Symbol;Acc:HGNC:414]	protein_coding	16	30064164	30070457	59.26
HIF1B_normoxia_vs_Control_hypoxia	ENSG00000167772	ANGPTL4	515.9394418899379	111.59124598057838	115.98723657832161	107.65004901928968	128.71634136992904	117.43459768929765	118.60985313579374	120.94533979290205	119.09868740831088	142.97486801533253	1129.2648887454789	1250.004658132666	1369.9024179073233	309.21647049588535	319.911396703167	350.7036950760541	1025.1132107768876	1137.55090482091	1312.2340923707557	-3.362856326731644	0.13386926651011075	-25.12045082788033	2.9735333437303382e-139	1.7611026555404383e-136	angiopoietin like 4 [Source:HGNC Symbol;Acc:HGNC:16039]	protein_coding	19	8363289	8374370	55.65
HIF1B_normoxia_vs_Control_hypoxia	ENSG00000105137	SYDE1	4363.404982541122	2796.9333817526135	2744.626394542135	2932.196123763284	2970.0110440881012	2689.7396545955808	2657.276286249931	2967.260814264392	3152.2031561899826	3001.7290850681024	7150.823235910424	7095.543195415244	7573.09798944504	3130.597101837145	3055.5540683806794	3097.3992490039636	6809.032671136745	7516.168529281337	7201.097704815496	-1.392142552629515	0.05549420836942809	-25.086267441855252	7.023250588552722e-139	4.011028577198092e-136	synapse defective Rho GTPase homolog 1 [Source:HGNC Symbol;Acc:HGNC:25824]	protein_coding	19	15107401	15114985	60.26
HIF1B_normoxia_vs_Control_hypoxia	ENSG00000112715	VEGFA	2093.332593491518	1258.080822206775	1082.9437463846832	1212.1135595092599	1121.653833271037	1198.2086582639022	1176.7407164262252	1381.109865175952	1265.5662513508132	1433.542054018119	3786.0974687783005	3573.43113944515	3580.1899709226254	1830.3860053174312	1957.7289794911537	1900.6115692077212	3448.751515902731	3311.497789404263	3161.3327377711794	-1.644743333688712	0.06655438890159716	-24.71277042481028	7.796962821449154e-135	4.299352844061842e-132	vascular endothelial growth factor A [Source:HGNC Symbol;Acc:HGNC:12680]	protein_coding	6	43770184	43786487	56.4
HIF1B_normoxia_vs_Control_hypoxia	ENSG00000142634	EFHD2	8913.436342395986	6926.837777128712	6628.060288979119	6596.86127256311	6128.230318988045	5624.935337165155	5677.695478089266	6744.181767222973	6669.814405968694	6745.246201226245	13250.489183577747	13408.323706975796	14488.969987953811	7329.640320190022	8053.3008651920045	7910.292171200304	13117.450461868575	12676.50730056417	12465.017318273998	-1.2392476458236161	0.050737429043927015	-24.4247229151227	9.343033996797874e-132	4.8194986013804776e-129	EF-hand domain family member D2 [Source:HGNC Symbol;Acc:HGNC:28670]	protein_coding	1	15409888	15430339	56.77
HIF1B_normoxia_vs_Control_hypoxia	ENSG00000152256	PDK1	1301.7065423849945	569.0611497454305	620.0325532767654	604.8843598209282	549.0393334952952	602.9112455694145	535.1511880525718	628.1473977155958	545.991238714326	541.23292489637	2804.585728767883	2593.6992253343824	2800.215493193071	999.0097143406039	995.4831985133856	922.6648352769041	2636.0155206740683	2101.0258298775625	2381.5668256653407	-2.279693685123952	0.0933343605515061	-24.425020663916317	9.27522078549578e-132	4.8194986013804776e-129	pyruvate dehydrogenase kinase 1 [Source:HGNC Symbol;Acc:HGNC:8809]	protein_coding	2	172555373	172608669	39.52
HIF1B_normoxia_vs_Control_hypoxia	ENSG00000072682	P4HA2	1547.9021233784006	976.9237604052023	981.7468829541377	896.2362111580859	1015.0183924632208	939.640383773531	934.7414904649762	1006.3631180941767	958.8533007601318	969.9093888077343	2517.0893719097116	2648.2572418928457	2699.6943502237627	1395.456366015152	1383.9972721266474	1379.4009636926774	2357.8717089508887	2319.000191325839	2482.0378257924885	-1.4462801788290445	0.059621525714805584	-24.257684812482	5.4860514839620476e-130	2.7414827900011596e-127	prolyl 4-hydroxylase subunit alpha 2 [Source:HGNC Symbol;Acc:HGNC:8547]	protein_coding	5	132190147	132295315	49.23
HIF1B_normoxia_vs_Control_hypoxia	ENSG00000111669	TPI1	47022.15406399079	31380.41226654704	28490.38642414655	27332.578505628782	29421.61361698145	26573.960961704746	24864.434447650645	32768.34144426473	31258.79515611136	29056.217190235267	80114.47366914706	81811.51515495892	81571.19816770515	42213.06251436686	40084.712220205096	39686.859482115746	75674.41038189827	73846.5670661049	70249.23448206161	-1.5905778403884219	0.06688508271584434	-23.78075612384092	5.283174523797281e-125	2.5600982972740096e-122	triosephosphate isomerase 1 [Source:HGNC Symbol;Acc:HGNC:12009]	protein_coding	12	6867119	6870948	59.16
HIF1B_normoxia_vs_Control_hypoxia	ENSG00000163435	ELF3	1345.132025934639	764.8362423787706	912.7731260056444	754.1552954945204	600.3745329051098	555.3203241284144	695.7620143387823	705.5215337297273	710.8881192040934	757.1035285146177	2542.2947208671903	2558.4594137920963	2796.187241914513	1199.9182401880994	1241.9116743722977	1245.570431393251	1971.9450288359935	2160.86295956244	2038.4920391979372	-2.092196120222818	0.0884860836594443	-23.644352125188824	1.3492869904299501e-123	6.346014195283921e-121	E74 like ETS transcription factor 3 [Source:HGNC Symbol;Acc:HGNC:3318]	protein_coding	1	202007945	202017183	54.8
HIF1B_normoxia_vs_Control_hypoxia	ENSG00000173641	HSPB7	1722.0348724616288	1347.6925749619297	1215.7842650136622	1355.509083997326	898.6146590039945	981.9260282921327	946.6242588168008	1397.8920886512626	1351.098873787893	1457.5613702985202	2977.7573793364	2858.548647080312	2719.3394553147064	1114.1414056662495	1256.0875350476956	1255.2972051717102	2541.7422479872353	2754.1881577698055	2566.82246811168	-1.5972314643057188	0.06918826304418582	-23.08529502013479	6.5062484007899845e-118	2.9726119479152186e-115	heat shock protein family B (small) member 7 [Source:HGNC Symbol;Acc:HGNC:5249]	protein_coding	1	16014028	16019594	61.04
HIF1B_normoxia_vs_Control_hypoxia	ENSG00000164683	HEY1	645.6724690566994	287.9530123648821	278.8560574857246	296.4080376980494	255.77067076595122	275.12118288754954	285.8945757920012	260.6682786832565	293.5008312846501	348.5050600886859	1296.5665783193772	1386.0990467717925	1339.9995058073252	434.9486073397742	483.5744164299442	484.5999852260178	1258.306887497094	1167.0424179409831	1188.2892906375303	-2.297384682110984	0.09977559001949388	-23.025518382423268	2.5881301966892522e-117	1.1496330548682732e-114	hes related family bHLH transcription factor with YRPW motif 1 [Source:HGNC Symbol;Acc:HGNC:4880]	protein_coding	8	79762371	79767857	45.23
HIF1B_normoxia_vs_Control_hypoxia	ENSG00000067225	PKM	92825.28111229996	65963.83845951244	66401.67418991093	62832.88392952005	64127.15153310125	61906.31119064977	57562.36749650201	72982.46041271699	67847.36377469383	68295.92865724834	141309.5519360675	140137.44335957672	134372.22955537328	87079.63400873005	89439.5214310788	83137.7786080356	137619.3371350963	140520.11148861903	129319.47285496636	-1.1795131651317547	0.05157515667895419	-22.86979315397927	9.287228032296448e-116	4.0138395530933106e-113	pyruvate kinase M1/2 [Source:HGNC Symbol;Acc:HGNC:9021]	protein_coding	15	72199029	72231819	48.38
HIF1B_normoxia_vs_Control_hypoxia	ENSG00000116285	ERRFI1	784.6925832240097	333.851045283788	333.8072320964269	371.8625886656331	415.9480447040791	404.55449986774244	388.54017260500285	400.4857185581402	347.9128050368063	398.9946412163186	1599.6820046034343	1536.2784586936984	1641.3347795909574	579.0258458745443	534.7795282675488	548.4058241190885	1431.7815559156795	1309.6019249997482	1547.619827933538	-1.9826123080714102	0.08841511921162987	-22.423905840423537	2.300832098064965e-111	9.682264757936014e-109	ERBB receptor feedback inhibitor 1 [Source:HGNC Symbol;Acc:HGNC:18185]	protein_coding	1	8004404	8026309	42.8
HIF1B_normoxia_vs_Control_hypoxia	ENSG00000143320	CRABP2	6750.285273828273	5394.03231856474	5561.251206492069	4934.686370441471	4771.68450600657	4503.701465840743	4530.032496501695	4643.003686688507	4199.121015729118	4251.3446854878575	11133.567256754197	10584.289385792621	11230.470531790586	6777.137965110044	6677.868013399429	6772.446348739229	8818.444127210176	8630.304362963067	8091.749185396795	-1.2550348670509173	0.056437019827100594	-22.23779481793721	1.4805583027638593e-109	6.070668671665866e-107	cellular retinoic acid binding protein 2 [Source:HGNC Symbol;Acc:HGNC:2339]	protein_coding	1	156699606	156705816	55.42
HIF1B_normoxia_vs_Control_hypoxia	ENSG00000163516	ANKZF1	1094.03345338657	528.4708744493747	527.1742510993232	547.2229090520495	559.2732626769608	562.3586356937626	631.1080931483068	594.731588406946	580.8545694021641	600.4273768154254	2039.6128704295777	1972.838086994503	2139.0768217816453	659.1667564891058	770.4856221055321	823.4868575058905	1919.7989409858683	2112.9556642292864	2123.558979692538	-1.8077751569209206	0.0816135555086455	-22.15042765450182	1.0333349449984668e-108	4.1310147763676206e-106	ankyrin repeat and zinc finger peptidyl tRNA hydrolase 1 [Source:HGNC Symbol;Acc:HGNC:25527]	protein_coding	2	219229783	219236679	49.05
HIF1B_normoxia_vs_Control_hypoxia	ENSG00000204388	HSPA1B	9949.773632130247	12499.872778981557	12137.478547282999	12571.22301893801	14125.221854288042	12589.906278830365	12740.047274646615	11965.935747872874	11999.74005345722	12089.194679024577	6602.510772019554	6547.52918876696	6541.526122153404	8653.951661447809	8245.675399099347	8365.47368470064	7188.906451432584	7337.607982249399	6894.12388315249	1.0021237381481929	0.04544274496049271	22.05244729426942	9.049535576069762e-108	3.529539595047111e-105	heat shock protein family A (Hsp70) member 1B [Source:HGNC Symbol;Acc:HGNC:5233]	protein_coding	6	31827738	31830254	58.76
HIF1B_normoxia_vs_Control_hypoxia	ENSG00000107159	CA9	1514.8043189035068	64.61204222677691	33.01060858128933	27.80410885371695	9.870585512308024	13.184304886740842	9.355382509885303	32.39255127784818	16.368517642842583	23.15974391282178	3619.519248650345	4544.443013994885	5376.776097013031	407.1620088015196	523.0387857234595	722.3505340351078	3134.7120966185394	4032.017329933938	4676.700780088065	-8.70487768971218	0.3985369390497773	-21.8420849782884	9.243924880010957e-106	3.51951435133941e-103	carbonic anhydrase 9 [Source:HGNC Symbol;Acc:HGNC:1383]	protein_coding	9	35673928	35681159	52.49
HIF1B_normoxia_vs_Control_hypoxia	ENSG00000182379	NXPH4	1416.7366838941427	662.4933543794917	615.3071455255509	727.1569248481809	565.0216598959918	496.8042547512776	540.1238808513589	587.5968403384253	562.4496720847452	612.728171707864	2646.314532531437	3012.562054733468	3681.228774330039	772.0192082678567	808.1532444986681	930.9006583922461	2474.5575701668654	2876.3571937017978	2929.485169089305	-2.543271529350382	0.1176864386667296	-21.610574320738404	1.428606274744327e-103	5.312754171961984e-101	neurexophilin 4 [Source:HGNC Symbol;Acc:HGNC:8078]	protein_coding	12	57216794	57226449	60.2
HIF1B_normoxia_vs_Control_hypoxia	ENSG00000070404	FSTL3	20106.165768281604	12414.74060984184	12187.468104183972	12800.156690204916	14357.148250445287	12994.476610086387	14154.106697676354	14074.476927578282	14092.79596554881	13238.364918990963	31133.07611756668	31522.186577301363	36026.50333401201	16998.74396659353	17063.412786628567	16894.39199231988	30630.515019160328	31689.256318260035	29639.162942669645	-1.2492783170082817	0.05803466545540241	-21.526415414047797	8.80892689243737e-103	3.2014443167492267e-100	follistatin like 3 [Source:HGNC Symbol;Acc:HGNC:3973]	protein_coding	19	676392	683392	64.93
HIF1B_normoxia_vs_Control_hypoxia	ENSG00000182054	IDH2	1559.752681944064	1215.9452945682715	1320.67168631561	1322.1684860813828	1005.8701411200149	905.3060184376448	899.6694308854807	1237.3540219266872	1139.0965828732953	1212.193184721164	2416.6264855299764	2427.428439826164	2615.869597431182	1297.9205564586994	1380.6593215895584	1407.032304083623	2127.5471955256658	2001.9727696544226	2142.216757964312	-1.4092027119365909	0.06650269190963419	-21.190160450218418	1.1769556699697654e-99	4.182377359663671e-97	isocitrate dehydrogenase (NADP(+)) 2 [Source:HGNC Symbol;Acc:HGNC:5383]	protein_coding	15	90083045	90102477	52.49
HIF1B_normoxia_vs_Control_hypoxia	ENSG00000064961	HMG20B	9818.608854372056	8255.348689624987	7955.79984468527	7921.540975336504	7254.710356797322	6637.031567025934	7297.991467641091	8228.91991231911	8282.017746989872	8409.027530043852	13792.737962811721	13519.536128565122	14444.156963166077	8888.107526483836	9192.778907154914	8688.909521882993	13203.666101166997	12476.259481687954	12286.418695313467	-0.9782848181997316	0.04703328800841624	-20.799838999660732	4.342641932778482e-96	1.509634503196972e-93	high mobility group 20B [Source:HGNC Symbol;Acc:HGNC:5002]	protein_coding	19	3572777	3579088	65.34
HIF1B_normoxia_vs_Control_hypoxia	ENSG00000160183	TMPRSS3	654.1660408748094	335.2040289345669	283.75113450082256	301.06815834790297	236.25879300561454	312.1041983842887	262.94355838848026	299.7124577587837	347.5721349968327	278.07033200002996	1539.0439672884456	1321.9492430585158	1500.8794247157657	430.56508339701713	379.6792319871891	364.0319076961573	1285.6727644858345	1164.5001921635967	1131.9821246367237	-2.426072759394904	0.11732993934421838	-20.677354586175813	5.539651817353723e-95	1.8847781321553914e-92	transmembrane serine protease 3 [Source:HGNC Symbol;Acc:HGNC:11877]	protein_coding	21	42371887	42396091	50.64
HIF1B_normoxia_vs_Control_hypoxia	ENSG00000134013	LOXL2	3417.057289063434	2221.4433448460445	2241.297669941757	2324.8715925994206	1332.4492234111667	1589.513722970265	1532.474929531349	1854.6214387701373	2049.9179608007366	1896.4377772462553	5637.095153042604	6824.070580211957	7268.020997499706	1844.9550237681958	2065.3252996106157	2250.5344991868174	5494.773861353598	6235.84315466438	6843.3849736868015	-2.14621347005871	0.10419213402039483	-20.598613227737566	2.8241490608520563e-94	9.40853492335109e-92	lysyl oxidase like 2 [Source:HGNC Symbol;Acc:HGNC:6666]	protein_coding	8	23296897	23425328	48.43
HIF1B_normoxia_vs_Control_hypoxia	ENSG00000181577	LINC03040	1190.7073312298999	430.4513707668232	469.07650967797014	438.78429631460494	455.31173631594004	428.3107990056409	479.31651199337074	436.6934471920703	641.7966400330806	460.8273825813406	2501.1732583107228	2442.2817827254157	2205.423454905347	1094.0038386055498	1217.773461576468	1329.2988111187358	2098.9847807149545	2185.9336689014513	2117.2902113987107	-2.391547604689836	0.11634120470551636	-20.556324912943246	6.756054573311473e-94	2.2048177282004848e-91	long intergenic non-protein coding RNA 3040 [Source:HGNC Symbol;Acc:HGNC:28692]	lncRNA	6	44000580	44007612	57.78
HIF1B_normoxia_vs_Control_hypoxia	ENSG00000164096	C4orf3	1363.4945064991548	639.5850263562947	814.5179048211418	698.8451973881471	814.9005810205605	679.364688091788	687.0969025627892	731.7050160128842	647.5831388895452	667.9905378144286	2655.0103325724085	2662.873690413561	2842.836464477411	1066.1762833285873	1153.538294544414	963.5882135627023	2296.3346982476323	2238.861068239369	2282.09307864112	-1.9055912280175038	0.09377989157513254	-20.319827587887787	8.587743697465964e-92	2.7465321893235644e-89	chromosome 4 open reading frame 3 [Source:HGNC Symbol;Acc:HGNC:19225]	protein_coding	4	119296419	119304445	42.89
HIF1B_normoxia_vs_Control_hypoxia	ENSG00000091542	ALKBH5	3321.4964384003965	2668.9402780518612	2489.805131038971	2542.3156358096016	2556.4461906852034	2407.3483911235776	2341.8400030671473	2570.0153033694505	2575.912884371083	2334.4879291823618	5168.652219115821	5004.835949276517	5129.363893512587	2795.7717679850507	2808.9612893438434	2959.571299114357	4610.0401623922735	4378.553642949507	4444.073920817924	-1.0677551599037414	0.05268113541621336	-20.26826398990491	2.4515331261964295e-91	7.686758082550413e-89	alkB homolog 5, RNA demethylase [Source:HGNC Symbol;Acc:HGNC:25996]	protein_coding	17	18183078	18209954	50.24
HIF1B_normoxia_vs_Control_hypoxia	ENSG00000138764	CCNG2	612.7281994579221	290.93339339747564	255.87525274912858	263.39406754959447	217.28877414350293	200.76265880435	179.20251411979947	208.17016907196117	252.80657758241605	309.63209908395095	1359.2860272004652	1289.2913759023143	1210.2225516473652	491.6811455794755	505.3799579718879	408.3799918597007	1097.354538661178	1283.1066922632137	1206.3398026548168	-2.6967794951461386	0.1341691574397195	-20.09984669060598	7.402192537719597e-90	2.2763165552052705e-87	cyclin G2 [Source:HGNC Symbol;Acc:HGNC:1593]	protein_coding	4	77157207	77433388	43.18
HIF1B_normoxia_vs_Control_hypoxia	ENSG00000117394	SLC2A1	7519.112648664431	3925.2997274833315	3732.4252332264205	3630.626590515558	3387.171983643851	3399.265362775714	3174.379622611604	4691.64565549979	3784.5161786371636	4441.133981962507	16167.094686898703	14306.034218807454	11932.02427859511	5556.4004850089195	5830.764598367268	4979.942388718636	15031.434259306969	14683.687477156342	12690.180946744405	-2.090224445067907	0.10412602679094103	-20.07398639405068	1.2459843836795935e-89	3.7593464678151665e-87	solute carrier family 2 member 1 [Source:HGNC Symbol;Acc:HGNC:11005]	protein_coding	1	42925353	42958893	52.75
HIF1B_normoxia_vs_Control_hypoxia	ENSG00000103257	SLC7A5	233695.49935207877	227823.8481373185	221905.55396298174	228302.8568732507	178286.8488543432	181982.81126833288	178627.25591061707	228729.11077086974	225198.00098786797	218387.50022616997	298734.26203784323	302338.76097893756	285535.2844776838	205990.54123292546	203003.97075009122	215366.42473131686	275741.4169371159	270392.40928802354	260172.13091172857	-0.7183186077241437	0.03621469185801741	-19.8350053768335	1.4850054629654596e-87	4.397541177459382e-85	solute carrier family 7 member 5 [Source:HGNC Symbol;Acc:HGNC:11063]	protein_coding	16	87830023	87869507	58.42
HIF1B_normoxia_vs_Control_hypoxia	ENSG00000249915	PDCD6	11119.611163951913	7828.361372259791	7528.001265258017	7773.852839238088	8262.534281298555	7993.863452402583	7358.6465782662635	8583.030101137272	8210.202724885725	8315.535439177936	16623.554873381305	15943.241071713492	15946.195356615073	11354.420934903266	10683.343033591565	10708.030768431508	16676.700790922663	15390.514534204536	14972.971533446786	-1.0392020602917866	0.05255062758904285	-19.77525498683991	4.863626873458081e-87	1.4140774060630577e-84	programmed cell death 6 [Source:HGNC Symbol;Acc:HGNC:8765]	protein_coding	5	271621	314974	51.3
HIF1B_normoxia_vs_Control_hypoxia	ENSG00000145901	TNIP1	2746.51967165599	1957.7028462073174	1816.8588671171265	1977.1804643415958	2104.808683586252	2016.1484309316286	1957.5595380207815	2086.1891682768846	2018.5405269523383	1927.3430515711611	4016.7300141157416	4076.4493501292236	4289.777466822866	2202.827992394631	2257.7347640566127	2341.04729172648	4069.4214833542887	4110.117293195256	4210.916857007632	-1.0268549405582883	0.051974301184942694	-19.756974449822426	6.986919716472202e-87	1.995139878323339e-84	TNFAIP3 interacting protein 1 [Source:HGNC Symbol;Acc:HGNC:16903]	protein_coding	5	151029945	151093577	50.01
HIF1B_normoxia_vs_Control_hypoxia	ENSG00000113369	ARRDC3	693.9285028405235	367.4880549777277	354.3662224788861	373.1923088048569	349.765623757604	347.74934355154375	339.4450528558901	450.37750029509266	382.44755868723473	406.91597773101216	1343.9118490205024	1383.8141626464483	1139.8619032741171	519.697668569955	539.1880469862398	485.0271482784301	1309.8231515585244	1194.3158037301296	1203.325673925228	-1.9036292389721627	0.09678432112858797	-19.668777099164593	3.992946713447794e-86	1.1201966823639241e-83	arrestin domain containing 3 [Source:HGNC Symbol;Acc:HGNC:29263]	protein_coding	5	91368631	91383317	35.7
HIF1B_normoxia_vs_Control_hypoxia	ENSG00000105220	GPI	25711.843512717885	20847.093293510585	20427.911586245322	19901.30584198208	20046.319613592925	18964.427787097673	19174.78285820968	21817.27655910876	21776.45977742822	22196.972592270868	33783.198254863135	36161.84107757045	35464.482143119145	20935.383042813217	22190.946310301893	22904.972494193902	34050.28593664408	36390.92208868152	35778.6019712885	-0.8574629381342614	0.04378303965978534	-19.584362913062886	2.1021997540500597e-85	5.795909701209397e-83	glucose-6-phosphate isomerase [Source:HGNC Symbol;Acc:HGNC:4458]	protein_coding	19	34359480	34402413	52.39
HIF1B_normoxia_vs_Control_hypoxia	ENSG00000169242	EFNA1	2532.822046376538	1635.9568891797587	1711.4738717996588	1711.7752955910719	1632.2921288869636	1495.2897391221602	1695.2378463532573	1685.6128117702683	1838.3347124815173	1767.651735882959	4169.348498048019	4174.563744226427	4857.147577138967	1893.4425400513219	1809.0820986551355	2012.5918964629902	3760.885925333932	3673.1260154604834	4066.9835083327926	-1.4511270390152788	0.074685176685757	-19.42992041273458	4.310298380162042e-84	1.1682369728334104e-81	ephrin A1 [Source:HGNC Symbol;Acc:HGNC:3221]	protein_coding	1	155127876	155134899	53.76
HIF1B_normoxia_vs_Control_hypoxia	ENSG00000131094	C1QL1	1012.7920691487673	510.24751487817076	491.12512966261926	469.20316105545527	569.9253017441941	407.9511995408487	468.7137362073051	468.323344628459	489.47929341243514	457.92303070259896	2047.7089408031238	2419.1673410863355	2312.2524561767927	708.7901352030253	666.5423827172792	861.3978157381821	1520.5451236542706	1667.7880398148452	1693.17329765187	-2.232723001128189	0.1149422336740122	-19.424739973823872	4.767940693816349e-84	1.2707356605802873e-81	complement C1q like 1 [Source:HGNC Symbol;Acc:HGNC:24182]	protein_coding	17	44959693	44968303	57.24
HIF1B_normoxia_vs_Control_hypoxia	ENSG00000159399	HK2	3677.377764721268	2269.1525877388667	2501.882567359172	2288.8125950634476	2237.9662789362915	2526.6426948721128	2215.0841303656694	2414.939104456397	2537.6683046138464	2446.7381428786666	6002.617599093488	6065.690000442366	5658.602153255365	2454.771531923223	2656.1479445908362	2550.3558433497765	5888.221217175287	6728.624112143234	6748.882956724774	-1.3450101866945217	0.06928793465029405	-19.411896075167736	6.1225542438939035e-84	1.6050125395755315e-81	hexokinase 2 [Source:HGNC Symbol;Acc:HGNC:4923]	protein_coding	2	74834127	74893359	47.55
HIF1B_normoxia_vs_Control_hypoxia	ENSG00000206503	HLA-A	3388.677930776641	3281.639600315007	3207.0605070166116	3161.9374433872804	2121.2845074914985	1988.9547740870423	2037.999197151023	2735.7660948115185	2729.5427339983053	2786.6316348921664	5024.652447377638	5436.358692327358	6032.954015077009	2397.2299958796843	2655.552381107457	2892.7159620226594	4131.927632608505	3984.2041791411434	4389.790955287631	-1.4232305776912562	0.07359656200641583	-19.33827530649034	2.558913534611109e-83	6.599933279349395e-81	major histocompatibility complex, class I, A [Source:HGNC Symbol;Acc:HGNC:4931]	protein_coding	6	29941260	29949572	51.88
HIF1B_normoxia_vs_Control_hypoxia	ENSG00000244187	TMEM141	1255.5286894533924	781.0702979856859	742.3758456918436	686.2018595225622	689.9886037147268	654.7736463766786	698.0578223047013	773.5787515378427	818.6972662032845	675.7465364331965	2360.992679453217	2142.5835491757375	2395.2572680372746	1193.2095236291702	1187.9786012228444	1128.875957886046	2119.767280857659	1773.7410668745922	1776.6198532540022	-1.7546529737617205	0.09153803759502406	-19.168566640291424	6.774988463094761e-82	1.719664135132513e-79	transmembrane protein 141 [Source:HGNC Symbol;Acc:HGNC:28211]	protein_coding	9	136791344	136793317	62.16
HIF1B_normoxia_vs_Control_hypoxia	ENSG00000125968	ID1	2838.628082789411	3180.1867926026143	2902.3579936008086	3142.776593658818	3628.2642590243076	3630.477402739622	3877.736823186954	2973.90332245375	2987.1340725212276	3349.4473903095327	1353.9710729193062	1341.6969113002967	1427.2165503269377	4281.6363540982775	3970.352504324825	4711.844853319389	1538.4912594872271	1434.2800686006651	1363.5312657348402	1.4354955014009776	0.07514377938433739	19.103317841638738	2.3694105083973925e-81	5.920194287466047e-79	inhibitor of DNA binding 1 [Source:HGNC Symbol;Acc:HGNC:5360]	protein_coding	20	31605283	31606515	58.56
HIF1B_normoxia_vs_Control_hypoxia	ENSG00000183691	NOG	309.5801389468629	199.81448609519904	165.91685588802005	178.98107101250105	168.88553212806934	141.95706011467735	150.2091257926366	134.56240674640136	133.5943518977049	133.47648867147552	644.6442718004602	664.6162838839224	720.8363546501403	182.50493423604536	197.2562026115082	217.01774946119718	506.9201698935891	514.4639141518014	516.7852420081832	-2.1413206514954384	0.11367139883045256	-18.837813852272035	3.6993273195210977e-79	9.100914333301827e-77	noggin [Source:HGNC Symbol;Acc:HGNC:7866]	protein_coding	17	56593699	56595611	59.17
HIF1B_normoxia_vs_Control_hypoxia	ENSG00000116260	QSOX1	2054.598690922667	1355.3541113364386	1370.2630315677309	1428.7065428940293	1138.255104280192	1107.0142217831205	1178.9868908560352	1335.2373832413016	1260.6524793528954	1257.780743848527	3243.9494250687535	3823.4905493250976	3949.2947778579364	1359.998976354995	1746.335061895138	1716.06651354344	3118.4583784106194	3262.661719226886	3330.270525764869	-1.6853913487631043	0.08975771424233323	-18.7771197494266	1.1621565401583676e-78	2.8157644293443113e-76	quiescin sulfhydryl oxidase 1 [Source:HGNC Symbol;Acc:HGNC:9756]	protein_coding	1	180154869	180204030	51.85
HIF1B_normoxia_vs_Control_hypoxia	ENSG00000119950	MXI1	1407.578940568229	953.2677633400974	915.8044534125625	919.6131871807924	903.1619179145719	745.0011122997416	865.0392479251019	885.27481754017106	883.9407703375259	827.9235681725013	2637.099795886451	2770.015470346709	2407.851725739735	983.4232142732643	947.1071366122543	805.2603575384766	2128.437986925862	2412.4629718319356	2345.7354329503696	-1.6400544122400083	0.08949259878427163	-18.32614578769221	5.119191103649938e-75	1.221805745350241e-72	MAX interactor 1, dimerization protein [Source:HGNC Symbol;Acc:HGNC:7534]	protein_coding	10	110207605	110287365	40.13
HIF1B_normoxia_vs_Control_hypoxia	ENSG00000111640	GAPDH	186386.39002916677	153184.7958072276	149165.4967153611	144537.61311832946	147745.02860757432	141291.5787724476	134059.69085817094	159368.64869181844	157233.67706587855	156443.17508046256	247833.9160803386	263246.96269275196	270910.49676470977	163472.79545135231	158873.26982879173	175065.09805515516	240394.40244233495	247516.7467725613	244611.6277197352	-0.8861823949712861	0.04840527648672725	-18.30755775590452	7.202869626508151e-75	1.6938395323160565e-72	glyceraldehyde-3-phosphate dehydrogenase [Source:HGNC Symbol;Acc:HGNC:4141]	protein_coding	12	6534512	6538374	59.98
HIF1B_normoxia_vs_Control_hypoxia	ENSG00000021355	SERPINB1	2642.657452726355	2068.080146928612	2120.0177091573105	1965.1326573242227	2011.0927207856291	1966.8310176543898	1926.5712102115715	2060.153762973571	2112.222227331837	2012.8203892895897	3777.56320700255	3745.884604658141	3757.985460043703	2329.4795798718797	2628.5151235495932	2627.058872614775	3466.9243562335855	3491.9581199574823	3499.5429834859465	-0.9346961301905956	0.05109018038935051	-18.29502505310058	9.065943509030393e-75	2.1010652558392034e-72	serpin family B member 1 [Source:HGNC Symbol;Acc:HGNC:3311]	protein_coding	6	2832332	2841959	43.07
HIF1B_normoxia_vs_Control_hypoxia	ENSG00000186352	ANKRD37	178.72390414498614	67.6471682955142	38.657250671920764	53.14137131485469	40.79491966330592	40.673764964660776	32.12534489730451	53.6953625650636	54.04121665353048	50.32522076906774	428.5395524119006	404.8555115263853	407.3809847900509	172.58760527978015	154.2158628231803	129.06376258953048	380.42311170723764	357.35671283936074	351.5055508471017	-3.4599096613885534	0.1916414664625721	-18.054076318938414	7.327748459549058e-73	1.673971794523557e-70	ankyrin repeat domain 37 [Source:HGNC Symbol;Acc:HGNC:29593]	protein_coding	4	185396021	185400628	45.33
HIF1B_normoxia_vs_Control_hypoxia	ENSG00000163283	ALPP	6344.384090508052	7789.444837837553	7156.285241843048	7975.429632517065	3374.3251562887476	3324.4882100457853	2926.881681599197	6875.178188978881	7069.5165351397245	7192.002138975636	7936.520227515107	8436.662288026868	9375.6775363364	2660.0448618720266	2670.296331145006	3146.743635521419	8434.430489290478	8906.921250809071	8948.06538540293	-1.4198866899688294	0.07887311660306881	-18.00216285498707	1.8735733235412857e-72	4.219762115035028e-70	alkaline phosphatase, placental [Source:HGNC Symbol;Acc:HGNC:439]	protein_coding	2	232378724	232382889	62.27
HIF1B_normoxia_vs_Control_hypoxia	ENSG00000141959	PFKL	6318.180814287072	5241.498163445772	5467.455352859528	5199.223382975952	4961.629394858748	4607.432713777113	5170.810541053788	5405.842640249976	5413.818286182663	5568.225615513488	8569.877295275444	8733.821916557972	8530.380975865106	5840.361230879793	5759.03255936675	5633.2733970472445	8126.089500222856	7857.038312704864	7641.443378330242	-0.8097725111826589	0.04518568554660593	-17.920996470163857	8.086655788743541e-72	1.7960237877471938e-69	phosphofructokinase, liver type [Source:HGNC Symbol;Acc:HGNC:8876]	protein_coding	21	44300051	44327376	63.48
HIF1B_normoxia_vs_Control_hypoxia	ENSG00000161091	MFSD12	14702.886715319437	13955.65072757394	13005.627395518222	13741.7553553018	11953.67532199799	11185.259027865895	11993.1888730228	13788.13297174071	13997.442114816196	13369.799854480485	18468.88027740065	18571.923681629116	18827.837819043885	13232.319676405217	13379.838127746727	13003.185610276367	17433.856780350427	17374.002901627355	17369.584358952074	-0.6692195546969205	0.03753284505010591	-17.830237857096105	4.116660785596544e-71	9.017742824996484e-69	major facilitator superfamily domain containing 12 [Source:HGNC Symbol;Acc:HGNC:28299]	protein_coding	19	3538261	3574290	57.07
HIF1B_normoxia_vs_Control_hypoxia	ENSG00000061656	SPAG4	211.11597490136595	30.91029105115299	26.006784501781173	26.047875114213234	22.07292736250665	25.082446931521684	21.190731643643158	37.25747361828565	17.0672842606693	54.67873017671713	604.9476589364584	585.2060651700386	612.6003193202603	92.85019390891146	100.61844412912546	129.3622708480198	566.9689955530968	414.56703090735874	432.6520247908264	-4.745707619281845	0.2680476726356924	-17.704714883802804	3.85628559171222e-70	8.333224715820285e-68	sperm associated antigen 4 [Source:HGNC Symbol;Acc:HGNC:11214]	protein_coding	20	35615829	35621094	59.57
HIF1B_normoxia_vs_Control_hypoxia	ENSG00000204389	HSPA1A	9730.701857908096	11704.8453851716	11874.839969197628	11510.085099081036	12422.881993789693	12049.999447775159	11758.90654240976	11636.062620197208	12117.501673413943	11650.874720092934	6876.981463194237	6909.600192078885	7227.556894725894	8685.981490109509	8218.297268797716	8545.21753358168	7468.8277951340015	7605.447752893043	6888.7256007018	0.7863873790640592	0.044529543856297926	17.659901965351896	8.538784466056141e-70	1.8205826986227166e-67	heat shock protein family A (Hsp70) member 1A [Source:HGNC Symbol;Acc:HGNC:5232]	protein_coding	6	31815543	31817946	59.78
HIF1B_normoxia_vs_Control_hypoxia	ENSG00000169764	UGP2	3315.204392983144	2604.023028894663	2750.1705542474488	2634.0424344601333	2666.7733947020683	2687.6714170889463	2663.2334642132146	2817.4151411384532	2782.0517158212324	2737.2900341545374	4377.00107375797	4671.928097639183	4398.82664448162	2755.9459180880076	2832.969370595824	2940.1225188340236	4453.142011667932	4415.903436375965	4485.168817535367	-0.7476356298785221	0.04263256903437862	-17.536724781366885	7.513483215277667e-69	1.5808961854671732e-66	UDP-glucose pyrophosphorylase 2 [Source:HGNC Symbol;Acc:HGNC:12527]	protein_coding	2	63840952	63891562	38.65
HIF1B_normoxia_vs_Control_hypoxia	ENSG00000136295	TTYH3	8310.641842330093	5664.426099410841	5564.62769992387	6289.484811490414	5088.4041113091835	4981.866102461221	5340.482501827812	5340.77455258122	5630.399954721768	5612.3512734058995	12910.960006245017	14376.163356904222	14636.254573634711	4807.468161212259	5457.020064966381	5763.428434659875	12413.258563695003	14634.53094411206	15079.651949379902	-1.443624837647239	0.08261486640080988	-17.474153267323892	2.2546784088115104e-68	4.682410705883748e-66	tweety family member 3 [Source:HGNC Symbol;Acc:HGNC:22222]	protein_coding	7	2631961	2664802	62.3
HIF1B_normoxia_vs_Control_hypoxia	ENSG00000124535	WRNIP1	3911.876196248563	3117.9430845882607	3404.867373200676	3177.108742402428	3145.4308779311746	3056.240986943229	3244.508594869164	3168.02437368512	3115.165304767466	3140.5505231043153	5229.2890949288085	5180.132582413108	5461.023476052317	3526.354162971342	3466.941753917052	3446.203063168887	5260.7951987966235	5109.294049774373	5163.898288959784	-0.7468845303385179	0.04293914089580032	-17.39402593430944	9.157019280303285e-68	1.8773063501452544e-65	WRN helicase interacting protein 1 [Source:HGNC Symbol;Acc:HGNC:20876]	protein_coding	6	2765393	2786952	44.71
HIF1B_normoxia_vs_Control_hypoxia	ENSG00000117868	ESYT2	4789.359675361946	3930.774728747949	4205.265245418523	4069.1364320748526	3669.130154889949	3526.275178319666	3820.3491856309215	4129.06615388553	4323.071218298624	4292.383520330383	6524.116431732126	6626.408012482193	6229.643217967553	4043.5583683674777	3972.5392348248224	4202.225690559823	6158.1082974311785	6059.183982527058	6427.239103026402	-0.8160537529001799	0.047260816374441995	-17.267026164649383	8.33270861038301e-67	1.6866878909953763e-64	extended synaptotagmin 2 [Source:HGNC Symbol;Acc:HGNC:22211]	protein_coding	7	158730995	158830253	43.39
HIF1B_normoxia_vs_Control_hypoxia	ENSG00000155508	CNOT8	2625.101167049854	1819.357341019868	1968.16883081437	1796.1611725601122	1776.8165483623052	1779.7292316044689	1496.167853524113	1882.1298010405762	1763.7616774086243	1825.0425377173913	4234.2035806606655	4073.42851058015	4131.768813121418	2348.214747520484	2212.286848903658	1960.3342878283804	4055.9376452137467	3912.2609350158236	4216.050644001223	-1.3016302015261931	0.07567959295982336	-17.199223074801687	2.6911563665479184e-66	5.37928518218347e-64	CCR4-NOT transcription complex subunit 8 [Source:HGNC Symbol;Acc:HGNC:9207]	protein_coding	5	154857553	154876792	44.09
HIF1B_normoxia_vs_Control_hypoxia	ENSG00000088992	TESC	771.8824909630073	735.7743925598741	720.3201784008221	687.0149637532626	469.4636879233067	373.61614057452607	395.49723917451	702.0980919295141	681.5042762664973	715.908315721266	1279.7453353041392	1219.3960385975342	1135.5041253487593	532.835356681082	500.7895415732554	473.2341998672179	1173.9234899501637	1062.9416463590355	1034.317817349364	-1.5597069596552213	0.09072796359647536	-17.191027967873552	3.099870367698507e-66	6.119756425909485e-64	tescalcin [Source:HGNC Symbol;Acc:HGNC:26065]	protein_coding	12	117038923	117099479	51.4
HIF1B_normoxia_vs_Control_hypoxia	ENSG00000171451	DSEL	1200.3131578660696	821.2752065748101	840.4665494913406	867.167493937465	808.4584512685402	877.8186631882235	783.7672690363063	826.5013515028679	874.4956562027274	904.2729766224687	1903.3528138909217	1887.8285441087603	1816.4769536735455	840.4574988464973	876.5519194977605	862.1926840853951	1882.9836967711628	1852.1484462885771	2079.420666601882	-1.1840041333265428	0.068930085377728	-17.176884764299253	3.95592340342874e-66	7.714533066369389e-64	dermatan sulfate epimerase like [Source:HGNC Symbol;Acc:HGNC:18144]	protein_coding	18	67506587	67516720	40.56
HIF1B_normoxia_vs_Control_hypoxia	ENSG00000135245	HILPDA	594.1410569299436	397.4800867304069	349.1542670924918	316.26740175282924	355.29311283888177	273.8978757112311	264.9797474997545	360.1587086346572	345.40167449354846	289.94645085755616	1140.0293829215836	1137.5118534013193	1261.4408976668099	452.595908450715	464.8081778890984	487.3598505987383	961.9734627540938	897.6170561237542	938.623109321515	-1.99220102492128	0.11699969271083718	-17.027403908187793	5.143603441315846e-65	9.909802726515866e-63	hypoxia inducible lipid droplet associated [Source:HGNC Symbol;Acc:HGNC:28859]	protein_coding	7	128455849	128458418	51.52
HIF1B_normoxia_vs_Control_hypoxia	ENSG00000151729	SLC25A4	2255.412654996694	1517.611169497371	1472.267312698356	1526.5750522392918	1513.0635274322306	1577.0115545735657	1586.4521736349054	1731.1669509493317	1563.6005919100508	1576.459609933013	3373.180949731565	3192.4602946430396	3199.812752634805	2408.8503672569705	2218.0202554064194	2170.224084510405	3447.499787670714	3435.600404151097	3087.5709510673582	-1.061696498974431	0.0635299021079879	-16.71176034821781	1.0761132015231205e-62	2.0485864530424073e-60	solute carrier family 25 member 4 [Source:HGNC Symbol;Acc:HGNC:10990]	protein_coding	4	185143266	185150382	46.85
HIF1B_normoxia_vs_Control_hypoxia	ENSG00000204580	DDR1	4180.482119778593	3261.6612598255383	3227.363963725356	3533.1647288406252	2825.1792297588468	3025.516495806267	3208.1123834287287	2814.7852532863203	2991.6681052223316	3155.7022073992725	6165.958957272457	6317.356894194027	6210.625407748193	3391.1336354691466	3545.3924495463198	3346.4427136431914	5671.5593152734255	6223.3933455741535	6333.661810000475	-1.0444644227633104	0.06327325751731319	-16.507201679596125	3.256366845257614e-61	6.126183790884059e-59	discoidin domain receptor tyrosine kinase 1 [Source:HGNC Symbol;Acc:HGNC:2730]	protein_coding	6	30876421	30900156	55.25
HIF1B_normoxia_vs_Control_hypoxia	ENSG00000125657	TNFSF9	3002.6973421335338	2456.9800428374806	2378.7112422657538	2483.2304631483844	1965.164190195484	1867.869649874408	1876.094683577023	2246.824991449829	2415.9499508204	2219.2583140419033	4027.6676703678177	3919.214640158745	3729.3080387082955	3353.76008913871	3600.123194909578	3448.1206871577974	3807.930871830951	4390.336945044111	3862.006492876932	-1.0337287203322623	0.06305185894254797	-16.394896798747556	2.079936229298374e-60	3.867472121245384e-58	TNF superfamily member 9 [Source:HGNC Symbol;Acc:HGNC:11939]	protein_coding	19	6531026	6535924	59.2
HIF1B_normoxia_vs_Control_hypoxia	ENSG00000125845	BMP2	4122.306556781824	3005.8797491065825	3166.4702608252983	2942.565924329008	3221.0497835164133	3316.4183706512317	3339.7834739481186	3106.1507882325077	3169.1281812671837	3184.2878197232517	5778.763035805844	5832.857794391401	5350.1108196087525	4311.082903054599	4340.12594832428	4551.9449405949435	5380.670268443037	5063.142835290006	5141.085124960366	-0.7811337021366114	0.04782055242103213	-16.334685874374344	5.591953953805049e-60	1.0278268468424889e-57	bone morphogenetic protein 2 [Source:HGNC Symbol;Acc:HGNC:1069]	protein_coding	20	6767686	6780246	43.74
HIF1B_normoxia_vs_Control_hypoxia	ENSG00000080546	SESN1	723.8177541574586	579.5015317473285	570.7545245849575	542.5263332252101	470.48620911400405	496.0955567818606	431.4643228064558	562.0326913125473	503.77485786399035	551.0533483990916	1169.0781828625074	1120.7423142884022	1067.2919849308712	694.6734565729655	671.4134617029036	714.718071747108	988.460520797904	957.3376947677477	937.3145113283986	-1.2679250815962841	0.07804662400234955	-16.245738977231277	2.394387091923257e-59	4.3509822712437275e-57	sestrin 1 [Source:HGNC Symbol;Acc:HGNC:21595]	protein_coding	6	108984309	109094846	37.63
HIF1B_normoxia_vs_Control_hypoxia	ENSG00000130600	H19	610.8648580945544	92.51298619574419	116.41134047827727	116.11146810634683	80.0739786782051	84.38242211173831	118.18701265907924	60.69195245811481	122.32490903088475	109.86040587300053	1358.6984095900896	1692.9345982359537	2312.243529244063	157.93843054898917	169.4845035523169	284.5651617784019	1117.5494505108763	1457.0578389362113	1544.5390477136855	-4.2381032127076805	0.2612845713324354	-16.220258207728204	3.626668935116786e-59	6.516186847354216e-57	H19 imprinted maternally expressed transcript [Source:HGNC Symbol;Acc:HGNC:4713]	lncRNA	11	1995166	2004552	59.33
HIF1B_normoxia_vs_Control_hypoxia	ENSG00000157703	SVOPL	1241.0510939943015	795.9861767085379	868.47129338286	868.993671585081	887.3526048852475	810.694703126089	687.537470380493	887.3439267045028	858.3439318218793	878.9218402068643	1975.540301005432	1934.3428877269514	2133.1908553529197	1046.9233891756364	1009.0556117259986	1128.358638114734	1878.1826663957565	1787.1476423891622	1902.5320812092802	-1.3466087658996009	0.08376502942321327	-16.07602570156113	3.7572267963484606e-58	6.675757077823137e-56	SVOP like [Source:HGNC Symbol;Acc:HGNC:27034]	protein_coding	7	138594285	138701362	43.61
HIF1B_normoxia_vs_Control_hypoxia	ENSG00000105974	CAV1	4583.555746737597	3372.1102550279	3477.5926926044253	3220.9995345356306	3281.8067510296946	3349.277223538748	3080.2076735271276	3579.429263492458	3346.610240151462	3304.048432529661	7545.111993298276	7106.337407867141	6781.3402995233555	4079.8383519098675	3773.7105055320776	3630.526409638026	7207.921619607398	6215.777439777325	6151.357347686158	-1.1427815933558152	0.07120900535001051	-16.04827349769528	5.877643059339639e-58	1.0328504413395622e-55	caveolin 1 [Source:HGNC Symbol;Acc:HGNC:1527]	protein_coding	7	116524994	116561179	41.69
HIF1B_normoxia_vs_Control_hypoxia	ENSG00000169032	MAP2K1	3391.7609973180047	2577.0762869523915	2655.584264658722	2647.3660521648794	2826.019604001271	2703.383160271163	2605.704888479404	2658.5140640575546	2808.717255974124	2533.611284157768	4452.798177143804	4666.984638858843	4576.536043241831	3293.151448008059	3404.094362617868	3306.9559121866055	4495.510714579201	4471.072085472158	4368.617708898441	-0.7533227224891462	0.047066096853244144	-16.005634052002797	1.167180877934645e-57	2.0287379803318377e-55	mitogen-activated protein kinase kinase 1 [Source:HGNC Symbol;Acc:HGNC:6840]	protein_coding	15	66386837	66491656	44.71
HIF1B_normoxia_vs_Control_hypoxia	ENSG00000137331	IER3	2922.9748438995066	2198.2088945640476	1932.2356039490396	2210.690667173461	1572.4908394088638	1478.5166941498096	1574.887958723797	2152.858586521618	2325.977160135262	2263.2264825714096	4238.2486081371635	4680.300327781337	5209.673097511149	1822.07532501402	2197.014924307107	2448.665053043948	4403.516487415275	4732.50304255726	5172.457437226553	-1.6102773495464069	0.10078210336631367	-15.97781050166731	1.8244240518459386e-57	3.1370284960288606e-55	immediate early response 3 [Source:HGNC Symbol;Acc:HGNC:5392]	protein_coding	6	30743199	30744548	58.52
HIF1B_normoxia_vs_Control_hypoxia	ENSG00000140939	NOL3	1144.9685084901664	853.8013621147514	747.8179081429591	867.3526746583963	758.2203801232175	788.3207860902545	694.85896734832	840.1995812827461	908.3505999126863	751.9478297874045	1881.1803573441496	1763.8562634358318	1859.9032229973527	1021.8058206528235	1063.966247347203	955.1373389199227	1653.92062859994	1600.925353403842	1597.8678306611955	-1.2970251197554354	0.08150243700775105	-15.913942789613587	5.0716458549454116e-57	8.627732858131073e-55	nucleolar protein 3 [Source:HGNC Symbol;Acc:HGNC:7869]	protein_coding	16	67170154	67175737	58.11
HIF1B_normoxia_vs_Control_hypoxia	ENSG00000186918	ZNF395	2084.277934197192	1211.7279420940984	1353.8545863397148	1279.8991438144571	1286.1489689102275	1226.2861719549314	1149.595541509807	1395.2601204783884	1415.506108505444	1476.5083085882843	3892.0935461995305	3634.585680699841	3345.3203123167077	1521.9626075066444	1720.6112302036986	1278.2390450525565	3802.6345508350655	3341.409710123977	3185.359240416082	-1.571494592713767	0.0990267561355232	-15.86939382890717	1.0323307647084266e-56	1.7376843429949947e-54	zinc finger protein 395 [Source:HGNC Symbol;Acc:HGNC:18737]	protein_coding	8	28345590	28402701	48.08
HIF1B_normoxia_vs_Control_hypoxia	ENSG00000171223	JUNB	2101.1090916596268	1546.0772159825924	1464.461857762764	1402.6043817600778	1679.8526793878461	1528.0116822662803	1530.8591836096168	1662.218796245282	1648.0424586873428	1681.7643978915569	2971.225094562172	2943.4964061941087	3063.144222959931	2180.301126605993	2158.047975902622	2287.628367703794	2833.8750049904966	2682.4620893522197	2555.8907080085814	-0.922862061371302	0.05823940539432768	-15.84600761499508	1.498004602345714e-56	2.4952699579281574e-54	JunB proto-oncogene, AP-1 transcription factor subunit [Source:HGNC Symbol;Acc:HGNC:6205]	protein_coding	19	12791486	12793315	64.86
HIF1B_normoxia_vs_Control_hypoxia	ENSG00000143878	RHOB	15217.207217769228	10601.34881359269	10251.646611016437	9734.809795456807	11296.876330937464	10585.302110792409	10268.502027977758	10890.818795917436	10578.52777902078	9947.85842194005	25172.467221693336	23680.15012926488	23072.01806208369	14771.55518339727	14120.95707355615	12272.922660915952	24006.40643795259	22017.815802606445	20639.746661723948	-1.1618740049162988	0.07370398406765105	-15.764059699267323	5.498458357195328e-56	9.064520370093865e-54	ras homolog family member B [Source:HGNC Symbol;Acc:HGNC:668]	protein_coding	2	20447074	20449440	57.46
HIF1B_normoxia_vs_Control_hypoxia	ENSG00000119812	FAM98A	2397.5994693319226	2672.222815588622	2736.5506608698397	2670.175187310368	2911.0135465446515	2954.7812296877923	2866.2736031474888	2759.1766743054723	2709.696591500652	2699.3331198113806	1856.2746243283516	1861.8443277346971	1759.6459141765267	2095.5071353803605	2127.13559885561	2199.51865635381	2117.0945764534667	2061.122667985708	2099.423517939806	0.6691122429921077	0.04247397075768883	15.7534657357408	6.5018221094285265e-56	1.060924870937465e-53	family with sequence similarity 98 member A [Source:HGNC Symbol;Acc:HGNC:24520]	protein_coding	2	33532744	33599347	39.91
HIF1B_normoxia_vs_Control_hypoxia	ENSG00000175938	ORAI3	349.07292497108085	134.31803355941412	141.7618166624126	136.40614564501	150.24120339267472	126.02155352981137	122.51234873428122	113.5700808025887	143.93167009425295	153.3319995096306	695.8359730746685	712.6593538435087	810.93393156609	306.8421053279687	360.04238270545306	466.234483450376	568.0399804030014	533.0922620724047	607.5373251059082	-2.483260815653884	0.1579085233014558	-15.725945400130216	1.0044036438705817e-55	1.622365522134795e-53	ORAI calcium release-activated calcium modulator 3 [Source:HGNC Symbol;Acc:HGNC:28185]	protein_coding	16	30949068	30956461	54.21
HIF1B_normoxia_vs_Control_hypoxia	ENSG00000111674	ENO2	298.07197630912003	102.7006332823055	120.50081803090276	134.8414154876692	111.61267182091827	128.52064665019861	95.36347451782173	106.41953990025142	107.22737228938374	99.86074160249251	605.4587481637262	669.4085678158456	765.0097815185568	156.35259870109977	227.2848195241224	202.6626129638136	502.14957505471716	612.2459067768239	617.6756494635113	-2.605139674227711	0.16610794929797781	-15.683413618901534	1.9640892768153124e-55	3.140775162555366e-53	enolase 2 [Source:HGNC Symbol;Acc:HGNC:3353]	protein_coding	12	6913745	6923698	55.33
HIF1B_normoxia_vs_Control_hypoxia	ENSG00000181744	DIPK2A	1031.5084682974675	662.9116832770071	759.1181347531117	614.0458219543355	684.2612269124742	671.9166526987931	591.6848281629046	715.8611665797006	704.4311617414154	656.9828518827355	1738.1442954383529	1755.7400396158828	1624.3366013128802	840.0758681014509	919.3994669052599	775.4260758339756	1646.494678571925	1553.8466794606547	1652.4751961515572	-1.39775251875035	0.08916096393607971	-15.676731801064994	2.181958333004804e-55	3.454623336938596e-53	divergent protein kinase domain 2A [Source:HGNC Symbol;Acc:HGNC:28490]	protein_coding	3	143971823	144048719	37.12
HIF1B_normoxia_vs_Control_hypoxia	ENSG00000141562	NARF	1723.0930852444712	1430.4523672808648	1397.9618186324235	1323.91678025332	1199.6040721976287	1184.1372460553962	1196.6730829270687	1301.577303029871	1249.3209485429436	1253.9633689728346	2693.6555370723518	2570.631026394497	2753.8499457293037	1713.830783319338	1441.7478471410575	1503.6760217118158	2475.3113642625867	2224.925962671465	2100.440058205716	-1.1621661706136468	0.07416033111119591	-15.67099489983528	2.388117249000403e-55	3.743959110663279e-53	nuclear prelamin A recognition factor [Source:HGNC Symbol;Acc:HGNC:29916]	protein_coding	17	82458180	82490537	51.72
HIF1B_normoxia_vs_Control_hypoxia	ENSG00000162433	AK4	4161.867208003	2503.9290644669845	2350.8118109152633	2252.351095208093	2432.804939494167	2492.3368463451097	2217.9537112231137	2764.325665844751	2390.94464797913	2647.8326009993125	7619.04425484431	7348.471930115433	6134.033439763047	4074.83991367641	3355.804426650857	3300.9039789969775	7660.629809782187	6944.538836971862	6422.052770776998	-1.563378438258971	0.09977417873888533	-15.669168696947342	2.4577287534071918e-55	3.8156835432751853e-53	adenylate kinase 4 [Source:HGNC Symbol;Acc:HGNC:363]	protein_coding	1	65147549	65232145	42.62
HIF1B_normoxia_vs_Control_hypoxia	ENSG00000134333	LDHA	84024.26348115664	47893.01814445307	52857.02871129981	48312.73031084757	54468.4174884948	52570.34018055325	45273.384804930545	58244.58439781409	50408.564780191744	50240.689550707866	144575.77012748763	135165.06640060025	125646.50047467988	76160.19941223618	81272.39562373044	65027.10762265505	141031.90531093287	147406.66338889874	135882.37593030566	-1.4123345620664693	0.09014213584705565	-15.667862191137566	2.5087669494517877e-55	3.857470412373417e-53	lactate dehydrogenase A [Source:HGNC Symbol;Acc:HGNC:6535]	protein_coding	11	18394560	18408425	43.95
HIF1B_normoxia_vs_Control_hypoxia	ENSG00000141526	SLC16A3	22143.85084558163	15364.356184186321	14893.430724066004	14477.714397611393	16698.93347502484	13585.59111945524	14715.105560409127	15315.145875053717	15534.46708332773	15476.008299243418	39368.74552366113	38173.04494388242	35298.621940763376	19580.852812142508	18593.412733724672	18207.577169787208	33940.948471516946	32853.50051692783	26511.85838968546	-1.3265754641957737	0.08545394387097681	-15.523864717100855	2.392000248646743e-54	3.642902473915244e-52	solute carrier family 16 member 3 [Source:HGNC Symbol;Acc:HGNC:10924]	protein_coding	17	82217934	82261129	59.86
HIF1B_normoxia_vs_Control_hypoxia	ENSG00000110092	CCND1	5032.603398221923	5880.525722988668	5961.008125222149	6062.435680693099	6396.432967730904	6432.477742447507	6438.941556716672	5803.041473212476	6107.514254265722	5993.487445104316	3204.480156940484	3563.713618398051	3508.195498687174	3937.188735968869	4001.413981413181	4196.41692383701	3971.308402009044	4490.989002865444	4637.289879493856	0.9068767602908056	0.05849123695192718	15.504489348312982	3.234782055275903e-54	4.8799433816902805e-52	cyclin D1 [Source:HGNC Symbol;Acc:HGNC:1582]	protein_coding	11	69641156	69654474	58.63
HIF1B_normoxia_vs_Control_hypoxia	ENSG00000101782	RIOK3	1444.725160442259	949.084564316995	1050.7273056592044	957.2978810296245	995.1445545620986	1054.2163293158399	979.6624549383483	1019.480659566765	972.0201805208825	1035.9495473583072	2095.487239615214	2153.5722234902846	2139.4857316703046	1580.8778773738115	1570.444327455146	1592.8366904019556	1846.0271937254465	1860.4878573952783	2152.2502695651565	-1.0766408967362375	0.06950144126982337	-15.490914678393887	3.99565097234743e-54	5.9714443643745574e-52	RIO kinase 3 [Source:HGNC Symbol;Acc:HGNC:11451]	protein_coding	18	23453287	23486603	41.69
HIF1B_normoxia_vs_Control_hypoxia	ENSG00000198355	PIM3	3406.630626932222	2764.579346847159	2553.781762399831	2578.700042024564	2655.6421451216124	2382.7948834358226	2397.511672010902	2896.7326333559163	2745.938317568612	2742.9750289019325	4729.704345307251	4574.40591201824	4749.347913255502	3415.5160815469408	3141.0019925586794	3155.160538669976	4825.097066705068	4660.4043921480625	4350.057210903929	-0.9192521946567356	0.059719096466773244	-15.392935410002273	1.82558930043538e-53	2.703055416968719e-51	Pim-3 proto-oncogene, serine/threonine kinase [Source:HGNC Symbol;Acc:HGNC:19310]	protein_coding	22	49960768	49964072	68.65
HIF1B_normoxia_vs_Control_hypoxia	ENSG00000170421	KRT8	42706.236481458945	34479.800493319206	34499.125115585724	31570.015343232415	38477.63300348129	36230.53867120995	34898.979117692405	29412.123583359815	28436.085075221825	28025.683161922832	60597.28150404358	59116.060049662585	60158.97197569573	49779.9052537065	50934.810090986466	49044.837610210925	48686.90002674182	48468.36373593542	45895.142854252495	-0.7147374980146253	0.04666720722922654	-15.315626120583502	6.0130047426912155e-53	8.821464113795892e-51	keratin 8 [Source:HGNC Symbol;Acc:HGNC:6446]	protein_coding	12	52897187	52949954	50.58
HIF1B_normoxia_vs_Control_hypoxia	ENSG00000185022	MAFF	438.01050402965024	241.95929192703233	193.1334066021157	250.83014417077118	221.3394672915412	230.79711639907555	243.4494758320322	255.7313889243094	281.0667791472126	295.9347978107048	722.7746638253763	736.8094516722817	766.8761121886592	282.0958996888888	325.472189209291	311.54553361887105	873.1388511705456	774.9013111674057	876.3331918875898	-1.6743697401590898	0.10990235994870938	-15.235066298307933	2.0691714396796978e-52	3.0080109538107314e-50	MAF bZIP transcription factor F [Source:HGNC Symbol;Acc:HGNC:6780]	protein_coding	22	38200767	38216507	56.06
HIF1B_normoxia_vs_Control_hypoxia	ENSG00000163295	ALPI	637.1132844607793	354.21036737625917	342.61673725159045	437.30983236671216	248.69106685980924	285.4256750615627	290.5974363918865	335.22099038454184	357.73798153199476	350.0571471684266	1075.5085223763444	1178.596331667564	1387.4905977624542	317.6131822607554	373.53385555039705	400.4522142096961	1049.5989220040371	1242.6302203143775	1440.7480397556167	-2.1391981280270884	0.14089038402426826	-15.183421798741163	4.553922335509856e-52	6.560520006048477e-50	alkaline phosphatase, intestinal [Source:HGNC Symbol;Acc:HGNC:437]	protein_coding	2	232456125	232460753	60.55
HIF1B_normoxia_vs_Control_hypoxia	ENSG00000079739	PGM1	7674.849835092527	5937.541016285269	5987.095745633178	5399.731511980076	5976.624217188596	5826.952078347464	5193.376170909618	6283.153096381539	5970.138178776902	5888.1676217547465	11381.788051843625	10880.576316212722	10315.615669248798	6991.024407991651	7147.908841971837	6593.322480745663	10832.696938485464	11013.11366499517	10528.47102291317	-0.9395019975122896	0.062160583076417836	-15.114111725067023	1.3072193276333566e-51	1.866405738230804e-49	phosphoglucomutase 1 [Source:HGNC Symbol;Acc:HGNC:8905]	protein_coding	1	63593411	63660245	42.35
HIF1B_normoxia_vs_Control_hypoxia	ENSG00000171314	PGAM1	37816.85008585954	26616.702052813067	27536.46009600676	24456.611378536716	28389.772901379878	27050.802058711175	23957.253409195422	29360.477349821824	27524.79397700618	26864.597728564382	57956.48901728025	57570.79316890855	52487.40528227664	38615.921379820415	36710.24677387007	34810.859469172756	56276.63708036664	53992.629829765596	50524.84859197552	-1.0816060550701787	0.0716692213959522	-15.091639535116625	1.8381729059676895e-51	2.6012586671972853e-49	phosphoglycerate mutase 1 [Source:HGNC Symbol;Acc:HGNC:8888]	protein_coding	10	97426191	97433444	47.44
HIF1B_normoxia_vs_Control_hypoxia	ENSG00000197930	ERO1A	3183.2174069124194	2162.1198319135738	2047.2005772442358	2125.3528896705557	2337.191127221673	2453.82001655946	2239.2660910806017	2115.0596888208065	2276.7577180087733	2211.2770619364214	4585.141199668665	4565.702670669395	4517.425348585325	3004.9856186306365	3168.877762106014	2668.1636982067175	4933.506105913767	4709.176729820184	5176.889188366748	-0.9597594016951225	0.06360477720219784	-15.089423214927296	1.900967843089782e-51	2.6665242788463777e-49	endoplasmic reticulum oxidoreductase 1 alpha [Source:HGNC Symbol;Acc:HGNC:13280]	protein_coding	14	52639915	52695900	37.59
HIF1B_normoxia_vs_Control_hypoxia	ENSG00000130821	SLC6A8	453.20391423829676	264.552307571739	230.8321899845995	189.53460120998253	192.1499830307416	198.66575799689988	251.28578985091454	203.92828377538285	244.46812914161592	248.98885822325022	848.457042334918	879.2680883133252	950.6354347573056	283.16169734375165	310.1712185137958	303.80620525785366	772.2706870924314	827.8002317953553	957.6939500954794	-2.057240213487662	0.13876571145429437	-14.825277742803637	1.0056310497908038e-49	1.3983518362786734e-47	solute carrier family 6 member 8 [Source:HGNC Symbol;Acc:HGNC:11055]	protein_coding	X	153687926	153696588	65.01
HIF1B_normoxia_vs_Control_hypoxia	ENSG00000162496	DHRS3	1226.7724298524197	1137.644422399856	1093.5772760107047	1140.374501053306	806.0460830144515	816.4178219834963	831.674261070265	951.4302263661314	867.2097143503152	948.4312939757449	1905.2618293165708	1770.3642865290744	1852.2659613122933	1145.3234082023137	1340.1398548772465	1329.903175471043	1501.3906322180692	1384.870879270542	1259.578109922132	-1.170339088094689	0.07916094869354778	-14.784298412407486	1.8497469330382365e-49	2.54993993157021e-47	dehydrogenase/reductase 3 [Source:HGNC Symbol;Acc:HGNC:17693]	protein_coding	1	12567910	12618210	51.33
HIF1B_normoxia_vs_Control_hypoxia	ENSG00000132432	SEC61G	2658.2464453247003	1930.8595080814125	1802.4871800333167	1591.669273317155	1994.5835748731552	1824.8901609431443	1683.7931427762412	1832.611541896936	1847.207343873523	1885.312109719549	3813.6319898263387	4083.2379671120602	4470.884898864328	2473.552023597375	2546.241920560197	2659.102169766515	3814.3060177796656	3690.097012377274	3903.968180446419	-1.168767551578363	0.07931550941924824	-14.735674777053468	3.803789329027997e-49	5.198837193203991e-47	SEC61 translocon subunit gamma [Source:HGNC Symbol;Acc:HGNC:18277]	protein_coding	7	54752250	54759974	39.24
HIF1B_normoxia_vs_Control_hypoxia	ENSG00000143437	ARNT	916.2907435145669	1295.1786442727544	1654.2963927932094	1316.2496361082228	145.77479774942086	174.94463351243087	152.07014311645767	1267.3640261692615	1185.2248375398026	1453.5651235762316	1640.514604918932	1231.8129524233088	959.6766288632223	236.26860008674575	146.47460660559835	101.05611820693952	1225.4080740562245	1258.315070238194	1049.038493025246	-3.018438750284064	0.20926935241510516	-14.423701872487811	3.6711210906092416e-47	4.974991301689185e-45	aryl hydrocarbon receptor nuclear translocator [Source:HGNC Symbol;Acc:HGNC:700]	protein_coding	1	150809713	150876708	41.19
HIF1B_normoxia_vs_Control_hypoxia	ENSG00000133639	BTG1	1701.954334134226	1103.333195358757	1183.5604127290667	1006.9673309657796	1257.6853591498596	1295.2363321729995	1172.5963006733837	1226.6845015599197	1184.1911743485452	1131.02724070245	2487.8744069607296	2521.4794493575696	2709.5852664657364	1607.2760100834016	1715.6015894604516	1558.7019363978684	2448.2714240814335	2370.46194399647	2654.6441399516452	-1.0501960203742202	0.07376705888524537	-14.236653002635526	5.426445552388256e-46	7.291957212457194e-44	BTG anti-proliferation factor 1 [Source:HGNC Symbol;Acc:HGNC:1130]	protein_coding	12	92140278	92145846	42.38
HIF1B_normoxia_vs_Control_hypoxia	ENSG00000133466	C1QTNF6	3582.887676279451	2741.653976529729	2900.9046143321057	3026.122298565869	2901.258411169813	2871.8823319656876	3002.1151438709153	2627.3603056458296	2757.4917498047066	2761.93215785615	4880.832834140569	4920.944901665051	4594.064370993436	4114.2410087032285	4007.6195178805874	4066.3395776738544	4180.080680490081	4223.501320912301	3913.632970830209	-0.7150929909829691	0.05083823648957738	-14.066046353310742	6.140781888651702e-45	8.183103598452446e-43	C1q and TNF related 6 [Source:HGNC Symbol;Acc:HGNC:14343]	protein_coding	22	37180166	37199385	50.65
HIF1B_normoxia_vs_Control_hypoxia	ENSG00000135766	EGLN1	4529.7512581721585	3070.8326859990625	3147.7517908734126	2914.2999850917167	3490.1051855878654	3431.385548210499	3034.44953569083	3341.5532925603607	3027.6046133494165	3008.7102350675673	7413.055728326054	7117.3449356062865	6099.805295953907	4196.4429480582785	3987.593039650962	3960.9972662549667	6970.41251725555	6585.41389878926	6737.7641447728565	-1.0527977360979477	0.07539668403732865	-13.963448784786225	2.605159785150224e-44	3.4429016631683654e-42	egl-9 family hypoxia inducible factor 1 [Source:HGNC Symbol;Acc:HGNC:1232]	protein_coding	1	231363751	231422287	39.6
HIF1B_normoxia_vs_Control_hypoxia	ENSG00000213859	KCTD11	289.5898048934838	154.45501673256658	157.64809363250438	158.97474943384782	158.2565557904314	142.04782633126075	190.42494571784027	117.65818791208596	131.4687322186249	120.07697243221229	559.5627729518302	590.0694110045245	700.1025744599895	213.78782061468522	275.816177273514	258.4588346602486	412.54387997954944	448.71786552245607	422.54607141453624	-1.905932620215084	0.1372476499722599	-13.886814241266102	7.614757159661543e-44	9.98094932296293e-42	potassium channel tetramerization domain containing 11 [Source:HGNC Symbol;Acc:HGNC:21302]	protein_coding	17	7351889	7354944	60.44
HIF1B_normoxia_vs_Control_hypoxia	ENSG00000167767	KRT80	1415.1240829183694	1229.498168346209	1275.2115749484053	1370.1357466699208	1812.1753561857768	1897.9978172473357	1811.7468863776598	1281.1677890297328	1189.5644708682883	1137.6407744427875	999.1397136600567	984.6626064434554	992.9447332232198	2217.4742051904436	2189.9079683162363	2317.602507133376	876.7119710201962	945.0739032213169	943.5773002062307	0.8919769075757513	0.06427742489010708	13.876985724003937	8.734034759908252e-44	1.135495527200755e-41	keratin 80 [Source:HGNC Symbol;Acc:HGNC:27056]	protein_coding	12	52168996	52192014	55.71
HIF1B_normoxia_vs_Control_hypoxia	ENSG00000265972	TXNIP	521.2404508059818	515.8877100038984	473.9788649149793	452.96804908725113	282.9842246926651	330.58505615407347	313.5508548127475	413.2829069282875	472.02852854717094	452.94707085030933	892.6668008305921	1011.7477346072931	1083.5190265447484	147.58652190901688	167.68681708528584	196.15044092174313	711.8380742582799	644.060366223779	818.8590661355526	-1.6842123083186669	0.12141227872634108	-13.871844973067518	9.383183666729067e-44	1.2100523388279398e-41	thioredoxin interacting protein [Source:HGNC Symbol;Acc:HGNC:16952]	protein_coding	1	145992435	145996579	42.39
HIF1B_normoxia_vs_Control_hypoxia	ENSG00000185633	NDUFA4L2	536.7444328479644	7.242079271491522	2.791681981697442	15.574520853576411	2.022137654203206	0	1.5331365823894458	3.7909979468822463	2.401196346489743	8.90384234480525	1358.7645126530058	1712.2574403832316	1922.90680298766	137.16530875588248	167.24316807153141	235.20237104135094	1154.8556287645508	1336.5931281001278	1592.151837524483	-10.403070141214446	0.7502611186299969	-13.865932650502824	1.0189302946581567e-43	1.3034971473502866e-41	NDUFA4 mitochondrial complex associated like 2 [Source:HGNC Symbol;Acc:HGNC:29836]	protein_coding	12	57234903	57240715	62.05
HIF1B_normoxia_vs_Control_hypoxia	ENSG00000143641	GALNT2	20727.908407202773	16596.332181731712	16914.39908816883	16654.025448408	18463.618896730746	17536.324497304544	17496.09788129818	18241.87663311155	17923.508328320382	17778.131557690183	25659.001652563995	25377.178812848382	24244.855790524274	22324.992960777054	22793.050111565004	22299.499243166032	25076.13874048754	24156.431552747028	23566.887952206496	-0.49346584266976107	0.03567575282607759	-13.83196719282842	1.6348759052321847e-43	2.0748651270291957e-41	polypeptide N-acetylgalactosaminyltransferase 2 [Source:HGNC Symbol;Acc:HGNC:4124]	protein_coding	1	230057990	230282122	45.94
HIF1B_normoxia_vs_Control_hypoxia	ENSG00000167815	PRDX2	10740.466577614909	9096.109521038179	8452.131246559919	8225.490692980506	8756.097344113976	7580.059927646388	7261.724891687418	9453.60062381114	8976.479701485041	9074.679028594657	14381.764532719502	14557.233590151618	15135.017710113341	10594.096070690119	10284.661540798155	10471.902533547964	14417.24312580438	13658.92275421936	12951.183561106684	-0.9017483757697045	0.0653077755199551	-13.807672495201906	2.291153179869034e-43	2.884868543250844e-41	peroxiredoxin 2 [Source:HGNC Symbol;Acc:HGNC:9353]	protein_coding	19	12796820	12801800	54.37
HIF1B_normoxia_vs_Control_hypoxia	ENSG00000247095	MIR210HG	82.10321340264711	4.206270767989736	3.296145151881383	9.425342045762152	17.141038058776786	4.828850957670028	7.128844790416488	11.131871871249656	7.30501974759219	15.774366909243502	234.66815720892058	213.37810814115795	242.0352027578711	50.709381250035236	54.28804893490957	55.94093941475917	179.9104158036362	178.13531338998564	188.55452404579063	-4.87858977180247	0.3585701332602117	-13.605677995110968	3.705163972406664e-42	4.628849772090232e-40	MIR210 host gene [Source:HGNC Symbol;Acc:HGNC:39524]	lncRNA	11	565657	568457	61.51
HIF1B_normoxia_vs_Control_hypoxia	ENSG00000179604	CDC42EP4	3476.4557106535262	3120.2760511090155	2940.5317855200256	2920.683711142796	2767.290156807703	2757.9325632356686	2668.8417549108226	2776.4394521394	2754.5176699192375	2695.931045777498	4822.984803560338	4602.8405139691595	4462.359608814116	3866.676578092371	3669.0809157801164	3444.4911257023973	4165.73850369436	4281.315094021157	3858.2714575672867	-0.7621203404710047	0.05606652835496037	-13.593143054015716	4.397812873455799e-42	5.451583384452068e-40	CDC42 effector protein 4 [Source:HGNC Symbol;Acc:HGNC:17147]	protein_coding	17	73283624	73312005	52.88
HIF1B_normoxia_vs_Control_hypoxia	ENSG00000165271	NOL6	3730.1860346974954	4343.617100803126	4148.507506855237	4298.259789664436	4241.606959543825	4472.016240203923	4361.617195128022	4458.657836510562	4479.291331223308	4336.695543416695	2782.2831430217766	2748.809119125985	2707.179096506319	3453.6268688881705	3743.4017688767008	3686.0338677044065	3113.846509464047	2976.7326752283984	2791.1660723899795	0.6661800816055897	0.049014362987786934	13.591527890948699	4.495957939515071e-42	5.5303741085219615e-40	nucleolar protein 6 [Source:HGNC Symbol;Acc:HGNC:19910]	protein_coding	9	33461353	33473930	54.39
HIF1B_normoxia_vs_Control_hypoxia	ENSG00000125726	CD70	1475.8635371209002	1339.0945294588064	1254.6419911839962	1416.1796619957624	893.1566578708563	884.7114508806138	975.8970642289379	1316.6249291934546	1226.5518499202924	1208.7666645232082	2098.7655649847325	1979.103253338048	2052.053036259643	1563.2299245563408	1310.2483435725458	1484.3722001089818	1979.352091782064	1914.0653978768748	1668.7290564410441	-1.1529504681158818	0.08488056972459562	-13.583208405136261	5.037069725108322e-42	6.148685646886044e-40	CD70 molecule [Source:HGNC Symbol;Acc:HGNC:11937]	protein_coding	19	6583183	6604103	48.3
HIF1B_normoxia_vs_Control_hypoxia	ENSG00000185112	FAM43A	392.7538343852194	266.7138208447195	278.34479313549707	261.99109841557856	209.6356755501529	214.11014920420175	218.71167742578572	350.38068216855515	335.66176779791766	334.6331565479512	542.3277368851278	517.2445957823161	507.42001635066276	398.06621236448694	386.2132797349491	398.4477416401942	626.377418684603	635.0712403522618	588.2179560489882	-1.2859410670694946	0.0948101944519794	-13.563320637643175	6.607571336743376e-42	8.004672215595706e-40	family with sequence similarity 43 member A [Source:HGNC Symbol;Acc:HGNC:26888]	protein_coding	3	194685883	194689037	61.97
HIF1B_normoxia_vs_Control_hypoxia	ENSG00000197747	S100A10	4172.081808728245	3482.4107608819054	3249.8102105662215	3251.9833771080725	3122.7894290691015	2925.9018744005625	3045.2452209696544	3427.226929031294	3475.6190072380505	3538.0837553423517	5612.932270164619	5846.464363983649	6417.360851655214	3494.375906910695	3486.5142461344894	4238.881631199781	5408.5697449986765	5461.017066042627	5612.2859114114435	-0.9746330871784223	0.07206675050873015	-13.524032654425781	1.128179024104914e-41	1.3564444191324572e-39	S100 calcium binding protein A10 [Source:HGNC Symbol;Acc:HGNC:10487]	protein_coding	1	151982915	151993859	44.94
HIF1B_normoxia_vs_Control_hypoxia	ENSG00000051108	HERPUD1	5832.684833414806	4328.055360684075	4113.232956712414	4463.766082770374	4357.807912759319	4612.9283701200775	4098.718610287614	4905.7258736511085	4795.668378311476	4943.453135911867	7485.208500713568	7346.269282155226	7157.934838943146	7108.085895977168	7210.16082105327	7796.734941883399	7105.269565194134	6635.539676125051	6523.766798213227	-0.7511965414802375	0.055650685645252815	-13.498423833782846	1.597574634950725e-41	1.9064788050370928e-39	homocysteine inducible ER protein with ubiquitin like domain 1 [Source:HGNC Symbol;Acc:HGNC:13744]	protein_coding	16	56932142	56944864	42.95
HIF1B_normoxia_vs_Control_hypoxia	ENSG00000105701	FKBP8	5742.739136442364	5209.486553209558	5257.939997435758	4811.904779826377	4786.2723407415315	4452.247788671159	4400.13836090532	4982.957296592706	4868.991394767595	4883.594657069366	7373.247880366871	7280.736652950727	7813.8021133934935	5913.452830014192	5878.280502618828	5751.479683390429	6805.235821892627	6737.733623844445	6161.80217827156	-0.7201208519297185	0.05344585991452491	-13.473837881575786	2.2296832439754201e-41	2.641101092919329e-39	FKBP prolyl isomerase 8 [Source:HGNC Symbol;Acc:HGNC:3724]	protein_coding	19	18531751	18544077	56.64
HIF1B_normoxia_vs_Control_hypoxia	ENSG00000116016	EPAS1	4676.500682592225	4828.81167911421	4582.75405544252	4875.4301670486575	5887.586425186364	6736.485196997233	6490.473682064253	5057.879925577621	5203.538939021716	4998.042760336992	2796.6149604150282	3059.907369331064	3249.206578509146	5108.262153213292	4995.941372930038	5814.573419888486	3249.266112535257	3383.8428944514953	3858.3945945966743	1.0711245871876875	0.0796022139199458	13.455964783402807	2.8400798434126103e-41	3.339390939412577e-39	endothelial PAS domain protein 1 [Source:HGNC Symbol;Acc:HGNC:3374]	protein_coding	2	46293667	46386697	46.71
HIF1B_normoxia_vs_Control_hypoxia	ENSG00000165030	NFIL3	715.0435243507465	438.78154229114045	442.90232253186974	448.1161419093987	457.1802406414655	421.7432635340597	516.1630075177992	551.4295779469533	523.148779643625	463.3914617945917	1069.8523814245932	1178.693434936651	1065.1229390655974	617.7153694618862	628.1728032807482	704.2515572111984	1119.0141281901954	1079.0384607034537	1146.0660262282101	-1.2485625035035992	0.09293369956337798	-13.434981167968216	3.771642711083588e-41	4.402360481236325e-39	nuclear factor, interleukin 3 regulated [Source:HGNC Symbol;Acc:HGNC:7787]	protein_coding	9	91409045	91423832	41.89
HIF1B_normoxia_vs_Control_hypoxia	ENSG00000156804	FBXO32	1162.8082009796046	361.6944277450691	408.66097896908565	355.2884359837206	1819.8763716618312	1680.932114089732	1695.0787499387843	428.42575692438356	416.133689637974	417.2457803011639	705.0782467703046	661.1576309090622	772.892517809015	2832.5341988710024	3130.2258025103283	3320.8890055225293	627.3892185794559	568.2836680683293	728.7610233411126	1.2847895370714635	0.09586409263754081	13.402197858683264	5.869873736831453e-41	6.801822530845781e-39	F-box protein 32 [Source:HGNC Symbol;Acc:HGNC:16731]	protein_coding	8	123497889	123541206	44.08
HIF1B_normoxia_vs_Control_hypoxia	ENSG00000167397	VKORC1	3868.5235044870747	3013.6596411145197	2903.0728957716688	2824.769424746628	3038.402652497372	2490.2965132264912	2657.6639627627483	3142.19324164313	3027.3444285851165	2927.5754606793257	5971.66985673034	5766.176537743515	5436.415595453389	4096.341000715177	3761.2128665484734	3791.121303877062	5424.428990152641	4907.424522033082	4453.654186486663	-1.070342803149928	0.08008544645524335	-13.365010130125217	9.68218276833461e-41	1.1138689543053148e-38	vitamin K epoxide reductase complex subunit 1 [Source:HGNC Symbol;Acc:HGNC:23663]	protein_coding	16	31090842	31095980	55.01
HIF1B_normoxia_vs_Control_hypoxia	ENSG00000171793	CTPS1	4712.294413758204	5489.987616033192	5663.334128260199	5406.545368418104	5768.378066766875	5400.209792785178	5294.5425630083755	5010.7062636413775	5155.886083352406	5147.527315624545	3468.183555166305	3445.3888842781894	3633.246562476835	4619.718595496992	4875.80133135497	4649.138934560598	3743.439013534359	3957.3123197179625	4091.9530531712167	0.6428157285759228	0.0482793210705838	13.314514668425717	1.9060702839363076e-40	2.1771407078875355e-38	CTP synthase 1 [Source:HGNC Symbol;Acc:HGNC:2519]	protein_coding	1	40979300	41012565	45.3
HIF1B_normoxia_vs_Control_hypoxia	ENSG00000173237	C11orf86	2332.1968756340298	1375.5828279248851	1332.2246319281096	1341.2445117850543	1784.2006097421663	1440.744170433525	1607.338021598429	1230.6020419030738	1168.3275850978043	1272.7049071396166	3532.393116104719	3422.024970334974	3356.9034990351943	3181.270853477455	3322.315144248352	3077.6502934791183	3328.3844893011997	3407.0369715823695	2798.5951162964884	-1.0950954023628028	0.0823040844055298	-13.305480648652063	2.1510535517335546e-40	2.4395388188490264e-38	chromosome 11 open reading frame 86 [Source:HGNC Symbol;Acc:HGNC:34442]	protein_coding	11	66975277	66977009	59.84
HIF1B_normoxia_vs_Control_hypoxia	ENSG00000146072	TNFRSF21	567.3494264589727	630.7339627854249	654.7293130803167	661.9808330532471	762.3861218442789	740.5877388053551	693.7885223002422	702.6484519398695	720.71532582764155	688.6677391491868	344.2756933732886	339.8389444874473	269.25419077030494	591.9681988953591	597.2233362360336	624.9344670103322	377.40067695998346	413.06759528789235	398.0885644553051	1.1864595764052104	0.09006084667775786	13.173977595951557	1.2389444429011012e-39	1.395208492002219e-37	TNF receptor superfamily member 21 [Source:HGNC Symbol;Acc:HGNC:13469]	protein_coding	6	47231532	47309905	41.38
HIF1B_normoxia_vs_Control_hypoxia	ENSG00000110195	FOLR1	467.0617205143792	346.1249810825723	314.928727581411	346.0465400493376	271.5782706532866	224.9235103186469	251.6282002788781	289.47445082492783	293.1307078621942	256.9899329710384	739.0390555189764	819.0050654937708	1016.8603129891272	311.10063412996294	348.4908814048572	409.345915754176	658.2481041541847	737.0800943943647	773.1155837971133	-1.7818906844577111	0.1354890452691411	-13.151548015694472	1.667257229295172e-39	1.864413311444692e-37	folate receptor alpha [Source:HGNC Symbol;Acc:HGNC:3791]	protein_coding	11	72189558	72196323	50.62
HIF1B_normoxia_vs_Control_hypoxia	ENSG00000237412	PRSS56	47059.466748797255	44872.58026906974	42910.37957287164	46320.69476223877	33252.677650587226	31484.81269160985	35531.26187832388	38721.60841930499	40851.833796211955	42499.774173189784	59908.87861102618	61892.65689420316	72014.60672103487	38972.06168828374	43196.51469024039	44619.991022400754	55046.93340438555	57538.05608975478	57435.07914361328	-0.9506845880896927	0.07245132649187817	-13.121700238245671	2.473231107529083e-39	2.746488794478998e-37	serine protease 56 [Source:HGNC Symbol;Acc:HGNC:39433]	protein_coding	2	232520388	232525716	66
HIF1B_normoxia_vs_Control_hypoxia	ENSG00000105373	NOP53	4959.527940297677	4389.518373331833	4104.945223406722	4076.50998128329	4130.133756558311	3555.060945088187	3802.048478790561	4281.686717777291	4248.603303698312	4404.535253278905	6470.227098524655	6631.505249709034	6938.160633314576	4867.278356198566	4700.754820611084	4723.58984697903	6285.154957575753	6110.7745873598215	5551.01534187225	-0.8032373875388727	0.06121738010121793	-13.121067680629022	2.4939632993643652e-39	2.7504115255265905e-37	NOP53 ribosome biogenesis factor [Source:HGNC Symbol;Acc:HGNC:4333]	protein_coding	19	47745546	47757058	57.2
HIF1B_normoxia_vs_Control_hypoxia	ENSG00000182240	BACE2	14965.888555799298	11703.266178467376	12213.235483965196	11563.307894648075	13063.275526490967	12435.08808907274	11902.689801412636	12546.111595127872	12117.573029104322	11974.085393632451	19011.833285115765	19188.376454147216	18018.905078333602	15750.55391633517	16541.536985919716	15477.140732355685	18946.30932744237	18702.39918304525	18230.306049770967	-0.5887722090705837	0.04504911442047808	-13.069562335346246	4.914747514469722e-39	5.382995034512694e-37	beta-secretase 2 [Source:HGNC Symbol;Acc:HGNC:934]	protein_coding	21	41167801	41282530	45.56
HIF1B_normoxia_vs_Control_hypoxia	ENSG00000196154	S100A4	10248.35596470069	9504.664555403306	9043.05350712107	8747.794421536384	7987.269602016513	7746.51139055831	7504.558982250128	9932.179175152914	9711.84760732447	9306.33321897719	12208.599896612803	12377.854770899416	13184.520519839481	9815.41651994273	9820.459236232662	10587.70534835186	12831.216422741722	12518.373813008024	11642.04837664342	-0.7006519639184671	0.053806033842706096	-13.021810266980808	9.196449251415059e-39	1.000411020267879e-36	S100 calcium binding protein A4 [Source:HGNC Symbol;Acc:HGNC:10494]	protein_coding	1	153543613	153550136	56.3
HIF1B_normoxia_vs_Control_hypoxia	ENSG00000005448	WDR54	404.1448662996596	262.44705551788064	255.96274503382156	259.0464676410355	243.06929139227967	220.09568707883597	254.17866852521868	224.71749480820222	219.5768466489791	245.05231003826654	703.429819429051	687.4246912859796	806.5413447410058	437.3583431433944	329.8379034200965	383.60283335899584	640.7668873442198	587.7453922158088	513.7538117708015	-1.6112266250924134	0.12470723037194098	-12.920073842446092	3.4680847591744154e-38	3.7471718502674375e-36	WD repeat domain 54 [Source:HGNC Symbol;Acc:HGNC:25770]	protein_coding	2	74421678	74425755	54.68
HIF1B_normoxia_vs_Control_hypoxia	ENSG00000110104	CCDC86	5532.264254538612	6381.976391145719	6278.68339619352	6647.232720017095	6713.496260065432	6727.596296186359	6760.779622984153	6257.241144861122	6416.921681633659	6379.50209504826	3740.1323975555883	3938.065154960979	4183.982278042827	4783.930086805198	5083.361166175603	5124.932356563199	4302.585280876393	5086.882161865897	4773.456090714008	0.7692258084858613	0.05954500833385644	12.91839282602788	3.5446823300441787e-38	3.8042292040091586e-36	coiled-coil domain containing 86 [Source:HGNC Symbol;Acc:HGNC:28359]	protein_coding	11	60842113	60851081	54.7
HIF1B_normoxia_vs_Control_hypoxia	ENSG00000125629	INSIG2	618.9306602883573	275.0753690888448	184.24559605173488	213.1646692001465	204.51345638591224	174.72935666413386	255.9996579720431	226.2909245277157	145.261820968253	257.39463418122943	1371.3079020314951	1346.7690952745288	1443.256608877629	278.70717900813776	479.1731323197615	387.89645055320193	1095.885635530265	1422.937028283496	1378.1433682719037	-2.715702197100827	0.2107073496715728	-12.888502471953455	5.224852682735814e-38	5.5700412833085596e-36	insulin induced gene 2 [Source:HGNC Symbol;Acc:HGNC:20452]	protein_coding	2	118088452	118110997	37.96
HIF1B_normoxia_vs_Control_hypoxia	ENSG00000127578	WFIKKN1	280.97514539636404	134.48966544768115	130.0482819946722	107.65880468230657	122.28749613873363	141.44411790833752	174.2241151661527	99.94781883561467	79.52410562079369	90.64341914752086	553.5106323123853	588.9395888690483	681.8207694793405	236.9300732224492	281.4884297110369	271.71477376142013	385.73087811655637	497.15513142533587	479.99451529516676	-2.0472120321937815	0.15924085631084542	-12.856072741768797	7.95150510613401e-38	8.42069656637013e-36	WAP, follistatin/kazal, immunoglobulin, kunitz and netrin domain containing 1 [Source:HGNC Symbol;Acc:HGNC:30912]	protein_coding	16	629239	634117	66.98
HIF1B_normoxia_vs_Control_hypoxia	ENSG00000285043		2175.418504340159	1599.9018169931041	1533.1596443224705	1271.4887020422548	1350.138368398845	1280.134030137729	1291.0677873888883	1674.3690293771413	1775.5432847313054	1693.1605850005747	3709.79567276773	3306.7754954801258	3249.1174724692964	2462.2864526479616	1932.2055640301187	1914.0212753562773	3414.03446703353	2928.3023191902817	2772.031110755224	-1.3889597436290697	0.10808988170628757	-12.85004407168552	8.596125793649688e-38	9.043463655674484e-36	novel protein	protein_coding	16	30053123	30070414	54.4
HIF1B_normoxia_vs_Control_hypoxia	ENSG00000248098	BCKDHA	1602.7117576020687	1294.1642676369331	1402.0726831653717	1310.582620147254	1192.500545148238	1133.7915854173855	1069.3674918370057	1291.7938840053178	1350.0038415800282	1337.4114120461668	2206.2724982537375	2301.919488041121	2368.6790886927333	1419.4107172273254	1295.364978544286	1582.726777272507	2166.5182486369426	2210.3585598137356	1915.872949371146	-1.0189259505759936	0.07941012319805196	-12.831184608979289	1.0967431815362068e-37	1.1462758311075478e-35	branched chain keto acid dehydrogenase E1 subunit alpha [Source:HGNC Symbol;Acc:HGNC:986]	protein_coding	19	41397808	41425002	52.33
HIF1B_normoxia_vs_Control_hypoxia	ENSG00000100316	RPL3	55927.37838503207	47780.89679270695	48506.35758281965	44671.64764019898	46991.10299118176	43873.945916198776	42155.38034186391	50767.761110154424	49364.14423865873	48702.093814270986	71231.90665026095	69150.70795426557	69950.05607059407	60188.804614259185	59719.66049110609	59172.52990663314	68282.42986196703	65683.69634586443	60499.68860757259	-0.6611144620657506	0.051624356237416624	-12.80625096854155	1.5126823358647023e-37	1.570733976156653e-35	ribosomal protein L3 [Source:HGNC Symbol;Acc:HGNC:10332]	protein_coding	22	39312882	39320389	53.41
HIF1B_normoxia_vs_Control_hypoxia	ENSG00000124107	SLPI	643.4312337023119	480.5053607945213	550.2657715301212	454.4371705910534	446.45843479976753	367.49840422295824	375.1968042505459	492.8360992405438	434.08753856910226	531.5776156245007	982.7852880825179	951.3669176063236	1066.7987186802936	552.8182046901708	631.8422085035417	640.0408591660157	895.0597950832229	868.3088248917742	859.8781903146405	-1.337446903679679	0.10456837378186588	-12.790166427084834	1.8607500480571102e-37	1.9196938076439517e-35	secretory leukocyte peptidase inhibitor [Source:HGNC Symbol;Acc:HGNC:11092]	protein_coding	20	45252239	45254564	51.29
HIF1B_normoxia_vs_Control_hypoxia	ENSG00000147852	VLDLR	2052.1825376534825	1428.5866714896808	1488.5881049419215	1520.5391193009052	1535.939133290467	1556.963432121446	1387.3522518888021	1407.6671160873948	1409.5475389221112	1471.8718244330312	2956.818178858834	3093.213665413747	3415.3232062110333	1623.2080514948582	1790.0043991541454	2041.2139648768023	2733.865884513484	2926.893401356174	3151.689733407845	-1.0784351247986932	0.08469609620774426	-12.732996833212786	3.8766854608576574e-37	3.973851102857359e-35	very low density lipoprotein receptor [Source:HGNC Symbol;Acc:HGNC:12698]	protein_coding	9	2621182	2660056	42.45
HIF1B_normoxia_vs_Control_hypoxia	ENSG00000277443	MARCKS	8060.873245687183	8017.52596319997	7516.072292762976	6552.725364462588	6325.9720699286145	6183.470858189961	5653.172208334973	7490.171161484228	7624.723863560728	6912.000003971982	11364.452748055908	10805.178596247728	10687.81576184795	6732.577059502023	6708.459893392335	6741.57620958033	10086.937819010227	9827.455880638192	9865.430668198585	-0.8557021196127542	0.06735077111085598	-12.705156978890585	5.535823533097688e-37	5.638430198583765e-35	myristoylated alanine rich protein kinase C substrate [Source:HGNC Symbol;Acc:HGNC:6759]	protein_coding	6	113857345	113863475	48.52
HIF1B_normoxia_vs_Control_hypoxia	ENSG00000175183	CSRP2	458.64890037591056	382.7678634729208	387.4224216417886	304.2976255010009	257.35722919431714	276.19514776873154	231.09837022954912	352.86685194913775	310.7557122323051	296.2881910200545	702.8282966088294	772.9580614662559	779.2077574555683	395.09366297669806	346.81229058416466	411.8743422299543	677.4006458164521	633.4861332010254	736.9696034176369	-1.5618286639907977	0.12323256438732219	-12.673830750465775	8.258089364317901e-37	8.357918166127061e-35	cysteine and glycine rich protein 2 [Source:HGNC Symbol;Acc:HGNC:2470]	protein_coding	12	76858709	76879023	42.35
HIF1B_normoxia_vs_Control_hypoxia	ENSG00000143537	ADAM15	6412.27986138817	5855.33680332265	5800.483669934589	5750.4334380461	5191.105322403669	5160.828146005351	5383.24241773349	5934.053311813975	6023.512487754277	5764.843769608779	8042.19033603618	7553.557396778357	7705.628747107183	6344.353833712178	6491.486938722228	6793.346171130864	7485.517434246079	7296.958466530146	6844.158814100958	-0.5659866753572556	0.04482657228149303	-12.6261421864488	1.5152675013189237e-36	1.523939787018296e-34	ADAM metallopeptidase domain 15 [Source:HGNC Symbol;Acc:HGNC:193]	protein_coding	1	155050566	155062775	58.25
HIF1B_normoxia_vs_Control_hypoxia	ENSG00000185624	P4HB	28214.26842941975	25331.578680465806	25765.249199899074	25481.2408546737	25211.313683975255	24136.262311900005	24685.78821030944	24653.853698895327	24723.640094286766	25489.454099766102	33720.67116971471	35147.62008951338	34796.18138333968	26710.651514750654	27632.032570610074	29655.08791000246	31255.56033262948	31784.427675144445	31676.218249679132	-0.48578107587571423	0.03868676745721615	-12.556776071118929	3.649003779536603e-36	3.6469512149106137e-34	prolyl 4-hydroxylase subunit beta [Source:HGNC Symbol;Acc:HGNC:8548]	protein_coding	17	81843159	81860856	55.81
HIF1B_normoxia_vs_Control_hypoxia	ENSG00000137880	GCHFR	1339.3398289165118	1008.9515852947637	1068.3942208530495	950.0064688715839	947.0388695186812	911.1809585417798	820.1075266153736	1029.7466656409188	934.0485664212081	902.9030409593278	2048.9560332011006	1998.7077115519355	2020.9345411669285	1671.2736687396439	1446.8135329664576	1327.8306262834508	1821.2185000929644	1684.7203668337975	1515.2840369442479	-1.181598533900799	0.09435725152131269	-12.522604408776242	5.616157596825504e-36	5.5781351634060024e-34	GTP cyclohydrolase I feedback regulator [Source:HGNC Symbol;Acc:HGNC:4194]	protein_coding	15	40764068	40767708	57.26
HIF1B_normoxia_vs_Control_hypoxia	ENSG00000135521	LTV1	1284.3177635203313	1460.658180165637	1553.3110370152674	1525.9286312202512	1480.5339407953484	1629.287925109361	1564.592131661907	1423.5232820208967	1466.172849721003	1403.2778895654592	889.2322021046679	946.9328159727842	933.0565974348854	1187.2310364272955	1221.2416765814799	1227.0643039157026	1031.7171189333524	1051.6651666740245	1122.2929580466398	0.7560645833310158	0.060386320431257585	12.520461222533049	5.769888455774135e-36	5.695449771375568e-34	LTV1 ribosome biogenesis factor [Source:HGNC Symbol;Acc:HGNC:21173]	protein_coding	6	143843338	143863812	39.75
HIF1B_normoxia_vs_Control_hypoxia	ENSG00000167996	FTH1	159984.28943680282	153525.2252004601	145655.7295586353	143338.91313838036	132549.9146250531	122008.48305141238	117467.12808699186	166629.6455764731	153144.2323064974	150485.57796611384	194550.6523799645	198908.78160399327	204559.41483443684	145680.84606779448	140421.33075171194	154290.3639134255	188111.90857014834	186250.0939608822	182138.96827007626	-0.684814017665448	0.05503255479312892	-12.443798406955848	1.5114179827484765e-35	1.4827659485969869e-33	ferritin heavy chain 1 [Source:HGNC Symbol;Acc:HGNC:3976]	protein_coding	11	61959718	61967634	50.4
HIF1B_normoxia_vs_Control_hypoxia	ENSG00000019549	SNAI2	305.6373325951958	193.27102699774017	196.3868834137007	233.2863658156391	158.25489976912536	185.45090149752642	172.22873544586452	266.86547132846977	238.89647408103247	267.0474427204902	434.8526418729659	494.5395062583619	464.5156151095019	223.30561743622275	212.9708937959619	216.10709024770043	515.5031114441721	518.7831076327726	509.20620184627603	-1.4323615125007936	0.1153850243565936	-12.41375577539532	2.2008162152691035e-35	2.145930005998063e-33	snail family transcriptional repressor 2 [Source:HGNC Symbol;Acc:HGNC:11094]	protein_coding	8	48917598	48921740	40.53
HIF1B_normoxia_vs_Control_hypoxia	ENSG00000161638	ITGA5	1039.0863165139726	618.5474514832791	594.3858238843712	697.8416601127615	717.3711842830455	634.8732291043666	651.4485777707902	618.61830693554	531.6598897380455	522.7545245477561	1692.6297554207151	1984.1828815533304	1924.7281688547582	1025.8988692368735	847.6560488543945	1170.776577532068	1354.9278529119542	1456.2938147760467	1658.959080251411	-1.483975805740615	0.12011667244280318	-12.35445317923913	4.60879279474143e-35	4.466618520043043e-33	integrin subunit alpha 5 [Source:HGNC Symbol;Acc:HGNC:6141]	protein_coding	12	54395261	54419266	52.45
HIF1B_normoxia_vs_Control_hypoxia	ENSG00000124570	SERPINB6	5339.295884245879	4592.817999463279	4395.625923577085	4201.114268651552	4633.128981039047	4248.163254744688	4025.0032247087915	4484.117732148203	4228.988477158674	4379.812563602839	6944.254630929564	6749.923690653344	6941.860229387315	5443.471972980713	5505.692149666134	5501.96471853558	6886.7410701419385	6629.902341274267	6314.742687762817	-0.6779634992354613	0.05490932250123957	-12.346965293919924	5.058374677780974e-35	4.872799365806961e-33	serpin family B member 6 [Source:HGNC Symbol;Acc:HGNC:8950]	protein_coding	6	2948159	2972165	47.23
HIF1B_normoxia_vs_Control_hypoxia	ENSG00000130956	HABP4	430.03486676768136	457.05930876648716	463.7543106604679	463.87163430244	631.1881575601277	566.6495771210783	590.3617554418682	485.0684885281429	474.74787160295267	428.06399811841214	202.5131475881628	234.0274199080738	278.2151641071598	511.8246869978265	513.7975232242752	581.68529488663	284.344834160716	281.94934700465586	291.50508183878713	1.3347662163470588	0.10824264233642623	12.33124199055032	6.149155429538877e-35	5.8880924834584534e-33	hyaluronan binding protein 4 [Source:HGNC Symbol;Acc:HGNC:17062]	protein_coding	9	96450169	96491336	43.82
HIF1B_normoxia_vs_Control_hypoxia	ENSG00000267424		71.15479877233246	18.127300395562283	7.827277715219855	15.976344161564404	20.257070838995595	11.44326491644387	17.270440990959035	15.410826034249558	11.225788754555106	9.404652766175882	198.2804750614425	195.7118707718798	192.57405510667544	28.63372183705167	33.810233422321126	41.00192247998973	168.53416472319321	159.44882992770303	135.8481379980021	-3.597118387658578	0.2918880386361323	-12.323623826678102	6.7587452209666e-35	6.433279454076006e-33	novel transcript, antisense to RTBDN	lncRNA	19	12825711	12832983	52.67
HIF1B_normoxia_vs_Control_hypoxia	ENSG00000120694	HSPH1	7484.555778426904	8175.333837855348	8291.27367903908	8839.017788726389	8472.419637412857	9215.933316938339	8426.011873968304	8525.742658083691	8210.48623439546	8697.104937368626	5823.8910797581975	5761.395146943582	5290.096600406809	6989.330583046965	7137.008934674102	6933.604126694218	6546.5171180397965	6613.368407684216	6773.468050648294	0.62873219310129	0.051063633446454024	12.312719457392053	7.73714744428484e-35	7.320989632044904e-33	heat shock protein family H (Hsp110) member 1 [Source:HGNC Symbol;Acc:HGNC:16969]	protein_coding	13	31134973	31162388	36.81
HIF1B_normoxia_vs_Control_hypoxia	ENSG00000115641	FHL2	5315.509124351091	4685.549681577693	4731.6468036645965	4488.139582948592	4697.980070336516	4192.188756770227	4318.606448366282	4641.70825550135	4545.233863801638	4438.343942912588	6483.852221348143	6310.612910460579	6475.792372231943	5603.403133489514	5786.0355335473	5823.396489845917	6124.9178193821335	6155.943751829718	6175.812600304893	-0.5457396651825053	0.04443548216991086	-12.281619069547277	1.1369979243914813e-34	1.0695137534673045e-32	four and a half LIM domains 2 [Source:HGNC Symbol;Acc:HGNC:3703]	protein_coding	2	105357712	105438513	44.54
HIF1B_normoxia_vs_Control_hypoxia	ENSG00000155090	KLF10	1478.2365559959148	1136.0465712531393	1176.9281544621554	1104.72751315806	1156.2731190759398	1187.0937835551113	1032.8902946477751	1258.33760614178	1198.9857374704447	1072.6755327445514	2098.1011074147395	2131.929459817092	2086.748231092002	1423.7533778632942	1462.2910484529343	1467.0520219994135	1877.0578623474134	1743.9262074442838	1993.4403789863393	-0.9054757931887871	0.07405705774913852	-12.226731937636561	2.237612027379867e-34	2.0924943818614886e-32	KLF transcription factor 10 [Source:HGNC Symbol;Acc:HGNC:11810]	protein_coding	8	102648784	102655725	47.85
HIF1B_normoxia_vs_Control_hypoxia	ENSG00000083444	PLOD1	8001.665907738901	6354.110382989719	6271.31003709615	6517.238717491066	6406.840295919945	6239.369331639106	6609.995551703012	6062.077681946191	6351.111493281599	6594.4734265112575	10479.44538909844	11113.177502414746	12126.530245297561	6562.830689805212	7005.6421806307235	7516.088954682457	9871.937170358844	10733.28252288634	11214.524765547843	-0.8077227309813367	0.06621380697764104	-12.198705494370488	3.1580456632159898e-34	2.936064430260866e-32	procollagen-lysine,2-oxoglutarate 5-dioxygenase 1 [Source:HGNC Symbol;Acc:HGNC:9081]	protein_coding	1	11934205	11975538	53.54
HIF1B_normoxia_vs_Control_hypoxia	ENSG00000131668	BARX1	3341.1408601301355	2824.3867738133845	2796.679861973475	2506.8172517513403	2777.606419535436	2433.2037442701735	2323.353754863173	3012.8322402959666	2816.9246766612046	2764.3014647568384	4655.816453711305	4490.259927310605	4802.638686365719	3225.75148655018	2952.0286893745515	2969.8994869488233	4398.909019438044	4362.605968071401	4026.519576650814	-0.8894738056288525	0.07296847947657517	-12.189836104703227	3.521288544283879e-34	3.2548511625227457e-32	BARX homeobox 1 [Source:HGNC Symbol;Acc:HGNC:955]	protein_coding	9	93951627	93955355	66.02
HIF1B_normoxia_vs_Control_hypoxia	ENSG00000242114	MTFP1	2210.465785570893	1689.7786864601471	1682.114219397341	1639.18942915607	1827.2563222585122	1708.895438266247	1668.9900322521366	1737.9619261842233	1797.339448468848	1718.367643862618	3098.4228559277863	3094.0062428331858	2937.6780189617775	2333.166361823364	2321.7210276536034	2115.8896276001706	2983.6031336434226	2899.609069832612	2534.394655694003	-0.8128173455971132	0.06684997226592235	-12.158828463889394	5.149182761618025e-34	4.732217329944473e-32	mitochondrial fission process 1 [Source:HGNC Symbol;Acc:HGNC:26945]	protein_coding	22	30425623	30429054	57.17
HIF1B_normoxia_vs_Control_hypoxia	ENSG00000111276	CDKN1B	2764.848947573518	2497.421932590543	2352.696506431393	2418.998494775631	1968.3323730300876	2042.637031580128	1973.2141631497311	2532.5588517556403	2326.163114950236	2432.6985203984154	3836.4383384543244	3615.423651766743	3426.542579910294	2820.231460799512	2525.262666887638	2436.315819927996	3844.4545839558878	3360.7225976665163	3357.1683682926123	-0.8628823694907102	0.07097698037602593	-12.157214422468838	5.251914003106304e-34	4.7990489613527377e-32	cyclin dependent kinase inhibitor 1B [Source:HGNC Symbol;Acc:HGNC:1785]	protein_coding	12	12685498	12722369	42.64
HIF1B_normoxia_vs_Control_hypoxia	ENSG00000155876	RRAGA	2835.2635113044807	2219.0817671225336	2113.4977554837524	1935.8314437483255	2342.107467237071	2230.9097640335835	2059.8557115274098	2238.3627049245574	2129.676679465417	2049.6922482162704	4443.20627460934	4089.332479242759	3956.9855089349867	2988.7987015809413	2680.1852062060466	2503.5501043852655	3743.887895557997	3656.6500714652134	3653.131419739183	-0.9144070824819059	0.07529941062965843	-12.143615399318216	6.2023664576286685e-34	5.635343296814775e-32	Ras related GTP binding A [Source:HGNC Symbol;Acc:HGNC:16963]	protein_coding	9	19049427	19051025	51.09
HIF1B_normoxia_vs_Control_hypoxia	ENSG00000184557	SOCS3	1853.8307921095259	1489.9157000989076	1421.693255623651	1336.9165823663184	1455.8317503533194	1443.215193326659	1438.2802173781326	1453.1001565166105	1468.3882651897045	1375.2515806491554	2301.2536739583243	2221.2032403455514	2318.2187833988255	2475.979860262269	2480.196440693295	2482.2542992886515	2161.391844738404	2047.4715372477804	1998.3918765359062	-0.6562220282760751	0.05425832622233849	-12.094402351945469	1.1306203744528457e-33	1.021454825303698e-31	suppressor of cytokine signaling 3 [Source:HGNC Symbol;Acc:HGNC:19391]	protein_coding	17	78356778	78360077	62.24
HIF1B_normoxia_vs_Control_hypoxia	ENSG00000176845	METRNL	1316.7117863395426	1089.205896949928	1047.1902932290486	1011.6106013223751	1150.3047970438479	1089.1440605525827	1052.7125727963407	1010.6369432304297	963.7872691709649	988.6789622314338	1798.5430910433963	1788.192079545301	1832.9251171572878	1296.7512554325813	1314.6629152426926	1340.759807723056	1740.2098851015596	1618.4288923512024	1567.0677139877375	-0.719968307642922	0.05972003194556609	-12.055725427259688	1.8093241281421954e-33	1.625443940063025e-31	meteorin like, glial cell differentiation regulator [Source:HGNC Symbol;Acc:HGNC:27584]	protein_coding	17	83079609	83095122	63.19
HIF1B_normoxia_vs_Control_hypoxia	ENSG00000118523	CCN2	558.4390414916977	503.61956504964104	521.3330291349472	525.3847054594942	660.478154117472	774.7259551290832	725.2656756772375	595.6353327266185	593.8708081922224	592.3711757780674	342.87263817564207	341.1290426934878	358.5162927221218	799.9318287554885	711.1487998804864	818.8369859485243	386.2073134385337	410.91764257014717	389.6578014013436	1.057314957440065	0.08797233585722984	12.01872096650906	2.8332301353967528e-33	2.5310716812921495e-31	cellular communication network factor 2 [Source:HGNC Symbol;Acc:HGNC:2500]	protein_coding	6	131948176	131951372	52.27
HIF1B_normoxia_vs_Control_hypoxia	ENSG00000172270	BSG	34297.42920248001	29505.532825318372	27782.64356721722	28327.102194552564	29998.7622670637	26538.60178253696	28342.036345462442	30416.861371276358	30940.497831498713	31276.167063048128	41993.146137225325	43955.92883138867	45202.82372654056	33510.03760426399	32904.39443011101	36176.617949971675	41394.96304950217	40201.93615314709	38885.67251451514	-0.6278039096667665	0.052353656368416844	-11.991596255452732	3.9325301133764706e-33	3.4936160579446187e-31	basigin (Ok blood group) [Source:HGNC Symbol;Acc:HGNC:1116]	protein_coding	19	571277	583494	62.58
HIF1B_normoxia_vs_Control_hypoxia	ENSG00000129103	SUMF2	4519.1102083169035	4078.033975557021	4342.879258031975	4127.680509435954	3878.098661969969	3583.7745365650176	3655.637166087448	3763.5909054093545	3848.3570899335778	4082.6513015587243	5577.411638051264	5547.070956360643	5698.3682534805885	4571.922579185585	4909.051061844081	4908.556104466118	5104.523302677744	4858.992145218895	4807.384303870307	-0.5979349656107199	0.049907025210121275	-11.980977890252156	4.4701936936566954e-33	3.949329688136144e-31	sulfatase modifying factor 2 [Source:HGNC Symbol;Acc:HGNC:20415]	protein_coding	7	56064002	56080670	49.29
HIF1B_normoxia_vs_Control_hypoxia	ENSG00000100097	LGALS1	8631.971876328935	6370.944545633292	6539.373492155682	5805.167920003154	7163.486522426484	5894.982926305907	5909.702211174807	7062.947481324457	6820.54882014413	7106.569509365007	11562.553820010484	12177.965711107374	12046.077087158543	9754.475123094757	9436.48122783401	9992.101877584668	11587.560389876799	10158.727595947668	9985.827512773607	-0.916501033493224	0.07665298984818375	-11.95649426471706	6.0043716517269525e-33	5.275599290261851e-31	galectin 1 [Source:HGNC Symbol;Acc:HGNC:6561]	protein_coding	22	37675636	37679802	56.68
HIF1B_normoxia_vs_Control_hypoxia	ENSG00000198840	MT-ND3	10330.200953095034	5330.185475258722	4324.266127234769	4057.740886928137	4852.127073130223	5249.287032035574	5367.964876148689	6267.3881899729195	6022.333264747889	6064.1992395052375	18621.74770030886	16390.721422820865	14995.40264283417	17777.57996082865	11608.852702957662	15722.0832690601	17171.11838584417	14178.696999459493	11941.92190663449	-1.6926801972966385	0.1422104948226849	-11.902639108366483	1.1466269092028431e-32	1.0019514155771947e-30	mitochondrially encoded NADH:ubiquinone oxidoreductase core subunit 3 [Source:HGNC Symbol;Acc:HGNC:7458]	protein_coding	MT	10059	10404	40.17
HIF1B_normoxia_vs_Control_hypoxia	ENSG00000074800	ENO1	117058.8455041016	92746.65936254215	93322.38688910955	85423.63809845374	96554.1372314199	88361.19658014014	81318.99096257132	104377.62744920175	98147.63209623315	96651.42257643917	165478.04047018924	160454.15461160746	151454.21981704878	120264.37348177934	112306.0756825283	111590.5784500293	158139.3830283623	154354.8467578128	136113.85552836026	-0.8425176732188352	0.07090906004879605	-11.88166466512258	1.4740229929950659e-32	1.2810381348360923e-30	enolase 1 [Source:HGNC Symbol;Acc:HGNC:3350]	protein_coding	1	8861000	8879190	50.15
HIF1B_normoxia_vs_Control_hypoxia	ENSG00000165732	DDX21	18244.561321374713	20948.871529287717	20631.81171918383	20345.80649429635	19755.48102742446	21800.971094357094	19994.930461940636	21772.259000483657	21131.7186928514	20895.6418227544	14314.04034611364	14558.758828395114	13917.432676420538	16081.80567249272	16696.598570983173	15746.314928227779	16292.078627993595	16312.970607042116	17204.611684496635	0.5242756646691096	0.0441408435087716	11.877336792735425	1.5523465371022328e-32	1.341814782421719e-30	DExD-box helicase 21 [Source:HGNC Symbol;Acc:HGNC:2744]	protein_coding	10	68956135	68985068	41.17
HIF1B_normoxia_vs_Control_hypoxia	ENSG00000213923	CSNK1E	5059.747381227939	4296.246896261506	3970.8803701723623	4103.306654206474	3916.3031189727885	3791.2209118162723	4492.065973156301	4216.674838999043	4416.699793038643	4325.532369964051	6592.402058227872	6687.076164735571	7422.888981502238	4337.231553609144	4327.729835992581	4545.374833175104	6588.297836619814	6460.777066351571	6584.74360530156	-0.7618272218349705	0.06420357818046926	-11.865806290321657	1.7817763518326896e-32	1.5318486904385236e-30	casein kinase 1 epsilon [Source:HGNC Symbol;Acc:HGNC:2453]	protein_coding	22	38290691	38318084	55.79
HIF1B_normoxia_vs_Control_hypoxia	ENSG00000185813	PCYT2	1656.3409942399467	1693.6062911712577	1816.6254134946641	1724.6596076253386	1867.68829907867	1790.3650567435702	1847.380069385718	1717.2257582635737	1817.1075073390682	1816.9091641679204	1168.4698901182433	1152.5066013345177	1140.1097822769111	2068.334789259814	2193.3936049079034	2260.198174984812	1277.0717715460853	1275.6819642657865	1186.8041503551863	0.6686325422018958	0.056566292892373894	11.820335185727522	3.0645934123037906e-32	2.620637072521386e-30	phosphate cytidylyltransferase 2, ethanolamine [Source:HGNC Symbol;Acc:HGNC:8756]	protein_coding	17	81900958	81911432	64.4
HIF1B_normoxia_vs_Control_hypoxia	ENSG00000128422	KRT17	6298.464749136108	3851.0726077888917	3763.031932167189	3604.0562125458578	4972.834478161231	4538.453082051185	4424.54224955522	4623.348443076366	4340.640422617345	4318.5650527193975	9546.167024785806	8426.376077734209	8601.340318534893	8162.014374697988	7668.413143947534	7150.710662495501	9480.71478412392	8151.690973516824	7748.393643930593	-0.931638932706192	0.07902191737730241	-11.789627025347125	4.414918564192762e-32	3.7552639765960885e-30	keratin 17 [Source:HGNC Symbol;Acc:HGNC:6427]	protein_coding	17	41619442	41624842	58.67
HIF1B_normoxia_vs_Control_hypoxia	ENSG00000040731	CDH10	197.80257754724693	196.2423490654506	145.29869442680106	193.81820875193216	59.8962052889582	88.6040758706971	71.62732671621053	111.29036535297226	145.27480676720313	127.3076278838882	340.8025159954778	371.71393197424305	525.5174255010817	76.37285105015378	55.40846190973424	63.08579500160198	312.9159614470523	303.56126087948303	371.7085319675035	-2.481390197749323	0.21121086021605773	-11.748402497916015	7.19664842960153e-32	6.088973811521591e-30	cadherin 10 [Source:HGNC Symbol;Acc:HGNC:1749]	protein_coding	5	24487100	24644978	34
HIF1B_normoxia_vs_Control_hypoxia	ENSG00000204856	FAM216A	1122.6858827495773	919.1338031465339	780.001828129548	874.3014966382528	844.6900721592602	858.6080706537902	883.1254299577173	914.3319238426004	953.8203647342403	901.6809624344965	1683.8534967699322	1569.7859389595883	1536.327747079898	1163.7050796041615	1029.3130409565297	1163.7832782499268	1457.5402983892232	1320.1082384368874	1354.2348193498046	-0.8890788679830686	0.07614391654944087	-11.676295471428533	1.6847932378654005e-31	1.4179751929845063e-29	family with sequence similarity 216 member A [Source:HGNC Symbol;Acc:HGNC:30180]	protein_coding	12	110468415	110490385	43.73
HIF1B_normoxia_vs_Control_hypoxia	ENSG00000156976	EIF4A2	8676.273601303386	7566.460336127735	7412.93283773591	7280.277010275435	6907.121404412213	7101.3156940612635	7033.577384707435	6836.203151545246	7164.6854220511295	7632.442751526981	10746.895193295948	10465.968898804553	10179.840229268308	10580.281837961935	10614.908235798384	9561.768913953112	9757.998569140944	9657.26031384288	9672.986638951545	-0.5772929439573444	0.04965266090253192	-11.626626518376717	3.0178993556961207e-31	2.526661183085689e-29	eukaryotic translation initiation factor 4A2 [Source:HGNC Symbol;Acc:HGNC:3284]	protein_coding	3	186783205	186789897	41.92
HIF1B_normoxia_vs_Control_hypoxia	ENSG00000170345	FOS	412.7483389952185	222.52440474451336	194.32298399635283	199.6926719071663	265.4978314051832	282.9056088583262	242.85963743002426	232.0516513207368	288.83053075521804	216.86070294518967	669.5377595074746	661.7393626744758	655.5120396181184	440.9570443808539	415.3553753262264	491.23293820703265	598.8184155406219	682.525088335739	668.2460549606797	-1.3292888594671235	0.11459668685500296	-11.599714581181983	4.134548513312318e-31	3.443519024811316e-29	Fos proto-oncogene, AP-1 transcription factor subunit [Source:HGNC Symbol;Acc:HGNC:3796]	protein_coding	14	75278826	75282230	54.04
HIF1B_normoxia_vs_Control_hypoxia	ENSG00000073060	SCARB1	7197.519660492045	6500.31170475335	6589.301596604379	6735.122700195229	6140.742257565918	6013.532424515447	5946.7891893068845	6291.140924892225	6316.191591311613	6176.537966098838	9174.427361640144	9912.682126292837	9361.830628743111	5784.851275299249	6131.9543009083845	6270.552136190075	7905.9880186504415	9110.689282676241	9192.708403212446	-0.6528330166053572	0.0567659938120069	-11.50042433445907	1.3126848517543358e-30	1.0876240136996675e-28	scavenger receptor class B member 1 [Source:HGNC Symbol;Acc:HGNC:1664]	protein_coding	12	124776856	124882668	51.45
HIF1B_normoxia_vs_Control_hypoxia	ENSG00000173548	SNX33	1034.1620744002116	676.0575014499033	778.3463079075303	862.3579852909837	821.268269600515	733.2570546442788	785.7862602489744	771.0696729729938	752.7683959687471	738.5709950339594	1477.2982531898026	1472.0580117108411	1486.085480311445	947.8267932857999	988.2577532966575	1072.8184283529554	1431.2274328104036	1400.5069795722413	1419.3557635557759	-0.9242133172990933	0.08040185679839906	-11.494925044038236	1.3990240920156456e-30	1.1531852708980511e-28	sorting nexin 33 [Source:HGNC Symbol;Acc:HGNC:28468]	protein_coding	15	75647912	75662301	56.21
HIF1B_normoxia_vs_Control_hypoxia	ENSG00000204525	HLA-C	1614.702548861534	1603.000359020397	1591.6060992042733	1762.0123584416092	1132.590085660841	1087.2502401482766	1212.9019873401448	1572.5836213423174	1398.7677205364378	1494.5222938015525	2157.524112277536	2181.521544428615	2552.6088004765784	1092.3322920048633	1219.306315846415	1359.1199851054948	1867.600818357656	1924.1170712910348	1855.2801742235727	-1.002780207683002	0.08730461415025438	-11.485993236934545	1.5514212596300571e-30	1.2722449929612432e-28	major histocompatibility complex, class I, C [Source:HGNC Symbol;Acc:HGNC:4933]	protein_coding	6	31268749	31272130	59.28
HIF1B_normoxia_vs_Control_hypoxia	ENSG00000176692	FOXC2	607.7791119735889	614.2492489298612	543.6029292909936	596.0225809354766	374.7763794462403	429.23086575278404	403.6683413000709	507.6419568492184	514.1591607423964	525.8284268425174	795.5868729195469	889.1734458758183	921.6130971161751	364.66631882491316	353.6052290129195	380.72111112326735	826.0143539459386	903.7115073285115	995.7521892879505	-1.1058802150257967	0.09644727145761349	-11.466163825192373	1.9511870567094833e-30	1.5919098073388442e-28	forkhead box C2 [Source:HGNC Symbol;Acc:HGNC:3801]	protein_coding	16	86566829	86569728	63.17
HIF1B_normoxia_vs_Control_hypoxia	ENSG00000166710	B2M	17376.47179183519	16910.756108249134	16985.909593006723	14821.504288253578	14531.71357363062	13672.290035951988	12702.017405098732	16085.63091849688	14918.744991864138	15100.218753542795	22070.408626374254	22800.09518287313	21999.251030486095	17943.59391790542	17796.58294333474	16827.745547011753	19985.041162009038	18646.138065432737	18978.850109511633	-0.7093721365307409	0.06200386306176516	-11.440773227695502	2.61544070970678e-30	2.1230209334477723e-28	beta-2-microglobulin [Source:HGNC Symbol;Acc:HGNC:914]	protein_coding	15	44711358	44718851	42.87
HIF1B_normoxia_vs_Control_hypoxia	ENSG00000099977	DDT	3579.690870061857	3110.8480407404786	2975.07626844756	2776.249542701426	2946.9264065097555	2721.2383610354036	2667.4157935205762	3146.797420794832	3211.9422172361406	2907.7658185435894	4838.121934771316	4582.734606928293	4580.076828421076	3687.7440590266046	3682.369038287777	3570.984559625421	4674.495171691662	4313.134257260531	4040.515335570985	-0.7491606970419499	0.06571348571375425	-11.400410264420744	4.1615331180044266e-30	3.3609634388893324e-28	D-dopachrome tautomerase [Source:HGNC Symbol;Acc:HGNC:2732]	protein_coding	22	23970542	23980525	54.25
HIF1B_normoxia_vs_Control_hypoxia	ENSG00000069998	HDHD5	2786.629904460601	2263.447087956517	2437.7628443068843	2224.8850547646066	2345.550460262124	2104.1264878140155	2012.6538182373931	2420.659689492922	2227.7006251114767	2385.052738883978	3848.1436659579713	3561.2687191730956	3825.278631481139	2821.639548081728	2877.1312700576937	2622.8087120264845	3610.145111252592	3362.800918657531	3208.2828967726664	-0.7986304190913496	0.07025193200132632	-11.368091899255836	6.0291171281347416e-30	4.844804622914706e-28	haloacid dehalogenase like hydrolase domain containing 5 [Source:HGNC Symbol;Acc:HGNC:1843]	protein_coding	22	17137511	17165287	50.12
HIF1B_normoxia_vs_Control_hypoxia	ENSG00000197956	S100A6	3968.031306501309	3525.919610461983	3513.051217370051	3303.9345073539403	3268.912928111795	3108.8588888531976	2996.6159813703503	3520.96060630649	3545.816717669674	3170.734142158683	4816.936589008485	4779.694073704983	5255.576900225119	4070.593138869645	4276.1442995414045	4248.3229435191	4767.3665555254165	4744.7529362720015	4510.371480701243	-0.6635263542975427	0.05871371130890063	-11.301046033466399	1.2966421650327541e-29	1.0367302430519385e-27	S100 calcium binding protein A6 [Source:HGNC Symbol;Acc:HGNC:10496]	protein_coding	1	153534599	153536244	58.51
HIF1B_normoxia_vs_Control_hypoxia	ENSG00000141985	SH3GL1	4430.724574103633	3728.0033938253155	3829.2838980022357	3853.035701625823	4050.9328164008652	3847.876702322434	3972.6229377487793	4025.9937289792274	3898.0918975627387	3879.514144586691	5568.239138255403	5401.813112974222	5422.726276147521	4325.7917336191185	3963.822366187366	3974.6745044693375	5362.741026808015	5315.855605418948	5332.02334893135	-0.4660246403524235	0.04133005169874015	-11.27568491201837	1.7302679633209994e-29	1.3765529851475671e-27	SH3 domain containing GRB2 like 1, endophilin A2 [Source:HGNC Symbol;Acc:HGNC:10830]	protein_coding	19	4360370	4400547	57.17
HIF1B_normoxia_vs_Control_hypoxia	ENSG00000143590	EFNA3	436.1384387896454	233.4332819434243	257.6851014724124	263.3779858551626	357.2331844318334	279.1426503607981	301.4321361076864	240.75096630121024	278.2964542831541	274.5945794934277	732.3729380316685	678.8904657820916	811.7842608082149	365.7127252971011	336.86210063661383	339.2458241155895	698.3325777087554	671.2588926415414	730.0857729429323	-1.2468216188526808	0.1107588000851716	-11.257088537379392	2.1370274153575616e-29	1.6917428415338002e-27	ephrin A3 [Source:HGNC Symbol;Acc:HGNC:3223]	protein_coding	1	155078837	155087538	63.3
HIF1B_normoxia_vs_Control_hypoxia	ENSG00000117305	HMGCL	425.04256124584873	361.49808362438375	315.61683194775117	301.91278674939065	319.15466950855756	290.775734893027	291.3562020743267	340.2544637452522	312.959124882181	297.7275049284344	649.4265689326495	643.2989120835709	641.4319739275927	483.50951332462034	465.2414162463847	454.3795663291884	519.3439002997155	506.03965066428503	456.839198263966	-1.1049753216628753	0.0982894092477387	-11.242058835431417	2.534025750217373e-29	1.996138215355961e-27	3-hydroxy-3-methylglutaryl-CoA lyase [Source:HGNC Symbol;Acc:HGNC:5005]	protein_coding	1	23801885	23838620	46.84
HIF1B_normoxia_vs_Control_hypoxia	ENSG00000142871	CCN1	5516.576350155076	5873.946667718778	5764.501415864968	5623.811186317651	6322.395827097407	6338.780433451535	5809.052561646924	6219.58891672283	5953.710104268489	5643.394395340686	4028.371750642257	4073.157877445315	4293.223936004421	6215.552355846075	5964.347037505409	6398.660682827246	4980.545530506153	4980.510802758125	4814.8228208270975	0.5761558815101612	0.05150136451413694	11.187196435387813	4.710941625010371e-29	3.6927778198794535e-27	cellular communication network factor 1 [Source:HGNC Symbol;Acc:HGNC:2654]	protein_coding	1	85580761	85584589	48.34
HIF1B_normoxia_vs_Control_hypoxia	ENSG00000171956	FOXB1	378.5638736479835	276.882405043047	314.09759313149624	312.74811890538825	209.7484584564058	252.295736328832	212.44072082071364	292.76688923726766	295.08068460674474	295.3413591809731	518.9957154259913	561.9345434069892	685.8013340718275	228.8409444099072	244.80660856821638	235.317406017406	579.9954189124358	672.1188081049705	624.9369810350909	-1.3848985030299077	0.12393511846091051	-11.174383179104384	5.442717619240869e-29	4.245585241428328e-27	forkhead box B1 [Source:HGNC Symbol;Acc:HGNC:3799]	protein_coding	15	60004234	60061730	41.12
HIF1B_normoxia_vs_Control_hypoxia	ENSG00000175567	UCP2	1923.2867321236251	2370.2674230536654	2432.859403261798	2354.012613490609	2481.6646841865195	2315.354932737781	2357.4153874157946	2383.728172335491	2610.549538493944	2451.9273792395657	1218.8313217995694	1313.875112404005	1431.154529126886	1533.3647945301225	1636.256053144381	1866.3891934803987	1241.4319428161518	1363.209562508771	1256.869134199801	0.8541412089968474	0.07647541026398653	11.168834610346325	5.793600507970492e-29	4.497352704997871e-27	uncoupling protein 2 [Source:HGNC Symbol;Acc:HGNC:12518]	protein_coding	11	73974672	73982843	52.37
HIF1B_normoxia_vs_Control_hypoxia	ENSG00000007264	MATK	2701.9378958867187	2299.314805302826	2353.2991496317777	2353.405336595734	2252.524837490717	2046.9567141469531	2096.3716577956507	2447.494898771544	2335.2729550567065	2440.010469348257	3706.430816652096	3476.3116654964892	3416.16759302217	2564.876115708789	2670.4527439303224	2369.138198083643	3417.2574705283596	3396.135864739773	2993.4608336591323	-0.7301015339931282	0.0653927709293821	-11.164866140655938	6.058238919939106e-29	4.6800627327896745e-27	megakaryocyte-associated tyrosine kinase [Source:HGNC Symbol;Acc:HGNC:6906]	protein_coding	19	3777970	3802129	54.4
HIF1B_normoxia_vs_Control_hypoxia	ENSG00000115756	HPCAL1	4599.758281762622	3596.4761904623074	3547.1424160106344	3363.8525772521	3979.1105714602286	3568.0404809299966	3531.9183883188684	4100.9387329030815	3900.7865020445333	3770.903929373553	6409.648647970467	5957.9699733775715	5841.8068118429865	5034.3804852784915	4615.252147478377	4889.330926531404	5922.765020881898	5497.2026351473205	5268.122634463373	-0.7180508223898989	0.06458908579726004	-11.117216067182044	1.0344978948468564e-28	7.953199921392347e-27	hippocalcin like 1 [Source:HGNC Symbol;Acc:HGNC:5145]	protein_coding	2	10302889	10427617	52.12
HIF1B_normoxia_vs_Control_hypoxia	ENSG00000240972	MIF	19752.402618912187	17052.934885692608	15155.984053642245	14440.605532690868	14919.812929625637	13067.825709448523	13482.45921901359	17478.308284881583	16430.11938017869	16404.12745164946	29812.8646087508	27906.01470429011	26631.406589248592	21736.51762154319	18461.52875502496	19889.952144493498	27689.17972629953	23657.585815657552	21326.019728287953	-1.0244846902279525	0.09217688195849649	-11.11433440208182	1.0684439418080716e-28	8.17487419782434e-27	macrophage migration inhibitory factor [Source:HGNC Symbol;Acc:HGNC:7097]	protein_coding	22	23894383	23895227	69.82
HIF1B_normoxia_vs_Control_hypoxia	ENSG00000104356	POP1	2031.2274873983288	2434.779022351303	2497.1929201718317	2553.895674959815	2543.1751392185793	2858.5541871931114	2624.236532637026	2389.793775358606	2459.7152304211836	2578.741521228196	1451.4828181886705	1351.652759598903	1488.0249480785637	1498.7599525326539	1758.8259185093214	1499.430220619568	1357.2822592435273	1592.08234000709	1624.4695528519676	0.9057775964938007	0.08171583328701208	11.084480939115199	1.4921331509877948e-28	1.1362238674974204e-26	POP1 homolog, ribonuclease P/MRP subunit [Source:HGNC Symbol;Acc:HGNC:30129]	protein_coding	8	98117293	98159835	41.8
HIF1B_normoxia_vs_Control_hypoxia	ENSG00000229891	LINC01315	230.39412146837847	210.46920861529466	209.97597467047973	223.9746061553439	125.67632393360986	120.96705842416911	127.85074645061286	188.95783275958925	180.14869500473554	188.83681717230203	363.28376913138624	399.2293062689272	344.3617484729784	221.5408676723182	193.18649203640902	163.29431607206755	319.4789415154904	312.0533882128704	253.80809386222802	-1.5685930873334504	0.1420260846342151	-11.044401395513548	2.3331749362406e-28	1.7682369860390253e-26	long intergenic non-protein coding RNA 1315 [Source:HGNC Symbol;Acc:HGNC:50513]	lncRNA	22	42364387	42369290	55.87
HIF1B_normoxia_vs_Control_hypoxia	ENSG00000143870	PDIA6	13119.092799392189	11686.889762733796	12322.454566311888	11770.32642430793	11751.710269454707	11652.766600653265	11139.613353245606	12129.783806328642	11952.553795980839	12269.010141123033	15020.552398982445	15521.713305037629	15235.046759760138	12610.417598739043	13550.138989908695	13149.876115306679	14957.32158493624	14715.39740410816	14708.097512140665	-0.4066607783841926	0.03682853032025544	-11.042003980281885	2.3962830018645096e-28	1.8074981831516685e-26	protein disulfide isomerase family A member 6 [Source:HGNC Symbol;Acc:HGNC:30168]	protein_coding	2	10783391	10837977	46.27
HIF1B_normoxia_vs_Control_hypoxia	ENSG00000145220	LYAR	1892.5509918659916	2113.544859246847	2024.2786097962303	2023.0869942338682	2231.6126030434534	2234.2446287916346	2213.1920843642424	2128.991765623849	2215.796558083933	2207.940992167278	1343.6383286728462	1424.48886601682	1479.0923297430145	1706.0641110640245	1715.9795741547991	1955.6553888796057	1630.7372480133856	1692.3516245188023	1725.2212871732133	0.6548842981648977	0.059356304281806785	11.033104336410402	2.645718493102926e-28	1.9862762640004173e-26	Ly1 antibody reactive [Source:HGNC Symbol;Acc:HGNC:26021]	protein_coding	4	4267701	4290154	44
HIF1B_normoxia_vs_Control_hypoxia	ENSG00000135750	KCNK1	986.2524308914528	924.321371289062	837.9203756567769	796.6186444070722	717.9613399177199	786.141944974005	736.9671754872559	899.8514050965088	892.3420174871017	895.12701403723	1333.3964235189512	1277.5920502667868	1271.7420663155153	924.7740144038047	937.5502296517841	854.3188991197505	1284.473250353479	1187.089728933317	1194.355805130031	-0.7919874495035113	0.07190719163893983	-11.01402281819371	3.270662593863729e-28	2.4439796980595745e-26	potassium two pore domain channel subfamily K member 1 [Source:HGNC Symbol;Acc:HGNC:6272]	protein_coding	1	233614106	233672514	42.07
HIF1B_normoxia_vs_Control_hypoxia	ENSG00000112972	HMGCS1	2486.6016587197546	2554.6226745196195	2521.8651218243494	2508.4592049960997	2840.604676576262	3079.311283460332	2999.1222920039495	2711.4763606512115	2900.5838024616455	2855.3342029402193	1432.5854375230417	1574.3490884741213	1522.8531622564562	2790.32182741594	3331.981761068842	3278.648365245604	1728.6598239844361	1877.1779180172439	2250.8728535362075	0.9772940012480422	0.08889113948014482	10.994279148219666	4.071537289951518e-28	3.028276874586731e-26	3-hydroxy-3-methylglutaryl-CoA synthase 1 [Source:HGNC Symbol;Acc:HGNC:5007]	protein_coding	5	43287470	43313512	38.76
HIF1B_normoxia_vs_Control_hypoxia	ENSG00000114019	AMOTL2	2847.4035275687784	2622.322174555037	2560.20843270758	2601.423884302053	2107.4122403532724	2415.835664498747	2293.2118734435912	2618.6964734040907	2452.7392570079946	2318.370599143108	3650.13098751623	3710.4415345073035	3865.2384189041218	2068.065696413693	2349.853238246816	2173.2886822358305	3633.686852020684	3931.700298603606	3880.6371883742527	-0.7182085175725288	0.06556113513663506	-10.954790762480245	6.302384699913981e-28	4.665807117422429e-26	angiomotin like 2 [Source:HGNC Symbol;Acc:HGNC:17812]	protein_coding	3	134355347	134375479	54.88
HIF1B_normoxia_vs_Control_hypoxia	ENSG00000156515	HK1	303.7550659298709	156.03279690762056	158.89950103369756	154.16445355691613	216.54032762609475	208.0121648068717	236.37113330838895	165.46936645669652	241.82885309357272	180.2689640225085	529.90965962008	570.3096376745082	560.348162990983	248.15334492983263	237.77992663532768	272.25499309217	444.2440449881064	440.55538635325075	446.4484696410502	-1.3307267990464235	0.12180168491462172	-10.925356245927235	8.719755469446257e-28	6.425696300088253e-26	hexokinase 1 [Source:HGNC Symbol;Acc:HGNC:4922]	protein_coding	10	69269984	69401884	47.64
HIF1B_normoxia_vs_Control_hypoxia	ENSG00000153904	DDAH1	3664.625807979716	3956.843913812232	4039.5828710730143	3967.302817051359	4227.6000523586945	4455.496562422213	4314.724709725266	3824.1274559470157	4064.8890369541673	3744.6794476694176	2951.6448936930205	2884.5916965370598	2741.886125336011	3712.3658485878764	3544.540170889362	3723.512358669207	3080.4064404701476	3216.620980722654	3512.44916171617	0.5984567123227383	0.05501227516746371	10.878603193577563	1.4577966101967648e-27	1.0693406235622231e-25	dimethylarginine dimethylaminohydrolase 1 [Source:HGNC Symbol;Acc:HGNC:2715]	protein_coding	1	85318481	85578363	39.19
HIF1B_normoxia_vs_Control_hypoxia	ENSG00000204308	RNF5	3249.9875935682094	2630.1547533350117	2423.1831648277566	2377.342943708549	2475.5348704493354	2313.8762005713374	2117.09569425609	2769.4110196645897	2576.1408374560638	2547.5983173965915	4811.9017205071195	4625.173251567322	4419.807866525857	3810.542828347673	3390.9436672314077	3114.442623273855	4516.471304423107	4047.5424959776706	3532.6131247084304	-1.0056387241927631	0.09258822568128543	-10.861410474096921	1.7600937313334484e-27	1.2851899021805104e-25	ring finger protein 5 [Source:HGNC Symbol;Acc:HGNC:10068]	protein_coding	6	32178405	32180793	51.65
HIF1B_normoxia_vs_Control_hypoxia	ENSG00000234741	GAS5	2799.9088518582607	2616.7611539876634	2538.7462265809804	2614.991603303373	2336.289592552385	2268.038478991601	2348.96247642	2635.4779110489258	2698.886969888096	2675.9095999860324	3377.7073486772906	3323.0825503940423	3440.107582980339	2530.659783386978	2794.385289666666	2824.8837997668343	3218.8778857978305	3190.61201278534	2963.979067234315	-0.5435642030823127	0.05011026360931735	-10.847362674445082	2.0526269780965444e-27	1.4919799093973564e-25	growth arrest specific 5 [Source:HGNC Symbol;Acc:HGNC:16355]	lncRNA	1	173858559	173868882	44.51
HIF1B_normoxia_vs_Control_hypoxia	ENSG00000179041	RRS1	2181.8007376167197	2835.918733316199	2559.089035307139	2753.173899004153	2686.4755526480444	2729.0319621214394	2603.12172030008	2712.0193918123664	2795.396789038125	2620.286394905151	1412.2415255266217	1582.8784030430133	1705.556672337021	1634.7118437471229	1792.4642242628859	1758.114872836605	1592.4636445968824	1720.3830000405112	1779.0856122575908	0.7727761718230491	0.07126557500126574	10.843610983414138	2.1385961662913842e-27	1.5474339952563584e-25	ribosome biogenesis regulator 1 homolog [Source:HGNC Symbol;Acc:HGNC:17083]	protein_coding	8	66429014	66430733	56.28
HIF1B_normoxia_vs_Control_hypoxia	ENSG00000163041	H3-3A	11133.781785823589	10721.29923104662	11099.22296867803	9744.14057916573	9720.527486573028	8962.544311297512	8782.071650883501	10510.68571594155	10401.666324469636	10270.325842665878	13734.925590972225	13514.084832258757	13232.925753200396	11013.782480066548	10869.641423057465	10690.795945244743	12854.063906418905	12072.397044363483	12212.971058520576	-0.5602756953391896	0.05204260942849569	-10.765711048923947	4.997427783021568e-27	3.5997237692926977e-25	H3.3 histone A [Source:HGNC Symbol;Acc:HGNC:4764]	protein_coding	1	226061851	226072019	44.55
HIF1B_normoxia_vs_Control_hypoxia	ENSG00000118804	STBD1	399.897061925053	258.017340716245	320.10921781725233	314.20676859496353	280.68957303310185	291.2896908328233	242.7049320118784	265.63469985370654	255.95997756243128	292.61404243842827	611.6519231140012	646.1174849488332	561.7073039707561	343.0995636909527	319.8079028874692	323.4477694037458	610.1785812301457	619.7036822195341	641.2066603246851	-1.16698435287287	0.10857019970636471	-10.748661750913755	6.0127634763247086e-27	4.311663710758225e-25	starch binding domain 1 [Source:HGNC Symbol;Acc:HGNC:24854]	protein_coding	4	76306733	76311130	48.64
HIF1B_normoxia_vs_Control_hypoxia	ENSG00000197958	RPL12	22842.434590346136	20346.753012552646	19479.031581533964	18224.34578271424	19083.07506221352	18140.584896607506	16995.796794530306	21541.46432883188	20799.399115028107	20022.486795100354	28534.282169677354	27844.07545404645	27695.127663390413	25805.68755545717	23914.427118489795	25400.72461461217	27565.181592099354	25131.898382581505	24639.48070676372	-0.6330430133673632	0.05900574006622243	-10.72849883175596	7.480143388905593e-27	5.339954148749525e-25	ribosomal protein L12 [Source:HGNC Symbol;Acc:HGNC:10302]	protein_coding	9	127447674	127451406	51.25
HIF1B_normoxia_vs_Control_hypoxia	ENSG00000162545	CAMK2N1	242.38782548535875	177.0160905397477	191.6398187594544	167.63852938952238	159.3147146421138	150.27265839459378	172.50594855592794	192.57889673135435	181.31940007361513	190.37459297467544	357.8584309202672	443.6795572778378	455.6312788898863	203.07436798318335	192.422151577668	199.07446114393557	292.9921084579349	319.6659099572359	315.92194246750364	-1.379772670987073	0.1290376559260775	-10.692790884061866	1.1000989733515201e-26	7.818525636828514e-25	calcium/calmodulin dependent protein kinase II inhibitor 1 [Source:HGNC Symbol;Acc:HGNC:24190]	protein_coding	1	20482391	20486210	57.49
HIF1B_normoxia_vs_Control_hypoxia	ENSG00000163536	SERPINI1	1532.363045375666	963.8316848508827	1247.815317464166	1016.4372635599291	1214.5891958927034	1234.730530373199	1148.7736027502149	1189.4733183932751	1253.8799097962956	1165.5436378372237	2100.3119044853715	2116.540268002529	2105.0606446668294	1309.8574135241772	1385.2578446567877	1314.164863832236	2327.7001012594847	2208.280787916544	2280.286527500137	-0.8138489002348606	0.0761223997358585	-10.691319546662765	1.1176933739764173e-26	7.9084224527685355e-25	serpin family I member 1 [Source:HGNC Symbol;Acc:HGNC:8943]	protein_coding	3	167735243	167825569	36.84
HIF1B_normoxia_vs_Control_hypoxia	ENSG00000107816	LZTS2	2413.332440793384	2090.750786396527	2085.611405260096	2140.796536776346	1930.7388752938523	2011.8149371839359	2097.8702365008367	2032.0824055839312	1961.1907640243955	2017.2998300245854	3068.4959800848633	2921.902176999929	3399.906932204772	2090.185692943499	2041.5590431758064	2187.690813846329	3112.2360336151833	3198.9167888099773	3050.934695556052	-0.6323777976510245	0.059244454166748804	-10.674042094659878	1.3463897292041277e-26	9.484633550530047e-25	leucine zipper tumor suppressor 2 [Source:HGNC Symbol;Acc:HGNC:29381]	protein_coding	10	100996618	101007836	60.49
HIF1B_normoxia_vs_Control_hypoxia	ENSG00000291156		145.22594711252935	57.70345430538175	59.276356163821866	38.647089132193805	60.86481483335147	86.2346908009775	50.40498481472609	57.42018806859777	76.78221731827345	45.362683200806835	318.82684169283255	333.1074828660607	331.67922740772184	106.47089848550542	132.42897990665134	147.67744127193816	243.68144419004346	236.58590875068876	230.9123448159556	-2.317146789366574	0.21715146481471792	-10.670647749687776	1.3964943381091027e-26	9.79444778978187e-25	novel transcript	lncRNA	1	1059687	1066459	62.85
HIF1B_normoxia_vs_Control_hypoxia	ENSG00000197766	CFD	1047.2227004744752	882.7597873884453	829.162874006992	886.5193151264662	867.0742085038821	769.1003312550889	801.0865575273302	966.1001074651799	863.3138270437149	870.0674968088476	1420.5492248138548	1336.560644068539	1483.5209748529837	1067.9783323712152	1143.7948004593195	1134.5221614277132	1243.943928723344	1141.4288605096751	1142.5251761879622	-0.7982413166351808	0.07500153518596753	-10.642999702018479	1.879782396838567e-26	1.312646301652643e-24	complement factor D [Source:HGNC Symbol;Acc:HGNC:2771]	protein_coding	19	859453	867884	63.39
HIF1B_normoxia_vs_Control_hypoxia	ENSG00000073111	MCM2	10985.756443008697	10759.155791850993	10883.573559990633	10710.022180562702	9056.011770042527	9238.913126059757	8855.976763394267	11257.808990042859	10663.890879787537	10357.839502158664	13401.386405104124	12648.996477976822	12410.353658947548	10767.73895424598	10355.74199579975	10395.549713736264	12598.969208038769	11986.87176970754	11394.815226709798	-0.5026565416181653	0.04732915861309396	-10.620441105392938	2.3942704091130044e-26	1.664642526614176e-24	minichromosome maintenance complex component 2 [Source:HGNC Symbol;Acc:HGNC:6944]	protein_coding	3	127598410	127622436	50.56
HIF1B_normoxia_vs_Control_hypoxia	ENSG00000130313	PGLS	1638.7443666567463	1450.2721547794072	1476.1993975847847	1424.8713680534943	1388.4711932300336	1212.4274969144028	1131.914306142799	1550.3745789299444	1407.884332180819	1460.251547671485	2033.6311284562264	2072.6175264894714	2098.2967211604973	1665.9227492531768	1793.3643418761742	1725.7314017199787	1867.0487507782766	1928.6310398002418	1809.488564800219	-0.7361725117588034	0.06935923457424888	-10.613907668930986	2.567801511150213e-26	1.7775633750996996e-24	6-phosphogluconolactonase [Source:HGNC Symbol;Acc:HGNC:8903]	protein_coding	19	17511636	17521288	53.3
HIF1B_normoxia_vs_Control_hypoxia	ENSG00000110172	CHORDC1	4185.338494278911	4470.23968528129	4775.406886582466	4685.7009708483965	4757.292435550977	5037.629686732749	4895.276509991379	4791.974553291433	4561.1742734465515	4810.87665986686	3352.5677268819245	3216.839087231294	2996.044895522062	4273.962648781994	3790.0325098841754	3731.8441096072875	3784.7846325952705	3632.3482601662845	3772.097364758004	0.6181264575822284	0.05843624382968082	10.577792429366768	3.7775362455104834e-26	2.603731987153368e-24	cysteine and histidine rich domain containing 1 [Source:HGNC Symbol;Acc:HGNC:14525]	protein_coding	11	90200429	90223077	35.44
HIF1B_normoxia_vs_Control_hypoxia	ENSG00000119673	ACOT2	1370.2285417591502	1288.0759713931438	1260.7048369414715	1201.2514430902531	1164.197460967886	1091.154143696333	1143.7173170378217	1175.9059236571038	1124.913034354676	1165.8547847062666	1701.4896424083465	1722.3937798513746	1650.0693633476983	1544.9388770659657	1497.0046111259571	1528.6843784151158	1469.9116391255445	1512.4606037438748	1421.3859407358707	-0.5806853873476078	0.05491631735342602	-10.574004509633802	3.933323309768379e-26	2.6994752380474736e-24	acyl-CoA thioesterase 2 [Source:HGNC Symbol;Acc:HGNC:18431]	protein_coding	14	73567620	73575658	48.61
HIF1B_normoxia_vs_Control_hypoxia	ENSG00000164056	SPRY1	211.50774900924807	104.35686476079037	106.84702866070481	99.2535550902735	115.57173902805711	110.6253214600541	86.18375756566249	96.76857872436736	113.57100814913679	130.6636035602096	412.18320998533	398.14483320037675	342.57484003190643	121.56561246815153	149.9840262479927	165.5726669647043	477.5238728990443	343.75862551168206	431.99033785802106	-1.8930851284825962	0.1790493445213999	-10.572979943282258	3.9765443073089834e-26	2.7174752144520495e-24	sprouty RTK signaling antagonist 1 [Source:HGNC Symbol;Acc:HGNC:11269]	protein_coding	4	123396795	123403760	48.71
HIF1B_normoxia_vs_Control_hypoxia	ENSG00000170412	GPRC5C	419.49934857202436	365.6189605013258	330.07772944404803	408.4337185377231	291.40511451757425	255.64271977253281	319.9559955299859	330.0701020253246	314.78945690243347	294.5754055366913	692.8375338441241	665.1660790323162	660.4244819218176	392.45621171197524	365.3640725478189	337.82987135506187	566.9538445193447	496.52879512150736	462.8581814748329	-1.220833106856075	0.11562299003778494	-10.558740147241597	4.6283177179516436e-26	3.1494224947984994e-24	G protein-coupled receptor class C group 5 member C [Source:HGNC Symbol;Acc:HGNC:13309]	protein_coding	17	74424851	74451653	54.5
HIF1B_normoxia_vs_Control_hypoxia	ENSG00000125991	ERGIC3	5330.4636024657275	4729.9476539748275	4768.326336810845	4538.9742663737925	4759.990887877915	4025.2501154611437	4275.679625929648	4701.0228595773115	4753.710002259855	4920.982048473251	6583.504087503752	6453.023420412148	6428.839155665788	5542.8151258198295	5656.465019276845	5621.001909586162	6291.780332601249	6054.508673769482	5842.523323009257	-0.5769862560162141	0.054649552369787247	-10.557931968262531	4.6683314293917564e-26	3.1631901647204902e-24	ERGIC and golgi 3 [Source:HGNC Symbol;Acc:HGNC:15927]	protein_coding	20	35542038	35557634	50.91
HIF1B_normoxia_vs_Control_hypoxia	ENSG00000164105	SAP30	1407.4727618697682	1118.8018898243017	1104.4637736740874	963.5462367274714	1132.4323796612691	1139.2083935953865	928.738898559347	1119.0473320857338	1121.4582537327194	1147.8680510893462	2014.573327735968	2161.557348950119	2030.5441446482412	1189.8501370275974	1373.0548689194702	1377.7994933825958	1667.287879207162	1824.2703092297932	1920.0069956052198	-0.9580911145986488	0.0908239721333292	-10.548879245142189	5.1406617562872164e-26	3.46853679935818e-24	Sin3A associated protein 30 [Source:HGNC Symbol;Acc:HGNC:10532]	protein_coding	4	173369969	173377532	42.24
HIF1B_normoxia_vs_Control_hypoxia	ENSG00000135919	SERPINE2	3260.157589055509	2610.199865281693	2549.560859026552	2618.5646918621546	3462.452616482116	3611.180477237244	3516.621051823759	3280.085123372837	3521.4453954948112	3573.738279941135	2398.9237471511415	2414.63693792995	2177.1782275164255	4320.996489280487	4328.7856761931025	4333.652477705448	3108.7004204948216	3500.0000507235113	3356.114215481972	0.5966909810918999	0.05658885294856048	10.544320126691641	5.396172215583879e-26	3.625638231067304e-24	serpin family E member 2 [Source:HGNC Symbol;Acc:HGNC:8951]	protein_coding	2	223975045	224039318	43.2
HIF1B_normoxia_vs_Control_hypoxia	ENSG00000116685	KIAA2013	3524.4518163478947	2893.1790025647797	3003.7941770670145	2783.189029261406	2999.036557271246	2802.8122804195586	2713.326437462736	3147.44085111864	2863.0776982081375	2870.846630730095	4790.481163947633	4818.634607631984	4316.141160120485	3360.842587112171	3333.7426342654344	3252.2827961321414	4742.775192138116	4618.961800139947	4129.568088670578	-0.7115876213705215	0.06754382551650222	-10.535198679214094	5.945759190563389e-26	3.97818557390373e-24	KIAA2013 [Source:HGNC Symbol;Acc:HGNC:28513]	protein_coding	1	11919591	11926428	55.79
HIF1B_normoxia_vs_Control_hypoxia	ENSG00000165995	CACNB2	973.310799808917	1049.030240821305	1115.6569456272316	1163.6133379025684	1170.7063744895358	1109.75571434416	1388.5898764986616	1035.091810534087	1083.018856719898	993.7703649995068	664.3269427222316	671.6946311396828	629.4877765288162	1042.4005128548304	1066.221599893547	1133.2828620363516	718.3358396661234	726.39036997747	758.2203398044978	0.8993228266896771	0.08551963909488695	10.515980144535547	7.291862139549599e-26	4.858506978064068e-24	calcium voltage-gated channel auxiliary subunit beta 2 [Source:HGNC Symbol;Acc:HGNC:1402]	protein_coding	10	18140424	18543557	40.46
HIF1B_normoxia_vs_Control_hypoxia	ENSG00000198517	MAFK	3828.67173227561	3008.207299073252	2766.3347919432017	3188.991851514433	2767.5822108728994	3095.931066332607	3369.7231858184996	3154.8078607964594	3205.034216197626	3069.3375382232234	4959.595855715375	5178.620980022373	5476.213304392741	3250.8993019629747	3151.798291323577	3035.1350542828586	5342.232719273943	5673.722135477832	5221.923517737103	-0.7561989655969129	0.07200118216110217	-10.50259097003328	8.404115708639162e-26	5.576357439703272e-24	MAF bZIP transcription factor K [Source:HGNC Symbol;Acc:HGNC:6782]	protein_coding	7	1530702	1543043	63.41
HIF1B_normoxia_vs_Control_hypoxia	ENSG00000164574	GALNT10	1223.3236147144228	943.0291676035745	1388.1903057363347	1024.7044835508104	1692.7433079500568	1967.4036653354335	1739.2419125219242	1442.5537897398926	1454.9217481277065	1544.7350195899821	669.97136660994	797.533781760298	606.4759031965781	1241.9840311653547	1371.765026156144	1341.4411843921596	1051.4879594801732	861.6989624711409	879.9434494721055	1.37699117443007	0.13149857463929343	10.471529278604118	1.1674158440632403e-25	7.714110232403006e-24	polypeptide N-acetylgalactosaminyltransferase 10 [Source:HGNC Symbol;Acc:HGNC:19873]	protein_coding	5	154190730	154420984	44.29
HIF1B_normoxia_vs_Control_hypoxia	ENSG00000228716	DHFR	5350.6323327966975	5168.010239360515	5097.021627537711	5277.484910887	4402.860586668101	4609.002112387975	4340.485848884266	4956.2063462641345	4803.309139671652	4669.018773799189	6667.220662356532	6872.8398477144565	6388.946302271205	5502.518725110898	5041.198459826316	4978.788254378489	6204.106031454752	5501.081642682663	5831.2824790847035	-0.5785622667654867	0.05530660968619557	-10.460996796733587	1.3047573589615182e-25	8.586162521462403e-24	dihydrofolate reductase [Source:HGNC Symbol;Acc:HGNC:2861]	protein_coding	5	80626226	80654983	41.24
HIF1B_normoxia_vs_Control_hypoxia	ENSG00000176393	RNPEP	4186.397801431224	4049.290033602668	4193.710403833758	4080.2774214447604	3642.9148832109754	3537.3969621974943	3569.814325751639	4079.786209639651	4087.8546028742635	4249.992300500613	4806.932914288903	4850.352348384227	4651.724850501831	3804.297791752243	3907.131880540542	4062.7901591398568	4681.08223182506	4615.282651034678	4484.528455238867	-0.4142933376319296	0.03964121839190093	-10.451074776162118	1.4487402804027333e-25	9.494592550786931e-24	arginyl aminopeptidase [Source:HGNC Symbol;Acc:HGNC:10078]	protein_coding	1	201982372	202006147	48.75
HIF1B_normoxia_vs_Control_hypoxia	ENSG00000156508	EEF1A1	436248.77757540427	353510.8771083495	356275.65720915346	316947.1039939961	348256.68370137183	329691.2449318578	296016.1605204635	385221.41447273514	357069.3651884106	351961.3462560274	608694.3318129467	574447.2890960864	537554.1784267339	498820.35107287706	491321.59625521424	446222.27347258874	579687.0221969942	531478.0860078536	489303.014633616	-0.8210640665505844	0.0786036336482807	-10.445624819642719	1.534416107050356e-25	1.0015039986874386e-23	eukaryotic translation elongation factor 1 alpha 1 [Source:HGNC Symbol;Acc:HGNC:3189]	protein_coding	6	73489308	73525587	42.73
HIF1B_normoxia_vs_Control_hypoxia	ENSG00000210082	MT-RNR2	46355.68411149855	37077.08690813968	30864.435533523065	28640.83788531433	28850.31824849656	36081.8356977758	33491.97908714793	36351.06163053717	35189.68912574896	35017.08591361376	68655.4696686653	66810.9326553061	62118.75202163304	62102.165600882836	56997.51132752581	52766.81280016416	55832.30574473809	57954.250613899036	49599.78354386228	-1.0053555813634427	0.09705363160779805	-10.358763136511675	3.818679598090585e-25	2.4822969696368514e-23	mitochondrially encoded 16S rRNA [Source:HGNC Symbol;Acc:HGNC:7471]	Mt_rRNA	MT	1671	3229	42.81
HIF1B_normoxia_vs_Control_hypoxia	ENSG00000180447	GAS1	2266.361608421122	2033.9891119337972	2012.4434203084531	2011.1583375956898	1595.7680754566063	1423.5673483023718	1560.8452816679205	2077.845069951781	2072.3468096645192	1968.5684983014419	3382.3437168547084	3176.645557827354	2770.096119161099	2264.6401762123824	1881.8395240779184	1723.4249678364488	3241.8993255406467	2950.1025949470004	2646.985015940059	-1.02774697442477	0.09936412834179582	-10.343239472594114	4.490944913788243e-25	2.907477737505579e-23	growth arrest specific 1 [Source:HGNC Symbol;Acc:HGNC:4165]	protein_coding	9	86944362	86947506	59.68
HIF1B_normoxia_vs_Control_hypoxia	ENSG00000105048	TNNT1	1953.3717088402623	1671.4871423189752	1631.7166438404417	1495.1283714376457	1691.807818368601	1425.6209808340668	1490.4312397141775	1643.8505564190375	1512.5904807411912	1602.649104081961	2607.0528182095386	2686.222955116601	2802.4236032053736	1898.971963461834	1992.0851263005907	2021.5163836631198	2528.0680979656568	2347.84573694439	2111.221736501521	-0.8142713364814005	0.0791567533752108	-10.286820792430358	8.0800236363999285e-25	5.2099862084544866e-23	troponin T1, slow skeletal type [Source:HGNC Symbol;Acc:HGNC:11948]	protein_coding	19	55132698	55149206	55.48
HIF1B_normoxia_vs_Control_hypoxia	ENSG00000134574	DDB2	1007.7848274436775	862.3147822264428	920.1440638312228	902.2972958589597	714.701350863545	783.7667400783645	835.1460938682217	884.1368850726936	820.0322122418982	847.0404513129319	1236.9707596922526	1279.810718128272	1397.3373004624748	1097.42641259573	1147.0991206062881	1120.3470370963178	1130.003407832624	1091.1191177561107	1070.4331444618456	-0.7399600054447676	0.07214468173437986	-10.25661195885693	1.1051642567771912e-24	7.097462502057858e-23	damage specific DNA binding protein 2 [Source:HGNC Symbol;Acc:HGNC:2718]	protein_coding	11	47214465	47239217	47.15
HIF1B_normoxia_vs_Control_hypoxia	ENSG00000133112	TPT1	39643.37606259082	31858.868644858583	31147.56955138548	28593.531682317665	31411.21205644497	28623.27484640334	27139.453505748945	35573.76176774128	32714.74576247547	32480.05315550525	56289.107285644895	52064.02732282133	48429.846894368144	48030.76465071874	42980.82946219699	42394.816136903195	53163.98266690105	46863.99980052772	43820.923933671635	-0.846937601172615	0.08258310612115174	-10.255579390900284	1.1170406791659356e-24	7.14503900021699e-23	tumor protein, translationally-controlled 1 [Source:HGNC Symbol;Acc:HGNC:12022]	protein_coding	13	45333471	45341284	43.84
HIF1B_normoxia_vs_Control_hypoxia	ENSG00000160208	RRP1B	5154.791298128872	5731.802109200263	5879.218611250663	6003.118339052616	5858.81704018544	6186.272794957614	6018.428717301592	5710.902721297557	6208.095754779852	5807.810041326304	3990.205657913176	4096.987317678191	4043.436826138015	4289.992107590982	4420.412414718376	4311.799094138591	4308.86289690577	4903.8877884424355	5016.1931334422525	0.5744634226349197	0.05606369591452439	10.246620620780261	1.225535910236371e-24	7.807786749238967e-23	ribosomal RNA processing 1B [Source:HGNC Symbol;Acc:HGNC:23818]	protein_coding	21	43659560	43696079	47.5
HIF1B_normoxia_vs_Control_hypoxia	ENSG00000123131	PRDX4	9412.038104601777	7495.342065450744	7186.731161522404	6770.66880748937	7788.738660209716	6897.211073785075	6444.3611550451715	8094.1692850140535	7805.749347451354	7492.142519808804	13021.082535218051	12474.433280137446	11724.669621394163	11398.637194718869	10770.900782476585	10416.550848203215	12527.681488792034	10723.923926714202	10383.692129400728	-0.8174076697834406	0.08029338580225795	-10.180261569695247	2.429075532532318e-24	1.5414026524096945e-22	peroxiredoxin 4 [Source:HGNC Symbol;Acc:HGNC:17169]	protein_coding	X	23664262	23686397	40.65
HIF1B_normoxia_vs_Control_hypoxia	ENSG00000147872	PLIN2	877.3866366464075	787.132687322456	775.1963485984494	703.3872765720391	734.8411997435174	669.6926826819371	697.8536860389829	745.7330024137541	701.8712203811824	604.1974986344245	1197.3473974869157	1317.809380299737	1358.787378509966	687.330970124822	683.180504486489	688.5981885079588	1113.9667265394753	1118.0936694275874	1207.9396418656418	-0.8819116819553655	0.08681712055833878	-10.158269201784279	3.044326419239587e-24	1.9241827577098906e-22	perilipin 2 [Source:HGNC Symbol;Acc:HGNC:248]	protein_coding	9	19108375	19149290	44.99
HIF1B_normoxia_vs_Control_hypoxia	ENSG00000261373	VPS9D1-AS1	648.5036742602057	755.7173321291758	763.4727441001651	886.8365587432944	822.9154161748972	789.4856603771551	905.6087300264486	870.4557552922872	991.1572624296215	935.8692693751234	365.4887366727568	402.6380335554555	453.6955913637323	469.24946524663727	466.27551823919737	522.2374839899173	396.6638914099609	435.20184258244734	440.09684497542867	1.0517626482656748	0.10355996132076295	10.156074170479675	3.113623263479231e-24	1.9602342364683615e-22	VPS9D1 antisense RNA 1 [Source:HGNC Symbol;Acc:HGNC:48915]	lncRNA	16	89711856	89718165	56.56
HIF1B_normoxia_vs_Control_hypoxia	ENSG00000116120	FARSB	3121.82404914257	3399.856317636771	3443.7118650792554	3443.751939677316	3603.0440017898336	3591.0114096541683	3432.248706326749	3687.9764678562206	3706.426296970386	3418.7901777978436	2409.183922479538	2474.2414857650756	2482.906433455714	3029.5682567462295	2832.894703537482	3171.6479144183245	2788.1535645854165	2633.089998763587	2644.3294220263488	0.5283768446227098	0.05202979568874908	10.155274254458893	3.1392630605267407e-24	1.9686257098385533e-22	phenylalanyl-tRNA synthetase subunit beta [Source:HGNC Symbol;Acc:HGNC:17800]	protein_coding	2	222566899	222656092	38.07
HIF1B_normoxia_vs_Control_hypoxia	ENSG00000115107	STEAP3	1339.0103624799538	1548.5213505346912	1535.0751474680735	1633.952740067831	1674.4913240699095	1655.9369594943762	1576.1634936857895	1617.7818986741609	1454.9938762086185	1514.5893588737788	1016.2149917834408	1028.3123955591811	1058.7986741076927	1206.5359994166845	1178.801447412063	1182.1714303315475	1009.6036507059302	1153.1386332173518	1057.103153028048	0.661263304304974	0.06517983661073726	10.145212671429777	3.480195570233719e-24	2.173898725140914e-22	STEAP3 metalloreductase [Source:HGNC Symbol;Acc:HGNC:24592]	protein_coding	2	119223831	119265652	51.67
HIF1B_normoxia_vs_Control_hypoxia	ENSG00000158825	CDA	965.8060003065048	857.8941877433849	930.6307847550356	771.8115343745767	764.4112434090479	707.7588083768549	676.0349898026822	765.7942596445623	747.6206325648656	816.632044873066	1288.8963597647687	1317.9266307827922	1337.4263210130086	945.1897228027775	958.3660828146452	1053.0935256597747	1049.506099932931	1233.464096121219	1162.0506810810937	-0.878472271826596	0.08663928662675249	-10.139421803080051	3.692787816132079e-24	2.2977186757886415e-22	cytidine deaminase [Source:HGNC Symbol;Acc:HGNC:1712]	protein_coding	1	20589086	20618903	48.46
HIF1B_normoxia_vs_Control_hypoxia	ENSG00000034510	TMSB10	24141.46864224621	19363.2962540526	18788.098363205077	16360.573591687968	20778.160427993353	18269.368150208687	17783.112566655298	20723.108673072184	18969.91264999913	19419.53124139936	32272.182993776823	32398.614986463723	31775.99243593168	27868.224853144082	26082.106235394873	26357.706966288286	31634.809907216215	28680.24360879823	27021.39165514425	-0.7632576363216951	0.07528966588574011	-10.13761486842056	3.761719750271005e-24	2.32253515546655e-22	thymosin beta 10 [Source:HGNC Symbol;Acc:HGNC:11879]	protein_coding	2	84905656	84906671	63.48
HIF1B_normoxia_vs_Control_hypoxia	ENSG00000111641	NOP2	3075.1742050659486	4114.065080800354	3630.699622189329	4010.6539195846726	3483.2311099302515	3363.79914224838	4071.318442114509	3475.432681392441	3421.5407208080323	3551.289402985133	2044.9894603661205	2202.7347109750126	2045.0052454192796	2531.793731377926	2621.03868457307	2823.1179136290198	2461.5772402251628	2714.048256027036	2786.800326541343	0.7944993683951469	0.078369225027459	10.13790002538331	3.750757334282889e-24	2.32253515546655e-22	NOP2 nucleolar protein [Source:HGNC Symbol;Acc:HGNC:7867]	protein_coding	12	6556863	6568691	49.45
HIF1B_normoxia_vs_Control_hypoxia	ENSG00000175573	C11orf68	670.0880722148598	540.2565971579011	567.1304071364586	547.4971224621148	520.4562597831161	483.8557480923277	490.64237167350944	561.8430886180932	534.7192917372457	526.7936662983536	1021.6178460917594	900.9047402552333	926.2613400516155	702.9970427649455	620.0409713026423	743.6672814924518	831.4450551358852	826.0186075366086	715.4378622772156	-0.9314276348146017	0.0922285445106386	-10.09912538202488	5.57370558360889e-24	3.4280433072111446e-22	chromosome 11 open reading frame 68 [Source:HGNC Symbol;Acc:HGNC:28801]	protein_coding	11	65916810	65919062	61.47
HIF1B_normoxia_vs_Control_hypoxia	ENSG00000119333	DYNC2I2	5613.569959394814	5122.952486650516	5409.80224771376	5175.666121118679	4897.101965933143	4313.482735226159	4512.422961147148	5087.781357418303	5172.172701905381	4899.733517754217	6893.622471104116	6674.775794921889	6805.726934725175	6106.987855006675	6193.088464025763	5774.456583246868	6362.872451162786	6000.013465968618	5641.599154077454	-0.5706706193817697	0.05655350572032634	-10.09080890942293	6.066749881321736e-24	3.7169884042994586e-22	dynein 2 intermediate chain 2 [Source:HGNC Symbol;Acc:HGNC:28296]	protein_coding	9	128633653	128656847	53.84
HIF1B_normoxia_vs_Control_hypoxia	ENSG00000272398	CD24	8454.370098780299	8302.649464503182	8074.071720883341	7961.7847588205605	7083.821685374897	6875.930224873441	7059.983516842421	8393.796290205055	8436.37720183568	7962.109337831183	9803.646888685056	10107.473751366233	9674.62099361022	7973.529708185403	7540.753588497325	8506.783855046999	9862.521209537359	9095.339290180247	9463.468291766767	-0.4936144578637603	0.04893041846372738	-10.088089850073155	6.2371370873922374e-24	3.806796151316384e-22	CD24 molecule [Source:HGNC Symbol;Acc:HGNC:1645]	protein_coding	6	106969831	106975627	50.84
HIF1B_normoxia_vs_Control_hypoxia	ENSG00000100504	PYGL	3588.038159781696	3252.129156391058	3342.025675870759	3175.46879104161	3134.4067652279045	3148.436549955769	3032.1382363079256	3336.6821017263596	3227.5598993035433	3104.2363069188145	4282.252064862633	4254.068352623029	4595.256219195084	3125.5332418401026	3302.027389211745	3129.768343721859	4294.451007754828	4306.807440614347	4541.439333503152	-0.4942631962837702	0.049059981397223555	-10.07467149817839	7.149931703203802e-24	4.347321591860532e-22	glycogen phosphorylase L [Source:HGNC Symbol;Acc:HGNC:9725]	protein_coding	14	50857891	50944483	42.37
HIF1B_normoxia_vs_Control_hypoxia	ENSG00000143153	ATP1B1	3923.945278357474	3289.1706697875784	3464.7422632876696	3122.7475393426685	2905.0955857372774	2691.569770426087	2758.611425028333	3671.1271555074	3522.5597236102212	3671.370401172776	4661.565918941986	4779.091169441084	4445.071197557203	2870.8916282476234	3246.493465641383	2702.9335928212026	5938.596142531144	6836.6037032077675	6052.773658145122	-0.7339168588230914	0.0729561494422287	-10.059698386415711	8.325301150001846e-24	5.042798889760588e-22	ATPase Na+/K+ transporting subunit beta 1 [Source:HGNC Symbol;Acc:HGNC:804]	protein_coding	1	169105697	169310992	37.7
HIF1B_normoxia_vs_Control_hypoxia	ENSG00000111678	C12orf57	1285.9694191700623	1120.1974846310777	1043.1782607759374	891.557153826014	916.135231948263	780.6675161207712	757.514995958248	1094.9182678549619	1014.5974650253773	1021.8847822684069	1863.4917917168193	1703.452808557929	1725.7496366043636	1687.1514783399448	1480.5558239479217	1385.9726228142868	1733.3785887307276	1574.9495783289226	1352.0960576111513	-1.1108003460521692	0.1108033933265311	-10.024966859802802	1.1839931583837342e-23	7.144616828571432e-22	chromosome 12 open reading frame 57 [Source:HGNC Symbol;Acc:HGNC:29521]	protein_coding	12	6942978	6946003	52.58
HIF1B_normoxia_vs_Control_hypoxia	ENSG00000172216	CEBPB	2993.3282715001865	2629.5043358645303	2506.96952041607	2437.438767041651	2459.48577140626	2262.812461113528	2237.577339278108	2668.9862642601597	2720.167321732423	2534.484284494681	3750.8465912087445	3828.255458772147	4097.146505758847	2793.1549769430653	3272.82842612481	3394.5775396541203	3188.624462797374	3496.4750542016377	3600.573805935198	-0.746498090628209	0.07457997353394033	-10.009363844685302	1.3864115153277147e-23	8.334626519400559e-22	CCAAT enhancer binding protein beta [Source:HGNC Symbol;Acc:HGNC:1834]	protein_coding	20	50190830	50192668	66.23
HIF1B_normoxia_vs_Control_hypoxia	ENSG00000011007	ELOA	2032.8340490832695	2222.9326465565105	2249.4682127817255	2378.6661974687345	2398.6442785144936	2458.885976556328	2381.096593183834	2178.036142353329	2384.489112261062	2287.0733911401044	1433.6013286557484	1664.1487726121493	1576.1672234354692	1800.0100178853536	1939.8734834807658	1936.774860838854	1773.9756556523507	1712.8572588230932	1814.311731298947	0.6297995728354593	0.06315074255417254	9.972955936269457	2.001807285322839e-23	1.1919204476474122e-21	elongin A [Source:HGNC Symbol;Acc:HGNC:11620]	protein_coding	1	23743448	23762059	45.21
HIF1B_normoxia_vs_Control_hypoxia	ENSG00000073578	SDHA	23563.877825459986	20171.319045613815	20435.285292938293	20843.792626376202	21977.46905757828	20161.577706481177	20192.630550208574	19834.80394522221	20225.870110071806	20100.777168488177	27586.512002931206	28560.4055613899	30836.23047313166	22461.974978863316	24109.006627203533	23881.440201497982	27322.30027741958	28064.35058219017	27384.054650673836	-0.4807023479060082	0.048198138355051164	-9.973462965829064	1.9916109590144585e-23	1.1919204476474122e-21	succinate dehydrogenase complex flavoprotein subunit A [Source:HGNC Symbol;Acc:HGNC:10680]	protein_coding	5	218303	257082	45.97
HIF1B_normoxia_vs_Control_hypoxia	ENSG00000144560	VGLL4	1328.2380849069389	1207.8987739724578	1278.6617797013055	1260.6332118343719	1138.024551594303	1053.0619631917477	1100.8306969224507	1162.0611155578897	1137.3829761038166	1288.344727291818	1719.1095236608646	1621.8082033455817	1707.1341930056644	1204.5514138622095	1191.1733135511515	1170.9385460771025	1520.4137750369264	1536.19289026654	1610.0638733486987	-0.6169079051994031	0.06185907494542674	-9.97279551534922	2.005044089907785e-23	1.1919204476474122e-21	vestigial like family member 4 [Source:HGNC Symbol;Acc:HGNC:28966]	protein_coding	3	11556069	11771350	44.93
HIF1B_normoxia_vs_Control_hypoxia	ENSG00000142541	RPL13A	70797.99413763043	59502.680068632304	58844.32599183528	52175.88977815669	59895.40188472359	51633.25773968173	48923.758359531654	62072.29626802978	58174.46696535618	57992.2975123115	93060.28432221577	89831.7608864148	92535.61155425447	79025.89388412534	80874.03163925116	73232.45706428206	91754.94507070485	86796.93459297958	78037.60089486104	-0.7795869541246585	0.0782393123088243	-9.964133517016252	2.187731461917165e-23	1.2957042150932367e-21	ribosomal protein L13a [Source:HGNC Symbol;Acc:HGNC:10304]	protein_coding	19	49487510	49493057	52.27
HIF1B_normoxia_vs_Control_hypoxia	ENSG00000188807	TMEM201	1230.8129012691536	1439.455364400939	1474.5270794724831	1468.56840796951	1467.0489443985969	1469.783190154728	1400.0561036394301	1393.8053241306957	1449.5732571760327	1388.6503010158258	860.0847020440086	933.8329171179782	958.268488647084	1116.3341762239231	1057.9922357382623	1090.5667274761684	976.1051418911085	1128.9039916394631	1081.0758697085264	0.6572220943314547	0.06597959405225398	9.960990269369546	2.2580224109793633e-23	1.3323998661981918e-21	transmembrane protein 201 [Source:HGNC Symbol;Acc:HGNC:33719]	protein_coding	1	9588911	9614877	59.34
HIF1B_normoxia_vs_Control_hypoxia	ENSG00000116661	FBXO2	1389.9494722539253	1213.073578801457	1294.955678117667	1227.26119132658	1207.3538752528405	1106.3937451064014	1147.429162102643	1081.0185756014482	1016.140675473043	1028.385280241351	1793.9499391384968	1730.7924428517651	1835.4751723351746	1620.8548936142604	1596.537837929732	1636.1192748255226	1523.1856328941583	1576.8111090502646	1383.3524359078478	-0.6305542081100701	0.06337509723251282	-9.949558038493738	2.533056453755678e-23	1.4891950644120237e-21	F-box protein 2 [Source:HGNC Symbol;Acc:HGNC:13581]	protein_coding	1	11637018	11655785	55.46
HIF1B_normoxia_vs_Control_hypoxia	ENSG00000100697	DICER1	1106.8013600624824	1187.0520871474635	1250.0309219342173	1253.6063296515076	1497.7415645185724	1501.3980259537655	1578.522359125546	1136.4319885802997	1248.1847286814586	1367.8875961063954	768.1268545334327	807.951406833855	706.6224635370287	906.7296684097121	1090.2690580714047	949.7694257861842	762.95170435874	941.010404311974	968.1378935831276	1.0010043971170226	0.10066390491642563	9.944025099643097	2.6778311278929003e-23	1.568542035389574e-21	dicer 1, ribonuclease III [Source:HGNC Symbol;Acc:HGNC:17098]	protein_coding	14	95086228	95158010	38
HIF1B_normoxia_vs_Control_hypoxia	ENSG00000139289	PHLDA1	458.46374070989634	525.1368499600691	481.32175707667676	430.6521982378508	608.0511130227939	577.3794621009922	642.4935583604209	513.5755731029353	543.9660402406678	496.7672002487482	274.23120446520477	286.42554172177313	298.46920277928996	474.12535162106116	517.3004190244363	441.72094887980796	333.2227224407639	397.1168166920185	410.3913728026231	1.0923311625104553	0.10985753118753445	9.943161390053175	2.701158485768186e-23	1.576431581967849e-21	pleckstrin homology like domain family A member 1 [Source:HGNC Symbol;Acc:HGNC:8933]	protein_coding	12	76025447	76031776	44.11
HIF1B_normoxia_vs_Control_hypoxia	ENSG00000146729	NIPSNAP2	2790.123245895057	2707.4584730905467	2581.6039931140285	2530.0214592295356	2425.4803695580677	2352.7450095506606	2134.0117242538404	2507.852042566887	2544.489714878936	2368.5726060954253	3382.063040082649	3353.289556783474	3384.260043399367	2901.266481084401	2709.3071641433066	2823.887585682663	3271.3950153725823	3167.416881907458	3077.097265317202	-0.5512735103430652	0.0555087114449561	-9.931297196291837	3.042710825637506e-23	1.769308684100704e-21	nipsnap homolog 2 [Source:HGNC Symbol;Acc:HGNC:4179]	protein_coding	7	55951793	56000181	45.28
HIF1B_normoxia_vs_Control_hypoxia	ENSG00000164134	NAA15	4431.48237507383	4696.839338134257	4999.4476389427755	5061.66069184324	5029.092889332561	5457.996593927309	4940.350236359418	4963.1019319951965	5327.109261322355	4818.892498349984	3393.9730857665236	3423.3230489425578	3635.041074063846	4070.0297613431044	3971.422601823335	4022.176212637759	3909.451437203262	3868.4170334510854	4178.357415890366	0.5631297899336686	0.0567344347075487	9.925714300961253	3.217903580031354e-23	1.864402034358021e-21	N-alpha-acetyltransferase 15, NatA auxiliary subunit [Source:HGNC Symbol;Acc:HGNC:30782]	protein_coding	4	139301446	139420033	39.06
HIF1B_normoxia_vs_Control_hypoxia	ENSG00000167552	TUBA1A	1189.2272058756057	768.3251066754982	808.795439262931	818.1845538431041	891.389060091959	822.4178865891881	703.5290348643198	845.9333283179479	689.5535255400393	691.2982656103692	1750.0563691015932	1713.9690120320079	1527.3245062972812	1848.7158512502524	1719.418485789216	1659.2205808211818	1497.2319249623156	1415.4381597163865	1235.2886149953094	-1.0499149505327667	0.10585107337588992	-9.91879361302641	3.4489950582013956e-23	1.9910786994837012e-21	tubulin alpha 1a [Source:HGNC Symbol;Acc:HGNC:20766]	protein_coding	12	49184686	49189080	47.92
HIF1B_normoxia_vs_Control_hypoxia	ENSG00000241343	RPL36A	5814.300639652744	4680.385101495426	4877.82490890176	3999.790542197608	4665.973756966762	4339.111039158338	4212.023332066804	4636.967573664809	5172.992770503493	4812.691803263625	7342.84611264773	7517.926725940831	7860.766631324425	6206.396857355412	7193.200329894457	6811.268381898412	7093.76320854439	6330.537874771306	6902.944563153814	-0.7817185951086778	0.07910918529734089	-9.88151492358946	5.0070151570456994e-23	2.8801143660545962e-21	ribosomal protein L36a [Source:HGNC Symbol;Acc:HGNC:10359]	protein_coding	X	101390824	101396155	41.82
HIF1B_normoxia_vs_Control_hypoxia	ENSG00000259330	INAFM2	312.4530274774555	284.661987180443	263.4554495864438	257.3294038628049	215.96101255009816	213.65734077195526	213.283684820825	227.8938725569712	268.48971392768675	239.89597028438436	460.8322930942296	452.0010474302987	495.0705273674143	254.5715289779119	292.0665142081869	308.82460483039836	360.2194961424957	426.6964187774708	389.2436282241802	-1.1275569571360884	0.11424874363771152	-9.8693160312697	5.65488767035497e-23	3.2411221769407285e-21	InaF motif containing 2 [Source:HGNC Symbol;Acc:HGNC:35165]	protein_coding	15	40323692	40326715	55.89
HIF1B_normoxia_vs_Control_hypoxia	ENSG00000291174		1497.064459728797	1080.8013616585317	1088.9982347915482	872.5906451955017	1173.8391155552204	1074.0838367631968	1146.696154780461	1012.8528823538721	1067.231166961537	1013.8361262464817	1995.1665352914226	2019.4782894711766	2032.3946106043181	1876.7329288448518	1908.3803991106647	1914.7954362901623	2023.5311570082113	1950.1612861125247	1695.5901080786598	-0.8335065239169839	0.08450589513056572	-9.863294420219745	6.004623038195177e-23	3.429283107277824e-21	novel transcript	lncRNA	11	65455257	65466720	46.85
HIF1B_normoxia_vs_Control_hypoxia	ENSG00000196642	RABL6	3483.3665430089027	3144.6927023585654	2974.007154985476	3140.7488893877353	3007.730190132254	2700.1192236851775	3040.9507624049456	3325.28639219419	3070.1223144480537	3178.276918855561	4229.75736696598	4196.12978857434	4182.865656011952	3610.4078416783987	3352.8530889194853	3441.3884075342557	4093.287400637858	4079.8251610071834	3932.148514378836	-0.5275051804600589	0.053535770279193505	-9.853321951081966	6.631513857249996e-23	3.773826978337534e-21	RAB, member RAS oncogene family like 6 [Source:HGNC Symbol;Acc:HGNC:24703]	protein_coding	9	136807943	136841187	57.06
HIF1B_normoxia_vs_Control_hypoxia	ENSG00000150782	IL18	1110.6145331854354	890.5055664045449	872.4673072741506	895.4160884631284	1559.0465547423792	1465.079302292306	1357.3377417996721	934.323252178708	976.7365411523704	948.2231548516417	824.5697925950047	940.9657208243215	942.7909930313032	1531.9051661462267	1461.5174718870103	1580.8826991335998	936.0485078272088	930.3072501707325	942.9384865635313	0.6926028385278903	0.07035085877416958	9.844980581561718	7.205314016337508e-23	4.085821859406138e-21	interleukin 18 [Source:HGNC Symbol;Acc:HGNC:5986]	protein_coding	11	112143253	112164096	39.22
HIF1B_normoxia_vs_Control_hypoxia	ENSG00000080608	PUM3	1983.991057313155	2332.894780909343	2366.863899251143	2425.5592483068735	2204.779820787052	2464.5282594467485	2419.6711691856713	2294.13507119687	2363.2626914414104	2404.9674763042244	1416.0670045215052	1482.617394809586	1650.233300875413	1622.6777062539584	1623.5314553304024	1766.848802926262	1596.5694869541633	1582.3102073320815	1694.321255804081	0.6449106348206819	0.06585097176421689	9.793486983454407	1.2008168457622787e-22	6.785251653916818e-21	pumilio RNA binding family member 3 [Source:HGNC Symbol;Acc:HGNC:29676]	protein_coding	9	2720469	2844095	39.59
HIF1B_normoxia_vs_Control_hypoxia	ENSG00000167900	TK1	6301.49632994737	5627.070045861374	5361.202564864665	5290.8040119335565	5300.26141394515	5437.69109430383	4932.897530290629	5433.364114279546	5000.563069403117	4928.455208707492	8634.167221134241	8143.841162836939	8414.58137366454	7150.607981118457	6736.409713523383	6274.2258028748865	7564.002174428367	6877.4914948981905	6319.297960984299	-0.6849814766852101	0.07007766552322442	-9.774604669988623	1.4472120713084124e-22	8.148721208553811e-21	thymidine kinase 1 [Source:HGNC Symbol;Acc:HGNC:11830]	protein_coding	17	78174091	78187233	53.19
HIF1B_normoxia_vs_Control_hypoxia	ENSG00000169752	NRG4	546.3494379685902	467.1763317764447	483.3698197344312	420.138067303343	385.19540171791886	384.44356007687526	397.84635954860767	443.64574997425353	472.75457717323087	420.658637025228	833.6583325731441	808.5780962607041	686.164540333268	473.45223098487475	476.22123507884226	515.7914856762402	798.1453204270039	684.9266094217278	682.1235283484858	-0.9987570519987006	0.10224759596864072	-9.768024788622109	1.544334474158855e-22	8.665071079394474e-21	neuregulin 4 [Source:HGNC Symbol;Acc:HGNC:29862]	protein_coding	15	75935969	76059795	38.21
HIF1B_normoxia_vs_Control_hypoxia	ENSG00000137801	THBS1	1703.8123517775832	2018.892480307377	2318.6293270543	2183.0608473185853	2070.3433597944163	2330.583077437619	2051.078837871385	2241.628784496729	2334.1395285090757	2171.031225974331	977.2999268499448	1125.215689931219	1112.2958267240863	1241.376677654085	1360.285378473909	1406.5843033221872	1029.6871463311104	1280.6816915712475	1415.8082223748888	1.0052383328484233	0.10296226151353308	9.763172623362566	1.6200618151461642e-22	9.058184785315494e-21	thrombospondin 1 [Source:HGNC Symbol;Acc:HGNC:11785]	protein_coding	15	39581079	39599466	43.51
HIF1B_normoxia_vs_Control_hypoxia	ENSG00000063046	EIF4B	29976.432250749673	26532.85049345629	28516.041485351223	25966.560631966582	24822.32426568057	24694.325688722365	24073.66816284479	28319.48313836545	26541.85660091871	27388.08702608187	37178.94376958629	35753.228339446105	33211.52114603471	28646.41221562148	30833.511143917975	28217.852659863795	36665.74619240823	37400.41649993934	34812.95105328835	-0.5286161183174658	0.05416386900978143	-9.759570872272866	1.6786400141808663e-22	9.353007828141544e-21	eukaryotic translation initiation factor 4B [Source:HGNC Symbol;Acc:HGNC:3285]	protein_coding	12	53006282	53042215	42.71
HIF1B_normoxia_vs_Control_hypoxia	ENSG00000092841	MYL6	14868.563966600443	11888.33142489394	11725.724185410003	10671.885753524222	12344.65393402103	12112.08397263424	11094.102694318815	12328.450282654781	11641.181746902073	11367.759096564048	19142.251405061565	17441.774868482873	18436.110962054587	19274.967239570942	18296.337196784578	18536.490428989666	18503.77717419152	16715.162649497102	16113.106383251989	-0.6301571070503335	0.06457116742038058	-9.75910971142574	1.686290060285858e-22	9.363008456260818e-21	myosin light chain 6 [Source:HGNC Symbol;Acc:HGNC:7587]	protein_coding	12	56158346	56163496	51.25
HIF1B_normoxia_vs_Control_hypoxia	ENSG00000006534	ALDH3B1	2626.5040558403552	2450.915048280077	2325.371868153399	2323.6465978370143	2210.182104940912	2086.0097003157675	2396.6087259461287	2282.760926669868	2341.4716435553005	2357.873923128425	3290.2951095627595	3312.0265260870074	3523.021488541962	2595.405317002194	2707.5857448669794	2827.3739768083847	2911.1397163183465	2628.588992801221	2706.795594310648	-0.5957572686311682	0.06116564820562477	-9.740063027344531	2.0342814700384772e-22	1.1256122833005291e-20	aldehyde dehydrogenase 3 family member B1 [Source:HGNC Symbol;Acc:HGNC:410]	protein_coding	11	68008578	68029282	58.4
HIF1B_normoxia_vs_Control_hypoxia	ENSG00000167526	RPL13	42043.77921498098	37057.03411056923	35935.50172901578	33561.628708449694	35965.591264318915	32666.40052521728	31400.536242821185	39230.59518303784	37635.54799570127	37345.69962893648	51403.993555714296	50076.398969935566	50148.25781630838	47567.33392419366	47571.51752117753	46362.54695386265	51550.57470724087	47421.80692593287	43887.060107224155	-0.6001964590342193	0.06179145923929772	-9.713259185381244	2.6473387019674026e-22	1.4597790752814046e-20	ribosomal protein L13 [Source:HGNC Symbol;Acc:HGNC:10303]	protein_coding	16	89560677	89564542	54.97
HIF1B_normoxia_vs_Control_hypoxia	ENSG00000120913	PDLIM2	2938.545774809684	2166.1605829273876	2035.3588660058497	1980.5553961964335	2660.741579161793	2562.2038304431976	2407.8589185639476	2210.831478573531	2035.632178747135	2053.009401440919	3833.4921075066313	3817.4548255129243	3939.7414397591133	3410.2368615137943	3522.0511180188355	3335.452582750065	3903.3931034686525	3630.089102250536	3389.560573733572	-0.60376276239355	0.06218565292098466	-9.709036313580446	2.759335483364045e-22	1.5163070004974036e-20	PDZ and LIM domain 2 [Source:HGNC Symbol;Acc:HGNC:13992]	protein_coding	8	22578279	22598025	58.44
HIF1B_normoxia_vs_Control_hypoxia	ENSG00000109062	NHERF1	6669.3637556115145	6057.162052161482	6051.597079898688	5880.418007221061	6468.734104173629	5954.441421571429	5877.733907663885	5673.196355005535	5599.579317264121	5978.907677718228	8104.9626884815025	8409.258250480843	8616.91614043254	6149.535509269408	6316.956665844924	6303.610074155198	7391.9669018810355	7848.7239191637045	7364.847528620047	-0.457973621570647	0.04720995617674795	-9.700784721257804	2.9918859269115543e-22	1.638467392371324e-20	NHERF family PDZ scaffold protein 1 [Source:HGNC Symbol;Acc:HGNC:11075]	protein_coding	17	74748628	74769353	56.22
HIF1B_normoxia_vs_Control_hypoxia	ENSG00000173599	PC	4825.264119900423	4429.694810212137	4705.917936409773	4689.627420880354	3927.233216266891	4006.4647625947377	4228.730086195336	4255.852389986166	4379.206121918387	4461.431903025142	5549.544343288227	5790.1010104019815	5861.029723048098	4530.942972817855	4704.841842702837	4594.022489743729	5325.135059154744	5960.012869284002	5454.965200277209	-0.49914720364150006	0.05166929081167838	-9.660422966917944	4.440268564396696e-22	2.4233561301456508e-20	pyruvate carboxylase [Source:HGNC Symbol;Acc:HGNC:8636]	protein_coding	11	66848417	66958386	51.93
HIF1B_normoxia_vs_Control_hypoxia	ENSG00000214517	PPME1	3209.7646613897014	2544.5674917139045	2535.417008472803	2636.8583388330794	2695.403638331709	2848.3356850314167	2555.1954716137393	2840.5492495224876	2842.106740704834	2630.3566826242472	4250.321285429887	4277.707605006752	3794.4536825899218	2960.380403526847	2666.3820205928205	2845.2592239138953	4390.315606622142	4334.337816156827	4127.815954327308	-0.6073658787103614	0.06306833770508152	-9.630282021234006	5.9565770744105505e-22	3.239851156357113e-20	protein phosphatase methylesterase 1 [Source:HGNC Symbol;Acc:HGNC:30178]	protein_coding	11	74171267	74254703	38.61
HIF1B_normoxia_vs_Control_hypoxia	ENSG00000163584	RPL22L1	2599.4872121169874	2304.7142519960407	2317.8393237225073	2039.3506887819321	2222.6286530557095	2096.3711182841544	2005.034095644833	2091.7426645353753	2063.6698139340438	1982.9044640366797	3454.0797830528218	3469.065682557078	3180.7298651339174	3095.8514351134622	3084.6976858886414	3302.428063563954	2881.6239958326883	2490.4394570702775	2707.5987759016566	-0.678051764682335	0.0704398363798775	-9.625970182918165	6.211792998337508e-22	3.367212943607291e-20	ribosomal protein L22 like 1 [Source:HGNC Symbol;Acc:HGNC:27610]	protein_coding	3	170864875	170870208	39.31
HIF1B_normoxia_vs_Control_hypoxia	ENSG00000131370	SH3BP5	5460.408369799191	4562.638072956177	4521.419309878612	5221.87322367222	4063.318695520323	4132.303681897821	4727.966110662815	4309.863647387496	4645.447076340604	4632.080179085192	6760.7333092002955	7298.5570384910525	7252.078163905802	4988.099214330973	5428.962174106896	5560.350839234801	6448.365005576372	6590.723800082324	7142.571114055669	-0.7212558267404433	0.07496938282748922	-9.620671793445505	6.540260310302974e-22	3.5332872507450964e-20	SH3 domain binding protein 5 [Source:HGNC Symbol;Acc:HGNC:10827]	protein_coding	3	15254353	15341368	46.7
HIF1B_normoxia_vs_Control_hypoxia	ENSG00000109475	RPL34	8699.405740885302	7499.505451010711	7367.024226532432	6976.302749768261	7381.341750761512	7064.177136085834	6688.38750793362	7986.412569505709	7677.5491236384605	7583.150468733909	10930.53611885564	10442.997782103419	10620.981832849759	10134.488735059951	9554.067945342073	9342.336242085126	10738.616203861522	9544.872261757835	9056.555230049658	-0.5985698154230903	0.06223743366679382	-9.617520841680388	6.743689122825439e-22	3.630920295053926e-20	ribosomal protein L34 [Source:HGNC Symbol;Acc:HGNC:10340]	protein_coding	4	108620569	108630412	41.51
HIF1B_normoxia_vs_Control_hypoxia	ENSG00000167136	ENDOG	950.6067242834159	834.6174136573013	783.4368567742616	729.6620112635043	825.7396281211626	746.4544553767319	701.0572640368609	866.7276097261154	799.3531726375986	852.5607840775934	1274.5077822044566	1251.872420115804	1227.5710270135457	951.3918684842974	999.8669757161541	895.8100333126474	1133.0710098904992	1137.2503718833148	1099.970352809637	-0.7280302466815457	0.07579461250406452	-9.605303366944513	7.593398953408316e-22	4.061071661001752e-20	endonuclease G [Source:HGNC Symbol;Acc:HGNC:3346]	protein_coding	9	128818500	128822676	61.55
HIF1B_normoxia_vs_Control_hypoxia	ENSG00000275074	NUDT18	167.81190932055182	86.6892999044071	71.01362397930463	96.64813938154222	61.422211946345946	103.56636175159177	92.38330656323843	100.36438935147308	93.13999615494262	70.11742286217363	303.00362246109137	301.20391799607324	324.99157072350624	201.71607600009395	172.78910065040296	137.98013952214848	264.96894537300216	272.22832795544326	266.3879151931518	-1.8411694440193107	0.19168245203642534	-9.605310368574761	7.592882872425808e-22	4.061071661001752e-20	nudix hydrolase 18 [Source:HGNC Symbol;Acc:HGNC:26194]	protein_coding	8	22106874	22109419	63.12
HIF1B_normoxia_vs_Control_hypoxia	ENSG00000170955	CAVIN3	811.5518356518861	633.9028096337968	553.8024010448968	585.5790297990569	656.5404951052678	572.2065196518312	590.6078386045887	699.2802843214354	654.2586402285847	599.8355904334974	1104.6969174815135	1142.0507739753218	1043.877962846703	871.0750249116771	881.6177742689833	904.8793930542283	1131.3934931555084	1031.3372313779228	950.9908618391366	-0.8592815636132956	0.08962018906077417	-9.588035604684908	8.977797270548725e-22	4.785465205111489e-20	caveolae associated protein 3 [Source:HGNC Symbol;Acc:HGNC:9400]	protein_coding	11	6318946	6320532	64.65
HIF1B_normoxia_vs_Control_hypoxia	ENSG00000179152	TCAIM	1513.0907547761565	1289.9469937255421	1284.5594119621423	1302.5544015412856	1291.76097436151	1319.8681662834063	1151.9692852169003	1417.9959581662229	1309.3884770540144	1320.0311494956907	1876.3430397830919	1951.581180246871	1843.3368285182937	1524.0852426957106	1469.4228261515593	1396.6922168906858	1799.8468430923836	1862.1049345491717	1824.1456562363346	-0.5952886329150522	0.06222443645458028	-9.566798300368273	1.1026755172696197e-21	5.858101062012787e-20	T cell activation inhibitor, mitochondrial [Source:HGNC Symbol;Acc:HGNC:25241]	protein_coding	3	44338119	44409451	39.47
HIF1B_normoxia_vs_Control_hypoxia	ENSG00000178802	MPI	1109.133836895274	717.5808439576214	879.6584622599541	809.8097472810085	999.4393951872894	748.8823289715228	786.39085601065	914.1322899850788	821.7991397933279	885.0461178471814	1763.0171870471247	1711.3697869082205	1661.235483822799	956.5734590682821	1088.882432568029	954.9556094867683	1486.1638086328735	1490.6295034451377	1288.8426118420632	-1.0242427067129003	0.1071694306824958	-9.55722821508085	1.209526376178111e-21	6.404482212405356e-20	mannose phosphate isomerase [Source:HGNC Symbol;Acc:HGNC:7216]	protein_coding	15	74890005	74902219	51.86
HIF1B_normoxia_vs_Control_hypoxia	ENSG00000167733	HSD11B1L	130.86222616769098	94.49847447266755	73.97624696437416	94.71455327424587	50.648867298846184	89.27355821375552	46.206592084659086	96.28474844492264	100.0136974758213	80.07534594017966	217.87852905254042	251.15420755745222	229.5375578102002	111.15739223341937	113.4594756857838	120.91420466169369	202.36407705173858	188.7937404271026	194.56880236903456	-1.9377821971095115	0.20292322016105835	-9.549336914580357	1.3052903796268663e-21	6.888745366539016e-20	hydroxysteroid 11-beta dehydrogenase 1 like [Source:HGNC Symbol;Acc:HGNC:30419]	protein_coding	19	5680604	5688523	58.24
HIF1B_normoxia_vs_Control_hypoxia	ENSG00000128951	DUT	6232.818654528501	5333.603654956849	5287.911618372772	5389.701184298357	5429.561638008744	5031.838528768935	4822.908707820507	5789.876093617717	5722.052235783664	5458.172250806858	7908.018647614137	7334.797908827319	7787.4015151982485	6854.5660886637015	6806.2624280621285	6150.182721361955	7532.407052231856	6941.603361812805	6609.870145306455	-0.591780175304162	0.06214943907235719	-9.521890851101404	1.7005619913670904e-21	8.945291711826035e-20	deoxyuridine triphosphatase [Source:HGNC Symbol;Acc:HGNC:3078]	protein_coding	15	48331011	48343373	39.96
HIF1B_normoxia_vs_Control_hypoxia	ENSG00000078043	PIAS2	853.1793739980341	644.921155931373	737.2570637611241	645.6074323291067	605.135080014269	590.2454770597802	521.458417816945	681.2890515604087	585.4734836000207	609.5054462702134	1488.8869809850498	1409.496888964579	1047.7246787657416	690.2198987751249	586.3248429424985	565.1915152630671	1355.865023002616	1388.7389429599393	1203.887351962756	-1.2044312086715576	0.1265128016191223	-9.520231891612058	1.7279304622823923e-21	9.059454433559914e-20	protein inhibitor of activated STAT 2 [Source:HGNC Symbol;Acc:HGNC:17311]	protein_coding	18	46803218	46920160	38.59
HIF1B_normoxia_vs_Control_hypoxia	ENSG00000124839	RAB17	731.6985823230028	567.048621642773	589.4302121767687	558.0262285095821	503.5754378612789	542.0917332190348	532.2248127038214	556.8635079889729	605.7745120331982	614.9466855398323	991.7540460911529	963.2784396099006	995.9463547363989	641.2189056609992	612.3550228587276	546.2422688695789	1114.8499139032758	1251.4249238103173	983.5228545984381	-0.9011859846314503	0.0947177491555315	-9.514436234666597	1.8270083187045084e-21	9.547611119086206e-20	RAB17, member RAS oncogene family [Source:HGNC Symbol;Acc:HGNC:16523]	protein_coding	2	237574322	237601614	52.74
HIF1B_normoxia_vs_Control_hypoxia	ENSG00000176022	B3GALT6	962.3493814173597	893.4347099781224	842.8335244319841	790.1475765388084	744.448509114614	721.6268122197389	736.018989213815	941.9563378769354	913.8125046653117	868.8915622796458	1156.419540766064	1284.180975032619	1208.9547964683354	910.0469287501127	980.8653110906058	865.1631923708048	1090.8789883785614	1211.444312802361	1161.164293534035	-0.7309498860822523	0.07693250577534742	-9.501183910695925	2.0751739618885532e-21	1.0809155317446207e-19	beta-1,3-galactosyltransferase 6 [Source:HGNC Symbol;Acc:HGNC:17978]	protein_coding	1	1232237	1235041	64.21
HIF1B_normoxia_vs_Control_hypoxia	ENSG00000163882	POLR2H	2665.3120317475345	2184.6935694514373	2263.044038056901	1945.8712709807817	2312.4778954152894	2176.133474128773	1985.3814889208406	2313.996019346792	2127.77918230687	2051.7670481917803	3517.7488324934457	3614.609539827339	3566.3988998152226	2574.2791539353934	2596.102316871306	2440.924309030809	3633.993513394741	3519.173871045634	3151.2421482422696	-0.7259809951578341	0.07650779348278083	-9.488980953570781	2.3330378384860244e-21	1.211285976468507e-19	RNA polymerase II, I and III subunit H [Source:HGNC Symbol;Acc:HGNC:9195]	protein_coding	3	184361710	184368596	52.78
HIF1B_normoxia_vs_Control_hypoxia	ENSG00000167964	RAB26	397.2437716752377	369.3288243717834	341.70232963703603	360.72870774472364	289.61830678064473	253.22487634667854	271.60367605077073	305.21890659846355	331.7375263661588	328.4986772444944	534.5242739268014	499.93109195146513	524.8901105417091	505.3069567596119	506.49468625578913	438.57278592565444	454.74253872191173	417.9428685057456	416.32074642483667	-0.9379640631741073	0.09886324377357393	-9.487490268095213	2.366634691580195e-21	1.2247526004226182e-19	RAB26, member RAS oncogene family [Source:HGNC Symbol;Acc:HGNC:14259]	protein_coding	16	2140803	2154165	58.26
HIF1B_normoxia_vs_Control_hypoxia	ENSG00000173267	SNCG	2386.0368004485854	2426.743609799638	2238.7857334996265	2359.3170246729637	2022.6728706744457	1862.451311037676	1944.4711018461617	2140.1973901194815	2004.6593165975041	2164.570549985261	2951.6538743559872	2889.4559820641625	3333.126118006118	2180.541301235571	2333.1314140507966	2407.105789410219	2669.2146451397693	2614.336066092151	2406.228309487001	-0.6525547399605494	0.06879527161810622	-9.485459169097945	2.413182812150265e-21	1.2448131080353191e-19	synuclein gamma [Source:HGNC Symbol;Acc:HGNC:11141]	protein_coding	10	86958599	86963258	61.44
HIF1B_normoxia_vs_Control_hypoxia	ENSG00000103152	MPG	1939.2706913771833	1672.3688895216426	1579.6980155622691	1615.0335599650807	1584.714681808192	1357.2473428982687	1424.169163289256	1800.0534036444622	1508.2848128184758	1572.9277330588388	2735.211884263734	2581.9900511524415	2590.0097665316603	2153.872485819453	1907.6677899087406	1982.529411647255	2549.011116920645	2259.2918520056232	2032.7904839732612	-0.8579922971049466	0.0905084882955823	-9.479688737070918	2.5504269721113663e-21	1.3113787045348187e-19	N-methylpurine DNA glycosylase [Source:HGNC Symbol;Acc:HGNC:7211]	protein_coding	16	77007	85851	61.9
HIF1B_normoxia_vs_Control_hypoxia	ENSG00000115548	KDM3A	1213.1309985653945	820.3107162856045	725.4727919889134	1079.1307453910347	661.2292177035365	857.9758580087266	779.8414084150638	738.4897272315094	743.4123096504977	863.6109683184875	1902.0158092913632	2035.6564603222635	1791.4328989868861	875.7342339594613	1130.1753350878892	903.4579523405588	1786.8121609579646	2033.8854804475814	2107.7138997897573	-1.3170404238355495	0.13894110859106049	-9.479127071829685	2.56419102590247e-21	1.3142300863848205e-19	lysine demethylase 3A [Source:HGNC Symbol;Acc:HGNC:20815]	protein_coding	2	86440647	86492716	40.15
HIF1B_normoxia_vs_Control_hypoxia	ENSG00000103005	USB1	3170.4463332223468	3471.9843683900067	3582.9607550433684	3519.5729341772803	3769.777849918805	4076.2389875365748	3867.595838197182	3042.361365673981	3333.1386887985873	3421.669095799592	2588.384876053678	2305.431459484405	2326.711609479587	2779.9583317342363	3332.6576974809363	3001.243238852813	3069.164169559098	2851.469404395444	2727.7133274266666	0.6986245590335426	0.07422301277668072	9.412506079961165	4.844460053275229e-21	2.4750083294544466e-19	U6 snRNA biogenesis phosphodiesterase 1 [Source:HGNC Symbol;Acc:HGNC:25792]	protein_coding	16	57999546	58021618	49.63
HIF1B_normoxia_vs_Control_hypoxia	ENSG00000167695	TLCD3A	1718.1247336833962	1454.5224206149167	1418.8669721943265	1545.0751385250524	1519.5606199371498	1530.4829034947725	1446.928269067754	1608.308850475318	1479.0777266097773	1284.903726019593	2654.28156261443	2495.3078308712884	2294.3622423992806	1394.481910277402	1398.246070722696	1398.079466246132	2016.7462296024846	2042.1407450422128	1944.872521586545	-0.7287460676412296	0.07755740761714455	-9.396214881737947	5.6561263762032206e-21	2.8804814293587803e-19	TLC domain containing 3A [Source:HGNC Symbol;Acc:HGNC:29646]	protein_coding	17	732412	742968	49.92
HIF1B_normoxia_vs_Control_hypoxia	ENSG00000123080	CDKN2C	1927.4458550110064	1692.406730212901	1673.236871117939	1590.1989454896539	1568.7159799328258	1483.0414834987089	1484.2700718607514	1721.5329718476355	1739.5878396524442	1669.42186464662	2682.5529890607277	2427.9914566057014	2433.5416534156006	1857.8325545314556	1787.2052298851402	1657.8719259712002	2728.4272977961778	2246.3421783846456	2249.847346287986	-0.7347001135247987	0.07830661414130381	-9.382350668348867	6.451799919358875e-21	3.275261349538659e-19	cyclin dependent kinase inhibitor 2C [Source:HGNC Symbol;Acc:HGNC:1789]	protein_coding	1	50960745	50974634	40.97
HIF1B_normoxia_vs_Control_hypoxia	ENSG00000111845	PAK1IP1	2113.9036099598343	2368.0811017643673	2318.4703842250615	2344.3953960823055	2321.5765914511344	2566.634590742451	2237.6856157000416	2423.123478604165	2423.821114235836	2380.826420467981	1722.3146813547532	1607.7440832362336	1565.6515368412888	2268.8218774636325	2129.002705148198	2212.8829749462416	1728.9795520656103	1702.1016927724208	1728.1511821752933	0.5402886386696207	0.05760086843757396	9.379869667332686	6.605432826716719e-21	3.342641656076806e-19	PAK1 interacting protein 1 [Source:HGNC Symbol;Acc:HGNC:20882]	protein_coding	6	10694972	10709782	40.66
HIF1B_normoxia_vs_Control_hypoxia	ENSG00000166130	IKBIP	2055.74448597821	1609.7169024036857	1680.7120245699718	1533.5906600269705	1679.8112458932842	1756.3477743421122	1645.806785009298	1741.0480607681648	1616.1149786544117	1575.1810540633405	2538.5215161045166	2652.2479644172295	2800.837188043812	2248.7125053867258	1974.541196560008	1936.3981547024084	2756.0284715254766	2540.017507201457	2717.766757934902	-0.6518829753689847	0.06960310237019357	-9.365717233433882	7.553550261230308e-21	3.8103729409253583e-19	IKBKB interacting protein [Source:HGNC Symbol;Acc:HGNC:26430]	protein_coding	12	98613405	98645113	40.95
HIF1B_normoxia_vs_Control_hypoxia	ENSG00000106780	MEGF9	1266.962253337524	1312.9514914456418	1405.0546838918551	1368.3864244626632	1418.4484939187175	1523.4440319136893	1462.2568515465357	1389.1913866818893	1330.2739333775105	1315.1624180821227	1000.3192179014565	898.4082624304559	824.6896166387583	1596.0697170505232	1494.5496840352257	1428.4258132871842	963.6849686242404	1057.2282360145387	1016.7753287724261	0.6901406568724576	0.0737384599086035	9.359303919933577	8.026371799721028e-21	4.03615444809242e-19	multiple EGF like domains 9 [Source:HGNC Symbol;Acc:HGNC:3234]	protein_coding	9	120600811	120714470	38.18
HIF1B_normoxia_vs_Control_hypoxia	ENSG00000173227	SYT12	3222.9425493096865	2601.811990705961	2757.412785233604	2726.3555110784205	2397.788253010291	2395.3345343027995	2789.326486075406	2333.2430563860185	2416.664527409603	2492.1765304646005	3875.0495758166007	4292.233470937756	4298.512711105853	2983.4032531702496	3269.9337072846324	3548.5309554437936	4130.66368617033	4547.221734864047	4157.303118114389	-0.7166120647046847	0.07657990078523548	-9.357704271704238	8.148795639947339e-21	4.084871193680185e-19	synaptotagmin 12 [Source:HGNC Symbol;Acc:HGNC:18381]	protein_coding	11	67006778	67050863	53.68
HIF1B_normoxia_vs_Control_hypoxia	ENSG00000123358	NR4A1	947.6506290880754	1085.8355011072967	1071.4434076772197	1121.994904809576	1253.127646667118	1272.6284755293368	1469.2529481588215	899.0324906913902	1028.1000864470013	1021.622295272081	667.4851398551094	635.1839279165996	669.7153702826511	805.1539291521751	1030.284849516807	1122.3993540403508	573.0137264720776	660.8814557543957	670.5558142353501	1.0203791309510262	0.10912889115906185	9.350219910727057	8.746567820178544e-21	4.370823937889847e-19	nuclear receptor subfamily 4 group A member 1 [Source:HGNC Symbol;Acc:HGNC:7980]	protein_coding	12	52022832	52059507	56.01
HIF1B_normoxia_vs_Control_hypoxia	ENSG00000140264	SERF2	11146.247218853592	9059.68986418406	8893.328396918345	8447.04503178705	8914.172633117674	7703.46818092511	7689.292422394789	9909.55873074337	8942.369602301082	9531.253984404468	15846.572363689213	13949.784826820707	14620.287126374024	13255.570915377259	12742.137886520119	11763.702320784309	15033.5558808543	13171.857963414319	11158.801808754477	-0.8699645448394798	0.09307549676354385	-9.346869746498422	9.028002440073248e-21	4.497407695302533e-19	small EDRK-rich factor 2 [Source:HGNC Symbol;Acc:HGNC:10757]	protein_coding	15	43777087	43804427	49.05
HIF1B_normoxia_vs_Control_hypoxia	ENSG00000112149	CD83	1747.3214044385222	1735.193193765815	1718.152477686152	1783.2832696756711	1968.6989431178529	1992.1170130571713	1913.7808607896147	2129.826918169645	2309.220170325948	2205.1182980593157	1275.5982704908688	1321.6426059316832	1168.7204210646228	1635.0028189305012	1786.6183051842618	1767.3053919062204	1630.6556629081044	1667.339605157991	1443.5110536719592	0.6369300919486358	0.06820470499398366	9.338506661744514	9.770235247992526e-21	4.852044467411444e-19	CD83 molecule [Source:HGNC Symbol;Acc:HGNC:1703]	protein_coding	6	14117256	14136918	45.18
HIF1B_normoxia_vs_Control_hypoxia	ENSG00000064666	CNN2	6508.326776114771	7188.544502173895	6804.351668731936	7234.166538330125	7504.584597290451	7397.692627106143	7081.471503962926	7033.451356208055	7252.344706706109	7399.730966621793	4851.779205316601	4932.938745763305	5294.2875233535915	6379.255999363285	6127.514096362598	7039.387344175772	5573.556120234045	5953.8449221686815	6100.979546196565	0.5446308009157018	0.05836395473198242	9.331629486328378	1.042555638222223e-20	5.161457340808536e-19	calponin 2 [Source:HGNC Symbol;Acc:HGNC:2156]	protein_coding	19	1026586	1039068	59.72
HIF1B_normoxia_vs_Control_hypoxia	ENSG00000160049	DFFA	1971.468687042384	2316.6782673640487	2238.346471199597	2398.1952476021556	2299.7207179698903	2266.682175385049	2405.3378695447514	2031.6201277605514	2319.692923516625	2234.789062417344	1574.6577856902322	1478.3458337064556	1489.1378889682667	1894.2002568104378	1865.3764824271157	2022.929787585435	1440.8476395373482	1593.1814706199905	1616.6963586576205	0.6199269259777161	0.06644949987517199	9.329294082608197	1.0657835879687499e-20	5.260168319508728e-19	DNA fragmentation factor subunit alpha [Source:HGNC Symbol;Acc:HGNC:2772]	protein_coding	1	10456522	10472529	48.53
HIF1B_normoxia_vs_Control_hypoxia	ENSG00000104872	PIH1D1	2125.866364681936	1872.000636579318	1796.2645330632197	1772.0712353281301	1858.9778058402828	1607.743805177075	1673.1487722179738	1917.0025385869508	1838.1525967440484	1900.596469326437	2693.036809908528	2713.078886592625	2993.2579779354387	2197.3840842205695	2102.83007116947	2013.3562840436027	2686.3369021333865	2402.4930618233043	2227.862093584487	-0.7085055636883838	0.07596850047823861	-9.326307077646442	1.0962395523690433e-20	5.393835902133345e-19	PIH1 domain containing 1 [Source:HGNC Symbol;Acc:HGNC:26075]	protein_coding	19	49446298	49453497	55.81
HIF1B_normoxia_vs_Control_hypoxia	ENSG00000167658	EEF2	104327.34494029237	93313.77691801687	91629.6468898332	88950.90629328498	93051.65553985823	88804.83534630026	85189.78914515323	101402.26995838126	97913.74244676642	95830.52968286088	130036.38872608116	125162.69223912281	117081.3618315156	106870.82886113331	104139.2235431657	107615.02424527488	122037.53944042565	119030.07482000405	109831.92299808416	-0.4793875970559025	0.0514890450643482	-9.310477528895516	1.2725889581247879e-20	6.242322094899841e-19	eukaryotic translation elongation factor 2 [Source:HGNC Symbol;Acc:HGNC:3214]	protein_coding	19	3976056	3985463	59.53
HIF1B_normoxia_vs_Control_hypoxia	ENSG00000112667	DNPH1	2789.6697581630333	2453.389473595756	2457.8073471033	2422.352600773292	2378.7873715537567	2175.0953027516275	2284.739528652625	2552.988531791487	2475.000932407414	2454.289645907162	3536.424286912524	3600.098500967223	3467.142926466723	3016.546855848351	3031.268812522674	2986.745260416911	3186.6790118457857	3143.6745190862325	2591.024738331755	-0.6338647989931956	0.06809115719244929	-9.309061927111522	1.2896631178951531e-20	6.306728721180854e-19	2'-deoxynucleoside 5'-phosphate N-hydrolase 1 [Source:HGNC Symbol;Acc:HGNC:21218]	protein_coding	6	43225629	43229481	55.28
HIF1B_normoxia_vs_Control_hypoxia	ENSG00000291152	SBDSP1	905.5247616145598	917.9244254883375	933.3674683107198	940.7946603799195	1092.8077559760898	1039.9821855811194	1138.2426282472888	1008.7516761106449	996.9058205942374	1001.8005377669564	654.8853471318859	675.4101850418626	721.0598266720872	897.5127490652077	993.5476821208068	1046.1219688562535	740.9941245872391	790.325889275068	709.0107778563523	0.6772514772700097	0.07284993455853267	9.296528286183415	1.451063522269365e-20	7.07437706847848e-19	SBDS pseudogene 1 [Source:NCBI gene (formerly Entrezgene);Acc:155370]	lncRNA	7	72829425	72837399	42.88
HIF1B_normoxia_vs_Control_hypoxia	ENSG00000050405	LIMA1	13772.707774278597	13457.308247063705	13737.228304376062	13284.653692920303	14852.512593138084	16469.985419794815	15463.847474103659	13576.335487120148	13331.315803835323	12776.054421950346	12165.828237985592	11465.627894660098	11675.677008991219	16153.81480362832	16228.299106710467	15885.791943272223	12627.515297663684	12082.969164370057	12673.97503543065	0.406425186675598	0.04384059023801115	9.270522692990907	1.852359210039645e-20	9.003366604177496e-19	LIM domain and actin binding 1 [Source:HGNC Symbol;Acc:HGNC:24636]	protein_coding	12	50175788	50283520	42.31
HIF1B_normoxia_vs_Control_hypoxia	ENSG00000101190	TCFL5	883.4453105895847	838.5847804339592	816.1266852066188	727.5586055210289	665.8540788155002	696.7913540809022	671.8353914116508	735.8098396493135	833.8807359177048	784.6717789612488	1114.2598276230053	1143.949569127526	1189.6126219577545	824.6588284375829	866.9704060102479	878.4093426984925	956.8284910832512	1034.1264575983776	1122.0867960783594	-0.7592625857140951	0.08198138379196918	-9.261402413513197	2.0176446667546082e-20	9.777016929113012e-19	transcription factor like 5 [Source:HGNC Symbol;Acc:HGNC:11646]	protein_coding	20	62841005	62861822	48.85
HIF1B_normoxia_vs_Control_hypoxia	ENSG00000092010	PSME1	2506.2272638140935	2430.446719828843	2420.3510744688933	2395.4689842700263	2166.86065414549	2142.925781635087	2019.2526375844548	2482.271489003952	2511.570510434108	2535.8448209557687	2748.804651309635	2809.7658111070887	2952.8634888360666	2313.7885782245303	2385.411979286829	2337.27558437532	2880.8623137166874	2737.2720213099683	2841.0536481609374	-0.42674321156375494	0.04612670713987223	-9.251542935196328	2.2127507740967535e-20	1.0690059706519997e-18	proteasome activator subunit 1 [Source:HGNC Symbol;Acc:HGNC:9568]	protein_coding	14	24136163	24138967	57.43
HIF1B_normoxia_vs_Control_hypoxia	ENSG00000062485	CS	7622.898742648878	8155.91991773412	8440.634273139825	8667.325862363416	8328.88664853906	9057.252805444508	8537.203518107048	8529.957326410446	8450.284809008508	8266.474966863523	6328.015205544208	6351.819897604426	6183.985698302068	7037.068653502073	6845.834871532045	7417.088792728631	6521.039098867403	6842.71811232366	7250.666909664838	0.4585066651641881	0.049629981773781626	9.238501582654349	2.49973177738988e-20	1.2040123750675172e-18	citrate synthase [Source:HGNC Symbol;Acc:HGNC:2422]	protein_coding	12	56271699	56300391	46.15
HIF1B_normoxia_vs_Control_hypoxia	ENSG00000101412	E2F1	1939.6729612784716	1848.750355440475	1805.8503381325222	1856.4358392788765	1702.254803646082	1590.4332606705716	1588.5342926012343	1901.081442411371	1868.0426454564695	1919.8716538619535	2371.8960295489755	2262.2492263777553	2244.4250309047716	1979.1715408889431	1896.4323345574617	2079.704586656561	2016.952374834495	2068.02021009134	1914.0073376526311	-0.4969220318049013	0.053874244559361115	-9.22374013536969	2.869138285030853e-20	1.3777894989768278e-18	E2F transcription factor 1 [Source:HGNC Symbol;Acc:HGNC:3113]	protein_coding	20	33675477	33686385	55.49
HIF1B_normoxia_vs_Control_hypoxia	ENSG00000275874	PICSAR	298.4025957138935	197.16442143182968	208.72249169736293	158.95153033279192	225.35008648524095	195.5644580447506	191.88136541930172	203.87975985378824	226.75941184662122	190.21447083248788	537.3594405122692	480.68682454784874	483.3646676423195	309.9505285091952	258.54653496717907	274.71850967328896	469.893570387459	401.9450495853978	356.29360108095074	-1.2970813096141056	0.14071983864993515	-9.217472973663783	3.041842253335806e-20	1.456350283625535e-18	P38 inhibited cutaneous squamous cell carcinoma associated lincRNA [Source:HGNC Symbol;Acc:HGNC:19725]	lncRNA	21	44999208	45004727	62.75
HIF1B_normoxia_vs_Control_hypoxia	ENSG00000164649	CDCA7L	2944.550471911541	2641.7718982293927	2656.753703793295	2492.6219070871707	2645.0060814912727	2632.8286070363506	2496.421521289446	2757.237214737551	2705.5786493673713	2659.1523927468997	3636.791011781219	3644.9460261536224	3383.3394199133695	2729.9964701471777	2918.3252102666365	2752.4924483410555	3443.7998599614616	3476.440474135639	3328.4055979288055	-0.45876307924898857	0.04981435982309073	-9.209454480158461	3.277865162115197e-20	1.5646669196234065e-18	cell division cycle associated 7 like [Source:HGNC Symbol;Acc:HGNC:30777]	protein_coding	7	21900899	21945903	41.36
HIF1B_normoxia_vs_Control_hypoxia	ENSG00000108578	BLMH	2442.6565441620146	2900.8892438649505	2882.1447627906	2656.650988521111	2850.905057358281	3006.285802856891	2722.7874729059067	2648.208700184905	2755.8681211392854	2738.8401636356193	2037.8379119119552	2006.7968630174394	1877.114074764069	2298.8921860691526	2501.0633341361145	2365.7024095305196	1955.196711216301	1899.9601957842272	1862.6737952289343	0.5327309331830359	0.05788693214331827	9.202956754800619	3.4823306252487794e-20	1.657319911558132e-18	bleomycin hydrolase [Source:HGNC Symbol;Acc:HGNC:1059]	protein_coding	17	30248203	30292056	40.18
HIF1B_normoxia_vs_Control_hypoxia	ENSG00000168894	RNF181	1223.7783543640846	958.8340111621703	889.0914836012581	957.9424377056022	1071.4745473600744	903.2497569699506	847.1638650390826	1037.4580726128304	958.7949529854644	895.7923196196916	1750.8735996826758	1583.9761992693466	1660.3906322605467	1443.6599128240891	1433.3479616134089	1344.9586727223927	1525.233527292827	1440.1269352617658	1325.641490570346	-0.8265604290299392	0.08983365461561825	-9.201010830146451	3.54598118477078e-20	1.6826048998714997e-18	ring finger protein 181 [Source:HGNC Symbol;Acc:HGNC:28037]	protein_coding	2	85595725	85597708	54.54
HIF1B_normoxia_vs_Control_hypoxia	ENSG00000165389	SPTSSA	2553.066265287272	2521.5104009510933	2419.9842199736745	2323.1183434166805	2306.912694940949	2172.0707371561016	1969.0273353666828	2383.6145505925215	2397.9212217171603	2328.1038482691038	3134.291939254348	3103.0795640901792	3121.989678769776	2474.4323296694706	2385.2749524713317	2497.294781910633	2919.6760803042703	2684.2619195691027	2812.6281767478154	-0.5394628309874637	0.058664424532086416	-9.195740609241046	3.724201695195942e-20	1.7619440623632636e-18	serine palmitoyltransferase small subunit A [Source:HGNC Symbol;Acc:HGNC:20361]	protein_coding	14	34432788	34462240	41.75
HIF1B_normoxia_vs_Control_hypoxia	ENSG00000171401	KRT13	122.83197616739034	126.96570655951783	106.97252404210222	95.83476002062307	234.41571682741898	177.06529439866972	197.34566704415465	102.04981905761471	124.42149582217371	96.79249898767398	70.96415594243629	58.843619540488696	53.893970844859176	194.01581269715342	177.45870849781912	184.97463122736298	70.1901910280458	69.67408964227984	69.096908832632	1.7169574795780917	0.18676385202753445	9.193200188037254	3.813244740764509e-20	1.79874916370399e-18	keratin 13 [Source:HGNC Symbol;Acc:HGNC:6415]	protein_coding	17	41500981	41505705	54.1
HIF1B_normoxia_vs_Control_hypoxia	ENSG00000158710	TAGLN2	26625.242667661452	22190.594535928358	22047.488299328113	20749.337902434163	22228.80652369822	21488.722315883093	19834.033464837976	24986.255538720285	22482.45610930482	22699.976182557897	34052.14845160366	32705.443300624593	31117.788234535717	30248.798177473134	29310.809517550137	27648.601433835032	34504.25444897289	31659.958571656098	29298.89500896198	-0.623210230278239	0.06782686955060442	-9.18824994294146	3.9928424150075673e-20	1.877927737011353e-18	transgelin 2 [Source:HGNC Symbol;Acc:HGNC:11554]	protein_coding	1	159918107	159925507	56.34
HIF1B_normoxia_vs_Control_hypoxia	ENSG00000116649	SRM	4890.459579579018	5479.112803339289	5248.964129414201	5268.433801785625	5816.915699735688	5487.06347065231	5228.9270764780995	5915.083176040323	5826.63979259432	5906.29130545621	3708.934224746463	3659.4524064276548	4040.1143326569045	4324.26188728933	4723.9193195022635	4953.960725814563	4088.314297533605	4303.457497680495	4048.4264852749784	0.5363380502266871	0.05849858399259563	9.168393722052713	4.8011956322429316e-20	2.2514932362227775e-18	spermidine synthase [Source:HGNC Symbol;Acc:HGNC:11296]	protein_coding	1	11054584	11060020	59.85
HIF1B_normoxia_vs_Control_hypoxia	ENSG00000138166	DUSP5	517.3275911503908	346.52043367092625	333.19317422503883	293.46111262158945	454.7430840150469	374.8603475343268	353.50871401166586	370.5196572843279	316.5805251342204	328.6808523645006	716.3643178734297	813.9729044829886	784.3562903356944	520.3922628374479	563.8903261367157	529.499035359049	744.2944427201325	713.3527843710982	753.7063757288361	-0.9747013964939717	0.10641026579409771	-9.159843641214133	5.197256690007825e-20	2.4300974190033664e-18	dual specificity phosphatase 5 [Source:HGNC Symbol;Acc:HGNC:3071]	protein_coding	10	110497907	110511533	49.03
HIF1B_normoxia_vs_Control_hypoxia	ENSG00000146278	PNRC1	1116.9756816801757	875.1405369840986	838.0263787208622	878.3580971299234	785.9192151218864	685.4843782606035	925.7270371160425	882.2613923593408	867.415412745394	895.4457675005034	1460.2856648502454	1584.4482977524158	1682.0005585472334	811.0372703138856	1052.8460327865553	970.443248640244	1519.2639138641698	1662.2143498000028	1729.244717749756	-0.9784723901590978	0.1068863807694199	-9.15432240399179	5.470000510832427e-20	2.5501684597294848e-18	proline rich nuclear receptor coactivator 1 [Source:HGNC Symbol;Acc:HGNC:17278]	protein_coding	6	89080751	89085160	48.53
HIF1B_normoxia_vs_Control_hypoxia	ENSG00000106344	RBM28	1331.0656710161732	1713.2319438157795	1558.1103175981789	1615.3747179958598	1678.072353586361	1589.2897952810092	1601.49174591544	1318.6677556638576	1375.9639786640482	1645.2770218624873	884.6824632544452	1011.2549938221605	907.3357194409259	1270.13920663042	1287.525633964001	1137.2094543977323	1086.3820377916486	1151.9728422702087	1127.2000963365526	0.7930697300718003	0.08696291774980185	9.119631109359913	7.53804695379716e-20	3.504096187156116e-18	RNA binding motif protein 28 [Source:HGNC Symbol;Acc:HGNC:21863]	protein_coding	7	128297685	128343908	43.22
HIF1B_normoxia_vs_Control_hypoxia	ENSG00000104131	EIF3J	7361.145612286658	7516.035753979813	7916.190246897641	8059.207981392928	7696.0834806915545	8240.245454539781	8090.658301465047	7798.421891141002	7654.613293961505	7784.7089098003	5672.39125257777	5852.931383038828	5916.388496817743	8134.504769559284	7945.827464907039	7664.570320344988	7320.378851802791	6809.2362478311	6428.226920410745	0.4626187439160676	0.050810027894066724	9.104870890458404	8.636910258162022e-20	4.003270490964316e-18	eukaryotic translation initiation factor 3 subunit J [Source:HGNC Symbol;Acc:HGNC:3270]	protein_coding	15	44537125	44563029	42.02
HIF1B_normoxia_vs_Control_hypoxia	ENSG00000289316		529.6152615464216	66.81523075732954	83.4955672499256	67.77149783115232	160.8101329488337	158.15213921652926	59.498390451894686	64.6241786550906	44.90423583282513	49.090067356391195	848.4742254145448	1176.7825834868443	2343.3601693748874	289.6190024512163	289.85221936759876	390.8580080056766	977.8302966981862	1224.1125986728198	1237.0241640638426	-3.531640861991773	0.38812645446265903	-9.09920161685744	9.099827886246497e-20	4.205645888120455e-18	novel transcript	lncRNA	8	133237171	133237927	50.46
HIF1B_normoxia_vs_Control_hypoxia	ENSG00000163682	RPL9	13186.029277857879	10308.570014625446	10014.95555621861	8986.57292018767	10437.83184697958	10186.74344394658	8966.559322748488	11543.80263583338	10859.964386709034	10391.78873913577	17935.185476518727	16397.158019065962	16337.238972875219	17071.224380325886	15782.997240416953	15422.282549272033	17561.741758784498	15137.421681471786	14006.488056326183	-0.7761750966125476	0.08544184465810216	-9.08425022561759	1.0441584886840009e-19	4.811855444537711e-18	ribosomal protein L9 [Source:HGNC Symbol;Acc:HGNC:10369]	protein_coding	4	39452587	39458931	40.71
HIF1B_normoxia_vs_Control_hypoxia	ENSG00000089597	GANAB	23855.142666068903	22123.823095339692	23089.605745164776	22653.545814215693	22301.29905210819	21112.65335701611	19908.209633275157	22583.163810129477	21880.131913386293	22060.43512805465	27895.733373591487	26802.110666942823	27464.871894485444	23144.108723582827	23943.201285991003	23513.585473874995	25651.103844704838	26750.47398254484	26514.511194831994	-0.37613289153811175	0.0414397993374799	-9.076609866639034	1.1200923870874066e-19	5.146953264918023e-18	glucosidase II alpha subunit [Source:HGNC Symbol;Acc:HGNC:4138]	protein_coding	11	62624826	62646726	50.02
HIF1B_normoxia_vs_Control_hypoxia	ENSG00000177971	IMP3	2965.3745397299417	2625.148748744014	2405.8852887198727	2397.2660173053837	2689.4473193607873	2519.117175102534	2329.8994656226055	2665.874194625031	2654.688372701872	2551.3311273495506	3755.6910949310163	3808.479905374864	3665.4636646929316	2953.063004851601	2978.317358147879	2743.357778225734	3715.8318318290053	3595.5237498706256	3322.355617683639	-0.5769667271070824	0.06361622674986651	-9.069489917653645	1.1957547283462276e-19	5.4788864931187754e-18	IMP U3 small nucleolar ribonucleoprotein 3 [Source:HGNC Symbol;Acc:HGNC:14497]	protein_coding	15	75639085	75648706	52.2
HIF1B_normoxia_vs_Control_hypoxia	ENSG00000171388	APLN	85.32142801389745	57.14992893529784	40.51061333353151	41.207682085430015	31.763528969352954	44.91176423878997	47.21182025825104	51.24743272721778	51.64023117707882	41.31038703801383	166.30511972937975	147.58375713677597	179.9282824417488	81.95203981309403	70.56369101236288	64.13320414242366	138.87756182132244	144.79671293997657	134.6919464501063	-1.9716386408207351	0.21760356975497364	-9.060690700252957	1.2962709286359525e-19	5.9224766913764336e-18	apelin [Source:HGNC Symbol;Acc:HGNC:16665]	protein_coding	X	129645259	129654956	56.18
HIF1B_normoxia_vs_Control_hypoxia	ENSG00000067704	IARS2	8447.339899001452	8404.508210870472	8508.990348546888	8296.325047529972	7273.944551264721	7676.045081546226	7422.0253057707105	7992.547055287223	8151.04728181211	8444.298926444559	9425.899148512171	9608.954293298126	9701.725721706573	7323.643474741793	7740.4007158642335	7319.003563310086	9488.804882055414	9333.756045531354	9940.198527933497	-0.3607292235954363	0.039824548210899376	-9.05796147856136	1.329111755152488e-19	6.05522110445682e-18	isoleucyl-tRNA synthetase 2, mitochondrial [Source:HGNC Symbol;Acc:HGNC:29685]	protein_coding	1	220094132	220148041	39.19
HIF1B_normoxia_vs_Control_hypoxia	ENSG00000145425	RPS3A	48833.248753824315	39176.83568806982	38582.31681749555	34737.45315405284	39916.56051918486	38445.94212463915	33126.704564394764	42213.52525373141	39350.86449739634	39670.499172920914	63170.64836999766	60194.81132726335	58914.37915188992	61941.526343172394	60429.32605773784	55575.62348585962	63986.434416378295	54957.80488971824	54607.22173493468	-0.7093412664291545	0.07873103260727554	-9.00967817820294	2.0666204282185141e-19	9.38844524648928e-18	ribosomal protein S3A [Source:HGNC Symbol;Acc:HGNC:10421]	protein_coding	4	151099624	151104642	41.26
HIF1B_normoxia_vs_Control_hypoxia	ENSG00000171303	KCNK3	146.83846955611838	86.18867371971385	56.20200911140868	71.68934071117991	76.260170471743	74.18637954087555	70.36516076866724	90.02828446079846	69.6008526483709	87.67939828588422	232.028148379775	202.5757253978441	231.741037392303	187.1854634757368	211.10931650863512	207.37477031918968	233.70956259957543	253.17591830070444	201.9922399177256	-1.5912489222647204	0.1771577980337231	-8.982099235404903	2.656490764970865e-19	1.203397842001391e-17	potassium two pore domain channel subfamily K member 3 [Source:HGNC Symbol;Acc:HGNC:6278]	protein_coding	2	26692722	26733420	53.75
HIF1B_normoxia_vs_Control_hypoxia	ENSG00000120129	DUSP1	3670.6116358966	2256.94749220683	2339.9030025831926	2217.715753338827	3074.449894934548	2838.3268403171683	2715.545832385742	2665.332226369574	2688.7184900588322	2380.2749388863176	4864.535559207583	4705.504901157809	4229.381028719052	5409.075326176992	5073.84028394856	5026.728449529383	4831.089590487216	4631.48227964343	4122.157556187745	-0.6791967583922941	0.07563850870439147	-8.979510173140959	2.7197484639780203e-19	1.2285733810020486e-17	dual specificity phosphatase 1 [Source:HGNC Symbol;Acc:HGNC:3064]	protein_coding	5	172768096	172771195	53.06
HIF1B_normoxia_vs_Control_hypoxia	ENSG00000126432	PRDX5	4280.687582099149	3372.2448823477775	3407.9757901236626	3216.1802534620997	3634.6079890000374	3165.7492023626937	3267.5717210322255	3637.371279382495	3616.751942538242	3646.7078549134717	5425.67191000484	5422.880677305459	5223.782697048028	5181.730176642193	5175.542925842732	5165.947525601941	5399.278366009574	4896.543219045499	4195.838065121713	-0.6758764484106852	0.07528540562654487	-8.977522838402267	2.7693119110167045e-19	1.2474385005371302e-17	peroxiredoxin 5 [Source:HGNC Symbol;Acc:HGNC:9355]	protein_coding	11	64318121	64321811	57.3
HIF1B_normoxia_vs_Control_hypoxia	ENSG00000168906	MAT2A	6897.130787229066	7543.100202694515	7588.922386146723	7666.840892723512	7382.976266447162	7355.955686920943	7809.725751879865	7349.204543734019	7341.245032594711	7505.035063887433	5894.163243590682	5951.200906165298	6079.394894565275	6540.536884668107	6874.909697477984	6878.766290498509	5967.502250923129	6163.222284060981	6255.651891144341	0.3321025574052928	0.03700983835809276	8.973358764553307	2.876074544145533e-19	1.2918906751525622e-17	methionine adenosyltransferase 2A [Source:HGNC Symbol;Acc:HGNC:6904]	protein_coding	2	85539168	85545281	44.47
HIF1B_normoxia_vs_Control_hypoxia	ENSG00000179348	GATA2	1776.246453224995	2095.1673744823697	1810.2952214821842	2209.9715051643702	2203.944408787422	2376.695704762434	2306.4298163092903	1848.2716216924418	1978.4298581291282	2053.6360309320557	1164.3621666744873	1379.8167036472114	1242.159206061462	1471.3249827986926	1593.4934717067208	1619.2822756486282	1345.5745920063018	1705.6571210436339	1567.924096721079	0.8619143386490461	0.09616397683706386	8.962964791997289	3.1606351232377713e-19	1.415734348899025e-17	GATA binding protein 2 [Source:HGNC Symbol;Acc:HGNC:4171]	protein_coding	3	128479427	128493201	60.46
HIF1B_normoxia_vs_Control_hypoxia	ENSG00000197498	RPF2	1861.8559721882664	1909.8986336006797	2058.1494946367093	1917.7885098197505	2207.788375384545	2151.0771881633236	2229.54680581361	2189.595704528813	2235.086225057988	2094.0849523165407	1518.1277101511873	1473.9135813555	1330.550768986333	1836.302653196556	1635.2202343512363	1749.2577473290678	1603.1116723180091	1593.8674450148762	1780.0397973640695	0.6052514129441523	0.06764621145947124	8.947306876258335	3.642605166955811e-19	1.6270642241561558e-17	ribosome production factor 2 homolog [Source:HGNC Symbol;Acc:HGNC:20870]	protein_coding	6	110982015	111028263	42.58
HIF1B_normoxia_vs_Control_hypoxia	ENSG00000171631	P2RY6	1832.3572339125799	1690.8822348835213	1722.2583410687816	1623.0600587709218	1588.4398638398795	1427.8951874465133	1630.6515391823616	1689.7883284824045	1705.899922798081	1592.0503083328404	2315.8951018444327	2357.7187265810444	2212.528839674925	1559.8807326117571	1701.4485979435328	1760.0093218941026	2194.222762825828	2068.6817375567953	2141.1186046887133	-0.5689584398378067	0.06364970229624226	-8.938901822191191	3.930568564362497e-19	1.7508000532791278e-17	pyrimidinergic receptor P2Y6 [Source:HGNC Symbol;Acc:HGNC:8543]	protein_coding	11	73264498	73305103	51.57
HIF1B_normoxia_vs_Control_hypoxia	ENSG00000127129	EDN2	43.3845852856028	17.228542046262174	7.4964640226885635	16.763127524301492	8.497070870327677	11.972696241294386	6.442413335280244	6.827541333570832	18.26004532110519	9.926980351282893	106.82018436558764	91.38639959982625	110.15780044362029	28.882320610666742	19.4190347190945	23.514369269065682	92.44535524390969	102.02619618869917	102.85599365426708	-3.5185689022747604	0.393724552811594	-8.93662556004851	4.012351387200438e-19	1.7822641953533945e-17	endothelin 2 [Source:HGNC Symbol;Acc:HGNC:3177]	protein_coding	1	41478775	41484683	56.96
HIF1B_normoxia_vs_Control_hypoxia	ENSG00000145730	PAM	2504.548443384238	2043.4322779489457	1904.1729601937843	1984.7488935512415	1933.5699855766638	1972.036300622551	1810.063298635475	1834.5927158757643	1951.84999709717	1949.5104581598005	3136.545421159509	3635.282621494751	4168.547434032231	1749.3903343671427	2039.6479261399477	2035.6008646932403	3173.513294209987	3608.753479600355	4150.613717557721	-0.935767760078409	0.10482888187397557	-8.926621588918419	4.392167098708514e-19	1.9455718580456467e-17	peptidylglycine alpha-amidating monooxygenase [Source:HGNC Symbol;Acc:HGNC:8596]	protein_coding	5	102753981	103029730	35.93
HIF1B_normoxia_vs_Control_hypoxia	ENSG00000123349	PFDN5	3899.7361970460797	3169.7428265426443	3028.5920876629198	2870.7626576823577	3039.5896659672626	3183.495050853841	2987.2465096564047	3268.739950349006	3224.0957708912324	3155.2190828156513	5129.0022686070515	4601.968274231182	4910.185942828888	5154.00700754088	4398.364151048841	4666.782500656688	4906.590224520321	4432.907076248605	4067.9604987256603	-0.6683079797777481	0.07493454984497516	-8.91855600868152	4.724072073319081e-19	2.0868131636587136e-17	prefoldin subunit 5 [Source:HGNC Symbol;Acc:HGNC:8869]	protein_coding	12	53295291	53299452	47.28
HIF1B_normoxia_vs_Control_hypoxia	ENSG00000104889	RNASEH2A	3498.5716853564077	3112.6555845450216	3155.024381097545	2919.5886432261063	3069.6361329347837	2747.4414978243335	2794.9124714608965	3184.0252724764355	3057.691628363974	3137.9530567582638	4423.006015650327	4228.068235294067	4460.155568179838	4026.865884665157	3740.5989794236866	3637.1098917191725	4084.448886201916	3776.034637412585	3419.0735691812283	-0.6067161580839547	0.06816744904583438	-8.900379383069057	5.565611858990781e-19	2.4517823481300712e-17	ribonuclease H2 subunit A [Source:HGNC Symbol;Acc:HGNC:18518]	protein_coding	19	12806584	12813640	51.76
HIF1B_normoxia_vs_Control_hypoxia	ENSG00000169100	SLC25A6	23560.125801769962	20276.549155789256	19844.61365312238	18891.075473738885	20405.059777630042	17878.626663022194	17433.904130507173	22044.076645355817	21138.76568438745	20795.391543078887	31112.537052958443	28977.212845973878	28837.35955092495	26151.570431472355	23736.854091147292	24091.3622676692	30022.91317146205	28075.036502692197	24369.35579092685	-0.6746797110875954	0.07585099866692241	-8.89480327148038	5.852287857460846e-19	2.5709872288092416e-17	solute carrier family 25 member 6 [Source:HGNC Symbol;Acc:HGNC:10992]	protein_coding	X	1386152	1392113	57.28
HIF1B_normoxia_vs_Control_hypoxia	ENSG00000049449	RCN1	13838.19326864299	13828.190682698987	13872.407807747388	13692.527330253806	12281.817413027997	12464.583215444813	11910.845714512496	13436.602864813385	13550.513080741955	13511.679758716109	14687.208000395452	15251.348236006965	15663.374373822988	12687.409822351718	13611.563555858553	13305.766791451611	15327.22647778602	15011.544289547792	14992.869420395778	-0.3147521455048705	0.03541297770105222	-8.888045172646363	6.219339743539618e-19	2.724752379149097e-17	reticulocalbin 1 [Source:HGNC Symbol;Acc:HGNC:9934]	protein_coding	11	32091074	32105722	46.64
HIF1B_normoxia_vs_Control_hypoxia	ENSG00000242247	ARFGAP3	818.1486776277004	620.566315328737	716.9281831044894	645.4276658284762	570.7028994315	630.7947415998292	693.2406974624399	730.4652374473343	692.5995716695639	636.8004547685913	1111.7089112516937	1053.9375656578623	1075.7990790590109	891.6976657293619	830.4487978417005	938.8006831003934	976.0973287744417	980.3099723448669	930.3504268983153	-0.7710932550247788	0.08684203825492229	-8.879262515249318	6.730509657451111e-19	2.9406442604453744e-17	ADP ribosylation factor GTPase activating protein 3 [Source:HGNC Symbol;Acc:HGNC:661]	protein_coding	22	42796502	42858106	45
HIF1B_normoxia_vs_Control_hypoxia	ENSG00000205302	SNX2	3193.5713340362527	3113.680534972472	3255.038787644865	3288.7679006667845	3568.0301936084647	3575.9683942999277	3709.4637436370754	3484.717086824951	3517.9383958414014	3375.9809078910343	2645.102572647309	2726.3090234876613	2461.5796515352213	3323.427102108194	3359.3809903046126	3427.1908237999996	2978.981325909252	2700.62265720648	2972.103920266843	0.46827152134644756	0.05278619146421482	8.871098830153363	7.242763888257017e-19	3.155832080030462e-17	sorting nexin 2 [Source:HGNC Symbol;Acc:HGNC:11173]	protein_coding	5	122775079	122834543	35.79
HIF1B_normoxia_vs_Control_hypoxia	ENSG00000102172	SMS	8959.61896481609	7924.244690838695	7911.0415019164	7355.373411591911	8363.671950478169	7939.894177220243	7388.952002369352	8021.613944564207	7827.657527426893	7672.673525139965	10898.240816668449	10556.315882118004	10791.988631302422	9237.462405607735	8783.015493876906	8906.887812275998	10981.122814547387	10379.298439245695	10333.686339501206	-0.44517994300707536	0.05021331109051075	-8.865775495358738	7.597341831369517e-19	3.301334055038857e-17	spermine synthase [Source:HGNC Symbol;Acc:HGNC:11123]	protein_coding	X	21940709	21994837	43.39
HIF1B_normoxia_vs_Control_hypoxia	ENSG00000122406	RPL5	39676.29208684105	36551.09627146573	36286.14658299723	34117.63935385233	36001.07241273713	35134.358802596	32525.23969182178	38775.04866699549	37044.338296471986	36811.68340843834	45132.105179047256	44690.282105477316	45907.931862354	41832.04930737527	41271.78039318944	42705.093573052545	43934.78731560869	43497.42692524767	41955.17741441071	-0.38895151165156555	0.0438739059105248	-8.865212786041486	7.635810386743864e-19	3.309058100119814e-17	ribosomal protein L5 [Source:HGNC Symbol;Acc:HGNC:10360]	protein_coding	1	92832013	92841924	40.37
HIF1B_normoxia_vs_Control_hypoxia	ENSG00000108813	DLX4	331.746959961386	296.2728777348082	229.61513950705958	245.92369015202348	187.9300530751295	185.80384929393855	234.48472803495056	181.16310071653095	240.4112919022244	242.53502276118436	530.9870138880602	504.4675830692108	622.7173293839348	206.73306508888	238.86187124549855	307.6808535460186	476.69353817192035	524.1305991919589	515.0336725416153	-1.4407749572470856	0.16257790747634665	-8.862058686889563	7.855022815932689e-19	3.39485594188053e-17	distal-less homeobox 4 [Source:HGNC Symbol;Acc:HGNC:2917]	protein_coding	17	49968588	49974959	59.65
HIF1B_normoxia_vs_Control_hypoxia	ENSG00000156381	ANKRD9	564.0735080586616	504.891113582038	497.6877900656354	511.3337009510534	436.18504244476134	388.2165341528246	455.8135861946774	509.76058448151343	478.23965343629794	551.8233488113426	743.1670354286177	790.3191708045155	828.319472202704	459.16858538203957	548.1453283046417	543.2657672245767	695.1526201498322	595.1129164847015	616.7208949541346	-0.8824137362499374	0.0995813716568756	-8.861232995368276	7.913428316527773e-19	3.410879574382631e-17	ankyrin repeat domain 9 [Source:HGNC Symbol;Acc:HGNC:20096]	protein_coding	14	102501767	102509799	59.94
HIF1B_normoxia_vs_Control_hypoxia	ENSG00000140795	MYLK3	5095.834359450928	5638.840415089085	6014.420533745383	5761.150778057009	5652.1334950066785	5638.237828082897	5642.015853506559	5810.3767717189985	5457.934424702589	5505.604027142034	4143.650235895763	4266.361727308396	3650.7256715847534	4909.006964586912	5094.737583936854	4774.2074690355985	4525.560605256304	4626.176810190767	4613.877275270112	0.4873970822311128	0.05510643783262895	8.844648672655106	9.181673001336964e-19	3.9468852947413815e-17	myosin light chain kinase 3 [Source:HGNC Symbol;Acc:HGNC:29826]	protein_coding	16	46702282	46790407	46.64
HIF1B_normoxia_vs_Control_hypoxia	ENSG00000165704	HPRT1	2659.498018735833	2304.6190613684616	2549.3463725854986	2249.0565164021896	2285.090710007469	2357.4547638060126	2109.410940988366	2418.5230860355614	2327.8846803100164	2323.2384444448035	3407.024115926957	3299.7254131982554	3134.2569128306536	2453.1197870420515	2635.775969297435	2479.779648221977	3292.445178579168	3106.082244999933	3138.130491200179	-0.545123636145527	0.0616774734344171	-8.838293882533431	9.719134412788765e-19	4.166720600399602e-17	hypoxanthine phosphoribosyltransferase 1 [Source:HGNC Symbol;Acc:HGNC:5157]	protein_coding	X	134460165	134520513	40.12
HIF1B_normoxia_vs_Control_hypoxia	ENSG00000167994	RAB3IL1	537.8429145995104	646.7775954909786	557.0998315006884	652.1707705730882	675.2382343468373	636.6279958896029	690.0590831793428	588.5771775784549	638.5987517835814	590.8060621525663	374.50845089695764	364.47093186722054	418.2038124651397	550.9927476695619	545.8663479094167	527.0201664217049	395.28392645317984	429.02852906102316	399.8420475518435	0.7996175873294605	0.09052630034594869	8.832986483195496	1.0191734285163882e-18	4.3576476725683327e-17	RAB3A interacting protein like 1 [Source:HGNC Symbol;Acc:HGNC:9780]	protein_coding	11	61897301	61920269	59.29
HIF1B_normoxia_vs_Control_hypoxia	ENSG00000186854	TRABD2A	4176.992053694735	4122.271523241654	4132.289185458214	4115.926489645378	4565.858907694299	4747.563277992017	4683.142229469371	4112.720873590378	4253.023105370419	4175.9597070661075	3794.9453543440554	3714.2392235823513	3692.350507692037	4581.302824828176	4359.005062872482	4497.893987858337	3949.239939298137	3792.124545070171	3896.000221431636	0.3216250702242872	0.03643469059943758	8.827440687234818	1.0709813537866035e-18	4.566950087573753e-17	TraB domain containing 2A [Source:HGNC Symbol;Acc:HGNC:27013]	protein_coding	2	84821650	84907008	45.98
HIF1B_normoxia_vs_Control_hypoxia	ENSG00000103507	BCKDK	2009.15066610282	1835.520426428764	1717.7078889106901	1879.890267848978	1667.2831433085146	1848.989195459665	1793.4990655452489	1803.314629019334	1997.0249562390773	1817.8657126886424	2619.1580221027484	2558.195323880301	2648.7617083146265	1701.8150207631352	1632.5015205688935	1836.4402624469308	2201.3198514687892	2333.501438189877	2271.9235566665448	-0.5579607676835215	0.06332661598177007	-8.810841366356014	1.2421003451946272e-18	5.2825602712785334e-17	branched chain keto acid dehydrogenase kinase [Source:HGNC Symbol;Acc:HGNC:16902]	protein_coding	16	31106107	31112791	57.82
HIF1B_normoxia_vs_Control_hypoxia	ENSG00000051523	CYBA	7871.031836288366	6814.34666638991	6675.332409998618	5984.536182504862	6556.579967697444	5013.617797225703	5305.133748531656	7000.938338348062	6310.226195374782	6715.940096720545	11113.032320926564	10942.787817878607	10046.968850521123	8933.585985636848	8608.132350733791	8278.749105717736	10493.146637343027	9172.0779116188	7713.440670022519	-0.9284090070220881	0.10551526169781836	-8.79881253273984	1.3827144647081022e-18	5.86498329048999e-17	cytochrome b-245 alpha chain [Source:HGNC Symbol;Acc:HGNC:2577]	protein_coding	16	88643275	88651083	61.74
HIF1B_normoxia_vs_Control_hypoxia	ENSG00000197562	RAB40C	1228.4272105236098	1102.36218025572	1029.8071225546967	981.0938801080987	1037.7602690015617	926.5697143802685	1019.3608522484637	904.9709398354354	1033.3561772629673	1059.965817217233	1512.9299479249644	1649.8643935690282	1686.4534193997054	1043.3785506186246	1038.898515217622	1074.5889677424473	1568.9981703884946	1731.9587694657246	1709.3721022339214	-0.7006480927683688	0.07982093119246544	-8.777748922509504	1.6677908131151883e-18	7.055461082678566e-17	RAB40C, member RAS oncogene family [Source:HGNC Symbol;Acc:HGNC:18285]	protein_coding	16	589357	629272	56.81
HIF1B_normoxia_vs_Control_hypoxia	ENSG00000149798	CDC42EP2	644.6370361784825	669.0166859663058	721.3162853307679	670.8405398664893	863.3962204775123	727.440414862559	790.7479902846475	725.8727134754417	766.65930795012	672.7194858290577	480.8482265725816	468.8894245095914	450.94087016514226	685.3397246861924	699.1208698403242	720.8621722389374	531.2203532660394	490.8171577157139	467.41820817526053	0.7611905765573955	0.08699414544159295	8.749905786113523	2.1353094368026227e-18	9.009428285992279e-17	CDC42 effector protein 2 [Source:HGNC Symbol;Acc:HGNC:16263]	protein_coding	11	65314866	65322417	56.09
HIF1B_normoxia_vs_Control_hypoxia	ENSG00000205138	SDHAF1	458.129017718832	345.84325292077	386.48521514752395	336.2435508668042	333.5756427159766	306.4867201366259	348.1029434693869	366.1608514987174	321.08905200960686	324.0512093011738	641.4463749914171	672.2657445732092	604.0700978523158	568.8811208052668	544.496763089708	458.8405002501005	611.5757140723317	557.8528299109973	518.8547353270446	-0.9595013366889386	0.11001797115377805	-8.721314587303121	2.7499024684863456e-18	1.1572023782517144e-16	succinate dehydrogenase complex assembly factor 1 [Source:HGNC Symbol;Acc:HGNC:33867]	protein_coding	19	35995188	35996312	63.47
HIF1B_normoxia_vs_Control_hypoxia	ENSG00000048162	NOP16	2162.4095707531988	2410.1916229362414	2399.773614519947	2187.5634439241735	2579.1672398101273	2419.5049579651313	2363.6201382825307	2414.5783867287105	2422.630589584311	2504.5503581160924	1628.3953227126037	1697.5904434205777	1731.6256628798317	2309.016766402105	2116.535043024941	2065.120326867729	1836.1428585540364	1988.3706587103482	1848.99483911814	0.5414170692811603	0.06208315964185576	8.720836252608237	2.7615456205735722e-18	1.159051864005039e-16	NOP16 nucleolar protein [Source:HGNC Symbol;Acc:HGNC:26934]	protein_coding	5	176383946	176388927	49.26
HIF1B_normoxia_vs_Control_hypoxia	ENSG00000132359	RAP1GAP2	2885.0683316412055	2880.1286740543114	2850.1225687100223	3120.91575351124	4113.008857841156	3636.1835208505922	4033.952781353788	2310.963991231823	2437.5480555889285	2475.284193287131	2181.6686959470135	2347.30886793155	2580.886439498734	3138.293365172208	3457.5014809909203	3842.455139251543	2013.2596961562867	2230.264806382371	2281.4830817820803	0.7300301098464334	0.08383611904148824	8.707823288971202	3.0976572716015894e-18	1.2967182573345816e-16	RAP1 GTPase activating protein 2 [Source:HGNC Symbol;Acc:HGNC:29176]	protein_coding	17	2755705	3037741	51.49
HIF1B_normoxia_vs_Control_hypoxia	ENSG00000173281	PPP1R3B	107.01080871619598	44.779856908187064	33.98183570196122	45.96139332158618	59.73431280703327	63.73427107705379	54.93969699849009	50.67470838163557	53.88465498157525	34.04554641663588	206.77856486698576	207.22649474243795	177.36258672503422	75.21542372255874	82.75202419450176	91.41061355085176	193.6973793126096	207.10597198876192	242.90922119362776	-1.7361612201832008	0.1994382427567213	-8.705257307651895	3.1685508492486763e-18	1.3229320269017123e-16	protein phosphatase 1 regulatory subunit 3B [Source:HGNC Symbol;Acc:HGNC:14942]	protein_coding	8	9136255	9151574	46.01
HIF1B_normoxia_vs_Control_hypoxia	ENSG00000149257	SERPINH1	13911.976500668372	13141.592072724992	12411.97253437808	13261.546465949355	12474.60894164374	11902.521122457081	12285.226935375282	14234.25240691481	13774.078235675539	14128.148407174434	16042.869206636371	15355.267579612435	15507.176320745884	13999.196975769319	13582.558186352822	14147.126386779235	15395.583178460314	14440.756375395733	14331.095679985268	-0.3555398834639371	0.04084496301492166	-8.704620036846398	3.186404399023145e-18	1.326921686061956e-16	serpin family H member 1 [Source:HGNC Symbol;Acc:HGNC:1546]	protein_coding	11	75562056	75572783	55.42
HIF1B_normoxia_vs_Control_hypoxia	ENSG00000235173	HGH1	2139.080198708135	2317.046821267941	2345.339471176052	2471.995366088394	2412.6508171376317	2401.9553510498195	2354.373373524093	2481.7822215155334	2570.9416788064086	2593.8012720761208	1673.1415891525955	1695.7876424963406	1866.6370477640749	1959.4425023670328	2007.006307476668	2089.714641779451	1742.289951318047	1781.1524605099294	1738.385061240292	0.45800766011778443	0.05264467288564118	8.699981118938739	3.3193939794273008e-18	1.3787124448057654e-16	HGH1 homolog [Source:HGNC Symbol;Acc:HGNC:24161]	protein_coding	8	144137774	144140851	64.55
HIF1B_normoxia_vs_Control_hypoxia	ENSG00000125734	GPR108	1227.9917404990128	1200.4768355857782	1027.8605317305394	1194.9736372703983	938.9188542072682	947.6201104798587	964.0889682600456	1104.0805138647963	1219.924393457118	1212.6098894661461	1575.3123442431777	1661.407448983819	1434.548223006349	1375.1314411247831	1295.5881782540355	1394.8980839731307	1279.7390080979133	1159.8075626678178	1116.8653043092581	-0.7153851992631785	0.08225954253553057	-8.696683414622447	3.4172511139760815e-18	1.415680377295117e-16	G protein-coupled receptor 108 [Source:HGNC Symbol;Acc:HGNC:17829]	protein_coding	19	6729914	6737580	60.34
HIF1B_normoxia_vs_Control_hypoxia	ENSG00000169241	SLC50A1	1291.5391423012754	1039.8587012308162	1117.9616384136757	1058.5977227783922	1050.5343703766948	1058.3203247435147	994.1571126737225	1113.927922071713	1103.7092104816961	1009.7075160499114	1702.8361496798775	1534.9465936121517	1764.61487528657	1503.7939449922337	1411.0889955732189	1441.5593163952708	1592.8162816241977	1340.5830226761027	1408.6908627631994	-0.686694271612816	0.07897545638003425	-8.695033914187281	3.467262079928677e-18	1.4326870263601931e-16	solute carrier family 50 member 1 [Source:HGNC Symbol;Acc:HGNC:30657]	protein_coding	1	155135344	155138857	55.69
HIF1B_normoxia_vs_Control_hypoxia	ENSG00000177954	RPS27	8735.702458222222	7938.171957913866	7375.459984739327	6835.310274213598	7172.194454983926	5978.5071766165465	5910.6795594092555	8188.0992386562	7631.471833595791	7648.37753366175	12181.622773026056	11299.713087506287	11564.649695090471	10268.29197110133	8001.222681617677	8967.5160464462	11384.232598595881	9911.982216223118	8985.141164602699	-0.8789772728295723	0.10109849868339664	-8.694266327160863	3.490780133790177e-18	1.4386872453463588e-16	ribosomal protein S27 [Source:HGNC Symbol;Acc:HGNC:10416]	protein_coding	1	153990762	153992155	45.91
HIF1B_normoxia_vs_Control_hypoxia	ENSG00000106799	TGFBR1	15016.900221401225	10026.566166983317	10909.794836539148	9747.80044708392	10140.762114157304	11702.147505611772	10010.85861369819	11368.82769708994	9801.744426726482	9924.721177411502	25613.324271977574	21658.41009149701	17968.41057519738	14871.96196506557	14769.777908665601	11161.66692237225	24383.300923067105	22895.650595500432	23348.47774657754	-1.0343876040145732	0.11906767186432864	-8.687392537524405	3.708529457415677e-18	1.5245011453350666e-16	transforming growth factor beta receptor 1 [Source:HGNC Symbol;Acc:HGNC:11772]	protein_coding	9	99104038	99154192	39.03
HIF1B_normoxia_vs_Control_hypoxia	ENSG00000162415	ZSWIM5	211.67301058275643	198.10113520680324	184.72468946158386	160.94117864626907	133.1536869043779	121.85621880286533	143.85047068831244	147.31221663518687	176.412907164613	167.2100920867713	317.6839105176363	365.3645987457226	305.8116131026711	163.53740710314736	116.72231843276873	157.76560458917766	327.6334861102862	315.41064518151023	306.6220111099124	-1.3142921848326996	0.15146931451415663	-8.676953408341088	4.0651154526440576e-18	1.6668015693136184e-16	zinc finger SWIM-type containing 5 [Source:HGNC Symbol;Acc:HGNC:29299]	protein_coding	1	45016399	45306209	41.49
HIF1B_normoxia_vs_Control_hypoxia	ENSG00000205221	VIT	104.70098543007865	54.64367988553848	84.44173358910604	66.70278601104036	60.92001539236327	55.48982114490356	52.370978533451456	66.07769390008042	59.69532276037441	60.47600831195259	179.49837820192522	210.93537246103068	198.7304181096153	47.903367774286	41.77081330238005	64.4677323115428	225.07345103318022	179.81722746859032	175.6029375500545	-1.8092949988687743	0.20853277465716435	-8.676310003755153	4.088168343649468e-18	1.671966751491014e-16	vitrin [Source:HGNC Symbol;Acc:HGNC:12697]	protein_coding	2	36696690	36814794	43.29
HIF1B_normoxia_vs_Control_hypoxia	ENSG00000164603	BMT2	178.05959248372108	105.48275886262246	124.34134492188997	102.7466761220863	87.59131723983707	108.51649576182795	93.557220554336	98.94893142475598	81.74129187291308	141.67035492413982	329.7935210794691	314.49657648971896	258.8987521527996	154.21264641546614	190.31790079332453	143.06500277892815	314.77915840779553	261.95664290497314	292.95607200009573	-1.642324565769965	0.18940676882405272	-8.670886346704874	4.287695224874609e-18	1.7490952638002516e-16	base methyltransferase of 25S rRNA 2 homolog [Source:HGNC Symbol;Acc:HGNC:26475]	protein_coding	7	112819147	112939875	36.97
HIF1B_normoxia_vs_Control_hypoxia	ENSG00000115380	EFEMP1	8284.02888885852	7724.788590028127	8093.719892530429	7780.407963073413	9228.002375900729	9331.865100431336	8893.102842672772	8503.917209314312	8454.586232944494	8268.335510363346	7447.712524165084	7388.479890044453	7198.600381437447	9304.369218720585	8705.77424747661	9095.901679799654	7950.829835161256	7814.7373356864655	7927.389169702848	0.31623580893151243	0.03647430626283691	8.670097976715189	4.3174871476754145e-18	1.7567668442360703e-16	EGF containing fibulin extracellular matrix protein 1 [Source:HGNC Symbol;Acc:HGNC:3218]	protein_coding	2	55865967	55924139	37.96
HIF1B_normoxia_vs_Control_hypoxia	ENSG00000173638	SLC19A1	2160.2721721496064	2514.9016927220455	2338.3391484542512	2399.2386856775456	2541.655159503983	2700.264480639788	2530.068603086265	2494.1460236135804	2378.178929471351	2365.4345224062713	1810.699948496915	1609.833421798293	1635.8285493448648	2052.0601527914605	1896.2749694454037	1928.6087788930479	2068.577543081581	1907.7931261149674	1712.9953631513001	0.6207124194308585	0.07178131859867791	8.647269673342153	5.274622050775448e-18	2.140773634871832e-16	solute carrier family 19 member 1 [Source:HGNC Symbol;Acc:HGNC:10937]	protein_coding	21	45493572	45573365	56.63
HIF1B_normoxia_vs_Control_hypoxia	ENSG00000096384	HSP90AB1	115597.43624372415	126512.43689732747	126807.14112970968	120498.46749735916	128450.5917703864	131519.42597134714	118690.92143753686	132086.53470652457	127627.69268181988	127075.30715286304	101483.79836532744	98972.62290972956	99601.58855793826	108977.94916344041	108139.24461886806	108934.12274509174	106246.1899175214	104330.91895989359	104798.89790434994	0.33563847129224533	0.038856853539757576	8.637819090236594	5.729625179975969e-18	2.319555348177107e-16	heat shock protein 90 alpha family class B member 1 [Source:HGNC Symbol;Acc:HGNC:5258]	protein_coding	6	44246166	44253888	49.1
HIF1B_normoxia_vs_Control_hypoxia	ENSG00000188064	WNT7B	2016.1226933039043	1985.8721882595273	1987.7067510021384	2065.3825505681975	1684.440409761205	1757.279014344853	1665.1534139068253	1912.0988375278591	1893.8219729134062	1886.091456890958	2361.4037360776047	2537.3067323485006	2337.0791847282085	1672.222467279006	1882.800971678233	1892.1489501220462	2252.1572671083745	2348.4527977877456	2168.789777165587	-0.5046883530353399	0.05844879602626031	-8.634709135986133	5.887665323735449e-18	2.3775165705013527e-16	Wnt family member 7B [Source:HGNC Symbol;Acc:HGNC:12787]	protein_coding	22	45920366	45977162	60.21
HIF1B_normoxia_vs_Control_hypoxia	ENSG00000152642	GPD1L	1552.37662625495	1620.2082652934344	1740.4998895094288	1597.1121585230508	1898.54518098456	1798.4925732246502	1691.8054390632474	1786.8636701857024	1842.9211633394993	1587.1243339574619	1231.0431158992326	1205.3640141471474	1105.8779434991134	1631.912940115138	1635.7814107659397	1606.1877084256037	1301.5565572555554	1338.2343597511135	1323.2485486492224	0.6006466890362108	0.0697122101342848	8.616090178165358	6.9279200989821774e-18	2.790538294781461e-16	glycerol-3-phosphate dehydrogenase 1 like [Source:HGNC Symbol;Acc:HGNC:28956]	protein_coding	3	32105689	32168709	44.49
HIF1B_normoxia_vs_Control_hypoxia	ENSG00000117632	STMN1	8968.212428246508	8635.740920909999	8463.41321548718	8602.998267160732	7970.123015229838	7788.778842912618	7579.779812796653	8868.249336229153	8550.35573844346	8377.601642213986	9610.924808228756	9749.045214547587	10046.860478416176	8990.146910798334	8866.517631052173	9315.752734472208	10268.64105266022	9669.721015027058	10073.173071851015	-0.33332746238290967	0.03879378144516134	-8.59229108289171	8.525208289833791e-18	3.425291602078697e-16	stathmin 1 [Source:HGNC Symbol;Acc:HGNC:6510]	protein_coding	1	25884181	25906991	48.24
HIF1B_normoxia_vs_Control_hypoxia	ENSG00000135045	C9orf40	1276.9638966407415	1140.6927877038322	1132.824903166808	1145.4917276226217	1101.2273338503921	974.1568804924602	1005.5549523640543	1203.1944683863244	1183.2507724924403	1145.4336544494342	1552.3959267025077	1480.6001509196162	1519.4918601445006	1400.6999887911593	1414.920796070294	1278.74670750994	1521.4803867439878	1414.1424672058763	1371.044374917096	-0.5649906331926422	0.06577127889004471	-8.59023334694744	8.679287414404323e-18	3.4784582717729203e-16	chromosome 9 open reading frame 40 [Source:HGNC Symbol;Acc:HGNC:23433]	protein_coding	9	74946583	74952912	42.83
HIF1B_normoxia_vs_Control_hypoxia	ENSG00000092036	HAUS4	924.4161972791196	870.3374138621454	826.6194970627854	812.1595124142243	748.8154762038996	740.9374761266616	725.1653923783122	849.560712876915	797.9081401341584	800.743743047857	1151.086285801199	1090.7320051189824	1142.522559003051	927.0664498333537	1074.721169287844	1038.8260517392678	1068.3084225334892	978.5493110979545	995.4319325020534	-0.610546181281911	0.0711734013588142	-8.578291463181564	9.629269901082712e-18	3.849541374705341e-16	HAUS augmin like complex subunit 4 [Source:HGNC Symbol;Acc:HGNC:20163]	protein_coding	14	22946228	22957161	45.59
HIF1B_normoxia_vs_Control_hypoxia	ENSG00000134779	TPGS2	2826.691909153964	2615.912012828938	2622.9788889307406	2480.940429246777	2567.321839584657	2464.932858372375	2479.9338514885785	2683.2625625232067	2598.399068201889	2684.5629971054204	3493.390208942487	3363.3805292964166	3162.0584393752442	2919.271146944254	2811.8601064885074	2720.192848878613	3056.738095646724	3122.6968955650636	3032.621585351459	-0.41789550528124053	0.04883476696389706	-8.557335915827867	1.1550560629088731e-17	4.606110100243339e-16	tubulin polyglutamylase complex subunit 2 [Source:HGNC Symbol;Acc:HGNC:24561]	protein_coding	18	36777647	36829216	42.82
HIF1B_normoxia_vs_Control_hypoxia	ENSG00000112378	PERP	4164.826095894849	3338.6258171569775	3272.495962724009	3118.869105900548	3723.3531804797212	3328.3070610590003	3190.8233020725115	3860.0522476064625	3541.8166857551328	3348.291797814545	5577.216928396569	5385.487210254011	4824.766302026238	4402.119970876012	4316.238377090125	4248.8153845985	5435.8585222200045	5131.2044088698185	4922.527461207088	-0.6260474373913417	0.07317506416066019	-8.55547507299505	1.1738429226525674e-17	4.669383625904778e-16	p53 apoptosis effector related to PMP22 [Source:HGNC Symbol;Acc:HGNC:17637]	protein_coding	6	138088505	138107419	39.25
HIF1B_normoxia_vs_Control_hypoxia	ENSG00000139514	SLC7A1	6207.74959072688	4799.944013750814	5001.863836907095	4744.055027591293	5021.340445811055	5470.190649530668	5115.617849085142	5349.41648366034	5262.186271745917	4845.682597208831	8837.41679063893	8331.67598295383	7054.225698340658	5973.91791700303	5718.074142873574	5329.4485715945775	8528.810819582714	8201.366851973176	8154.2586828321955	-0.6348821052638214	0.0743179946021283	-8.542777676695271	1.3103334898428516e-17	5.199390281904973e-16	solute carrier family 7 member 1 [Source:HGNC Symbol;Acc:HGNC:11057]	protein_coding	13	29509414	29595688	47.44
HIF1B_normoxia_vs_Control_hypoxia	ENSG00000164976	MYORG	720.8492959521794	705.1472786181093	725.4032996618885	759.8213159274245	863.023936109653	941.4512701266164	907.0514520245849	748.8608823629029	757.750659275072	679.739372948652	542.5778692901051	571.5117539780543	494.5565757518982	813.8983957550427	950.5218531528535	885.4295162001041	500.9179940321115	568.5282820498788	559.0956198742781	0.7473101327014	0.08752226014596694	8.538515018408564	1.3595772496224062e-17	5.381435593740569e-16	myogenesis regulating glycosidase (putative) [Source:HGNC Symbol;Acc:HGNC:19918]	protein_coding	9	34366666	34376898	53.92
HIF1B_normoxia_vs_Control_hypoxia	ENSG00000134202	GSTM3	488.91333330140026	451.5942176588595	446.4930028955915	466.28321021700697	374.2949652085057	391.13482449638	355.2945455238938	420.5707356369908	464.7396159313711	374.3037042797655	607.8244546069366	659.3405253117469	687.9791238700709	450.24668369502666	444.4292618113623	443.40930757259804	593.6562900962905	610.6156712660527	558.2298593467551	-0.8008454877308538	0.0938722410482624	-8.53122796247206	1.4480237732813167e-17	5.717369915689268e-16	glutathione S-transferase mu 3 [Source:HGNC Symbol;Acc:HGNC:4635]	protein_coding	1	109733932	109741038	47.16
HIF1B_normoxia_vs_Control_hypoxia	ENSG00000101224	CDC25B	3906.3338654610898	4217.062154823642	4433.170745698792	4370.089588466068	4618.680588844479	4385.532304591876	4390.295391374238	4297.704324310438	4793.559290979181	4542.720404583147	2848.3126077806887	2998.967507657071	3238.598468127128	3353.2156466879737	3596.7225617137933	3898.5667158028964	3271.8596372297793	3513.273275512558	3545.678364115864	0.5609750878133937	0.06576472206126242	8.530030542679452	1.4630908326575784e-17	5.762631897789984e-16	cell division cycle 25B [Source:HGNC Symbol;Acc:HGNC:1726]	protein_coding	20	3786772	3806121	53.03
HIF1B_normoxia_vs_Control_hypoxia	ENSG00000143162	CREG1	1557.8954670403698	1487.196465560149	1493.3646586212967	1478.7211329055124	1320.6352481644356	1388.3831493565583	1328.7334385410072	1564.6141507070424	1482.0002184881394	1497.98476795934	1860.3401078747004	1949.1593047120841	1762.640410877275	1511.8461115298462	1567.9393954036336	1457.946119082706	1636.2692777650109	1611.0973958000268	1643.247053377891	-0.4682087294653175	0.05507133854624501	-8.501858531587152	1.8657910725979238e-17	7.330679371477494e-16	cellular repressor of E1A stimulated genes 1 [Source:HGNC Symbol;Acc:HGNC:2351]	protein_coding	1	167529117	167553805	44.5
HIF1B_normoxia_vs_Control_hypoxia	ENSG00000120800	UTP20	2476.345014659576	2882.9220086427404	3243.694683516104	2894.143939388131	2741.767980287214	3007.7792522145955	2918.6583459383246	2835.125289394737	3131.237560682177	2958.515898124398	1744.2359516305746	1864.3916586683981	1740.9904679456176	2063.2507484524845	2162.189711677418	1946.2428367213913	1908.166075023387	2132.4990833754287	2398.3987721892486	0.6955866150888136	0.08191097620669105	8.491982971044036	2.0314078377652457e-17	7.961824199437266e-16	UTP20 small subunit processome component [Source:HGNC Symbol;Acc:HGNC:17897]	protein_coding	12	101280105	101386618	39.31
HIF1B_normoxia_vs_Control_hypoxia	ENSG00000129235	TXNDC17	1428.4403009080704	1230.1300417496604	1135.7970416650578	1113.2288017684718	1263.479537733256	1172.7706860038388	1121.490704474994	1066.9465164334538	1010.3516432716756	991.4043683151552	2052.253770865626	1916.9769517427899	2057.8813486052413	1791.6341236620847	1656.0407596788773	1504.0066989781972	1723.635119627034	1545.4172541848009	1358.4800475850516	-0.7607689167666124	0.08967622630623463	-8.483507258308	2.185055803059387e-17	8.543087370836835e-16	thioredoxin domain containing 17 [Source:HGNC Symbol;Acc:HGNC:28218]	protein_coding	17	6640985	6644541	41.89
HIF1B_normoxia_vs_Control_hypoxia	ENSG00000262185	LINC02861	251.73423767751146	177.87150361712511	227.8627393508912	194.2379718435491	184.9981700504949	145.65684173553956	158.5816679811174	226.7824699695554	193.5128258708636	183.05573138416617	375.93426560309075	355.1423938550298	437.6627226266426	221.10924281801326	182.9244676710255	186.6827169444678	394.1505991594501	347.60959138781107	337.4403563263731	-1.2558474969306725	0.14830513975964166	-8.467997123808564	2.4964847507574068e-17	9.736899426673583e-16	long intergenic non-protein coding RNA 2861 [Source:HGNC Symbol;Acc:HGNC:54406]	lncRNA	16	3930806	3950586	47.42
HIF1B_normoxia_vs_Control_hypoxia	ENSG00000231500	RPS18	46893.01331087339	41141.40239378906	38798.01125563852	35779.11896017414	38954.084171482944	35189.948104924246	33840.511917534735	44328.41819647225	41622.71268963956	41519.77179715055	61969.36468441542	57568.04882636333	58646.44920601087	56900.38832359755	48643.03919732899	52307.85743295561	59274.37967535042	50984.1194338577	46606.61332903515	-0.7225976300076971	0.08533876135632017	-8.467402368199263	2.509260925364233e-17	9.76291762956191e-16	ribosomal protein S18 [Source:HGNC Symbol;Acc:HGNC:10401]	protein_coding	6	33272075	33276511	46.9
HIF1B_normoxia_vs_Control_hypoxia	ENSG00000107262	BAG1	10075.155034682326	8636.785274060747	8624.491697396967	7794.829887762556	8905.45915254684	7582.002860309294	7791.34120866587	8803.552174672323	8451.627602959523	8982.218061829348	11872.259717402496	11859.206709636137	11852.565125346711	11842.049228134741	12422.744997505863	11713.570612012167	12023.631616731947	11570.026467753363	10624.428229554991	-0.5520521562233991	0.06526048155297755	-8.459210583287696	2.69193549453699e-17	1.044823798377209e-15	BAG cochaperone 1 [Source:HGNC Symbol;Acc:HGNC:937]	protein_coding	9	33247820	33264720	46.54
HIF1B_normoxia_vs_Control_hypoxia	ENSG00000183255	PTTG1IP	5975.515706438975	4775.89911262771	4841.313956132156	4545.472197328499	4980.4823015590155	4802.634259580117	4508.575073678321	5162.363187976601	4827.586476135198	4949.720339323473	8215.940738294374	7623.831162553799	6996.712163030452	7159.917467247487	6390.8286292797975	5857.157139597847	7842.88371470916	7382.3427592312955	6695.622037616244	-0.6769166389618826	0.08009347761883209	-8.451582564355048	2.8738048658789067e-17	1.1127121939532592e-15	PTTG1 interacting protein [Source:HGNC Symbol;Acc:HGNC:13524]	protein_coding	21	44849585	44873903	51
HIF1B_normoxia_vs_Control_hypoxia	ENSG00000100300	TSPO	4127.584600780978	3400.9888935875115	3405.425982071968	3288.855027309706	3566.3016378099514	3158.859631809255	3306.4867912757604	3830.273854888175	3567.5203180052613	3800.774629755747	5334.435004827458	4977.362819333915	5221.2610625851785	4659.301239719286	4524.8780829067855	4401.931678790414	5108.398437196483	4719.545623710781	4023.9220984739577	-0.6310509588693651	0.07491182079569096	-8.423916975539115	3.6410232772057497e-17	1.4063672276762596e-15	translocator protein [Source:HGNC Symbol;Acc:HGNC:1158]	protein_coding	22	43151547	43163242	57.74
HIF1B_normoxia_vs_Control_hypoxia	ENSG00000173272	MZT2A	1696.124046182924	1442.1114619191658	1365.2128806311848	1321.804656283885	1525.8214007329434	1203.576997226565	1291.3474520983896	1528.201046419515	1418.5404582410586	1402.4774256005348	2178.687330507043	2218.070824385709	2303.331091993869	1927.4201371017148	1896.9631856684366	1774.5788915554854	2043.2808626919705	1983.4381643354766	1705.3685638996858	-0.7383663423648398	0.08766966890432008	-8.422141335684403	3.696647300336172e-17	1.4244117344500177e-15	mitotic spindle organizing protein 2A [Source:HGNC Symbol;Acc:HGNC:33187]	protein_coding	2	131464900	131492743	51.73
HIF1B_normoxia_vs_Control_hypoxia	ENSG00000111321	LTBR	4758.055569497042	5168.985759209615	4883.459494400625	5646.80482662805	5496.203412071453	5120.346074647684	5643.4769244927375	5229.586773409217	5529.875517811282	5528.787340556461	3488.369972845208	3646.113696163537	3782.6931856319675	4566.229984680218	4544.546505007566	5043.763992502727	3823.1651632437943	4201.069858024945	4301.5217696196705	0.5752967510422627	0.06836908600211829	8.414574256915447	3.943244201231986e-17	1.5157792793726127e-15	lymphotoxin beta receptor [Source:HGNC Symbol;Acc:HGNC:6718]	protein_coding	12	6375045	6391571	53.53
HIF1B_normoxia_vs_Control_hypoxia	ENSG00000086712	TXLNG	2602.3659203959246	2931.6634252280187	3150.9915048246394	3173.731581012729	3001.2985272437263	3137.2252864965167	3060.160743124862	2857.7703152014587	3018.365870747985	2996.3333384680896	1966.8321032896656	2063.64000990796	2080.402759441413	2184.0908124236444	2155.2451463351917	2447.6694066854834	2038.1731548001965	2137.0041417399534	2441.9884401551058	0.5905560920742032	0.07025144619783019	8.406319357628304	4.2307814315572116e-17	1.622408294293318e-15	taxilin gamma [Source:HGNC Symbol;Acc:HGNC:18578]	protein_coding	X	16786432	16844519	42.93
HIF1B_normoxia_vs_Control_hypoxia	ENSG00000138640	FAM13A	666.3953551122364	512.1547385957613	564.1361850176576	547.2532033613738	532.3620429910264	527.157476793399	431.94894957271754	454.7411150083275	521.0222425988741	501.0256666139135	862.9725743160607	932.2437667178889	1017.5530676489615	484.04115753958	524.9967376885121	509.41848846990786	1070.246564117331	897.6825671025375	1104.1598478664262	-0.9180202465308648	0.10930862189061444	-8.398424851147892	4.5250740588384193e-17	1.7311114659063436e-15	family with sequence similarity 13 member A [Source:HGNC Symbol;Acc:HGNC:19367]	protein_coding	4	88725955	89111398	38.27
HIF1B_normoxia_vs_Control_hypoxia	ENSG00000153395	LPCAT1	5456.333967806589	5061.081285422109	4931.731213463927	4843.472137554292	4789.87700853271	4551.428090622629	4988.312721348539	5014.274956238996	5291.563588194835	5122.6168847984345	6333.378661754658	6747.014901498449	7115.575152582099	3298.2594996837906	3403.5399880675304	3769.096988067281	7554.423986847601	7459.443858252573	7938.920497588147	-0.49422325250233934	0.05885673092287733	-8.397055778547108	4.578126083892023e-17	1.7472270693918217e-15	lysophosphatidylcholine acyltransferase 1 [Source:HGNC Symbol;Acc:HGNC:25718]	protein_coding	5	1456480	1523962	56.13
HIF1B_normoxia_vs_Control_hypoxia	ENSG00000082438	COBLL1	301.53269096798664	380.39315561447563	439.4916675557053	423.776371711324	386.41160370407425	418.27897231233226	398.7481927465266	361.51982000521866	351.3537422972419	334.57555018373165	204.4052847398416	195.90816391273273	203.94201822509933	214.9179669349606	245.89756918313546	240.04662759987144	220.1446271737591	175.4292217646417	232.3478817590873	0.9975787766024422	0.11905694068781497	8.379005632424592	5.3376720405891625e-17	2.0300287380878874e-15	cordon-bleu WH2 repeat protein like 1 [Source:HGNC Symbol;Acc:HGNC:23571]	protein_coding	2	164653624	164843679	36.27
HIF1B_normoxia_vs_Control_hypoxia	ENSG00000145365	TIFA	621.0711620517611	503.18946230723293	540.0459612242785	452.2135985516881	385.0149567064574	367.73334138160965	386.4689871161811	641.6554619464495	406.6333951561886	502.26387939312036	1020.8545188093167	836.6045422519845	753.7091668061696	587.9832945266324	573.2711515239033	574.4405707755568	935.896543939491	863.8959429950095	847.4061415204296	-1.1970780881142182	0.14286893950561952	-8.378854719973148	5.3445194092614636e-17	2.0300287380878874e-15	TRAF interacting protein with forkhead associated domain [Source:HGNC Symbol;Acc:HGNC:19075]	protein_coding	4	112272968	112285955	40.4
HIF1B_normoxia_vs_Control_hypoxia	ENSG00000196968	FUT11	755.2305078864936	628.4872129053113	552.0609970640505	596.4261033316301	587.9040850155599	567.5457531372508	622.2495946913455	495.2532846805267	567.0480601464025	497.2549585119683	1034.235348795196	1059.055756485447	1304.9101915974318	486.30064050447515	503.2534039501102	578.3069297908138	1037.6689888562626	1217.5692839293708	1258.618548563731	-0.9302879910250658	0.1110804445852041	-8.374903381949373	5.52691960885265e-17	2.090769526811741e-15	fucosyltransferase 11 [Source:HGNC Symbol;Acc:HGNC:19233]	protein_coding	10	73772276	73780251	47.53
HIF1B_normoxia_vs_Control_hypoxia	ENSG00000205336	ADGRG1	574.6699456050209	661.3883228131458	494.22483875916504	701.5862944381968	743.6865652488436	704.0237420386742	870.4785594995083	438.5649666382998	471.9758427320019	469.06596915064875	348.9513465838915	377.4264338366914	339.6442577531095	988.834755547978	936.1031210048977	966.3065024223594	229.20144279784145	293.8968236657826	308.6992359593404	1.119148935212665	0.1336325103655143	8.374825348648667	5.5305828893838184e-17	2.090769526811741e-15	adhesion G protein-coupled receptor G1 [Source:HGNC Symbol;Acc:HGNC:4512]	protein_coding	16	57610652	57665580	55.51
HIF1B_normoxia_vs_Control_hypoxia	ENSG00000104331	BPNT2	5308.786868754819	3798.943273323983	4329.6161809608475	3829.5472137240404	4473.783926050374	4469.566430780151	4019.2565577574633	4580.016166170233	3984.4576584493125	4326.576730002534	7686.278350395432	7496.1344724539385	6324.102751704588	4821.618680362178	5175.9177621283525	4270.493969071799	7355.973319638001	7375.22204896093	7240.658145652577	-0.7314369357040662	0.08735766970310661	-8.372898890159554	5.621783888933832e-17	2.120234579432569e-15	3'(2'), 5'-bisphosphate nucleotidase 2 [Source:HGNC Symbol;Acc:HGNC:26019]	protein_coding	8	56957931	56993867	38.23
HIF1B_normoxia_vs_Control_hypoxia	ENSG00000158373	H2BC5	127.5914805361253	75.30104311422691	96.66283184718701	75.55390639837934	66.55584326702726	80.9877028225769	85.44816615530127	90.4364991382496	90.90350992456425	98.46371795587804	238.81471412727015	201.788818159204	207.40765931899483	108.57091566277646	100.0466089106633	124.4572193046074	201.26740220975412	164.50178053869757	189.47831079489697	-1.472615786867982	0.17601629764460372	-8.366360425563292	5.942523716257113e-17	2.235926982274529e-15	H2B clustered histone 5 [Source:HGNC Symbol;Acc:HGNC:4747]	protein_coding	6	26158122	26171349	42.23
HIF1B_normoxia_vs_Control_hypoxia	ENSG00000254858	MPV17L2	1124.9319365051415	1222.2681152507487	1093.560910563257	1199.3650882423165	1417.8057507863691	1290.978947034251	1245.4214835537318	1387.3413416176836	1347.6258229271243	1247.7400294953736	809.5014731073155	784.6598405639852	658.2039019163076	1442.1235287818984	1228.7788680025392	1316.159675937306	907.0727945895605	881.3779268467164	768.7893578760611	0.8054934520593765	0.09629988554904388	8.364427927062826	6.040729962912443e-17	2.267542554857579e-15	MPV17 mitochondrial inner membrane protein like 2 [Source:HGNC Symbol;Acc:HGNC:28177]	protein_coding	19	18193218	18196948	59.56
HIF1B_normoxia_vs_Control_hypoxia	ENSG00000204231	RXRB	1257.575589304697	1195.0716192508119	1202.0135246572847	1252.4513465607806	999.8623942972907	1085.5437412803847	1003.8837526386284	1211.279512714814	1154.0355510758684	1159.9364437696188	1586.8900668048523	1531.3988778149383	1437.8141479777814	1299.6422113171434	1200.6483000980816	1178.2043794714127	1404.1496631286598	1441.3321101520055	1292.2029644741856	-0.5623617387660667	0.0672834950134864	-8.358093447038476	6.373994982947528e-17	2.3870387300307708e-15	retinoid X receptor beta [Source:HGNC Symbol;Acc:HGNC:10478]	protein_coding	6	33193588	33200665	53.9
HIF1B_normoxia_vs_Control_hypoxia	ENSG00000117691	NENF	1045.5261137821249	891.033819302585	992.9977478811115	810.1591066284773	894.3890253955225	743.8033821295134	788.877598864895	986.2285047311224	920.1068206026928	959.7204009308409	1313.615476581104	1290.6083554132151	1331.560827708962	1110.378235665986	1111.119821298448	1173.3824651390325	1192.6791217874727	1211.3060734980845	1097.5032645191839	-0.6995920464353937	0.08377695734755759	-8.350649970887126	6.788833230652858e-17	2.536454023162847e-15	neudesin neurotrophic factor [Source:HGNC Symbol;Acc:HGNC:30384]	protein_coding	1	212432920	212446379	47.62
HIF1B_normoxia_vs_Control_hypoxia	ENSG00000198931	APRT	5163.729402890386	4777.470325751595	4547.392907189256	4531.568190094426	4452.425257174803	4393.222429278454	4232.80685154285	5290.227827295695	5096.541401243582	4939.956633116388	5926.870554921552	5764.85518685102	5872.729621236008	5546.539755645406	5268.870223095462	5517.614681628478	5903.574429264635	5676.226630127356	5208.236346569977	-0.42563785626189965	0.05121436687487793	-8.310907314382654	9.497308565448866e-17	3.540127302333166e-15	adenine phosphoribosyltransferase [Source:HGNC Symbol;Acc:HGNC:626]	protein_coding	16	88809339	88811937	64.29
HIF1B_normoxia_vs_Control_hypoxia	ENSG00000102024	PLS3	10723.575071958054	9607.437124146658	9997.869602841789	9354.20315647709	9206.385810131376	9826.126837258471	8905.10866548512	9548.261251820339	9321.920684156235	9136.11057267843	13186.398668837426	13505.17117445578	12126.34790339218	10635.910369297575	10934.665634707946	9669.53868355193	12983.183635099651	12407.318513663828	12672.393007243149	-0.47510455680415914	0.0572005688946495	-8.305941111865412	9.903134425435899e-17	3.682814479003383e-15	plastin 3 [Source:HGNC Symbol;Acc:HGNC:9091]	protein_coding	X	115561174	115650861	38.9
HIF1B_normoxia_vs_Control_hypoxia	ENSG00000273611	ZNHIT3	935.3328706902942	796.8985964378476	855.5559445469669	754.6447344635912	825.552986280758	825.6989540984079	730.3163083996833	759.7463945849239	815.3436996138769	725.7742845956951	1206.724451940208	1244.6324594011853	1215.1988839061157	1065.821942421716	992.788225360562	946.3829832656913	1033.7116998687159	1047.3561925727024	993.842930666647	-0.6254808339944958	0.07541716493159302	-8.293613722576776	1.0985880770843187e-16	4.075991169525601e-15	zinc finger HIT-type containing 3 [Source:HGNC Symbol;Acc:HGNC:12309]	protein_coding	17	36486629	36499310	45.77
HIF1B_normoxia_vs_Control_hypoxia	ENSG00000013503	POLR3B	1116.956334425599	1226.7768919713455	1241.5674432502865	1209.120725521636	1190.5620074210462	1360.496859124583	1269.6115247858388	1262.8216418580266	1330.8100965045835	1295.0934308794594	874.0643670303137	876.2406566545158	815.3964329041019	1198.4630143659438	1042.7070856218204	1058.0510217599688	937.3865521586911	942.7118037190954	973.3324641295237	0.5724640083685546	0.06910862960434598	8.283538707770216	1.1956808740450443e-16	4.425956679827385e-15	RNA polymerase III subunit B [Source:HGNC Symbol;Acc:HGNC:30348]	protein_coding	12	106357748	106510198	39.73
HIF1B_normoxia_vs_Control_hypoxia	ENSG00000115866	DARS1	3027.995592808941	2317.948079855087	2281.345500786878	2134.4851488429986	2395.7970116788933	2244.3195858266868	1989.913031439897	2429.19385399153	2242.956371148928	2752.4191499291073	4793.669914671291	4129.53635751679	3941.0293310536335	3173.139954039231	3435.145382027929	2443.1734464222404	4146.37176480948	3997.026375645392	3656.450410874951	-0.9570890225235618	0.1156186158876218	-8.277983741422979	1.2527832740639598e-16	4.6266183222994875e-15	aspartyl-tRNA synthetase 1 [Source:HGNC Symbol;Acc:HGNC:2678]	protein_coding	2	135905881	135986100	36.99
HIF1B_normoxia_vs_Control_hypoxia	ENSG00000197170	PSMD12	3469.201412619696	3697.890512656096	3956.4951090784484	3751.9248483146625	4256.526959564132	4041.7316058639685	3904.327749903366	3526.4619077672696	3578.5392893821418	3836.859759127931	2832.201587287574	2982.4681991901766	2974.122270452654	3496.8106745807913	3361.2121828864624	3205.7382227489306	2904.6171559051418	2948.727276162037	3188.970116282747	0.4724234572688519	0.057115083669630855	8.271430713495533	1.3236094200711315e-16	4.876921252616926e-15	proteasome 26S subunit, non-ATPase 12 [Source:HGNC Symbol;Acc:HGNC:9557]	protein_coding	17	67337916	67366605	40.02
HIF1B_normoxia_vs_Control_hypoxia	ENSG00000160886	LY6K	5160.5020119759465	3805.716575915465	3736.8143279077885	3686.754635366014	4073.314716517518	3564.6880245684506	3294.429434095422	4955.155829900656	4033.2878170161293	4041.2396210030347	7494.273840508063	6923.355463584126	6464.189108735538	5411.422391128922	5285.813257381577	4431.862690310227	8219.327041367518	7341.694481339162	6125.696958921421	-0.9343819740368297	0.11323196568259684	-8.25192752244554	1.5585994259156377e-16	5.729554809153324e-15	lymphocyte antigen 6 family member K [Source:HGNC Symbol;Acc:HGNC:24225]	protein_coding	8	142700111	142705127	54.4
HIF1B_normoxia_vs_Control_hypoxia	ENSG00000213672	NCKIPSD	1192.962582650526	1038.6038367419947	1077.2680509330999	1056.7274293167218	906.3027080418129	992.9926182514333	1096.5482980366246	911.1866732637988	918.2424339414176	899.2934800783187	1480.8759356270739	1659.4510189245436	1847.929316890951	1019.3149839559863	929.413546003728	959.5992156446949	1506.2343585092726	1488.9912896360584	1684.3512939119346	-0.7319443689134502	0.08874074141784231	-8.248120955706648	1.6090446620968506e-16	5.9014296310987935e-15	NCK interacting protein with SH3 domain [Source:HGNC Symbol;Acc:HGNC:15486]	protein_coding	3	48673844	48686364	56.62
HIF1B_normoxia_vs_Control_hypoxia	ENSG00000133302	SLF1	4623.214438102049	4442.396791008682	4300.693433112402	4561.66379996285	4062.175401448661	3826.7844125466668	4143.838223307236	4218.467982964886	4481.757610841284	4342.403495072153	5664.393755012441	5470.352016411439	5156.154254606209	4847.334341438849	4509.421259700638	4378.757478937925	5036.096814415556	4803.989995293998	4971.1788197549995	-0.4384305976983197	0.05319372006739432	-8.242149583500565	1.6914391544429707e-16	6.189428722814083e-15	SMC5-SMC6 complex localization factor 1 [Source:HGNC Symbol;Acc:HGNC:25408]	protein_coding	5	94618669	94739436	36
HIF1B_normoxia_vs_Control_hypoxia	ENSG00000205544	TMEM256	645.3211007652513	531.5176297836335	520.2104021777602	523.4861936095185	499.6797981434688	454.4383364097699	484.54351963014375	520.6629656480584	500.2358184701846	485.41206975607656	926.5300727849608	848.3671388129205	939.8470683848412	892.1527429883658	759.312442118133	806.7228856597508	754.5193836201119	636.844862179128	531.2964835976985	-0.915141696165692	0.11115694779580346	-8.232878954600457	1.8276685356279738e-16	6.67265925872761e-15	transmembrane protein 256 [Source:HGNC Symbol;Acc:HGNC:28618]	protein_coding	17	7402975	7404097	57.35
HIF1B_normoxia_vs_Control_hypoxia	ENSG00000178409	BEND3	640.9586387437486	777.6474631994957	795.0615086068831	830.39569004719	756.2765149947649	752.6899917926147	812.680112108092	737.8902763034229	808.6594481023548	703.8045740072226	485.7174248671469	492.8309144560629	485.7295138019093	439.7518197453322	502.1810745766394	510.49504305902457	530.1944896621216	552.6839904995152	562.5656475576824	0.665371829189597	0.08107785114899582	8.20657947590213	2.275789223774153e-16	8.289782568877558e-15	BEN domain containing 3 [Source:HGNC Symbol;Acc:HGNC:23040]	protein_coding	6	107065182	107115515	47.6
HIF1B_normoxia_vs_Control_hypoxia	ENSG00000172340	SUCLG2	2211.963474629269	2097.378604733919	2331.2409938564683	2111.3889142645594	1954.4208769103716	1870.0176898185869	1869.7783763216137	2193.3757572827244	2046.5244396130474	2055.549879653701	2591.4163380140067	2785.9525890246855	2575.3843423352128	2248.079564977536	2121.3079545767196	2170.638729312872	2352.244136922581	2260.7520420809565	2179.8913136272854	-0.48452022704008946	0.05915302775455793	-8.190962414476843	2.5914551526016194e-16	9.418172578466477e-15	succinate-CoA ligase GDP-forming subunit beta [Source:HGNC Symbol;Acc:HGNC:11450]	protein_coding	3	67360460	67654612	39.38
HIF1B_normoxia_vs_Control_hypoxia	ENSG00000188994	ZNF292	703.1007687483357	522.7046435682191	633.3903573133451	524.4589904454679	499.0560350456864	585.1823557292599	522.4862931407416	512.6059943883056	511.8024931347143	575.5755196090304	1066.3251357443662	1034.4262175055737	866.4829572230316	496.91755780007696	474.5587347704417	493.5070319060744	1192.211781675152	1021.6211040511233	1122.5006344194321	-0.886530604444708	0.10830040106493613	-8.185847842919351	2.7039318969636257e-16	9.80466552479486e-15	zinc finger protein 292 [Source:HGNC Symbol;Acc:HGNC:18410]	protein_coding	6	87151803	87265943	37.93
HIF1B_normoxia_vs_Control_hypoxia	ENSG00000153048	CARHSP1	3942.0434119812885	3485.5130606667217	3134.342374308144	3271.3229739047088	3417.577260169516	3369.4501333243397	2990.1582836174002	3489.4535436800606	3161.8273500046066	2995.966919240156	5139.144463044891	4965.093637676304	5067.636616717955	4501.299293549239	4085.0547115458417	4259.355296652786	4765.988583529414	4769.10834007934	4088.4885739517667	-0.6344655524511478	0.077542392881312025	-8.182176598835088	2.787621082463877e-16	1.0085259893592726e-14	calcium regulated heat stable protein 1 [Source:HGNC Symbol;Acc:HGNC:17150]	protein_coding	16	8852942	8869012	55.97
HIF1B_normoxia_vs_Control_hypoxia	ENSG00000070915	SLC12A3	463.5066937112687	373.76460784835194	351.25266989189623	454.4136066623759	272.94530132254386	268.3260140036819	343.4306529115932	339.8658265100328	307.39459546056054	403.21035915889274	597.1977804637326	703.996946801317	764.7459346200814	441.20573315589274	405.1624176770799	503.1679303900526	535.9477384625466	639.7014631701982	637.3909082920071	-1.218839422025616	0.1490800098325079	-8.175740150507018	2.940551146222564e-16	1.0614526722177206e-14	solute carrier family 12 member 3 [Source:HGNC Symbol;Acc:HGNC:10912]	protein_coding	16	56865207	56915850	52.83
HIF1B_normoxia_vs_Control_hypoxia	ENSG00000055044	NOP58	3856.5173047700055	4594.632445991155	4354.2704423275145	4501.522104252523	4157.8187419860615	4282.942972987071	4554.804733040725	4262.1990623850115	4531.38300347184	4446.410154899457	3005.5547230981824	3282.1347770813168	3158.837136500419	3237.639982241285	3094.1636762495586	3298.037152637776	3327.9930888971494	3682.3444475958167	3644.6228402172333	0.46011747193651376	0.05631794427494965	8.169997642140057	3.0839548351174943e-16	1.1107099497379246e-14	NOP58 ribonucleoprotein [Source:HGNC Symbol;Acc:HGNC:29926]	protein_coding	2	202265736	202303661	41.15
HIF1B_normoxia_vs_Control_hypoxia	ENSG00000108424	KPNB1	18212.922567044832	21070.963421670138	21808.741236889175	21523.484575609345	19490.450803091328	20158.810872720143	21013.94006811779	18878.551729554845	19661.996959934277	20336.211840740576	14472.665856125273	15214.986317967194	15173.514432460785	15317.214348958805	16247.605345693297	15336.483772214413	16023.373776840817	17723.658998044444	18379.95185017431	0.43550229620965086	0.05332293909570765	8.1672597871618	3.154730688144184e-16	1.1336471558227784e-14	karyopherin subunit beta 1 [Source:HGNC Symbol;Acc:HGNC:6400]	protein_coding	17	47649476	47685505	43.15
HIF1B_normoxia_vs_Control_hypoxia	ENSG00000198042	MAK16	1256.2851571735166	1413.1146106953477	1574.0635619848629	1512.573047540451	1407.06191609153	1581.762680391249	1389.4903885781146	1419.5882778006683	1383.6047919465207	1398.2225636113862	937.0178246158314	1008.1876646359968	1016.9920097629143	1179.666653284403	1178.8878650899758	1209.6161703336497	945.8382612850788	1015.5319731718455	1041.912568303473	0.5643877839475101	0.06916238781207268	8.160328204414496	3.341154665829343e-16	1.1979462838851351e-14	MAK16 homolog [Source:HGNC Symbol;Acc:HGNC:13703]	protein_coding	8	33485182	33501262	39.93
HIF1B_normoxia_vs_Control_hypoxia	ENSG00000166803	PCLAF	4127.526372570131	3826.1269944797596	3946.8512390665505	3398.3794563699557	3768.2730127729687	3388.7063192119704	3462.2675354724056	3618.935097050769	3484.672363730128	3456.8967302161436	4740.93810183477	5078.191739434481	5273.591452648239	4396.755463812994	4473.325292103449	4481.661197233035	4641.077729672038	4398.348572191203	4460.476408961484	-0.5074800124726615	0.06229595809099031	-8.146275103938997	3.7530577021987683e-16	1.3426207095270806e-14	PCNA clamp associated factor [Source:HGNC Symbol;Acc:HGNC:28961]	protein_coding	15	64364304	64387687	43.33
HIF1B_normoxia_vs_Control_hypoxia	ENSG00000102743	SLC25A15	924.9803811904478	1126.1347245470229	1097.3778044106089	1152.6328748000888	1085.656233629503	1132.8051473828236	1132.8282467062504	1013.1790615096489	1220.6919717424196	1154.4353150742281	588.7277170506167	630.5207697569167	680.7039121569924	701.6786681684083	901.5076609207323	879.8290364818238	647.9087018558291	748.4234383222013	754.605576911947	0.8220659195947391	0.10092318501824539	8.145461515568716	3.7783800153388723e-16	1.3486623844929445e-14	solute carrier family 25 member 15 [Source:HGNC Symbol;Acc:HGNC:10985]	protein_coding	13	40789412	40812460	46.25
HIF1B_normoxia_vs_Control_hypoxia	ENSG00000092621	PHGDH	13571.847644384212	11413.215547722612	11818.488067210994	11604.057758559218	11916.284073756826	11272.11917918135	11258.102958239831	12841.679910500308	12739.16827035895	13117.454599782388	14875.804945285861	15284.317375024628	15755.970940531035	14926.917648679178	16355.693886880896	16711.13327002978	14586.230889424123	14542.920902917285	13273.697374830545	-0.41468805870771697	0.05094654303003654	-8.139670212034396	3.9635602085641355e-16	1.4116100511169064e-14	phosphoglycerate dehydrogenase [Source:HGNC Symbol;Acc:HGNC:8923]	protein_coding	1	119648411	119744218	43.78
HIF1B_normoxia_vs_Control_hypoxia	ENSG00000198755	RPL10A	22327.93919065911	20239.252630906038	19816.18055691805	18100.131338720737	20384.326508712817	18285.703060682135	17831.633611940626	21051.475043046856	20205.353480852533	20238.352049320933	26475.260794633214	25820.317451168637	26694.30709426063	25044.544764277856	24273.41420676453	23702.642891832595	26016.6235723249	24534.965061844894	23188.421313656014	-0.4835344753566784	0.0594177552708515	-8.137878537358434	4.022640976501747e-16	1.4294678190053207e-14	ribosomal protein L10a [Source:HGNC Symbol;Acc:HGNC:10299]	protein_coding	6	35468401	35470785	56.98
HIF1B_normoxia_vs_Control_hypoxia	ENSG00000148843	PDCD11	2656.1874268837673	2838.2993765854435	3335.0880058994935	3211.8933266893628	2852.6183175280307	3176.9397550504737	3236.5382688307077	2937.8279206195766	3178.028331431831	3083.3419215574404	1929.7813518095643	1874.7613579356923	2040.5729530422211	2376.9231241084412	2354.957547822191	2432.532645094943	2034.0105828000442	2450.080246681952	2467.178650420404	0.6667309187172159	0.08199880790528336	8.1309830685265	4.2582282662174244e-16	1.5064895620593548e-14	programmed cell death 11 [Source:HGNC Symbol;Acc:HGNC:13408]	protein_coding	10	103396626	103446294	46.81
HIF1B_normoxia_vs_Control_hypoxia	ENSG00000152137	HSPB8	499.64900570485315	479.48483539985256	433.34919308619203	513.8161143947782	678.6703004512909	611.1358868926884	657.7738392400349	493.62632681107226	468.4146120623393	494.9182600031019	359.99710904385717	384.5242201512383	308.18535341593196	703.6131611534541	639.6311400843163	700.9933439777459	362.9193202435858	389.6033039913747	313.02578228450255	0.8773075692393046	0.10789337554220702	8.131245915984055	4.249003632762535e-16	1.5064895620593548e-14	heat shock protein family B (small) member 8 [Source:HGNC Symbol;Acc:HGNC:30171]	protein_coding	12	119171555	119224855	45.79
HIF1B_normoxia_vs_Control_hypoxia	ENSG00000185261	KIAA0825	559.9626020341603	414.22755532140616	404.6040894651192	434.61440912265715	412.81162596885605	410.1309683606707	389.0165751929696	477.4400317647866	453.92088943035765	436.2968524587988	893.356163968351	704.960514313411	630.3269574968339	639.9165920809498	640.3424851536405	635.7707588551675	709.9104015575731	711.5154831909703	680.1644829123672	-0.8823471241821798	0.10852109036919913	-8.130651112888291	4.2699064587218966e-16	1.507286405770902e-14	KIAA0825 [Source:HGNC Symbol;Acc:HGNC:28532]	protein_coding	5	94150851	94618604	36.66
HIF1B_normoxia_vs_Control_hypoxia	ENSG00000154914	USP43	1134.137417034419	1161.056580251614	1347.427331103105	1281.0499820170864	1120.4437790129468	1090.2025181525137	1206.147092559918	438.73638404057	500.6430032275018	514.9321863700118	1682.9959331905209	1878.2415229607402	1949.955799764565	1339.8477749562533	1401.8633260194883	1462.7221705377162	637.581610478199	687.8115234701851	712.8149885066078	-0.687843521096716	0.08469790960813989	-8.12113928524407	4.618276383790568e-16	1.6266708734183914e-14	ubiquitin specific peptidase 43 [Source:HGNC Symbol;Acc:HGNC:20072]	protein_coding	17	9644698	9729687	45.05
HIF1B_normoxia_vs_Control_hypoxia	ENSG00000006576	PHTF2	1665.6292929288084	1764.0174150560163	1890.6083853832138	1757.4061203518327	1837.0800583161251	2128.234495614565	2049.809881711787	1959.4153276843226	1793.3898956569274	1781.483364579084	1324.5231182337366	1409.6089463632495	1368.554629900724	1477.1447675690822	1569.4602203521324	1455.5397313424228	1526.568728469279	1453.083012406584	1435.3991737274673	0.5529702472908286	0.06810023420602573	8.119946337011275	4.663898561986212e-16	1.6391297121916815e-14	putative homeodomain transcription factor 2 [Source:HGNC Symbol;Acc:HGNC:13411]	protein_coding	7	77798773	77957503	37.66
HIF1B_normoxia_vs_Control_hypoxia	ENSG00000072274	TFRC	38003.93748208776	28694.339466295358	30295.7415242919	28152.2870781448	30656.828032745776	32266.06602962422	28347.85884268084	34542.890977501345	30657.927141510063	31345.390929571524	49731.33346675791	48884.858462396165	41934.23210671598	39129.23523252304	37931.1206348003	33343.66166390488	54310.3442202528	52185.45936436135	51661.29950350141	-0.6230199852269325	0.07676943167562807	-8.115469551205784	4.839100375578392e-16	1.696974870742852e-14	transferrin receptor [Source:HGNC Symbol;Acc:HGNC:11763]	protein_coding	3	196012511	196082153	42.38
HIF1B_normoxia_vs_Control_hypoxia	ENSG00000111653	ING4	488.25309673069023	444.9898099186804	418.5528277217526	378.95265418025485	389.7594453979837	344.8238396535211	353.33210212939616	354.89077744313386	332.3944301757847	425.12341317243886	659.1486753467478	659.7328615991635	740.6408548370458	499.9553523511475	538.6851803921659	475.6409357289246	643.5645933185882	591.1596257184349	537.2083620672597	-0.9202035706936667	0.11355871869528175	-8.1033282276009	5.34757103597003e-16	1.8711818038555085e-14	inhibitor of growth family member 4 [Source:HGNC Symbol;Acc:HGNC:19423]	protein_coding	12	6650301	6663142	47.76
HIF1B_normoxia_vs_Control_hypoxia	ENSG00000068654	POLR1A	2837.4660516097438	3411.7962393021935	3989.0395135268695	3658.948312634768	3423.577963917848	3695.9999942047034	3252.3215772983112	3592.0075928423603	3471.2587941170123	3073.975561385925	1963.8829412153023	1885.9106635230662	1687.3619664312375	1903.5716341714103	2467.245923093436	2359.634622177095	2098.473406167797	2359.5067236934483	2779.8754992726003	0.9047924748995771	0.11175525396251525	8.096196311298806	5.670429038957943e-16	1.9798216323575652e-14	RNA polymerase I subunit A [Source:HGNC Symbol;Acc:HGNC:17264]	protein_coding	2	86020216	86106155	46.69
HIF1B_normoxia_vs_Control_hypoxia	ENSG00000196923	PDLIM7	1815.54078148884	1918.8353431543806	1716.6006766061187	1950.0986288475526	2235.2110938296955	2072.4965769129176	2350.675901552621	1862.0049159247599	2011.4257826472453	1948.8650388917347	1203.0582741216683	1338.2097699263666	1498.8993476266335	1958.7526025244345	1977.773528764279	2236.637751879988	1357.3397687641643	1571.9664689179447	1470.8825959066153	0.7233718938049969	0.08941904315329015	8.089685018938615	5.981922304246238e-16	2.0840287487407755e-14	PDZ and LIM domain 7 [Source:HGNC Symbol;Acc:HGNC:22958]	protein_coding	5	177483394	177497606	60.73
HIF1B_normoxia_vs_Control_hypoxia	ENSG00000147403	RPL10	36698.72186296526	33005.26653869617	32315.070568085477	29652.53443145934	33238.50132776311	31129.38722995597	29994.463778609646	34523.92180110468	34022.57032478149	33623.31596602482	42796.40354705694	42585.063548516846	42094.27543901443	40347.260851310195	38233.205402134474	40745.39710259522	43187.50477905546	40428.56115523945	38654.28974197105	-0.43408301934678856	0.05367865268588723	-8.08669736714376	6.130433958072635e-16	2.1311254222508588e-14	ribosomal protein L10 [Source:HGNC Symbol;Acc:HGNC:10298]	protein_coding	X	154389955	154409168	54.28
HIF1B_normoxia_vs_Control_hypoxia	ENSG00000184990	SIVA1	2384.9336254043333	1936.890423541017	1833.1312756108766	1619.3839821936112	1959.9108943133238	1793.0869420855356	1593.6964944945487	2086.3962642511096	1865.2327907312992	1912.8706254481483	3330.463219780527	3282.7634263628483	3181.9254538095624	2937.0472905330994	2649.35236877283	2270.3804796681907	3291.3082587563154	2819.378880888716	2565.586186036436	-0.8746226335575095	0.10819840475554189	-8.083507659226479	6.293000181744701e-16	2.1828929697674514e-14	SIVA1 apoptosis inducing factor [Source:HGNC Symbol;Acc:HGNC:17712]	protein_coding	14	104753147	104768494	52.25
HIF1B_normoxia_vs_Control_hypoxia	ENSG00000130731	METTL26	2463.3406342751423	2272.499563243562	1958.0234127418746	2083.4302044200913	2130.924962940534	1993.6748356722383	2028.9197599867161	2357.9437622821188	2190.997765253079	2156.6570924336397	3058.25736407451	3021.126667145853	3130.7064474060035	2574.5156817052157	2417.259026843287	2610.483416941125	3036.996332808824	2773.654823645296	2544.060297408591	-0.5819531110780484	0.07207118632930294	-8.074698651677888	6.764349192658242e-16	2.3413140246709515e-14	methyltransferase like 26 [Source:HGNC Symbol;Acc:HGNC:14141]	protein_coding	16	634427	636366	67.84
HIF1B_normoxia_vs_Control_hypoxia	ENSG00000137161	CNPY3	1555.0718075386364	1462.793443994152	1334.831146321242	1389.4636603154865	1420.1773384742337	1310.2552849775502	1321.2404508683965	1360.0724809070484	1419.0481214573088	1357.7978770899206	1878.9717006556823	1911.4192430300366	1845.0384487945573	1582.2095667851102	1670.4236523591057	1602.7617909182393	1781.9652679980916	1734.8150858489241	1608.0079749003698	-0.47892480204785404	0.05932527423375948	-8.072862843595898	6.8668731113351405e-16	2.3716666938090764e-14	canopy FGF signaling regulator 3 [Source:HGNC Symbol;Acc:HGNC:11968]	protein_coding	6	42929480	42939294	50.28
HIF1B_normoxia_vs_Control_hypoxia	ENSG00000123933	MXD4	2683.8720590352477	2719.206621272912	2510.9106096241244	2572.9275769132555	2177.6625612948405	2042.2644845974526	2116.3526871942954	2677.671518134848	2479.112311332109	2911.2169737633103	3399.7750887761163	3157.333011744654	3187.715349855078	2545.2686083850026	2511.502089376768	2464.638669580639	3074.6850162300566	3169.7565336764073	2591.69735088259	-0.6212880953206702	0.07707007547093703	-8.061340170283819	7.546251281178767e-16	2.6006919016665873e-14	MAX dimerization protein 4 [Source:HGNC Symbol;Acc:HGNC:13906]	protein_coding	4	2247432	2262109	62.79
HIF1B_normoxia_vs_Control_hypoxia	ENSG00000055332	EIF2AK2	1843.063879518901	1848.308654933003	2104.3315567109294	2308.867947938826	2148.010631165476	2214.9106350532647	2276.0327428211285	2088.0386963180567	2179.11730680585	2026.379033671039	1494.4092344847281	1460.6431524464547	1258.990359928365	1650.505901173875	1538.6616554626273	1565.8307491598803	1624.4748231342523	1690.6609126643607	1696.9758374681046	0.655692109750685	0.08136120691024493	8.059026342542134	7.690452622306292e-16	2.6429737411505947e-14	eukaryotic translation initiation factor 2 alpha kinase 2 [Source:HGNC Symbol;Acc:HGNC:9437]	protein_coding	2	37099210	37157522	41.3
HIF1B_normoxia_vs_Control_hypoxia	ENSG00000139832	RAB20	1714.9390922769717	1419.5928059734433	1472.050046099895	1439.8434928295837	1575.1858543039773	1557.6809186008986	1355.090108101744	1543.5629598291112	1487.5245847132487	1525.1619331405695	2140.340904509214	2071.9435997584606	2188.0107446378706	1836.582020140432	1746.1143215212828	1819.741704988614	1994.5201061593787	1900.3970404479921	1795.5605152297753	-0.5127639718551752	0.06362749231195325	-8.058843013035826	7.701993392384324e-16	2.6429737411505947e-14	RAB20, member RAS oncogene family [Source:HGNC Symbol;Acc:HGNC:18260]	protein_coding	13	110523066	110561722	49.73
HIF1B_normoxia_vs_Control_hypoxia	ENSG00000099995	SF3A1	5401.342719955823	5935.416488503727	6114.1453850545795	6755.33304749154	6900.023194724761	6762.230207048143	6798.6456159519175	7591.073049908992	6021.965815408468	7228.364912449057	3055.633670707308	3653.810818501022	3641.6919904840124	4538.41175174043	4723.60181908936	4014.348492555573	3678.811218106752	5506.9958265031055	4303.665654976061	0.9831811057367479	0.12205866124490357	8.054988443335885	7.948631856448327e-16	2.7217681373975416e-14	splicing factor 3a subunit 1 [Source:HGNC Symbol;Acc:HGNC:10765]	protein_coding	22	30331988	30356919	49.02
HIF1B_normoxia_vs_Control_hypoxia	ENSG00000127884	ECHS1	9922.050159297065	9290.40332613355	9393.510243252724	8670.97759661314	9192.4912315324491	8304.495898373461	7706.61963434094	9431.744494313514	9272.177341967112	8886.420301182648	11461.839065284024	11499.206311844702	11812.85171678706	10541.303852169007	10649.001865540906	10517.51722599021	11022.640876088584	10675.504390984273	10268.197494948874	-0.46487129481094774	0.057734941786925315	-8.051818888578541	8.157255667797147e-16	2.7872366534988075e-14	enoyl-CoA hydratase, short chain 1 [Source:HGNC Symbol;Acc:HGNC:3151]	protein_coding	10	133362485	133373354	55.55
HIF1B_normoxia_vs_Control_hypoxia	ENSG00000134419	RPS15A	20614.160958920016	18694.46497026688	16338.433600605225	15613.498801676113	17499.014371419646	15302.680620652476	15007.522206699818	18666.59944571519	17937.595857035336	17730.666514325683	28020.391798364686	26422.0937044846	25078.57652536792	24481.982848295178	21271.345557763205	22860.458570819912	26624.84756244016	22538.519113172308	20966.205191455967	-0.7342396581818895	0.0912438710535091	-8.047002496762786	8.484645172149595e-16	2.892920276073437e-14	ribosomal protein S15a [Source:HGNC Symbol;Acc:HGNC:10389]	protein_coding	16	18781295	18790383	46.41
HIF1B_normoxia_vs_Control_hypoxia	ENSG00000136819	C9orf78	1960.125213123797	2064.217683985527	2270.377881083953	2266.0315732913723	2340.709207914547	2157.993585941961	2277.3089217850716	2149.6724929369775	2236.877122088876	2012.9694860691104	1477.7424144361657	1578.1703670499708	1518.950866085913	2097.0741713852526	1954.452644169952	1780.046124709929	1679.5288361337928	1787.8904215910409	1632.2400355689322	0.5654325235588906	0.07034453264160674	8.03804506655367	9.128306058798915e-16	3.1057604720479455e-14	chromosome 9 open reading frame 78 [Source:HGNC Symbol;Acc:HGNC:24932]	protein_coding	9	129827290	129835863	48.01
HIF1B_normoxia_vs_Control_hypoxia	ENSG00000085760	MTIF2	1669.336653574906	1790.5093108365122	1757.9074319563304	1726.5120533192971	1852.9253552687342	1891.725400045158	1942.4167269318712	1892.1812435813251	1865.6814981514503	1910.0475523717537	1409.241479370149	1293.2054503840188	1447.3759324292664	1727.7093053606961	1678.372752006326	1741.689047796849	1323.1824657026675	1341.8856195161823	1455.4911393197215	0.4602704527241868	0.05729912194783446	8.032766246282455	9.529913279897405e-16	3.2355168420135756e-14	mitochondrial translational initiation factor 2 [Source:HGNC Symbol;Acc:HGNC:7441]	protein_coding	2	55236595	55269347	39.6
HIF1B_normoxia_vs_Control_hypoxia	ENSG00000135940	COX5B	3760.4622431271796	3522.2541112721005	3236.686205309968	3119.419885436513	3328.2176731317304	3151.9517246293153	2928.789612520605	3526.4106545444015	3406.0473797948353	3216.6723617805255	4554.154202601327	4381.401783757701	4679.412524873134	4164.424303569169	3958.2183613486363	4076.370739054651	4409.851394374643	4157.586049179089	3870.45140911089	-0.5333043020496685	0.06641101072579483	-8.0303596680923075	9.718732413752261e-16	3.292632415854076e-14	cytochrome c oxidase subunit 5B [Source:HGNC Symbol;Acc:HGNC:2269]	protein_coding	2	97646062	97648383	50.22
HIF1B_normoxia_vs_Control_hypoxia	ENSG00000182934	SRPRA	3752.35929843739	4093.672108313675	4268.236904055624	4253.5397156034205	3931.997083783667	4143.581067431108	3984.072828583775	4112.89885447852	4134.502363909094	4222.615719271742	3271.581915131315	3283.3923642939985	3109.3282779332053	3459.8707101195378	3381.526072529318	3478.1881377705367	3514.0159073640525	3435.6331917632992	3463.814149537129	0.3176275251341693	0.039571378328163584	8.026698552173219	1.0013071876368593e-15	3.385180388478016e-14	SRP receptor subunit alpha [Source:HGNC Symbol;Acc:HGNC:11307]	protein_coding	11	126262938	126269144	49.57
HIF1B_normoxia_vs_Control_hypoxia	ENSG00000144959	NCEH1	1316.8761215480117	1375.738783510932	1402.4507285579825	1289.9000758809082	1606.4550895723578	1626.2776515917833	1482.490283273227	1455.2365001889427	1394.4985922019982	1269.0319233579783	1055.4940112933045	1009.8720804359108	871.3952248633979	1553.4180532779633	1543.101288576026	1344.720461180168	1166.0078294010953	1159.4002834971407	1098.281327203095	0.6776511852531173	0.08444718187889132	8.02455653552727	1.0189335593219937e-15	3.4375034909531644e-14	neutral cholesterol ester hydrolase 1 [Source:HGNC Symbol;Acc:HGNC:29260]	protein_coding	3	172630249	172711218	41.72
HIF1B_normoxia_vs_Control_hypoxia	ENSG00000127526	SLC35E1	2313.3455134012593	2137.0535473394802	2070.4643787493737	2014.5502115136467	2029.170260489673	2152.4121329029535	2048.622198017792	2012.4327181186695	2144.5301052086484	1908.1174232468961	2867.184589725747	2932.4132818294065	2805.007517196705	1778.9574432093407	1959.0060226387186	1987.1664747890018	2954.097174113517	2820.412898440571	3018.6208636925235	-0.4665796575961682	0.058203691564655685	-8.016324137754514	1.0895674158172707e-15	3.6680573781755735e-14	solute carrier family 35 member E1 [Source:HGNC Symbol;Acc:HGNC:20803]	protein_coding	19	16549831	16572415	50.17
HIF1B_normoxia_vs_Control_hypoxia	ENSG00000158195	WASF2	4012.8303335696246	3721.163846788029	3839.98882890579	3966.1549840219213	3417.1093035536537	3618.032593072828	3518.428264635958	4005.4207327631448	3988.0814974229475	3916.0739580430386	4381.1067497653885	4440.9147389289255	4401.612583975847	3679.5363313644525	3781.0878301859384	3715.782782766901	4452.669530343038	4669.581234348767	4718.200213366678	-0.3249322218045748	0.04056902979398652	-8.00936634310981	1.1530097056676525e-15	3.873482815825931e-14	WASP family member 2 [Source:HGNC Symbol;Acc:HGNC:12733]	protein_coding	1	27404230	27490167	44.01
HIF1B_normoxia_vs_Control_hypoxia	ENSG00000089876	DHX32	1269.204692034095	1033.964111382881	1101.7956529038472	968.0963595259236	1139.6661900731353	1011.7314339624531	1035.9343203169628	1016.8918063390388	1061.0497497030117	1028.0009305963629	1805.8895018039227	1604.2410921888995	1539.1263998271293	1302.7245241262008	1244.55143124973	1246.0052007414104	1695.0353948518693	1503.241793384595	1507.7385636363367	-0.638160948517854	0.07971007239212016	-8.006026457717033	1.1847424804965092e-15	3.971743607048151e-14	DEAH-box helicase 32 (putative) [Source:HGNC Symbol;Acc:HGNC:16717]	protein_coding	10	125836337	125896436	41.45
HIF1B_normoxia_vs_Control_hypoxia	ENSG00000129667	RHBDF2	622.6944304111681	713.8484756458454	610.8313496746922	718.8701071251472	885.050073352316	800.6701760787138	902.1279943958538	603.429014437961	733.1252842928843	781.066768567039	402.00124953383073	415.2013287250225	460.14441558045473	607.8410887270318	532.4082394090293	521.1753939411686	418.41280761184913	532.5314222211292	569.7645580810569	1.0222168156225706	0.12796346348339682	7.988349078682155	1.3675775151792364e-15	4.575090386031625e-14	rhomboid 5 homolog 2 [Source:HGNC Symbol;Acc:HGNC:20788]	protein_coding	17	76470891	76501790	57.78
HIF1B_normoxia_vs_Control_hypoxia	ENSG00000005100	DHX33	2448.6780439175136	2792.441348056299	3070.907814660166	2927.6712581476145	2827.1908303286987	2928.6929879112095	2989.016560902627	2595.007385504186	2466.1770090218606	2432.1398890826913	2096.2222858760133	2102.191206695497	2002.1512492208906	2254.224832110745	2346.9167827819647	2239.5577664638304	1823.7264901116835	2040.6118404269187	2141.3572532123535	0.4953712465163977	0.062026626671433306	7.986428943499898	1.389037685485853e-15	4.637181968393376e-14	DEAH-box helicase 33 [Source:HGNC Symbol;Acc:HGNC:16718]	protein_coding	17	5440917	5468982	45.78
HIF1B_normoxia_vs_Control_hypoxia	ENSG00000116857	TMEM9	2991.402270963905	2391.6530309634923	2375.5974204417953	2155.2249135620377	2623.2279441442233	2317.687936077562	2224.035300847946	2602.695792302008	2486.190255792155	2378.2002947610035	3911.2975633942415	3711.8439035237902	3685.374692657291	3740.3883115331296	3662.6439234774375	3279.1562422890634	3728.566226024729	3495.524261409402	3075.9328641489797	-0.6596732335913549	0.08263249700734968	-7.9832179527708185	1.4256684622324052e-15	4.749555079074665e-14	transmembrane protein 9 [Source:HGNC Symbol;Acc:HGNC:18823]	protein_coding	1	201134772	201171574	48.53
HIF1B_normoxia_vs_Control_hypoxia	ENSG00000100234	TIMP3	1833.3844614389602	1586.7492592460233	1584.010197394626	1584.4400476175824	2058.749360603498	2082.135710879647	1961.2499105848574	1667.2872738996878	1752.3811775410538	1713.0831123541961	1443.315157855309	1397.2180815779418	1424.0282742445554	2455.7826679950795	2342.173803309669	2611.446339554132	1615.158004334389	1899.368373069755	1822.3435538392814	0.5170290734214449	0.06481553161933248	7.976931770891022	1.500156959713838e-15	4.987320154424944e-14	TIMP metallopeptidase inhibitor 3 [Source:HGNC Symbol;Acc:HGNC:11822]	protein_coding	22	32801705	32863041	47.17
HIF1B_normoxia_vs_Control_hypoxia	ENSG00000064703	DDX20	2125.8567909302246	2398.07355478062	2377.7432437199795	2278.763286259015	2456.2737077797374	2523.4611373143507	2234.9634097753183	2530.867587692187	2420.0974346344187	2395.1623829735267	1727.8562814639986	1712.349552056372	1582.5323249236703	2136.1604986899497	1964.7954429592567	2183.25628155981	1859.762474113591	1797.6109606110701	1685.6926754371752	0.5191761112964612	0.06516562655747551	7.967024008256138	1.6254109622280175e-15	5.392520061615815e-14	DEAD-box helicase 20 [Source:HGNC Symbol;Acc:HGNC:2743]	protein_coding	1	111754832	111775602	40.27
HIF1B_normoxia_vs_Control_hypoxia	ENSG00000135924	DNAJB2	762.122764942993	535.3828257368283	522.1941001879196	608.4345094838586	547.9858626985522	584.6944263558702	654.6855394132199	485.903718157855	581.1661208247499	468.5595189891567	983.1083630805025	1056.5700327473487	1190.987022449996	726.6777463327251	788.1886461462873	741.8363539372439	1166.981039718688	1015.0007025191114	1059.8532401939601	-0.8494562643085211	0.1067474351333002	-7.957626927970379	1.7537018468859246e-15	5.806096528685885e-14	DnaJ heat shock protein family (Hsp40) member B2 [Source:HGNC Symbol;Acc:HGNC:5228]	protein_coding	2	219279342	219286898	56.76
HIF1B_normoxia_vs_Control_hypoxia	ENSG00000106538	RARRES2	68.0233633251204	64.17120996697608	75.19267205646409	55.06062105943061	17.56793255717494	29.93147673038949	24.967928629067575	59.56232146118152	54.552993875969804	55.18436577875923	120.70872779233885	111.07348887579107	100.30418817993143	32.471657245403726	75.52494041022207	60.502185931682874	99.95662350165301	91.52002675003291	96.16717904969789	-2.1855982035305646	0.2751902028146004	-7.942136679200871	1.987277774763734e-15	6.555992070548448e-14	retinoic acid receptor responder 2 [Source:HGNC Symbol;Acc:HGNC:9868]	protein_coding	7	150338317	150341662	62.31
HIF1B_normoxia_vs_Control_hypoxia	ENSG00000148606	POLR3A	2057.6624049868833	2311.25576406155	2324.517373146886	2202.9727274270526	2230.8383764758228	2352.755754146526	2322.1448510629466	2273.3767527406076	2207.4941492150547	2183.2200722833563	1798.0962829699963	1748.366528194765	1581.3261928846302	1853.6728656172263	1898.616901949704	1930.8086151738041	1918.4461670567057	1926.80244494105	1973.2114704162111	0.42607853113574284	0.053648321097598664	7.942066450888701	1.988403573395033e-15	6.555992070548448e-14	RNA polymerase III subunit A [Source:HGNC Symbol;Acc:HGNC:30074]	protein_coding	10	77953148	78029522	45.12
HIF1B_normoxia_vs_Control_hypoxia	ENSG00000254772	EEF1G	59654.54637561282	51360.5921442536	51876.607388865435	46897.938637306994	51009.96186271731	48221.523004788534	44497.032076604155	56656.116982135434	54121.5896889254	51642.15804452899	77324.26685536523	73035.90822994125	68469.98702089566	68723.55960777929	64177.532404930775	63017.962845098504	74462.59134150804	67503.78012479714	60782.72650058908	-0.6065515337669446	0.0764380486942189	-7.9352043141941015	2.101490832446407e-15	6.914596687582407e-14	eukaryotic translation elongation factor 1 gamma [Source:HGNC Symbol;Acc:HGNC:3213]	protein_coding	11	62559596	62574086	47.78
HIF1B_normoxia_vs_Control_hypoxia	ENSG00000138796	HADH	2384.148883660084	2330.684392308275	2192.182026297285	2120.1785141600476	1954.33687035907	2058.555587178868	1904.4704695129828	2371.4701598047127	2293.0475058430375	2235.4918523316683	2775.6968604897625	2634.0698012957555	2591.947804607948	2686.041761361843	2587.727360753369	2607.76690693676	2507.920349997519	2438.4226743039944	2624.669008338611	-0.43620553252401606	0.05501763102467642	-7.928468100132663	2.2186563184860346e-15	7.285119751316258e-14	hydroxyacyl-CoA dehydrogenase [Source:HGNC Symbol;Acc:HGNC:4799]	protein_coding	4	107989714	108035241	43.13
HIF1B_normoxia_vs_Control_hypoxia	ENSG00000143499	SMYD2	1797.5460225295335	1576.4713589647595	1552.6901986944922	1447.1374201568894	1519.0959763823396	1449.125650770266	1364.6358529835352	1652.5900447591505	1579.9204242862968	1752.6307340658022	2293.178709577315	2262.5140784150053	2049.913579016804	1983.155152151132	1760.3903115007652	1678.5478941059662	2286.8433715065835	2098.815381765404	2048.172266429098	-0.6112768271689972	0.07715766985654698	-7.922437630704696	2.3289892008217704e-15	7.631734899660028e-14	SET and MYND domain containing 2 [Source:HGNC Symbol;Acc:HGNC:20982]	protein_coding	1	214281102	214337131	43.58
HIF1B_normoxia_vs_Control_hypoxia	ENSG00000138604	GLCE	710.2712415862944	580.4430648499597	688.6950311575235	643.3370003800535	610.687267763198	558.0750026181104	464.55600731179106	593.2271892749375	559.5903672727338	643.0031605542825	955.0168956008172	944.6088721725257	923.8644732904834	650.2148379188944	612.6025362275052	566.8141742441717	937.3528464138695	974.5808959703612	878.2127255320804	-0.7978417787995215	0.10071944317751666	-7.921427617439624	2.3479892749680723e-15	7.678261042129744e-14	glucuronic acid epimerase [Source:HGNC Symbol;Acc:HGNC:17855]	protein_coding	15	69160584	69272217	36.64
HIF1B_normoxia_vs_Control_hypoxia	ENSG00000047617	ANO2	442.067006741464	315.9090430288099	403.0309570287954	348.6194749288794	627.3834889897245	722.5935434949766	598.2741814305853	482.5522595675345	505.7231378390259	398.80882265313255	215.90959584006674	238.7151876784045	216.88940704453466	792.9310863174396	537.3161316636222	575.6992385735444	394.23195571753075	364.156398601647	218.46221094809775	1.5346864577100912	0.19376373514236697	7.920400876781652	2.3674604637446954e-15	7.726134750151311e-14	anoctamin 2 [Source:HGNC Symbol;Acc:HGNC:1183]	protein_coding	12	5531869	5946232	44.4
HIF1B_normoxia_vs_Control_hypoxia	ENSG00000180879	SSR4	2650.386229080535	2344.88302121509	2166.231412563008	2074.1943165729135	2399.730600492851	2095.090797682304	2110.320784886868	2481.7716629518536	2426.573071394895	2393.7191853136846	3155.6599821457394	3252.423409460841	3478.3977862057595	2726.1898781972313	2699.2540998019936	2815.370486059595	3266.413762865758	3062.5535671356856	2758.1742985035557	-0.5822893046232824	0.07352500023544409	-7.919609694099384	2.3825729061470103e-15	7.759617788634795e-14	signal sequence receptor subunit 4 [Source:HGNC Symbol;Acc:HGNC:11326]	protein_coding	X	153793516	153798499	61.52
HIF1B_normoxia_vs_Control_hypoxia	ENSG00000186575	NF2	1742.2931327530189	1769.320477681767	1987.6986679888676	1786.7100359497094	2193.142106420421	1983.0344851720422	2029.8747603240877	1772.7186899250044	1898.0976910605582	1821.960804552716	1447.096646133624	1359.8153345256217	1482.3622177799011	1759.0984772225656	1774.6153693649546	1597.0802130955005	1532.2492508961375	1622.381380483874	1544.0197809769875	0.5345607767244984	0.06750071869378513	7.919334594784337	2.3878498262447235e-15	7.760997270625888e-14	NF2, moesin-ezrin-radixin like (MERLIN) tumor suppressor [Source:HGNC Symbol;Acc:HGNC:7773]	protein_coding	22	29603556	29698598	45.79
HIF1B_normoxia_vs_Control_hypoxia	ENSG00000105854	PON2	3919.8587248791864	3541.3157017387275	3607.186674022908	3647.2593408878583	3764.9119546416614	3429.861904712449	3418.128741384941	3850.499514861195	3750.7004251167423	3744.87856409161	4546.4650670839055	4498.093278292124	4515.122085286443	3692.606784099619	3493.8194167169218	3397.2549077063654	4509.402499116675	4573.205464465245	4576.744723599969	-0.35501902908803007	0.044874056218214026	-7.911453944828162	2.544000552686903e-15	8.251747025966788e-14	paraoxonase 2 [Source:HGNC Symbol;Acc:HGNC:9205]	protein_coding	7	95404862	95435329	38.28
HIF1B_normoxia_vs_Control_hypoxia	ENSG00000120211	INSL4	628.9286361847218	411.93967764076854	457.2577619198083	402.1984306474438	544.7672003670181	479.1207208252453	461.23462026033195	471.5839898691449	518.6597910568371	488.33160993834764	1091.8136179178082	881.8465568391541	832.1427310823905	597.7110376061227	536.2747725635503	505.00308591286625	918.5418172529196	933.4799983783836	788.8080312468518	-0.9219370460713324	0.11664151513553048	-7.904021522697957	2.700463689225274e-15	8.74152122558732e-14	insulin like 4 [Source:HGNC Symbol;Acc:HGNC:6087]	protein_coding	9	5231419	5235304	39.94
HIF1B_normoxia_vs_Control_hypoxia	ENSG00000108406	DHX40	2160.073848222893	1870.4756796385498	1960.5391854526088	1909.6815588877168	1947.7991895509865	1977.0348322776244	1853.710052316982	1777.6216395696056	1695.203237097412	1659.0172156675992	3007.01128477773	2851.94128515663	2533.6398378819085	2315.723510110125	2181.1487664754104	2001.6952311016673	2405.1056019711928	2497.3283261329675	2436.6528339453585	-0.5408299274135899	0.06842727678145544	-7.903718412481979	2.7070417912312754e-15	8.745112178500873e-14	DEAH-box helicase 40 [Source:HGNC Symbol;Acc:HGNC:18018]	protein_coding	17	59565558	59608345	39.62
HIF1B_normoxia_vs_Control_hypoxia	ENSG00000131143	COX4I1	6823.587676898273	5883.674254155531	5896.9661184207835	5221.369440904	6072.882302772701	5281.182146938315	5034.117760285305	6233.283668558072	5863.029097637455	5827.068821956358	8816.917134766003	8411.349987418831	8257.289646140367	7815.805772791681	7537.460093872226	7194.157380433804	8565.412862454405	7894.339508825791	7018.272185837271	-0.6377071205581788	0.0807946793272277	-7.892934607431165	2.951622927697063e-15	9.516008515484624e-14	cytochrome c oxidase subunit 4I1 [Source:HGNC Symbol;Acc:HGNC:2265]	protein_coding	16	85798633	85807068	50.78
HIF1B_normoxia_vs_Control_hypoxia	ENSG00000117308	GALE	1306.439323349191	1105.92390484966	1071.5506146738046	1085.6759912452042	1168.988511889312	1131.4565655566482	1126.568450842068	1218.465123231769	1206.0880224146424	1127.4850248872458	1576.266113317197	1528.181499201388	1592.2838537045018	1356.969829094564	1342.548656536461	1469.8379514135065	1515.818762491626	1454.6276706607205	1437.1712742751183	-0.45416067794113246	0.05760842869238986	-7.883580376166858	3.1813136927097977e-15	1.023589280887774e-13	UDP-galactose-4-epimerase [Source:HGNC Symbol;Acc:HGNC:4116]	protein_coding	1	23795599	23800781	60.06
HIF1B_normoxia_vs_Control_hypoxia	ENSG00000237550		12977.347404028558	10183.151413897815	9996.79639971232	8778.31482545296	10838.974368374129	9657.65031797642	8760.796793131498	11340.748131470225	10621.075219362723	10212.990242992018	18147.258703640742	16379.155599539248	16143.263640581146	17004.69669791204	15063.949235774196	14893.557521817635	17361.282785167845	15143.700204305302	13064.891171405774	-0.7925952139753901	0.10063370591327034	-7.876041200931987	3.3791685028216217e-15	1.0850659343096497e-13	ribosomal protein L9 pseudogene 9	transcribed_processed_pseudogene	15	82372196	82372916	42.02
HIF1B_normoxia_vs_Control_hypoxia	ENSG00000158050	DUSP2	736.2808778922376	862.5887049043436	702.3398734467072	748.0768648895145	922.9962456438335	825.6394465726811	881.5009100207485	876.6555261290002	802.5087784377118	889.1007870977107	502.60588874256734	508.2233540869955	435.17180453774733	938.3518391941827	920.4990527715935	841.1018451537442	582.6842747288996	561.6593717384019	451.35123396389326	0.8569593126889674	0.108998171033921	7.862143965904489	3.776136674370528e-15	1.2101042396765355e-13	dual specificity phosphatase 2 [Source:HGNC Symbol;Acc:HGNC:3068]	protein_coding	2	96143169	96145440	63.64
HIF1B_normoxia_vs_Control_hypoxia	ENSG00000118894	EEF2KMT	667.0841028323395	688.9489677179358	719.6238547904549	773.5585401634366	764.2814549516997	770.4156603264561	708.245514723552	809.4914833687251	859.7394730858997	800.3090332018044	492.2173894359145	492.6785392385583	410.3810673854252	706.6271346372553	774.7838185251242	743.1235199131094	504.40904178314764	494.4641259489812	494.21523178462934	0.6757819764828462	0.08595950646422627	7.861631648200378	3.79161646637101e-15	1.2126347782747763e-13	eukaryotic elongation factor 2 lysine methyltransferase [Source:HGNC Symbol;Acc:HGNC:32221]	protein_coding	16	5084284	5097795	53.8
HIF1B_normoxia_vs_Control_hypoxia	ENSG00000129474	AJUBA	2589.092485844249	1945.4018281892359	2002.910225014995	2045.0549200685666	2427.7905477611807	1967.7099284020676	2039.8863901833176	2335.0545144710313	2317.22015962992	2225.8957860158753	3513.215795567397	3579.1601646868903	3155.273978480175	2773.184955563732	2612.7303582712984	2457.8428039021446	3252.966626053039	3209.6632157502618	2742.702547185355	-0.6747186973797701	0.08584939690678049	-7.859329496658118	3.861951160319959e-15	1.2326638923089113e-13	ajuba LIM protein [Source:HGNC Symbol;Acc:HGNC:20250]	protein_coding	14	22971177	22982551	52.84
HIF1B_normoxia_vs_Control_hypoxia	ENSG00000221869	CEBPD	1819.5679868735192	1816.5065117238596	1554.0099631332985	1754.470101788947	1615.1050005310062	1413.0290053001481	1421.7590717838737	1781.6633771618015	1907.4291619913595	1861.42133249286	2117.7164051630402	2138.555655877626	2313.1002389986456	1423.8725832806551	1451.2146625140674	1388.6227250221318	2186.878447630629	2362.044259748212	2244.8252595811823	-0.5622660038115604	0.07157719496430054	-7.855379134261873	3.985646726627565e-15	1.2696110917430556e-13	CCAAT enhancer binding protein delta [Source:HGNC Symbol;Acc:HGNC:1835]	protein_coding	8	47736913	47738164	65.97
HIF1B_normoxia_vs_Control_hypoxia	ENSG00000107372	ZFAND5	3266.2765250076345	3528.637305130503	3729.3310582738372	3538.3176119852797	3591.4979571682725	3975.474248961159	3470.6547688576534	3430.5071018730737	3605.0341608656117	3417.241298583126	2601.7056976440435	2701.1656072816363	2512.3025566463934	3303.190955044611	3348.236538711161	3178.7052578013813	2770.350276433227	2919.0145514643496	3171.610497412104	0.4966736362466415	0.06325256950992399	7.852228614502627	4.087085959902375e-15	1.2993358167952063e-13	zinc finger AN1-type containing 5 [Source:HGNC Symbol;Acc:HGNC:13008]	protein_coding	9	72351413	72365235	39.89
HIF1B_normoxia_vs_Control_hypoxia	ENSG00000010256	UQCRC1	9348.907822653193	8136.0323504114185	7915.229599840326	7133.909260381801	8151.709529954207	7651.965924425391	7496.711931245203	8383.26198155306	8058.471307132024	8421.277259770282	12076.818543957776	10834.895923325366	11669.947790731458	10653.544856482902	10324.785860420465	9826.390421246348	11467.453918894895	10679.196050185936	9398.738297798618	-0.5696122193992051	0.0728121449039317	-7.823038589932368	5.156328929914313e-15	1.636009045997218e-13	ubiquinol-cytochrome c reductase core protein 1 [Source:HGNC Symbol;Acc:HGNC:12585]	protein_coding	3	48599002	48610976	53.04
HIF1B_normoxia_vs_Control_hypoxia	ENSG00000151929	BAG3	2324.136420562445	2743.1689687772623	2757.3488400648343	2847.7939600365944	3010.256492843387	2800.4997704884386	2917.8184188778687	2535.7882218764603	2786.456480339292	2677.6980560419393	1581.7617344993437	1722.1121928083626	1887.808435054935	1761.2841612164145	1876.3830196935708	2282.787997286489	1669.3051797916457	1899.6938111006332	2076.489829326541	0.750766986605436	0.09606940391784194	7.81483964704817	5.50330445103772e-15	1.7426404252781025e-13	BAG cochaperone 3 [Source:HGNC Symbol;Acc:HGNC:939]	protein_coding	10	119651380	119677819	49.76
HIF1B_normoxia_vs_Control_hypoxia	ENSG00000164638	SLC29A4	138.94903133011812	145.69480099668118	123.99507488571575	126.8434911688361	70.97979570179841	66.35012842030704	69.72232912242582	81.21996985598906	104.94374048430709	81.14305163514321	200.97837706214688	264.904396895539	213.6624132840814	85.12704940656933	167.9569992459144	164.1333080959555	168.07115236238812	177.42346895437558	187.93301636395225	-1.717888160654122	0.22000792604622688	-7.808301234989001	5.796391572491243e-15	1.831820111377618e-13	solute carrier family 29 member 4 [Source:HGNC Symbol;Acc:HGNC:23097]	protein_coding	7	5274369	5306912	57.48
HIF1B_normoxia_vs_Control_hypoxia	ENSG00000164733	CTSB	2652.5154785310297	2386.492394275382	2337.2929150576274	2416.1556191221744	2516.0540338411924	2337.469482601798	2426.220910704915	2324.667148346253	2432.1569678390288	2463.3118787896174	3050.6339899370814	3138.0036838736505	3135.3691825103615	2542.7935935981236	2685.343378404618	2727.223349384189	2972.1328553940725	2970.5370303567665	2883.4201995216868	-0.35814040635981975	0.04586941788076638	-7.807825407568394	5.818310688674962e-15	1.8351204383156078e-13	cathepsin B [Source:HGNC Symbol;Acc:HGNC:2527]	protein_coding	8	11842524	11869533	52.18
HIF1B_normoxia_vs_Control_hypoxia	ENSG00000063854	HAGH	1024.9936422261146	918.899959258004	930.7376666752169	847.9934544827531	883.4139482257056	798.8355042250996	781.2614039593955	891.3117404726293	808.2206577836536	771.5449399572847	1285.5996223118932	1246.0043798256206	1320.5308816316099	1055.106488470825	1096.4609979897516	1248.5330179528967	1243.9615329478029	1155.8112540260113	1165.6581098739089	-0.6451183008177005	0.08264415697211606	-7.805975938932523	5.904284514504694e-15	1.8572810948867e-13	hydroxyacylglutathione hydrolase [Source:HGNC Symbol;Acc:HGNC:4805]	protein_coding	16	1795620	1827157	53.32
HIF1B_normoxia_vs_Control_hypoxia	ENSG00000118640	VAMP8	1634.8517504566714	1419.0110956019519	1432.6830108885963	1303.4372077579778	1398.9986160067529	1360.3751880321356	1265.0232287607068	1381.1112103772325	1309.9458350381594	1333.5730846970193	2086.7256555884937	1970.0185627899707	1950.4859077671615	2051.1187966475045	1992.077723554444	1896.1102540938225	1944.9288793633048	1722.2939872372924	1609.4132640175599	-0.5795142402834732	0.07424134475080355	-7.8058155092510075	5.9118008710983076e-15	1.8572810948867e-13	vesicle associated membrane protein 8 [Source:HGNC Symbol;Acc:HGNC:12647]	protein_coding	2	85561562	85582031	47.95
HIF1B_normoxia_vs_Control_hypoxia	ENSG00000166171	DPCD	573.1547397447827	478.3106372689803	484.00451289705813	397.9145347006182	471.2707102074606	481.86648052641993	446.5513124216714	437.51066384894096	375.7934761684825	437.3206787369193	797.8023406097009	816.3264144321579	825.6725561510864	568.0868536203031	582.9284607794459	602.9160508167234	753.7770743858999	741.6511969426308	617.0813608915878	-0.8024065655830975	0.10283739673216437	-7.8026728707741535	6.060951798916847e-15	1.9004054944407708e-13	deleted in primary ciliary dyskinesia homolog (mouse) [Source:HGNC Symbol;Acc:HGNC:24542]	protein_coding	10	101570560	101609662	50.18
HIF1B_normoxia_vs_Control_hypoxia	ENSG00000182197	EXT1	2605.2223775265916	2570.2999437368953	2712.947708763125	2497.9086114727525	2270.7274220684203	2103.3031301149094	1907.3872006239487	2741.5700861730247	2468.5517968312433	2412.312565579923	3215.543707897558	3094.6789537602476	2976.4598008951843	2489.916436486995	2279.3486435961554	2184.7018734393478	3061.8076103105764	2967.8461615977576	2938.6911421305845	-0.5666631962721937	0.07307054107263825	-7.755015741691074	8.83325187259676e-15	2.764237391285612e-13	exostosin glycosyltransferase 1 [Source:HGNC Symbol;Acc:HGNC:3512]	protein_coding	8	117794490	118111826	41.16
HIF1B_normoxia_vs_Control_hypoxia	ENSG00000052749	RRP12	3173.0426376090372	3447.1240880875985	3595.680331485078	3489.7956465283555	3499.7553885895727	3556.8634891655825	3503.7874644824665	3712.590109669585	3589.673003083194	3341.6477787080257	2714.189684612647	2671.7924632485715	2663.7530169209645	3015.7922193608015	3089.1588700471357	3190.0816496360562	2718.44684829147	2778.0276201075126	2536.607804938053	0.39158042651138064	0.05050105878015304	7.753905283769458	8.910880139955255e-15	2.7830836780864157e-13	ribosomal RNA processing 12 homolog [Source:HGNC Symbol;Acc:HGNC:29100]	protein_coding	10	97356358	97426076	50.49
HIF1B_normoxia_vs_Control_hypoxia	ENSG00000165637	VDAC2	11648.64777869998	10141.32404427575	10259.484239043226	9670.355122016868	10706.807297635542	10979.247065036334	10012.615425623573	11118.162192542275	10956.022195565594	11076.325034468022	12858.834639682529	12970.922666058435	12847.765051961267	12200.48605793654	12333.206113473381	12208.7681809042	13071.910381421292	13253.470551272998	13009.953757681818	-0.2875036349293789	0.03711789768752811	-7.745687467261442	9.506607928293109e-15	2.963356089304778e-13	voltage dependent anion channel 2 [Source:HGNC Symbol;Acc:HGNC:12672]	protein_coding	10	75210154	75231448	44.04
HIF1B_normoxia_vs_Control_hypoxia	ENSG00000180448	ARHGAP45	666.374245654883	472.46872909083356	393.5301377484123	500.18331368173205	472.2888739944596	332.21171890028825	535.3315801043242	415.85997112906335	441.4729183995571	465.709482724387	925.3515201866694	1057.6541772029645	1454.5592571912978	444.96544611843564	470.58499628542097	493.6951250026386	934.0673839552413	978.9567637464529	1205.845026325716	-1.3591940829380538	0.1755777685444721	-7.741265276382547	9.843228087848997e-15	3.062316349276135e-13	Rho GTPase activating protein 45 [Source:HGNC Symbol;Acc:HGNC:17102]	protein_coding	19	1065923	1086628	61.63
HIF1B_normoxia_vs_Control_hypoxia	ENSG00000129493	HEATR5A	3476.518671270365	3441.331902480794	3635.5944427876875	3579.5186532635325	4640.945655819473	4410.912018040031	4011.311066740201	3915.4834500029983	3479.7342152821966	3768.875923444143	2588.484645594081	2636.5268354359814	1805.4552619062356	3792.600085721186	3956.7347375752292	3214.5345477800256	3356.93181497831	3293.016561080927	3049.344264933533	0.8919083026851757	0.11522016197387763	7.740904780947856	9.871180700319472e-15	3.0650495258021103e-13	HEAT repeat containing 5A [Source:HGNC Symbol;Acc:HGNC:20276]	protein_coding	14	31291788	31420550	39.34
HIF1B_normoxia_vs_Control_hypoxia	ENSG00000086065	CHMP5	2664.2576960696993	2036.3003808449207	2096.3483859796524	1973.6869272060633	2264.591705568544	2261.298242301199	2057.2472045296363	2202.123699798021	2020.5766302802497	2039.1396041461774	3677.2979294300426	3439.9993541693116	3122.7013177740846	3437.6411464125968	3306.7439275974093	2986.634080473818	3335.6872828586784	2941.3114468963477	2757.3092629878347	-0.6389189516149828	0.08262885125481594	-7.732395427411247	1.0554150856295011e-14	3.2707640764149904e-13	charged multivesicular body protein 5 [Source:HGNC Symbol;Acc:HGNC:26942]	protein_coding	9	33264879	33282070	41.65
HIF1B_normoxia_vs_Control_hypoxia	ENSG00000126878	AIF1L	1746.4152192639456	1872.4830430731306	1759.3758374743966	1691.0422703243278	1483.1308940506087	1338.4142268458904	1361.8031498822897	1669.2755214369336	1703.5856522305153	1573.1006217147265	2210.268223391215	2074.25994977958	1935.9552213560244	1782.3970837220375	1614.9963424963887	1620.16925224475	1966.390934000025	2006.3567190209985	1772.4690037071825	-0.5752043087313939	0.07444476745273065	-7.7265915176190845	1.1046439202596539e-14	3.4167042415613395e-13	allograft inflammatory factor 1 like [Source:HGNC Symbol;Acc:HGNC:28904]	protein_coding	9	131096476	131123152	53.82
HIF1B_normoxia_vs_Control_hypoxia	ENSG00000155189	AGPAT5	1943.4497853811433	1871.4747505466614	1755.458511218192	1652.9865254331582	1688.5318133300593	1711.7914182348788	1574.2231197208034	1774.0187839013236	1742.6813172668935	1660.8197494179053	2476.8501038549866	2511.112743942441	2283.987973910919	2009.620710510421	1791.0065942099184	1707.2142359056556	2182.535292686434	2356.8289677789135	2230.9535249910164	-0.5500956208260855	0.0712171362060984	-7.724203051834879	1.1255530004376191e-14	3.474655990347098e-13	1-acylglycerol-3-phosphate O-acyltransferase 5 [Source:HGNC Symbol;Acc:HGNC:20886]	protein_coding	8	6708642	6761503	38.19
HIF1B_normoxia_vs_Control_hypoxia	ENSG00000198918	RPL39	12029.809586817475	10415.808267419274	9716.9710594634	9228.671254355617	9504.83100936697	9205.924052186434	8804.274410342052	11371.483263818838	11118.92491570932	10547.42756446203	16308.473994026537	15338.889528024103	15156.780472131626	14867.601724421613	10920.09021689388	14125.994104838015	15126.765099778015	12587.85796461639	12189.803660860425	-0.7665337121356409	0.09925366147137159	-7.72297667181515	1.136439791276659e-14	3.5015045669181223e-13	ribosomal protein L39 [Source:HGNC Symbol;Acc:HGNC:10350]	protein_coding	X	119786504	119791630	46.07
HIF1B_normoxia_vs_Control_hypoxia	ENSG00000223573	TINCR	942.8234751879382	940.84593379464	874.7525474541212	771.1904079069642	664.7760307261359	560.1138063877676	632.7279213037001	837.1667393328722	939.5173564518198	860.6413337095056	1236.107767708519	1146.8345601495764	1220.07337020088	1194.337532567084	817.2438063039475	923.923765138906	1135.1553256093105	1211.1727206714625	1004.241627965676	-0.9571556727918455	0.12395487869420703	-7.721807183992491	1.1469180303899338e-14	3.5269935046087367e-13	TINCR ubiquitin domain containing [Source:HGNC Symbol;Acc:HGNC:14607]	protein_coding	19	5558167	5578349	52.25
HIF1B_normoxia_vs_Control_hypoxia	ENSG00000131652	THOC6	942.0657220956296	836.3129712183122	867.1932153047076	838.0036291988247	786.6919020823989	730.3865056204357	725.8473461194924	862.8116972600735	906.2657475453984	832.4940875703152	1127.1959450045144	1046.4499112254011	1188.8815114327183	1066.6078259963153	1018.3572423275672	940.234460798106	1102.566272287755	1080.9890776227742	999.8936491062223	-0.5816991692512835	0.07543540563896864	-7.711222128708057	1.2461854238732096e-14	3.824904244367849e-13	THO complex subunit 6 [Source:HGNC Symbol;Acc:HGNC:28369]	protein_coding	16	3024027	3027755	57.25
HIF1B_normoxia_vs_Control_hypoxia	ENSG00000074370	ATP2A3	695.3607564484369	784.7062488144143	709.3955297567924	814.1029207974345	898.5817917946961	863.5735270099439	883.8664447681012	714.9382590906524	629.4816856694783	688.5127535931186	578.0002668770329	574.6123273686483	586.6280618637887	634.1758647529887	701.8286365266717	717.0839782789795	568.75615349405	593.8247467648258	574.424418850246	0.6057910494713421	0.07867661824509982	7.699759636136525	1.3632241438687943e-14	4.176114422338293e-13	ATPase sarcoplasmic/endoplasmic reticulum Ca2+ transporting 3 [Source:HGNC Symbol;Acc:HGNC:813]	protein_coding	17	3923870	3964464	56.9
HIF1B_normoxia_vs_Control_hypoxia	ENSG00000143742	SRP9	7214.967470656931	6388.931973225986	6500.187499238842	5951.564410891671	6337.714197694925	6042.222723838783	5525.3845523994305	6732.469809904186	5911.092150395042	6126.275968545894	9188.533005520369	9039.494677473831	8480.726455807455	8322.501364479618	7775.987986941276	7175.260435850546	8792.326561527832	7807.308721057881	7771.431977031194	-0.5776652450276678	0.0750888029202616	-7.693094343787886	1.4361853119001948e-14	4.39121210757094e-13	signal recognition particle 9 [Source:HGNC Symbol;Acc:HGNC:11304]	protein_coding	1	225777813	225790468	40.6
HIF1B_normoxia_vs_Control_hypoxia	ENSG00000087263	OGFOD1	3000.256256091966	3415.6437300034268	3444.073593975689	3311.9045995701404	3274.5488205375154	3958.3474506587745	3265.3806504797076	3549.325234269715	3082.3949948440595	3159.5551444942635	2239.3257506716095	2268.696636047677	2290.0205304103306	3097.954279690632	3051.5585927123207	2683.4281056708815	2704.932526316281	2711.400361646883	2496.1216076554765	0.6269957765852285	0.08150812397824991	7.69243292549022	1.4436316771453497e-14	4.405556135349482e-13	2-oxoglutarate and iron dependent oxygenase domain containing 1 [Source:HGNC Symbol;Acc:HGNC:25585]	protein_coding	16	56451521	56479104	40.36
HIF1B_normoxia_vs_Control_hypoxia	ENSG00000143753	DEGS1	7742.895861199484	6820.35492426682	6725.218160646911	6489.1164169393405	6861.36838506039	6807.736841924424	6236.415295624879	7418.729283658317	7103.99372642665	6846.5244145781035	8867.785241299523	8829.488010590263	8644.161236891428	8842.471291997652	8018.858733056241	8368.42851618058	9213.143964735316	8527.973998038035	8750.357059675835	-0.40485794935612157	0.05264018940816071	-7.691042792740355	1.4594060749224512e-14	4.445211913159032e-13	delta 4-desaturase, sphingolipid 1 [Source:HGNC Symbol;Acc:HGNC:13709]	protein_coding	1	224175756	224193441	46.06
HIF1B_normoxia_vs_Control_hypoxia	ENSG00000166295	ANAPC16	2387.8002959946994	1930.6881136804043	1929.7533659776273	2041.6216851458782	2093.7846070678206	2142.145335040698	1792.3891768614376	1992.2644263787297	2149.985936700089	2055.927246140612	2852.3564415136957	2836.3877094694394	3169.82229981622	2631.9042653236324	2537.619341078089	2428.4678521826954	2939.3758609267447	2723.1188151041792	2732.7928494965963	-0.555117409477111	0.0723020389312833	-7.6777559482755535	1.618995509055549e-14	4.921931023822678e-13	anaphase promoting complex subunit 16 [Source:HGNC Symbol;Acc:HGNC:26976]	protein_coding	10	72216000	72235860	43.46
HIF1B_normoxia_vs_Control_hypoxia	ENSG00000185088	RPS27L	1566.8894220583802	1471.1201793518924	1465.4817762392868	1510.0359053601965	1315.2485686567125	1296.2885870492032	1309.1642288937483	1309.3561483668877	1397.3909973175948	1373.27430515832	2044.2816359703568	1984.9331269523393	1937.5873383888334	1643.908423654677	1596.6734393646327	1613.439923957572	1884.171916118889	1618.9159983331913	1432.7370979165087	-0.6064955442807667	0.07899910618096147	-7.6772456499885084	1.6254555229585528e-14	4.932193409417499e-13	ribosomal protein S27 like [Source:HGNC Symbol;Acc:HGNC:18476]	protein_coding	15	63125872	63158021	39.85
HIF1B_normoxia_vs_Control_hypoxia	ENSG00000137876	RSL24D1	5842.014624765249	4744.415083900972	4646.456869462362	4361.289201092179	4951.834881726066	4950.1824630896635	4319.539193503639	5097.357932790989	4789.431903018667	4390.2829248700555	7355.695654947009	6815.578152687533	6880.686920130267	7768.915944733736	7899.969370858213	7039.441955228036	6800.6937533577675	6237.905607191172	6106.5854331861565	-0.566364716738078	0.07398577801118739	-7.655048469618553	1.9323934513663808e-14	5.852443878939355e-13	ribosomal L24 domain containing 1 [Source:HGNC Symbol;Acc:HGNC:18479]	protein_coding	15	55180806	55197049	36.2
HIF1B_normoxia_vs_Control_hypoxia	ENSG00000247596	TWF2	1701.0638060981034	1389.906886179527	1452.6590484174242	1310.427440117114	1451.6245989848396	1443.9545703278602	1274.6194436072701	1434.1088063184911	1242.1419603776915	1305.2464320666309	2229.988550879417	2107.560628142815	2105.7470001581933	2001.6096563163621	2030.1992292914076	2173.475152881446	2023.6526735896005	1950.6450975879236	1691.581334521849	-0.62896322349292	0.0821812891570957	-7.653362826793939	1.9579047567902655e-14	5.918498103182068e-13	twinfilin actin binding protein 2 [Source:HGNC Symbol;Acc:HGNC:9621]	protein_coding	3	52228612	52246788	57.04
HIF1B_normoxia_vs_Control_hypoxia	ENSG00000071082	RPL31	16152.496798559976	13128.82878558448	13033.107549951941	11632.82579793357	13705.351471194308	11614.584337652135	11374.28398343871	14521.414789328386	13583.411394728213	13575.484150752733	22166.243568571273	21171.81592763582	20183.0276247834	20668.098183555405	17162.01049945335	17891.35835010134	21252.412849499804	18661.67900660579	15419.004103308895	-0.7919214026025574	0.10352379851412138	-7.649655576485958	2.0151833416293192e-14	6.080150342640462e-13	ribosomal protein L31 [Source:HGNC Symbol;Acc:HGNC:10334]	protein_coding	2	101002229	101024032	42.39
HIF1B_normoxia_vs_Control_hypoxia	ENSG00000184897	H1-10	5895.114485338957	5913.065330147237	5482.014678042767	5270.536239839039	5596.356524890604	4967.326047060392	4771.753862159489	5900.631227478712	5596.457856734739	5638.3167451729605	7014.55006032659	7079.946814474658	7375.354535443632	5435.886980169401	5724.865666684295	5986.139599111635	5955.320468157751	6353.268763271929	6050.269336935396	-0.48595817425558346	0.06357507487970378	-7.643847453976412	2.1082516511060614e-14	6.348974040082303e-13	H1.10 linker histone [Source:HGNC Symbol;Acc:HGNC:4722]	protein_coding	3	129314771	129316286	68.6
HIF1B_normoxia_vs_Control_hypoxia	ENSG00000117174	ZNHIT6	1329.122709950136	1549.1539466171928	1414.199893878345	1658.9923250544678	1442.5892856090418	1516.1200578549349	1553.8182797452175	1590.7001240209856	1613.1680912829363	1594.7296524830433	966.932256931862	1029.317842758056	1044.7769494596303	1109.7407866896642	1130.8801077983117	1234.6980475543166	1138.7498170838685	1087.8923547104107	1247.7489595701622	0.5711512033825472	0.07475104869489418	7.640711580031108	2.1602448680960383e-14	6.493322497316495e-13	zinc finger HIT-type containing 6 [Source:HGNC Symbol;Acc:HGNC:26089]	protein_coding	1	85649417	85708433	36.47
HIF1B_normoxia_vs_Control_hypoxia	ENSG00000077044	DGKD	3569.759179003954	3274.895786535801	3250.4035256763464	3661.133944288859	2714.637017202726	3051.8685315002144	3182.3604493796406	2886.412252983275	3304.3581552570627	3082.2162159459426	4233.050476354507	4352.979678427811	4456.393240903674	3308.479328207733	3565.1651837198538	3199.4533625172567	4254.497137462385	4252.0155943869495	4225.345341321139	-0.542181637777461	0.07098777751417835	-7.637675903702878	2.2117775240271925e-14	6.635747539722107e-13	diacylglycerol kinase delta [Source:HGNC Symbol;Acc:HGNC:2851]	protein_coding	2	233354494	233472104	47.77
HIF1B_normoxia_vs_Control_hypoxia	ENSG00000089157	RPLP0	62126.15610406034	51737.25285419983	50110.616489973116	44272.27405795896	51738.46806196763	47629.46945852061	42815.02822499522	57464.23486837531	53052.052036724934	52090.903271351555	84475.48126134291	76933.2755362155	73496.03389556732	78218.48439882536	71367.31624404067	68541.78625327507	80712.46228087392	71168.13857302575	62447.532105852406	-0.7243904784452763	0.09495029683382643	-7.6291544376426765	2.3629842630565766e-14	7.07612010309695e-13	ribosomal protein lateral stalk subunit P0 [Source:HGNC Symbol;Acc:HGNC:10371]	protein_coding	12	120196699	120201235	48.95
HIF1B_normoxia_vs_Control_hypoxia	ENSG00000067248	DHX29	1714.492920501611	1792.7009287477965	1768.9660715313282	1938.4537391788697	1779.5227877794453	2054.2648833361	2079.862335753966	1936.9873180679679	1814.962370640565	1860.5418869170503	1417.201463703304	1365.311352566676	1289.0429442959746	1586.338491846271	1743.112092037823	1663.329606797031	1594.1392799711127	1540.2722250439915	1635.8627908137262	0.5382544886368824	0.07056222967217145	7.6280822068348115	2.3827161367304673e-14	7.095347065634432e-13	DExH-box helicase 29 [Source:HGNC Symbol;Acc:HGNC:15815]	protein_coding	5	55256055	55307694	37.07
HIF1B_normoxia_vs_Control_hypoxia	ENSG00000104812	GYS1	3376.4584604380784	3004.1090027111622	2888.2144142163797	3017.032609876495	3190.700088294374	3056.005582379838	2921.5610589712173	2931.148371386349	3114.8793627012765	3290.534343580201	4038.870827520304	4455.672915437954	4073.719015409372	2961.9211393898313	2858.4249333312523	3077.7077845501226	3832.7069042936378	3937.90159641575	4125.142337419898	-0.45725150572104345	0.05994242082883282	-7.6281788322620026	2.380931349858e-14	7.095347065634432e-13	glycogen synthase 1 [Source:HGNC Symbol;Acc:HGNC:4706]	protein_coding	19	48968130	48993310	52.54
HIF1B_normoxia_vs_Control_hypoxia	ENSG00000149091	DGKZ	1581.5783329407407	1739.5828907153793	1768.0702951195942	1817.422418219432	1677.3969768298796	1910.5099078673097	1942.6065422862177	1786.954088407949	1707.6801117162825	1792.7484315590223	1195.7858935211232	1334.2146859953773	1275.9113655684323	1458.2685416616318	1388.0609883986476	1522.8326457602484	1297.3842205533101	1432.7459115304137	1420.2340772230805	0.5385577728335186	0.0705977689496161	7.628538137201957	2.3743060884096327e-14	7.095347065634432e-13	diacylglycerol kinase zeta [Source:HGNC Symbol;Acc:HGNC:2857]	protein_coding	11	46332905	46380554	56.98
HIF1B_normoxia_vs_Control_hypoxia	ENSG00000167771	RCOR2	152.30914982012126	131.05433903066302	107.48474879514012	110.71181454312934	107.34878305306191	116.97758707199452	100.56391863756754	104.20469435893042	102.57970529853057	90.33503480220814	249.25569698205626	260.28499042538465	254.35832387490748	90.39500667753823	103.04516446232556	112.6231366158058	223.12885354236462	203.17288822721918	274.0400103633556	-1.2341247207706942	0.16179317049955466	-7.627792427580194	2.388076600282347e-14	7.098091619909854e-13	REST corepressor 2 [Source:HGNC Symbol;Acc:HGNC:27455]	protein_coding	11	63911230	63917164	61.85
HIF1B_normoxia_vs_Control_hypoxia	ENSG00000127540	UQCR11	2837.1981672024563	2169.90243458178	2349.5968885317884	2369.1442940997613	2455.20049327732	2247.794758281725	2261.4988522041576	2469.769298307011	2492.5955070484692	2406.8029412731894	3632.395976050617	3481.721437088233	3545.9992807237722	3313.52697292475	3448.3444734325226	2849.740337313404	3415.8599843684424	3334.078826085315	2825.594254051952	-0.6142896854617828	0.08056211091710855	-7.625044558400831	2.4395010731877924e-14	7.237488248858253e-13	ubiquinol-cytochrome c reductase, complex III subunit XI [Source:HGNC Symbol;Acc:HGNC:30862]	protein_coding	19	1597169	1605473	56.29
HIF1B_normoxia_vs_Control_hypoxia	ENSG00000106366	SERPINE1	152.36497149035026	91.89292478461563	107.15622471319305	144.60065375770674	87.66585038106712	125.33280564751072	83.82344269651519	91.17051735802936	103.28054272973822	96.05202877809784	276.5869307578285	301.78055487611994	275.7154973159733	83.62731364294866	124.40538283328061	100.97647061789235	205.0638887973459	240.5459189685347	202.8925381699068	-1.5248770301101757	0.20008214850676276	-7.621254777052911	2.5122152975964344e-14	7.439413856271219e-13	serpin family E member 1 [Source:HGNC Symbol;Acc:HGNC:8583]	protein_coding	7	101127104	101139247	50.41
HIF1B_normoxia_vs_Control_hypoxia	ENSG00000130707	ASS1	50535.6973015307	44449.73750574531	44073.10592981978	41370.62112213028	46809.21626455074	40925.09678500819	41756.701107915535	47047.45860991869	46165.68142489841	45688.075018879805	62346.06276093729	58835.45000189477	60532.240590666115	58312.83657432846	55688.352796335465	59088.545520694664	56651.39881682437	52418.77199836615	47483.19859863864	-0.48888506831193734	0.06416555671321299	-7.619119872940587	2.5541119146973967e-14	7.549501594810734e-13	argininosuccinate synthase 1 [Source:HGNC Symbol;Acc:HGNC:758]	protein_coding	9	130444961	130501274	55.65
HIF1B_normoxia_vs_Control_hypoxia	ENSG00000141580	WDR45B	3863.066454974079	3549.9728025009153	3431.196741461551	3385.5439490323374	3684.4287565056425	3581.4972515070035	3275.988280023717	3489.2671290029684	3296.743071025084	3349.5416189664093	4918.252099108896	4566.684018787154	4469.681286151502	3791.009529421711	3751.9902610327817	3685.770502027221	4453.5953984983325	4539.713220265208	4314.320274214992	-0.40616662748227933	0.053351422362885446	-7.613042155082898	2.6771842102295764e-14	7.898681311029734e-13	WD repeat domain 45B [Source:HGNC Symbol;Acc:HGNC:25072]	protein_coding	17	82614562	82648553	49.34
HIF1B_normoxia_vs_Control_hypoxia	ENSG00000115657	ABCB6	1237.0128836231765	1110.7980232935588	871.7325187941717	1186.782289367068	980.9686930838564	886.5105115488395	1153.2435457787765	1062.89681337026	1205.6605777234784	1094.2152001579097	1744.8224094804946	1758.9303316811156	1738.933482654412	931.4898297788322	960.9485714835005	916.0646490045365	1577.5465281029735	1548.9674306349923	1535.7204992784013	-0.797019528771407	0.1047483548420328	-7.6088978196685115	2.764431897647774e-14	8.141073752354615e-13	ATP binding cassette subfamily B member 6 (Langereis blood group) [Source:HGNC Symbol;Acc:HGNC:47]	protein_coding	2	219209772	219218994	54.45
HIF1B_normoxia_vs_Control_hypoxia	ENSG00000138641	HERC3	251.06434653778342	180.78762640842058	85.77689555549064	135.22850516608764	119.46112160460046	120.23168227386479	115.3968527185911	122.79930656393262	179.7136448876418	131.94098655412822	459.0843878234331	488.6655290444594	331.4777522712631	172.05585757416642	181.10734559088667	135.37407842476003	571.9228627210412	607.3624245309611	380.77137796637265	-1.8515084100162207	0.24356910489510075	-7.601573322748055	2.9255193544952573e-14	8.599628676053982e-13	HECT and RLD domain containing E3 ubiquitin protein ligase 3 [Source:HGNC Symbol;Acc:HGNC:4876]	protein_coding	4	88592434	88708541	39.04
HIF1B_normoxia_vs_Control_hypoxia	ENSG00000176678	FOXL1	87.36241690454679	58.799337906814046	37.87144091869144	35.46085692015105	14.905705129440314	21.62418406742272	34.57714985534965	95.60748012337827	73.55134416527446	62.72769482719043	95.32980802624976	175.8040928580127	270.9879405494165	83.79519576337103	47.45912432483905	43.30017478394115	128.3110807703243	145.83742887351934	146.57346441845587	-2.8950501791644325	0.38100144108345163	-7.598528160239486	2.995176864006104e-14	8.788233620609468e-13	forkhead box L1 [Source:HGNC Symbol;Acc:HGNC:3817]	protein_coding	16	86576368	86583478	51.36
HIF1B_normoxia_vs_Control_hypoxia	ENSG00000174444	RPL4	71093.03250359581	64085.12255171811	64603.74372920128	60529.29414418533	62563.654068525815	59638.775736825286	58997.28617096592	68779.69740415302	66163.73776308808	63212.95026450785	85510.76205513552	81407.36525051146	80267.53505476563	79923.86090346257	74462.46313951208	75997.68856669716	84805.92977843767	76877.92190804933	71846.79657498245	-0.4480568563180771	0.05898047623590989	-7.596697838212444	3.0378273277259637e-14	8.897050695543203e-13	ribosomal protein L4 [Source:HGNC Symbol;Acc:HGNC:10353]	protein_coding	15	66498015	66524532	42.06
HIF1B_normoxia_vs_Control_hypoxia	ENSG00000143924	EML4	2995.2564384354105	3284.670295399843	3491.913230551913	3412.0547917830872	3167.1148754682217	3441.3216935519126	3363.011226658866	3241.6762259400552	3265.1801654774267	3407.830527762918	2506.140739135633	2592.114414719627	2386.4694463533488	2670.993235834927	2658.7175398775753	2627.4761506452896	2655.6896639316383	2776.14304118539	2966.098627559716	0.41238746850152397	0.05431285448980914	7.592815225333099	3.130287733909132e-14	9.151084305839292e-13	EMAP like 4 [Source:HGNC Symbol;Acc:HGNC:1316]	protein_coding	2	42169353	42332548	38.02
HIF1B_normoxia_vs_Control_hypoxia	ENSG00000130338	TULP4	307.675053665923	374.75615117690893	353.6958730907659	373.3122925791004	397.4723891479773	422.85714762175917	442.03076772440124	300.0582291922016	244.99281404977324	372.1227631980564	213.08954119583925	176.76940164307874	128.27341228541945	299.75036940615547	337.9232773958116	264.63794461580125	278.67087329974726	279.2041986314405	278.5335197323762	1.2936218886089217	0.17038034923015025	7.592553334079001	3.136623095582485e-14	9.152872248441518e-13	TUB like protein 4 [Source:HGNC Symbol;Acc:HGNC:15530]	protein_coding	6	158232236	158511828	43.15
HIF1B_normoxia_vs_Control_hypoxia	ENSG00000154429	CCSAP	1017.0027400882709	871.0572145423539	878.0579946600483	891.8648609776022	850.0848176217365	913.1632319480642	924.6785820516822	932.6217993759429	882.2070705168215	857.6644299466398	1285.8750329384216	1353.1919383524862	1260.5206559630738	809.5539102452806	834.7955974976795	750.7554586295674	1308.9186618857213	1270.7125542891754	1430.3255101465797	-0.5373053077529287	0.07077610269305491	-7.591620438372248	3.1592932322278827e-14	9.202232800829887e-13	centriole, cilia and spindle associated protein [Source:HGNC Symbol;Acc:HGNC:29578]	protein_coding	1	229321011	229343294	43.58
HIF1B_normoxia_vs_Control_hypoxia	ENSG00000095303	PTGS1	67.30183132426757	52.25807703414529	46.90514929213637	52.30707424064791	44.977974522220926	23.042327267982248	28.325501439582034	47.13823257527429	36.98995693613834	47.7479897520294	118.96622662736712	136.84349355035542	146.14839911320115	39.092192417664286	30.92681404693141	49.05087070008641	124.64671648486915	91.46302215231205	94.60294568387252	-2.0517254759470878	0.27051416226584546	-7.584539969226351	3.336688024229434e-14	9.701268762809615e-13	prostaglandin-endoperoxide synthase 1 [Source:HGNC Symbol;Acc:HGNC:9604]	protein_coding	9	122370530	122395703	50.08
HIF1B_normoxia_vs_Control_hypoxia	ENSG00000171222	SCAND1	1461.1897513246247	1348.673648912949	1319.996928736864	1168.8550842755242	1260.4659470547647	1098.9622415881029	1183.706986828388	1284.3801988923228	1311.4730068668155	1203.0465180997362	1790.7034417574469	1816.6799030753764	1776.6926473668818	1677.1240559929504	1646.2956824476892	1661.9553095266622	1722.8152300017978	1610.2771197466586	1419.3115726723152	-0.6054681986855941	0.0798471621694583	-7.582839292404896	3.3807350950526955e-14	9.81149453811028e-13	SCAN domain containing 1 [Source:HGNC Symbol;Acc:HGNC:10566]	protein_coding	20	35953617	35959472	47.71
HIF1B_normoxia_vs_Control_hypoxia	ENSG00000152518	ZFP36L2	1626.2361168732198	1879.7720409029484	1924.9997187035215	1868.6915969739503	1989.8643782283502	1910.525351710717	1912.7765796821811	1720.6107463548244	1833.2198099018126	1962.6356255152425	1204.4457300132478	1286.7964420824117	1350.16471397181	1321.0113379422155	1312.5143676230127	1387.6702504884906	1286.8232939833636	1512.9007777248446	1606.8273419150132	0.5988448028014135	0.0789946301597536	7.580829248650811	3.4335324183994515e-14	9.946669728736528e-13	ZFP36 ring finger protein like 2 [Source:HGNC Symbol;Acc:HGNC:1108]	protein_coding	2	43222402	43226606	55.93
HIF1B_normoxia_vs_Control_hypoxia	ENSG00000135108	FBXO21	2016.6074226146993	1792.858517988545	2187.5920511784757	1725.8384658218956	1562.4135391042098	1439.1186103724717	1515.2347357045232	2014.717768155571	1958.5636049005655	1877.4245413330457	2653.784801599547	2788.7500544603417	2240.93369488337	1525.8665601256487	1580.5153682081418	1357.8553313905545	2962.1827471511565	2540.890263458945	2574.3929512275795	-0.7684914846777009	0.10141669488586284	-7.577563886720845	3.5210364902819404e-14	1.018171691068689e-12	F-box protein 21 [Source:HGNC Symbol;Acc:HGNC:13592]	protein_coding	12	117141991	117190470	44.33
HIF1B_normoxia_vs_Control_hypoxia	ENSG00000182196	ARL6IP4	3018.4871052735875	2581.157037122233	2646.8773096457317	2544.315011653685	2716.2275671304214	2479.447027378822	2451.8711085002724	2717.908802968959	2707.928671312741	2650.402977630472	3801.9152492093276	3595.11337637588	3620.3595868468865	3502.7876371083503	3210.992774292416	3118.4900512207446	3696.730556318837	3221.441893077443	3068.801257131352	-0.5276995088997269	0.06964207875202913	-7.577308408306976	3.527974489661578e-14	1.0183364632523158e-12	ADP ribosylation factor like GTPase 6 interacting protein 4 [Source:HGNC Symbol;Acc:HGNC:18076]	protein_coding	12	122980060	122982913	65.56
HIF1B_normoxia_vs_Control_hypoxia	ENSG00000133874	RNF122	99.9643260470466	72.97326440924608	64.01414805007978	55.77527909232744	55.870081787529834	55.31950954628959	54.88206004748114	61.324224012176316	78.58501815737654	73.47167954297909	162.9879766648663	148.66989737690014	187.64784049501566	97.11889375284146	103.70636983616197	94.17890547103147	169.92243416009256	145.22416273166564	117.6861237127778	-1.5798692229679885	0.2085773923363762	-7.574498871958794	3.605165266881702e-14	1.0387423023910863e-12	ring finger protein 122 [Source:HGNC Symbol;Acc:HGNC:21147]	protein_coding	8	33547754	33567128	49.07
HIF1B_normoxia_vs_Control_hypoxia	ENSG00000107949	BCCIP	2565.504840432886	2643.4235731257118	2828.4418599290657	2742.820893388681	2919.0720611753354	2803.4916351371194	2830.9683741874996	2764.0912550370367	2704.5652783920573	2645.830404861927	2071.3324010581505	2214.970487142847	2161.956644308261	2454.947885128664	2613.0171099529057	2638.966369023059	2414.786195318616	2239.3543093760677	2487.0503912489407	0.40646401186181214	0.05366965780739993	7.5734414652028805	3.634645205108599e-14	1.045352724368554e-12	BRCA2 and CDKN1A interacting protein [Source:HGNC Symbol;Acc:HGNC:978]	protein_coding	10	125823546	125853695	42.86
HIF1B_normoxia_vs_Control_hypoxia	ENSG00000135404	CD63	8905.29222078583	7315.2554082101815	7531.825676717119	6547.074088009779	8165.163759976093	7466.31028625213	6914.538674627246	7762.291731450929	7336.640113298603	7320.121365905673	10960.28925247909	10738.387133366325	10467.797106833048	10783.649528396878	10738.823408703034	10329.776003311548	10548.932748343836	10073.096434679015	9295.287253584418	-0.5133156316557681	0.06797404583035083	-7.551641591805464	4.2980592751420466e-14	1.233936550606759e-12	CD63 molecule [Source:HGNC Symbol;Acc:HGNC:1692]	protein_coding	12	55725323	55729707	59.18
HIF1B_normoxia_vs_Control_hypoxia	ENSG00000162613	FUBP1	4927.5276315084675	5543.921750925958	5902.798947257254	5358.132875475798	5591.389172079953	5336.254273270194	5438.25818278069	5653.970589071861	5693.506612334312	5532.123246755043	4177.749698556431	4315.971867273828	4111.564365460435	4344.472269288225	3871.3365945095998	4001.5173950974645	4693.57354732155	4530.132737380299	4598.823242313526	0.3752926576243841	0.04972800232471994	7.5469079810154565	4.4571326567667426e-14	1.2773119769598026e-12	far upstream element binding protein 1 [Source:HGNC Symbol;Acc:HGNC:4004]	protein_coding	1	77944055	77979110	36.32
HIF1B_normoxia_vs_Control_hypoxia	ENSG00000175832	ETV4	399.0067487049092	400.32014923157476	329.6208671300903	311.56436252011923	545.8018824967704	536.610073632744	547.0095080284487	389.60370414548817	434.3011816822186	396.97643738348523	287.38313866742817	256.7589031155405	272.9794941747692	506.7503009704315	438.15601422563424	504.49226226418426	275.5600039090885	356.325227634201	391.90796547614906	0.9985127229424777	0.13232579838663955	7.5458658486604975	4.4929235578768916e-14	1.2852654850448904e-12	ETS variant transcription factor 4 [Source:HGNC Symbol;Acc:HGNC:3493]	protein_coding	17	43527844	43579620	50.23
HIF1B_normoxia_vs_Control_hypoxia	ENSG00000167969	ECI1	3782.3532528828123	3489.1173344349195	3367.0901202336413	3176.9826376281508	3404.9686667611068	2926.469391877558	2974.9719688375444	3624.2189033674254	3416.2378536394463	3330.3025280240086	4525.677946219323	4289.005096773904	4642.838371688414	4383.475628965978	4539.949683515614	4178.0769929495145	4075.872328940862	4105.695406961322	3631.407691071885	-0.5326523162631366	0.07059293235338444	-7.545405729807448	4.508815628218008e-14	1.2875084055506102e-12	enoyl-CoA delta isomerase 1 [Source:HGNC Symbol;Acc:HGNC:2703]	protein_coding	16	2239402	2252300	55.22
HIF1B_normoxia_vs_Control_hypoxia	ENSG00000185100	ADSS1	128.40850538709853	56.26154570700039	90.18655650754218	101.78221979538095	74.71143267902919	66.7821695216173	98.99255382390626	44.93465181626369	45.96805696211092	51.779611549771396	264.7230544188256	217.9930930914708	339.3772329035083	80.43742356582214	70.87396256636859	61.726820058591834	205.45094674297198	221.016848286505	218.35491697108714	-1.765109285850929	0.23400778616077053	-7.542951090688259	4.5945350817921815e-14	1.3096472458634362e-12	adenylosuccinate synthase 1 [Source:HGNC Symbol;Acc:HGNC:20093]	protein_coding	14	104724174	104747325	60.77
HIF1B_normoxia_vs_Control_hypoxia	ENSG00000103196	CRISPLD2	119.13453656639855	107.78311746842816	104.66666035398104	103.71562602259614	72.0443917139894	69.5120739713854	70.14540277287597	87.95765888150444	87.97519926803427	107.99414238956959	204.1715743415027	184.8533546465497	176.3353814649677	55.57989202679354	44.26268495043037	76.01121137927939	217.86253807478425	191.2860294390196	182.26471902948225	-1.419639962151434	0.18823714231588887	-7.541763249726109	4.6365895119391217e-14	1.3192829694914322e-12	cysteine rich secretory protein LCCL domain containing 2 [Source:HGNC Symbol;Acc:HGNC:25248]	protein_coding	16	84819985	84920768	50.35
HIF1B_normoxia_vs_Control_hypoxia	ENSG00000103342	GSPT1	10730.106972351312	11149.164552618455	10935.792363949537	10685.973944633279	11800.898776100135	12454.18705704051	11013.03935105002	11458.266867962247	11384.661470890513	11028.858897528078	9116.716207187113	9014.929238710016	9084.203166453803	10286.338050196502	11040.716955474547	10446.20333542364	10256.990280505579	11171.694548953075	10813.290437646581	0.37378959394615474	0.04957734168387627	7.5395247355047275	4.716873327629383e-14	1.3397428309435428e-12	G1 to S phase transition 1 [Source:HGNC Symbol;Acc:HGNC:4621]	protein_coding	16	11868128	11916082	42.29
HIF1B_normoxia_vs_Control_hypoxia	ENSG00000125148	MT2A	3154.7970126784335	2944.3720036790246	2749.998389067138	2648.0755992526697	2825.570082935503	2564.195105706857	2397.810704947032	2574.230419961658	2522.4481911490957	2503.6869199787316	3826.8446405332793	4038.6658001180954	4858.054556272682	3063.8346862669187	3288.7797412963882	3567.9109453538704	3619.134335220382	3121.766344899307	3670.9677615731684	-0.7079243569141044	0.09398875525280627	-7.532011196551808	4.996467268258088e-14	1.416640214303459e-12	metallothionein 2A [Source:HGNC Symbol;Acc:HGNC:7406]	protein_coding	16	56608584	56609497	54.16
HIF1B_normoxia_vs_Control_hypoxia	ENSG00000247315	ZCCHC3	728.2360674039361	619.9454938911189	632.4463411535605	647.8970605492425	580.5578235361119	587.9419354687799	653.1553516102151	648.2112546361786	707.2510311064259	668.4969714048838	918.6755891526026	892.0149616996142	890.5296821303481	727.7284304323063	730.2542420538916	697.321782111016	855.0309042123926	869.8518401645664	780.9385179575952	-0.5657283320405081	0.07517736194257316	-7.52524852458456	5.262013865878855e-14	1.4892896235268808e-12	zinc finger CCHC-type containing 3 [Source:HGNC Symbol;Acc:HGNC:16230]	protein_coding	20	297570	300321	55.56
HIF1B_normoxia_vs_Control_hypoxia	ENSG00000155850	SLC26A2	1111.2804368076777	1113.0083479414197	1319.620739343836	1190.4262206903072	1312.50582250783	1332.261535432748	1325.8418531817154	1272.3039431790476	1270.1273186078568	1173.964057072147	840.9500422454225	906.5461240390038	721.4331069891938	1123.0293474885798	1288.623088002349	1153.9169182464072	858.9436147482235	859.1269761766249	940.4188066454877	0.6786766562744803	0.09020843093358558	7.5234282344866905	5.335829421158218e-14	1.5075132203841177e-12	solute carrier family 26 member 2 [Source:HGNC Symbol;Acc:HGNC:10994]	protein_coding	5	149960758	149993455	41.16
HIF1B_normoxia_vs_Control_hypoxia	ENSG00000169884	WNT10B	628.51543059827	521.8040850312022	482.19423289800767	490.3932850819011	544.8273622155002	562.2805156043523	459.6224855120734	477.3381316846767	541.5902454773682	446.0277474379301	929.4185712358734	864.7133939477933	918.3983714631446	535.1637569573032	550.8674285566024	484.73094735679285	917.3083542428615	842.3345364294614	744.2642996360155	-0.7925087603010487	0.10535732107228671	-7.522104323033237	5.3901546285637656e-14	1.5201757083838302e-12	Wnt family member 10B [Source:HGNC Symbol;Acc:HGNC:12775]	protein_coding	12	48965340	48971735	55.74
HIF1B_normoxia_vs_Control_hypoxia	ENSG00000089220	PEBP1	11295.711269507001	10459.99210168388	10549.48021677419	9792.03028836069	10105.216906104446	10031.161356766304	9860.947752339142	10993.159223169314	10928.789799744141	10365.346872889844	12425.788424143977	12074.579681694124	12632.81245275653	12102.619731843664	11962.401595234513	12042.360220401373	12595.760779020071	12541.932114381172	11858.423333818648	-0.30755471010553065	0.040898809268766184	-7.519893992131591	5.482067339254963e-14	1.5433756834863752e-12	phosphatidylethanolamine binding protein 1 [Source:HGNC Symbol;Acc:HGNC:8630]	protein_coding	12	118136124	118145584	48.71
HIF1B_normoxia_vs_Control_hypoxia	ENSG00000144815	NXPE3	532.7048729538182	570.0093153315491	615.9722514643419	644.1841639835885	625.94460202259	714.8735793524567	590.2830261986094	678.7914559490908	615.8670684156822	639.1469087604851	386.7047257186559	359.2879425647522	360.820890258917	473.0584088931486	548.5233646908824	453.2507399029296	480.9072164349321	421.56987500457336	409.4921782215415	0.8023147095708122	0.10670347742954389	7.51910555211829	5.5152246764051245e-14	1.5499816836624666e-12	neurexophilin and PC-esterase domain family member 3 [Source:HGNC Symbol;Acc:HGNC:28238]	protein_coding	3	101779177	101843743	39.43
HIF1B_normoxia_vs_Control_hypoxia	ENSG00000114942	EEF1B2	9115.881046744418	7772.03163902242	7891.745029781973	7211.19164175733	7768.134216174965	7749.101848874636	6723.917063597247	8441.249864471862	7928.335447950521	7768.090267240291	11204.233217632542	10888.41528808549	10504.774063651244	11290.914652013604	10600.514750751523	9834.682940143148	11062.001998672524	9908.01254485055	9538.512366727671	-0.5519826174767964	0.07348292469702337	-7.5117126836291535	5.835876221814735e-14	1.6372192397024463e-12	eukaryotic translation elongation factor 1 beta 2 [Source:HGNC Symbol;Acc:HGNC:3208]	protein_coding	2	206159585	206162928	45.25
HIF1B_normoxia_vs_Control_hypoxia	ENSG00000198730	CTR9	3280.482206221466	3675.541250562657	3541.0517594137923	3653.3129401776023	3713.638516669434	3939.5933406984464	3682.0443825877273	3485.306421582401	3631.853178567941	3523.977306185859	2676.3515001655824	2875.2105003368774	2956.873512500767	3028.662073697582	2906.019499053021	3062.0755334271494	2726.8794980534785	2890.2232546291843	3080.0652436768933	0.41489284737765614	0.055325849219742256	7.499077795078967	6.426837817793089e-14	1.7998522512141728e-12	CTR9 homolog, Paf1/RNA polymerase II complex component [Source:HGNC Symbol;Acc:HGNC:16850]	protein_coding	11	10751246	10801625	40.97
HIF1B_normoxia_vs_Control_hypoxia	ENSG00000198258	UBL5	2822.452048869234	2427.0531715609486	2346.848090632072	2034.9869564611015	2447.7045006238172	2106.21235704758	2061.7513818403004	2497.2993849251247	2308.9288252236356	2572.082400057431	3707.6799849969384	3492.9016284175136	3640.118285104489	3353.9788734932317	3184.4204403289273	3083.7120439119994	3570.990995323639	3220.792708043945	2746.674851653517	-0.7132997166794165	0.09518862282394787	-7.493539621837686	6.704058275472723e-14	1.8742062217322434e-12	ubiquitin like 5 [Source:HGNC Symbol;Acc:HGNC:13736]	protein_coding	19	9827892	9830115	52.38
HIF1B_normoxia_vs_Control_hypoxia	ENSG00000166741	NNMT	1999.861417766754	1643.9906115805045	1609.5937866043985	1476.9244343679668	1720.9498985316545	1580.2076772531207	1504.5530842834958	1819.9052713526912	1713.154707304732	1567.0048314124078	2404.7335401231553	2305.4932840219067	2307.9204871120987	2485.884081118826	2495.5823030917836	2443.3623675917174	2442.156448008533	2339.129723690303	2136.9589823522733	-0.5479880241440964	0.07314957855407717	-7.4913353566211764	6.817636927329843e-14	1.9026323229481943e-12	nicotinamide N-methyltransferase [Source:HGNC Symbol;Acc:HGNC:7861]	protein_coding	11	114257787	114313536	43.32
HIF1B_normoxia_vs_Control_hypoxia	ENSG00000164442	CITED2	4446.162892466755	3618.273490571296	3354.0202576803053	3354.5381333776013	4296.676116396549	4105.065518949195	3912.6946444952214	3717.5783137517346	3487.831824234041	3331.7068767386118	5530.065643269605	5754.873626094982	5885.159463610336	4692.605520621482	4255.741138966253	4718.09468363212	5653.400776116084	5019.280640376936	5343.325395519235	-0.4797534309543405	0.06410705134817284	-7.483629661092099	7.229750407129985e-14	2.0141278529689128e-12	Cbp/p300 interacting transactivator with Glu/Asp rich carboxy-terminal domain 2 [Source:HGNC Symbol;Acc:HGNC:1987]	protein_coding	6	139371807	139374648	50.46
HIF1B_normoxia_vs_Control_hypoxia	ENSG00000157593	SLC35B2	5284.866874156554	4670.748824341379	4641.512770604649	4297.818955204039	4400.325532926512	4175.34386534143	3828.7485476934303	5131.3371330479185	4811.94470049221	4624.7041987176835	7260.205961188048	6688.287094128595	6003.237745489427	6167.072179947538	5534.083491792055	5208.41802151336	6525.01044609172	5939.575745457988	5219.2285208399935	-0.6865184517847064	0.09175867135374433	-7.4817828294185755	7.332103952374855e-14	2.0390899878682835e-12	solute carrier family 35 member B2 [Source:HGNC Symbol;Acc:HGNC:16872]	protein_coding	6	44254096	44257890	58.08
HIF1B_normoxia_vs_Control_hypoxia	ENSG00000130255	RPL36	10683.070880130415	9503.030105632692	9057.915669102866	9117.914756380924	9771.009967102911	9191.516632823847	8657.964433397485	10166.466183531238	9731.29835475513	9461.557822419152	12239.483172709764	11411.081333709637	12358.116876083166	12203.265810229923	12471.269431152195	12214.808640535259	11874.131379173048	11708.431943428533	11156.013330179714	-0.3826524153533048	0.051188170688891144	-7.47540711464315	7.696520586361239e-14	2.1367198037587254e-12	ribosomal protein L36 [Source:HGNC Symbol;Acc:HGNC:13631]	protein_coding	19	5674947	5691875	58.81
HIF1B_normoxia_vs_Control_hypoxia	ENSG00000182287	AP1S2	812.8908098380667	660.9935665043175	718.4993706899049	621.8938156196841	655.30358082507	626.5842535252644	581.9019230884636	673.384009580364	670.3742565476913	688.8457494322164	1101.4774241540058	1015.9072130707357	921.3469506990896	956.5740630755557	855.280818521496	766.5391609505352	1102.1776551097628	1026.7546336609403	988.1961320301035	-0.7103271558874585	0.09508614558326627	-7.470353872588411	7.997944279436744e-14	2.216553327079254e-12	adaptor related protein complex 1 subunit sigma 2 [Source:HGNC Symbol;Acc:HGNC:560]	protein_coding	X	15825806	15854931	36.69
HIF1B_normoxia_vs_Control_hypoxia	ENSG00000188060	RAB42	1287.1221960987161	1099.8484366548416	1057.164604987421	1156.121161748382	1085.8002887281273	1065.096750972116	1043.7777482260751	1148.5849334694055	1133.39328588298	1114.0048535350097	1635.582630049342	1513.0120563487303	1510.5463654697712	1535.7640772519562	1479.0405383922578	1415.85543082301	1533.2374894100592	1372.194893744713	1269.1739840826929	-0.5453302724917288	0.07303378153387786	-7.4668223531430975	8.215455933668136e-14	2.2728954296762482e-12	RAB42, member RAS oncogene family [Source:HGNC Symbol;Acc:HGNC:28702]	protein_coding	1	28592200	28595449	58.15
HIF1B_normoxia_vs_Control_hypoxia	ENSG00000142937	RPS8	54068.93252127884	48574.77266130941	46943.06990076004	41826.881231979736	47881.21869468131	44319.25084146036	41908.07776417517	51434.38980627473	50409.10767805194	48944.21166054674	65442.00220013297	62864.03803807489	63879.191996879345	61505.07751386558	57740.35639222319	58284.94806975593	66285.53253765265	59363.66805415271	55634.99034104246	-0.5191531527763781	0.06979322061431976	-7.438446717414575	1.0187605053431774e-13	2.813644083064378e-12	ribosomal protein S8 [Source:HGNC Symbol;Acc:HGNC:10441]	protein_coding	1	44775251	44778779	55.11
HIF1B_normoxia_vs_Control_hypoxia	ENSG00000244038	DDOST	3714.727509985112	3475.83583892279	3457.8129881136215	3363.616955701122	3494.338093324447	3415.9068001614955	3217.6021669151564	3437.457396173796	3440.658668365917	3451.2982418173033	4366.705778199247	4330.089959298306	4196.570784499392	3874.2170724853086	3764.691786230872	4067.2285729197083	3975.2376735192515	3861.786582721096	3674.0398203631894	-0.35007548356800894	0.047091850249286735	-7.4338867917662945	1.0545223028166059e-13	2.9073907145414383e-12	dolichyl-diphosphooligosaccharide--protein glycosyltransferase non-catalytic subunit [Source:HGNC Symbol;Acc:HGNC:2728]	protein_coding	1	20651767	20661544	50.61
HIF1B_normoxia_vs_Control_hypoxia	ENSG00000134531	EMP1	453.3370648915419	604.0789725383053	438.1873163068806	548.0565656244738	710.6906918885603	749.9428436644819	703.1613179297816	518.3034894479546	433.09406814046093	467.3125567037877	234.40506179783733	307.7331511509666	118.32134254283174	540.9075138345257	479.9512487295361	610.7565013265968	192.3254262612666	265.79766247170636	237.0414376878	1.7183642443261353	0.23118548226617178	7.432838028936971	1.0629202743504101e-13	2.9255005347912924e-12	epithelial membrane protein 1 [Source:HGNC Symbol;Acc:HGNC:3333]	protein_coding	12	13196723	13219941	44.21
HIF1B_normoxia_vs_Control_hypoxia	ENSG00000237330	RNF223	43.23137482689613	8.980706441270295	16.983531083387383	16.270003517981856	10.158424891071551	16.70064315476264	19.257356698732778	13.694203007401956	11.226420824543805	10.347360420455342	115.8946763680138	85.88897108360723	124.2369769048812	23.441465507960032	40.745898231293374	16.378773533206967	97.09244190857882	81.79120706903419	69.07568623794714	-2.7932402744394236	0.37613331189872923	-7.426197537088872	1.1176404905256115e-13	3.070822866665817e-12	ring finger protein 223 [Source:HGNC Symbol;Acc:HGNC:40020]	protein_coding	1	1070967	1074306	65.48
HIF1B_normoxia_vs_Control_hypoxia	ENSG00000172889	EGFL7	544.9152278446758	548.1555351393631	449.0321929281822	473.262210662352	461.6455342429594	410.85774465471764	407.7524439135994	448.4786510653443	430.2954682741459	483.5697432109534	749.6724288212785	679.2029588329838	766.7688266511656	628.4816915635222	599.6264815129475	609.3907513764002	582.5466242577601	592.9690856221297	486.76572847435926	-0.7784984133940523	0.10488641294776781	-7.422299910110715	1.1510380376659197e-13	3.154024964652043e-12	EGF like domain multiple 7 [Source:HGNC Symbol;Acc:HGNC:20594]	protein_coding	9	136658856	136672678	67.31
HIF1B_normoxia_vs_Control_hypoxia	ENSG00000286467		454.1464640862538	463.17527779552745	408.8170300041726	414.8621038210602	393.4531443036779	338.01195389385225	369.5421865382304	385.55646947025224	380.5827053069576	380.3366820406255	684.574278634482	634.3596866597602	569.3069418181427	430.7136096802943	385.34386174292706	350.85331082001574	564.625968615786	532.5867524226504	487.93438998415314	-0.7842813653327579	0.1056669021462243	-7.42220458254233	1.1518670373064805e-13	3.154024964652043e-12	novel transcript	lncRNA	4	133261022	133263115	37.3
HIF1B_normoxia_vs_Control_hypoxia	ENSG00000117877	POLR1G	1245.0096767458062	1659.4649293214625	1574.27059748965	1731.1079753366882	1558.831105142173	1455.9680231249843	1649.0456636078043	1425.4759707486412	1555.9255020881594	1592.8160994780023	674.9786718240274	870.6725423107277	933.2753296521096	712.009838082905	895.1196119346085	1024.6796392494414	947.1849260581628	1089.1898788903475	1060.1578770846163	0.9137199414793068	0.12324751271828245	7.413698835187659	1.2282466665773236e-13	3.3574175120064925e-12	RNA polymerase I subunit G [Source:HGNC Symbol;Acc:HGNC:24219]	protein_coding	19	45406644	45410737	53.47
HIF1B_normoxia_vs_Control_hypoxia	ENSG00000149243	KLHL35	180.35736959450085	147.22169020699945	128.6527871592178	104.0827919198728	95.2806603650099	115.9118111106887	130.13902010984512	136.2823967790266	136.37640697669613	176.65546901821583	308.4509524796718	294.40649634256016	263.421906107288	181.31050541629148	129.48422755362378	158.86797933050133	230.23226866814332	268.85596798825435	240.79931516910892	-1.3399416960689294	0.18094754229332025	-7.405138965064539	1.3101320251380483e-13	3.5751401389048687e-12	kelch like family member 35 [Source:HGNC Symbol;Acc:HGNC:26597]	protein_coding	11	75422394	75433203	55.08
HIF1B_normoxia_vs_Control_hypoxia	ENSG00000109084	TMEM97	3368.573879121998	3717.2542148233056	3689.693846294966	3514.5175999796156	3756.1366454113704	3772.524982828076	3789.737276056019	3819.222656782115	3739.8643498820666	3934.45631758206	2916.0062236611193	2771.4303815601293	2760.455911166737	3206.9059034946986	3161.3694166376567	3638.3538319045756	2694.1299210718234	2935.9704534927214	2816.299891566904	0.42184326299704	0.05699123981337951	7.401896578814315	1.3425304654861025e-13	3.651089230202086e-12	transmembrane protein 97 [Source:HGNC Symbol;Acc:HGNC:28106]	protein_coding	17	28319200	28328685	44.22
HIF1B_normoxia_vs_Control_hypoxia	ENSG00000125449	ARMC7	453.3851936017753	562.8925905841999	486.3168396041043	518.604171634319	554.3936512225131	536.7681076117061	565.9761265580746	448.09045619269216	530.6041807160682	495.9831369782575	286.90584086585227	344.66417080349	346.6068633518468	466.90610048160113	466.62819362758563	486.8720605017961	335.17855492748555	350.3465374451136	377.19590172524994	0.7620273506505709	0.10294769412577918	7.402082748153086	1.3406491131445838e-13	3.651089230202086e-12	armadillo repeat containing 7 [Source:HGNC Symbol;Acc:HGNC:26168]	protein_coding	17	75109952	75130272	51.99
HIF1B_normoxia_vs_Control_hypoxia	ENSG00000126216	TUBGCP3	2391.9473569936067	2401.719513489633	2430.0200254044935	2586.8725347642066	2565.349163660357	2752.9357592412352	2600.3031196080033	2719.2399380902966	2595.279595739799	2679.7320614368136	2097.7631280340124	2022.8692810871044	1915.6739373737362	2309.5715536318658	2278.09240554404	2284.236653274851	2254.5862398359427	2355.5423844066527	2205.265131261874	0.39011719079874163	0.05271958958722089	7.3998525757360065	1.3633577137317403e-13	3.7014351783165125e-12	tubulin gamma complex associated protein 3 [Source:HGNC Symbol;Acc:HGNC:18598]	protein_coding	13	112485011	112588205	42.88
HIF1B_normoxia_vs_Control_hypoxia	ENSG00000170296	GABARAP	2782.49154524081	2658.267428179946	2633.354687681125	2492.688530307975	2590.3748224847513	2468.5651115163273	2406.005561883918	2467.87311762782	2259.9407999114096	2238.210006910278	3378.9665316752626	3294.7620868277045	3649.2595000742836	3055.6884947898393	3159.507410677258	3369.5947609712994	2738.3411162343314	2716.192251878642	2507.2555947024093	-0.4665213561920158	0.06305074659059687	-7.399140873322995	1.3706838237984974e-13	3.715017801078267e-12	GABA type A receptor-associated protein [Source:HGNC Symbol;Acc:HGNC:4067]	protein_coding	17	7240008	7242449	49.92
HIF1B_normoxia_vs_Control_hypoxia	ENSG00000181218	H2AC25	376.13735737346	274.6553597921602	284.4196345143571	232.62396647396662	272.3313593234991	206.26212982919634	235.33865212817653	241.83984132828178	238.62489436450844	338.2389586350178	706.2911002794125	551.05611581953406	490.6907581763282	547.5901628810198	420.5763435240216	419.555590005881	427.47453567485866	477.56662743597104	405.33640253608934	-1.294982782543699	0.17502352043248923	-7.398907183124596	1.3730978059144763e-13	3.715263454209542e-12	H2A clustered histone 25 [Source:HGNC Symbol;Acc:HGNC:20507]	protein_coding	1	228434777	228457873	47.84
HIF1B_normoxia_vs_Control_hypoxia	ENSG00000197780	TAF13	855.5177031911594	1099.5728090652785	1102.4619942971804	1022.2784400470123	1197.1523606729656	1066.1524758208761	1220.013568038592	863.405679548009	1065.2389082873456	1025.7418397610406	524.9040960519741	603.2669633044463	687.2219171433959	550.8300739610462	651.7416424598316	685.7682078951909	572.7902303988535	677.6134718493676	783.1639788384635	0.9425788019325826	0.12742572742327204	7.39708394052642	1.3920756025024582e-13	3.760250162097434e-12	TATA-box binding protein associated factor 13 [Source:HGNC Symbol;Acc:HGNC:11546]	protein_coding	1	109062496	109076012	43.55
HIF1B_normoxia_vs_Control_hypoxia	ENSG00000015475	BID	936.2636409785141	989.8845678104298	877.9871639684276	766.8534789580619	638.6326246465239	745.2200310577851	662.8373782453851	858.054160147639	836.3880117219608	813.3032319365512	1236.9507658011485	1160.2644997873624	1093.9213419115392	1142.4510197303562	955.4615014173573	956.9247572778064	1090.9761538537248	1074.894944963872	951.7399043773216	-0.7718312192927221	0.10438332816140043	-7.394200136053288	1.4226200617716972e-13	3.83627612273039e-12	BH3 interacting domain death agonist [Source:HGNC Symbol;Acc:HGNC:1050]	protein_coding	22	17734138	17774770	52.51
HIF1B_normoxia_vs_Control_hypoxia	ENSG00000160818	GPATCH4	1800.7697936130746	2450.8713693882173	2266.2408401336966	2611.419316034193	2275.2956536849383	2371.237038561918	2550.369287577629	2184.9326978291365	2361.225033869048	2469.0662320190013	833.9137976527765	918.3671268162146	1375.963601393035	1014.8404744165761	1383.089507547936	1508.7673635175672	1060.554219878375	1330.5130060366205	1447.1897186784652	1.2059100157970428	0.16310353814428594	7.3935245643185326	1.4298701940788407e-13	3.849335736281943e-12	G-patch domain containing 4 (gene/pseudogene) [Source:HGNC Symbol;Acc:HGNC:25982]	protein_coding	1	156594301	156601496	48.5
HIF1B_normoxia_vs_Control_hypoxia	ENSG00000152082	MZT2B	3209.4159997150464	2879.7047870995984	2883.6352668383956	2506.2372577551987	2953.358391774199	2296.9235321417045	2548.6659343907513	2838.3480410128423	2860.5988589458098	2845.8305013884983	4137.447518994526	3877.2884151981225	4033.234686144498	3246.406049321646	3538.62033404803	3356.791664961327	3854.1988213887867	3768.0317797828816	3344.166153684019	-0.6283375927264274	0.0849922415451704	-7.392881765478417	1.436802314973713e-13	3.8614967762596044e-12	mitotic spindle organizing protein 2B [Source:HGNC Symbol;Acc:HGNC:25886]	protein_coding	2	130181737	130190729	57.61
HIF1B_normoxia_vs_Control_hypoxia	ENSG00000100246	DNAL4	197.7776810901491	178.536567337792	149.0868188483216	153.99509081844445	126.8619175278906	130.74929039363943	123.60991294850919	162.75960202583894	145.4593695715779	162.77719976214235	271.8080425341309	251.7455336823098	294.9617382930227	253.2585403843979	222.59843365023656	235.65351338316472	266.62676783675056	233.9757328499175	195.5341877745966	-1.0963075266363866	0.14838421786130598	-7.388302761828081	1.4871481617149197e-13	3.990098364762296e-12	dynein axonemal light chain 4 [Source:HGNC Symbol;Acc:HGNC:2955]	protein_coding	22	38778508	38794198	51.3
HIF1B_normoxia_vs_Control_hypoxia	ENSG00000253719	ATXN7L3B	964.3395754924803	929.9658225571401	920.1755017795413	848.9466463836746	744.8596521909053	843.2819987465683	811.6738147020251	830.013512177553	877.8658053513464	848.7471233524744	1273.62674683472	1192.6939587797913	1130.2556032500054	947.496383111444	1097.7437681041831	960.4415512831208	1027.7478750407859	1003.0018984240406	1069.574696795326	-0.5835400520812213	0.07899278347126408	-7.387257752393305	1.49887868936285e-13	4.014835698760693e-12	ataxin 7 like 3B [Source:HGNC Symbol;Acc:HGNC:37931]	protein_coding	12	74537835	74545430	38.67
HIF1B_normoxia_vs_Control_hypoxia	ENSG00000157193	LRP8	1352.7471646392305	1493.5547001389375	1532.271582946889	1761.0875746291863	1650.5982387298732	1492.5816755281753	1719.5902198493288	1457.8814555261324	1767.279671599143	1651.54885421515	949.2718682206686	976.8213872338976	976.190869999058	1008.2830763264105	1172.8812964888966	1193.7181222792108	1081.4679069901997	1145.5268338987205	1318.8936289062713	0.7445449926200435	0.10084098715694345	7.383356843396167	1.5434761296433774e-13	4.127379061726965e-12	LDL receptor related protein 8 [Source:HGNC Symbol;Acc:HGNC:6700]	protein_coding	1	53242364	53328469	51.87
HIF1B_normoxia_vs_Control_hypoxia	ENSG00000128274	A4GALT	369.9445720930586	247.4068134765293	190.25460119963518	238.75843266385644	257.671924135783	316.6462663566335	277.59622019778095	248.45427431882686	286.3813543321243	248.59336488499312	528.0835418069557	570.6902170539793	472.20186043447933	362.90792290464714	402.76895086524803	388.3980919633626	510.69392571316183	560.1124019399924	551.3821334270654	-0.8873995243535032	0.12020974199050548	-7.382093245184676	1.5581999593623857e-13	4.1597955843345425e-12	alpha 1,4-galactosyltransferase (P blood group) [Source:HGNC Symbol;Acc:HGNC:18149]	protein_coding	22	42692121	42721298	52.39
HIF1B_normoxia_vs_Control_hypoxia	ENSG00000198546	ZNF511	1420.4404978556895	1108.5887009371527	1249.596306404952	1042.8111317974792	1192.0616830850988	1132.6657318620335	1099.3196534854044	1314.514945330114	1220.5399822686254	1156.1414168577887	1904.9110753074515	1652.335450379339	1736.7921703568495	1633.0859181752562	1682.5677340238701	1610.6425945744297	1748.7648524100002	1593.7097789215422	1488.8798352250221	-0.629044244620491	0.08522265793506478	-7.381185471823583	1.568862709258622e-13	4.181280597292437e-12	zinc finger protein 511 [Source:HGNC Symbol;Acc:HGNC:28445]	protein_coding	10	133308914	133313162	55.28
HIF1B_normoxia_vs_Control_hypoxia	ENSG00000167491	GATAD2A	3140.027456822051	4069.61055490722	3611.492076620593	4358.027685497989	4076.8807539642385	3962.5553707076015	4457.206158806654	3314.4354581732928	3892.051210815544	3346.2162327269184	2118.5483698988164	2162.4159917998977	1961.3130934285007	1736.0572657693901	2703.328169982899	2460.534629552596	2307.888577766821	2822.5531977126384	3159.3794246653124	1.0013309811355122	0.13566600056252587	7.380854281718269	1.5727707070064126e-13	4.184721526745348e-12	GATA zinc finger domain containing 2A [Source:HGNC Symbol;Acc:HGNC:29989]	protein_coding	19	19385826	19508932	50.87
HIF1B_normoxia_vs_Control_hypoxia	ENSG00000164111	ANXA5	9476.20842491557	8161.914911974855	8306.604001613196	7747.542551768098	8840.734891593444	8656.016305833675	7852.198464717056	8746.806829935325	8211.613356444428	8382.911479715105	11375.659495393968	11243.009658299787	10582.666642650316	10091.264072354465	9986.92324939382	9920.063114906496	11299.168943380573	10427.02407798373	10739.629600521946	-0.3901974829492283	0.05292274383172585	-7.372963960257003	1.6687561179128336e-13	4.432737388960817e-12	annexin A5 [Source:HGNC Symbol;Acc:HGNC:543]	protein_coding	4	121667946	121696995	38.94
HIF1B_normoxia_vs_Control_hypoxia	ENSG00000148303	RPL7A	43503.36221213152	39787.11708052458	39523.47885238456	35832.89364321122	39773.578892487065	37291.44040386895	34433.363059890245	41596.683752684694	40451.03703311248	40066.468778156384	48496.31536721977	48035.16994614467	52152.04720749516	45940.17860312072	46680.06118717479	46969.71427135938	50046.059594727005	48617.0017001748	47367.91044463089	-0.41522828395048017	0.05634299066132939	-7.369652889857498	1.7107287081599938e-13	4.536693660395765e-12	ribosomal protein L7a [Source:HGNC Symbol;Acc:HGNC:10364]	protein_coding	9	133348218	133351426	50.45
HIF1B_normoxia_vs_Control_hypoxia	ENSG00000141522	ARHGDIA	11788.498740889638	12573.05417056104	12458.57507172091	12849.457923088183	13433.015280466705	13122.928636508206	13074.939159765638	12269.14910316739	12543.2664558733	12780.00530197041	10107.552561139497	10932.171462346685	10743.24946063611	10840.537804432895	11242.97960407571	12052.270566332989	10286.282187588906	10494.740763625103	10388.801822713807	0.3181552597454857	0.043179391557905386	7.368220075978284	1.7292116312487876e-13	4.578116423062809e-12	Rho GDP dissociation inhibitor alpha [Source:HGNC Symbol;Acc:HGNC:678]	protein_coding	17	81867721	81871378	68.15
HIF1B_normoxia_vs_Control_hypoxia	ENSG00000127663	KDM4B	1284.3243656419709	923.1368579411752	1130.4189715479815	1084.407818496621	952.4593787019181	1065.6259258117766	1054.0028280555205	837.6447044389051	932.5057490006457	971.8937001175533	1667.777238261892	1766.9146469787363	2130.0905972758133	939.0756288997441	1008.5444558987911	1001.4586911922648	1602.2549230798836	1917.511768168018	2132.1146976882333	-0.8545303163494177	0.11598404444270342	-7.367654063585953	1.7365669811709169e-13	4.589990511719691e-12	lysine demethylase 4B [Source:HGNC Symbol;Acc:HGNC:29136]	protein_coding	19	4969113	5153598	57.26
HIF1B_normoxia_vs_Control_hypoxia	ENSG00000268621	IGFL2-AS1	45.51398154039478	34.94785321761457	19.368076870943632	17.83879747061019	9.71207009607614	12.44309254867584	20.866730927473572	25.75396488505547	17.67748545672083	28.874664910830884	79.43142003717612	73.72327963984624	120.92215176495021	47.19518971873936	37.48984962280833	42.074634993188106	66.30486351680872	88.72197038690625	75.90557166268164	-2.7105688187944303	0.36822403060951997	-7.361194798469929	1.82271348250406e-13	4.8097378380730076e-12	IGFL2 antisense RNA 1 [Source:HGNC Symbol;Acc:HGNC:52559]	lncRNA	19	46189029	46203160	49.3
HIF1B_normoxia_vs_Control_hypoxia	ENSG00000138035	PNPT1	3320.2359409547694	3459.283548455777	3446.868139268092	3562.495067619889	3720.0399231858064	3826.07724587745	3558.9635849130714	3671.98871215155	3646.005496667768	3771.24083680785	2904.9897222586155	2655.3144172569205	2718.8008524224488	3415.2133504491794	3290.5878713285824	3369.533451224711	2891.9284203726543	2707.013241860047	3147.903055065437	0.4239317524159963	0.05760698363334564	7.359034021191219	1.8524581878775514e-13	4.880174445197681e-12	polyribonucleotide nucleotidyltransferase 1 [Source:HGNC Symbol;Acc:HGNC:23166]	protein_coding	2	55634061	55693863	39.71
HIF1B_normoxia_vs_Control_hypoxia	ENSG00000152795	HNRNPDL	7679.900144460841	8323.346528447268	8737.56924818746	8853.617221829587	8650.972485180357	8401.039594992923	8381.466598642064	8134.001708122788	8617.021309154125	8355.226356329393	6078.935195811144	6218.813889116217	6808.399721083426	6857.777065236877	7288.032010563957	7376.6904073993655	6595.666508537179	7098.827542787165	7460.799208873847	0.41357529583972164	0.056217991008047766	7.3566359882998515	1.8860273678247652e-13	4.960438098500957e-12	heterogeneous nuclear ribonucleoprotein D like [Source:HGNC Symbol;Acc:HGNC:5037]	protein_coding	4	82422565	82430462	42.42
HIF1B_normoxia_vs_Control_hypoxia	ENSG00000186665	C17orf58	470.65856661196153	438.0017987934353	479.566709950778	443.94554346113864	362.83055017874887	320.3993512059996	375.66069286788627	422.4506083387157	468.7002173411558	419.1288604584807	602.4603969032412	607.7287280619366	564.3903676268903	467.7248129502605	504.52237638097546	487.4452668896998	540.4843543926838	443.5901593351929	522.8234038780884	-0.747063517317458	0.1015851454484304	-7.354062584836324	1.9227163784632767e-13	5.0486301490979076e-12	chromosome 17 open reading frame 58 [Source:HGNC Symbol;Acc:HGNC:27568]	protein_coding	17	67991099	67996469	52.45
HIF1B_normoxia_vs_Control_hypoxia	ENSG00000175105	ZNF654	443.650008306475	291.60291864017205	398.01186545528174	345.574599413456	328.32726600948814	363.14594766595764	332.7742464474776	389.8435163843401	323.86237640154735	343.90658541511516	669.4347496702396	675.212972149421	556.6920294404507	321.95417074493037	324.25460286893775	322.7542397790842	654.4623222641087	625.1061714510234	718.7795693155182	-0.8974569034485985	0.12216739059621591	-7.3461248461534785	2.040358091752023e-13	5.348748564787968e-12	zinc finger protein 654 [Source:HGNC Symbol;Acc:HGNC:25612]	protein_coding	3	88059255	88144660	35.52
HIF1B_normoxia_vs_Control_hypoxia	ENSG00000065548	ZC3H15	3021.7078906548327	3249.90059397075	3111.17580018989	3051.5715291487904	3352.073338581679	3428.5331545559716	3214.28202216066	3402.1263182459716	3378.026526002267	3364.5278120108737	2655.3895445073063	2548.3568558513302	2557.0781658160136	2838.988335141202	3039.2113084417642	2874.4130692518615	2859.140000837564	2630.794936876461	2835.152720196633	0.36461928283946876	0.0496745508464974	7.340162651217579	2.1333443642333335e-13	5.583356747701348e-12	zinc finger CCCH-type containing 15 [Source:HGNC Symbol;Acc:HGNC:29528]	protein_coding	2	186486253	186509361	37.09
HIF1B_normoxia_vs_Control_hypoxia	ENSG00000142534	RPS11	26454.555756584865	23354.29820370851	22057.859688138757	19975.625103469592	22972.52150801881	19875.86776581854	19741.824290959004	25042.60776891899	23961.555240227	23108.97193136417	35163.3036519208	32968.31431973863	32326.51098468299	31835.800864278088	26140.61457800776	29446.585787989643	32999.859707029114	29394.076838477722	25815.80538577947	-0.6827076963127158	0.09302450018076916	-7.339009561847139	2.1518024112337653e-13	5.622462803601166e-12	ribosomal protein S11 [Source:HGNC Symbol;Acc:HGNC:10384]	protein_coding	19	49496365	49499708	53.08
HIF1B_normoxia_vs_Control_hypoxia	ENSG00000008517	IL32	104.98916416923446	65.11306685568508	61.85273535827604	74.46790129654046	42.39248285664304	60.45514205491046	70.22072127055232	98.38531115367994	110.83229614682438	108.65135976622547	169.17288913204334	161.33871153487388	166.67908639347408	98.56212474999808	73.79142069306202	74.44147117257265	172.9678763887871	130.24492429386274	150.2354339282091	-1.5053329788866259	0.20539962587494384	-7.328800977481515	2.3222094254063093e-13	6.057822336325007e-12	interleukin 32 [Source:HGNC Symbol;Acc:HGNC:16830]	protein_coding	16	3065297	3082192	53.36
HIF1B_normoxia_vs_Control_hypoxia	ENSG00000166046	TCP11L2	28.94863985096101	11.802775385253664	8.98041882568006	8.929421457416401	8.352568321824988	8.582577694914066	6.685758476131515	13.319516732865306	8.305538757411194	9.188306012215508	61.50153387815594	61.80216305022309	53.77052594324607	34.98457921358347	29.310182550812424	29.89212749024398	61.585657473672	60.99504022072389	43.08682583292461	-2.9126947950977637	0.3976109103168093	-7.325490119918944	2.3802716464842536e-13	6.19917327344132e-12	t-complex 11 like 2 [Source:HGNC Symbol;Acc:HGNC:28627]	protein_coding	12	106301929	106347003	42.31
HIF1B_normoxia_vs_Control_hypoxia	ENSG00000213347	MXD3	317.5313946049296	291.20754671127816	268.0380056226232	278.65316072897747	255.87865088228486	203.91037398441617	246.57324403308684	264.36461785098453	269.2920525387714	253.1206358614918	396.50784220003317	402.3483748270877	493.89686572412745	310.6862616247136	330.11899082607937	321.93976920625965	400.64816420683945	364.75803897139326	363.62250708828435	-0.8645537674247539	0.11804043112263016	-7.32421729743247	2.402970498441193e-13	6.248114022857417e-12	MAX dimerization protein 3 [Source:HGNC Symbol;Acc:HGNC:14008]	protein_coding	5	177301461	177312757	58.63
HIF1B_normoxia_vs_Control_hypoxia	ENSG00000171863	RPS7	20938.641189672853	17425.577794140154	17271.54612682921	16054.796049162045	18179.41734120482	16950.43050469619	15756.666942705446	19887.83089752779	18014.406932766662	17896.216327368584	26994.541537939553	24922.207406487832	23790.27665403602	26043.670865174783	23907.744151059513	23253.309005554544	25981.037083046438	22999.797271927724	21566.06852248408	-0.5733645488320706	0.07834105392736576	-7.318826082728832	2.5014954030696494e-13	6.49373587507902e-12	ribosomal protein S7 [Source:HGNC Symbol;Acc:HGNC:10440]	protein_coding	2	3575260	3580920	44.62
HIF1B_normoxia_vs_Control_hypoxia	ENSG00000054148	PHPT1	2010.1421776953491	1733.1059167449907	1694.3100078897585	1547.676735059408	1803.872928095177	1471.8198242055253	1429.0735985113688	1810.2609113556377	1754.122715119515	1780.552602661991	2750.5127440571964	2539.1898664040937	2646.4576460813855	2403.6253369036613	1954.9815212311923	2068.466314949174	2560.3458395614084	2234.8644592297346	1999.3202304550648	-0.7557998109850034	0.10329512815148593	-7.316896977721896	2.537705227874579e-13	6.577057422843175e-12	phosphohistidine phosphatase 1 [Source:HGNC Symbol;Acc:HGNC:30033]	protein_coding	9	136848724	136851027	66.23
HIF1B_normoxia_vs_Control_hypoxia	ENSG00000127184	COX7C	5702.236505025125	5072.154139811893	5177.910870938566	4899.326312365844	5376.988640037017	4722.894603007291	4588.333133122164	5443.150603626598	5339.661132295951	4994.409870401694	6730.112392862725	6661.617089579846	6535.24649582257	6369.433324765501	5839.834168646147	5958.571524739698	6490.903548288038	6344.495242717508	6095.213997423185	-0.4412284321588902	0.06033868690352528	-7.3125295693683965	2.6215956313811644e-13	6.783484747801974e-12	cytochrome c oxidase subunit 7C [Source:HGNC Symbol;Acc:HGNC:2292]	protein_coding	5	86617928	86620962	42.04
HIF1B_normoxia_vs_Control_hypoxia	ENSG00000168724	DNAJC21	3002.4052486109413	3083.631519781609	3157.8219877064967	3100.886382105146	3279.3973643841114	3467.240808293641	3589.8407421195925	3051.192220129857	3051.625037318417	3221.0274372933777	2434.6781779942567	2566.1040510699604	2804.5837975151726	3051.124166456735	3167.8817923472147	2958.2165339749426	2666.20013665407	2671.270545608398	2720.5717742439456	0.4088234883281513	0.05591050575959758	7.31210499304011	2.62989483663771e-13	6.793965804955351e-12	DnaJ heat shock protein family (Hsp40) member C21 [Source:HGNC Symbol;Acc:HGNC:27030]	protein_coding	5	34929559	34958964	39.29
HIF1B_normoxia_vs_Control_hypoxia	ENSG00000166441	RPL27A	35720.51639030409	30687.687928227322	30163.487461959387	29960.395293151978	31796.02236946014	30312.00816924884	27681.011922076148	33815.26634159967	32308.737069694955	30168.216732039935	41929.06527297395	40217.26863916095	42377.99824138097	41030.40381509127	41484.78044858188	38177.31006724324	42986.652086388094	40848.84542828442	37024.13773891048	-0.4718669033628159	0.06457292613626019	-7.307503803793777	2.721506238524675e-13	7.019291332298077e-12	ribosomal protein L27a [Source:HGNC Symbol;Acc:HGNC:10329]	protein_coding	11	8682788	8714759	50.4
HIF1B_normoxia_vs_Control_hypoxia	ENSG00000137955	RABGGTB	2955.3348090086242	3146.0615963207306	3460.119313883442	3190.6698482878905	3734.151635450188	3463.430388826096	3299.696127806172	3385.745749283873	3494.7776946593744	3667.4371574018714	2002.0593664444955	2255.109168199175	2553.3050927645077	2375.5705901034084	2723.0132412756498	2711.9261280883197	2468.3274086303823	2522.819371707412	2741.8066830222456	0.6256334164330402	0.08570401182837581	7.299931509459382	2.87914249604868e-13	7.413907834833243e-12	Rab geranylgeranyltransferase subunit beta [Source:HGNC Symbol;Acc:HGNC:9796]	protein_coding	1	75786197	75795086	37.85
HIF1B_normoxia_vs_Control_hypoxia	ENSG00000234745	HLA-B	193.67723380795016	175.56728239560252	189.52703771383707	169.40005159292016	139.63830468600796	119.12291593495365	118.83247206633985	159.66097429936585	127.6670163707682	199.9516011980757	265.5373250481215	292.32656318348904	297.59466377279335	147.08144628268676	193.587630462861	179.32910534791074	224.1360725224858	251.931130186585	235.29861547829893	-1.1847263177079368	0.16232898533077658	-7.298304214086158	2.9141715980170904e-13	7.492044698374806e-12	major histocompatibility complex, class I, B [Source:HGNC Symbol;Acc:HGNC:4932]	protein_coding	6	31353872	31367067	45.61
HIF1B_normoxia_vs_Control_hypoxia	ENSG00000168028	RPSA	50684.81277805522	41999.07801393956	42163.99677378009	38260.21991058642	42819.350654928	40414.942528174026	35711.546696562735	47376.41641320473	44362.36225526456	42458.4444093364	68545.78004727411	60454.49124555895	58895.35034230951	63414.73183312874	58244.215554443406	56697.28176212389	63906.76264529109	56482.24566545011	50119.41325363763	-0.6596985583479851	0.09043152246918063	-7.295006656255429	2.9864431369235843e-13	7.66552362801686e-12	ribosomal protein SA [Source:HGNC Symbol;Acc:HGNC:6502]	protein_coding	3	39406716	39426255	43.75
HIF1B_normoxia_vs_Control_hypoxia	ENSG00000185262	UBALD2	1136.4613069715272	877.4696970474158	1011.193105980912	945.0181075576965	1032.6879758070081	922.2448983785483	902.8935459634105	1089.7924650092123	989.1300440530679	961.9139268020226	1432.6376422607834	1480.436145151559	1667.5867058946221	1331.7038501787376	1158.6824096182077	1271.9924600871286	1153.2560963078859	1205.4209512588332	1022.2434981304366	-0.6805221406691639	0.09329039092569807	-7.294664905104446	2.994033110737764e-13	7.672689659264036e-12	UBA like domain containing 2 [Source:HGNC Symbol;Acc:HGNC:28438]	protein_coding	17	76265348	76271298	58.09
HIF1B_normoxia_vs_Control_hypoxia	ENSG00000182899	RPL35A	20000.25478441827	17260.037820823327	16967.495664324102	15851.83691020017	17855.75380717253	16037.92380956471	15241.796439488264	18955.888145491346	18690.211575012003	17413.146043666155	25316.02165416023	24321.9714048177	24305.019689014203	23694.532969603282	20031.518065243556	21847.925260919346	24606.066565246874	21682.00124500848	19925.43904977256	-0.5898221011899093	0.08088645049128484	-7.291976562297785	3.054403084461592e-13	7.814873555780051e-12	ribosomal protein L35a [Source:HGNC Symbol;Acc:HGNC:10345]	protein_coding	3	197950190	197956610	44.87
HIF1B_normoxia_vs_Control_hypoxia	ENSG00000242259	C22orf39	714.1972607404336	725.2757027815649	659.8956933339531	644.620696785098	598.6859511142026	576.4829435544103	551.9404422704699	578.4286891288556	555.8568374100979	541.0387309203968	873.3873170920191	858.5831627866901	923.0902261379183	857.2000704560023	818.4859841957881	881.9649111012982	785.4424652963453	766.4677133769233	658.7031555857718	-0.6193830546688689	0.08496307264460488	-7.290026541997942	3.0989396739188e-13	7.916157240516857e-12	chromosome 22 open reading frame 39 [Source:HGNC Symbol;Acc:HGNC:27012]	protein_coding	22	19351368	19447711	46.97
HIF1B_normoxia_vs_Control_hypoxia	ENSG00000166136	NDUFB8	2994.815525706425	2404.4378075529303	2441.7402161344826	2238.03650056221	2707.5593543124214	2284.691687817377	2263.3709356060804	2536.2342700898703	2335.865876964151	2420.746333947588	3899.425616889602	3587.3873411073087	3758.276973965182	3770.231166327609	3468.250934477438	3353.480375762546	3865.6323539178493	3484.5084939971953	3086.8032232838086	-0.6329945827735506	0.08683737091561511	-7.2894259245672925	3.1127852291624537e-13	7.938843476800127e-12	NADH:ubiquinone oxidoreductase subunit B8 [Source:HGNC Symbol;Acc:HGNC:7703]	protein_coding	10	100523740	100530000	47.71
HIF1B_normoxia_vs_Control_hypoxia	ENSG00000137267	TUBB2A	1236.7262447002672	1220.8989022085927	1244.2195878498806	1155.016497785952	1549.2129249547127	1467.8459221763808	1461.3341001905571	1387.59499175641	1308.110695716763	1252.2468918923435	1033.8173254016294	995.5200170571294	963.6894864302886	1477.976591637467	1233.6448008436264	1371.2776245570303	1134.8510986702918	1038.0194374836476	965.7955079921063	0.5793913665814198	0.07950781908701782	7.287224995409588	3.1640426798229025e-13	8.056720779147776e-12	tubulin beta 2A class IIa [Source:HGNC Symbol;Acc:HGNC:12412]	protein_coding	6	3153497	3157544	55.01
HIF1B_normoxia_vs_Control_hypoxia	ENSG00000164849	GPR146	34.139291486355546	13.305028118374578	4.795333349371017	8.473017752141415	5.147632059781176	3.5261637069083536	3.903345199974092	14.43777049827917	1.5170409307300836	0	111.78312703907942	84.45994811679573	102.0697089155513	18.68069755041273	19.789721031395196	22.555492337088968	64.18894415109303	96.84707686426616	39.0271991331574	-4.577977908021569	0.6285974628877518	-7.282845029298273	3.26852625674279e-13	8.309539486736717e-12	G protein-coupled receptor 146 [Source:HGNC Symbol;Acc:HGNC:21718]	protein_coding	7	1044546	1059261	58.77
HIF1B_normoxia_vs_Control_hypoxia	ENSG00000159593	NAE1	3395.6826461660767	3690.9290342023396	3591.929736074123	3715.9495411298217	3698.1818646101397	3912.5384376866505	3619.8908472106414	3775.402405645545	3667.3935388341483	3624.911188263138	2803.9330993705566	2813.3621196230292	3056.8676438708094	3456.9659353130364	3191.085022050672	3236.6151331191277	2998.2823170321303	3074.9772316472477	3193.0725353062217	0.37504773131968505	0.05150321493623994	7.282025632457847	3.2884457212156294e-13	8.346910401263354e-12	NEDD8 activating enzyme E1 subunit 1 [Source:HGNC Symbol;Acc:HGNC:621]	protein_coding	16	66802875	66873256	46.31
HIF1B_normoxia_vs_Control_hypoxia	ENSG00000149218	ENDOD1	1144.8222158914923	1274.3025126977957	1250.7444169543223	1167.9355700117073	1394.1122514182423	1457.400354711456	1311.6853812982083	1359.7125160016171	1234.861455674532	1211.5174792795242	902.2809889091293	863.4463499010739	737.9074245099912	1330.6872418935636	1371.882596242683	1126.984635571983	976.1571731229852	814.3629398939714	820.8185979540742	0.7293578828906616	0.10017614526523079	7.2807541252419075	3.319592226765043e-13	8.41261478576859e-12	endonuclease domain containing 1 [Source:HGNC Symbol;Acc:HGNC:29129]	protein_coding	11	95089846	95132645	42.67
HIF1B_normoxia_vs_Control_hypoxia	ENSG00000104549	SQLE	4544.547772869623	4090.1961282487914	4276.386726846556	3855.415453184968	4822.107951715604	4844.002181927268	4346.108988825499	4785.18823431268	5072.859891669145	4484.938935372331	3432.3915510797688	3481.0491019550786	3305.0844377330654	5679.361447392856	5986.883866465529	5590.0559639703015	4388.451448076984	4635.535173948827	4725.842428927967	0.45399051372606836	0.06237582577592755	7.278308672929427	3.380311988973506e-13	8.552938135391668e-12	squalene epoxidase [Source:HGNC Symbol;Acc:HGNC:11279]	protein_coding	8	124998497	125022283	37.59
HIF1B_normoxia_vs_Control_hypoxia	ENSG00000150991	UBC	27687.534996819624	24611.237483209487	24530.488720169822	24473.634771239515	25427.01967086319	25095.761359442593	23802.91786203319	25919.96973552043	25623.95087934875	25544.69969777005	30969.714585744186	32561.420592153812	35996.59679358716	24348.0998685725	25811.623944103798	27126.02246899428	30946.913326710182	31547.19969770409	34038.358485586185	-0.42108738527432826	0.05785886870011263	-7.277836479258859	3.39216141072556e-13	8.569360682292643e-12	ubiquitin C [Source:HGNC Symbol;Acc:HGNC:12468]	protein_coding	12	124911604	124917368	50.7
HIF1B_normoxia_vs_Control_hypoxia	ENSG00000143319	ISG20L2	2271.8434415720994	2625.341758260743	2758.789552369054	2658.2187982651535	2447.630732781174	2591.0530778864595	2639.09083105053	2657.408401468253	2547.224354313416	2585.556238557477	1894.8942838931564	1868.3314535896204	1994.3527660600394	1684.4522377330097	1818.8116708852635	1860.983607086176	2071.8193824789773	2210.764875004685	1978.4579266146018	0.4182243202033024	0.05746847136292318	7.277456843460211	3.4017177219180666e-13	8.579947648452967e-12	interferon stimulated exonuclease gene 20 like 2 [Source:HGNC Symbol;Acc:HGNC:25745]	protein_coding	1	156721891	156728766	50.2
HIF1B_normoxia_vs_Control_hypoxia	ENSG00000139146	SINHCAF	3195.3966922179584	2787.0505712170793	2726.3110718802295	2622.165961563758	2683.8857568913004	2643.9309521010787	2387.5673296592677	3001.5260161628694	2874.945131130601	2821.1749141976293	4286.500870832605	4067.121435992425	3342.859241069877	3223.6025560944972	3032.1573346430278	2971.196815370747	4266.170138571698	4012.3920365514186	3766.582325993138	-0.6023891463677931	0.08280358803800873	-7.274915986627086	3.4663611092298466e-13	8.729225275227478e-12	SIN3-HDAC complex associated factor [Source:HGNC Symbol;Acc:HGNC:30702]	protein_coding	12	31280584	31327058	41.46
HIF1B_normoxia_vs_Control_hypoxia	ENSG00000083635	NUFIP1	594.3910521021875	687.9184298553988	650.8015352896582	694.5545027568506	678.5080405967096	764.593034112746	688.9524531096309	682.9587163405703	706.1221561632107	788.8786544471507	461.77739602182095	457.12042283771456	410.3498319853085	503.3628871555161	581.3731652342665	551.2580682700171	431.4760283423124	477.39924244896235	481.63437287152976	0.6767568396693522	0.09306888224497341	7.2715694370112995	3.55334641037018e-13	8.920182487948124e-12	nuclear FMR1 interacting protein 1 [Source:HGNC Symbol;Acc:HGNC:8057]	protein_coding	13	44939249	44989471	38.71
HIF1B_normoxia_vs_Control_hypoxia	ENSG00000125966	MMP24	476.34456462398424	350.5245786082959	292.75058779942424	351.08891630232046	399.0309015225136	360.41930482725894	431.7509609192014	348.10803851060956	361.47819117400263	341.61470982397054	723.5227182734857	671.3820352788753	618.7981890180774	494.86025742469707	473.9541603106347	425.6955508933853	684.6770778997272	640.2134127404215	604.3325719048147	-0.7593867539448463	0.10443071429554998	-7.271680166772597	3.550434269153062e-13	8.920182487948124e-12	matrix metallopeptidase 24 [Source:HGNC Symbol;Acc:HGNC:7172]	protein_coding	20	35226690	35276998	49.13
HIF1B_normoxia_vs_Control_hypoxia	ENSG00000238227	TMEM250	2264.289605435507	2079.3130241884446	1924.7030350941543	1978.500447814928	1831.7475154627975	1846.1008771415268	1657.215017124824	2164.4532289412155	1945.02137838548	1990.6507656783572	2837.6150966993073	2919.715954485583	2681.2668573167657	2503.390460854725	2501.653922509775	2174.4467837344478	2879.4555072188928	2636.647448819195	2205.3155763687073	-0.6628899240733152	0.09121463665739732	-7.267363532490223	3.6657134844448993e-13	9.187840804037365e-12	transmembrane protein 250 [Source:HGNC Symbol;Acc:HGNC:31009]	protein_coding	9	136114581	136118875	65.38
HIF1B_normoxia_vs_Control_hypoxia	ENSG00000041802	LSG1	2158.416705212156	2398.355852415114	2274.934366558933	2601.8665272480534	2502.5307449769653	2493.8524197947872	2552.6003787525497	2316.4570525553618	2461.8281018206358	2515.9423100433005	1606.784777114045	1638.092365231535	1819.561504023311	1831.734425480518	1933.4293051828859	2134.0605774372175	1760.6759481293423	1909.2915011227155	2099.5025359315378	0.5784665220482045	0.0796101936986148	7.2662368369324755	3.696402788682004e-13	9.250262440346468e-12	large 60S subunit nuclear export GTPase 1 [Source:HGNC Symbol;Acc:HGNC:25652]	protein_coding	3	194640791	194672463	41.68
HIF1B_normoxia_vs_Control_hypoxia	ENSG00000109736	MFSD10	1515.1794503690255	1396.6301560272634	1213.071979714061	1421.5061110227427	1285.1034472830745	1202.440579815088	1446.3254077480392	1364.4187230390255	1442.6978321494803	1360.6345356238298	1862.3383015717498	1904.4091520056322	1983.4571155329938	1439.918275388483	1439.7942351005702	1375.2797853865604	1650.7076510830486	1729.1141373514063	1755.3826807994117	-0.5455798895400588	0.07513950010286181	-7.260893255786772	3.8454232914929186e-13	9.608150602228635e-12	major facilitator superfamily domain containing 10 [Source:HGNC Symbol;Acc:HGNC:16894]	protein_coding	4	2930561	2934834	67.43
[truncated: 29,922 more rows]
