# Supplementary material for: Deubiquitinating enzyme mutagenesis screens identify a USP43-dependent HIF-1 transcriptional response
Source: EMBO J. 2024 Jul 15;43(17):8. doi: 10.1038/s44318-024-00166-6 (PMC11377827; doi:10.1038/s44318-024-00166-6)
Supplement: Supplementary file 5 — Source data Fig. 1 [file 44318_2024_166_MOESM5_ESM.zip › Figure 1/F1 F, F2 F RNA seq data/deseq2/USP43_hypoxia_vs_Control_normoxia.csv]

contrast_name	ensembl_gene_id	external_gene_name	baseMean	Control-normoxia-1	Control-normoxia-2	Control-normoxia-3	HIF1B-normoxia-1	HIF1B-normoxia-2	HIF1B-normoxia-3	USP43-normoxia-1	USP43-normoxia-2	USP43-normoxia-3	Control-hypoxia-1	Control-hypoxia-2	Control-hypoxia-3	HIF1B-hypoxia-1	HIF1B-hypoxia-2	HIF1B-hypoxia-3	USP43-hypoxia-1	USP43-hypoxia-2	USP43-hypoxia-3	log2FoldChange	lfcSE	stat	pvalue	padj	description	gene_biotype	chromosome_name	start_position	end_position	percentage_gene_gc_content
USP43_hypoxia_vs_Control_normoxia	ENSG00000059804	SLC2A3	6450.027656498509	2273.2691841149226	2389.781934271557	2216.2152754968815	2657.0819148911696	2494.083854179152	2551.7449140681506	2872.59439532283	2667.243994543093	2772.7218214286245	13626.432912792485	13629.981767559742	12233.270591906563	4806.611326015177	4687.057532985693	4742.828624620694	13114.418216438868	12967.058385876968	13398.101170460595	2.5227007026618637	0.052327540865159526	48.20980808485721	0	0	solute carrier family 2 member 3 [Source:HGNC Symbol;Acc:HGNC:11007]	protein_coding	12	7919230	8019007	45.14
USP43_hypoxia_vs_Control_normoxia	ENSG00000104419	NDRG1	12842.285780938928	2133.791272806363	2018.8714338428892	2197.54370148656	2668.8677326655625	2597.0150133120387	2650.6567945988168	2630.032480372763	2401.5572347697116	2304.6179237315732	34107.2250089422	33714.00263712069	30999.40422094604	7087.094502287004	7198.111000408742	7528.785495515069	29086.823421646288	30512.264277744405	29324.47990470397	3.806035970779318	0.05661816389151043	67.2228788286441	0	0	N-myc downstream regulated 1 [Source:HGNC Symbol;Acc:HGNC:7679]	protein_coding	8	133237175	133302022	50.32
USP43_hypoxia_vs_Control_normoxia	ENSG00000114268	PFKFB4	1205.7755044345179	164.05248149924685	154.9267874227574	157.36430639006548	159.1206830668754	174.8963858665319	158.02492832424937	129.96124554905066	167.4636583641262	192.33385180736454	3079.997347342807	3262.0848926334543	3104.2925889656035	662.3320942302548	718.4680174808717	651.2965166411532	2759.6948914816776	2963.0398257986694	3044.608576956561	4.2025781659008254	0.10814885858981595	38.859200371593836	0	0	6-phosphofructo-2-kinase/fructose-2,6-biphosphatase 4 [Source:HGNC Symbol;Acc:HGNC:8875]	protein_coding	3	48517684	48562015	51.91
USP43_hypoxia_vs_Control_normoxia	ENSG00000176171	BNIP3	5664.821165772813	1719.547794919681	1706.4309390890928	1507.8793096799536	1648.1396334467265	1602.8204884645636	1511.0825330485923	1720.8622947793979	1693.1401782491068	1694.5460778731078	13806.966472183269	13604.581254261497	13086.371128903196	3698.538422227884	3513.0883849348197	3538.221696062323	12303.59076159057	11587.331722136973	12023.641892059884	2.868258796258159	0.054422805826699706	52.70325101193143	0	0	BCL2 interacting protein 3 [Source:HGNC Symbol;Acc:HGNC:1084]	protein_coding	10	131967684	131981967	49.61
USP43_hypoxia_vs_Control_normoxia	ENSG00000181458	TMEM45A	3177.914613376972	582.2889721481748	652.4320721511643	626.2464552456886	671.0108809721305	631.5135050320702	607.4627303238107	731.4314414533395	637.5010348908154	700.4950658260485	8461.531569327151	8407.251838638509	7536.650903318935	1785.7387154039611	1612.9768720763807	1490.1355628571803	7723.265807738895	7361.535943263416	6982.993670117823	3.5685334234458344	0.08140366456417672	43.83750341647687	0	0	transmembrane protein 45A [Source:HGNC Symbol;Acc:HGNC:25480]	protein_coding	3	100492619	100577444	40.01
USP43_hypoxia_vs_Control_normoxia	ENSG00000104765	BNIP3L	2284.530964994507	752.8130269120337	792.2570443254423	790.0328930095233	735.8237412956275	649.1343004686859	700.7535977580847	769.742722951899	659.6577673830593	732.3662710339797	5434.39205053379	5200.2699480587835	5098.088781035202	1362.3904018460976	1568.9506078888119	1437.4071854367262	4645.226628852182	4859.714158118749	4932.536242992449	2.6280096473334362	0.07012424931427982	37.476474586634595	2.2262851451628984e-307	5.310803213786094e-304	BCL2 interacting protein 3 like [Source:HGNC Symbol;Acc:HGNC:1085]	protein_coding	8	26383054	26505636	43.6
USP43_hypoxia_vs_Control_normoxia	ENSG00000168209	DDIT4	16760.898461043827	9370.58437132178	9078.924723097562	8918.120835386742	7326.234479387334	6561.7219235771	6859.95950421013	9320.95693893738	8839.405738186555	9036.871793232553	32420.374714938804	32379.488980401384	33067.46756297136	15556.41391477913	16624.449837753156	16374.376464552948	27814.99792615655	26917.46555790485	25228.35703199356	1.5469969262548369	0.049246102876665324	31.413590840461467	1.3198162884901049e-216	2.6986472195941244e-213	DNA damage inducible transcript 4 [Source:HGNC Symbol;Acc:HGNC:24944]	protein_coding	10	72273919	72276036	58.69
USP43_hypoxia_vs_Control_normoxia	ENSG00000122884	P4HA1	4108.110366089213	2177.2379242460956	2100.3444840125126	2144.640259978457	2225.6905426953526	2350.3335849793584	2088.3193193298353	2442.536933400552	2262.4810364519153	2194.310172787744	7448.223317685572	7680.454480681136	7027.577415096474	3633.118611930606	3669.1923849086043	3428.297797173172	7224.103180745643	6889.267305579709	6959.857837923101	1.7138318156699022	0.05778459070365391	29.658976464144637	2.598126792934246e-193	4.648373598408482e-190	prolyl 4-hydroxylase subunit alpha 1 [Source:HGNC Symbol;Acc:HGNC:8546]	protein_coding	10	73007217	73096974	38.79
USP43_hypoxia_vs_Control_normoxia	ENSG00000107819	SFXN3	1829.855784457764	1031.3971520123246	936.89549161299135	969.4731809556758	1152.2121670070107	1046.343097255331	1093.2384294650255	985.7700966001202	1016.251583581523	989.6213126087689	3348.939378026279	3466.958335071603	3365.6611020854557	1428.9779675755303	1429.0233063876237	1490.808761641476	2979.433375188338	3222.078838790612	2984.3205443740644	1.6445584419135586	0.057511310840997	28.595391373712758	7.666473131207042e-180	1.2192247769662933e-176	sideroflexin 3 [Source:HGNC Symbol;Acc:HGNC:16087]	protein_coding	10	101031234	101041241	54.04
USP43_hypoxia_vs_Control_normoxia	ENSG00000148926	ADM	1055.3621658408438	322.1682890829582	384.73387905441115	289.53047241445415	321.27424407689347	271.4788227854985	321.31880896357575	363.4372917342908	376.34482083715494	365.35272565843593	2246.842751883999	2426.26453470141	2623.5554707235347	649.0396395304484	562.420508767767	612.0806333612037	2349.8689099531884	2253.008569671444	2257.798611934518	2.800626695387713	0.09908285091385724	28.265503763336216	9.179232872650755e-176	1.3138236010625024e-172	adrenomedullin [Source:HGNC Symbol;Acc:HGNC:259]	protein_coding	11	10305073	10307397	58.97
USP43_hypoxia_vs_Control_normoxia	ENSG00000152952	PLOD2	12191.907794375828	7681.662831501917	7990.023356653983	7382.942851389593	7569.914825353486	7907.550516204722	7075.157252631007	7482.42026020504	7065.223817052927	7741.934654947877	21193.423642615904	21945.812442869003	21543.129524561657	9103.063108183618	9062.058703067863	8700.027375595277	19555.873603517375	20095.16204753399	20358.95948487964	1.3808812053477426	0.04917211633179586	28.082606736509973	1.5977793304659749e-173	2.0790014142690454e-170	procollagen-lysine,2-oxoglutarate 5-dioxygenase 2 [Source:HGNC Symbol;Acc:HGNC:9082]	protein_coding	3	146035139	146163725	36.13
USP43_hypoxia_vs_Control_normoxia	ENSG00000114480	GBE1	1852.644446402373	1011.3105660913089	1076.6368167515723	1022.020394520198	1075.7967924802228	1138.3653584908766	1057.1433486051433	1144.2087082630285	1093.488483073782	1127.6665832740307	3390.183315721486	3556.2102911345264	3175.354246476509	1301.658872246952	1358.154964732711	1376.2838235078243	3168.183316700068	3069.1355683127445	3205.7985848597286	1.6038846101083097	0.05838070393925565	27.47285493126514	3.7059367292045935e-166	4.420256033758779e-163	1,4-alpha-glucan branching enzyme 1 [Source:HGNC Symbol;Acc:HGNC:4180]	protein_coding	3	81489703	81761645	35.25
USP43_hypoxia_vs_Control_normoxia	ENSG00000114023	FAM162A	2410.382374673245	1226.3336843355492	1323.1370281631714	1282.491451342771	1397.8789436531945	1301.552997340437	1256.2516005304997	1284.9452116921823	1321.1453045118988	1230.3496462344394	4464.308689463459	4713.7232686029665	5021.535748337658	1829.108131449161	1840.3760696423342	1863.0154678010633	3849.171805062516	4070.2445508183773	4111.313145136732	1.6513957483619564	0.06034000118252337	27.368175604879834	6.563470491766568e-165	7.226381011434991e-162	family with sequence similarity 162 member A [Source:HGNC Symbol;Acc:HGNC:17865]	protein_coding	3	122384161	122412334	38.81
USP43_hypoxia_vs_Control_normoxia	ENSG00000109107	ALDOC	1306.7054229115208	599.4564453268752	514.758288632705	558.9040154688831	559.8971479614652	519.8042833138564	519.3875742718885	573.2150583187552	588.2911987359507	560.1217268394554	2652.559078744585	2868.226258572325	2777.5791123683007	901.4907962427679	1062.3305269212844	1067.4053298467556	2266.5704466581838	2460.570431613965	2470.1298925693727	2.1031314547645237	0.07801927833603436	26.956561245109096	4.778507475968709e-160	4.885341250252867e-157	aldolase, fructose-bisphosphate C [Source:HGNC Symbol;Acc:HGNC:418]	protein_coding	17	28573115	28576948	55.56
USP43_hypoxia_vs_Control_normoxia	ENSG00000119938	PPP1R3C	1236.6609385661018	533.7541398764719	621.9687476861008	542.7593887624137	682.1330641090192	742.4335846369167	680.0677153297127	584.9911917864613	517.529959608714	550.8531719276971	2420.244480613729	2399.3935365852935	2402.279925893318	1258.2453507982696	1301.3725281875693	1247.3096535255745	1943.5992858151023	1900.6865616122213	1930.2746074352483	1.7720335869761012	0.06751941780376812	26.244799564566264	8.194606897749352e-152	7.819293901832432e-149	protein phosphatase 1 regulatory subunit 3C [Source:HGNC Symbol;Acc:HGNC:9293]	protein_coding	10	91628442	91633071	40.5
USP43_hypoxia_vs_Control_normoxia	ENSG00000129521	EGLN3	756.8648785170894	135.93821550545692	137.8612661900724	167.13402605874245	123.36261167051002	145.8059011561137	119.85509730587242	149.248235000222	137.13988193624118	215.47054748147707	1943.651374472666	2049.544331819501	1912.3648856997622	380.38298594434696	366.24175356050466	290.7033971124662	1720.0162336808307	1852.6283757179003	1776.2186929949244	3.590825237016307	0.13764404334855748	26.0877634052294	5.019561045471624e-150	4.49031107773971e-147	egl-9 family hypoxia inducible factor 3 [Source:HGNC Symbol;Acc:HGNC:14661]	protein_coding	14	33924227	34462774	41.68
USP43_hypoxia_vs_Control_normoxia	ENSG00000134107	BHLHE40	3366.7568922662394	1613.1380731545407	1587.5161353527399	1661.7096665584224	1524.6843328237146	1618.56534451227	1584.4552967428774	1606.753434198006	1685.3092212045037	1785.7290470790101	6332.134918011233	6696.139704024169	6988.106279942797	2381.398726955239	2587.1497646853063	2972.5498660553094	5761.020500885667	5866.50942906754	6348.754319538961	1.8855671064395845	0.07459437231751792	25.277605372339508	5.632549975701047e-141	4.742275753071123e-138	basic helix-loop-helix family member e40 [Source:HGNC Symbol;Acc:HGNC:1046]	protein_coding	3	4979437	4985323	47.72
USP43_hypoxia_vs_Control_normoxia	ENSG00000167772	ANGPTL4	515.9394418899379	111.59124598057838	115.98723657832161	107.65004901928968	128.71634136992904	117.43459768929765	118.60985313579374	120.94533979290205	119.09868740831088	142.97486801533253	1129.2648887454789	1250.004658132666	1369.9024179073233	309.21647049588535	319.911396703167	350.7036950760541	1025.1132107768876	1137.55090482091	1312.2340923707557	3.3788505733735774	0.1338347121894039	25.24644405101572	1.2391243129866353e-140	9.85310349543206e-138	angiopoietin like 4 [Source:HGNC Symbol;Acc:HGNC:16039]	protein_coding	19	8363289	8374370	55.65
USP43_hypoxia_vs_Control_normoxia	ENSG00000067057	PFKP	13421.107768338834	9830.1693591815565	9959.62534218338	9571.33671036554	10700.468980749758	9942.251979997283	10031.26559827775	9975.902787366193	10043.157173263222	10202.406632362248	19675.44459783393	20562.10066266919	19892.13218386025	11578.947237048575	11740.950213828906	11679.61983485517	18207.864141859776	19358.57292051787	18627.723473878425	0.9371482995419822	0.03786066428588586	24.75255828755607	2.9097609237306275e-135	2.191968847439814e-132	phosphofructokinase, platelet [Source:HGNC Symbol;Acc:HGNC:8878]	protein_coding	10	3066333	3137718	51.45
USP43_hypoxia_vs_Control_normoxia	ENSG00000113083	LOX	2318.0034756889518	863.8007717876186	1022.191934002318	988.8488481405442	716.1620802631322	757.7067005376399	632.0448344901722	880.6751586204789	797.787373799237	898.825646654158	5834.84817660441	5616.6818697552535	5287.500095153916	1272.648466497778	1261.2129145077454	1020.1734909559669	4571.983983836648	4463.950793564647	4837.019423229467	2.271899569421537	0.09191434286126854	24.717573979184532	6.922796989288572e-135	4.954299665384367e-132	lysyl oxidase [Source:HGNC Symbol;Acc:HGNC:6664]	protein_coding	5	122063195	122078413	38.02
USP43_hypoxia_vs_Control_normoxia	ENSG00000102144	PGK1	41824.21331343297	23350.157056579144	23672.562745209936	22152.406987793504	24060.194510792364	24234.156113157474	21067.13644562126	25806.270953138646	24075.408690709486	23648.51677214076	76827.49078838459	73160.64581872679	70745.29998172975	38192.21795668414	38182.28244036543	34031.36526118613	73036.12437821967	69267.33579167174	67326.26694968261	1.5996329862616685	0.06509773410820369	24.572790561385776	2.4687672993967358e-133	1.682641255060261e-130	phosphoglycerate kinase 1 [Source:HGNC Symbol;Acc:HGNC:8896]	protein_coding	X	77910739	78129295	39.63
USP43_hypoxia_vs_Control_normoxia	ENSG00000105137	SYDE1	4363.404982541122	2796.9333817526135	2744.626394542135	2932.196123763284	2970.0110440881012	2689.7396545955808	2657.276286249931	2967.260814264392	3152.2031561899826	3001.7290850681024	7150.823235910424	7095.543195415244	7573.09798944504	3130.597101837145	3055.5540683806794	3097.3992490039636	6809.032671136745	7516.168529281337	7201.097704815496	1.344008923849999	0.05528729141811614	24.309545455677792	1.5538200323945624e-130	1.0109011874392442e-127	synapse defective Rho GTPase homolog 1 [Source:HGNC Symbol;Acc:HGNC:25824]	protein_coding	19	15107401	15114985	60.26
USP43_hypoxia_vs_Control_normoxia	ENSG00000149925	ALDOA	33491.30039034547	23466.6736392753	23304.56890238613	22395.573898158404	24021.4354513961	22653.118000747414	21546.20714964252	27019.72523439205	25564.861319882915	25268.929818172783	49578.46400787133	50102.72292185151	50821.08435984103	29858.28017974494	30492.362269314977	31045.108469127696	49361.88564854633	49581.02553111685	46761.380224750144	1.075063831983559	0.04487738099650712	23.955583149275867	8.081657639040578e-127	5.029250686416861e-124	aldolase, fructose-bisphosphate A [Source:HGNC Symbol;Acc:HGNC:414]	protein_coding	16	30064164	30070457	59.26
USP43_hypoxia_vs_Control_normoxia	ENSG00000121966	CXCR4	2607.065561932619	1879.3985641431414	1838.6452930721284	1725.9924146587807	1433.5285809598838	1324.2484006714487	1377.461350718678	1961.8644877650156	1833.6195845727004	1867.6749069859643	4437.925588565501	4257.340325106208	4133.213611108484	1982.622873023492	1808.1527719476207	1906.6078446984448	4386.296263980197	4362.1069089887205	4410.4803438207355	1.2756534777494617	0.05353779505638877	23.827157551144527	1.747256920261007e-125	1.0311785330895858e-122	C-X-C motif chemokine receptor 4 [Source:HGNC Symbol;Acc:HGNC:2561]	protein_coding	2	136114349	136119177	52.33
USP43_hypoxia_vs_Control_normoxia	ENSG00000163516	ANKZF1	1094.03345338657	528.4708744493747	527.1742510993232	547.2229090520495	559.2732626769608	562.3586356937626	631.1080931483068	594.731588406946	580.8545694021641	600.4273768154254	2039.6128704295777	1972.838086994503	2139.0768217816453	659.1667564891058	770.4856221055321	823.4868575058905	1919.7989409858683	2112.9556642292864	2123.558979692538	1.940164396434374	0.08143094619811456	23.82588545286112	1.801122289334147e-125	1.0311785330895858e-122	ankyrin repeat and zinc finger peptidyl tRNA hydrolase 1 [Source:HGNC Symbol;Acc:HGNC:25527]	protein_coding	2	219229783	219236679	49.05
USP43_hypoxia_vs_Control_normoxia	ENSG00000168333	PPDPFL	1906.8973044228762	817.8514817113676	732.168427197679	767.8145266087625	554.3430090171273	554.4875755958012	542.4145185905079	861.1083756736064	836.6878446721913	805.0804401535954	3861.5344332205314	4008.9864621045226	4572.003411853007	988.3610660654945	962.5593733341891	1285.6992339024341	3873.3828606031475	3870.098524447056	4429.56991486075	2.3920803532058996	0.10132126237343182	23.608868436613008	3.12499317334378e-123	1.720308741925751e-120	pancreatic progenitor cell differentiation and proliferation factor like [Source:HGNC Symbol;Acc:HGNC:31745]	protein_coding	8	49054311	49076093	38.86
USP43_hypoxia_vs_Control_normoxia	ENSG00000182199	SHMT2	12532.544600239937	7956.522754215278	7513.772268347351	7416.607213299558	7345.88634963204	7344.141464991183	7261.316598497425	8787.760362472825	8712.654522679812	8593.948449769116	22466.727622815877	21109.311178520926	20318.702271380476	11572.957078397272	10981.548633338984	11184.341668942267	20554.351620235786	19005.184914661204	17460.067832121476	1.3170355919657695	0.05704308243340475	23.08843659532862	6.050242248050497e-118	3.207300640605436e-115	serine hydroxymethyltransferase 2 [Source:HGNC Symbol;Acc:HGNC:10852]	protein_coding	12	57229573	57234935	57.11
USP43_hypoxia_vs_Control_normoxia	ENSG00000116285	ERRFI1	784.6925832240097	333.851045283788	333.8072320964269	371.8625886656331	415.9480447040791	404.55449986774244	388.54017260500285	400.4857185581402	347.9128050368063	398.9946412163186	1599.6820046034343	1536.2784586936984	1641.3347795909574	579.0258458745443	534.7795282675488	548.4058241190885	1431.7815559156795	1309.6019249997482	1547.619827933538	2.037849636768036	0.08932822365587216	22.813054523715184	3.4025349510702286e-115	1.6944765999968732e-112	ERBB receptor feedback inhibitor 1 [Source:HGNC Symbol;Acc:HGNC:18185]	protein_coding	1	8004404	8026309	42.8
USP43_hypoxia_vs_Control_normoxia	ENSG00000146674	IGFBP3	1951.8605922335305	1179.8601430822923	1115.2762894595253	1145.1972120077198	864.3544139154205	738.23338140471	688.1465785975603	1106.7459136571365	1072.6308945440514	1096.9649804181781	3953.024355245728	3968.964757782273	4227.579073029242	981.8079999846694	931.8015704667591	1069.672380653751	3594.2092640058117	3545.741623215097	3853.279828733625	1.6755886934915911	0.07344994295754696	22.81266160356391	3.433230028638952e-115	1.6944765999968732e-112	insulin like growth factor binding protein 3 [Source:HGNC Symbol;Acc:HGNC:5472]	protein_coding	7	45912245	45921874	49.16
USP43_hypoxia_vs_Control_normoxia	ENSG00000112715	VEGFA	2093.332593491518	1258.080822206775	1082.9437463846832	1212.1135595092599	1121.653833271037	1198.2086582639022	1176.7407164262252	1381.109865175952	1265.5662513508132	1433.542054018119	3786.0974687783005	3573.43113944515	3580.1899709226254	1830.3860053174312	1957.7289794911537	1900.6115692077212	3448.751515902731	3311.497789404263	3161.3327377711794	1.4794915904811756	0.06599604457891657	22.41788276738363	2.6342041383601055e-111	1.2567787944116064e-108	vascular endothelial growth factor A [Source:HGNC Symbol;Acc:HGNC:12680]	protein_coding	6	43770184	43786487	56.4
USP43_hypoxia_vs_Control_normoxia	ENSG00000070404	FSTL3	20106.165768281604	12414.74060984184	12187.468104183972	12800.156690204916	14357.148250445287	12994.476610086387	14154.106697676354	14074.476927578282	14092.79596554881	13238.364918990963	31133.07611756668	31522.186577301363	36026.50333401201	16998.74396659353	17063.412786628567	16894.39199231988	30630.515019160328	31689.256318260035	29639.162942669645	1.2976709314289772	0.058068319977712175	22.347313163650163	1.2823155861057164e-110	5.920575156106812e-108	follistatin like 3 [Source:HGNC Symbol;Acc:HGNC:3973]	protein_coding	19	676392	683392	64.93
USP43_hypoxia_vs_Control_normoxia	ENSG00000072682	P4HA2	1547.9021233784006	976.9237604052023	981.7468829541377	896.2362111580859	1015.0183924632208	939.640383773531	934.7414904649762	1006.3631180941767	958.8533007601318	969.9093888077343	2517.0893719097116	2648.2572418928457	2699.6943502237627	1395.456366015152	1383.9972721266474	1379.4009636926774	2357.8717089508887	2319.000191325839	2482.0378257924885	1.3312343964604718	0.059695810923872744	22.300298393770582	3.6704481137714247e-110	1.641722620387825e-107	prolyl 4-hydroxylase subunit alpha 2 [Source:HGNC Symbol;Acc:HGNC:8547]	protein_coding	5	132190147	132295315	49.23
USP43_hypoxia_vs_Control_normoxia	ENSG00000152256	PDK1	1301.7065423849945	569.0611497454305	620.0325532767654	604.8843598209282	549.0393334952952	602.9112455694145	535.1511880525718	628.1473977155958	545.991238714326	541.23292489637	2804.585728767883	2593.6992253343824	2800.215493193071	999.0097143406039	995.4831985133856	922.6648352769041	2636.0155206740683	2101.0258298775625	2381.5668256653407	1.987613799790474	0.09251664361569199	21.483851144091325	2.204501983102921e-102	9.561526328530942e-100	pyruvate dehydrogenase kinase 1 [Source:HGNC Symbol;Acc:HGNC:8809]	protein_coding	2	172555373	172608669	39.52
USP43_hypoxia_vs_Control_normoxia	ENSG00000145901	TNIP1	2746.51967165599	1957.7028462073174	1816.8588671171265	1977.1804643415958	2104.808683586252	2016.1484309316286	1957.5595380207815	2086.1891682768846	2018.5405269523383	1927.3430515711611	4016.7300141157416	4076.4493501292236	4289.777466822866	2202.827992394631	2257.7347640566127	2341.04729172648	4069.4214833542887	4110.117293195256	4210.916857007632	1.1048461451271319	0.05187040159241444	21.300127070708957	1.1321360834059901e-100	4.765959929938217e-98	TNFAIP3 interacting protein 1 [Source:HGNC Symbol;Acc:HGNC:16903]	protein_coding	5	151029945	151093577	50.01
USP43_hypoxia_vs_Control_normoxia	ENSG00000159399	HK2	3677.377764721268	2269.1525877388667	2501.882567359172	2288.8125950634476	2237.9662789362915	2526.6426948721128	2215.0841303656694	2414.939104456397	2537.6683046138464	2446.7381428786666	6002.617599093488	6065.690000442366	5658.602153255365	2454.771531923223	2656.1479445908362	2550.3558433497765	5888.221217175287	6728.624112143234	6748.882956724774	1.4572266148255222	0.0690526552192263	21.10312210586491	7.445408628921062e-99	3.0447466773070616e-96	hexokinase 2 [Source:HGNC Symbol;Acc:HGNC:4923]	protein_coding	2	74834127	74893359	47.55
USP43_hypoxia_vs_Control_normoxia	ENSG00000164683	HEY1	645.6724690566994	287.9530123648821	278.8560574857246	296.4080376980494	255.77067076595122	275.12118288754954	285.8945757920012	260.6682786832565	293.5008312846501	348.5050600886859	1296.5665783193772	1386.0990467717925	1339.9995058073252	434.9486073397742	483.5744164299442	484.5999852260178	1258.306887497094	1167.0424179409831	1188.2892906375303	2.061998688089708	0.09860817349593361	20.911032168897645	4.249403535858752e-97	1.6894920224651754e-94	hes related family bHLH transcription factor with YRPW motif 1 [Source:HGNC Symbol;Acc:HGNC:4880]	protein_coding	8	79762371	79767857	45.23
USP43_hypoxia_vs_Control_normoxia	ENSG00000067225	PKM	92825.28111229996	65963.83845951244	66401.67418991093	62832.88392952005	64127.15153310125	61906.31119064977	57562.36749650201	72982.46041271699	67847.36377469383	68295.92865724834	141309.5519360675	140137.44335957672	134372.22955537328	87079.63400873005	89439.5214310788	83137.7786080356	137619.3371350963	140520.11148861903	129319.47285496636	1.0617768302327006	0.05156145894566437	20.592451259992554	3.207250097032106e-94	1.2406856929410956e-91	pyruvate kinase M1/2 [Source:HGNC Symbol;Acc:HGNC:9021]	protein_coding	15	72199029	72231819	48.38
USP43_hypoxia_vs_Control_normoxia	ENSG00000185633	NDUFA4L2	536.7444328479644	7.242079271491522	2.791681981697442	15.574520853576411	2.022137654203206	0	1.5331365823894458	3.7909979468822463	2.401196346489743	8.90384234480525	1358.7645126530058	1712.2574403832316	1922.90680298766	137.16530875588248	167.24316807153141	235.20237104135094	1154.8556287645508	1336.5931281001278	1592.151837524483	7.162778549899481	0.34864391024350366	20.54468281088511	8.587039229279438e-94	3.234376118123068e-91	NDUFA4 mitochondrial complex associated like 2 [Source:HGNC Symbol;Acc:HGNC:29836]	protein_coding	12	57234903	57240715	62.05
USP43_hypoxia_vs_Control_normoxia	ENSG00000111669	TPI1	47022.15406399079	31380.41226654704	28490.38642414655	27332.578505628782	29421.61361698145	26573.960961704746	24864.434447650645	32768.34144426473	31258.79515611136	29056.217190235267	80114.47366914706	81811.51515495892	81571.19816770515	42213.06251436686	40084.712220205096	39686.859482115746	75674.41038189827	73846.5670661049	70249.23448206161	1.3336539007539912	0.06686361478820663	19.945883945676542	1.6274800855629608e-88	5.972851914016066e-86	triosephosphate isomerase 1 [Source:HGNC Symbol;Acc:HGNC:12009]	protein_coding	12	6867119	6870948	59.16
USP43_hypoxia_vs_Control_normoxia	ENSG00000107159	CA9	1514.8043189035068	64.61204222677691	33.01060858128933	27.80410885371695	9.870585512308024	13.184304886740842	9.355382509885303	32.39255127784818	16.368517642842583	23.15974391282178	3619.519248650345	4544.443013994885	5376.776097013031	407.1620088015196	523.0387857234595	722.3505340351078	3134.7120966185394	4032.017329933938	4676.700780088065	6.606423222981662	0.3339250624935016	19.784149095158817	4.077215291660549e-87	1.458929561738436e-84	carbonic anhydrase 9 [Source:HGNC Symbol;Acc:HGNC:1383]	protein_coding	9	35673928	35681159	52.49
USP43_hypoxia_vs_Control_normoxia	ENSG00000249915	PDCD6	11119.611163951913	7828.361372259791	7528.001265258017	7773.852839238088	8262.534281298555	7993.863452402583	7358.6465782662635	8583.030101137272	8210.202724885725	8315.535439177936	16623.554873381305	15943.241071713492	15946.195356615073	11354.420934903266	10683.343033591565	10708.030768431508	16676.700790922663	15390.514534204536	14972.971533446786	1.0238022859259572	0.052511726152992023	19.496641244340868	1.1723270129426538e-84	4.092565008841026e-82	programmed cell death 6 [Source:HGNC Symbol;Acc:HGNC:8765]	protein_coding	5	271621	314974	51.3
USP43_hypoxia_vs_Control_normoxia	ENSG00000181577	LINC03040	1190.7073312298999	430.4513707668232	469.07650967797014	438.78429631460494	455.31173631594004	428.3107990056409	479.31651199337074	436.6934471920703	641.7966400330806	460.8273825813406	2501.1732583107228	2442.2817827254157	2205.423454905347	1094.0038386055498	1217.773461576468	1329.2988111187358	2098.9847807149545	2185.9336689014513	2117.2902113987107	2.259411961155048	0.11621642078022015	19.441417537956017	3.4451393552488136e-84	1.174054275992292e-81	long intergenic non-protein coding RNA 3040 [Source:HGNC Symbol;Acc:HGNC:28692]	lncRNA	6	44000580	44007612	57.78
USP43_hypoxia_vs_Control_normoxia	ENSG00000197930	ERO1A	3183.2174069124194	2162.1198319135738	2047.2005772442358	2125.3528896705557	2337.191127221673	2453.82001655946	2239.2660910806017	2115.0596888208065	2276.7577180087733	2211.2770619364214	4585.141199668665	4565.702670669395	4517.425348585325	3004.9856186306365	3168.877762106014	2668.1636982067175	4933.506105913767	4709.176729820184	5176.889188366748	1.225559231400103	0.06354037095337488	19.287882853239918	6.78973312621398e-83	2.2600337264069924e-80	endoplasmic reticulum oxidoreductase 1 alpha [Source:HGNC Symbol;Acc:HGNC:13280]	protein_coding	14	52639915	52695900	37.59
USP43_hypoxia_vs_Control_normoxia	ENSG00000117394	SLC2A1	7519.112648664431	3925.2997274833315	3732.4252332264205	3630.626590515558	3387.171983643851	3399.265362775714	3174.379622611604	4691.64565549979	3784.5161786371636	4441.133981962507	16167.094686898703	14306.034218807454	11932.02427859511	5556.4004850089195	5830.764598367268	4979.942388718636	15031.434259306969	14683.687477156342	12690.180946744405	1.9095596492049558	0.10396232797507864	18.367803861247765	2.3784274567965377e-75	7.736916406620192e-73	solute carrier family 2 member 1 [Source:HGNC Symbol;Acc:HGNC:11005]	protein_coding	1	42925353	42958893	52.75
USP43_hypoxia_vs_Control_normoxia	ENSG00000142634	EFHD2	8913.436342395986	6926.837777128712	6628.060288979119	6596.86127256311	6128.230318988045	5624.935337165155	5677.695478089266	6744.181767222973	6669.814405968694	6745.246201226245	13250.489183577747	13408.323706975796	14488.969987953811	7329.640320190022	8053.3008651920045	7910.292171200304	13117.450461868575	12676.50730056417	12465.017318273998	0.9249839276408366	0.050517978403821696	18.309994914025722	6.887621337196201e-75	2.1907227599842049e-72	EF-hand domain family member D2 [Source:HGNC Symbol;Acc:HGNC:28670]	protein_coding	1	15409888	15430339	56.77
USP43_hypoxia_vs_Control_normoxia	ENSG00000113369	ARRDC3	693.9285028405235	367.4880549777277	354.3662224788861	373.1923088048569	349.765623757604	347.74934355154375	339.4450528558901	450.37750029509266	382.44755868723473	406.91597773101216	1343.9118490205024	1383.8141626464483	1139.8619032741171	519.697668569955	539.1880469862398	485.0271482784301	1309.8231515585244	1194.3158037301296	1203.325673925228	1.7569512823392104	0.09638230604422222	18.22898158851983	3.039280693649915e-74	9.45678794961114e-72	arrestin domain containing 3 [Source:HGNC Symbol;Acc:HGNC:29263]	protein_coding	5	91368631	91383317	35.7
USP43_hypoxia_vs_Control_normoxia	ENSG00000105220	GPI	25711.843512717885	20847.093293510585	20427.911586245322	19901.30584198208	20046.319613592925	18964.427787097673	19174.78285820968	21817.27655910876	21776.45977742822	22196.972592270868	33783.198254863135	36161.84107757045	35464.482143119145	20935.383042813217	22190.946310301893	22904.972494193902	34050.28593664408	36390.92208868152	35778.6019712885	0.7962231023002873	0.04374346091305149	18.202105770344353	4.966151453061947e-74	1.5123516116526731e-71	glucose-6-phosphate isomerase [Source:HGNC Symbol;Acc:HGNC:4458]	protein_coding	19	34359480	34402413	52.39
USP43_hypoxia_vs_Control_normoxia	ENSG00000151729	SLC25A4	2255.412654996694	1517.611169497371	1472.267312698356	1526.5750522392918	1513.0635274322306	1577.0115545735657	1586.4521736349054	1731.1669509493317	1563.6005919100508	1576.459609933013	3373.180949731565	3192.4602946430396	3199.812752634805	2408.8503672569705	2218.0202554064194	2170.224084510405	3447.499787670714	3435.600404151097	3087.5709510673582	1.1417363609035598	0.06335862448119274	18.020220139761253	1.3520443634154695e-72	4.031627286159503e-70	solute carrier family 25 member 4 [Source:HGNC Symbol;Acc:HGNC:10990]	protein_coding	4	185143266	185150382	46.85
USP43_hypoxia_vs_Control_normoxia	ENSG00000164096	C4orf3	1363.4945064991548	639.5850263562947	814.5179048211418	698.8451973881471	814.9005810205605	679.364688091788	687.0969025627892	731.7050160128842	647.5831388895452	667.9905378144286	2655.0103325724085	2662.873690413561	2842.836464477411	1066.1762833285873	1153.538294544414	963.5882135627023	2296.3346982476323	2238.861068239369	2282.09307864112	1.6659869948096047	0.09381048525943216	17.75907021696275	1.466436495632888e-70	4.283490931019086e-68	chromosome 4 open reading frame 3 [Source:HGNC Symbol;Acc:HGNC:19225]	protein_coding	4	119296419	119304445	42.89
USP43_hypoxia_vs_Control_normoxia	ENSG00000204388	HSPA1B	9949.773632130247	12499.872778981557	12137.478547282999	12571.22301893801	14125.221854288042	12589.906278830365	12740.047274646615	11965.935747872874	11999.74005345722	12089.194679024577	6602.510772019554	6547.52918876696	6541.526122153404	8653.951661447809	8245.675399099347	8365.47368470064	7188.906451432584	7337.607982249399	6894.12388315249	-0.7967779967678462	0.04527256931208942	-17.599575391341386	2.481778648455069e-69	7.10433955906748e-67	heat shock protein family A (Hsp70) member 1B [Source:HGNC Symbol;Acc:HGNC:5233]	protein_coding	6	31827738	31830254	58.76
USP43_hypoxia_vs_Control_normoxia	ENSG00000171451	DSEL	1200.3131578660696	821.2752065748101	840.4665494913406	867.167493937465	808.4584512685402	877.8186631882235	783.7672690363063	826.5013515028679	874.4956562027274	904.2729766224687	1903.3528138909217	1887.8285441087603	1816.4769536735455	840.4574988464973	876.5519194977605	862.1926840853951	1882.9836967711628	1852.1484462885771	2079.420666601882	1.199360768867586	0.06823461929520194	17.577012684409034	3.6954032650089324e-69	1.0371040574916244e-66	dermatan sulfate epimerase like [Source:HGNC Symbol;Acc:HGNC:18144]	protein_coding	18	67506587	67516720	40.56
USP43_hypoxia_vs_Control_normoxia	ENSG00000182379	NXPH4	1416.7366838941427	662.4933543794917	615.3071455255509	727.1569248481809	565.0216598959918	496.8042547512776	540.1238808513589	587.5968403384253	562.4496720847452	612.728171707864	2646.314532531437	3012.562054733468	3681.228774330039	772.0192082678567	808.1532444986681	930.9006583922461	2474.5575701668654	2876.3571937017978	2929.485169089305	2.043209436314418	0.11633707565819665	17.562839918010795	4.744118562096775e-69	1.3058186342171373e-66	neurexophilin 4 [Source:HGNC Symbol;Acc:HGNC:8078]	protein_coding	12	57216794	57226449	60.2
USP43_hypoxia_vs_Control_normoxia	ENSG00000169764	UGP2	3315.204392983144	2604.023028894663	2750.1705542474488	2634.0424344601333	2666.7733947020683	2687.6714170889463	2663.2334642132146	2817.4151411384532	2782.0517158212324	2737.2900341545374	4377.00107375797	4671.928097639183	4398.82664448162	2755.9459180880076	2832.969370595824	2940.1225188340236	4453.142011667932	4415.903436375965	4485.168817535367	0.7424583569398706	0.042376415500564	17.520555907565825	9.984501685744739e-69	2.6963806156238574e-66	UDP-glucose pyrophosphorylase 2 [Source:HGNC Symbol;Acc:HGNC:12527]	protein_coding	2	63840952	63891562	38.65
USP43_hypoxia_vs_Control_normoxia	ENSG00000185022	MAFF	438.01050402965024	241.95929192703233	193.1334066021157	250.83014417077118	221.3394672915412	230.79711639907555	243.4494758320322	255.7313889243094	281.0667791472126	295.9347978107048	722.7746638253763	736.8094516722817	766.8761121886592	282.0958996888888	325.472189209291	311.54553361887105	873.1388511705456	774.9013111674057	876.3331918875898	1.866452734262571	0.10871348648524712	17.168548214262785	4.5670043061515246e-66	1.2105098635916069e-63	MAF bZIP transcription factor F [Source:HGNC Symbol;Acc:HGNC:6780]	protein_coding	22	38200767	38216507	56.06
USP43_hypoxia_vs_Control_normoxia	ENSG00000160183	TMPRSS3	654.1660408748094	335.2040289345669	283.75113450082256	301.06815834790297	236.25879300561454	312.1041983842887	262.94355838848026	299.7124577587837	347.5721349968327	278.07033200002996	1539.0439672884456	1321.9492430585158	1500.8794247157657	430.56508339701713	379.6792319871891	364.0319076961573	1285.6727644858345	1164.5001921635967	1131.9821246367237	1.9611416659855785	0.11516572698703062	17.028865421102516	5.016747455536422e-65	1.3055401151107783e-62	transmembrane serine protease 3 [Source:HGNC Symbol;Acc:HGNC:11877]	protein_coding	21	42371887	42396091	50.64
USP43_hypoxia_vs_Control_normoxia	ENSG00000134333	LDHA	84024.26348115664	47893.01814445307	52857.02871129981	48312.73031084757	54468.4174884948	52570.34018055325	45273.384804930545	58244.58439781409	50408.564780191744	50240.689550707866	144575.77012748763	135165.06640060025	125646.50047467988	76160.19941223618	81272.39562373044	65027.10762265505	141031.90531093287	147406.66338889874	135882.37593030566	1.509279943190305	0.09013916621037339	16.743886222198206	6.275403552177276e-63	1.603925911469881e-60	lactate dehydrogenase A [Source:HGNC Symbol;Acc:HGNC:6535]	protein_coding	11	18394560	18408425	43.95
USP43_hypoxia_vs_Control_normoxia	ENSG00000064205	CCN5	3935.31411404099	2280.44776348263	2279.466653113281	2307.5220040191434	1689.3135087848461	1594.4921156394817	1874.6198864182334	2100.5902069767126	1909.118484319525	1712.5648474887182	7821.479393607648	8077.3178554574715	8846.34138690763	3265.0977065908232	3585.7688759104412	3758.7171000321746	6253.469936352418	5694.275530884067	5785.050796752575	1.3682752726914078	0.08180771802367104	16.72550348239145	8.54510075579617e-63	2.1457197739949223e-60	cellular communication network factor 5 [Source:HGNC Symbol;Acc:HGNC:12770]	protein_coding	20	44714844	44728509	51.46
USP43_hypoxia_vs_Control_normoxia	ENSG00000138764	CCNG2	612.7281994579221	290.93339339747564	255.87525274912858	263.39406754959447	217.28877414350293	200.76265880435	179.20251411979947	208.17016907196117	252.80657758241605	309.63209908395095	1359.2860272004652	1289.2913759023143	1210.2225516473652	491.6811455794755	505.3799579718879	408.3799918597007	1097.354538661178	1283.1066922632137	1206.3398026548168	2.1483033155384503	0.1305858404089863	16.451273038563027	8.212380243679118e-61	2.0266172142720556e-58	cyclin G2 [Source:HGNC Symbol;Acc:HGNC:1593]	protein_coding	4	77157207	77433388	43.18
USP43_hypoxia_vs_Control_normoxia	ENSG00000061656	SPAG4	211.11597490136595	30.91029105115299	26.006784501781173	26.047875114213234	22.07292736250665	25.082446931521684	21.190731643643158	37.25747361828565	17.0672842606693	54.67873017671713	604.9476589364584	585.2060651700386	612.6003193202603	92.85019390891146	100.61844412912546	129.3622708480198	566.9689955530968	414.56703090735874	432.6520247908264	4.0987370001074925	0.25072627161229544	16.347457223970036	4.5351376272673525e-60	1.1001936416792816e-57	sperm associated antigen 4 [Source:HGNC Symbol;Acc:HGNC:11214]	protein_coding	20	35615829	35621094	59.57
USP43_hypoxia_vs_Control_normoxia	ENSG00000125845	BMP2	4122.306556781824	3005.8797491065825	3166.4702608252983	2942.565924329008	3221.0497835164133	3316.4183706512317	3339.7834739481186	3106.1507882325077	3169.1281812671837	3184.2878197232517	5778.763035805844	5832.857794391401	5350.1108196087525	4311.082903054599	4340.12594832428	4551.9449405949435	5380.670268443037	5063.142835290006	5141.085124960366	0.7752460563639832	0.0479275743805381	16.17536598469683	7.524927208605739e-59	1.7950713856128993e-56	bone morphogenetic protein 2 [Source:HGNC Symbol;Acc:HGNC:1069]	protein_coding	20	6767686	6780246	43.74
USP43_hypoxia_vs_Control_normoxia	ENSG00000169032	MAP2K1	3391.7609973180047	2577.0762869523915	2655.584264658722	2647.3660521648794	2826.019604001271	2703.383160271163	2605.704888479404	2658.5140640575546	2808.717255974124	2533.611284157768	4452.798177143804	4666.984638858843	4576.536043241831	3293.151448008059	3404.094362617868	3306.9559121866055	4495.510714579201	4471.072085472158	4368.617708898441	0.7588018044289264	0.046927749903187564	16.16957569869304	8.266570368570736e-59	1.9396626505795565e-56	mitogen-activated protein kinase kinase 1 [Source:HGNC Symbol;Acc:HGNC:6840]	protein_coding	15	66386837	66491656	44.71
USP43_hypoxia_vs_Control_normoxia	ENSG00000133639	BTG1	1701.954334134226	1103.333195358757	1183.5604127290667	1006.9673309657796	1257.6853591498596	1295.2363321729995	1172.5963006733837	1226.6845015599197	1184.1911743485452	1131.02724070245	2487.8744069607296	2521.4794493575696	2709.5852664657364	1607.2760100834016	1715.6015894604516	1558.7019363978684	2448.2714240814335	2370.46194399647	2654.6441399516452	1.1863497727830352	0.07397491379944941	16.03719033724464	7.02619704459236e-58	1.6220315854717813e-55	BTG anti-proliferation factor 1 [Source:HGNC Symbol;Acc:HGNC:1130]	protein_coding	12	92140278	92145846	42.38
USP43_hypoxia_vs_Control_normoxia	ENSG00000186352	ANKRD37	178.72390414498614	67.6471682955142	38.657250671920764	53.14137131485469	40.79491966330592	40.673764964660776	32.12534489730451	53.6953625650636	54.04121665353048	50.32522076906774	428.5395524119006	404.8555115263853	407.3809847900509	172.58760527978015	154.2158628231803	129.06376258953048	380.42311170723764	357.35671283936074	351.5055508471017	2.7635664981250776	0.1728950926039917	15.984065577008021	1.6502288513182204e-57	3.74916278554249e-55	ankyrin repeat domain 37 [Source:HGNC Symbol;Acc:HGNC:29593]	protein_coding	4	185396021	185400628	45.33
USP43_hypoxia_vs_Control_normoxia	ENSG00000124535	WRNIP1	3911.876196248563	3117.9430845882607	3404.867373200676	3177.108742402428	3145.4308779311746	3056.240986943229	3244.508594869164	3168.02437368512	3115.165304767466	3140.5505231043153	5229.2890949288085	5180.132582413108	5461.023476052317	3526.354162971342	3466.941753917052	3446.203063168887	5260.7951987966235	5109.294049774373	5163.898288959784	0.681224049234389	0.04264539332867992	15.974153268654495	1.9346363937112153e-57	4.3266329223732226e-55	WRN helicase interacting protein 1 [Source:HGNC Symbol;Acc:HGNC:20876]	protein_coding	6	2765393	2786952	44.71
USP43_hypoxia_vs_Control_normoxia	ENSG00000169242	EFNA1	2532.822046376538	1635.9568891797587	1711.4738717996588	1711.7752955910719	1632.2921288869636	1495.2897391221602	1695.2378463532573	1685.6128117702683	1838.3347124815173	1767.651735882959	4169.348498048019	4174.563744226427	4857.147577138967	1893.4425400513219	1809.0820986551355	2012.5918964629902	3760.885925333932	3673.1260154604834	4066.9835083327926	1.184501286918736	0.07447126301594495	15.905481375616308	5.805534981173616e-57	1.2783788028544302e-54	ephrin A1 [Source:HGNC Symbol;Acc:HGNC:3221]	protein_coding	1	155127876	155134899	53.76
USP43_hypoxia_vs_Control_normoxia	ENSG00000162433	AK4	4161.867208003	2503.9290644669845	2350.8118109152633	2252.351095208093	2432.804939494167	2492.3368463451097	2217.9537112231137	2764.325665844751	2390.94464797913	2647.8326009993125	7619.04425484431	7348.471930115433	6134.033439763047	4074.83991367641	3355.804426650857	3300.9039789969775	7660.629809782187	6944.538836971862	6422.052770776998	1.5651794289592107	0.09965938675780997	15.705288582227332	1.3914308325389214e-55	3.0175075009287246e-53	adenylate kinase 4 [Source:HGNC Symbol;Acc:HGNC:363]	protein_coding	1	65147549	65232145	42.62
USP43_hypoxia_vs_Control_normoxia	ENSG00000163435	ELF3	1345.132025934639	764.8362423787706	912.7731260056444	754.1552954945204	600.3745329051098	555.3203241284144	695.7620143387823	705.5215337297273	710.8881192040934	757.1035285146177	2542.2947208671903	2558.4594137920963	2796.187241914513	1199.9182401880994	1241.9116743722977	1245.570431393251	1971.9450288359935	2160.86295956244	2038.4920391979372	1.3492003894006455	0.08706889292886258	15.49577976721233	3.704389820298922e-54	7.91357186536395e-52	E74 like ETS transcription factor 3 [Source:HGNC Symbol;Acc:HGNC:3318]	protein_coding	1	202007945	202017183	54.8
USP43_hypoxia_vs_Control_normoxia	ENSG00000136295	TTYH3	8310.641842330093	5664.426099410841	5564.62769992387	6289.484811490414	5088.4041113091835	4981.866102461221	5340.482501827812	5340.77455258122	5630.399954721768	5612.3512734058995	12910.960006245017	14376.163356904222	14636.254573634711	4807.468161212259	5457.020064966381	5763.428434659875	12413.258563695003	14634.53094411206	15079.651949379902	1.2653854588623135	0.08245220451630805	15.346896620720862	3.7153976464509024e-53	7.820365663772319e-51	tweety family member 3 [Source:HGNC Symbol;Acc:HGNC:22222]	protein_coding	7	2631961	2664802	62.3
USP43_hypoxia_vs_Control_normoxia	ENSG00000091542	ALKBH5	3321.4964384003965	2668.9402780518612	2489.805131038971	2542.3156358096016	2556.4461906852034	2407.3483911235776	2341.8400030671473	2570.0153033694505	2575.912884371083	2334.4879291823618	5168.652219115821	5004.835949276517	5129.363893512587	2795.7717679850507	2808.9612893438434	2959.571299114357	4610.0401623922735	4378.553642949507	4444.073920817924	0.8021830946554589	0.05242409339606919	15.301801951917158	7.436871810728469e-53	1.5426658873471968e-50	alkB homolog 5, RNA demethylase [Source:HGNC Symbol;Acc:HGNC:25996]	protein_coding	17	18183078	18209954	50.24
USP43_hypoxia_vs_Control_normoxia	ENSG00000135766	EGLN1	4529.7512581721585	3070.8326859990625	3147.7517908734126	2914.2999850917167	3490.1051855878654	3431.385548210499	3034.44953569083	3341.5532925603607	3027.6046133494165	3008.7102350675673	7413.055728326054	7117.3449356062865	6099.805295953907	4196.4429480582785	3987.593039650962	3960.9972662549667	6970.41251725555	6585.41389878926	6737.7641447728565	1.1525225350548127	0.07536266238675932	15.293017769729202	8.51130228516307e-53	1.7403181372505575e-50	egl-9 family hypoxia inducible factor 1 [Source:HGNC Symbol;Acc:HGNC:1232]	protein_coding	1	231363751	231422287	39.6
USP43_hypoxia_vs_Control_normoxia	ENSG00000143878	RHOB	15217.207217769228	10601.34881359269	10251.646611016437	9734.809795456807	11296.876330937464	10585.302110792409	10268.502027977758	10890.818795917436	10578.52777902078	9947.85842194005	25172.467221693336	23680.15012926488	23072.01806208369	14771.55518339727	14120.95707355615	12272.922660915952	24006.40643795259	22017.815802606445	20639.746661723948	1.124110065415155	0.07371003430015995	15.250434707947432	1.6354069569006435e-52	3.296842221706889e-50	ras homolog family member B [Source:HGNC Symbol;Acc:HGNC:668]	protein_coding	2	20447074	20449440	57.46
USP43_hypoxia_vs_Control_normoxia	ENSG00000204389	HSPA1A	9730.701857908096	11704.8453851716	11874.839969197628	11510.085099081036	12422.881993789693	12049.999447775159	11758.90654240976	11636.062620197208	12117.501673413943	11650.874720092934	6876.981463194237	6909.600192078885	7227.556894725894	8685.981490109509	8218.297268797716	8545.21753358168	7468.8277951340015	7605.447752893043	6888.7256007018	-0.6756103788033351	0.044369039134366246	-15.227068063325218	2.3384553499385784e-52	4.648654364398732e-50	heat shock protein family A (Hsp70) member 1A [Source:HGNC Symbol;Acc:HGNC:5232]	protein_coding	6	31815543	31817946	59.78
USP43_hypoxia_vs_Control_normoxia	ENSG00000021355	SERPINB1	2642.657452726355	2068.080146928612	2120.0177091573105	1965.1326573242227	2011.0927207856291	1966.8310176543898	1926.5712102115715	2060.153762973571	2112.222227331837	2012.8203892895897	3777.56320700255	3745.884604658141	3757.985460043703	2329.4795798718797	2628.5151235495932	2627.058872614775	3466.9243562335855	3491.9581199574823	3499.5429834859465	0.7674933458896317	0.050872634937714614	15.086565632570522	1.9850936664754276e-51	3.892143239488054e-49	serpin family B member 1 [Source:HGNC Symbol;Acc:HGNC:3311]	protein_coding	6	2832332	2841959	43.07
USP43_hypoxia_vs_Control_normoxia	ENSG00000131094	C1QL1	1012.7920691487673	510.24751487817076	491.12512966261926	469.20316105545527	569.9253017441941	407.9511995408487	468.7137362073051	468.323344628459	489.47929341243514	457.92303070259896	2047.7089408031238	2419.1673410863355	2312.2524561767927	708.7901352030253	666.5423827172792	861.3978157381821	1520.5451236542706	1667.7880398148452	1693.17329765187	1.7327267237187938	0.114937586015765	15.075370762364285	2.3519188121554162e-51	4.549055940321685e-49	complement C1q like 1 [Source:HGNC Symbol;Acc:HGNC:24182]	protein_coding	17	44959693	44968303	57.24
USP43_hypoxia_vs_Control_normoxia	ENSG00000143641	GALNT2	20727.908407202773	16596.332181731712	16914.39908816883	16654.025448408	18463.618896730746	17536.324497304544	17496.09788129818	18241.87663311155	17923.508328320382	17778.131557690183	25659.001652563995	25377.178812848382	24244.855790524274	22324.992960777054	22793.050111565004	22299.499243166032	25076.13874048754	24156.431552747028	23566.887952206496	0.5372944814323718	0.035672417980747835	15.061902496274461	2.883676401846635e-51	5.503208045284119e-49	polypeptide N-acetylgalactosaminyltransferase 2 [Source:HGNC Symbol;Acc:HGNC:4124]	protein_coding	1	230057990	230282122	45.94
USP43_hypoxia_vs_Control_normoxia	ENSG00000244187	TMEM141	1255.5286894533924	781.0702979856859	742.3758456918436	686.2018595225622	689.9886037147268	654.7736463766786	698.0578223047013	773.5787515378427	818.6972662032845	675.7465364331965	2360.992679453217	2142.5835491757375	2395.2572680372746	1193.2095236291702	1187.9786012228444	1128.875957886046	2119.767280857659	1773.7410668745922	1776.6198532540022	1.3616409940310343	0.09102106974086491	14.959624160731114	1.3478507896372475e-50	2.5383932042207792e-48	transmembrane protein 141 [Source:HGNC Symbol;Acc:HGNC:28211]	protein_coding	9	136791344	136793317	62.16
USP43_hypoxia_vs_Control_normoxia	ENSG00000155508	CNOT8	2625.101167049854	1819.357341019868	1968.16883081437	1796.1611725601122	1776.8165483623052	1779.7292316044689	1496.167853524113	1882.1298010405762	1763.7616774086243	1825.0425377173913	4234.2035806606655	4073.42851058015	4131.768813121418	2348.214747520484	2212.286848903658	1960.3342878283804	4055.9376452137467	3912.2609350158236	4216.050644001223	1.127080508272688	0.07535660431332099	14.956625481510066	1.4099646775372927e-50	2.6208862895573078e-48	CCR4-NOT transcription complex subunit 8 [Source:HGNC Symbol;Acc:HGNC:9207]	protein_coding	5	154857553	154876792	44.09
USP43_hypoxia_vs_Control_normoxia	ENSG00000171223	JUNB	2101.1090916596268	1546.0772159825924	1464.461857762764	1402.6043817600778	1679.8526793878461	1528.0116822662803	1530.8591836096168	1662.218796245282	1648.0424586873428	1681.7643978915569	2971.225094562172	2943.4964061941087	3063.144222959931	2180.301126605993	2158.047975902622	2287.628367703794	2833.8750049904966	2682.4620893522197	2555.8907080085814	0.8728224320219364	0.05841094072598126	14.942790189196591	1.735534758435964e-50	3.184706281729994e-48	JunB proto-oncogene, AP-1 transcription factor subunit [Source:HGNC Symbol;Acc:HGNC:6205]	protein_coding	19	12791486	12793315	64.86
USP43_hypoxia_vs_Control_normoxia	ENSG00000173237	C11orf86	2332.1968756340298	1375.5828279248851	1332.2246319281096	1341.2445117850543	1784.2006097421663	1440.744170433525	1607.338021598429	1230.6020419030738	1168.3275850978043	1272.7049071396166	3532.393116104719	3422.024970334974	3356.9034990351943	3181.270853477455	3322.315144248352	3077.6502934791183	3328.3844893011997	3407.0369715823695	2798.5951162964884	1.2355959275947914	0.08272052590537417	14.936993135273545	1.8932739237207423e-50	3.430180970913289e-48	chromosome 11 open reading frame 86 [Source:HGNC Symbol;Acc:HGNC:34442]	protein_coding	11	66975277	66977009	59.84
USP43_hypoxia_vs_Control_normoxia	ENSG00000173641	HSPB7	1722.0348724616288	1347.6925749619297	1215.7842650136622	1355.509083997326	898.6146590039945	981.9260282921327	946.6242588168008	1397.8920886512626	1351.098873787893	1457.5613702985202	2977.7573793364	2858.548647080312	2719.3394553147064	1114.1414056662495	1256.0875350476956	1255.2972051717102	2541.7422479872353	2754.1881577698055	2566.82246811168	1.0024726977699112	0.06730475197725898	14.89453074737766	3.5768703520894837e-50	6.399468168682098e-48	heat shock protein family B (small) member 7 [Source:HGNC Symbol;Acc:HGNC:5249]	protein_coding	1	16014028	16019594	61.04
USP43_hypoxia_vs_Control_normoxia	ENSG00000128422	KRT17	6298.464749136108	3851.0726077888917	3763.031932167189	3604.0562125458578	4972.834478161231	4538.453082051185	4424.54224955522	4623.348443076366	4340.640422617345	4318.5650527193975	9546.167024785806	8426.376077734209	8601.340318534893	8162.014374697988	7668.413143947534	7150.710662495501	9480.71478412392	8151.690973516824	7748.393643930593	1.1781234301618209	0.07921080536906236	14.873266654374463	4.915516669576595e-50	8.68590001131479e-48	keratin 17 [Source:HGNC Symbol;Acc:HGNC:6427]	protein_coding	17	41619442	41624842	58.67
USP43_hypoxia_vs_Control_normoxia	ENSG00000111640	GAPDH	186386.39002916677	153184.7958072276	149165.4967153611	144537.61311832946	147745.02860757432	141291.5787724476	134059.69085817094	159368.64869181844	157233.67706587855	156443.17508046256	247833.9160803386	263246.96269275196	270910.49676470977	163472.79545135231	158873.26982879173	175065.09805515516	240394.40244233495	247516.7467725613	244611.6277197352	0.712984164418405	0.04839991434179099	14.731103848313582	4.070030456043993e-49	7.104188526507034e-47	glyceraldehyde-3-phosphate dehydrogenase [Source:HGNC Symbol;Acc:HGNC:4141]	protein_coding	12	6534512	6538374	59.98
USP43_hypoxia_vs_Control_normoxia	ENSG00000119950	MXI1	1407.578940568229	953.2677633400974	915.8044534125625	919.6131871807924	903.1619179145719	745.0011122997416	865.0392479251019	885.27481754017106	883.9407703375259	827.9235681725013	2637.099795886451	2770.015470346709	2407.851725739735	983.4232142732643	947.1071366122543	805.2603575384766	2128.437986925862	2412.4629718319356	2345.7354329503696	1.3047432637160332	0.0889113300444955	14.674656908889755	9.368823574558713e-49	1.6156141183452876e-46	MAX interactor 1, dimerization protein [Source:HGNC Symbol;Acc:HGNC:7534]	protein_coding	10	110207605	110287365	40.13
USP43_hypoxia_vs_Control_normoxia	ENSG00000182240	BACE2	14965.888555799298	11703.266178467376	12213.235483965196	11563.307894648075	13063.275526490967	12435.08808907274	11902.689801412636	12546.111595127872	12117.573029104322	11974.085393632451	19011.833285115765	19188.376454147216	18018.905078333602	15750.55391633517	16541.536985919716	15477.140732355685	18946.30932744237	18702.39918304525	18230.306049770967	0.6556535768190951	0.04501647307713091	14.564747791229733	4.707185554268058e-48	8.020707956933181e-46	beta-secretase 2 [Source:HGNC Symbol;Acc:HGNC:934]	protein_coding	21	41167801	41282530	45.56
USP43_hypoxia_vs_Control_normoxia	ENSG00000125968	ID1	2838.628082789411	3180.1867926026143	2902.3579936008086	3142.776593658818	3628.2642590243076	3630.477402739622	3877.736823186954	2973.90332245375	2987.1340725212276	3349.4473903095327	1353.9710729193062	1341.6969113002967	1427.2165503269377	4281.6363540982775	3970.352504324825	4711.844853319389	1538.4912594872271	1434.2800686006651	1363.5312657348402	-1.0903101893273195	0.07492901375873737	-14.551241697081325	5.735248150010877e-48	9.657483149541844e-46	inhibitor of DNA binding 1 [Source:HGNC Symbol;Acc:HGNC:5360]	protein_coding	20	31605283	31606515	58.56
USP43_hypoxia_vs_Control_normoxia	ENSG00000079739	PGM1	7674.849835092527	5937.541016285269	5987.095745633178	5399.731511980076	5976.624217188596	5826.952078347464	5193.376170909618	6283.153096381539	5970.138178776902	5888.1676217547465	11381.788051843625	10880.576316212722	10315.615669248798	6991.024407991651	7147.908841971837	6593.322480745663	10832.696938485464	11013.11366499517	10528.47102291317	0.9029316451683408	0.062065772757512114	14.54798039325233	6.015285436862752e-48	1.0011253541606577e-45	phosphoglucomutase 1 [Source:HGNC Symbol;Acc:HGNC:8905]	protein_coding	1	63593411	63660245	42.35
USP43_hypoxia_vs_Control_normoxia	ENSG00000120875	DUSP4	1868.0426495274107	1273.6499397704424	1290.5932904700965	1273.429758761184	1730.7741365590784	1732.8263332779568	1661.8386920736816	1599.3930472449397	1596.0593732076848	1554.6260647571216	2374.8279482743055	2162.5114956342613	2117.408921838298	2085.8444977302775	2025.1792995238357	2052.432728456202	2503.9986560684515	2390.2864707972985	2199.0870370482785	0.8863252722001642	0.061056597614030136	14.51645369765079	9.53153662955461e-48	1.568102112400174e-45	dual specificity phosphatase 4 [Source:HGNC Symbol;Acc:HGNC:3070]	protein_coding	8	29333064	29350684	51.1
USP43_hypoxia_vs_Control_normoxia	ENSG00000186918	ZNF395	2084.277934197192	1211.7279420940984	1353.8545863397148	1279.8991438144571	1286.1489689102275	1226.2861719549314	1149.595541509807	1395.2601204783884	1415.506108505444	1476.5083085882843	3892.0935461995305	3634.585680699841	3345.3203123167077	1521.9626075066444	1720.6112302036986	1278.2390450525565	3802.6345508350655	3341.409710123977	3185.359240416082	1.425773858328701	0.09858153916592961	14.462888999215963	2.0788566986808955e-47	3.381213173661325e-45	zinc finger protein 395 [Source:HGNC Symbol;Acc:HGNC:18737]	protein_coding	8	28345590	28402701	48.08
USP43_hypoxia_vs_Control_normoxia	ENSG00000171314	PGAM1	37816.85008585954	26616.702052813067	27536.46009600676	24456.611378536716	28389.772901379878	27050.802058711175	23957.253409195422	29360.477349821824	27524.79397700618	26864.597728564382	57956.48901728025	57570.79316890855	52487.40528227664	38615.921379820415	36710.24677387007	34810.859469172756	56276.63708036664	53992.629829765596	50524.84859197552	1.032586983959654	0.07166102034962837	14.409325724386074	4.521025525364601e-47	7.270723409499273e-45	phosphoglycerate mutase 1 [Source:HGNC Symbol;Acc:HGNC:8888]	protein_coding	10	97426191	97433444	47.44
USP43_hypoxia_vs_Control_normoxia	ENSG00000165030	NFIL3	715.0435243507465	438.78154229114045	442.90232253186974	448.1161419093987	457.1802406414655	421.7432635340597	516.1630075177992	551.4295779469533	523.148779643625	463.3914617945917	1069.8523814245932	1178.693434936651	1065.1229390655974	617.7153694618862	628.1728032807482	704.2515572111984	1119.0141281901954	1079.0384607034537	1146.0660262282101	1.3295118604934968	0.09274006801747826	14.335894817792566	1.3055290373645663e-46	2.0762263457554487e-44	nuclear factor, interleukin 3 regulated [Source:HGNC Symbol;Acc:HGNC:7787]	protein_coding	9	91409045	91423832	41.89
USP43_hypoxia_vs_Control_normoxia	ENSG00000130600	H19	610.8648580945544	92.51298619574419	116.41134047827727	116.11146810634683	80.0739786782051	84.38242211173831	118.18701265907924	60.69195245811481	122.32490903088475	109.86040587300053	1358.6984095900896	1692.9345982359537	2312.243529244063	157.93843054898917	169.4845035523169	284.5651617784019	1117.5494505108763	1457.0578389362113	1544.5390477136855	3.6628346652539983	0.25738831110337373	14.230773144095538	5.902557063107387e-46	9.255410368659265e-44	H19 imprinted maternally expressed transcript [Source:HGNC Symbol;Acc:HGNC:4713]	lncRNA	11	1995166	2004552	59.33
USP43_hypoxia_vs_Control_normoxia	ENSG00000163536	SERPINI1	1532.363045375666	963.8316848508827	1247.815317464166	1016.4372635599291	1214.5891958927034	1234.730530373199	1148.7736027502149	1189.4733183932751	1253.8799097962956	1165.5436378372237	2100.3119044853715	2116.540268002529	2105.0606446668294	1309.8574135241772	1385.2578446567877	1314.164863832236	2327.7001012594847	2208.280787916544	2280.286527500137	1.0860486921329926	0.07631986111200496	14.230223644394961	5.9491214554366815e-46	9.255410368659265e-44	serpin family I member 1 [Source:HGNC Symbol;Acc:HGNC:8943]	protein_coding	3	167735243	167825569	36.84
USP43_hypoxia_vs_Control_normoxia	ENSG00000101782	RIOK3	1444.725160442259	949.084564316995	1050.7273056592044	957.2978810296245	995.1445545620986	1054.2163293158399	979.6624549383483	1019.480659566765	972.0201805208825	1035.9495473583072	2095.487239615214	2153.5722234902846	2139.4857316703046	1580.8778773738115	1570.444327455146	1592.8366904019556	1846.0271937254465	1860.4878573952783	2152.2502695651565	0.9897933567031233	0.06959626134991508	14.221932866862698	6.697711958893466e-46	1.0307994759961525e-43	RIO kinase 3 [Source:HGNC Symbol;Acc:HGNC:11451]	protein_coding	18	23453287	23486603	41.69
USP43_hypoxia_vs_Control_normoxia	ENSG00000181744	DIPK2A	1031.5084682974675	662.9116832770071	759.1181347531117	614.0458219543355	684.2612269124742	671.9166526987931	591.6848281629046	715.8611665797006	704.4311617414154	656.9828518827355	1738.1442954383529	1755.7400396158828	1624.3366013128802	840.0758681014509	919.3994669052599	775.4260758339756	1646.494678571925	1553.8466794606547	1652.4751961515572	1.2594755227161898	0.08856378113990174	14.221112812771977	6.776667714968028e-46	1.0318557979184828e-43	divergent protein kinase domain 2A [Source:HGNC Symbol;Acc:HGNC:28490]	protein_coding	3	143971823	144048719	37.12
USP43_hypoxia_vs_Control_normoxia	ENSG00000170345	FOS	412.7483389952185	222.52440474451336	194.32298399635283	199.6926719071663	265.4978314051832	282.9056088583262	242.85963743002426	232.0516513207368	288.83053075521804	216.86070294518967	669.5377595074746	661.7393626744758	655.5120396181184	440.9570443808539	415.3553753262264	491.23293820703265	598.8184155406219	682.525088335739	668.2460549606797	1.6620163299344346	0.11694411031894132	14.212056728651168	7.712658473517031e-46	1.1620134813836766e-43	Fos proto-oncogene, AP-1 transcription factor subunit [Source:HGNC Symbol;Acc:HGNC:3796]	protein_coding	14	75278826	75282230	54.04
USP43_hypoxia_vs_Control_normoxia	ENSG00000163993	S100P	1165.331389121928	574.7760649727562	591.4457930095949	603.0097303062661	1202.542676473021	998.2019077107059	1102.2120193329106	783.9393423419249	769.5116754394935	736.7021098229303	1428.0109938516641	1462.7303807958403	1544.3781602624963	1788.6800152490557	1593.6762263559367	1807.1593969102826	1418.822146056171	1306.6363798187597	1263.5299854848918	1.1707830050853263	0.0825928359985757	14.175357837397861	1.3017788643636023e-45	1.940870925587108e-43	S100 calcium binding protein P [Source:HGNC Symbol;Acc:HGNC:10504]	protein_coding	4	6693878	6697170	53.54
USP43_hypoxia_vs_Control_normoxia	ENSG00000247095	MIR210HG	82.10321340264711	4.206270767989736	3.296145151881383	9.425342045762152	17.141038058776786	4.828850957670028	7.128844790416488	11.131871871249656	7.30501974759219	15.774366909243502	234.66815720892058	213.37810814115795	242.0352027578711	50.709381250035236	54.28804893490957	55.94093941475917	179.9104158036362	178.13531338998564	188.55452404579063	5.153083907760327	0.3645689688520519	14.134729908544502	2.3202247410857048e-45	3.4236470844494528e-43	MIR210 host gene [Source:HGNC Symbol;Acc:HGNC:39524]	lncRNA	11	565657	568457	61.51
USP43_hypoxia_vs_Control_normoxia	ENSG00000134013	LOXL2	3417.057289063434	2221.4433448460445	2241.297669941757	2324.8715925994206	1332.4492234111667	1589.513722970265	1532.474929531349	1854.6214387701373	2049.9179608007366	1896.4377772462553	5637.095153042604	6824.070580211957	7268.020997499706	1844.9550237681958	2065.3252996106157	2250.5344991868174	5494.773861353598	6235.84315466438	6843.3849736868015	1.4521535266580596	0.10324284071750686	14.065416222239014	6.195725934982042e-45	9.048920949734485e-43	lysyl oxidase like 2 [Source:HGNC Symbol;Acc:HGNC:6666]	protein_coding	8	23296897	23425328	48.43
USP43_hypoxia_vs_Control_normoxia	ENSG00000064961	HMG20B	9818.608854372056	8255.348689624987	7955.79984468527	7921.540975336504	7254.710356797322	6637.031567025934	7297.991467641091	8228.91991231911	8282.017746989872	8409.027530043852	13792.737962811721	13519.536128565122	14444.156963166077	8888.107526483836	9192.778907154914	8688.909521882993	13203.666101166997	12476.259481687954	12286.418695313467	0.6537525617925287	0.0468703026058076	13.948119074262678	3.2301209646733216e-44	4.669971855289823e-42	high mobility group 20B [Source:HGNC Symbol;Acc:HGNC:5002]	protein_coding	19	3572777	3579088	65.34
USP43_hypoxia_vs_Control_normoxia	ENSG00000111674	ENO2	298.07197630912003	102.7006332823055	120.50081803090276	134.8414154876692	111.61267182091827	128.52064665019861	95.36347451782173	106.41953990025142	107.22737228938374	99.86074160249251	605.4587481637262	669.4085678158456	765.0097815185568	156.35259870109977	227.2848195241224	202.6626129638136	502.14957505471716	612.2459067768239	617.6756494635113	2.268013468776108	0.16315831050687543	13.900692289164974	6.273165827427668e-44	8.978782248797221e-42	enolase 2 [Source:HGNC Symbol;Acc:HGNC:3353]	protein_coding	12	6913745	6923698	55.33
USP43_hypoxia_vs_Control_normoxia	ENSG00000132432	SEC61G	2658.2464453247003	1930.8595080814125	1802.4871800333167	1591.669273317155	1994.5835748731552	1824.8901609431443	1683.7931427762412	1832.611541896936	1847.207343873523	1885.312109719549	3813.6319898263387	4083.2379671120602	4470.884898864328	2473.552023597375	2546.241920560197	2659.102169766515	3814.3060177796656	3690.097012377274	3903.968180446419	1.101853288482396	0.07935021645258457	13.885951894545926	7.706964843608862e-44	1.0921761168967686e-41	SEC61 translocon subunit gamma [Source:HGNC Symbol;Acc:HGNC:18277]	protein_coding	7	54752250	54759974	39.24
USP43_hypoxia_vs_Control_normoxia	ENSG00000130821	SLC6A8	453.20391423829676	264.552307571739	230.8321899845995	189.53460120998253	192.1499830307416	198.66575799689988	251.28578985091454	203.92828377538285	244.46812914161592	248.98885822325022	848.457042334918	879.2680883133252	950.6354347573056	283.16169734375165	310.1712185137958	303.80620525785366	772.2706870924314	827.8002317953553	957.6939500954794	1.9155144803587734	0.13841979330865875	13.838443437691145	1.4940691849479296e-43	2.096530612172521e-41	solute carrier family 6 member 8 [Source:HGNC Symbol;Acc:HGNC:11055]	protein_coding	X	153687926	153696588	65.01
USP43_hypoxia_vs_Control_normoxia	ENSG00000116260	QSOX1	2054.598690922667	1355.3541113364386	1370.2630315677309	1428.7065428940293	1138.255104280192	1107.0142217831205	1178.9868908560352	1335.2373832413016	1260.6524793528954	1257.780743848527	3243.9494250687535	3823.4905493250976	3949.2947778579364	1359.998976354995	1746.335061895138	1716.06651354344	3118.4583784106194	3262.661719226886	3330.270525764869	1.2245489393411322	0.08899174262569019	13.760253515786628	4.419743155384334e-43	6.141726580875336e-41	quiescin sulfhydryl oxidase 1 [Source:HGNC Symbol;Acc:HGNC:9756]	protein_coding	1	180154869	180204030	51.85
USP43_hypoxia_vs_Control_normoxia	ENSG00000204580	DDR1	4180.482119778593	3261.6612598255383	3227.363963725356	3533.1647288406252	2825.1792297588468	3025.516495806267	3208.1123834287287	2814.7852532863203	2991.6681052223316	3155.7022073992725	6165.958957272457	6317.356894194027	6210.625407748193	3391.1336354691466	3545.3924495463198	3346.4427136431914	5671.5593152734255	6223.3933455741535	6333.661810000475	0.8620660919637778	0.06304070935067439	13.674752407502147	1.4369555244027886e-42	1.9776100404593376e-40	discoidin domain receptor tyrosine kinase 1 [Source:HGNC Symbol;Acc:HGNC:2730]	protein_coding	6	30876421	30900156	55.25
USP43_hypoxia_vs_Control_normoxia	ENSG00000157703	SVOPL	1241.0510939943015	795.9861767085379	868.47129338286	868.993671585081	887.3526048852475	810.694703126089	687.537470380493	887.3439267045028	858.3439318218793	878.9218402068643	1975.540301005432	1934.3428877269514	2133.1908553529197	1046.9233891756364	1009.0556117259986	1128.358638114734	1878.1826663957565	1787.1476423891622	1902.5320812092802	1.134606897978938	0.08305374302639155	13.661116966376818	1.7330488394553094e-42	2.362393146583223e-40	SVOP like [Source:HGNC Symbol;Acc:HGNC:27034]	protein_coding	7	138594285	138701362	43.61
USP43_hypoxia_vs_Control_normoxia	ENSG00000198355	PIM3	3406.630626932222	2764.579346847159	2553.781762399831	2578.700042024564	2655.6421451216124	2382.7948834358226	2397.511672010902	2896.7326333559163	2745.938317568612	2742.9750289019325	4729.704345307251	4574.40591201824	4749.347913255502	3415.5160815469408	3141.0019925586794	3155.160538669976	4825.097066705068	4660.4043921480625	4350.057210903929	0.8090959800992761	0.059380609553923554	13.625592363859717	2.8211186600313327e-42	3.809308620851742e-40	Pim-3 proto-oncogene, serine/threonine kinase [Source:HGNC Symbol;Acc:HGNC:19310]	protein_coding	22	49960768	49964072	68.65
USP43_hypoxia_vs_Control_normoxia	ENSG00000183691	NOG	309.5801389468629	199.81448609519904	165.91685588802005	178.98107101250105	168.88553212806934	141.95706011467735	150.2091257926366	134.56240674640136	133.5943518977049	133.47648867147552	644.6442718004602	664.6162838839224	720.8363546501403	182.50493423604536	197.2562026115082	217.01774946119718	506.9201698935891	514.4639141518014	516.7852420081832	1.4958803329721588	0.11032900272674244	13.558359959774885	7.069919252892794e-42	9.457173295949024e-40	noggin [Source:HGNC Symbol;Acc:HGNC:7866]	protein_coding	17	56593699	56595611	59.17
USP43_hypoxia_vs_Control_normoxia	ENSG00000185112	FAM43A	392.7538343852194	266.7138208447195	278.34479313549707	261.99109841557856	209.6356755501529	214.11014920420175	218.71167742578572	350.38068216855515	335.66176779791766	334.6331565479512	542.3277368851278	517.2445957823161	507.42001635066276	398.06621236448694	386.2132797349491	398.4477416401942	626.377418684603	635.0712403522618	588.2179560489882	1.2007779301600185	0.08889548771590657	13.507748942190197	1.4075993518981954e-41	1.8654601410850806e-39	family with sequence similarity 43 member A [Source:HGNC Symbol;Acc:HGNC:26888]	protein_coding	3	194685883	194689037	61.97
USP43_hypoxia_vs_Control_normoxia	ENSG00000105974	CAV1	4583.555746737597	3372.1102550279	3477.5926926044253	3220.9995345356306	3281.8067510296946	3349.277223538748	3080.2076735271276	3579.429263492458	3346.610240151462	3304.048432529661	7545.111993298276	7106.337407867141	6781.3402995233555	4079.8383519098675	3773.7105055320776	3630.526409638026	7207.921619607398	6215.777439777325	6151.357347686158	0.9593089041868149	0.07105895762870802	13.500182611731013	1.5598902321998982e-41	2.0483219168327657e-39	caveolin 1 [Source:HGNC Symbol;Acc:HGNC:1527]	protein_coding	7	116524994	116561179	41.69
USP43_hypoxia_vs_Control_normoxia	ENSG00000143590	EFNA3	436.1384387896454	233.4332819434243	257.6851014724124	263.3779858551626	357.2331844318334	279.1426503607981	301.4321361076864	240.75096630121024	278.2964542831541	274.5945794934277	732.3729380316685	678.8904657820916	811.7842608082149	365.7127252971011	336.86210063661383	339.2458241155895	698.3325777087554	671.2588926415414	730.0857729429323	1.4745673767287075	0.11126499825880634	13.252751537359588	4.3495863999681765e-40	5.659602740249501e-38	ephrin A3 [Source:HGNC Symbol;Acc:HGNC:3223]	protein_coding	1	155078837	155087538	63.3
USP43_hypoxia_vs_Control_normoxia	ENSG00000175938	ORAI3	349.07292497108085	134.31803355941412	141.7618166624126	136.40614564501	150.24120339267472	126.02155352981137	122.51234873428122	113.5700808025887	143.93167009425295	153.3319995096306	695.8359730746685	712.6593538435087	810.93393156609	306.8421053279687	360.04238270545306	466.234483450376	568.0399804030014	533.0922620724047	607.5373251059082	2.0513255817010005	0.15553145158174497	13.189136736262343	1.0133903909749561e-39	1.306725825767977e-37	ORAI calcium release-activated calcium modulator 3 [Source:HGNC Symbol;Acc:HGNC:28185]	protein_coding	16	30949068	30956461	54.21
USP43_hypoxia_vs_Control_normoxia	ENSG00000120913	PDLIM2	2938.545774809684	2166.1605829273876	2035.3588660058497	1980.5553961964335	2660.741579161793	2562.2038304431976	2407.8589185639476	2210.831478573531	2035.632178747135	2053.009401440919	3833.4921075066313	3817.4548255129243	3939.7414397591133	3410.2368615137943	3522.0511180188355	3335.452582750065	3903.3931034686525	3630.089102250536	3389.560573733572	0.8217554881274639	0.06256035011234916	13.135404240093163	2.063863425398386e-39	2.6375068935470623e-37	PDZ and LIM domain 2 [Source:HGNC Symbol;Acc:HGNC:13992]	protein_coding	8	22578279	22598025	58.44
USP43_hypoxia_vs_Control_normoxia	ENSG00000120129	DUSP1	3670.6116358966	2256.94749220683	2339.9030025831926	2217.715753338827	3074.449894934548	2838.3268403171683	2715.545832385742	2665.332226369574	2688.7184900588322	2380.2749388863176	4864.535559207583	4705.504901157809	4229.381028719052	5409.075326176992	5073.84028394856	5026.728449529383	4831.089590487216	4631.48227964343	4122.157556187745	0.9958836767233364	0.07595927071658412	13.110758796502058	2.857252964206837e-39	3.6191028032471203e-37	dual specificity phosphatase 1 [Source:HGNC Symbol;Acc:HGNC:3064]	protein_coding	5	172768096	172771195	53.06
USP43_hypoxia_vs_Control_normoxia	ENSG00000117868	ESYT2	4789.359675361946	3930.774728747949	4205.265245418523	4069.1364320748526	3669.130154889949	3526.275178319666	3820.3491856309215	4129.06615388553	4323.071218298624	4292.383520330383	6524.116431732126	6626.408012482193	6229.643217967553	4043.5583683674777	3972.5392348248224	4202.225690559823	6158.1082974311785	6059.183982527058	6427.239103026402	0.6115588966408441	0.046876415085331705	13.046195950086839	6.680045940582212e-39	8.386973469083614e-37	extended synaptotagmin 2 [Source:HGNC Symbol;Acc:HGNC:22211]	protein_coding	7	158730995	158830253	43.39
USP43_hypoxia_vs_Control_normoxia	ENSG00000143153	ATP1B1	3923.945278357474	3289.1706697875784	3464.7422632876696	3122.7475393426685	2905.0955857372774	2691.569770426087	2758.611425028333	3671.1271555074	3522.5597236102212	3671.370401172776	4661.565918941986	4779.091169441084	4445.071197557203	2870.8916282476234	3246.493465641383	2702.9335928212026	5938.596142531144	6836.6037032077675	6052.773658145122	0.9321441415570687	0.07229773177420627	12.893131204561948	4.920467683065887e-38	6.124056865019308e-36	ATPase Na+/K+ transporting subunit beta 1 [Source:HGNC Symbol;Acc:HGNC:804]	protein_coding	1	169105697	169310992	37.7
USP43_hypoxia_vs_Control_normoxia	ENSG00000141959	PFKL	6318.180814287072	5241.498163445772	5467.455352859528	5199.223382975952	4961.629394858748	4607.432713777113	5170.810541053788	5405.842640249976	5413.818286182663	5568.225615513488	8569.877295275444	8733.821916557972	8530.380975865106	5840.361230879793	5759.03255936675	5633.2733970472445	8126.089500222856	7857.038312704864	7641.443378330242	0.5711663461452917	0.0449979113127236	12.693174627058498	6.45166614133852e-37	7.960577369049848e-35	phosphofructokinase, liver type [Source:HGNC Symbol;Acc:HGNC:8876]	protein_coding	21	44300051	44327376	63.48
USP43_hypoxia_vs_Control_normoxia	ENSG00000163295	ALPI	637.1132844607793	354.21036737625917	342.61673725159045	437.30983236671216	248.69106685980924	285.4256750615627	290.5974363918865	335.22099038454184	357.73798153199476	350.0571471684266	1075.5085223763444	1178.596331667564	1387.4905977624542	317.6131822607554	373.53385555039705	400.4522142096961	1049.5989220040371	1242.6302203143775	1440.7480397556167	1.713747699784026	0.13773745068346757	12.442133140117168	1.5432665191990522e-35	1.887929375153507e-33	alkaline phosphatase, intestinal [Source:HGNC Symbol;Acc:HGNC:437]	protein_coding	2	232456125	232460753	60.55
USP43_hypoxia_vs_Control_normoxia	ENSG00000141526	SLC16A3	22143.85084558163	15364.356184186321	14893.430724066004	14477.714397611393	16698.93347502484	13585.59111945524	14715.105560409127	15315.145875053717	15534.46708332773	15476.008299243418	39368.74552366113	38173.04494388242	35298.621940763376	19580.852812142508	18593.412733724672	18207.577169787208	33940.948471516946	32853.50051692783	26511.85838968546	1.0605680723134754	0.08545959224800084	12.410170051312003	2.301634289304466e-35	2.791804371424985e-33	solute carrier family 16 member 3 [Source:HGNC Symbol;Acc:HGNC:10924]	protein_coding	17	82217934	82261129	59.86
USP43_hypoxia_vs_Control_normoxia	ENSG00000101187	SLCO4A1	2917.790832273303	2313.87755291196	2224.073760372559	2423.90605861349	2853.2405623941645	2710.2350975015092	2632.282220813499	2721.342888304769	2610.949587948127	2745.9692602183195	3274.0012351974997	3219.3361380152214	3244.705268310634	2468.958681733763	2487.2736990588232	2743.2024746813568	3904.595533834799	4250.828988060037	3691.4559729489188	0.7660140104062754	0.06214849295028112	12.32554441857645	6.599625542329112e-35	7.937852133391308e-33	solute carrier organic anion transporter family member 4A1 [Source:HGNC Symbol;Acc:HGNC:10953]	protein_coding	20	62642503	62685785	58.19
USP43_hypoxia_vs_Control_normoxia	ENSG00000143320	CRABP2	6750.285273828273	5394.03231856474	5561.251206492069	4934.686370441471	4771.68450600657	4503.701465840743	4530.032496501695	4643.003686688507	4199.121015729118	4251.3446854878575	11133.567256754197	10584.289385792621	11230.470531790586	6777.137965110044	6677.868013399429	6772.446348739229	8818.444127210176	8630.304362963067	8091.749185396795	0.685970197372908	0.05630209215440271	12.183742577304322	3.794607631965331e-34	4.526018253026649e-32	cellular retinoic acid binding protein 2 [Source:HGNC Symbol;Acc:HGNC:2339]	protein_coding	1	156699606	156705816	55.42
USP43_hypoxia_vs_Control_normoxia	ENSG00000135245	HILPDA	594.1410569299436	397.4800867304069	349.1542670924918	316.26740175282924	355.29311283888177	273.8978757112311	264.9797474997545	360.1587086346572	345.40167449354846	289.94645085755616	1140.0293829215836	1137.5118534013193	1261.4408976668099	452.595908450715	464.8081778890984	487.3598505987383	961.9734627540938	897.6170561237542	938.623109321515	1.402162451624931	0.11558329975952165	12.131185513324315	7.219661398352992e-34	8.54008376815094e-32	hypoxia inducible lipid droplet associated [Source:HGNC Symbol;Acc:HGNC:28859]	protein_coding	7	128455849	128458418	51.52
USP43_hypoxia_vs_Control_normoxia	ENSG00000125629	INSIG2	618.9306602883573	275.0753690888448	184.24559605173488	213.1646692001465	204.51345638591224	174.72935666413386	255.9996579720431	226.2909245277157	145.261820968253	257.39463418122943	1371.3079020314951	1346.7690952745288	1443.256608877629	278.70717900813776	479.1731323197615	387.89645055320193	1095.885635530265	1422.937028283496	1378.1433682719037	2.5379723182713545	0.20998126993886673	12.08666048648173	1.2423460936457013e-33	1.457516363799256e-31	insulin induced gene 2 [Source:HGNC Symbol;Acc:HGNC:20452]	protein_coding	2	118088452	118110997	37.96
USP43_hypoxia_vs_Control_normoxia	ENSG00000140939	NOL3	1144.9685084901664	853.8013621147514	747.8179081429591	867.3526746583963	758.2203801232175	788.3207860902545	694.85896734832	840.1995812827461	908.3505999126863	751.9478297874045	1881.1803573441496	1763.8562634358318	1859.9032229973527	1021.8058206528235	1063.966247347203	955.1373389199227	1653.92062859994	1600.925353403842	1597.8678306611955	0.971542095099806	0.0807386213576109	12.033176672618808	2.37830465138535e-33	2.767534510185245e-31	nucleolar protein 3 [Source:HGNC Symbol;Acc:HGNC:7869]	protein_coding	16	67170154	67175737	58.11
USP43_hypoxia_vs_Control_normoxia	ENSG00000156515	HK1	303.7550659298709	156.03279690762056	158.89950103369756	154.16445355691613	216.54032762609475	208.0121648068717	236.37113330838895	165.46936645669652	241.82885309357272	180.2689640225085	529.90965962008	570.3096376745082	560.348162990983	248.15334492983263	237.77992663532768	272.25499309217	444.2440449881064	440.55538635325075	446.4484696410502	1.5064326032405957	0.12627448007794045	11.9298262191282	8.27460515190971e-33	9.551163188651908e-31	hexokinase 1 [Source:HGNC Symbol;Acc:HGNC:4922]	protein_coding	10	69269984	69401884	47.64
USP43_hypoxia_vs_Control_normoxia	ENSG00000198517	MAFK	3828.67173227561	3008.207299073252	2766.3347919432017	3188.991851514433	2767.5822108728994	3095.931066332607	3369.7231858184996	3154.8078607964594	3205.034216197626	3069.3375382232234	4959.595855715375	5178.620980022373	5476.213304392741	3250.8993019629747	3151.798291323577	3035.1350542828586	5342.232719273943	5673.722135477832	5221.923517737103	0.8557948293786648	0.0718930631574591	11.903719104363601	1.1318796186278358e-32	1.2960474385136172e-30	MAF bZIP transcription factor K [Source:HGNC Symbol;Acc:HGNC:6782]	protein_coding	7	1530702	1543043	63.41
USP43_hypoxia_vs_Control_normoxia	ENSG00000141985	SH3GL1	4430.724574103633	3728.0033938253155	3829.2838980022357	3853.035701625823	4050.9328164008652	3847.876702322434	3972.6229377487793	4025.9937289792274	3898.0918975627387	3879.514144586691	5568.239138255403	5401.813112974222	5422.726276147521	4325.7917336191185	3963.822366187366	3974.6745044693375	5362.741026808015	5315.855605418948	5332.02334893135	0.4882780865761152	0.0412412519425104	11.839555386358457	2.4374165958780482e-32	2.7687891854605163e-30	SH3 domain containing GRB2 like 1, endophilin A2 [Source:HGNC Symbol;Acc:HGNC:10830]	protein_coding	19	4360370	4400547	57.17
USP43_hypoxia_vs_Control_normoxia	ENSG00000118503	TNFAIP3	802.1469295513557	648.0274363318539	544.6395377776892	586.0910433459092	636.1605648953947	677.5756845868991	704.1803238203072	765.0051011232442	758.2190547559312	734.3682086059239	942.6681050818901	939.534244554112	898.1430197642582	682.4224296401164	747.3772907597173	768.2563151247191	1096.815713517774	1094.7351584757162	1214.4254997629473	0.935805085734185	0.07943667481274552	11.780516844897392	4.9190518416703563e-32	5.5438101582541585e-30	TNF alpha induced protein 3 [Source:HGNC Symbol;Acc:HGNC:11896]	protein_coding	6	137867214	137883314	43.95
USP43_hypoxia_vs_Control_normoxia	ENSG00000137331	IER3	2922.9748438995066	2198.2088945640476	1932.2356039490396	2210.690667173461	1572.4908394088638	1478.5166941498096	1574.887958723797	2152.858586521618	2325.977160135262	2263.2264825714096	4238.2486081371635	4680.300327781337	5209.673097511149	1822.07532501402	2197.014924307107	2448.665053043948	4403.516487415275	4732.50304255726	5172.457437226553	1.1731598431756316	0.09999355521865386	11.732354556354228	8.700426797616884e-32	9.728844433928943e-30	immediate early response 3 [Source:HGNC Symbol;Acc:HGNC:5392]	protein_coding	6	30743199	30744548	58.52
USP43_hypoxia_vs_Control_normoxia	ENSG00000147852	VLDLR	2052.1825376534825	1428.5866714896808	1488.5881049419215	1520.5391193009052	1535.939133290467	1556.963432121446	1387.3522518888021	1407.6671160873948	1409.5475389221112	1471.8718244330312	2956.818178858834	3093.213665413747	3415.3232062110333	1623.2080514948582	1790.0043991541454	2041.2139648768023	2733.865884513484	2926.893401356174	3151.689733407845	0.9893757365055414	0.08442784118971731	11.71859569738756	1.023546014669432e-31	1.1356600083692698e-29	very low density lipoprotein receptor [Source:HGNC Symbol;Acc:HGNC:12698]	protein_coding	9	2621182	2660056	42.45
USP43_hypoxia_vs_Control_normoxia	ENSG00000019549	SNAI2	305.6373325951958	193.27102699774017	196.3868834137007	233.2863658156391	158.25489976912536	185.45090149752642	172.22873544586452	266.86547132846977	238.89647408103247	267.0474427204902	434.8526418729659	494.5395062583619	464.5156151095019	223.30561743622275	212.9708937959619	216.10709024770043	515.5031114441721	518.7831076327726	509.20620184627603	1.2967951645853497	0.11076571852001853	11.707549789883608	1.1660061598295797e-31	1.2837727819723672e-29	snail family transcriptional repressor 2 [Source:HGNC Symbol;Acc:HGNC:11094]	protein_coding	8	48917598	48921740	40.53
USP43_hypoxia_vs_Control_normoxia	ENSG00000051108	HERPUD1	5832.684833414806	4328.055360684075	4113.232956712414	4463.766082770374	4357.807912759319	4612.9283701200775	4098.718610287614	4905.7258736511085	4795.668378311476	4943.453135911867	7485.208500713568	7346.269282155226	7157.934838943146	7108.085895977168	7210.16082105327	7796.734941883399	7105.269565194134	6635.539676125051	6523.766798213227	0.6499589397615426	0.05555734791283819	11.698883481285653	1.291414495838478e-31	1.4109935632775676e-29	homocysteine inducible ER protein with ubiquitin like domain 1 [Source:HGNC Symbol;Acc:HGNC:13744]	protein_coding	16	56932142	56944864	42.95
USP43_hypoxia_vs_Control_normoxia	ENSG00000214517	PPME1	3209.7646613897014	2544.5674917139045	2535.417008472803	2636.8583388330794	2695.403638331709	2848.3356850314167	2555.1954716137393	2840.5492495224876	2842.106740704834	2630.3566826242472	4250.321285429887	4277.707605006752	3794.4536825899218	2960.380403526847	2666.3820205928205	2845.2592239138953	4390.315606622142	4334.337816156827	4127.815954327308	0.7351930248843968	0.06289253972388524	11.689669841798203	1.4394509107205164e-31	1.5608227943289965e-29	protein phosphatase methylesterase 1 [Source:HGNC Symbol;Acc:HGNC:30178]	protein_coding	11	74171267	74254703	38.61
USP43_hypoxia_vs_Control_normoxia	ENSG00000175567	UCP2	1923.2867321236251	2370.2674230536654	2432.859403261798	2354.012613490609	2481.6646841865195	2315.354932737781	2357.4153874157946	2383.728172335491	2610.549538493944	2451.9273792395657	1218.8313217995694	1313.875112404005	1431.154529126886	1533.3647945301225	1636.256053144381	1866.3891934803987	1241.4319428161518	1363.209562508771	1256.869134199801	-0.8890885114525335	0.07616070081013321	-11.67384887474985	1.7339700936327673e-31	1.866038642869609e-29	uncoupling protein 2 [Source:HGNC Symbol;Acc:HGNC:12518]	protein_coding	11	73974672	73982843	52.37
USP43_hypoxia_vs_Control_normoxia	ENSG00000198840	MT-ND3	10330.200953095034	5330.185475258722	4324.266127234769	4057.740886928137	4852.127073130223	5249.287032035574	5367.964876148689	6267.3881899729195	6022.333264747889	6064.1992395052375	18621.74770030886	16390.721422820865	14995.40264283417	17777.57996082865	11608.852702957662	15722.0832690601	17171.11838584417	14178.696999459493	11941.92190663449	1.6588825967162235	0.14227000019281483	11.66010117711382	2.0380007633117166e-31	2.1768585765134774e-29	mitochondrially encoded NADH:ubiquinone oxidoreductase core subunit 3 [Source:HGNC Symbol;Acc:HGNC:7458]	protein_coding	MT	10059	10404	40.17
USP43_hypoxia_vs_Control_normoxia	ENSG00000127578	WFIKKN1	280.97514539636404	134.48966544768115	130.0482819946722	107.65880468230657	122.28749613873363	141.44411790833752	174.2241151661527	99.94781883561467	79.52410562079369	90.64341914752086	553.5106323123853	588.9395888690483	681.8207694793405	236.9300732224492	281.4884297110369	271.71477376142013	385.73087811655637	497.15513142533587	479.99451529516676	1.8841673294172026	0.16227211298920613	11.611159149339061	3.6167900716087364e-31	3.834601207032285e-29	WAP, follistatin/kazal, immunoglobulin, kunitz and netrin domain containing 1 [Source:HGNC Symbol;Acc:HGNC:30912]	protein_coding	16	629239	634117	66.98
USP43_hypoxia_vs_Control_normoxia	ENSG00000125657	TNFSF9	3002.6973421335338	2456.9800428374806	2378.7112422657538	2483.2304631483844	1965.164190195484	1867.869649874408	1876.094683577023	2246.824991449829	2415.9499508204	2219.2583140419033	4027.6676703678177	3919.214640158745	3729.3080387082955	3353.76008913871	3600.123194909578	3448.1206871577974	3807.930871830951	4390.336945044111	3862.006492876932	0.720383724484593	0.062110058474644556	11.598503401484933	4.193474655770328e-31	4.4133237314735815e-29	TNF superfamily member 9 [Source:HGNC Symbol;Acc:HGNC:11939]	protein_coding	19	6531026	6535924	59.2
USP43_hypoxia_vs_Control_normoxia	ENSG00000267424		71.15479877233246	18.127300395562283	7.827277715219855	15.976344161564404	20.257070838995595	11.44326491644387	17.270440990959035	15.410826034249558	11.225788754555106	9.404652766175882	198.2804750614425	195.7118707718798	192.57405510667544	28.63372183705167	33.810233422321126	41.00192247998973	168.53416472319321	159.44882992770303	135.8481379980021	3.4263859082160786	0.2982548289467601	11.48811544918089	1.5137824259471495e-30	1.5815159023782155e-28	novel transcript, antisense to RTBDN	lncRNA	19	12825711	12832983	52.67
USP43_hypoxia_vs_Control_normoxia	ENSG00000164619	BMPER	118.74148232062575	17.751762196622696	26.617177189749754	24.08567028982986	101.31659729460546	69.5606323805289	70.12386662142454	62.246302865941715	33.87529206681015	27.099490612687006	177.99097136289885	216.01434444462816	167.64821417549325	144.869193371187	80.0941577197268	118.04222449745734	255.78834429159787	314.53358616658295	229.68885422349123	3.555404224759119	0.3162680143061534	11.241744545553129	2.543064858345917e-29	2.6376005302539934e-27	BMP binding endothelial regulator [Source:HGNC Symbol;Acc:HGNC:24154]	protein_coding	7	33904308	34156427	40.62
USP43_hypoxia_vs_Control_normoxia	ENSG00000173281	PPP1R3B	107.01080871619598	44.779856908187064	33.98183570196122	45.96139332158618	59.73431280703327	63.73427107705379	54.93969699849009	50.67470838163557	53.88465498157525	34.04554641663588	206.77856486698576	207.22649474243795	177.36258672503422	75.21542372255874	82.75202419450176	91.41061355085176	193.6973793126096	207.10597198876192	242.90922119362776	2.3495117981705693	0.2090472063301832	11.239144686103064	2.6190753555225067e-29	2.6968939254383912e-27	protein phosphatase 1 regulatory subunit 3B [Source:HGNC Symbol;Acc:HGNC:14942]	protein_coding	8	9136255	9151574	46.01
USP43_hypoxia_vs_Control_normoxia	ENSG00000164056	SPRY1	211.50774900924807	104.35686476079037	106.84702866070481	99.2535550902735	115.57173902805711	110.6253214600541	86.18375756566249	96.76857872436736	113.57100814913679	130.6636035602096	412.18320998533	398.14483320037675	342.57484003190643	121.56561246815153	149.9840262479927	165.5726669647043	477.5238728990443	343.75862551168206	431.99033785802106	2.0141826945630354	0.17959249523190948	11.215294336002751	3.430432495149538e-29	3.507127164505381e-27	sprouty RTK signaling antagonist 1 [Source:HGNC Symbol;Acc:HGNC:11269]	protein_coding	4	123396795	123403760	48.71
USP43_hypoxia_vs_Control_normoxia	ENSG00000242114	MTFP1	2210.465785570893	1689.7786864601471	1682.114219397341	1639.18942915607	1827.2563222585122	1708.895438266247	1668.9900322521366	1737.9619261842233	1797.339448468848	1718.367643862618	3098.4228559277863	3094.0062428331858	2937.6780189617775	2333.166361823364	2321.7210276536034	2115.8896276001706	2983.6031336434226	2899.609069832612	2534.394655694003	0.7487914979860326	0.06681172574172142	11.207486255940854	3.746835267963571e-29	3.803436396479617e-27	mitochondrial fission process 1 [Source:HGNC Symbol;Acc:HGNC:26945]	protein_coding	22	30425623	30429054	57.17
USP43_hypoxia_vs_Control_normoxia	ENSG00000072274	TFRC	38003.93748208776	28694.339466295358	30295.7415242919	28152.2870781448	30656.828032745776	32266.06602962422	28347.85884268084	34542.890977501345	30657.927141510063	31345.390929571524	49731.33346675791	48884.858462396165	41934.23210671598	39129.23523252304	37931.1206348003	33343.66166390488	54310.3442202528	52185.45936436135	51661.29950350141	0.8599763011730166	0.07675393643215547	11.20432828788096	3.882879220754684e-29	3.9137781892015346e-27	transferrin receptor [Source:HGNC Symbol;Acc:HGNC:11763]	protein_coding	3	196012511	196082153	42.38
USP43_hypoxia_vs_Control_normoxia	ENSG00000083444	PLOD1	8001.665907738901	6354.110382989719	6271.31003709615	6517.238717491066	6406.840295919945	6239.369331639106	6609.995551703012	6062.077681946191	6351.111493281599	6594.4734265112575	10479.44538909844	11113.177502414746	12126.530245297561	6562.830689805212	7005.6421806307235	7516.088954682457	9871.937170358844	10733.28252288634	11214.524765547843	0.7329713759820795	0.06617658029767064	11.075993541598576	1.6405033488078711e-28	1.6419947154886056e-26	procollagen-lysine,2-oxoglutarate 5-dioxygenase 1 [Source:HGNC Symbol;Acc:HGNC:9081]	protein_coding	1	11934205	11975538	53.54
USP43_hypoxia_vs_Control_normoxia	ENSG00000138166	DUSP5	517.3275911503908	346.52043367092625	333.19317422503883	293.46111262158945	454.7430840150469	374.8603475343268	353.50871401166586	370.5196572843279	316.5805251342204	328.6808523645006	716.3643178734297	813.9729044829886	784.3562903356944	520.3922628374479	563.8903261367157	529.499035359049	744.2944427201325	713.3527843710982	753.7063757288361	1.1901551846016134	0.10777407146186851	11.043056724665929	2.368365354897405e-28	2.354056480878233e-26	dual specificity phosphatase 5 [Source:HGNC Symbol;Acc:HGNC:3071]	protein_coding	10	110497907	110511533	49.03
USP43_hypoxia_vs_Control_normoxia	ENSG00000170421	KRT8	42706.236481458945	34479.800493319206	34499.125115585724	31570.015343232415	38477.63300348129	36230.53867120995	34898.979117692405	29412.123583359815	28436.085075221825	28025.683161922832	60597.28150404358	59116.060049662585	60158.97197569573	49779.9052537065	50934.810090986466	49044.837610210925	48686.90002674182	48468.36373593542	45895.142854252495	0.5088568460484161	0.046695928672178345	10.897242233274083	1.1880360123580333e-27	1.1698079568351092e-25	keratin 8 [Source:HGNC Symbol;Acc:HGNC:6446]	protein_coding	12	52897187	52949954	50.58
USP43_hypoxia_vs_Control_normoxia	ENSG00000173548	SNX33	1034.1620744002116	676.0575014499033	778.3463079075303	862.3579852909837	821.268269600515	733.2570546442788	785.7862602489744	771.0696729729938	752.7683959687471	738.5709950339594	1477.2982531898026	1472.0580117108411	1486.085480311445	947.8267932857999	988.2577532966575	1072.8184283529554	1431.2274328104036	1400.5069795722413	1419.3557635557759	0.8716231726676891	0.07998859927747745	10.896842556825641	1.1932645965061548e-27	1.1698079568351092e-25	sorting nexin 33 [Source:HGNC Symbol;Acc:HGNC:28468]	protein_coding	15	75647912	75662301	56.21
USP43_hypoxia_vs_Control_normoxia	ENSG00000155876	RRAGA	2835.2635113044807	2219.0817671225336	2113.4977554837524	1935.8314437483255	2342.107467237071	2230.9097640335835	2059.8557115274098	2238.3627049245574	2129.676679465417	2049.6922482162704	4443.20627460934	4089.332479242759	3956.9855089349867	2988.7987015809413	2680.1852062060466	2503.5501043852655	3743.887895557997	3656.6500714652134	3653.131419739183	0.8198378961410601	0.07538298534018043	10.875635827387065	1.5060207407658291e-27	1.466372439631382e-25	Ras related GTP binding A [Source:HGNC Symbol;Acc:HGNC:16963]	protein_coding	9	19049427	19051025	51.09
USP43_hypoxia_vs_Control_normoxia	ENSG00000165271	NOL6	3730.1860346974954	4343.617100803126	4148.507506855237	4298.259789664436	4241.606959543825	4472.016240203923	4361.617195128022	4458.657836510562	4479.291331223308	4336.695543416695	2782.2831430217766	2748.809119125985	2707.179096506319	3453.6268688881705	3743.4017688767008	3686.0338677044065	3113.846509464047	2976.7326752283984	2791.1660723899795	-0.52684310574407	0.048564741314313195	-10.848263400278768	2.0325026004841858e-27	1.9656222784277127e-25	nucleolar protein 6 [Source:HGNC Symbol;Acc:HGNC:19910]	protein_coding	9	33461353	33473930	54.39
USP43_hypoxia_vs_Control_normoxia	ENSG00000176845	METRNL	1316.7117863395426	1089.205896949928	1047.1902932290486	1011.6106013223751	1150.3047970438479	1089.1440605525827	1052.7125727963407	1010.6369432304297	963.7872691709649	988.6789622314338	1798.5430910433963	1788.192079545301	1832.9251171572878	1296.7512554325813	1314.6629152426926	1340.759807723056	1740.2098851015596	1618.4288923512024	1567.0677139877375	0.6469888085758948	0.05985718347992767	10.808874907935722	3.124789022581645e-27	3.001684918134972e-25	meteorin like, glial cell differentiation regulator [Source:HGNC Symbol;Acc:HGNC:27584]	protein_coding	17	83079609	83095122	63.19
USP43_hypoxia_vs_Control_normoxia	ENSG00000182054	IDH2	1559.752681944064	1215.9452945682715	1320.67168631561	1322.1684860813828	1005.8701411200149	905.3060184376448	899.6694308854807	1237.3540219266872	1139.0965828732953	1212.193184721164	2416.6264855299764	2427.428439826164	2615.869597431182	1297.9205564586994	1380.6593215895584	1407.032304083623	2127.5471955256658	2001.9727696544226	2142.216757964312	0.7001283446372382	0.06498644543356173	10.773451909337119	4.594457246143432e-27	4.384031104270063e-25	isocitrate dehydrogenase (NADP(+)) 2 [Source:HGNC Symbol;Acc:HGNC:5383]	protein_coding	15	90083045	90102477	52.49
USP43_hypoxia_vs_Control_normoxia	ENSG00000124570	SERPINB6	5339.295884245879	4592.817999463279	4395.625923577085	4201.114268651552	4633.128981039047	4248.163254744688	4025.0032247087915	4484.117732148203	4228.988477158674	4379.812563602839	6944.254630929564	6749.923690653344	6941.860229387315	5443.471972980713	5505.692149666134	5501.96471853558	6886.7410701419385	6629.902341274267	6314.742687762817	0.5890505275239826	0.05478030177295583	10.752962441962806	5.73882876130496e-27	5.4397255669243635e-25	serpin family B member 6 [Source:HGNC Symbol;Acc:HGNC:8950]	protein_coding	6	2948159	2972165	47.23
USP43_hypoxia_vs_Control_normoxia	ENSG00000153395	LPCAT1	5456.333967806589	5061.081285422109	4931.731213463927	4843.472137554292	4789.87700853271	4551.428090622629	4988.312721348539	5014.274956238996	5291.563588194835	5122.6168847984345	6333.378661754658	6747.014901498449	7115.575152582099	3298.2594996837906	3403.5399880675304	3769.096988067281	7554.423986847601	7459.443858252573	7938.920497588147	0.6297633276099359	0.05857620999900523	10.75117914970311	5.850881471231447e-27	5.509451743272085e-25	lysophosphatidylcholine acyltransferase 1 [Source:HGNC Symbol;Acc:HGNC:25718]	protein_coding	5	1456480	1523962	56.13
USP43_hypoxia_vs_Control_normoxia	ENSG00000291174		1497.064459728797	1080.8013616585317	1088.9982347915482	872.5906451955017	1173.8391155552204	1074.0838367631968	1146.696154780461	1012.8528823538721	1067.231166961537	1013.8361262464817	1995.1665352914226	2019.4782894711766	2032.3946106043181	1876.7329288448518	1908.3803991106647	1914.7954362901623	2023.5311570082113	1950.1612861125247	1695.5901080786598	0.9031930148845433	0.08487316261930272	10.641679737278105	1.906607466488904e-26	1.7836125926703062e-24	novel transcript	lncRNA	11	65455257	65466720	46.85
USP43_hypoxia_vs_Control_normoxia	ENSG00000172183	ISG20	241.02182017735632	139.652703687584	126.75953980020437	128.0780591893222	204.6473144687653	189.58887212982256	187.54571902446398	158.4467628321827	153.37407570532775	171.86744907770068	329.7657579839534	349.21983887739606	363.6275489603702	280.9707067661815	256.8951051976926	307.25331741396224	319.8336000005473	353.4247153716595	317.44167670527764	1.3335408493399175	0.12595039470779149	10.587825885212748	3.393826319658281e-26	3.1542750722901937e-24	interferon stimulated exonuclease gene 20 [Source:HGNC Symbol;Acc:HGNC:6130]	protein_coding	15	88635670	88656483	51.94
USP43_hypoxia_vs_Control_normoxia	ENSG00000166130	IKBIP	2055.74448597821	1609.7169024036857	1680.7120245699718	1533.5906600269705	1679.8112458932842	1756.3477743421122	1645.806785009298	1741.0480607681648	1616.1149786544117	1575.1810540633405	2538.5215161045166	2652.2479644172295	2800.837188043812	2248.7125053867258	1974.541196560008	1936.3981547024084	2756.0284715254766	2540.017507201457	2717.766757934902	0.7339952947690725	0.06952244182409269	10.557674263315501	4.681162608673319e-26	4.322676155996207e-24	IKBKB interacting protein [Source:HGNC Symbol;Acc:HGNC:26430]	protein_coding	12	98613405	98645113	40.95
USP43_hypoxia_vs_Control_normoxia	ENSG00000165637	VDAC2	11648.64777869998	10141.32404427575	10259.484239043226	9670.355122016868	10706.807297635542	10979.247065036334	10012.615425623573	11118.162192542275	10956.022195565594	11076.325034468022	12858.834639682529	12970.922666058435	12847.765051961267	12200.48605793654	12333.206113473381	12208.7681809042	13071.910381421292	13253.470551272998	13009.953757681818	0.38830160471402564	0.037070276453561965	10.474742620289117	1.1284414119852165e-25	1.0353449954964361e-23	voltage dependent anion channel 2 [Source:HGNC Symbol;Acc:HGNC:12672]	protein_coding	10	75210154	75231448	44.04
USP43_hypoxia_vs_Control_normoxia	ENSG00000213859	KCTD11	289.5898048934838	154.45501673256658	157.64809363250438	158.97474943384782	158.2565557904314	142.04782633126075	190.42494571784027	117.65818791208596	131.4687322186249	120.07697243221229	559.5627729518302	590.0694110045245	700.1025744599895	213.78782061468522	275.816177273514	258.4588346602486	412.54387997954944	448.71786552245607	422.54607141453624	1.4463345916483172	0.13831989111677304	10.456446863649468	1.3689321728217629e-25	1.2479952987005025e-23	potassium channel tetramerization domain containing 11 [Source:HGNC Symbol;Acc:HGNC:21302]	protein_coding	17	7351889	7354944	60.44
USP43_hypoxia_vs_Control_normoxia	ENSG00000139514	SLC7A1	6207.74959072688	4799.944013750814	5001.863836907095	4744.055027591293	5021.340445811055	5470.190649530668	5115.617849085142	5349.41648366034	5262.186271745917	4845.682597208831	8837.41679063893	8331.67598295383	7054.225698340658	5973.91791700303	5718.074142873574	5329.4485715945775	8528.810819582714	8201.366851973176	8154.2586828321955	0.7749181639726086	0.07429233367168875	10.430661222692398	1.7963385510168139e-25	1.6272780810571933e-23	solute carrier family 7 member 1 [Source:HGNC Symbol;Acc:HGNC:11057]	protein_coding	13	29509414	29595688	47.44
USP43_hypoxia_vs_Control_normoxia	ENSG00000070495	JMJD6	1519.7868368477382	1274.0670047053752	1226.4349570190086	1305.998732920654	1407.2196960969184	1426.6106833809279	1434.2129787260726	1236.226384133914	1195.974991119017	1236.8972871609026	1804.6517388135135	1801.5910908271364	1890.2354694276244	1410.1118672177492	1407.9799858022625	1538.270239519153	1900.316746816901	2021.5816058390612	1837.7816037330942	0.595773409343297	0.05731203311805908	10.395258673096492	2.6057893502152666e-25	2.3310414356019444e-23	jumonji domain containing 6, arginine demethylase and lysine hydroxylase [Source:HGNC Symbol;Acc:HGNC:19355]	protein_coding	17	76712832	76726799	48.83
USP43_hypoxia_vs_Control_normoxia	ENSG00000213923	CSNK1E	5059.747381227939	4296.246896261506	3970.8803701723623	4103.306654206474	3916.3031189727885	3791.2209118162723	4492.065973156301	4216.674838999043	4416.699793038643	4325.532369964051	6592.402058227872	6687.076164735571	7422.888981502238	4337.231553609144	4327.729835992581	4545.374833175104	6588.297836619814	6460.777066351571	6584.74360530156	0.6662533333810174	0.06409183411127381	10.395292046476525	2.6048772775611677e-25	2.3310414356019444e-23	casein kinase 1 epsilon [Source:HGNC Symbol;Acc:HGNC:2453]	protein_coding	22	38290691	38318084	55.79
USP43_hypoxia_vs_Control_normoxia	ENSG00000124839	RAB17	731.6985823230028	567.048621642773	589.4302121767687	558.0262285095821	503.5754378612789	542.0917332190348	532.2248127038214	556.8635079889729	605.7745120331982	614.9466855398323	991.7540460911529	963.2784396099006	995.9463547363989	641.2189056609992	612.3550228587276	546.2422688695789	1114.8499139032758	1251.4249238103173	983.5228545984381	0.9690788581083521	0.09326188986746518	10.390941674949046	2.726477958712336e-25	2.423855839940973e-23	RAB17, member RAS oncogene family [Source:HGNC Symbol;Acc:HGNC:16523]	protein_coding	2	237574322	237601614	52.74
USP43_hypoxia_vs_Control_normoxia	ENSG00000105855	ITGB8	501.582645577872	318.16335661514955	371.7677114451881	345.8456680296177	432.09798599697467	404.54193616640146	381.4437410792661	450.5087588667926	331.29225129949447	329.4226325723009	683.5826977555706	689.3697987769966	617.4215156791937	389.3003405284489	423.40559852165325	435.77325780558544	799.905702138978	839.4928769385152	785.1517901855677	1.2295274922558481	0.11858287136140326	10.368508353189014	3.448658277900622e-25	3.046953452567383e-23	integrin subunit beta 8 [Source:HGNC Symbol;Acc:HGNC:6163]	protein_coding	7	20330702	20415754	37.44
USP43_hypoxia_vs_Control_normoxia	ENSG00000115756	HPCAL1	4599.758281762622	3596.4761904623074	3547.1424160106344	3363.8525772521	3979.1105714602286	3568.0404809299966	3531.9183883188684	4100.9387329030815	3900.7865020445333	3770.903929373553	6409.648647970467	5957.9699733775715	5841.8068118429865	5034.3804852784915	4615.252147478377	4889.330926531404	5922.765020881898	5497.2026351473205	5268.122634463373	0.6679844667375265	0.06462797314360424	10.335841188354397	4.851367964117332e-25	4.2599772803933357e-23	hippocalcin like 1 [Source:HGNC Symbol;Acc:HGNC:5145]	protein_coding	2	10302889	10427617	52.12
USP43_hypoxia_vs_Control_normoxia	ENSG00000128274	A4GALT	369.9445720930586	247.4068134765293	190.25460119963518	238.75843266385644	257.671924135783	316.6462663566335	277.59622019778095	248.45427431882686	286.3813543321243	248.59336488499312	528.0835418069557	570.6902170539793	472.20186043447933	362.90792290464714	402.76895086524803	388.3980919633626	510.69392571316183	560.1124019399924	551.3821334270654	1.252989277211372	0.1214909522373005	10.313436960836295	6.127012872568088e-25	5.34731312469921e-23	alpha 1,4-galactosyltransferase (P blood group) [Source:HGNC Symbol;Acc:HGNC:18149]	protein_coding	22	42692121	42721298	52.39
USP43_hypoxia_vs_Control_normoxia	ENSG00000167815	PRDX2	10740.466577614909	9096.109521038179	8452.131246559919	8225.490692980506	8756.097344113976	7580.059927646388	7261.724891687418	9453.60062381114	8976.479701485041	9074.679028594657	14381.764532719502	14557.233590151618	15135.017710113341	10594.096070690119	10284.661540798155	10471.902533547964	14417.24312580438	13658.92275421936	12951.183561106684	0.6708587144262362	0.06521503670714653	10.286871683271182	8.075755569932419e-25	7.005350877117741e-23	peroxiredoxin 2 [Source:HGNC Symbol;Acc:HGNC:9353]	protein_coding	19	12796820	12801800	54.37
USP43_hypoxia_vs_Control_normoxia	ENSG00000154914	USP43	1134.137417034419	1161.056580251614	1347.427331103105	1281.0499820170864	1120.4437790129468	1090.2025181525137	1206.147092559918	438.73638404057	500.6430032275018	514.9321863700118	1682.9959331905209	1878.2415229607402	1949.955799764565	1339.8477749562533	1401.8633260194883	1462.7221705377162	637.581610478199	687.8115234701851	712.8149885066078	-0.8932265538390252	0.08714168123587587	-10.2502790991745	1.1800230945180813e-24	1.0174500332432108e-22	ubiquitin specific peptidase 43 [Source:HGNC Symbol;Acc:HGNC:20072]	protein_coding	17	9644698	9729687	45.05
USP43_hypoxia_vs_Control_normoxia	ENSG00000074800	ENO1	117058.8455041016	92746.65936254215	93322.38688910955	85423.63809845374	96554.1372314199	88361.19658014014	81318.99096257132	104377.62744920175	98147.63209623315	96651.42257643917	165478.04047018924	160454.15461160746	151454.21981704878	120264.37348177934	112306.0756825283	111590.5784500293	158139.3830283623	154354.8467578128	136113.85552836026	0.7245775633881818	0.07090513721605032	10.218971316286572	1.630620540874454e-24	1.3975492096728178e-22	enolase 1 [Source:HGNC Symbol;Acc:HGNC:3350]	protein_coding	1	8861000	8879190	50.15
USP43_hypoxia_vs_Control_normoxia	ENSG00000171793	CTPS1	4712.294413758204	5489.987616033192	5663.334128260199	5406.545368418104	5768.378066766875	5400.209792785178	5294.5425630083755	5010.7062636413775	5155.886083352406	5147.527315624545	3468.183555166305	3445.3888842781894	3633.246562476835	4619.718595496992	4875.80133135497	4649.138934560598	3743.439013534359	3957.3123197179625	4091.9530531712167	-0.4888741768784208	0.047900116337767036	-10.206116691473795	1.8616714587777648e-24	1.5860775946122706e-22	CTP synthase 1 [Source:HGNC Symbol;Acc:HGNC:2519]	protein_coding	1	40979300	41012565	45.3
USP43_hypoxia_vs_Control_normoxia	ENSG00000161638	ITGA5	1039.0863165139726	618.5474514832791	594.3858238843712	697.8416601127615	717.3711842830455	634.8732291043666	651.4485777707902	618.61830693554	531.6598897380455	522.7545245477561	1692.6297554207151	1984.1828815533304	1924.7281688547582	1025.8988692368735	847.6560488543945	1170.776577532068	1354.9278529119542	1456.2938147760467	1658.959080251411	1.2242256911577172	0.12037933316078481	10.169733117914673	2.706492091693471e-24	2.292190609965009e-22	integrin subunit alpha 5 [Source:HGNC Symbol;Acc:HGNC:6141]	protein_coding	12	54395261	54419266	52.45
USP43_hypoxia_vs_Control_normoxia	ENSG00000184557	SOCS3	1853.8307921095259	1489.9157000989076	1421.693255623651	1336.9165823663184	1455.8317503533194	1443.215193326659	1438.2802173781326	1453.1001565166105	1468.3882651897045	1375.2515806491554	2301.2536739583243	2221.2032403455514	2318.2187833988255	2475.979860262269	2480.196440693295	2482.2542992886515	2161.391844738404	2047.4715372477804	1998.3918765359062	0.549641529926334	0.05420502132939145	10.140048217789433	3.669184272591941e-24	3.089237323153438e-22	suppressor of cytokine signaling 3 [Source:HGNC Symbol;Acc:HGNC:19391]	protein_coding	17	78356778	78360077	62.24
USP43_hypoxia_vs_Control_normoxia	ENSG00000289316		529.6152615464216	66.81523075732954	83.4955672499256	67.77149783115232	160.8101329488337	158.15213921652926	59.498390451894686	64.6241786550906	44.90423583282513	49.090067356391195	848.4742254145448	1176.7825834868443	2343.3601693748874	289.6190024512163	289.85221936759876	390.8580080056766	977.8302966981862	1224.1125986728198	1237.0241640638426	3.9819333552178957	0.39349946913908374	10.119285202416544	4.537169613468283e-24	3.797690565939856e-22	novel transcript	lncRNA	8	133237171	133237927	50.46
USP43_hypoxia_vs_Control_normoxia	ENSG00000080546	SESN1	723.8177541574586	579.5015317473285	570.7545245849575	542.5263332252101	470.48620911400405	496.0955567818606	431.4643228064558	562.0326913125473	503.77485786399035	551.0533483990916	1169.0781828625074	1120.7423142884022	1067.2919849308712	694.6734565729655	671.4134617029036	714.718071747108	988.460520797904	957.3376947677477	937.3145113283986	0.7707416046865097	0.07619361578041521	10.115566728159145	4.7128152669053666e-24	3.9217747043730527e-22	sestrin 1 [Source:HGNC Symbol;Acc:HGNC:21595]	protein_coding	6	108984309	109094846	37.63
USP43_hypoxia_vs_Control_normoxia	ENSG00000106799	TGFBR1	15016.900221401225	10026.566166983317	10909.794836539148	9747.80044708392	10140.762114157304	11702.147505611772	10010.85861369819	11368.82769708994	9801.744426726482	9924.721177411502	25613.324271977574	21658.41009149701	17968.41057519738	14871.96196506557	14769.777908665601	11161.66692237225	24383.300923067105	22895.650595500432	23348.47774657754	1.2028611032080196	0.11906040413428648	10.102948263566537	5.360587920870338e-24	4.435034387943188e-22	transforming growth factor beta receptor 1 [Source:HGNC Symbol;Acc:HGNC:11772]	protein_coding	9	99104038	99154192	39.03
USP43_hypoxia_vs_Control_normoxia	ENSG00000197747	S100A10	4172.081808728245	3482.4107608819054	3249.8102105662215	3251.9833771080725	3122.7894290691015	2925.9018744005625	3045.2452209696544	3427.226929031294	3475.6190072380505	3538.0837553423517	5612.932270164619	5846.464363983649	6417.360851655214	3494.375906910695	3486.5142461344894	4238.881631199781	5408.5697449986765	5461.017066042627	5612.2859114114435	0.7233659803271985	0.07184782658332847	10.068028703530022	7.649588699950353e-24	6.292446153010885e-22	S100 calcium binding protein A10 [Source:HGNC Symbol;Acc:HGNC:10487]	protein_coding	1	151982915	151993859	44.94
USP43_hypoxia_vs_Control_normoxia	ENSG00000104331	BPNT2	5308.786868754819	3798.943273323983	4329.6161809608475	3829.5472137240404	4473.783926050374	4469.566430780151	4019.2565577574633	4580.016166170233	3984.4576584493125	4326.576730002534	7686.278350395432	7496.1344724539385	6324.102751704588	4821.618680362178	5175.9177621283525	4270.493969071799	7355.973319638001	7375.22204896093	7240.658145652577	0.878395947904724	0.08733468074311489	10.057813693605025	8.486194868285908e-24	6.940737551415783e-22	3'(2'), 5'-bisphosphate nucleotidase 2 [Source:HGNC Symbol;Acc:HGNC:26019]	protein_coding	8	56957931	56993867	38.23
USP43_hypoxia_vs_Control_normoxia	ENSG00000118804	STBD1	399.897061925053	258.017340716245	320.10921781725233	314.20676859496353	280.68957303310185	291.2896908328233	242.7049320118784	265.63469985370654	255.95997756243128	292.61404243842827	611.6519231140012	646.1174849488332	561.7073039707561	343.0995636909527	319.8079028874692	323.4477694037458	610.1785812301457	619.7036822195341	641.2066603246851	1.066853888353363	0.10643637084777686	10.023395948732183	1.202970113482439e-23	9.783017746746676e-22	starch binding domain 1 [Source:HGNC Symbol;Acc:HGNC:24854]	protein_coding	4	76306733	76311130	48.64
USP43_hypoxia_vs_Control_normoxia	ENSG00000291156		145.22594711252935	57.70345430538175	59.276356163821866	38.647089132193805	60.86481483335147	86.2346908009775	50.40498481472609	57.42018806859777	76.78221731827345	45.362683200806835	318.82684169283255	333.1074828660607	331.67922740772184	106.47089848550542	132.42897990665134	147.67744127193816	243.68144419004346	236.58590875068876	230.9123448159556	2.221773254000556	0.2233455021968817	9.947696426149815	2.5808806157933952e-23	2.087013799652591e-21	novel transcript	lncRNA	1	1059687	1066459	62.85
USP43_hypoxia_vs_Control_normoxia	ENSG00000100097	LGALS1	8631.971876328935	6370.944545633292	6539.373492155682	5805.167920003154	7163.486522426484	5894.982926305907	5909.702211174807	7062.947481324457	6820.54882014413	7106.569509365007	11562.553820010484	12177.965711107374	12046.077087158543	9754.475123094757	9436.48122783401	9992.101877584668	11587.560389876799	10158.727595947668	9985.827512773607	0.7622013883037306	0.07664297034430909	9.944831011632704	2.6562447379246894e-23	2.1358893783098922e-21	galectin 1 [Source:HGNC Symbol;Acc:HGNC:6561]	protein_coding	22	37675636	37679802	56.68
USP43_hypoxia_vs_Control_normoxia	ENSG00000133466	C1QTNF6	3582.887676279451	2741.653976529729	2900.9046143321057	3026.122298565869	2901.258411169813	2871.8823319656876	3002.1151438709153	2627.3603056458296	2757.4917498047066	2761.93215785615	4880.832834140569	4920.944901665051	4594.064370993436	4114.2410087032285	4007.6195178805874	4066.3395776738544	4180.080680490081	4223.501320912301	3913.632970830209	0.5054208724152683	0.050845122236818883	9.94040038022121	2.777086808457758e-23	2.220583435165134e-21	C1q and TNF related 6 [Source:HGNC Symbol;Acc:HGNC:14343]	protein_coding	22	37180166	37199385	50.65
USP43_hypoxia_vs_Control_normoxia	ENSG00000164442	CITED2	4446.162892466755	3618.273490571296	3354.0202576803053	3354.5381333776013	4296.676116396549	4105.065518949195	3912.6946444952214	3717.5783137517346	3487.831824234041	3331.7068767386118	5530.065643269605	5754.873626094982	5885.159463610336	4692.605520621482	4255.741138966253	4718.09468363212	5653.400776116084	5019.280640376936	5343.325395519235	0.6329998611867457	0.06431390597358973	9.842348269854497	7.396393836251709e-23	5.8813658321261505e-21	Cbp/p300 interacting transactivator with Glu/Asp rich carboxy-terminal domain 2 [Source:HGNC Symbol;Acc:HGNC:1987]	protein_coding	6	139371807	139374648	50.46
USP43_hypoxia_vs_Control_normoxia	ENSG00000285043		2175.418504340159	1599.9018169931041	1533.1596443224705	1271.4887020422548	1350.138368398845	1280.134030137729	1291.0677873888883	1674.3690293771413	1775.5432847313054	1693.1605850005747	3709.79567276773	3306.7754954801258	3249.1174724692964	2462.2864526479616	1932.2055640301187	1914.0212753562773	3414.03446703353	2928.3023191902817	2772.031110755224	1.0510445746861874	0.10774283439117982	9.75512274784029	1.753883738446683e-22	1.3869247485296892e-20	novel protein	protein_coding	16	30053123	30070414	54.4
USP43_hypoxia_vs_Control_normoxia	ENSG00000155090	KLF10	1478.2365559959148	1136.0465712531393	1176.9281544621554	1104.72751315806	1156.2731190759398	1187.0937835551113	1032.8902946477751	1258.33760614178	1198.9857374704447	1072.6755327445514	2098.1011074147395	2131.929459817092	2086.748231092002	1423.7533778632942	1462.2910484529343	1467.0520219994135	1877.0578623474134	1743.9262074442838	1993.4403789863393	0.7173755496640084	0.07391216411101761	9.705784674177519	2.848757937847145e-22	2.2403446354069333e-20	KLF transcription factor 10 [Source:HGNC Symbol;Acc:HGNC:11810]	protein_coding	8	102648784	102655725	47.85
USP43_hypoxia_vs_Control_normoxia	ENSG00000108578	BLMH	2442.6565441620146	2900.8892438649505	2882.1447627906	2656.650988521111	2850.905057358281	3006.285802856891	2722.7874729059067	2648.208700184905	2755.8681211392854	2738.8401636356193	2037.8379119119552	2006.7968630174394	1877.114074764069	2298.8921860691526	2501.0633341361145	2365.7024095305196	1955.196711216301	1899.9601957842272	1862.6737952289343	-0.5601527888917934	0.05773173529220559	-9.702684079330282	2.936695722752989e-22	2.2968811956154934e-20	bleomycin hydrolase [Source:HGNC Symbol;Acc:HGNC:1059]	protein_coding	17	30248203	30292056	40.18
USP43_hypoxia_vs_Control_normoxia	ENSG00000141562	NARF	1723.0930852444712	1430.4523672808648	1397.9618186324235	1323.91678025332	1199.6040721976287	1184.1372460553962	1196.6730829270687	1301.577303029871	1249.3209485429436	1253.9633689728346	2693.6555370723518	2570.631026394497	2753.8499457293037	1713.830783319338	1441.7478471410575	1503.6760217118158	2475.3113642625867	2224.925962671465	2100.440058205716	0.7128286185381454	0.07362406105397581	9.682006239991994	3.59589186763999e-22	2.7971739294310426e-20	nuclear prelamin A recognition factor [Source:HGNC Symbol;Acc:HGNC:29916]	protein_coding	17	82458180	82490537	51.72
USP43_hypoxia_vs_Control_normoxia	ENSG00000107816	LZTS2	2413.332440793384	2090.750786396527	2085.611405260096	2140.796536776346	1930.7388752938523	2011.8149371839359	2097.8702365008367	2032.0824055839312	1961.1907640243955	2017.2998300245854	3068.4959800848633	2921.902176999929	3399.906932204772	2090.185692943499	2041.5590431758064	2187.690813846329	3112.2360336151833	3198.9167888099773	3050.934695556052	0.5671036296742715	0.05881428291463594	9.642277378394216	5.299889879016535e-22	4.1003958831547924e-20	leucine zipper tumor suppressor 2 [Source:HGNC Symbol;Acc:HGNC:29381]	protein_coding	10	100996618	101007836	60.49
USP43_hypoxia_vs_Control_normoxia	ENSG00000196352	CD55	12405.576021955414	11029.502422822321	10992.791501850445	11303.723252716189	11763.876645765864	11572.215232207394	12077.21181643113	11470.249610343853	11440.886358114523	11894.145013739597	12992.189038340039	13445.930829134522	13492.081403377382	11847.490450727033	12706.67085898969	12131.531666891846	13852.847706675191	14560.11596581074	14726.908621259692	0.3721467720146581	0.038650395034201646	9.628537345746306	6.058569185886143e-22	4.6621667073972243e-20	CD55 molecule (Cromer blood group) [Source:HGNC Symbol;Acc:HGNC:2665]	protein_coding	1	207321519	207386804	36.32
USP43_hypoxia_vs_Control_normoxia	ENSG00000179041	RRS1	2181.8007376167197	2835.918733316199	2559.089035307139	2753.173899004153	2686.4755526480444	2729.0319621214394	2603.12172030008	2712.0193918123664	2795.396789038125	2620.286394905151	1412.2415255266217	1582.8784030430133	1705.556672337021	1634.7118437471229	1792.4642242628859	1758.114872836605	1592.4636445968824	1720.3830000405112	1779.0856122575908	-0.678542947815736	0.07068428318668944	-9.59962975112284	8.023210839367762e-22	6.140974157426245e-20	ribosome biogenesis regulator 1 homolog [Source:HGNC Symbol;Acc:HGNC:17083]	protein_coding	8	66429014	66430733	56.28
USP43_hypoxia_vs_Control_normoxia	ENSG00000161091	MFSD12	14702.886715319437	13955.65072757394	13005.627395518222	13741.7553553018	11953.67532199799	11185.259027865895	11993.1888730228	13788.13297174071	13997.442114816196	13369.799854480485	18468.88027740065	18571.923681629116	18827.837819043885	13232.319676405217	13379.838127746727	13003.185610276367	17433.856780350427	17374.002901627355	17369.584358952074	0.35787615175927334	0.037355371166198394	9.580313100545586	9.675118459265129e-22	7.365955878056477e-20	major facilitator superfamily domain containing 12 [Source:HGNC Symbol;Acc:HGNC:28299]	protein_coding	19	3538261	3574290	57.07
USP43_hypoxia_vs_Control_normoxia	ENSG00000171303	KCNK3	146.83846955611838	86.18867371971385	56.20200911140868	71.68934071117991	76.260170471743	74.18637954087555	70.36516076866724	90.02828446079846	69.6008526483709	87.67939828588422	232.028148379775	202.5757253978441	231.741037392303	187.1854634757368	211.10931650863512	207.37477031918968	233.70956259957543	253.17591830070444	201.9922399177256	1.6784261614920917	0.1756675401366956	9.554560621649424	1.2410942527911558e-21	9.398826476296198e-20	potassium two pore domain channel subfamily K member 3 [Source:HGNC Symbol;Acc:HGNC:6278]	protein_coding	2	26692722	26733420	53.75
USP43_hypoxia_vs_Control_normoxia	ENSG00000183258	DDX41	2227.254477073818	2024.9410825067118	1939.183284418216	1950.8916488229097	2029.2496751841268	2182.4664964676135	1984.4647394692981	1838.4671473536744	1854.7737542641394	1968.5055989559714	2564.260164524187	2649.7750314328555	2830.242842478282	1912.9758128988472	1994.450543077884	1929.3576765324697	2789.375793848416	2835.899534391649	2811.299760701473	0.5127560424268225	0.05386206392580092	9.519799373696166	1.735137196857055e-21	1.3071062472955277e-19	DEAD-box helicase 41 [Source:HGNC Symbol;Acc:HGNC:18674]	protein_coding	5	177511577	177516961	59.13
USP43_hypoxia_vs_Control_normoxia	ENSG00000167397	VKORC1	3868.5235044870747	3013.6596411145197	2903.0728957716688	2824.769424746628	3038.402652497372	2490.2965132264912	2657.6639627627483	3142.19324164313	3027.3444285851165	2927.5754606793257	5971.66985673034	5766.176537743515	5436.415595453389	4096.341000715177	3761.2128665484734	3791.121303877062	5424.428990152641	4907.424522033082	4453.654186486663	0.7584185657248483	0.07996926350120392	9.483875835788215	2.450096351028699e-21	1.8360329357211398e-19	vitamin K epoxide reductase complex subunit 1 [Source:HGNC Symbol;Acc:HGNC:23663]	protein_coding	16	31090842	31095980	55.01
USP43_hypoxia_vs_Control_normoxia	ENSG00000116685	KIAA2013	3524.4518163478947	2893.1790025647797	3003.7941770670145	2783.189029261406	2999.036557271246	2802.8122804195586	2713.326437462736	3147.44085111864	2863.0776982081375	2870.846630730095	4790.481163947633	4818.634607631984	4316.141160120485	3360.842587112171	3333.7426342654344	3252.2827961321414	4742.775192138116	4618.961800139947	4129.568088670578	0.6371751863477292	0.06737772866578537	9.456762627133331	3.1762476324750144e-21	2.3677933522716083e-19	KIAA2013 [Source:HGNC Symbol;Acc:HGNC:28513]	protein_coding	1	11919591	11926428	55.79
USP43_hypoxia_vs_Control_normoxia	ENSG00000013588	GPRC5A	8292.692741595942	6133.492077774041	6510.042504002252	6115.868865320064	7285.9055480918405	7454.356961068368	6651.159221600745	6736.043493477952	6626.830257462129	6175.138797958125	11844.515937833332	10912.095975967539	9075.76958300478	8345.294605219737	9057.554500386519	8487.292425888249	10546.714037537398	10240.676133042429	11069.718423091444	0.7642402803362736	0.08083535770289792	9.45428216134282	3.252459161569573e-21	2.412043936764005e-19	G protein-coupled receptor class C group 5 member A [Source:HGNC Symbol;Acc:HGNC:9836]	protein_coding	12	12891559	12917937	46.32
USP43_hypoxia_vs_Control_normoxia	ENSG00000172270	BSG	34297.42920248001	29505.532825318372	27782.64356721722	28327.102194552564	29998.7622670637	26538.60178253696	28342.036345462442	30416.861371276358	30940.497831498713	31276.167063048128	41993.146137225325	43955.92883138867	45202.82372654056	33510.03760426399	32904.39443011101	36176.617949971675	41394.96304950217	40201.93615314709	38885.67251451514	0.492851828924897	0.05234103162842809	9.416165742083184	4.678614823084636e-21	3.451804843443834e-19	basigin (Ok blood group) [Source:HGNC Symbol;Acc:HGNC:1116]	protein_coding	19	571277	583494	62.58
USP43_hypoxia_vs_Control_normoxia	ENSG00000005448	WDR54	404.1448662996596	262.44705551788064	255.96274503382156	259.0464676410355	243.06929139227967	220.09568707883597	254.17866852521868	224.71749480820222	219.5768466489791	245.05231003826654	703.429819429051	687.4246912859796	806.5413447410058	437.3583431433944	329.8379034200965	383.60283335899584	640.7668873442198	587.7453922158088	513.7538117708015	1.1632674377519452	0.1239779627671337	9.382856531824904	6.420911451254836e-21	4.71294900522105e-19	WD repeat domain 54 [Source:HGNC Symbol;Acc:HGNC:25770]	protein_coding	2	74421678	74425755	54.68
USP43_hypoxia_vs_Control_normoxia	ENSG00000188994	ZNF292	703.1007687483357	522.7046435682191	633.3903573133451	524.4589904454679	499.0560350456864	585.1823557292599	522.4862931407416	512.6059943883056	511.8024931347143	575.5755196090304	1066.3251357443662	1034.4262175055737	866.4829572230316	496.91755780007696	474.5587347704417	493.5070319060744	1192.211781675152	1021.6211040511233	1122.5006344194321	0.992231210645725	0.10612369229867419	9.349761482602702	8.78456004698099e-21	6.414969793491781e-19	zinc finger protein 292 [Source:HGNC Symbol;Acc:HGNC:18410]	protein_coding	6	87151803	87265943	37.93
USP43_hypoxia_vs_Control_normoxia	ENSG00000115641	FHL2	5315.509124351091	4685.549681577693	4731.6468036645965	4488.139582948592	4697.980070336516	4192.188756770227	4318.606448366282	4641.70825550135	4545.233863801638	4438.343942912588	6483.852221348143	6310.612910460579	6475.792372231943	5603.403133489514	5786.0355335473	5823.396489845917	6124.9178193821335	6155.943751829718	6175.812600304893	0.40961640446313674	0.044218896398057324	9.263379184676632	1.980625068931171e-20	1.4390196249549163e-18	four and a half LIM domains 2 [Source:HGNC Symbol;Acc:HGNC:3703]	protein_coding	2	105357712	105438513	44.54
USP43_hypoxia_vs_Control_normoxia	ENSG00000112378	PERP	4164.826095894849	3338.6258171569775	3272.495962724009	3118.869105900548	3723.3531804797212	3328.3070610590003	3190.8233020725115	3860.0522476064625	3541.8166857551328	3348.291797814545	5577.216928396569	5385.487210254011	4824.766302026238	4402.119970876012	4316.238377090125	4248.8153845985	5435.8585222200045	5131.2044088698185	4922.527461207088	0.6712376945747063	0.07314131417064333	9.177271453021286	4.421526304941764e-20	3.196227575890478e-18	p53 apoptosis effector related to PMP22 [Source:HGNC Symbol;Acc:HGNC:17637]	protein_coding	6	138088505	138107419	39.25
USP43_hypoxia_vs_Control_normoxia	ENSG00000170955	CAVIN3	811.5518356518861	633.9028096337968	553.8024010448968	585.5790297990569	656.5404951052678	572.2065196518312	590.6078386045887	699.2802843214354	654.2586402285847	599.8355904334974	1104.6969174815135	1142.0507739753218	1043.877962846703	871.0750249116771	881.6177742689833	904.8793930542283	1131.3934931555084	1031.3372313779228	950.9908618391366	0.8106114008591897	0.08947774359444313	9.0593634606308	1.312140242993354e-19	9.437519245207978e-18	caveolae associated protein 3 [Source:HGNC Symbol;Acc:HGNC:9400]	protein_coding	11	6318946	6320532	64.65
USP43_hypoxia_vs_Control_normoxia	ENSG00000163882	POLR2H	2665.3120317475345	2184.6935694514373	2263.044038056901	1945.8712709807817	2312.4778954152894	2176.133474128773	1985.3814889208406	2313.996019346792	2127.77918230687	2051.7670481917803	3517.7488324934457	3614.609539827339	3566.3988998152226	2574.2791539353934	2596.102316871306	2440.924309030809	3633.993513394741	3519.173871045634	3151.2421482422696	0.6907698102539194	0.07636957828432445	9.045091327886855	1.495401134117256e-19	1.0701838216310142e-17	RNA polymerase II, I and III subunit H [Source:HGNC Symbol;Acc:HGNC:9195]	protein_coding	3	184361710	184368596	52.78
USP43_hypoxia_vs_Control_normoxia	ENSG00000034510	TMSB10	24141.46864224621	19363.2962540526	18788.098363205077	16360.573591687968	20778.160427993353	18269.368150208687	17783.112566655298	20723.108673072184	18969.91264999913	19419.53124139936	32272.182993776823	32398.614986463723	31775.99243593168	27868.224853144082	26082.106235394873	26357.706966288286	31634.809907216215	28680.24360879823	27021.39165514425	0.6802709875624666	0.07529187497768237	9.035118168648463	1.638253317549683e-19	1.1665830713476922e-17	thymosin beta 10 [Source:HGNC Symbol;Acc:HGNC:11879]	protein_coding	2	84905656	84906671	63.48
USP43_hypoxia_vs_Control_normoxia	ENSG00000092841	MYL6	14868.563966600443	11888.33142489394	11725.724185410003	10671.885753524222	12344.65393402103	12112.08397263424	11094.102694318815	12328.450282654781	11641.181746902073	11367.759096564048	19142.251405061565	17441.774868482873	18436.110962054587	19274.967239570942	18296.337196784578	18536.490428989666	18503.77717419152	16715.162649497102	16113.106383251989	0.5825653893659527	0.06456498080242126	9.022931349560718	1.831223286549639e-19	1.297539549524009e-17	myosin light chain 6 [Source:HGNC Symbol;Acc:HGNC:7587]	protein_coding	12	56158346	56163496	51.25
USP43_hypoxia_vs_Control_normoxia	ENSG00000168398	BDKRB2	155.78060138887565	76.5960549977902	93.64499784222981	72.78381677921047	125.99916245739098	149.4482576511496	148.66410087569784	77.54243337736965	108.82197656053687	80.21096884179	187.87102926111862	223.76494681930208	234.75041352198562	168.67811760454586	150.23708722750732	174.92949928774132	221.614480244142	237.33210117036185	271.16138047989165	1.600747662182352	0.17755384987036438	9.015561551332679	1.95864399795322e-19	1.3809887459460316e-17	bradykinin receptor B2 [Source:HGNC Symbol;Acc:HGNC:1030]	protein_coding	14	96204679	96244166	50.22
USP43_hypoxia_vs_Control_normoxia	ENSG00000120211	INSL4	628.9286361847218	411.93967764076854	457.2577619198083	402.1984306474438	544.7672003670181	479.1207208252453	461.23462026033195	471.5839898691449	518.6597910568371	488.33160993834764	1091.8136179178082	881.8465568391541	832.1427310823905	597.7110376061227	536.2747725635503	505.00308591286625	918.5418172529196	933.4799983783836	788.8080312468518	1.058119000606418	0.11738755659663254	9.013894072625854	1.9886677463105923e-19	1.3952843849482112e-17	insulin like 4 [Source:HGNC Symbol;Acc:HGNC:6087]	protein_coding	9	5231419	5235304	39.94
USP43_hypoxia_vs_Control_normoxia	ENSG00000131668	BARX1	3341.1408601301355	2824.3867738133845	2796.679861973475	2506.8172517513403	2777.606419535436	2433.2037442701735	2323.353754863173	3012.8322402959666	2816.9246766612046	2764.3014647568384	4655.816453711305	4490.259927310605	4802.638686365719	3225.75148655018	2952.0286893745515	2969.8994869488233	4398.909019438044	4362.605968071401	4026.519576650814	0.6552347854785148	0.07275008691117184	9.00665295807219	2.1244104648660237e-19	1.4760527661955044e-17	BARX homeobox 1 [Source:HGNC Symbol;Acc:HGNC:955]	protein_coding	9	93951627	93955355	66.02
USP43_hypoxia_vs_Control_normoxia	ENSG00000261373	VPS9D1-AS1	648.5036742602057	755.7173321291758	763.4727441001651	886.8365587432944	822.9154161748972	789.4856603771551	905.6087300264486	870.4557552922872	991.1572624296215	935.8692693751234	365.4887366727568	402.6380335554555	453.6955913637323	469.24946524663727	466.27551823919737	522.2374839899173	396.6638914099609	435.20184258244734	440.09684497542867	-0.9219725601006263	0.10236307006488772	-9.006886560907073	2.1198916852825816e-19	1.4760527661955044e-17	VPS9D1 antisense RNA 1 [Source:HGNC Symbol;Acc:HGNC:48915]	lncRNA	16	89711856	89718165	56.56
USP43_hypoxia_vs_Control_normoxia	ENSG00000100316	RPL3	55927.37838503207	47780.89679270695	48506.35758281965	44671.64764019898	46991.10299118176	43873.945916198776	42155.38034186391	50767.761110154424	49364.14423865873	48702.093814270986	71231.90665026095	69150.70795426557	69950.05607059407	60188.804614259185	59719.66049110609	59172.52990663314	68282.42986196703	65683.69634586443	60499.68860757259	0.464353587105264	0.05160834374748912	8.997645601208738	2.3060986259913497e-19	1.5905476224460588e-17	ribosomal protein L3 [Source:HGNC Symbol;Acc:HGNC:10332]	protein_coding	22	39312882	39320389	53.41
USP43_hypoxia_vs_Control_normoxia	ENSG00000102172	SMS	8959.61896481609	7924.244690838695	7911.0415019164	7355.373411591911	8363.671950478169	7939.894177220243	7388.952002369352	8021.613944564207	7827.657527426893	7672.673525139965	10898.240816668449	10556.315882118004	10791.988631302422	9237.462405607735	8783.015493876906	8906.887812275998	10981.122814547387	10379.298439245695	10333.686339501206	0.45127677993255516	0.05015639659241292	8.997392368510361	2.311422521265844e-19	1.5905476224460588e-17	spermine synthase [Source:HGNC Symbol;Acc:HGNC:11123]	protein_coding	X	21940709	21994837	43.39
USP43_hypoxia_vs_Control_normoxia	ENSG00000125966	MMP24	476.34456462398424	350.5245786082959	292.75058779942424	351.08891630232046	399.0309015225136	360.41930482725894	431.7509609192014	348.10803851060956	361.47819117400263	341.61470982397054	723.5227182734857	671.3820352788753	618.7981890180774	494.86025742469707	473.9541603106347	425.6955508933853	684.6770778997272	640.2134127404215	604.3325719048147	0.9489341250356126	0.10557639428161901	8.988127805391658	2.5147749857840397e-19	1.72219973069507e-17	matrix metallopeptidase 24 [Source:HGNC Symbol;Acc:HGNC:7172]	protein_coding	20	35226690	35276998	49.13
USP43_hypoxia_vs_Control_normoxia	ENSG00000135924	DNAJB2	762.122764942993	535.3828257368283	522.1941001879196	608.4345094838586	547.9858626985522	584.6944263558702	654.6855394132199	485.903718157855	581.1661208247499	468.5595189891567	983.1083630805025	1056.5700327473487	1190.987022449996	726.6777463327251	788.1886461462873	741.8363539372439	1166.981039718688	1015.0007025191114	1059.8532401939601	0.9553713267057277	0.10680944640365367	8.944633259264295	3.7318685144462374e-19	2.543534954631857e-17	DnaJ heat shock protein family (Hsp40) member B2 [Source:HGNC Symbol;Acc:HGNC:5228]	protein_coding	2	219279342	219286898	56.76
USP43_hypoxia_vs_Control_normoxia	ENSG00000204856	FAM216A	1122.6858827495773	919.1338031465339	780.001828129548	874.3014966382528	844.6900721592602	858.6080706537902	883.1254299577173	914.3319238426004	953.8203647342403	901.6809624344965	1683.8534967699322	1569.7859389595883	1536.327747079898	1163.7050796041615	1029.3130409565297	1163.7832782499268	1457.5402983892232	1320.1082384368874	1354.2348193498046	0.679718587906106	0.0760542049612606	8.937291347037698	3.988258222566989e-19	2.705399997137503e-17	family with sequence similarity 216 member A [Source:HGNC Symbol;Acc:HGNC:30180]	protein_coding	12	110468415	110490385	43.73
USP43_hypoxia_vs_Control_normoxia	ENSG00000186480	INSIG1	2083.349483878141	1423.7568963289677	1513.0428281031632	1433.2154227143499	1469.54397345461	1495.4672718860304	1475.4294575157326	1628.706115006571	1749.0771764347662	1551.2363860213795	2325.4080806134643	2289.633739505205	1891.2988469783836	3054.1965986515816	3559.9862493448245	3401.554400185829	2296.169182487026	2496.235357961923	2446.3327266127308	0.7291419297914055	0.08174520151769446	8.919690896273298	4.675914343702381e-19	3.156903867991141e-17	insulin induced gene 1 [Source:HGNC Symbol;Acc:HGNC:6083]	protein_coding	7	155297776	155310235	44.41
USP43_hypoxia_vs_Control_normoxia	ENSG00000073578	SDHA	23563.877825459986	20171.319045613815	20435.285292938293	20843.792626376202	21977.46905757828	20161.577706481177	20192.630550208574	19834.80394522221	20225.870110071806	20100.777168488177	27586.512002931206	28560.4055613899	30836.23047313166	22461.974978863316	24109.006627203533	23881.440201497982	27322.30027741958	28064.35058219017	27384.054650673836	0.4296390153047309	0.04817416676584347	8.91845244346508	4.728491070905287e-19	3.177412802716778e-17	succinate dehydrogenase complex flavoprotein subunit A [Source:HGNC Symbol;Acc:HGNC:10680]	protein_coding	5	218303	257082	45.97
USP43_hypoxia_vs_Control_normoxia	ENSG00000196968	FUT11	755.2305078864936	628.4872129053113	552.0609970640505	596.4261033316301	587.9040850155599	567.5457531372508	622.2495946913455	495.2532846805267	567.0480601464025	497.2549585119683	1034.235348795196	1059.055756485447	1304.9101915974318	486.30064050447515	503.2534039501102	578.3069297908138	1037.6689888562626	1217.5692839293708	1258.618548563731	0.9830686404663779	0.11055395210266127	8.892207123934318	5.990689322397391e-19	4.0067633771716753e-17	fucosyltransferase 11 [Source:HGNC Symbol;Acc:HGNC:19233]	protein_coding	10	73772276	73780251	47.53
USP43_hypoxia_vs_Control_normoxia	ENSG00000005100	DHX33	2448.6780439175136	2792.441348056299	3070.907814660166	2927.6712581476145	2827.1908303286987	2928.6929879112095	2989.016560902627	2595.007385504186	2466.1770090218606	2432.1398890826913	2096.2222858760133	2102.191206695497	2002.1512492208906	2254.224832110745	2346.9167827819647	2239.5577664638304	1823.7264901116835	2040.6118404269187	2141.3572532123535	-0.5483975618639406	0.06181563760617153	-8.871502148983575	7.216575611335039e-19	4.8042254290715544e-17	DEAH-box helicase 33 [Source:HGNC Symbol;Acc:HGNC:16718]	protein_coding	17	5440917	5468982	45.78
USP43_hypoxia_vs_Control_normoxia	ENSG00000171956	FOXB1	378.5638736479835	276.882405043047	314.09759313149624	312.74811890538825	209.7484584564058	252.295736328832	212.44072082071364	292.76688923726766	295.08068460674474	295.3413591809731	518.9957154259913	561.9345434069892	685.8013340718275	228.8409444099072	244.80660856821638	235.317406017406	579.9954189124358	672.1188081049705	624.9369810350909	1.0553774338789206	0.1195715221319215	8.826327666169025	1.0816881655897582e-18	7.167686441706578e-17	forkhead box B1 [Source:HGNC Symbol;Acc:HGNC:3799]	protein_coding	15	60004234	60061730	41.12
USP43_hypoxia_vs_Control_normoxia	ENSG00000100504	PYGL	3588.038159781696	3252.129156391058	3342.025675870759	3175.46879104161	3134.4067652279045	3148.436549955769	3032.1382363079256	3336.6821017263596	3227.5598993035433	3104.2363069188145	4282.252064862633	4254.068352623029	4595.256219195084	3125.5332418401026	3302.027389211745	3129.768343721859	4294.451007754828	4306.807440614347	4541.439333503152	0.4290993224150813	0.04869317661621722	8.812309079711389	1.2259405901615137e-18	8.086123348839514e-17	glycogen phosphorylase L [Source:HGNC Symbol;Acc:HGNC:9725]	protein_coding	14	50857891	50944483	42.37
USP43_hypoxia_vs_Control_normoxia	ENSG00000160049	DFFA	1971.468687042384	2316.6782673640487	2238.346471199597	2398.1952476021556	2299.7207179698903	2266.682175385049	2405.3378695447514	2031.6201277605514	2319.692923516625	2234.789062417344	1574.6577856902322	1478.3458337064556	1489.1378889682667	1894.2002568104378	1865.3764824271157	2022.929787585435	1440.8476395373482	1593.1814706199905	1616.6963586576205	-0.5798802899689615	0.06588736601160149	-8.801084715799016	1.355000125530171e-18	8.896383851703367e-17	DNA fragmentation factor subunit alpha [Source:HGNC Symbol;Acc:HGNC:2772]	protein_coding	1	10456522	10472529	48.53
USP43_hypoxia_vs_Control_normoxia	ENSG00000118495	PLAGL1	1185.4793235583068	855.4362655422854	874.3836457632765	1065.9759650867886	948.3646603509487	1051.5850525615062	1061.000174888858	974.4177925344766	860.3467497484725	942.7318177798439	1683.946697204354	1680.5061692604525	1491.3481516230308	856.5574703538508	940.2293210566048	974.6632469183397	1709.3499378525485	1547.2797279751978	1820.5049775486868	0.8564468106358585	0.09780750803757293	8.756452626385828	2.0149136202590196e-18	1.3168702578432579e-16	PLAG1 like zinc finger 1 [Source:HGNC Symbol;Acc:HGNC:9046]	protein_coding	6	143940300	144064599	40.32
USP43_hypoxia_vs_Control_normoxia	ENSG00000104356	POP1	2031.2274873983288	2434.779022351303	2497.1929201718317	2553.895674959815	2543.1751392185793	2858.5541871931114	2624.236532637026	2389.793775358606	2459.7152304211836	2578.741521228196	1451.4828181886705	1351.652759598903	1488.0249480785637	1498.7599525326539	1758.8259185093214	1499.430220619568	1357.2822592435273	1592.08234000709	1624.4695528519676	-0.7106736609588077	0.08124270156904669	-8.747538514026632	2.1805695709530164e-18	1.4186587395022967e-16	POP1 homolog, ribonuclease P/MRP subunit [Source:HGNC Symbol;Acc:HGNC:30129]	protein_coding	8	98117293	98159835	41.8
USP43_hypoxia_vs_Control_normoxia	ENSG00000173227	SYT12	3222.9425493096865	2601.811990705961	2757.412785233604	2726.3555110784205	2397.788253010291	2395.3345343027995	2789.326486075406	2333.2430563860185	2416.664527409603	2492.1765304646005	3875.0495758166007	4292.233470937756	4298.512711105853	2983.4032531702496	3269.9337072846324	3548.5309554437936	4130.66368617033	4547.221734864047	4157.303118114389	0.6670124857575123	0.07633837079010627	8.73757821726999	2.3816079013599777e-18	1.542441352586668e-16	synaptotagmin 12 [Source:HGNC Symbol;Acc:HGNC:18381]	protein_coding	11	67006778	67050863	53.68
USP43_hypoxia_vs_Control_normoxia	ENSG00000119812	FAM98A	2397.5994693319226	2672.222815588622	2736.5506608698397	2670.175187310368	2911.0135465446515	2954.7812296877923	2866.2736031474888	2759.1766743054723	2709.696591500652	2699.3331198113806	1856.2746243283516	1861.8443277346971	1759.6459141765267	2095.5071353803605	2127.13559885561	2199.51865635381	2117.0945764534667	2061.122667985708	2099.423517939806	-0.363507331936686	0.041786703704419455	-8.699114783208914	3.34483066926221e-18	2.1565117733851354e-16	family with sequence similarity 98 member A [Source:HGNC Symbol;Acc:HGNC:24520]	protein_coding	2	33532744	33599347	39.91
USP43_hypoxia_vs_Control_normoxia	ENSG00000146278	PNRC1	1116.9756816801757	875.1405369840986	838.0263787208622	878.3580971299234	785.9192151218864	685.4843782606035	925.7270371160425	882.2613923593408	867.415412745394	895.4457675005034	1460.2856648502454	1584.4482977524158	1682.0005585472334	811.0372703138856	1052.8460327865553	970.443248640244	1519.2639138641698	1662.2143498000028	1729.244717749756	0.9217340654137172	0.10609311089974134	8.687972834397906	3.689639872930602e-18	2.3681531614912873e-16	proline rich nuclear receptor coactivator 1 [Source:HGNC Symbol;Acc:HGNC:17278]	protein_coding	6	89080751	89085160	48.53
USP43_hypoxia_vs_Control_normoxia	ENSG00000197562	RAB40C	1228.4272105236098	1102.36218025572	1029.8071225546967	981.0938801080987	1037.7602690015617	926.5697143802685	1019.3608522484637	904.9709398354354	1033.3561772629673	1059.965817217233	1512.9299479249644	1649.8643935690282	1686.4534193997054	1043.3785506186246	1038.898515217622	1074.5889677424473	1568.9981703884946	1731.9587694657246	1709.3721022339214	0.6890332270845588	0.07935390694755445	8.683040994313558	3.853254322205851e-18	2.4621262997201943e-16	RAB40C, member RAS oncogene family [Source:HGNC Symbol;Acc:HGNC:18285]	protein_coding	16	589357	629272	56.81
USP43_hypoxia_vs_Control_normoxia	ENSG00000127526	SLC35E1	2313.3455134012593	2137.0535473394802	2070.4643787493737	2014.5502115136467	2029.170260489673	2152.4121329029535	2048.622198017792	2012.4327181186695	2144.5301052086484	1908.1174232468961	2867.184589725747	2932.4132818294065	2805.007517196705	1778.9574432093407	1959.0060226387186	1987.1664747890018	2954.097174113517	2820.412898440571	3018.6208636925235	0.4995803663313864	0.0578654742456808	8.633479166010224	5.9513499897936794e-18	3.7858521068407526e-16	solute carrier family 35 member E1 [Source:HGNC Symbol;Acc:HGNC:20803]	protein_coding	19	16549831	16572415	50.17
USP43_hypoxia_vs_Control_normoxia	ENSG00000185813	PCYT2	1656.3409942399467	1693.6062911712577	1816.6254134946641	1724.6596076253386	1867.68829907867	1790.3650567435702	1847.380069385718	1717.2257582635737	1817.1075073390682	1816.9091641679204	1168.4698901182433	1152.5066013345177	1140.1097822769111	2068.334789259814	2193.3936049079034	2260.198174984812	1277.0717715460853	1275.6819642657865	1186.8041503551863	-0.48407465026177604	0.056143613096171725	-8.622078693663264	6.574949372467449e-18	4.1640376269082564e-16	phosphate cytidylyltransferase 2, ethanolamine [Source:HGNC Symbol;Acc:HGNC:8756]	protein_coding	17	81900958	81911432	64.4
USP43_hypoxia_vs_Control_normoxia	ENSG00000275074	NUDT18	167.81190932055182	86.6892999044071	71.01362397930463	96.64813938154222	61.422211946345946	103.56636175159177	92.38330656323843	100.36438935147308	93.13999615494262	70.11742286217363	303.00362246109137	301.20391799607324	324.99157072350624	201.71607600009395	172.78910065040296	137.98013952214848	264.96894537300216	272.22832795544326	266.3879151931518	1.6465842379063205	0.19137507618887567	8.603963853063295	7.700924292138985e-18	4.855653277241643e-16	nudix hydrolase 18 [Source:HGNC Symbol;Acc:HGNC:26194]	protein_coding	8	22106874	22109419	63.12
USP43_hypoxia_vs_Control_normoxia	ENSG00000171227	TMEM37	298.8472953983445	358.05324728999926	408.7398049625323	400.2861864240304	351.3113688691779	319.38778916552116	293.6830466705114	392.90021864327065	396.09486241605475	367.5056721941617	263.58311864485864	230.52806334035307	167.0212291114487	319.5774034709839	332.02808153051785	286.9653670263517	170.79706686614827	176.51394389627404	144.27484664800545	-1.247132673705636	0.14525548515756181	-8.585787120898352	9.021658781547384e-18	5.66346500615297e-16	transmembrane protein 37 [Source:HGNC Symbol;Acc:HGNC:18216]	protein_coding	2	119429901	119438504	55.36
USP43_hypoxia_vs_Control_normoxia	ENSG00000154429	CCSAP	1017.0027400882709	871.0572145423539	878.0579946600483	891.8648609776022	850.0848176217365	913.1632319480642	924.6785820516822	932.6217993759429	882.2070705168215	857.6644299466398	1285.8750329384216	1353.1919383524862	1260.5206559630738	809.5539102452806	834.7955974976795	750.7554586295674	1308.9186618857213	1270.7125542891754	1430.3255101465797	0.6014970889365983	0.07027985793057186	8.55859853232495	1.1424781205255882e-17	7.109691016992497e-16	centriole, cilia and spindle associated protein [Source:HGNC Symbol;Acc:HGNC:29578]	protein_coding	1	229321011	229343294	43.58
USP43_hypoxia_vs_Control_normoxia	ENSG00000205336	ADGRG1	574.6699456050209	661.3883228131458	494.22483875916504	701.5862944381968	743.6865652488436	704.0237420386742	870.4785594995083	438.5649666382998	471.9758427320019	469.06596915064875	348.9513465838915	377.4264338366914	339.6442577531095	988.834755547978	936.1031210048977	966.3065024223594	229.20144279784145	293.8968236657826	308.6992359593404	-1.1616132488383397	0.13572262574477864	-8.558729559378776	1.1411806213564418e-17	7.109691016992497e-16	adhesion G protein-coupled receptor G1 [Source:HGNC Symbol;Acc:HGNC:4512]	protein_coding	16	57610652	57665580	55.51
USP43_hypoxia_vs_Control_normoxia	ENSG00000138640	FAM13A	666.3953551122364	512.1547385957613	564.1361850176576	547.2532033613738	532.3620429910264	527.157476793399	431.94894957271754	454.7411150083275	521.0222425988741	501.0256666139135	862.9725743160607	932.2437667178889	1017.5530676489615	484.04115753958	524.9967376885121	509.41848846990786	1070.246564117331	897.6825671025375	1104.1598478664262	0.9191133467113316	0.10750870214752663	8.549199537820641	1.2394507941725993e-17	7.679765894801911e-16	family with sequence similarity 13 member A [Source:HGNC Symbol;Acc:HGNC:19367]	protein_coding	4	88725955	89111398	38.27
USP43_hypoxia_vs_Control_normoxia	ENSG00000115107	STEAP3	1339.0103624799538	1548.5213505346912	1535.0751474680735	1633.952740067831	1674.4913240699095	1655.9369594943762	1576.1634936857895	1617.7818986741609	1454.9938762086185	1514.5893588737788	1016.2149917834408	1028.3123955591811	1058.7986741076927	1206.5359994166845	1178.801447412063	1182.1714303315475	1009.6036507059302	1153.1386332173518	1057.103153028048	-0.5515136637918506	0.06457016624629923	-8.541307787378665	1.3271120483529384e-17	8.187480494860176e-16	STEAP3 metalloreductase [Source:HGNC Symbol;Acc:HGNC:24592]	protein_coding	2	119223831	119265652	51.67
USP43_hypoxia_vs_Control_normoxia	ENSG00000011426	ANLN	9130.65115951626	7746.060400586451	8146.994688849754	8690.067820235608	8119.764487497078	8769.75183555096	8676.347385042738	8286.408821868383	7692.360187621451	7816.123335781451	10955.623040726769	11326.112425409961	10794.74752565435	6976.870931040247	7108.879199447869	7025.917736407536	11531.458773166758	11259.848012001385	13428.38426440391	0.5586187236855252	0.06541668353167437	8.539392300666623	1.349295543195398e-17	8.288612493457396e-16	anillin, actin binding protein [Source:HGNC Symbol;Acc:HGNC:14082]	protein_coding	7	36389821	36453791	37.87
USP43_hypoxia_vs_Control_normoxia	ENSG00000114019	AMOTL2	2847.4035275687784	2622.322174555037	2560.20843270758	2601.423884302053	2107.4122403532724	2415.835664498747	2293.2118734435912	2618.6964734040907	2452.7392570079946	2318.370599143108	3650.13098751623	3710.4415345073035	3865.2384189041218	2068.065696413693	2349.853238246816	2173.2886822358305	3633.686852020684	3931.700298603606	3880.6371883742527	0.5563072941459134	0.06516046254102771	8.53749762435525	1.3715979099763788e-17	8.389607216022184e-16	angiomotin like 2 [Source:HGNC Symbol;Acc:HGNC:17812]	protein_coding	3	134355347	134375479	54.88
USP43_hypoxia_vs_Control_normoxia	ENSG00000099977	DDT	3579.690870061857	3110.8480407404786	2975.07626844756	2776.249542701426	2946.9264065097555	2721.2383610354036	2667.4157935205762	3146.797420794832	3211.9422172361406	2907.7658185435894	4838.121934771316	4582.734606928293	4580.076828421076	3687.7440590266046	3682.369038287777	3570.984559625421	4674.495171691662	4313.134257260531	4040.515335570985	0.5568936846603117	0.06550180808073204	8.501958968429257	1.8641770930861684e-17	1.135402839716695e-15	D-dopachrome tautomerase [Source:HGNC Symbol;Acc:HGNC:2732]	protein_coding	22	23970542	23980525	54.25
USP43_hypoxia_vs_Control_normoxia	ENSG00000135521	LTV1	1284.3177635203313	1460.658180165637	1553.3110370152674	1525.9286312202512	1480.5339407953484	1629.287925109361	1564.592131661907	1423.5232820208967	1466.172849721003	1403.2778895654592	889.2322021046679	946.9328159727842	933.0565974348854	1187.2310364272955	1221.2416765814799	1227.0643039157026	1031.7171189333524	1051.6651666740245	1122.2929580466398	-0.501633257858434	0.05916037351229651	-8.479210459247174	2.2672723094799795e-17	1.375062227355379e-15	LTV1 ribosome biogenesis factor [Source:HGNC Symbol;Acc:HGNC:21173]	protein_coding	6	143843338	143863812	39.75
USP43_hypoxia_vs_Control_normoxia	ENSG00000115548	KDM3A	1213.1309985653945	820.3107162856045	725.4727919889134	1079.1307453910347	661.2292177035365	857.9758580087266	779.8414084150638	738.4897272315094	743.4123096504977	863.6109683184875	1902.0158092913632	2035.6564603222635	1791.4328989868861	875.7342339594613	1130.1753350878892	903.4579523405588	1786.8121609579646	2033.8854804475814	2107.7138997897573	1.1732114165550214	0.13839234221992325	8.477430165107238	2.302224653309448e-17	1.390368838093592e-15	lysine demethylase 3A [Source:HGNC Symbol;Acc:HGNC:20815]	protein_coding	2	86440647	86492716	40.15
USP43_hypoxia_vs_Control_normoxia	ENSG00000198042	MAK16	1256.2851571735166	1413.1146106953477	1574.0635619848629	1512.573047540451	1407.06191609153	1581.762680391249	1389.4903885781146	1419.5882778006683	1383.6047919465207	1398.2225636113862	937.0178246158314	1008.1876646359968	1016.9920097629143	1179.666653284403	1178.8878650899758	1209.6161703336497	945.8382612850788	1015.5319731718455	1041.912568303473	-0.5815397930518941	0.06862137644921569	-8.474615683092157	2.358568584773238e-17	1.4184114350361072e-15	MAK16 homolog [Source:HGNC Symbol;Acc:HGNC:13703]	protein_coding	8	33485182	33501262	39.93
USP43_hypoxia_vs_Control_normoxia	ENSG00000143870	PDIA6	13119.092799392189	11686.889762733796	12322.454566311888	11770.32642430793	11751.710269454707	11652.766600653265	11139.613353245606	12129.783806328642	11952.553795980839	12269.010141123033	15020.552398982445	15521.713305037629	15235.046759760138	12610.417598739043	13550.138989908695	13149.876115306679	14957.32158493624	14715.39740410816	14708.097512140665	0.31118168165412724	0.03673217757500397	8.471637191090041	2.4196778026324552e-17	1.4490731543547419e-15	protein disulfide isomerase family A member 6 [Source:HGNC Symbol;Acc:HGNC:30168]	protein_coding	2	10783391	10837977	46.27
USP43_hypoxia_vs_Control_normoxia	ENSG00000164105	SAP30	1407.4727618697682	1118.8018898243017	1104.4637736740874	963.5462367274714	1132.4323796612691	1139.2083935953865	928.738898559347	1119.0473320857338	1121.4582537327194	1147.8680510893462	2014.573327735968	2161.557348950119	2030.5441446482412	1189.8501370275974	1373.0548689194702	1377.7994933825958	1667.287879207162	1824.2703092297932	1920.0069956052198	0.767286814855001	0.09078789281068149	8.45142222272976	2.877755042798809e-17	1.7162211636491399e-15	Sin3A associated protein 30 [Source:HGNC Symbol;Acc:HGNC:10532]	protein_coding	4	173369969	173377532	42.24
USP43_hypoxia_vs_Control_normoxia	ENSG00000141480	ARRB2	987.8470055192737	1105.302349729367	1073.8443987023702	1138.2922033031793	1171.0843552664849	1116.381690418808	1169.58532090755	956.3943434648415	1005.0106475934798	1034.4039641538168	910.4322549425398	975.3654999413029	934.472306117269	911.1661522282781	1016.923028027021	1007.5750686582628	778.0480399707175	734.5553427640424	742.4091331575958	-0.5603439713270558	0.06631833353429908	-8.449307174421872	2.930365464707811e-17	1.740345265409249e-15	arrestin beta 2 [Source:HGNC Symbol;Acc:HGNC:712]	protein_coding	17	4710596	4721499	56.58
USP43_hypoxia_vs_Control_normoxia	ENSG00000235173	HGH1	2139.080198708135	2317.046821267941	2345.339471176052	2471.995366088394	2412.6508171376317	2401.9553510498195	2354.373373524093	2481.7822215155334	2570.9416788064086	2593.8012720761208	1673.1415891525955	1695.7876424963406	1866.6370477640749	1959.4425023670328	2007.006307476668	2089.714641779451	1742.289951318047	1781.1524605099294	1738.385061240292	-0.4405873936983767	0.05215908651386995	-8.446992137817011	2.989038492925462e-17	1.7678557003819064e-15	HGH1 homolog [Source:HGNC Symbol;Acc:HGNC:24161]	protein_coding	8	144137774	144140851	64.55
USP43_hypoxia_vs_Control_normoxia	ENSG00000145730	PAM	2504.548443384238	2043.4322779489457	1904.1729601937843	1984.7488935512415	1933.5699855766638	1972.036300622551	1810.063298635475	1834.5927158757643	1951.84999709717	1949.5104581598005	3136.545421159509	3635.282621494751	4168.547434032231	1749.3903343671427	2039.6479261399477	2035.6008646932403	3173.513294209987	3608.753479600355	4150.613717557721	0.8820711171450929	0.10449793774427067	8.441038514116078	3.145304808229399e-17	1.8526233629706746e-15	peptidylglycine alpha-amidating monooxygenase [Source:HGNC Symbol;Acc:HGNC:8596]	protein_coding	5	102753981	103029730	35.93
USP43_hypoxia_vs_Control_normoxia	ENSG00000168906	MAT2A	6897.130787229066	7543.100202694515	7588.922386146723	7666.840892723512	7382.976266447162	7355.955686920943	7809.725751879865	7349.204543734019	7341.245032594711	7505.035063887433	5894.163243590682	5951.200906165298	6079.394894565275	6540.536884668107	6874.909697477984	6878.766290498509	5967.502250923129	6163.222284060981	6255.651891144341	-0.3103451518977721	0.03677509248941212	-8.439003980401226	3.2005319579101976e-17	1.8774267997364203e-15	methionine adenosyltransferase 2A [Source:HGNC Symbol;Acc:HGNC:6904]	protein_coding	2	85539168	85545281	44.47
USP43_hypoxia_vs_Control_normoxia	ENSG00000105373	NOP53	4959.527940297677	4389.518373331833	4104.945223406722	4076.50998128329	4130.133756558311	3555.060945088187	3802.048478790561	4281.686717777291	4248.603303698312	4404.535253278905	6470.227098524655	6631.505249709034	6938.160633314576	4867.278356198566	4700.754820611084	4723.58984697903	6285.154957575753	6110.7745873598215	5551.01534187225	0.5138976504108034	0.06104752803347489	8.417992783082257	3.82989372249158e-17	2.2374395448988562e-15	NOP53 ribosome biogenesis factor [Source:HGNC Symbol;Acc:HGNC:4333]	protein_coding	19	47745546	47757058	57.2
USP43_hypoxia_vs_Control_normoxia	ENSG00000080608	PUM3	1983.991057313155	2332.894780909343	2366.863899251143	2425.5592483068735	2204.779820787052	2464.5282594467485	2419.6711691856713	2294.13507119687	2363.2626914414104	2404.9674763042244	1416.0670045215052	1482.617394809586	1650.233300875413	1622.6777062539584	1623.5314553304024	1766.848802926262	1596.5694869541633	1582.3102073320815	1694.321255804081	-0.5487503916616335	0.0652103535772296	-8.41508075878994	3.9262432767038083e-17	2.2844032528236424e-15	pumilio RNA binding family member 3 [Source:HGNC Symbol;Acc:HGNC:29676]	protein_coding	9	2720469	2844095	39.59
USP43_hypoxia_vs_Control_normoxia	ENSG00000160886	LY6K	5160.5020119759465	3805.716575915465	3736.8143279077885	3686.754635366014	4073.314716517518	3564.6880245684506	3294.429434095422	4955.155829900656	4033.2878170161293	4041.2396210030347	7494.273840508063	6923.355463584126	6464.189108735538	5411.422391128922	5285.813257381577	4431.862690310227	8219.327041367518	7341.694481339162	6125.696958921421	0.9495191038377252	0.11311419186696178	8.394341047447815	4.6851437099986433e-17	2.7149174866886873e-15	lymphocyte antigen 6 family member K [Source:HGNC Symbol;Acc:HGNC:24225]	protein_coding	8	142700111	142705127	54.4
USP43_hypoxia_vs_Control_normoxia	ENSG00000082438	COBLL1	301.53269096798664	380.39315561447563	439.4916675557053	423.776371711324	386.41160370407425	418.27897231233226	398.7481927465266	361.51982000521866	351.3537422972419	334.57555018373165	204.4052847398416	195.90816391273273	203.94201822509933	214.9179669349606	245.89756918313546	240.04662759987144	220.1446271737591	175.4292217646417	232.3478817590873	-0.9903738131440822	0.11818220471384815	-8.380058702932912	5.290131209564837e-17	3.053130967842803e-15	cordon-bleu WH2 repeat protein like 1 [Source:HGNC Symbol;Acc:HGNC:23571]	protein_coding	2	164653624	164843679	36.27
USP43_hypoxia_vs_Control_normoxia	ENSG00000110195	FOLR1	467.0617205143792	346.1249810825723	314.928727581411	346.0465400493376	271.5782706532866	224.9235103186469	251.6282002788781	289.47445082492783	293.1307078621942	256.9899329710384	739.0390555189764	819.0050654937708	1016.8603129891272	311.10063412996294	348.4908814048572	409.345915754176	658.2481041541847	737.0800943943647	773.1155837971133	1.104712606313994	0.13256002983142293	8.33367801530266	7.83688743247098e-17	4.504793968713138e-15	folate receptor alpha [Source:HGNC Symbol;Acc:HGNC:3791]	protein_coding	11	72189558	72196323	50.62
USP43_hypoxia_vs_Control_normoxia	ENSG00000248098	BCKDHA	1602.7117576020687	1294.1642676369331	1402.0726831653717	1310.582620147254	1192.500545148238	1133.7915854173855	1069.3674918370057	1291.7938840053178	1350.0038415800282	1337.4114120461668	2206.2724982537375	2301.919488041121	2368.6790886927333	1419.4107172273254	1295.364978544286	1582.726777272507	2166.5182486369426	2210.3585598137356	1915.872949371146	0.6523833677227191	0.07863709156428592	8.296127879925402	1.0755974897529472e-16	6.158010748333573e-15	branched chain keto acid dehydrogenase E1 subunit alpha [Source:HGNC Symbol;Acc:HGNC:986]	protein_coding	19	41397808	41425002	52.33
USP43_hypoxia_vs_Control_normoxia	ENSG00000134851	TMEM165	2907.687915879441	2407.8381440369844	2459.9465288924916	2345.2208105754867	2475.1529318201488	2581.261900537026	2478.090088098239	2617.3149422751053	2538.899274220799	2506.681600104997	3521.8187078092433	3276.8397735146136	3010.554494365796	3287.290553848908	2973.617686367945	3198.815938752054	3843.340576757861	3517.8942862312733	3297.8042476209616	0.5638397012381143	0.06815516638350697	8.27288276380115	1.307582592101732e-16	7.45634647041916e-15	transmembrane protein 165 [Source:HGNC Symbol;Acc:HGNC:30760]	protein_coding	4	55395957	55453397	38.82
USP43_hypoxia_vs_Control_normoxia	ENSG00000105835	NAMPT	3182.2287356128254	2675.5567153654006	2742.87738042349	2782.551023126155	2741.5025471444055	2789.6235258518777	2792.5117643759027	3101.150734291036	2948.653001075311	2858.7158829683785	3922.2399059101635	3776.610195055495	3360.1222044860706	3235.1655570211706	2975.988608424187	2931.6363513629717	3877.955210361911	4016.487041607548	3750.7695921793843	0.5056367384434484	0.06126977377687339	8.252629433312903	1.5494693626693282e-16	8.800617058684958e-15	nicotinamide phosphoribosyltransferase [Source:HGNC Symbol;Acc:HGNC:30092]	protein_coding	7	106248298	106285966	37.11
USP43_hypoxia_vs_Control_normoxia	ENSG00000184254	ALDH1A3	1191.770838894784	1639.546247465452	1804.1996645759634	1569.9491168269835	1242.2573982127067	1099.2319567760733	1248.2097576024619	1344.890392173673	1307.8556971973137	1340.5056872333485	1039.3967814415507	1162.6349327998632	1074.8211176213301	911.4412118583848	739.6338357165218	794.476309424602	1009.5963919624559	1073.281188859197	1049.9474123582313	-0.6746595397030567	0.08207945271752587	-8.219591107958268	2.0419818465440504e-16	1.1552128920784583e-14	aldehyde dehydrogenase 1 family member A3 [Source:HGNC Symbol;Acc:HGNC:409]	protein_coding	15	100877714	100916626	48.81
USP43_hypoxia_vs_Control_normoxia	ENSG00000167703	SLC43A2	928.5950404600414	1054.3041417089016	1253.23031750839	1098.4334811774663	1028.6604033739984	917.7699291364293	964.0226798937923	970.0281961361975	900.4768261775334	965.6059474701442	917.4530405614641	963.5088298696677	910.6897404599649	968.792310641438	870.2859435126126	851.7610743043258	734.6497831213176	716.0501955950352	628.9878876320662	-0.70863903795781	0.08627227266924122	-8.213983659323052	2.1396871315736885e-16	1.2057221226068584e-14	solute carrier family 43 member 2 [Source:HGNC Symbol;Acc:HGNC:23087]	protein_coding	17	1569268	1628886	54.63
USP43_hypoxia_vs_Control_normoxia	ENSG00000196154	S100A4	10248.35596470069	9504.664555403306	9043.05350712107	8747.794421536384	7987.269602016513	7746.51139055831	7504.558982250128	9932.179175152914	9711.84760732447	9306.33321897719	12208.599896612803	12377.854770899416	13184.520519839481	9815.41651994273	9820.459236232662	10587.70534835186	12831.216422741722	12518.373813008024	11642.04837664342	0.4388658483565357	0.05360772541826105	8.186615733691239	2.6867429160977545e-16	1.508052994435575e-14	S100 calcium binding protein A4 [Source:HGNC Symbol;Acc:HGNC:10494]	protein_coding	1	153543613	153550136	56.3
USP43_hypoxia_vs_Control_normoxia	ENSG00000158710	TAGLN2	26625.242667661452	22190.594535928358	22047.488299328113	20749.337902434163	22228.80652369822	21488.722315883093	19834.033464837976	24986.255538720285	22482.45610930482	22699.976182557897	34052.14845160366	32705.443300624593	31117.788234535717	30248.798177473134	29310.809517550137	27648.601433835032	34504.25444897289	31659.958571656098	29298.89500896198	0.5548717701532456	0.06780305009779758	8.183581260030502	2.7553032908464343e-16	1.5404943750736333e-14	transgelin 2 [Source:HGNC Symbol;Acc:HGNC:11554]	protein_coding	1	159918107	159925507	56.34
USP43_hypoxia_vs_Control_normoxia	ENSG00000177971	IMP3	2965.3745397299417	2625.148748744014	2405.8852887198727	2397.2660173053837	2689.4473193607873	2519.117175102534	2329.8994656226055	2665.874194625031	2654.688372701872	2551.3311273495506	3755.6910949310163	3808.479905374864	3665.4636646929316	2953.063004851601	2978.317358147879	2743.357778225734	3715.8318318290053	3595.5237498706256	3322.355617683639	0.5178960646736696	0.06349703034488192	8.156224973998548	3.4565832755887346e-16	1.925061339435858e-14	IMP U3 small nucleolar ribonucleoprotein 3 [Source:HGNC Symbol;Acc:HGNC:14497]	protein_coding	15	75639085	75648706	52.2
USP43_hypoxia_vs_Control_normoxia	ENSG00000156508	EEF1A1	436248.77757540427	353510.8771083495	356275.65720915346	316947.1039939961	348256.68370137183	329691.2449318578	296016.1605204635	385221.41447273514	357069.3651884106	351961.3462560274	608694.3318129467	574447.2890960864	537554.1784267339	498820.35107287706	491321.59625521424	446222.27347258874	579687.0221969942	531478.0860078536	489303.014633616	0.6404410692419952	0.07860224737239066	8.147872238408192	3.703833596897882e-16	2.054766289627883e-14	eukaryotic translation elongation factor 1 alpha 1 [Source:HGNC Symbol;Acc:HGNC:3189]	protein_coding	6	73489308	73525587	42.73
USP43_hypoxia_vs_Control_normoxia	ENSG00000154122	ANKH	4047.504055571544	3268.8283838769703	3414.8414569886486	3427.4662379667398	3445.791619354373	3891.252170012259	3269.242239382678	3724.8986364139855	3495.377648526073	3475.0421939638763	4574.418690416287	4399.173464061774	3899.343901846444	4328.63429799692	4722.377865388066	4450.679502443745	4960.087115618521	5151.995300747927	4955.622275282505	0.5755657948357693	0.07067189277716364	8.14419668439605	3.8180816598209674e-16	2.1096632838172787e-14	ANKH inorganic pyrophosphate transport regulator [Source:HGNC Symbol;Acc:HGNC:15492]	protein_coding	5	14704800	14871778	43.86
USP43_hypoxia_vs_Control_normoxia	ENSG00000179604	CDC42EP4	3476.4557106535262	3120.2760511090155	2940.5317855200256	2920.683711142796	2767.290156807703	2757.9325632356686	2668.8417549108226	2776.4394521394	2754.5176699192375	2695.931045777498	4822.984803560338	4602.8405139691595	4462.359608814116	3866.676578092371	3669.0809157801164	3444.4911257023973	4165.73850369436	4281.315094021157	3858.2714575672867	0.4547332695658347	0.05583832848790642	8.143747885725515	3.832267545535475e-16	2.1096632838172787e-14	CDC42 effector protein 4 [Source:HGNC Symbol;Acc:HGNC:17147]	protein_coding	17	73283624	73312005	52.88
USP43_hypoxia_vs_Control_normoxia	ENSG00000179152	TCAIM	1513.0907547761565	1289.9469937255421	1284.5594119621423	1302.5544015412856	1291.76097436151	1319.8681662834063	1151.9692852169003	1417.9959581662229	1309.3884770540144	1320.0311494956907	1876.3430397830919	1951.581180246871	1843.3368285182937	1524.0852426957106	1469.4228261515593	1396.6922168906858	1799.8468430923836	1862.1049345491717	1824.1456562363346	0.500582716334949	0.06166695919091203	8.117519055629401	4.758101147826467e-16	2.609298916813802e-14	T cell activation inhibitor, mitochondrial [Source:HGNC Symbol;Acc:HGNC:25241]	protein_coding	3	44338119	44409451	39.47
USP43_hypoxia_vs_Control_normoxia	ENSG00000158092	NCK1	1719.7311728384952	1443.0793346796788	1371.3550765623909	1398.7968878827303	1452.7217567155274	1629.400882480624	1411.7532796446126	1660.5785576897674	1544.3190470688878	1657.9520191299353	2122.024781908694	1988.803516801406	1741.502476051395	1713.4193027355789	1729.339737698469	1542.271337287343	2165.2043096265534	2133.504435768922	2249.1343713603987	0.6359048442004641	0.07840708198677497	8.110298560884118	5.049553453215161e-16	2.7585594876285724e-14	NCK adaptor protein 1 [Source:HGNC Symbol;Acc:HGNC:7664]	protein_coding	3	136862208	136951606	39.32
USP43_hypoxia_vs_Control_normoxia	ENSG00000146072	TNFRSF21	567.3494264589727	630.7339627854249	654.7293130803167	661.9808330532471	762.3861218442789	740.5877388053551	693.7885223002422	702.6484519398695	720.71532582764155	688.6677391491868	344.2756933732886	339.8389444874473	269.25419077030494	591.9681988953591	597.2233362360336	624.9344670103322	377.40067695998346	413.06759528789235	398.0885644553051	-0.7116270875285882	0.08774959445187197	-8.109747879449111	5.072490052182306e-16	2.7605532363834733e-14	TNF receptor superfamily member 21 [Source:HGNC Symbol;Acc:HGNC:13469]	protein_coding	6	47231532	47309905	41.38
USP43_hypoxia_vs_Control_normoxia	ENSG00000123131	PRDX4	9412.038104601777	7495.342065450744	7186.731161522404	6770.66880748937	7788.738660209716	6897.211073785075	6444.3611550451715	8094.1692850140535	7805.749347451354	7492.142519808804	13021.082535218051	12474.433280137446	11724.669621394163	11398.637194718869	10770.900782476585	10416.550848203215	12527.681488792034	10723.923926714202	10383.692129400728	0.6489773056370832	0.08026295466971058	8.085639362613604	6.183892067236996e-16	3.3526533014531483e-14	peroxiredoxin 4 [Source:HGNC Symbol;Acc:HGNC:17169]	protein_coding	X	23664262	23686397	40.65
USP43_hypoxia_vs_Control_normoxia	ENSG00000136830	NIBAN2	11100.702014001497	9879.179718014777	9519.991017405031	9799.505723646329	10263.236315703189	10427.48275892364	10260.46144189263	10050.47115144244	10288.280733655738	10015.86031030858	12433.044773794889	11962.853126093007	12522.522034486496	12201.209729971186	12502.048429842289	12137.436867327602	12235.777498412825	11906.130000706982	11407.144620399318	0.2834893407269193	0.0351476055697522	8.065680040830102	7.282932002242906e-16	3.933607764079348e-14	niban apoptosis regulator 2 [Source:HGNC Symbol;Acc:HGNC:25282]	protein_coding	9	127505339	127578989	54.31
USP43_hypoxia_vs_Control_normoxia	ENSG00000138641	HERC3	251.06434653778342	180.78762640842058	85.77689555549064	135.22850516608764	119.46112160460046	120.23168227386479	115.3968527185911	122.79930656393262	179.7136448876418	131.94098655412822	459.0843878234331	488.6655290444594	331.4777522712631	172.05585757416642	181.10734559088667	135.37407842476003	571.9228627210412	607.3624245309611	380.77137796637265	1.957909168780094	0.24290036705066653	8.060544298690559	7.595548099840422e-16	4.0870330809404494e-14	HECT and RLD domain containing E3 ubiquitin protein ligase 3 [Source:HGNC Symbol;Acc:HGNC:4876]	protein_coding	4	88592434	88708541	39.04
USP43_hypoxia_vs_Control_normoxia	ENSG00000198961	PJA2	2633.0346441084116	2347.437593083997	2373.8107828143043	2186.0439665296153	2415.60940540204	2467.1034599837544	2359.021677998394	2484.3391129406973	2401.4409471632507	2365.6015839798506	2995.234651105753	2984.921014588361	2741.8955591890285	2658.8926887108005	2613.343817401078	2436.033605120147	3069.2452027520912	3114.5938338793057	3380.0546913089443	0.4714359459372332	0.05849530448742307	8.059381006189914	7.668174544692536e-16	4.110658511542482e-14	praja ring finger ubiquitin ligase 2 [Source:HGNC Symbol;Acc:HGNC:17481]	protein_coding	5	109334713	109409974	37.65
USP43_hypoxia_vs_Control_normoxia	ENSG00000124107	SLPI	643.4312337023119	480.5053607945213	550.2657715301212	454.4371705910534	446.45843479976753	367.49840422295824	375.1968042505459	492.8360992405438	434.08753856910226	531.5776156245007	982.7852880825179	951.3669176063236	1066.7987186802936	552.8182046901708	631.8422085035417	640.0408591660157	895.0597950832229	868.3088248917742	859.8781903146405	0.8265085834602093	0.10260207232198107	8.055476509933428	7.916977295912191e-16	4.228197613298179e-14	secretory leukocyte peptidase inhibitor [Source:HGNC Symbol;Acc:HGNC:11092]	protein_coding	20	45252239	45254564	51.29
USP43_hypoxia_vs_Control_normoxia	ENSG00000105929	ATP6V0A4	328.20178155285424	224.31975315361933	258.11711300672846	250.1116291748061	308.05459352992654	296.76884215713017	239.09376024051352	305.8570973892673	266.4914213707495	283.4782472505755	460.22378192431324	438.969374293688	393.5082841377528	284.41059205271625	234.5431857749229	240.07721768699014	475.91806981059716	477.8299269102865	469.8591780867931	0.9588946311285189	0.11966998029985751	8.012825177423888	1.1210293917422519e-15	5.9647931910806145e-14	ATPase H+ transporting V0 subunit a4 [Source:HGNC Symbol;Acc:HGNC:866]	protein_coding	7	138706294	138799560	45.87
USP43_hypoxia_vs_Control_normoxia	ENSG00000164111	ANXA5	9476.20842491557	8161.914911974855	8306.604001613196	7747.542551768098	8840.734891593444	8656.016305833675	7852.198464717056	8746.806829935325	8211.613356444428	8382.911479715105	11375.659495393968	11243.009658299787	10582.666642650316	10091.264072354465	9986.92324939382	9920.063114906496	11299.168943380573	10427.02407798373	10739.629600521946	0.42337042381973145	0.052889837352288936	8.004759420978047	1.197004566991684e-15	6.34545421013036e-14	annexin A5 [Source:HGNC Symbol;Acc:HGNC:543]	protein_coding	4	121667946	121696995	38.94
USP43_hypoxia_vs_Control_normoxia	ENSG00000164649	CDCA7L	2944.550471911541	2641.7718982293927	2656.753703793295	2492.6219070871707	2645.0060814912727	2632.8286070363506	2496.421521289446	2757.237214737551	2705.5786493673713	2659.1523927468997	3636.791011781219	3644.9460261536224	3383.3394199133695	2729.9964701471777	2918.3252102666365	2752.4924483410555	3443.7998599614616	3476.440474135639	3328.4055979288055	0.39740019573267654	0.049669727824723946	8.000853097786935	1.235601301896496e-15	6.525889828060718e-14	cell division cycle associated 7 like [Source:HGNC Symbol;Acc:HGNC:30777]	protein_coding	7	21900899	21945903	41.36
USP43_hypoxia_vs_Control_normoxia	ENSG00000100906	NFKBIA	1519.4241331148971	1330.384324117159	1253.1998983736294	1222.8920156746167	1355.5853370263408	1231.5650027575662	1197.4188559912436	1477.6302022391087	1449.1668554908322	1278.826771804169	1711.0280071158438	1596.9084879036682	1606.2520060015413	1721.8204579730293	1674.2699134370437	1579.126831609501	1915.60720270295	1944.6152138607554	1803.3370119891483	0.5744706486752349	0.07195220870613779	7.984058571731245	1.415987801684158e-15	7.423821760258372e-14	NFKB inhibitor alpha [Source:HGNC Symbol;Acc:HGNC:7797]	protein_coding	14	35401079	35404749	55.82
USP43_hypoxia_vs_Control_normoxia	ENSG00000114209	PDCD10	3489.14869685435	2872.0435627332326	2692.0592375190918	2607.090675205173	3015.229503305975	3086.7933802696084	2744.9010156264135	3103.2828907890466	3123.471737244152	2961.218232481873	4554.979233423615	4421.030155708968	4078.9353652365503	4015.751429970113	3520.8031825518965	3345.168499666866	4583.925060542658	4185.639299760451	3892.3540813426157	0.6322423081239611	0.07918700898404946	7.984167052594611	1.4147432506144666e-15	7.423821760258372e-14	programmed cell death 10 [Source:HGNC Symbol;Acc:HGNC:8761]	protein_coding	3	167683298	167734939	35.73
USP43_hypoxia_vs_Control_normoxia	ENSG00000275874	PICSAR	298.4025957138935	197.16442143182968	208.72249169736293	158.95153033279192	225.35008648524095	195.5644580447506	191.88136541930172	203.87975985378824	226.75941184662122	190.21447083248788	537.3594405122692	480.68682454784874	483.3646676423195	309.9505285091952	258.54653496717907	274.71850967328896	469.893570387459	401.9450495853978	356.29360108095074	1.1317866467628268	0.14189950349577227	7.975973268973045	1.5118466387948956e-15	7.897467496741366e-14	P38 inhibited cutaneous squamous cell carcinoma associated lincRNA [Source:HGNC Symbol;Acc:HGNC:19725]	lncRNA	21	44999208	45004727	62.75
USP43_hypoxia_vs_Control_normoxia	ENSG00000069998	HDHD5	2786.629904460601	2263.447087956517	2437.7628443068843	2224.8850547646066	2345.550460262124	2104.1264878140155	2012.6538182373931	2420.659689492922	2227.7006251114767	2385.052738883978	3848.1436659579713	3561.2687191730956	3825.278631481139	2821.639548081728	2877.1312700576937	2622.8087120264845	3610.145111252592	3362.800918657531	3208.2828967726664	0.556860700427444	0.07001146257584556	7.9538504116262345	1.808024164690669e-15	9.41027267971547e-14	haloacid dehalogenase like hydrolase domain containing 5 [Source:HGNC Symbol;Acc:HGNC:1843]	protein_coding	22	17137511	17165287	50.12
USP43_hypoxia_vs_Control_normoxia	ENSG00000145425	RPS3A	48833.248753824315	39176.83568806982	38582.31681749555	34737.45315405284	39916.56051918486	38445.94212463915	33126.704564394764	42213.52525373141	39350.86449739634	39670.499172920914	63170.64836999766	60194.81132726335	58914.37915188992	61941.526343172394	60429.32605773784	55575.62348585962	63986.434416378295	54957.80488971824	54607.22173493468	0.6255478235174592	0.0787225105147616	7.946238241476813	1.9226050647719064e-15	9.97037909133344e-14	ribosomal protein S3A [Source:HGNC Symbol;Acc:HGNC:10421]	protein_coding	4	151099624	151104642	41.26
USP43_hypoxia_vs_Control_normoxia	ENSG00000185624	P4HB	28214.26842941975	25331.578680465806	25765.249199899074	25481.2408546737	25211.313683975255	24136.262311900005	24685.78821030944	24653.853698895327	24723.640094286766	25489.454099766102	33720.67116971471	35147.62008951338	34796.18138333968	26710.651514750654	27632.032570610074	29655.08791000246	31255.56033262948	31784.427675144445	31676.218249679132	0.3067396173966938	0.03865972295631711	7.9343459792324165	2.1160744348194862e-15	1.0934069814285671e-13	prolyl 4-hydroxylase subunit beta [Source:HGNC Symbol;Acc:HGNC:8548]	protein_coding	17	81843159	81860856	55.81
USP43_hypoxia_vs_Control_normoxia	ENSG00000151012	SLC7A11	622.5708394787207	591.1681080655095	707.5338658787321	710.0386771342428	502.14848059971354	661.3390014799598	602.4179131022265	863.5948346272104	721.378602214898	755.0933970196509	437.31629367162486	487.24910922838563	557.8259264769546	837.4574304995703	887.0502585583329	899.9858152855315	362.1199131356861	283.3646090644886	339.1928745742536	-1.031495299557368	0.13020294022421655	-7.922212031318779	2.33321993409149e-15	1.2012725509586867e-13	solute carrier family 7 member 11 [Source:HGNC Symbol;Acc:HGNC:11059]	protein_coding	4	138164097	138242349	35.52
USP43_hypoxia_vs_Control_normoxia	ENSG00000133112	TPT1	39643.37606259082	31858.868644858583	31147.56955138548	28593.531682317665	31411.21205644497	28623.27484640334	27139.453505748945	35573.76176774128	32714.74576247547	32480.05315550525	56289.107285644895	52064.02732282133	48429.846894368144	48030.76465071874	42980.82946219699	42394.816136903195	53163.98266690105	46863.99980052772	43820.923933671635	0.6511953498652691	0.08256922349799198	7.886659487370687	3.1038280995291535e-15	1.5914804707255129e-13	tumor protein, translationally-controlled 1 [Source:HGNC Symbol;Acc:HGNC:12022]	protein_coding	13	45333471	45341284	43.84
USP43_hypoxia_vs_Control_normoxia	ENSG00000134533	RERG	458.7229781808728	334.5365902741258	372.62120023260115	352.8396055852481	434.0468973556007	341.08415720755494	384.01033782802887	428.5320138342728	375.2502854746615	410.5824173954462	563.221979571082	580.2942110703028	556.0433738388923	462.7785421120731	418.4476338380734	408.2799438978367	574.7476543240899	651.9725402198079	607.724223196012	0.7943494176928615	0.10072553035423533	7.886276844601995	3.113355214162954e-15	1.5914804707255129e-13	RAS like estrogen regulated growth inhibitor [Source:HGNC Symbol;Acc:HGNC:15980]	protein_coding	12	15107783	15348675	36.92
USP43_hypoxia_vs_Control_normoxia	ENSG00000063046	EIF4B	29976.432250749673	26532.85049345629	28516.041485351223	25966.560631966582	24822.32426568057	24694.325688722365	24073.66816284479	28319.48313836545	26541.85660091871	27388.08702608187	37178.94376958629	35753.228339446105	33211.52114603471	28646.41221562148	30833.511143917975	28217.852659863795	36665.74619240823	37400.41649993934	34812.95105328835	0.42667326082540863	0.05411543945904622	7.884501448949865	3.157937445532957e-15	1.607796971777943e-13	eukaryotic translation initiation factor 4B [Source:HGNC Symbol;Acc:HGNC:3285]	protein_coding	12	53006282	53042215	42.71
USP43_hypoxia_vs_Control_normoxia	ENSG00000137801	THBS1	1703.8123517775832	2018.892480307377	2318.6293270543	2183.0608473185853	2070.3433597944163	2330.583077437619	2051.078837871385	2241.628784496729	2334.1395285090757	2171.031225974331	977.2999268499448	1125.215689931219	1112.2958267240863	1241.376677654085	1360.285378473909	1406.5843033221872	1029.6871463311104	1280.6816915712475	1415.8082223748888	-0.8065544136854201	0.10230120681038217	-7.884114360257634	3.1677408372904347e-15	1.607796971777943e-13	thrombospondin 1 [Source:HGNC Symbol;Acc:HGNC:11785]	protein_coding	15	39581079	39599466	43.51
USP43_hypoxia_vs_Control_normoxia	ENSG00000128567	PODXL	3125.277675512034	4244.009709282063	4283.5157057318775	4936.037748255327	2829.0208937966713	3403.5451110095705	3820.432329953418	4011.6515269373426	4222.868285228621	4300.390735868411	2194.9133645596467	2303.0407998608966	2083.2500232435114	1972.2335869041522	1877.833382111212	2040.7428094668624	2268.61946946989	2616.4158631487144	2846.4768143884244	-0.8004241661365544	0.10157539203234627	-7.880099206328071	3.2712125343205116e-15	1.6492097257942823e-13	podocalyxin like [Source:HGNC Symbol;Acc:HGNC:9171]	protein_coding	7	131500262	131558217	50.47
USP43_hypoxia_vs_Control_normoxia	ENSG00000175105	ZNF654	443.650008306475	291.60291864017205	398.01186545528174	345.574599413456	328.32726600948814	363.14594766595764	332.7742464474776	389.8435163843401	323.86237640154735	343.90658541511516	669.4347496702396	675.212972149421	556.6920294404507	321.95417074493037	324.25460286893775	322.7542397790842	654.4623222641087	625.1061714510234	718.7795693155182	0.950749910684149	0.1206527048885109	7.880054670657315	3.2723786915781186e-15	1.6492097257942823e-13	zinc finger protein 654 [Source:HGNC Symbol;Acc:HGNC:25612]	protein_coding	3	88059255	88144660	35.52
USP43_hypoxia_vs_Control_normoxia	ENSG00000183255	PTTG1IP	5975.515706438975	4775.89911262771	4841.313956132156	4545.472197328499	4980.4823015590155	4802.634259580117	4508.575073678321	5162.363187976601	4827.586476135198	4949.720339323473	8215.940738294374	7623.831162553799	6996.712163030452	7159.917467247487	6390.8286292797975	5857.157139597847	7842.88371470916	7382.3427592312955	6695.622037616244	0.6305206026471024	0.08004177406885543	7.877394148019521	3.342791591204422e-15	1.678785124382768e-13	PTTG1 interacting protein [Source:HGNC Symbol;Acc:HGNC:13524]	protein_coding	21	44849585	44873903	51
USP43_hypoxia_vs_Control_normoxia	ENSG00000197381	ADARB1	2613.3845700978886	2213.6021093597733	2431.3620234220925	2431.5771750238937	2468.1611141939375	2434.6373340334526	2518.73156394584	2407.6671938690047	2469.234223412987	2264.4119127571153	3062.7143494064167	3006.0384609324947	3319.3318777049185	2053.296924435616	2078.6101647008504	2229.7690709164367	3203.084949001492	3187.7920143601796	3260.899800285497	0.447759533833605	0.05687201508044114	7.8731082976448645	3.4593695027651343e-15	1.7312571920656424e-13	adenosine deaminase RNA specific B1 [Source:HGNC Symbol;Acc:HGNC:226]	protein_coding	21	45073853	45226560	45.43
USP43_hypoxia_vs_Control_normoxia	ENSG00000163682	RPL9	13186.029277857879	10308.570014625446	10014.95555621861	8986.57292018767	10437.83184697958	10186.74344394658	8966.559322748488	11543.80263583338	10859.964386709034	10391.78873913577	17935.185476518727	16397.158019065962	16337.238972875219	17071.224380325886	15782.997240416953	15422.282549272033	17561.741758784498	15137.421681471786	14006.488056326183	0.672431590508239	0.08542719323543815	7.871399785487639	3.5069500268132216e-15	1.7489538583197783e-13	ribosomal protein L9 [Source:HGNC Symbol;Acc:HGNC:10369]	protein_coding	4	39452587	39458931	40.71
USP43_hypoxia_vs_Control_normoxia	ENSG00000175183	CSRP2	458.64890037591056	382.7678634729208	387.4224216417886	304.2976255010009	257.35722919431714	276.19514776873154	231.09837022954912	352.86685194913775	310.7557122323051	296.2881910200545	702.8282966088294	772.9580614662559	779.2077574555683	395.09366297669806	346.81229058416466	411.8743422299543	677.4006458164521	633.4861332010254	736.9696034176369	0.9387331608240818	0.11944425271316052	7.859173961918478	3.866749068682237e-15	1.9216937298628075e-13	cysteine and glycine rich protein 2 [Source:HGNC Symbol;Acc:HGNC:2470]	protein_coding	12	76858709	76879023	42.35
USP43_hypoxia_vs_Control_normoxia	ENSG00000111845	PAK1IP1	2113.9036099598343	2368.0811017643673	2318.4703842250615	2344.3953960823055	2321.5765914511344	2566.634590742451	2237.6856157000416	2423.123478604165	2423.821114235836	2380.826420467981	1722.3146813547532	1607.7440832362336	1565.6515368412888	2268.8218774636325	2129.002705148198	2212.8829749462416	1728.9795520656103	1702.1016927724208	1728.1511821752933	-0.4468975486815709	0.057075086789412935	-7.829993326693767	4.878958632975373e-15	2.416350689058011e-13	PAK1 interacting protein 1 [Source:HGNC Symbol;Acc:HGNC:20882]	protein_coding	6	10694972	10709782	40.66
USP43_hypoxia_vs_Control_normoxia	ENSG00000117318	ID3	6626.60090173542	7371.781905392612	6681.80028305334	6810.698712892982	7626.496326315092	7045.416088707008	6988.008969149683	7070.7084298452855	6559.778349725597	6929.2379214342645	5483.450025897084	5081.551042819052	5262.149983072232	8538.994102962359	8540.701726742205	8668.278970331758	5358.659124692968	4798.222832918287	4462.881435285756	-0.51340718087829	0.06559215525873865	-7.827264996142815	4.985974420404889e-15	2.4608362716984547e-13	inhibitor of DNA binding 3 [Source:HGNC Symbol;Acc:HGNC:5362]	protein_coding	1	23557926	23559501	57.04
USP43_hypoxia_vs_Control_normoxia	ENSG00000104687	GSR	3741.8593810362513	4373.012175531295	4173.342149844037	4012.731506191775	4054.1908046445037	4083.2418965924217	3730.319671303491	4141.834247006568	4210.056953597042	4072.9101606233517	3138.517209807121	3169.3651157894274	3239.0090483030763	3673.49587569985	3740.037597098719	3755.6449635977124	3237.4742174580592	3286.947184682286	3261.338080881787	-0.35878104842915753	0.04587975972065713	-7.82002893244487	5.281119743716416e-15	2.5975486904403117e-13	glutathione-disulfide reductase [Source:HGNC Symbol;Acc:HGNC:4623]	protein_coding	8	30678066	30727846	44.66
USP43_hypoxia_vs_Control_normoxia	ENSG00000165169	DYNLT3	2132.490759531176	1836.8658227476053	1899.994529662689	1661.1885582363532	1975.4176407142695	2096.392702768345	1849.6778577127614	1792.7934477142385	1727.239181937189	1733.064302819587	2513.728375124547	2514.6877432189494	2467.455063046659	2244.025960767706	2345.3150838694655	2190.8554063767606	2526.5031899152013	2415.709555872997	2593.919249055844	0.48450370578396534	0.06198446610226949	7.816534306911224	5.429752437658341e-15	2.661508446582323e-13	dynein light chain Tctex-type 3 [Source:HGNC Symbol;Acc:HGNC:11694]	protein_coding	X	37836757	37847571	37.43
USP43_hypoxia_vs_Control_normoxia	ENSG00000210082	MT-RNR2	46355.68411149855	37077.08690813968	30864.435533523065	28640.83788531433	28850.31824849656	36081.8356977758	33491.97908714793	36351.06163053717	35189.68912574896	35017.08591361376	68655.4696686653	66810.9326553061	62118.75202163304	62102.165600882836	56997.51132752581	52766.81280016416	55832.30574473809	57954.250613899036	49599.78354386228	0.7585291926733189	0.09705726129680559	7.815275050402479	5.484313883535816e-15	2.679077973209834e-13	mitochondrially encoded 16S rRNA [Source:HGNC Symbol;Acc:HGNC:7471]	Mt_rRNA	MT	1671	3229	42.81
USP43_hypoxia_vs_Control_normoxia	ENSG00000105971	CAV2	1691.8128724995997	1150.8099538316326	1245.8487988348154	1141.0131040721315	1634.4481196114816	1432.9372806123315	1414.4803524012052	1664.2943693017246	1452.0703984493439	1340.9274492042132	2324.3335522135053	2143.443388596809	2060.704297122961	1863.7329147981914	1746.6226084344037	1368.6197840950401	2341.6906334715345	2167.6648715859706	1958.9898283555012	0.8712949840731952	0.11160203031104896	7.807160690937127	5.849067695775864e-15	2.847541018014964e-13	caveolin 2 [Source:HGNC Symbol;Acc:HGNC:1528]	protein_coding	7	116287380	116508541	37.86
USP43_hypoxia_vs_Control_normoxia	ENSG00000137880	GCHFR	1339.3398289165118	1008.9515852947637	1068.3942208530495	950.0064688715839	947.0388695186812	911.1809585417798	820.1075266153736	1029.7466656409188	934.0485664212081	902.9030409593278	2048.9560332011006	1998.7077115519355	2020.9345411669285	1671.2736687396439	1446.8135329664576	1327.8306262834508	1821.2185000929644	1684.7203668337975	1515.2840369442479	0.73197938854675	0.09385548866416914	7.799004607667608	6.239738657903172e-15	3.0274365901887494e-13	GTP cyclohydrolase I feedback regulator [Source:HGNC Symbol;Acc:HGNC:4194]	protein_coding	15	40764068	40767708	57.26
USP43_hypoxia_vs_Control_normoxia	ENSG00000156976	EIF4A2	8676.273601303386	7566.460336127735	7412.93283773591	7280.277010275435	6907.121404412213	7101.3156940612635	7033.577384707435	6836.203151545246	7164.6854220511295	7632.442751526981	10746.895193295948	10465.968898804553	10179.840229268308	10580.281837961935	10614.908235798384	9561.768913953112	9757.998569140944	9657.26031384288	9672.986638951545	0.3862035092185978	0.04956094596090954	7.792496727629252	6.569787299355571e-15	3.176802892421496e-13	eukaryotic translation initiation factor 4A2 [Source:HGNC Symbol;Acc:HGNC:3284]	protein_coding	3	186783205	186789897	41.92
USP43_hypoxia_vs_Control_normoxia	ENSG00000052749	RRP12	3173.0426376090372	3447.1240880875985	3595.680331485078	3489.7956465283555	3499.7553885895727	3556.8634891655825	3503.7874644824665	3712.590109669585	3589.673003083194	3341.6477787080257	2714.189684612647	2671.7924632485715	2663.7530169209645	3015.7922193608015	3089.1588700471357	3190.0816496360562	2718.44684829147	2778.0276201075126	2536.607804938053	-0.390107022725336	0.050247345177650816	-7.763734011142326	8.246475329677015e-15	3.974134727059499e-13	ribosomal RNA processing 12 homolog [Source:HGNC Symbol;Acc:HGNC:29100]	protein_coding	10	97356358	97426076	50.49
USP43_hypoxia_vs_Control_normoxia	ENSG00000110092	CCND1	5032.603398221923	5880.525722988668	5961.008125222149	6062.435680693099	6396.432967730904	6432.477742447507	6438.941556716672	5803.041473212476	6107.514254265722	5993.487445104316	3204.480156940484	3563.713618398051	3508.195498687174	3937.188735968869	4001.413981413181	4196.41692383701	3971.308402009044	4490.989002865444	4637.289879493856	-0.45042385052997697	0.058095733571461895	-7.753131303108919	8.965383108146218e-15	4.3060915579495573e-13	cyclin D1 [Source:HGNC Symbol;Acc:HGNC:1582]	protein_coding	11	69641156	69654474	58.63
USP43_hypoxia_vs_Control_normoxia	ENSG00000178802	MPI	1109.133836895274	717.5808439576214	879.6584622599541	809.8097472810085	999.4393951872894	748.8823289715228	786.39085601065	914.1322899850788	821.7991397933279	885.0461178471814	1763.0171870471247	1711.3697869082205	1661.235483822799	956.5734590682821	1088.882432568029	954.9556094867683	1486.1638086328735	1490.6295034451377	1288.8426118420632	0.8272214940585952	0.10678424950329961	7.74666205836877	9.433959019031284e-15	4.5159951651971497e-13	mannose phosphate isomerase [Source:HGNC Symbol;Acc:HGNC:7216]	protein_coding	15	74890005	74902219	51.86
USP43_hypoxia_vs_Control_normoxia	ENSG00000127129	EDN2	43.3845852856028	17.228542046262174	7.4964640226885635	16.763127524301492	8.497070870327677	11.972696241294386	6.442413335280244	6.827541333570832	18.26004532110519	9.926980351282893	106.82018436558764	91.38639959982625	110.15780044362029	28.882320610666742	19.4190347190945	23.514369269065682	92.44535524390969	102.02619618869917	102.85599365426708	2.8328474193650357	0.3669903949532444	7.719132321503804	1.1712426451835299e-14	5.587998660170621e-13	endothelin 2 [Source:HGNC Symbol;Acc:HGNC:3177]	protein_coding	1	41478775	41484683	56.96
USP43_hypoxia_vs_Control_normoxia	ENSG00000119280	C1orf198	1012.6854819565013	1176.1521689152669	1243.2263077931148	1274.5768144725275	987.2941317124506	970.8968379590871	924.3801727974285	1199.2720834774764	1158.525602200591	1116.663943005706	936.5321955629387	856.0538462971069	877.3612867651708	1059.943544330955	915.8972133378154	970.465251384796	861.2348015133853	856.6769482625829	843.1855254286248	-0.529742954456232	0.06869684638495677	-7.711314017061416	1.2452883424654275e-14	5.921532241098891e-13	chromosome 1 open reading frame 198 [Source:HGNC Symbol;Acc:HGNC:25900]	protein_coding	1	230837119	230869589	47.8
USP43_hypoxia_vs_Control_normoxia	ENSG00000141456	PELP1	4426.620051620079	5616.287187137082	5331.594159464698	5248.558151659661	5049.747298078492	5404.3347011489905	5189.8703259141685	4453.518011337948	4692.749970670808	4363.936054727748	3625.093723902803	3613.5040822808382	4230.250273323223	3623.6568947654464	3974.087130229144	4297.6267388518	3435.3773219133022	3771.340626549379	3757.628277205878	-0.5624428335832731	0.07302736720436352	-7.701808994555483	1.3415331446086747e-14	6.35806751615363e-13	proline, glutamate and leucine rich protein 1 [Source:HGNC Symbol;Acc:HGNC:30134]	protein_coding	17	4669774	4704337	48.03
USP43_hypoxia_vs_Control_normoxia	ENSG00000145287	PLAC8	3744.4918071392694	3043.7538797557613	3111.5959791362516	2735.0905402792823	3741.846059693686	3379.3799730086803	2933.6831292074307	3097.24354326409	3038.871375171889	2761.811938933994	4749.786583686588	4686.23163033469	5007.284599001708	3986.6598497916398	3737.2571583489357	3449.822485965449	4864.604844350724	4521.599779799306	4554.329178776745	0.6499512333725923	0.08455631334774949	7.686607985137411	1.5108716880213575e-14	7.136998835197918e-13	placenta associated 8 [Source:HGNC Symbol;Acc:HGNC:19254]	protein_coding	4	83090048	83137075	41.72
USP43_hypoxia_vs_Control_normoxia	ENSG00000143753	DEGS1	7742.895861199484	6820.35492426682	6725.218160646911	6489.1164169393405	6861.36838506039	6807.736841924424	6236.415295624879	7418.729283658317	7103.99372642665	6846.5244145781035	8867.785241299523	8829.488010590263	8644.161236891428	8842.471291997652	8018.858733056241	8368.42851618058	9213.143964735316	8527.973998038035	8750.357059675835	0.40326376958054366	0.05251112991289542	7.679586599059491	1.596027937202317e-14	7.514456534597619e-13	delta 4-desaturase, sphingolipid 1 [Source:HGNC Symbol;Acc:HGNC:13709]	protein_coding	1	224175756	224193441	46.06
USP43_hypoxia_vs_Control_normoxia	ENSG00000078043	PIAS2	853.1793739980341	644.921155931373	737.2570637611241	645.6074323291067	605.135080014269	590.2454770597802	521.458417816945	681.2890515604087	585.4734836000207	609.5054462702134	1488.8869809850498	1409.496888964579	1047.7246787657416	690.2198987751249	586.3248429424985	565.1915152630671	1355.865023002616	1388.7389429599393	1203.887351962756	0.964076176166399	0.12586836358271433	7.659400255353735	1.8680336502343856e-14	8.766283815017954e-13	protein inhibitor of activated STAT 2 [Source:HGNC Symbol;Acc:HGNC:17311]	protein_coding	18	46803218	46920160	38.59
USP43_hypoxia_vs_Control_normoxia	ENSG00000109586	GALNT7	4944.183465862229	5551.755230375989	5650.692913590605	5488.470522837006	5252.056044886575	5318.267054566274	5373.7308347322905	5520.831123876748	5105.803456504509	5258.352376853971	4470.7826295408995	4565.237085073611	4300.286557520821	4745.455489818905	4653.617823310807	4524.5063924229025	4342.977692013859	4273.306253401674	4599.172904192678	-0.3364101153828289	0.04394122465010795	-7.65591123282456	1.9194627963589792e-14	8.978193138655578e-13	polypeptide N-acetylgalactosaminyltransferase 7 [Source:HGNC Symbol;Acc:HGNC:4129]	protein_coding	4	173168811	173323967	38.97
USP43_hypoxia_vs_Control_normoxia	ENSG00000111276	CDKN1B	2764.848947573518	2497.421932590543	2352.696506431393	2418.998494775631	1968.3323730300876	2042.637031580128	1973.2141631497311	2532.5588517556403	2326.163114950236	2432.6985203984154	3836.4383384543244	3615.423651766743	3426.542579910294	2820.231460799512	2525.262666887638	2436.315819927996	3844.4545839558878	3360.7225976665163	3357.1683682926123	0.538382430135015	0.07035016886266195	7.6528946389034065	1.9650491307355276e-14	9.16148150104808e-13	cyclin dependent kinase inhibitor 1B [Source:HGNC Symbol;Acc:HGNC:1785]	protein_coding	12	12685498	12722369	42.64
USP43_hypoxia_vs_Control_normoxia	ENSG00000082153	BZW1	15561.736001221936	11908.33518539616	12805.029348787748	10763.822293381774	13720.504251303324	14139.538027103952	12529.955007601751	14305.579534522049	11861.756381222398	12852.191090185746	20180.58052184604	18805.270490334064	15775.753864988998	17791.778144786775	17150.649440711535	14157.896465224614	21355.21570765552	20912.981194660995	19094.41107228142	0.7906895514264931	0.10359092828726907	7.632806892451275	2.296968186396864e-14	1.0674190146720232e-12	basic leucine zipper and W2 domains 1 [Source:HGNC Symbol;Acc:HGNC:18380]	protein_coding	2	200810594	200827338	41.12
USP43_hypoxia_vs_Control_normoxia	ENSG00000127804	METTL16	1487.8892598358123	1940.8752404960785	1944.007892965585	1974.324329103665	1819.994379369905	1868.1144210062132	2026.055888145724	1465.8782091097546	1665.7147428427768	1627.3344462617042	942.8736968899887	1101.708233142043	1289.7193702256454	1141.7510438714328	1306.6253194594397	1412.4652216396485	939.2845166159838	1131.6810119061035	1183.5987139929312	-0.8479832049248942	0.11114333773843176	-7.629635947415622	2.3541755949485165e-14	1.0904632780096478e-12	methyltransferase 16, N6-methyladenosine [Source:HGNC Symbol;Acc:HGNC:28484]	protein_coding	17	2405562	2511891	44.67
USP43_hypoxia_vs_Control_normoxia	ENSG00000105854	PON2	3919.8587248791864	3541.3157017387275	3607.186674022908	3647.2593408878583	3764.9119546416614	3429.861904712449	3418.128741384941	3850.499514861195	3750.7004251167423	3744.87856409161	4546.4650670839055	4498.093278292124	4515.122085286443	3692.606784099619	3493.8194167169218	3397.2549077063654	4509.402499116675	4573.205464465245	4576.744723599969	0.33911234573451743	0.04457446201452757	7.607772038258028	2.788611276088015e-14	1.2875288127305727e-12	paraoxonase 2 [Source:HGNC Symbol;Acc:HGNC:9205]	protein_coding	7	95404862	95435329	38.28
USP43_hypoxia_vs_Control_normoxia	ENSG00000204308	RNF5	3249.9875935682094	2630.1547533350117	2423.1831648277566	2377.342943708549	2475.5348704493354	2313.8762005713374	2117.09569425609	2769.4110196645897	2576.1408374560638	2547.5983173965915	4811.9017205071195	4625.173251567322	4419.807866525857	3810.542828347673	3390.9436672314077	3114.442623273855	4516.471304423107	4047.5424959776706	3532.6131247084304	0.7031827421630042	0.09244080541835306	7.6068435252230655	2.808710180155929e-14	1.2926388684428234e-12	ring finger protein 5 [Source:HGNC Symbol;Acc:HGNC:10068]	protein_coding	6	32178405	32180793	51.65
USP43_hypoxia_vs_Control_normoxia	ENSG00000149418	ST14	754.7057159269079	640.0258896576852	600.228657229457	606.2104636018801	661.6238718121479	654.4313113403414	656.1438041965438	643.3778883219433	600.6306824847264	646.189742177731	906.5304607016781	916.4962187926192	1119.8869795267535	670.5928851907161	648.3024930800782	714.9965152478444	998.2892886882406	950.0171779258224	950.7285567081343	0.6506203912846577	0.08554122088937467	7.605928282530196	2.8286612479144486e-14	1.2976483474807533e-12	ST14 transmembrane serine protease matriptase [Source:HGNC Symbol;Acc:HGNC:11344]	protein_coding	11	130159782	130210362	51.85
USP43_hypoxia_vs_Control_normoxia	ENSG00000089876	DHX32	1269.204692034095	1033.964111382881	1101.7956529038472	968.0963595259236	1139.6661900731353	1011.7314339624531	1035.9343203169628	1016.8918063390388	1061.0497497030117	1028.0009305963629	1805.8895018039227	1604.2410921888995	1539.1263998271293	1302.7245241262008	1244.55143124973	1246.0052007414104	1695.0353948518693	1503.241793384595	1507.7385636363367	0.6025487055214914	0.079337431053602	7.594759466239802	3.083646855797216e-14	1.4101034328123182e-12	DEAH-box helicase 32 (putative) [Source:HGNC Symbol;Acc:HGNC:16717]	protein_coding	10	125836337	125896436	41.45
USP43_hypoxia_vs_Control_normoxia	ENSG00000187266	EPOR	323.3011416823855	269.93111894418826	232.19531216336628	273.1905532383025	207.48771366327492	260.63068554804016	247.5583062207818	291.241383864012	283.0470842020606	318.4740629607906	397.3907586570904	400.4379914317988	389.4600314920612	277.89142713842585	308.99208419360406	266.7273376978578	435.45826450936016	471.5884466372579	487.71798772066603	0.8401411794230361	0.11089969765314575	7.575685030726546	3.572375568942838e-14	1.628388901856014e-12	erythropoietin receptor [Source:HGNC Symbol;Acc:HGNC:3416]	protein_coding	19	11377207	11384342	57.06
USP43_hypoxia_vs_Control_normoxia	ENSG00000164040	PGRMC2	3110.6789723920842	2728.527744311564	2858.4942352976386	2483.4500098065355	2706.43863929293	2971.610646593596	2842.9131424753296	2750.9983226785257	3030.666520846986	2712.0248843831237	3705.300715644994	3900.762849940938	3666.0651468966403	2740.0936049234056	2801.946449776776	2804.306820837768	3697.6989018670915	3625.4947957848094	3965.4280716988646	0.4868448993907418	0.06433214185337055	7.567677452748056	3.7995595936651055e-14	1.726447506797735e-12	progesterone receptor membrane component 2 [Source:HGNC Symbol;Acc:HGNC:16089]	protein_coding	4	128269237	128288829	38.64
USP43_hypoxia_vs_Control_normoxia	ENSG00000170379	TCAF2	26.14869621207523	4.312547642865201	1.0910150423704033	1.3005575357199854	5.5083206628370425	0	3.218316712682006	3.9476546385456173	5.6225362203463325	6.281788415070651	60.68943315817404	48.00372076614683	73.98217155878555	9.766730060511216	6.209214767096369	15.809691931877484	73.42821466235348	88.67829770309848	62.82632033887346	5.26433321421517	0.6960584308207136	7.563062210176898	3.936891949486024e-14	1.783187799778274e-12	TRPM8 channel associated factor 2 [Source:HGNC Symbol;Acc:HGNC:26878]	protein_coding	7	143620952	143730410	41.82
USP43_hypoxia_vs_Control_normoxia	ENSG00000110104	CCDC86	5532.264254538612	6381.976391145719	6278.68339619352	6647.232720017095	6713.496260065432	6727.596296186359	6760.779622984153	6257.241144861122	6416.921681633659	6379.50209504826	3740.1323975555883	3938.065154960979	4183.982278042827	4783.930086805198	5083.361166175603	5124.932356563199	4302.585280876393	5086.882161865897	4773.456090714008	-0.4469796034441272	0.059216075889741614	-7.548281386905619	4.4103924245618315e-14	1.9913547877840218e-12	coiled-coil domain containing 86 [Source:HGNC Symbol;Acc:HGNC:28359]	protein_coding	11	60842113	60851081	54.7
USP43_hypoxia_vs_Control_normoxia	ENSG00000166741	NNMT	1999.861417766754	1643.9906115805045	1609.5937866043985	1476.9244343679668	1720.9498985316545	1580.2076772531207	1504.5530842834958	1819.9052713526912	1713.154707304732	1567.0048314124078	2404.7335401231553	2305.4932840219067	2307.9204871120987	2485.884081118826	2495.5823030917836	2443.3623675917174	2442.156448008533	2339.129723690303	2136.9589823522733	0.550291901437877	0.07294658228053702	7.5437653723319285	4.565923093071694e-14	2.055096139343873e-12	nicotinamide N-methyltransferase [Source:HGNC Symbol;Acc:HGNC:7861]	protein_coding	11	114257787	114313536	43.32
USP43_hypoxia_vs_Control_normoxia	ENSG00000123349	PFDN5	3899.7361970460797	3169.7428265426443	3028.5920876629198	2870.7626576823577	3039.5896659672626	3183.495050853841	2987.2465096564047	3268.739950349006	3224.0957708912324	3155.2190828156513	5129.0022686070515	4601.968274231182	4910.185942828888	5154.00700754088	4398.364151048841	4666.782500656688	4906.590224520321	4432.907076248605	4067.9604987256603	0.564501624011589	0.07489838483257327	7.536899831331042	4.812757233997815e-14	2.152656071569085e-12	prefoldin subunit 5 [Source:HGNC Symbol;Acc:HGNC:8869]	protein_coding	12	53295291	53299452	47.28
USP43_hypoxia_vs_Control_normoxia	ENSG00000197956	S100A6	3968.031306501309	3525.919610461983	3513.051217370051	3303.9345073539403	3268.912928111795	3108.8588888531976	2996.6159813703503	3520.96060630649	3545.816717669674	3170.734142158683	4816.936589008485	4779.694073704983	5255.576900225119	4070.593138869645	4276.1442995414045	4248.3229435191	4767.3665555254165	4744.7529362720015	4510.371480701243	0.44026050630624736	0.05841384041852003	7.5369210986967285	4.811972720292686e-14	2.152656071569085e-12	S100 calcium binding protein A6 [Source:HGNC Symbol;Acc:HGNC:10496]	protein_coding	1	153534599	153536244	58.51
USP43_hypoxia_vs_Control_normoxia	ENSG00000142541	RPL13A	70797.99413763043	59502.680068632304	58844.32599183528	52175.88977815669	59895.40188472359	51633.25773968173	48923.758359531654	62072.29626802978	58174.46696535618	57992.2975123115	93060.28432221577	89831.7608864148	92535.61155425447	79025.89388412534	80874.03163925116	73232.45706428206	91754.94507070485	86796.93459297958	78037.60089486104	0.5895590099958511	0.07822997166733692	7.536229368749824	4.8375539350941106e-14	2.1570065256386916e-12	ribosomal protein L13a [Source:HGNC Symbol;Acc:HGNC:10304]	protein_coding	19	49487510	49493057	52.27
USP43_hypoxia_vs_Control_normoxia	ENSG00000117308	GALE	1306.439323349191	1105.92390484966	1071.5506146738046	1085.6759912452042	1168.988511889312	1131.4565655566482	1126.568450842068	1218.465123231769	1206.0880224146424	1127.4850248872458	1576.266113317197	1528.181499201388	1592.2838537045018	1356.969829094564	1342.548656536461	1469.8379514135065	1515.818762491626	1454.6276706607205	1437.1712742751183	0.4331250759491774	0.05750658761336469	7.531747125411384	5.006584716909715e-14	2.22544245506611e-12	UDP-galactose-4-epimerase [Source:HGNC Symbol;Acc:HGNC:4116]	protein_coding	1	23795599	23800781	60.06
USP43_hypoxia_vs_Control_normoxia	ENSG00000156804	FBXO32	1162.8082009796046	361.6944277450691	408.66097896908565	355.2884359837206	1819.8763716618312	1680.932114089732	1695.0787499387843	428.42575692438356	416.133689637974	417.2457803011639	705.0782467703046	661.1576309090622	772.892517809015	2832.5341988710024	3130.2258025103283	3320.8890055225293	627.3892185794559	568.2836680683293	728.7610233411126	0.7762366307030929	0.10311718350377705	7.527713658651861	5.163647255347167e-14	2.28815118160322e-12	F-box protein 32 [Source:HGNC Symbol;Acc:HGNC:16731]	protein_coding	8	123497889	123541206	44.08
USP43_hypoxia_vs_Control_normoxia	ENSG00000171388	APLN	85.32142801389745	57.14992893529784	40.51061333353151	41.207682085430015	31.763528969352954	44.91176423878997	47.21182025825104	51.24743272721778	51.64023117707882	41.31038703801383	166.30511972937975	147.58375713677597	179.9282824417488	81.95203981309403	70.56369101236288	64.13320414242366	138.87756182132244	144.79671293997657	134.6919464501063	1.5973230096900102	0.21278184007866854	7.506857770848567	6.056346561227157e-14	2.675447170705071e-12	apelin [Source:HGNC Symbol;Acc:HGNC:16665]	protein_coding	X	129645259	129654956	56.18
USP43_hypoxia_vs_Control_normoxia	ENSG00000164603	BMT2	178.05959248372108	105.48275886262246	124.34134492188997	102.7466761220863	87.59131723983707	108.51649576182795	93.557220554336	98.94893142475598	81.74129187291308	141.67035492413982	329.7935210794691	314.49657648971896	258.8987521527996	154.21264641546614	190.31790079332453	143.06500277892815	314.77915840779553	261.95664290497314	292.95607200009573	1.3928703766014268	0.18603240274976843	7.4872460711856315	7.033376258569517e-14	3.088175970317683e-12	base methyltransferase of 25S rRNA 2 homolog [Source:HGNC Symbol;Acc:HGNC:26475]	protein_coding	7	112819147	112939875	36.97
USP43_hypoxia_vs_Control_normoxia	ENSG00000205221	VIT	104.70098543007865	54.64367988553848	84.44173358910604	66.70278601104036	60.92001539236327	55.48982114490356	52.370978533451456	66.07769390008042	59.69532276037441	60.47600831195259	179.49837820192522	210.93537246103068	198.7304181096153	47.903367774286	41.77081330238005	64.4677323115428	225.07345103318022	179.81722746859032	175.6029375500545	1.5085520114899744	0.2014830990028158	7.487238477848169	7.03378303866111e-14	3.088175970317683e-12	vitrin [Source:HGNC Symbol;Acc:HGNC:12697]	protein_coding	2	36696690	36814794	43.29
USP43_hypoxia_vs_Control_normoxia	ENSG00000104884	ERCC2	1521.794577593802	1835.1870567063022	1806.4610282097574	1860.735808205715	1550.490484871664	1607.1002364500355	1635.5966763258161	1824.4378505659436	1640.097519172139	1752.43382602163	1281.687548776556	1301.7979872012004	1152.6275227376318	1310.3200329969332	1548.420778132706	1468.3470079444937	1236.7840049263996	1327.8065608033385	1251.9704666401715	-0.5277682754066313	0.07053808789121924	-7.482032632080026	7.318176743225903e-14	3.203212957975301e-12	ERCC excision repair 2, TFIIH core complex helicase subunit [Source:HGNC Symbol;Acc:HGNC:3434]	protein_coding	19	45349837	45370918	56.56
USP43_hypoxia_vs_Control_normoxia	ENSG00000167767	KRT80	1415.1240829183694	1229.498168346209	1275.2115749484053	1370.1357466699208	1812.1753561857768	1897.9978172473357	1811.7468863776598	1281.1677890297328	1189.5644708682883	1137.6407744427875	999.1397136600567	984.6626064434554	992.9447332232198	2217.4742051904436	2189.9079683162363	2317.602507133376	876.7119710201962	945.0739032213169	943.5773002062307	-0.48861808288380926	0.06536586482723171	-7.475126110168878	7.712985142859876e-14	3.365730376516872e-12	keratin 80 [Source:HGNC Symbol;Acc:HGNC:27056]	protein_coding	12	52168996	52192014	55.71
USP43_hypoxia_vs_Control_normoxia	ENSG00000167552	TUBA1A	1189.2272058756057	768.3251066754982	808.795439262931	818.1845538431041	891.389060091959	822.4178865891881	703.5290348643198	845.9333283179479	689.5535255400393	691.2982656103692	1750.0563691015932	1713.9690120320079	1527.3245062972812	1848.7158512502524	1719.418485789216	1659.2205808211818	1497.2319249623156	1415.4381597163865	1235.2886149953094	0.7915551647434182	0.10590451516089693	7.474234347240407	7.765464744281339e-14	3.3783312123069544e-12	tubulin alpha 1a [Source:HGNC Symbol;Acc:HGNC:20766]	protein_coding	12	49184686	49189080	47.92
USP43_hypoxia_vs_Control_normoxia	ENSG00000145623	OSMR	2084.3130018079055	1810.4945303978918	1817.26879034976	1786.823907826506	1593.8437040280148	1780.2159954830954	1558.0350156828354	1961.6325125132387	1807.3708994484593	1771.4037387614387	2469.411233475802	2584.5898820495568	2326.065376991458	1851.907710961364	1768.866304218064	2156.393821831237	2567.1129569430313	2805.785306018876	3100.4123455616714	0.6466450243641945	0.08653265434631036	7.472843971436161	7.847988372740584e-14	3.4038865933041208e-12	oncostatin M receptor [Source:HGNC Symbol;Acc:HGNC:8507]	protein_coding	5	38845858	38945596	40.64
USP43_hypoxia_vs_Control_normoxia	ENSG00000007264	MATK	2701.9378958867187	2299.314805302826	2353.2991496317777	2353.405336595734	2252.524837490717	2046.9567141469531	2096.3716577956507	2447.494898771544	2335.2729550567065	2440.010469348257	3706.430816652096	3476.3116654964892	3416.16759302217	2564.876115708789	2670.4527439303224	2369.138198083643	3417.2574705283596	3396.135864739773	2993.4608336591323	0.48511781249537683	0.06500988001507371	7.462216702797998	8.507880372693425e-14	3.678951413122688e-12	megakaryocyte-associated tyrosine kinase [Source:HGNC Symbol;Acc:HGNC:6906]	protein_coding	19	3777970	3802129	54.4
USP43_hypoxia_vs_Control_normoxia	ENSG00000186792	HYAL3	607.0693153141519	437.56339290234166	409.26064884594456	444.72475007743213	499.66626689833475	428.6195974633898	412.3817104158157	510.8254422797957	569.8724490842064	472.49603241951127	772.223743743017	750.0049633976898	770.3969167800543	700.3513418830516	726.052469190637	773.6703387355767	861.8897479500326	710.9715941868717	676.2762694010323	0.795492493289562	0.10700419664768047	7.434217705580109	1.0518860688599185e-13	4.534832922768679e-12	hyaluronidase 3 [Source:HGNC Symbol;Acc:HGNC:5322]	protein_coding	3	50292831	50299405	58.81
USP43_hypoxia_vs_Control_normoxia	ENSG00000241343	RPL36A	5814.300639652744	4680.385101495426	4877.82490890176	3999.790542197608	4665.973756966762	4339.111039158338	4212.023332066804	4636.967573664809	5172.992770503493	4812.691803263625	7342.84611264773	7517.926725940831	7860.766631324425	6206.396857355412	7193.200329894457	6811.268381898412	7093.76320854439	6330.537874771306	6902.944563153814	0.5852083678570867	0.07903523056838943	7.4043988187103995	1.3174593286448966e-13	5.6627013125809026e-12	ribosomal protein L36a [Source:HGNC Symbol;Acc:HGNC:10359]	protein_coding	X	101390824	101396155	41.82
USP43_hypoxia_vs_Control_normoxia	ENSG00000120868	APAF1	655.232826003075	490.97530193356863	548.8846563241576	509.5931644192814	661.6535617594249	517.6558936159244	521.2778089637305	523.9719471742036	563.1765091619055	554.6395586333044	861.4574928459682	908.80257785199	807.4112335841451	580.2505132393652	598.9359155401753	613.4492770034058	837.7996094462787	794.1009668226137	900.1548797359076	0.7101218202524381	0.09600468684159189	7.396741176023436	1.3956720472019298e-13	5.980914374730904e-12	apoptotic peptidase activating factor 1 [Source:HGNC Symbol;Acc:HGNC:576]	protein_coding	12	98645290	98735433	39.43
USP43_hypoxia_vs_Control_normoxia	ENSG00000135750	KCNK1	986.2524308914528	924.321371289062	837.9203756567769	796.6186444070722	717.9613399177199	786.141944974005	736.9671754872559	899.8514050965088	892.3420174871017	895.12701403723	1333.3964235189512	1277.5920502667868	1271.7420663155153	924.7740144038047	937.5502296517841	854.3188991197505	1284.473250353479	1187.089728933317	1194.355805130031	0.5209707538010314	0.07067438785434885	7.371422231129721	1.6881723460106398e-13	7.212779339835907e-12	potassium two pore domain channel subfamily K member 1 [Source:HGNC Symbol;Acc:HGNC:6272]	protein_coding	1	233614106	233672514	42.07
USP43_hypoxia_vs_Control_normoxia	ENSG00000036672	USP2	378.31977512562725	509.4465413747656	543.298410236856	559.835674211956	475.151612161893	453.33189693809794	489.0700916550674	433.445513278267	512.62509972021	429.0952335365213	166.22543529393474	253.94487236903987	251.40997174480344	351.37065193071726	281.65390635122145	399.165393139033	194.70474666471404	263.978576538133	242.00232511605935	-1.200294295030678	0.1630724188049158	-7.360498506289988	1.832246852765286e-13	7.805044405842124e-12	ubiquitin specific peptidase 2 [Source:HGNC Symbol;Acc:HGNC:12618]	protein_coding	11	119355215	119381711	54.63
USP43_hypoxia_vs_Control_normoxia	ENSG00000133028	SCO1	2326.0265461950585	2471.6179506955814	2559.31528039277	2457.571021046767	2695.8493810813043	2672.969642188128	2424.952533647558	2278.114054756974	2288.973999720773	2063.50806204842	2281.320134681972	2274.831905885678	2317.6902114031477	2439.812026090548	2476.093534824165	2511.047863977974	1859.5796349106988	1919.2734910655074	1875.9571030930833	-0.4039851657606303	0.054952020656281214	-7.3515980110633725	1.9585107432166134e-13	8.318149634320294e-12	synthesis of cytochrome C oxidase 1 [Source:HGNC Symbol;Acc:HGNC:10603]	protein_coding	17	10672474	10698375	41.24
USP43_hypoxia_vs_Control_normoxia	ENSG00000127663	KDM4B	1284.3243656419709	923.1368579411752	1130.4189715479815	1084.407818496621	952.4593787019181	1065.6259258117766	1054.0028280555205	837.6447044389051	932.5057490006457	971.8937001175533	1667.777238261892	1766.9146469787363	2130.0905972758133	939.0756288997441	1008.5444558987911	1001.4586911922648	1602.2549230798836	1917.511768168018	2132.1146976882333	0.8494787514843742	0.11557802716809454	7.349829135333034	1.9846038433544206e-13	8.40403396743545e-12	lysine demethylase 4B [Source:HGNC Symbol;Acc:HGNC:29136]	protein_coding	19	4969113	5153598	57.26
USP43_hypoxia_vs_Control_normoxia	ENSG00000254470	AP5B1	1468.2225363335306	1379.9560163407054	1265.2248276294608	1278.2754188575568	1259.6176979991544	1217.3410431947175	1353.390580891425	1352.2966808520343	1338.129713036534	1291.283451816194	1780.155087302324	1712.335392662336	1575.6079447108957	1437.196091729511	1361.7796417709756	1257.8667684603424	1858.279587468899	1922.921950364568	1786.3477589159177	0.5053952585069695	0.06885183084015041	7.340331438394405	2.1306555913474508e-13	8.995891881697953e-12	adaptor related protein complex 5 subunit beta 1 [Source:HGNC Symbol;Acc:HGNC:25104]	protein_coding	11	65773898	65780976	59.61
USP43_hypoxia_vs_Control_normoxia	ENSG00000137936	BCAR3	1310.781077037285	1071.0347313752036	1043.6974004469748	1038.4410255139871	1238.5905185454694	1366.3480184759026	1239.4509275671153	1245.8765052367728	1342.9019922588643	1140.604023452183	1289.963617672749	1258.4017736867022	1491.3106618752383	1354.5566974960134	1351.6251719534941	1438.995689279027	1511.6230942299828	1593.3435542703546	1577.2939833350965	0.5709926394689645	0.07786268761815816	7.33332815673068	2.245063009780954e-13	9.45105495852788e-12	BCAR3 adaptor protein, NSP family member [Source:HGNC Symbol;Acc:HGNC:973]	protein_coding	1	93561741	93847150	45.08
USP43_hypoxia_vs_Control_normoxia	ENSG00000011422	PLAUR	568.4330686385593	391.8286993548978	461.7033416454862	399.6658224959358	498.79779204682677	493.4819088159819	448.4797568731504	414.9610571783798	422.63873331964163	430.74147411131	721.7501430121436	682.823684365941	838.7203366819666	579.4973862853584	651.2525283659203	655.5924556172539	647.629702412116	710.0512108880923	782.1792020236652	0.7771061746279302	0.10617808382081345	7.318894320407756	2.500223900722793e-13	1.04943415516262e-11	plasminogen activator, urokinase receptor [Source:HGNC Symbol;Acc:HGNC:9053]	protein_coding	19	43646095	43670547	49.94
USP43_hypoxia_vs_Control_normoxia	ENSG00000117000	RLF	997.7308640227251	841.7322444630968	873.0927298178133	864.9607284440369	846.4900087901377	897.5531822649984	759.560342759598	918.768799244135	917.1595106582821	842.7467849413117	1360.5593591293737	1303.57236303796	1048.6616427658494	752.0807555266001	744.9360301626076	768.1043454071864	1311.9301144111332	1374.8353017515315	1532.4113088334004	0.7099381228667778	0.09710381166519622	7.311125183371485	2.649145825209946e-13	1.1086907659716363e-11	RLF zinc finger [Source:HGNC Symbol;Acc:HGNC:10025]	protein_coding	1	40161387	40240921	39.69
USP43_hypoxia_vs_Control_normoxia	ENSG00000134294	SLC38A2	24046.03113700907	20592.15131885796	21216.49080976344	18903.701005753745	22050.218013361984	23099.15727188505	21531.341851880075	22699.32114024064	21644.40491570976	20701.917260807975	26512.785949139634	25924.879450997643	22114.151469914526	27293.29067539623	27388.821536341933	25249.16025603538	28016.617976498263	29665.45490519906	28224.694658379958	0.5010270842920576	0.06862536873914024	7.30090188945387	2.8584513190398215e-13	1.1927992340937891e-11	solute carrier family 38 member 2 [Source:HGNC Symbol;Acc:HGNC:13448]	protein_coding	12	46358188	46372773	38.31
USP43_hypoxia_vs_Control_normoxia	ENSG00000150347	ARID5B	1784.8299992560158	2243.3454256250943	2167.6709123366886	2137.966205874276	1791.6020144665185	1986.2086009757886	1988.8096079201437	1890.6792660221001	2060.1942735434714	2033.3937635395546	1465.669775614944	1549.9925625694107	1603.9087328428536	1503.900246697128	1567.509568271572	1497.09458280003	1437.2433885450164	1523.9813386100907	1677.7697203536031	-0.4964546390604673	0.06820812904581847	-7.278525976382909	3.374872554581199e-13	1.4042020602825784e-11	AT-rich interaction domain 5B [Source:HGNC Symbol;Acc:HGNC:17362]	protein_coding	10	61901684	62096944	40.32
USP43_hypoxia_vs_Control_normoxia	ENSG00000102038	SMARCA1	2004.617281029962	1749.0074624359588	1727.6668264802202	1830.7446257676836	1957.7005528097386	2091.614273260682	2040.2418841692204	1782.1121687423424	1716.5617888641668	1770.4548017955021	2141.568935031831	2232.5295465329395	2196.6919934991383	2015.3664534776296	2007.5803690814464	1940.4458221241891	2184.6217217166977	2304.3793466825286	2393.822486067401	0.3732263197049385	0.05133256103115844	7.270751979009837	3.574917878632924e-13	1.48312462599632e-11	SWI/SNF related, matrix associated, actin dependent regulator of chromatin, subfamily a, member 1 [Source:HGNC Symbol;Acc:HGNC:11097]	protein_coding	X	129446501	129523500	36.87
USP43_hypoxia_vs_Control_normoxia	ENSG00000272870	SAP30-DT	67.38014767288017	35.017498330622196	29.323144029543506	35.0995870773943	39.531263765608536	58.426560824454796	42.75843022574308	45.78956650946146	30.32349245901906	36.59531025432997	109.85267913734928	121.65349324432434	109.60754570815641	76.95071679937256	49.56249127872444	54.41465336704954	111.90115748708253	106.45953928641543	119.5755283271915	1.7550803562872774	0.24140250696760823	7.270348507701193	3.5856122213910426e-13	1.483262072970231e-11	SAP30 divergent transcript [Source:HGNC Symbol;Acc:HGNC:54424]	lncRNA	4	173349543	173370721	38.32
USP43_hypoxia_vs_Control_normoxia	ENSG00000196642	RABL6	3483.3665430089027	3144.6927023585654	2974.007154985476	3140.7488893877353	3007.730190132254	2700.1192236851775	3040.9507624049456	3325.28639219419	3070.1223144480537	3178.276918855561	4229.75736696598	4196.12978857434	4182.865656011952	3610.4078416783987	3352.8530889194853	3441.3884075342557	4093.287400637858	4079.8251610071834	3932.148514378836	0.3855474285026126	0.05327391435222586	7.2370771547502	4.584573676373052e-13	1.8910375512947402e-11	RAB, member RAS oncogene family like 6 [Source:HGNC Symbol;Acc:HGNC:24703]	protein_coding	9	136807943	136841187	57.06
USP43_hypoxia_vs_Control_normoxia	ENSG00000204291	COL15A1	121.14259662487248	58.83455092405072	84.62671465105191	100.3653789446827	87.59461642547123	80.61129413086405	86.15769924807003	89.18173285127482	91.65021897073214	96.8211725061121	179.92665045470446	191.77261123232876	181.0144882486368	73.37473164100385	82.88107170564541	67.85663971028505	214.11415893632724	180.02888656669208	233.75412209977134	1.3562828511597422	0.1874960256740243	7.233661867146669	4.701414852095845e-13	1.9336595051163173e-11	collagen type XV alpha 1 chain [Source:HGNC Symbol;Acc:HGNC:2192]	protein_coding	9	98943179	99070792	46.99
USP43_hypoxia_vs_Control_normoxia	ENSG00000111641	NOP2	3075.1742050659486	4114.065080800354	3630.699622189329	4010.6539195846726	3483.2311099302515	3363.79914224838	4071.318442114509	3475.432681392441	3421.5407208080323	3551.289402985133	2044.9894603661205	2202.7347109750126	2045.0052454192796	2531.793731377926	2621.03868457307	2823.1179136290198	2461.5772402251628	2714.048256027036	2786.800326541343	-0.5624588781365301	0.07776297403262196	-7.23299083057929	4.724713122772539e-13	1.9376738947347663e-11	NOP2 nucleolar protein [Source:HGNC Symbol;Acc:HGNC:7867]	protein_coding	12	6556863	6568691	49.45
USP43_hypoxia_vs_Control_normoxia	ENSG00000129474	AJUBA	2589.092485844249	1945.4018281892359	2002.910225014995	2045.0549200685666	2427.7905477611807	1967.7099284020676	2039.8863901833176	2335.0545144710313	2317.22015962992	2225.8957860158753	3513.215795567397	3579.1601646868903	3155.273978480175	2773.184955563732	2612.7303582712984	2457.8428039021446	3252.966626053039	3209.6632157502618	2742.702547185355	0.6187757816981497	0.08574378647408266	7.2165670206923265	5.331639226886578e-13	2.1803357786979312e-11	ajuba LIM protein [Source:HGNC Symbol;Acc:HGNC:20250]	protein_coding	14	22971177	22982551	52.84
USP43_hypoxia_vs_Control_normoxia	ENSG00000137818	RPLP1	36176.60683737379	31850.532359720437	30980.991492519282	31395.150800066276	32132.64330306717	32897.15849723075	29835.054235006995	35953.73056251451	34601.40170838165	31640.129334085614	39659.153205000795	38938.03547085687	41490.21535511565	39182.98411027494	40428.4255830182	39007.58681405936	40202.45833905806	41223.731809240926	39759.54009351071	0.3630133262758132	0.050400150269117885	7.2026238877752995	5.906473386742265e-13	2.4085285921493458e-11	ribosomal protein lateral stalk subunit P1 [Source:HGNC Symbol;Acc:HGNC:10372]	protein_coding	15	69452814	69456205	47.29
USP43_hypoxia_vs_Control_normoxia	ENSG00000116863	ADPRS	1354.1182503624423	1132.370144903766	1088.1299368584253	1057.6203295324494	1254.275639215432	1177.0953150049374	1086.7913157503824	1221.3536055307063	1234.91774736348	1156.6770079194487	1736.0119115726973	1497.4360710597439	1644.6869494588896	1502.6038602046244	1350.6223644715726	1221.7109738284832	1689.0035390287755	1761.149357980152	1561.6724368399948	0.6135791857331598	0.0852170921749925	7.200189188257923	6.01290713428364e-13	2.444964199233004e-11	ADP-ribosylserine hydrolase [Source:HGNC Symbol;Acc:HGNC:21304]	protein_coding	1	36088892	36093932	55.11
USP43_hypoxia_vs_Control_normoxia	ENSG00000123358	NR4A1	947.6506290880754	1085.8355011072967	1071.4434076772197	1121.994904809576	1253.127646667118	1272.6284755293368	1469.2529481588215	899.0324906913902	1028.1000864470013	1021.622295272081	667.4851398551094	635.1839279165996	669.7153702826511	805.1539291521751	1030.284849516807	1122.3993540403508	573.0137264720776	660.8814557543957	670.5558142353501	-0.7838891421254437	0.10923769389264117	-7.175994971990622	7.178319254499282e-13	2.910574603106182e-11	nuclear receptor subfamily 4 group A member 1 [Source:HGNC Symbol;Acc:HGNC:7980]	protein_coding	12	52022832	52059507	56.01
USP43_hypoxia_vs_Control_normoxia	ENSG00000135480	KRT7	7039.208006442793	6916.04521550859	7035.7007251723535	6782.770723097679	7988.922661806036	7480.786025195535	7218.595439417798	6040.013327202955	6107.12631846106	6449.91683119069	6776.729924481667	6450.339632557126	6714.3717253152945	9246.847832192587	9558.125515219841	10093.77885552712	5615.6910866642365	5114.234127628819	5115.748149330878	-0.38794254172412523	0.054075701935035365	-7.174063911184836	7.280359617239134e-13	2.9436098079532124e-11	keratin 7 [Source:HGNC Symbol;Acc:HGNC:6445]	protein_coding	12	52232520	52252186	54.34
USP43_hypoxia_vs_Control_normoxia	ENSG00000135269	TES	4595.601015908264	4032.8750643146223	3994.7740778002076	4042.1167064246474	4315.334184535491	4309.262876652029	4440.420970927633	4467.652485393089	4223.3027467244365	4054.1085637162028	5514.484451112948	5123.57508574024	4920.958732220298	4539.677951847008	4687.006446907105	4413.586055061828	5424.447861074699	5105.92449687857	5111.309529017709	0.37359313360900026	0.0521582350525262	7.1626874113507	7.911060399058406e-13	3.189605844837266e-11	testin LIM domain protein [Source:HGNC Symbol;Acc:HGNC:14620]	protein_coding	7	116210506	116258783	37.72
USP43_hypoxia_vs_Control_normoxia	ENSG00000180304	OAZ2	2958.623664753213	2266.863975932137	2577.895341563616	2468.5333882379873	2633.2408679651226	2518.8706630709466	2446.6211584019816	2724.602200996665	2626.6222763305764	2687.5596315649273	3822.817358289109	3356.719739279622	3385.2252688857748	3430.8487694659875	3084.1742507919607	3008.878502719728	3412.858680078524	3477.912761566999	3324.9811304161617	0.48289546292314983	0.06751391382010469	7.15253250181669	8.519135149428527e-13	3.425123072858723e-11	ornithine decarboxylase antizyme 2 [Source:HGNC Symbol;Acc:HGNC:8096]	protein_coding	15	64687573	64703281	47.83
USP43_hypoxia_vs_Control_normoxia	ENSG00000186283	TOR3A	1208.648409229472	1495.4844624701864	1374.7008259498057	1392.7042678985363	1213.667454455506	1237.7509115072967	1128.1937206084453	1640.3666444437727	1480.0056105706412	1409.2988871703476	981.1976851442156	959.6042298978077	939.4479208786253	1264.9707043374947	1151.0943424586947	1145.4761077531425	1041.7238820553569	947.7378822026801	952.2458263279422	-0.5360689272719006	0.07499772931534848	-7.147802102352353	8.817830756623124e-13	3.535283238642767e-11	torsin family 3 member A [Source:HGNC Symbol;Acc:HGNC:11997]	protein_coding	1	179082070	179098023	52.39
USP43_hypoxia_vs_Control_normoxia	ENSG00000164542	MATCAP2	1040.6942169056872	853.499671137284	856.3191378981877	821.4958211280477	792.4831745166986	869.6918671792397	812.5404330656285	850.1461485289975	1004.4467716546627	824.7613466602617	1461.0898071676024	1349.3487422993073	1191.415787802831	963.318956598012	900.7257502330009	803.068343369349	1672.3790956343967	1429.5709762443366	1276.1940731845268	0.7898443004690453	0.1105837765365884	7.142497075126683	9.165046779703931e-13	3.6642266636285575e-11	microtubule associated tyrosine carboxypeptidase 2 [Source:HGNC Symbol;Acc:HGNC:22206]	protein_coding	7	36324152	36390125	39.55
USP43_hypoxia_vs_Control_normoxia	ENSG00000165732	DDX21	18244.561321374713	20948.871529287717	20631.81171918383	20345.80649429635	19755.48102742446	21800.971094357094	19994.930461940636	21772.259000483657	21131.7186928514	20895.6418227544	14314.04034611364	14558.758828395114	13917.432676420538	16081.80567249272	16696.598570983173	15746.314928227779	16292.078627993595	16312.970607042116	17204.611684496635	-0.31405035770499234	0.04400735383596736	-7.136315418454402	9.586589002942003e-13	3.8220849136242034e-11	DExD-box helicase 21 [Source:HGNC Symbol;Acc:HGNC:2744]	protein_coding	10	68956135	68985068	41.17
USP43_hypoxia_vs_Control_normoxia	ENSG00000169499	PLEKHA2	2758.9060494906716	2102.9471317801585	2341.3860077607205	2121.6384487916575	2431.661874062863	2601.4266679996176	2137.263851832808	2316.1461104380587	2434.9663606782674	2342.145162585865	3718.4314899059254	3592.524340729034	3098.6294899388545	2803.882304203648	3025.1662657447973	2575.1327818994932	3468.7285135777493	3253.228860740879	3295.003228161696	0.6103180609629512	0.0856105320327317	7.129006752692609	1.0109577522922583e-12	4.019399530155304e-11	pleckstrin homology domain containing A2 [Source:HGNC Symbol;Acc:HGNC:14336]	protein_coding	8	38901235	38973912	46.53
USP43_hypoxia_vs_Control_normoxia	ENSG00000135404	CD63	8905.29222078583	7315.2554082101815	7531.825676717119	6547.074088009779	8165.163759976093	7466.31028625213	6914.538674627246	7762.291731450929	7336.640113298603	7320.121365905673	10960.28925247909	10738.387133366325	10467.797106833048	10783.649528396878	10738.823408703034	10329.776003311548	10548.932748343836	10073.096434679015	9295.287253584418	0.4845624222583319	0.06798501155389806	7.127489003575061	1.0221643650835604e-12	4.052697661340997e-11	CD63 molecule [Source:HGNC Symbol;Acc:HGNC:1692]	protein_coding	12	55725323	55729707	59.18
USP43_hypoxia_vs_Control_normoxia	ENSG00000126432	PRDX5	4280.687582099149	3372.2448823477775	3407.9757901236626	3216.1802534620997	3634.6079890000374	3165.7492023626937	3267.5717210322255	3637.371279382495	3616.751942538242	3646.7078549134717	5425.67191000484	5422.880677305459	5223.782697048028	5181.730176642193	5175.542925842732	5165.947525601941	5399.278366009574	4896.543219045499	4195.838065121713	0.5360295741682333	0.07523170442473286	7.125048917435007	1.0404372964965692e-12	4.1137511118108826e-11	peroxiredoxin 5 [Source:HGNC Symbol;Acc:HGNC:9355]	protein_coding	11	64318121	64321811	57.3
USP43_hypoxia_vs_Control_normoxia	ENSG00000067992	PDK3	24.222174863136125	1.1020933338392365	1.2863421120126126	1.1329450319412584	3.716304128365543	7.704488785435062	2.8179485661809593	3.253957000232415	0.7941752219718651	5.1691959226584805	62.54231316985805	65.28693956906625	76.07426731234179	13.386507503321731	17.660121395580774	19.977100723448107	48.70178125713889	53.06085792136918	52.331808581688044	5.449513628832406	0.7648896534595211	7.124574903301135	1.0440240221450309e-12	4.116560834424746e-11	pyruvate dehydrogenase kinase 3 [Source:HGNC Symbol;Acc:HGNC:8811]	protein_coding	X	24465244	24550466	40.8
USP43_hypoxia_vs_Control_normoxia	ENSG00000140859	KIFC3	5459.77425161899	5250.7847211153285	4838.366942716906	5397.662307899452	4929.344215118006	4843.427194948715	5019.705756443382	5113.384845184789	5221.763016797211	5064.7340708129195	5885.109903225506	6073.192761236896	6307.009417682371	4977.825140291184	5007.901736459605	5094.226037114384	6469.355998613471	6341.2225991940995	6440.919864287601	0.3121211660208083	0.04387734209121842	7.113493004474307	1.1314222309503757e-12	4.448913843844156e-11	kinesin family member C3 [Source:HGNC Symbol;Acc:HGNC:6326]	protein_coding	16	57758217	57863053	50.69
USP43_hypoxia_vs_Control_normoxia	ENSG00000073060	SCARB1	7197.519660492045	6500.31170475335	6589.301596604379	6735.122700195229	6140.742257565918	6013.532424515447	5946.7891893068845	6291.140924892225	6316.191591311613	6176.537966098838	9174.427361640144	9912.682126292837	9361.830628743111	5784.851275299249	6131.9543009083845	6270.552136190075	7905.9880186504415	9110.689282676241	9192.708403212446	0.4027736503124636	0.05664941268881303	7.109935146635725	1.1609749571894761e-12	4.5526122088364306e-11	scavenger receptor class B member 1 [Source:HGNC Symbol;Acc:HGNC:1664]	protein_coding	12	124776856	124882668	51.45
USP43_hypoxia_vs_Control_normoxia	ENSG00000088992	TESC	771.8824909630073	735.7743925598741	720.3201784008221	687.0149637532626	469.4636879233067	373.61614057452607	395.49723917451	702.0980919295141	681.5042762664973	715.908315721266	1279.7453353041392	1219.3960385975342	1135.5041253487593	532.835356681082	500.7895415732554	473.2341998672179	1173.9234899501637	1062.9416463590355	1034.317817349364	0.6113496274672382	0.08607927370484394	7.102169908676119	1.2281310702432575e-12	4.789711173948704e-11	tescalcin [Source:HGNC Symbol;Acc:HGNC:26065]	protein_coding	12	117038923	117099479	51.4
USP43_hypoxia_vs_Control_normoxia	ENSG00000182934	SRPRA	3752.35929843739	4093.672108313675	4268.236904055624	4253.5397156034205	3931.997083783667	4143.581067431108	3984.072828583775	4112.89885447852	4134.502363909094	4222.615719271742	3271.581915131315	3283.3923642939985	3109.3282779332053	3459.8707101195378	3381.526072529318	3478.1881377705367	3514.0159073640525	3435.6331917632992	3463.814149537129	-0.2771491850970526	0.039021957398380186	-7.102390642980845	1.2261704874674293e-12	4.789711173948704e-11	SRP receptor subunit alpha [Source:HGNC Symbol;Acc:HGNC:11307]	protein_coding	11	126262938	126269144	49.57
USP43_hypoxia_vs_Control_normoxia	ENSG00000188807	TMEM201	1230.8129012691536	1439.455364400939	1474.5270794724831	1468.56840796951	1467.0489443985969	1469.783190154728	1400.0561036394301	1393.8053241306957	1449.5732571760327	1388.6503010158258	860.0847020440086	933.8329171179782	958.268488647084	1116.3341762239231	1057.9922357382623	1090.5667274761684	976.1051418911085	1128.9039916394631	1081.0758697085264	-0.4583070779878568	0.06467226963999914	-7.086608843930205	1.374381300021987e-12	5.345521616090951e-11	transmembrane protein 201 [Source:HGNC Symbol;Acc:HGNC:33719]	protein_coding	1	9588911	9614877	59.34
USP43_hypoxia_vs_Control_normoxia	ENSG00000169884	WNT10B	628.51543059827	521.8040850312022	482.19423289800767	490.3932850819011	544.8273622155002	562.2805156043523	459.6224855120734	477.3381316846767	541.5902454773682	446.0277474379301	929.4185712358734	864.7133939477933	918.3983714631446	535.1637569573032	550.8674285566024	484.73094735679285	917.3083542428615	842.3345364294614	744.2642996360155	0.7440541982953501	0.10545274226769746	7.0558070116994065	1.7160185266066801e-12	6.656198691415017e-11	Wnt family member 10B [Source:HGNC Symbol;Acc:HGNC:12775]	protein_coding	12	48965340	48971735	55.74
USP43_hypoxia_vs_Control_normoxia	ENSG00000233381	AK4P3	122.19872626172892	72.96423726313263	79.69264744168913	82.90852978212048	96.50676335014222	73.0667561066477	79.91966179970454	96.45731382883054	74.09432285988092	84.84336850860636	199.18317944893104	163.17513405630592	218.7104783898027	70.32194419845892	95.39010959740177	92.81229790562483	220.3141443362264	227.808029253143	171.4081545844715	1.3919580196437125	0.19775198739016975	7.038907866434452	1.9375242378712474e-12	7.49507686936518e-11	adenylate kinase 4 pseudogene 3 [Source:HGNC Symbol;Acc:HGNC:21596]	protein_coding	12	31615023	31652095	45.62
USP43_hypoxia_vs_Control_normoxia	ENSG00000166295	ANAPC16	2387.8002959946994	1930.6881136804043	1929.7533659776273	2041.6216851458782	2093.7846070678206	2142.145335040698	1792.3891768614376	1992.2644263787297	2149.985936700089	2055.927246140612	2852.3564415136957	2836.3877094694394	3169.82229981622	2631.9042653236324	2537.619341078089	2428.4678521826954	2939.3758609267447	2723.1188151041792	2732.7928494965963	0.5071001219773945	0.07205950061760932	7.037241690979378	1.9608257425137854e-12	7.564770580215582e-11	anaphase promoting complex subunit 16 [Source:HGNC Symbol;Acc:HGNC:26976]	protein_coding	10	72216000	72235860	43.46
USP43_hypoxia_vs_Control_normoxia	ENSG00000165995	CACNB2	973.310799808917	1049.030240821305	1115.6569456272316	1163.6133379025684	1170.7063744895358	1109.75571434416	1388.5898764986616	1035.091810534087	1083.018856719898	993.7703649995068	664.3269427222316	671.6946311396828	629.4877765288162	1042.4005128548304	1066.221599893547	1133.2828620363516	718.3358396661234	726.39036997747	758.2203398044978	-0.5965056493646947	0.08481944295353169	-7.032652285767665	2.0264393552840407e-12	7.796888841983999e-11	calcium voltage-gated channel auxiliary subunit beta 2 [Source:HGNC Symbol;Acc:HGNC:1402]	protein_coding	10	18140424	18543557	40.46
USP43_hypoxia_vs_Control_normoxia	ENSG00000147872	PLIN2	877.3866366464075	787.132687322456	775.1963485984494	703.3872765720391	734.8411997435174	669.6926826819371	697.8536860389829	745.7330024137541	701.8712203811824	604.1974986344245	1197.3473974869157	1317.809380299737	1358.787378509966	687.330970124822	683.180504486489	688.5981885079588	1113.9667265394753	1118.0936694275874	1207.9396418656418	0.6058775612786705	0.08618461223319097	7.029996951652329	2.0653805055019257e-12	7.925413183712885e-11	perilipin 2 [Source:HGNC Symbol;Acc:HGNC:248]	protein_coding	9	19108375	19149290	44.99
USP43_hypoxia_vs_Control_normoxia	ENSG00000143537	ADAM15	6412.27986138817	5855.33680332265	5800.483669934589	5750.4334380461	5191.105322403669	5160.828146005351	5383.24241773349	5934.053311813975	6023.512487754277	5764.843769608779	8042.19033603618	7553.557396778357	7705.628747107183	6344.353833712178	6491.486938722228	6793.346171130864	7485.517434246079	7296.958466530146	6844.158814100958	0.3132707703630111	0.044582646873533235	7.026742293961605	2.114113117313107e-12	8.090722205375001e-11	ADAM metallopeptidase domain 15 [Source:HGNC Symbol;Acc:HGNC:193]	protein_coding	1	155050566	155062775	58.25
USP43_hypoxia_vs_Control_normoxia	ENSG00000197958	RPL12	22842.434590346136	20346.753012552646	19479.031581533964	18224.34578271424	19083.07506221352	18140.584896607506	16995.796794530306	21541.46432883188	20799.399115028107	20022.486795100354	28534.282169677354	27844.07545404645	27695.127663390413	25805.68755545717	23914.427118489795	25400.72461461217	27565.181592099354	25131.898382581505	24639.48070676372	0.41401511808805685	0.058968241733158726	7.020984616796705	2.203101135158305e-12	8.408796412672219e-11	ribosomal protein L12 [Source:HGNC Symbol;Acc:HGNC:10302]	protein_coding	9	127447674	127451406	51.25
USP43_hypoxia_vs_Control_normoxia	ENSG00000118965	WDR35	425.4459206383801	509.8017188051219	530.2579370932971	503.47692410450594	480.4261038976345	484.11455836245636	536.6276988886533	565.0641867558189	450.28953839497814	543.8992270699196	350.7956336430574	309.43479837027854	352.9483743865431	349.12739430270676	371.35020060484663	424.5224193198263	293.389807192647	282.0626974043545	320.4373528941958	-0.784895567054983	0.11184173514023873	-7.017913000641484	2.2520669211391312e-12	8.5728281495384e-11	WD repeat domain 35 [Source:HGNC Symbol;Acc:HGNC:29250]	protein_coding	2	19910263	19990105	36.89
USP43_hypoxia_vs_Control_normoxia	ENSG00000115866	DARS1	3027.995592808941	2317.948079855087	2281.345500786878	2134.4851488429986	2395.7970116788933	2244.3195858266868	1989.913031439897	2429.19385399153	2242.956371148928	2752.4191499291073	4793.669914671291	4129.53635751679	3941.0293310536335	3173.139954039231	3435.145382027929	2443.1734464222404	4146.37176480948	3997.026375645392	3656.450410874951	0.8096389640639269	0.11549075672131423	7.010422193506202	2.376000462174504e-12	9.020608651221134e-11	aspartyl-tRNA synthetase 1 [Source:HGNC Symbol;Acc:HGNC:2678]	protein_coding	2	135905881	135986100	36.99
USP43_hypoxia_vs_Control_normoxia	ENSG00000096060	FKBP5	2357.8654071379315	2699.3116796129593	2707.8671956616554	2717.353782173438	2441.094718260807	2703.1321603615693	2627.2944202920776	2639.9247523679314	2662.202542522243	2657.4416224676775	1996.7965455373815	2093.0155150589	1924.9170408684356	2032.4658080856218	2139.8998946249417	2193.0572409884626	1976.4940803560944	2036.611776062718	2192.6965531798487	-0.38854131790146224	0.055521864608374716	-6.99798756115363	2.5966513789756645e-12	9.832241054835631e-11	FKBP prolyl isomerase 5 [Source:HGNC Symbol;Acc:HGNC:3721]	protein_coding	6	35573585	35728583	41.97
USP43_hypoxia_vs_Control_normoxia	ENSG00000109062	NHERF1	6669.3637556115145	6057.162052161482	6051.597079898688	5880.418007221061	6468.734104173629	5954.441421571429	5877.733907663885	5673.196355005535	5599.579317264121	5978.907677718228	8104.9626884815025	8409.258250480843	8616.91614043254	6149.535509269408	6316.956665844924	6303.610074155198	7391.9669018810355	7848.7239191637045	7364.847528620047	0.33016964411433947	0.047186666432842035	6.99709619420245	2.6132187654383767e-12	9.868865485414111e-11	NHERF family PDZ scaffold protein 1 [Source:HGNC Symbol;Acc:HGNC:11075]	protein_coding	17	74748628	74769353	56.22
USP43_hypoxia_vs_Control_normoxia	ENSG00000120727	PAIP2	3846.4854730997986	3395.1506032875627	3479.3593247303293	3198.4852569462637	3480.527716081818	3450.9074664941377	3235.833013147687	3409.1064186669514	3281.2373455322377	3263.3241030162185	4604.459564662599	4415.5917053698195	4346.746636370381	4381.150324230284	4130.807132798145	3911.3357277859345	4587.176135630127	4492.79042089415	4172.749620151732	0.397127522580296	0.05677795592967166	6.994396259565954	2.6640361876635805e-12	1.0034302619481271e-10	poly(A) binding protein interacting protein 2 [Source:HGNC Symbol;Acc:HGNC:17970]	protein_coding	5	139341587	139369720	43.58
USP43_hypoxia_vs_Control_normoxia	ENSG00000080819	CPOX	1284.415534500608	1101.1906998715344	1132.9036963800745	1200.7706856532573	1113.2269467944404	1098.0016839083792	1154.121646312096	1071.8688530330087	1113.0464252376546	1109.6087593986638	1525.609453134228	1545.5380223644624	1595.0439776023752	1154.1198312852125	1276.7475182915182	1038.2115212145723	1534.523188233347	1696.2144649654301	1658.7322473306883	0.5082580950372299	0.07268537366729677	6.992577314986133	2.6988169378304743e-12	1.0138626464873379e-10	coproporphyrinogen oxidase [Source:HGNC Symbol;Acc:HGNC:2321]	protein_coding	3	98579446	98593648	40.35
USP43_hypoxia_vs_Control_normoxia	ENSG00000123080	CDKN2C	1927.4458550110064	1692.406730212901	1673.236871117939	1590.1989454896539	1568.7159799328258	1483.0414834987089	1484.2700718607514	1721.5329718476355	1739.5878396524442	1669.42186464662	2682.5529890607277	2427.9914566057014	2433.5416534156006	1857.8325545314556	1787.2052298851402	1657.8719259712002	2728.4272977961778	2246.3421783846456	2249.847346287986	0.5438832897940921	0.0777856419300796	6.992078181767543	2.7084386703335645e-12	1.0148136829446155e-10	cyclin dependent kinase inhibitor 2C [Source:HGNC Symbol;Acc:HGNC:1789]	protein_coding	1	50960745	50974634	40.97
USP43_hypoxia_vs_Control_normoxia	ENSG00000150093	ITGB1	23328.435479944477	20864.568288586375	22512.59356592364	21223.100089820433	21129.54275355609	22103.604931448812	22230.880598296226	21140.022711725353	20566.389695705635	20992.730966297284	25966.81231676275	26793.385514020945	25572.904107161965	22864.921837996135	24183.876570874716	23435.5171389076	25954.61387569369	25524.110213022428	26852.263463200543	0.2782774506105434	0.039870493851967496	6.979533577982284	2.961616436191038e-12	1.1067784869765621e-10	integrin subunit beta 1 [Source:HGNC Symbol;Acc:HGNC:6153]	protein_coding	10	32887273	33005792	39.16
USP43_hypoxia_vs_Control_normoxia	ENSG00000167136	ENDOG	950.6067242834159	834.6174136573013	783.4368567742616	729.6620112635043	825.7396281211626	746.4544553767319	701.0572640368609	866.7276097261154	799.3531726375986	852.5607840775934	1274.5077822044566	1251.872420115804	1227.5710270135457	951.3918684842974	999.8669757161541	895.8100333126474	1133.0710098904992	1137.2503718833148	1099.970352809637	0.5253038330479994	0.0754055840325062	6.966378415974458	3.252036883194113e-12	1.2121459351343056e-10	endonuclease G [Source:HGNC Symbol;Acc:HGNC:3346]	protein_coding	9	128818500	128822676	61.55
USP43_hypoxia_vs_Control_normoxia	ENSG00000231881		27.246194233126168	0	2.3327497412519955	1.3929607510908986	0	2.7978053710255413	1.7206790300118553	1.0643986781614703	1.0016430106389713	0.9195447464055875	75.45466424930076	67.23979030806267	82.026570136377	0	3.3234524618837593	8.520205400667509	128.38968088451537	54.180692499224534	60.06665892765312	5.9805266336278855	0.8590514015579894	6.961779729107602	3.360005840283589e-12	1.2491367166747795e-10	novel transcript	lncRNA	6	44058792	44089288	53.91
USP43_hypoxia_vs_Control_normoxia	ENSG00000104812	GYS1	3376.4584604380784	3004.1090027111622	2888.2144142163797	3017.032609876495	3190.700088294374	3056.005582379838	2921.5610589712173	2931.148371386349	3114.8793627012765	3290.534343580201	4038.870827520304	4455.672915437954	4073.719015409372	2961.9211393898313	2858.4249333312523	3077.7077845501226	3832.7069042936378	3937.90159641575	4125.142337419898	0.416585033821196	0.059859273171849234	6.959406817807949	3.417084432793972e-12	1.2637914596015537e-10	glycogen synthase 1 [Source:HGNC Symbol;Acc:HGNC:4706]	protein_coding	19	48968130	48993310	52.54
USP43_hypoxia_vs_Control_normoxia	ENSG00000165704	HPRT1	2659.498018735833	2304.6190613684616	2549.3463725854986	2249.0565164021896	2285.090710007469	2357.4547638060126	2109.410940988366	2418.5230860355614	2327.8846803100164	2323.2384444448035	3407.024115926957	3299.7254131982554	3134.2569128306536	2453.1197870420515	2635.775969297435	2479.779648221977	3292.445178579168	3106.082244999933	3138.130491200179	0.4270227597807576	0.06135767329668509	6.959565720752777	3.4132326212289012e-12	1.2637914596015537e-10	hypoxanthine phosphoribosyltransferase 1 [Source:HGNC Symbol;Acc:HGNC:5157]	protein_coding	X	134460165	134520513	40.12
USP43_hypoxia_vs_Control_normoxia	ENSG00000116857	TMEM9	2991.402270963905	2391.6530309634923	2375.5974204417953	2155.2249135620377	2623.2279441442233	2317.687936077562	2224.035300847946	2602.695792302008	2486.190255792155	2378.2002947610035	3911.2975633942415	3711.8439035237902	3685.374692657291	3740.3883115331296	3662.6439234774375	3279.1562422890634	3728.566226024729	3495.524261409402	3075.9328641489797	0.5742924643530698	0.08259730987160092	6.9529197167052805	3.5780233526330254e-12	1.3199033053153734e-10	transmembrane protein 9 [Source:HGNC Symbol;Acc:HGNC:18823]	protein_coding	1	201134772	201171574	48.53
USP43_hypoxia_vs_Control_normoxia	ENSG00000167658	EEF2	104327.34494029237	93313.77691801687	91629.6468898332	88950.90629328498	93051.65553985823	88804.83534630026	85189.78914515323	101402.26995838126	97913.74244676642	95830.52968286088	130036.38872608116	125162.69223912281	117081.3618315156	106870.82886113331	104139.2235431657	107615.02424527488	122037.53944042565	119030.07482000405	109831.92299808416	0.35746060278284686	0.05148248152357099	6.943344458234503	3.829241868078498e-12	1.4089444436454382e-10	eukaryotic translation elongation factor 2 [Source:HGNC Symbol;Acc:HGNC:3214]	protein_coding	19	3976056	3985463	59.53
USP43_hypoxia_vs_Control_normoxia	ENSG00000240972	MIF	19752.402618912187	17052.934885692608	15155.984053642245	14440.605532690868	14919.812929625637	13067.825709448523	13482.45921901359	17478.308284881583	16430.11938017869	16404.12745164946	29812.8646087508	27906.01470429011	26631.406589248592	21736.51762154319	18461.52875502496	19889.952144493498	27689.17972629953	23657.585815657552	21326.019728287953	0.639622818262226	0.09214212015835571	6.941698510550532	3.874133397762605e-12	1.4218069569788762e-10	macrophage migration inhibitory factor [Source:HGNC Symbol;Acc:HGNC:7097]	protein_coding	22	23894383	23895227	69.82
USP43_hypoxia_vs_Control_normoxia	ENSG00000086712	TXLNG	2602.3659203959246	2931.6634252280187	3150.9915048246394	3173.731581012729	3001.2985272437263	3137.2252864965167	3060.160743124862	2857.7703152014587	3018.365870747985	2996.3333384680896	1966.8321032896656	2063.64000990796	2080.402759441413	2184.0908124236444	2155.2451463351917	2447.6694066854834	2038.1731548001965	2137.0041417399534	2441.9884401551058	-0.4843206189551614	0.06980972957280922	-6.937723751673198	3.984679163202966e-12	1.4586371576195412e-10	taxilin gamma [Source:HGNC Symbol;Acc:HGNC:18578]	protein_coding	X	16786432	16844519	42.93
USP43_hypoxia_vs_Control_normoxia	ENSG00000185504	FAAP100	1095.4404203812476	1331.0220856287906	1293.25685753379	1339.3489199037938	1150.3926013440323	1173.3831847903632	1307.6175060050089	1163.9511691334224	1216.0155039672795	1087.0819042191129	966.6308490900853	1021.091311423802	976.5171045027781	954.3747851809669	1060.8791628433898	957.6139758263341	991.5058175842717	890.8783478901778	836.3664799950573	-0.5460689660147834	0.07890210711766302	-6.920841355991372	4.489690598623993e-12	1.6393097331149286e-10	FA core complex associated protein 100 [Source:HGNC Symbol;Acc:HGNC:26171]	protein_coding	17	81539885	81553961	61.6
USP43_hypoxia_vs_Control_normoxia	ENSG00000178409	BEND3	640.9586387437486	777.6474631994957	795.0615086068831	830.39569004719	756.2765149947649	752.6899917926147	812.680112108092	737.8902763034229	808.6594481023548	703.8045740072226	485.7174248671469	492.8309144560629	485.7295138019093	439.7518197453322	502.1810745766394	510.49504305902457	530.1944896621216	552.6839904995152	562.5656475576824	-0.5478049029441314	0.07917542982252086	-6.918875011756644	4.552442869992392e-12	1.657992742956771e-10	BEN domain containing 3 [Source:HGNC Symbol;Acc:HGNC:23040]	protein_coding	6	107065182	107115515	47.6
USP43_hypoxia_vs_Control_normoxia	ENSG00000105701	FKBP8	5742.739136442364	5209.486553209558	5257.939997435758	4811.904779826377	4786.2723407415315	4452.247788671159	4400.13836090532	4982.957296592706	4868.991394767595	4883.594657069366	7373.247880366871	7280.736652950727	7813.8021133934935	5913.452830014192	5878.280502618828	5751.479683390429	6805.235821892627	6737.733623844445	6161.80217827156	0.36812133107698586	0.05326955316937273	6.910539119908308	4.828152681453131e-12	1.7539428763867683e-10	FKBP prolyl isomerase 8 [Source:HGNC Symbol;Acc:HGNC:3724]	protein_coding	19	18531751	18544077	56.64
USP43_hypoxia_vs_Control_normoxia	ENSG00000102024	PLS3	10723.575071958054	9607.437124146658	9997.869602841789	9354.20315647709	9206.385810131376	9826.126837258471	8905.10866548512	9548.261251820339	9321.920684156235	9136.11057267843	13186.398668837426	13505.17117445578	12126.34790339218	10635.910369297575	10934.665634707946	9669.53868355193	12983.183635099651	12407.318513663828	12672.393007243149	0.39465337279719276	0.05712128245760136	6.9090425812852985	4.879354967623659e-12	1.768055889913859e-10	plastin 3 [Source:HGNC Symbol;Acc:HGNC:9091]	protein_coding	X	115561174	115650861	38.9
USP43_hypoxia_vs_Control_normoxia	ENSG00000103257	SLC7A5	233695.49935207877	227823.8481373185	221905.55396298174	228302.8568732507	178286.8488543432	181982.81126833288	178627.25591061707	228729.11077086974	225198.00098786797	218387.50022616997	298734.26203784323	302338.76097893756	285535.2844776838	205990.54123292546	203003.97075009122	215366.42473131686	275741.4169371159	270392.40928802354	260172.13091172857	0.24995584615991878	0.0362009994796762	6.904666991314642	5.0321331166607226e-12	1.8188111439082049e-10	solute carrier family 7 member 5 [Source:HGNC Symbol;Acc:HGNC:11063]	protein_coding	16	87830023	87869507	58.42
USP43_hypoxia_vs_Control_normoxia	ENSG00000107262	BAG1	10075.155034682326	8636.785274060747	8624.491697396967	7794.829887762556	8905.45915254684	7582.002860309294	7791.34120866587	8803.552174672323	8451.627602959523	8982.218061829348	11872.259717402496	11859.206709636137	11852.565125346711	11842.049228134741	12422.744997505863	11713.570612012167	12023.631616731947	11570.026467753363	10624.428229554991	0.45009008600359757	0.06518978001777682	6.904304415214486	5.0450011694326e-12	1.818869061412816e-10	BAG cochaperone 1 [Source:HGNC Symbol;Acc:HGNC:937]	protein_coding	9	33247820	33264720	46.54
USP43_hypoxia_vs_Control_normoxia	ENSG00000167721	TSR1	6774.882581582886	7321.197594592637	7661.948597214367	7477.776298944371	7762.333317499219	7731.334257058579	7258.292602115361	6852.935509696082	6633.5231907981215	6777.570311124157	6458.154625788167	6758.080186266447	6501.825497461862	6097.104463014223	6106.609056101667	5998.351313736035	5973.514881039354	6232.006875012457	6345.327891028834	-0.275479212116156	0.03995219589545726	-6.895220799302278	5.378120346434293e-12	1.9340963949375387e-10	TSR1 ribosome maturation factor [Source:HGNC Symbol;Acc:HGNC:25542]	protein_coding	17	2322396	2336657	44.46
USP43_hypoxia_vs_Control_normoxia	ENSG00000237686	SCIRT	59.09365048824791	28.817930692771785	28.95640086753274	30.40772383928289	47.86508295206421	35.467748689777046	53.1261478271776	52.1603339431936	43.68892095547542	34.84787486059169	87.26236217859316	96.11437559626789	67.50434358357269	39.81284233309531	59.25102104295803	54.807866970754404	96.5116596800866	100.03461281187347	107.04845996339381	1.7795411394282792	0.25816979030227083	6.8929100393378855	5.466244580657417e-12	1.9608611198734238e-10	stem cell inhibitory RNA transcript [Source:HGNC Symbol;Acc:HGNC:55341]	lncRNA	6	43931572	44074655	50.44
USP43_hypoxia_vs_Control_normoxia	ENSG00000105048	TNNT1	1953.3717088402623	1671.4871423189752	1631.7166438404417	1495.1283714376457	1691.807818368601	1425.6209808340668	1490.4312397141775	1643.8505564190375	1512.5904807411912	1602.649104081961	2607.0528182095386	2686.222955116601	2802.4236032053736	1898.971963461834	1992.0851263005907	2021.5163836631198	2528.0680979656568	2347.84573694439	2111.221736501521	0.5438296546646145	0.07891765942359971	6.891102177087458	5.536175442641452e-12	1.9809819777631777e-10	troponin T1, slow skeletal type [Source:HGNC Symbol;Acc:HGNC:11948]	protein_coding	19	55132698	55149206	55.48
USP43_hypoxia_vs_Control_normoxia	ENSG00000290786		24.94097131869734	1.6223678978797509	4.71999171338674	3.358822052696905	4.5876599123198	0	4.673594691612355	0	3.6398519470512842	0	77.54706536169404	70.40137136923681	63.607295755679104	8.469343553972188	17.08945743884622	4.428319177467835	86.74195809278187	55.3149032899541	42.73548148197311	4.262575018291992	0.6188025140923246	6.88842550121899	5.6413263396387494e-12	2.0135736633229283e-10	novel transcript	lncRNA	7	143620943	143645675	41.54
USP43_hypoxia_vs_Control_normoxia	ENSG00000125991	ERGIC3	5330.4636024657275	4729.9476539748275	4768.326336810845	4538.9742663737925	4759.990887877915	4025.2501154611437	4275.679625929648	4701.0228595773115	4753.710002259855	4920.982048473251	6583.504087503752	6453.023420412148	6428.839155665788	5542.8151258198295	5656.465019276845	5621.001909586162	6291.780332601249	6054.508673769482	5842.523323009257	0.3743115629212349	0.05442823515955893	6.877157817517379	6.105845742662334e-12	2.1739544804658206e-10	ERGIC and golgi 3 [Source:HGNC Symbol;Acc:HGNC:15927]	protein_coding	20	35542038	35557634	50.91
USP43_hypoxia_vs_Control_normoxia	ENSG00000185261	KIAA0825	559.9626020341603	414.22755532140616	404.6040894651192	434.61440912265715	412.81162596885605	410.1309683606707	389.0165751929696	477.4400317647866	453.92088943035765	436.2968524587988	893.356163968351	704.960514313411	630.3269574968339	639.9165920809498	640.3424851536405	635.7707588551675	709.9104015575731	711.5154831909703	680.1644829123672	0.7431282181694647	0.10810385375515547	6.8742065371006715	6.233583957282019e-12	2.2139277216024204e-10	KIAA0825 [Source:HGNC Symbol;Acc:HGNC:28532]	protein_coding	5	94150851	94618604	36.66
USP43_hypoxia_vs_Control_normoxia	ENSG00000104998	IL27RA	1209.8380713670017	1460.4555748855748	1386.458946666173	1412.0893760134052	1253.931745087648	1275.1815313252434	1250.5263160552536	1263.77003891537	1376.3290423567144	1290.2300148863767	1047.7760635032662	1002.4725499877935	1048.4709001826714	1129.094033161721	1265.0832728225648	1185.822077136793	983.5308244948822	1107.4941068426724	1038.3688702819063	-0.44337057514574957	0.0645484502120131	-6.86880279370726	6.474293200601327e-12	2.293726697529871e-10	interleukin 27 receptor subunit alpha [Source:HGNC Symbol;Acc:HGNC:17290]	protein_coding	19	14031762	14053218	51.73
USP43_hypoxia_vs_Control_normoxia	ENSG00000139146	SINHCAF	3195.3966922179584	2787.0505712170793	2726.3110718802295	2622.165961563758	2683.8857568913004	2643.9309521010787	2387.5673296592677	3001.5260161628694	2874.945131130601	2821.1749141976293	4286.500870832605	4067.121435992425	3342.859241069877	3223.6025560944972	3032.1573346430278	2971.196815370747	4266.170138571698	4012.3920365514186	3766.582325993138	0.5664571180532896	0.08253933626266088	6.862874645013874	6.748844639586551e-12	2.385091687071662e-10	SIN3-HDAC complex associated factor [Source:HGNC Symbol;Acc:HGNC:30702]	protein_coding	12	31280584	31327058	41.46
USP43_hypoxia_vs_Control_normoxia	ENSG00000109475	RPL34	8699.405740885302	7499.505451010711	7367.024226532432	6976.302749768261	7381.341750761512	7064.177136085834	6688.38750793362	7986.412569505709	7677.5491236384605	7583.150468733909	10930.53611885564	10442.997782103419	10620.981832849759	10134.488735059951	9554.067945342073	9342.336242085126	10738.616203861522	9544.872261757835	9056.555230049658	0.42594434282382193	0.06217842099849223	6.850356377402229	7.366623792699905e-12	2.597007052830388e-10	ribosomal protein L34 [Source:HGNC Symbol;Acc:HGNC:10340]	protein_coding	4	108620569	108630412	41.51
USP43_hypoxia_vs_Control_normoxia	ENSG00000167526	RPL13	42043.77921498098	37057.03411056923	35935.50172901578	33561.628708449694	35965.591264318915	32666.40052521728	31400.536242821185	39230.59518303784	37635.54799570127	37345.69962893648	51403.993555714296	50076.398969935566	50148.25781630838	47567.33392419366	47571.51752117753	46362.54695386265	51550.57470724087	47421.80692593287	43887.060107224155	0.4230935556991436	0.06177248755259977	6.849223213471467	7.425206277528058e-12	2.611227947180813e-10	ribosomal protein L13 [Source:HGNC Symbol;Acc:HGNC:10303]	protein_coding	16	89560677	89564542	54.97
USP43_hypoxia_vs_Control_normoxia	ENSG00000176692	FOXC2	607.7791119735889	614.2492489298612	543.6029292909936	596.0225809354766	374.7763794462403	429.23086575278404	403.6683413000709	507.6419568492184	514.1591607423964	525.8284268425174	795.5868729195469	889.1734458758183	921.6130971161751	364.66631882491316	353.6052290129195	380.72111112326735	826.0143539459386	903.7115073285115	995.7521892879505	0.6342023650590263	0.09262481647856502	6.847002662680488	7.54133149334869e-12	2.6455656290269557e-10	forkhead box C2 [Source:HGNC Symbol;Acc:HGNC:3801]	protein_coding	16	86566829	86569728	63.17
USP43_hypoxia_vs_Control_normoxia	ENSG00000019144	PHLDB1	1032.4983198937555	1224.0649494406578	1209.1463317934893	1383.7416640146578	1105.3411458275743	1223.3207404419725	1338.6224882309632	1143.3257418590658	1103.9556507870923	1044.2348374173182	771.2146002862194	887.1206186323778	886.6202106271168	983.2439621330947	903.8817526940798	860.4284128515518	835.7772653207039	829.6895059528185	851.2398797768468	-0.6034971157854148	0.08815198559903341	-6.846097812594617	7.589159924186486e-12	2.655834865400518e-10	pleckstrin homology like domain family B member 1 [Source:HGNC Symbol;Acc:HGNC:23697]	protein_coding	11	118606440	118658031	54.3
USP43_hypoxia_vs_Control_normoxia	ENSG00000214274	ANG	44.389770579143196	9.115946827599616	17.624757543453637	14.559994675682594	23.971885350061267	21.861370502383565	23.368019007023438	27.821797078067657	18.183083558015937	41.981972885970926	78.19556106711094	101.50323640048963	95.55893124586531	48.29559339021309	34.323630801887425	30.71531506314191	69.89757716178896	80.6174709842397	61.41972688158196	2.3628200564062314	0.34517469281025176	6.8452876344127365	7.632236333839879e-12	2.664395088932931e-10	angiogenin [Source:HGNC Symbol;Acc:HGNC:483]	protein_coding	14	20684177	20698971	43.52
USP43_hypoxia_vs_Control_normoxia	ENSG00000182287	AP1S2	812.8908098380667	660.9935665043175	718.4993706899049	621.8938156196841	655.30358082507	626.5842535252644	581.9019230884636	673.384009580364	670.3742565476913	688.8457494322164	1101.4774241540058	1015.9072130707357	921.3469506990896	956.5740630755557	855.280818521496	766.5391609505352	1102.1776551097628	1026.7546336609403	988.1961320301035	0.6425541885004826	0.09397627829526169	6.837408334916796	8.063865205715998e-12	2.808226342808104e-10	adaptor related protein complex 1 subunit sigma 2 [Source:HGNC Symbol;Acc:HGNC:560]	protein_coding	X	15825806	15854931	36.69
USP43_hypoxia_vs_Control_normoxia	ENSG00000143198	MGST3	2219.063261529709	1911.9479570190342	1959.2118630363925	1784.561923196613	2077.099825987392	1946.1677612873204	1890.967663873333	1986.0026355049642	2152.319833604872	2031.9414000950374	2553.3049208182756	2430.2574158341527	2543.9675450565987	2352.621064831853	2393.7539861855257	2508.8737711757403	2550.646770014402	2489.1464569535924	2380.3459130596602	0.3942623130880223	0.0576682846875832	6.8367268980502995	8.102298809713589e-12	2.8147622054230727e-10	microsomal glutathione S-transferase 3 [Source:HGNC Symbol;Acc:HGNC:7064]	protein_coding	1	165631213	165661796	43.33
USP43_hypoxia_vs_Control_normoxia	ENSG00000086065	CHMP5	2664.2576960696993	2036.3003808449207	2096.3483859796524	1973.6869272060633	2264.591705568544	2261.298242301199	2057.2472045296363	2202.123699798021	2020.5766302802497	2039.1396041461774	3677.2979294300426	3439.9993541693116	3122.7013177740846	3437.6411464125968	3306.7439275974093	2986.634080473818	3335.6872828586784	2941.3114468963477	2757.3092629878347	0.5655018498696206	0.0827519923098012	6.833694683174924	8.275505796867653e-12	2.8679737159943514e-10	charged multivesicular body protein 5 [Source:HGNC Symbol;Acc:HGNC:26942]	protein_coding	9	33264879	33282070	41.65
USP43_hypoxia_vs_Control_normoxia	ENSG00000099864	PALM	4272.128314498334	3600.540722052826	3805.7369964667237	3496.29050259448	3862.749056062925	3519.2203104434557	4057.4825246654145	3523.8405571732915	3536.9741124219313	3898.630406322397	5149.118493853185	4872.745845007961	5773.435197062656	3529.936934254558	3958.423920897013	3816.50609678123	6224.96719224985	5115.891164349126	5155.819628310988	0.5972409052162374	0.08752180370138003	6.823909928250487	8.859544284150574e-12	3.0629627376581444e-10	paralemmin [Source:HGNC Symbol;Acc:HGNC:8594]	protein_coding	19	708935	748329	59.66
USP43_hypoxia_vs_Control_normoxia	ENSG00000165195	PIGA	858.3592629974554	667.143221793633	680.0758614484936	703.6730943501447	749.1557536803898	759.8499028232874	602.6764959440126	812.3931586244108	785.8720331802377	658.9331386299042	1094.2857600656262	1163.1222949888838	1108.9532829824773	789.2395296020691	694.8010368841631	807.7230644870905	1227.8621147522458	1055.296619616059	1089.4103701010692	0.7161384545451946	0.10502730350081245	6.818593172199788	9.193634273308543e-12	3.170806924189522e-10	phosphatidylinositol glycan anchor biosynthesis class A [Source:HGNC Symbol;Acc:HGNC:8957]	protein_coding	X	15319452	15335554	39.52
USP43_hypoxia_vs_Control_normoxia	ENSG00000116120	FARSB	3121.82404914257	3399.856317636771	3443.7118650792554	3443.751939677316	3603.0440017898336	3591.0114096541683	3432.248706326749	3687.9764678562206	3706.426296970386	3418.7901777978436	2409.183922479538	2474.2414857650756	2482.906433455714	3029.5682567462295	2832.894703537482	3171.6479144183245	2788.1535645854165	2633.089998763587	2644.3294220263488	-0.35150536575996977	0.0515962891839899	-6.812609420544148	9.584410386310953e-12	3.297636198540112e-10	phenylalanyl-tRNA synthetase subunit beta [Source:HGNC Symbol;Acc:HGNC:17800]	protein_coding	2	222566899	222656092	38.07
USP43_hypoxia_vs_Control_normoxia	ENSG00000168894	RNF181	1223.7783543640846	958.8340111621703	889.0914836012581	957.9424377056022	1071.4745473600744	903.2497569699506	847.1638650390826	1037.4580726128304	958.7949529854644	895.7923196196916	1750.8735996826758	1583.9761992693466	1660.3906322605467	1443.6599128240891	1433.3479616134089	1344.9586727223927	1525.233527292827	1440.1269352617658	1325.641490570346	0.6111550990662471	0.08982683525584093	6.803702894859665	1.0196371506956395e-11	3.499776148179062e-10	ring finger protein 181 [Source:HGNC Symbol;Acc:HGNC:28037]	protein_coding	2	85595725	85597708	54.54
USP43_hypoxia_vs_Control_normoxia	ENSG00000147403	RPL10	36698.72186296526	33005.26653869617	32315.070568085477	29652.53443145934	33238.50132776311	31129.38722995597	29994.463778609646	34523.92180110468	34022.57032478149	33623.31596602482	42796.40354705694	42585.063548516846	42094.27543901443	40347.260851310195	38233.205402134474	40745.39710259522	43187.50477905546	40428.56115523945	38654.28974197105	0.36464975083875323	0.05366224217876295	6.795276083023323	1.0810530258342816e-11	3.7017014255421227e-10	ribosomal protein L10 [Source:HGNC Symbol;Acc:HGNC:10298]	protein_coding	X	154389955	154409168	54.28
USP43_hypoxia_vs_Control_normoxia	ENSG00000120694	HSPH1	7484.555778426904	8175.333837855348	8291.27367903908	8839.017788726389	8472.419637412857	9215.933316938339	8426.011873968304	8525.742658083691	8210.48623439546	8697.104937368626	5823.8910797581975	5761.395146943582	5290.096600406809	6989.330583046965	7137.008934674102	6933.604126694218	6546.5171180397965	6613.368407684216	6773.468050648294	-0.34484028661012067	0.05076615563488781	-6.792720116335489	1.1003873578584059e-11	3.75891270955307e-10	heat shock protein family H (Hsp110) member 1 [Source:HGNC Symbol;Acc:HGNC:16969]	protein_coding	13	31134973	31162388	36.81
USP43_hypoxia_vs_Control_normoxia	ENSG00000180448	ARHGAP45	666.374245654883	472.46872909083356	393.5301377484123	500.18331368173205	472.2888739944596	332.21171890028825	535.3315801043242	415.85997112906335	441.4729183995571	465.709482724387	925.3515201866694	1057.6541772029645	1454.5592571912978	444.96544611843564	470.58499628542097	493.6951250026386	934.0673839552413	978.9567637464529	1205.845026325716	1.1873962915518979	0.1752579459794475	6.775135272275437	1.2428991275566563e-11	4.2356226696948627e-10	Rho GTPase activating protein 45 [Source:HGNC Symbol;Acc:HGNC:17102]	protein_coding	19	1065923	1086628	61.63
USP43_hypoxia_vs_Control_normoxia	ENSG00000118985	ELL2	3411.231576598047	2926.7698287637554	2706.8343839341333	2649.6074744155358	2595.147331314789	3266.2068385569833	2957.2737103108266	3127.8250459413352	3118.2730655083656	2853.2144946898106	4462.1288907264825	4077.054978845747	3863.573650017892	3717.3569825762997	2859.4784180955185	2785.761290208345	4705.864263121443	4386.25226685888	4343.545464878706	0.6981186227214073	0.10308643372718268	6.772167757485645	1.2686690637194987e-11	4.313173470075341e-10	elongation factor for RNA polymerase II 2 [Source:HGNC Symbol;Acc:HGNC:17064]	protein_coding	5	95885098	95961851	38.08
USP43_hypoxia_vs_Control_normoxia	ENSG00000141580	WDR45B	3863.066454974079	3549.9728025009153	3431.196741461551	3385.5439490323374	3684.4287565056425	3581.4972515070035	3275.988280023717	3489.2671290029684	3296.743071025084	3349.5416189664093	4918.252099108896	4566.684018787154	4469.681286151502	3791.009529421711	3751.9902610327817	3685.770502027221	4453.5953984983325	4539.713220265208	4314.320274214992	0.36079380483488643	0.053279331113812056	6.7717405097331405	1.2724221270710533e-11	4.3156819679544987e-10	WD repeat domain 45B [Source:HGNC Symbol;Acc:HGNC:25072]	protein_coding	17	82614562	82648553	49.34
USP43_hypoxia_vs_Control_normoxia	ENSG00000150991	UBC	27687.534996819624	24611.237483209487	24530.488720169822	24473.634771239515	25427.01967086319	25095.761359442593	23802.91786203319	25919.96973552043	25623.95087934875	25544.69969777005	30969.714585744186	32561.420592153812	35996.59679358716	24348.0998685725	25811.623944103798	27126.02246899428	30946.913326710182	31547.19969770409	34038.358485586185	0.3910217307886561	0.05784180287430269	6.760192652334751	1.3780837220056073e-11	4.663005274956562e-10	ubiquitin C [Source:HGNC Symbol;Acc:HGNC:12468]	protein_coding	12	124911604	124917368	50.7
USP43_hypoxia_vs_Control_normoxia	ENSG00000167994	RAB3IL1	537.8429145995104	646.7775954909786	557.0998315006884	652.1707705730882	675.2382343468373	636.6279958896029	690.0590831793428	588.5771775784549	638.5987517835814	590.8060621525663	374.50845089695764	364.47093186722054	418.2038124651397	550.9927476695619	545.8663479094167	527.0201664217049	395.28392645317984	429.02852906102316	399.8420475518435	-0.6041378911528432	0.08942425209669685	-6.755861827053053	1.4198868686094302e-11	4.793122818492164e-10	RAB3A interacting protein like 1 [Source:HGNC Symbol;Acc:HGNC:9780]	protein_coding	11	61897301	61920269	59.29
USP43_hypoxia_vs_Control_normoxia	ENSG00000196323	ZBTB44	2110.102643877947	1592.4498595780638	1904.8639372153823	1871.3242968039513	1611.9016931371448	1920.9321553648938	1643.7187032915629	1918.5957768629892	2098.3084983126023	1697.2732643872052	2535.9512262812386	2863.6292879296634	2336.890014656984	1877.333472800875	1652.125553280852	1694.9740163136203	3170.8063452327697	2754.85105102232	2835.918437330925	0.7064482507558053	0.10457477046656756	6.755436780821394	1.4240559216099509e-11	4.79588527200076e-10	zinc finger and BTB domain containing 44 [Source:HGNC Symbol;Acc:HGNC:25001]	protein_coding	11	130226677	130314917	39.22
USP43_hypoxia_vs_Control_normoxia	ENSG00000101189	MRGBP	1316.2333550193391	1187.2012260952893	1165.5829262582147	1150.5222382175396	1267.8264942867388	1177.9724746159568	1194.5614100245823	1226.1201856996836	1278.664959413046	1159.279137428562	1510.0277892567385	1446.475111580897	1533.8338275064862	1289.8359077317427	1291.6313912821056	1187.2210380363676	1527.3071113412204	1586.560750722695	1511.5764108502362	0.40208368254293736	0.05953333334064806	6.753925237853319	1.438979197165026e-11	4.834767429348126e-10	MRG domain binding protein [Source:HGNC Symbol;Acc:HGNC:15866]	protein_coding	20	62796473	62801729	59.24
USP43_hypoxia_vs_Control_normoxia	ENSG00000156273	BACH1	944.3055611677869	618.5304871201658	884.8377152634393	625.1667133868641	586.8788551826427	681.8963752073903	735.4483849741126	832.6112596211134	759.6558663633754	662.1600815447205	1451.0432362747235	1312.565464152317	1041.6315818242424	951.4652608401382	790.0328396514354	698.1105575846739	1565.1062325684327	1381.5937637775912	1418.7654256827848	1.043249574945243	0.1549077302237067	6.734651482134922	1.643233283544088e-11	5.508102573153755e-10	BTB domain and CNC homolog 1 [Source:HGNC Symbol;Acc:HGNC:935]	protein_coding	21	29194071	29630751	39.61
USP43_hypoxia_vs_Control_normoxia	ENSG00000099860	GADD45B	432.28460787125664	305.00077417822246	318.88235392270303	315.8651308144313	339.0888332112729	321.4159793656171	307.17350266124714	372.18730149307623	300.8076467408784	424.43377714184714	509.92930996945336	550.9978816659273	614.3779261127077	418.4625345137959	449.64894267077216	526.5542588257085	527.828983756992	555.2160182597307	623.2517863782359	0.8608430744362645	0.127933465992202	6.728834146404943	1.710278608187145e-11	5.719443392285655e-10	growth arrest and DNA damage inducible beta [Source:HGNC Symbol;Acc:HGNC:4096]	protein_coding	19	2476122	2478259	60.24
USP43_hypoxia_vs_Control_normoxia	ENSG00000158373	H2BC5	127.5914805361253	75.30104311422691	96.66283184718701	75.55390639837934	66.55584326702726	80.9877028225769	85.44816615530127	90.4364991382496	90.90350992456425	98.46371795587804	238.81471412727015	201.788818159204	207.40765931899483	108.57091566277646	100.0466089106633	124.4572193046074	201.26740220975412	164.50178053869757	189.47831079489697	1.1750200635887824	0.1748743328636097	6.71922542518129	1.8269308965210936e-11	6.095305809302195e-10	H2B clustered histone 5 [Source:HGNC Symbol;Acc:HGNC:4747]	protein_coding	6	26158122	26171349	42.23
USP43_hypoxia_vs_Control_normoxia	ENSG00000174177	CTU2	616.1782162031304	735.1472948840343	751.7166993828089	722.4883533058837	748.8256317585043	611.4975759679186	659.5937989142828	738.8967740995643	755.7095130556647	729.0990890985362	491.3439674318702	454.1484404146455	466.0601866541643	662.2793630636363	595.3477437937318	527.4266941847919	494.7630338792331	487.8024801857701	459.06125158130607	-0.6147310452318595	0.09161499639583537	-6.709939086564259	1.9470567522018737e-11	6.480982161457075e-10	cytosolic thiouridylase subunit 2 [Source:HGNC Symbol;Acc:HGNC:28005]	protein_coding	16	88706483	88715396	60.9
USP43_hypoxia_vs_Control_normoxia	ENSG00000134986	NREP	743.2119859246378	685.0457448596151	624.2869017546406	579.6329155091687	643.069931472716	621.1933028099033	663.3786616902535	647.3286755664421	596.4854565219242	672.3697456354369	958.2879290255031	903.4487327191904	909.1532505640773	653.3744866198319	665.874632946455	722.7601414597401	949.2520276891047	862.2400674605205	1020.6331423389574	0.5879521391350088	0.08779287664328754	6.697036953509626	2.126878528685866e-11	7.063111921364454e-10	neuronal regeneration related protein [Source:HGNC Symbol;Acc:HGNC:16834]	protein_coding	5	111662621	111997464	38.48
USP43_hypoxia_vs_Control_normoxia	ENSG00000162772	ATF3	1308.0130891500348	976.4534625031046	962.217224124353	1045.5249457682326	1032.1453870111777	1110.0611419516172	988.1893074927359	1120.902594589006	972.0353435329464	953.40757880348	1573.4775808911977	1490.5027574523529	1522.0211942326716	1706.0929394966422	1899.0478696065134	1876.1399580786453	1533.9834096227498	1370.6618897061792	1411.3710198370204	0.5303113228363405	0.07929860847348534	6.687523691082902	2.2697847605456314e-11	7.520238258724449e-10	activating transcription factor 3 [Source:HGNC Symbol;Acc:HGNC:785]	protein_coding	1	212565334	212620777	43.16
USP43_hypoxia_vs_Control_normoxia	ENSG00000159884	CCDC107	376.40764874248913	330.1255353497769	265.4590116083027	281.57232035989267	333.4059151925388	292.78610186290354	328.7411537685017	299.83492105274655	325.6284587924374	311.32843512196297	497.91477811885875	466.1895006762091	494.45075471487183	375.6894028504895	378.84565264857	376.58809720423	501.52612160125784	437.0964544841032	478.1550619571504	0.6897036184204124	0.10319803644441919	6.683301758283703	2.336178217035545e-11	7.722336910029966e-10	coiled-coil domain containing 107 [Source:HGNC Symbol;Acc:HGNC:28465]	protein_coding	9	35658290	35661511	52.82
USP43_hypoxia_vs_Control_normoxia	ENSG00000204186	ZDBF2	316.0014841594483	248.91081231101532	302.3541245942207	254.54359345125584	220.13671240686764	264.7984022966776	249.14859864603113	259.04689613663254	245.25194345454867	248.0051775391408	502.7865623482262	435.2369624716709	375.54798347364846	225.80317422957285	232.65558892016628	204.83024470044882	466.3732497395786	461.3204278781445	491.2762602722228	0.8244471709697673	0.12351827311850597	6.6746980034182934	2.4774178804657028e-11	8.170341503019724e-10	zinc finger DBF-type containing 2 [Source:HGNC Symbol;Acc:HGNC:29313]	protein_coding	2	206274663	206314427	37.54
USP43_hypoxia_vs_Control_normoxia	ENSG00000237330	RNF223	43.23137482689613	8.980706441270295	16.983531083387383	16.270003517981856	10.158424891071551	16.70064315476264	19.257356698732778	13.694203007401956	11.226420824543805	10.347360420455342	115.8946763680138	85.88897108360723	124.2369769048812	23.441465507960032	40.745898231293374	16.378773533206967	97.09244190857882	81.79120706903419	69.07568623794714	2.545405335625326	0.3813744160432099	6.674294941003411	2.4842356306532822e-11	8.173991857825386e-10	ring finger protein 223 [Source:HGNC Symbol;Acc:HGNC:40020]	protein_coding	1	1070967	1074306	65.48
USP43_hypoxia_vs_Control_normoxia	ENSG00000171843	MLLT3	1394.357200037744	1239.9906991420314	1188.8936566876096	1289.178087545161	1030.7059029859338	1235.0021237926408	1318.5499094840861	1155.0460750007774	1195.9051576036125	1151.3044376223959	1747.7870550085424	1709.447127572818	1766.3157555123162	1251.0237366960328	1174.7462692911256	1299.1337371129935	1693.8725982605513	1796.4355895854765	1855.0916817752873	0.5222220560238566	0.0782677315899695	6.672252349917123	2.5190691738207144e-11	8.269595661673369e-10	MLLT3 super elongation complex subunit [Source:HGNC Symbol;Acc:HGNC:7136]	protein_coding	9	20341669	20622499	37.12
USP43_hypoxia_vs_Control_normoxia	ENSG00000164733	CTSB	2652.5154785310297	2386.492394275382	2337.2929150576274	2416.1556191221744	2516.0540338411924	2337.469482601798	2426.220910704915	2324.667148346253	2432.1569678390288	2463.3118787896174	3050.6339899370814	3138.0036838736505	3135.3691825103615	2542.7935935981236	2685.343378404618	2727.223349384189	2972.1328553940725	2970.5370303567665	2883.4201995216868	0.3045677754104288	0.04573539747024709	6.659344670800416	2.7505121882266752e-11	9.008714176221603e-10	cathepsin B [Source:HGNC Symbol;Acc:HGNC:2527]	protein_coding	8	11842524	11869533	52.18
USP43_hypoxia_vs_Control_normoxia	ENSG00000076554	TPD52	7838.931746479063	5922.000677603506	6330.646019364816	7238.330536240008	6691.708693590785	7139.606868619495	7116.275379478596	6974.221804650478	6381.992273024376	6794.8552285332535	9221.512031813074	9050.80627289234	9312.338404606759	8956.78771198669	8378.298464068776	7020.969205067212	9725.425264394567	9731.546802248431	9113.449798439968	0.5513847324975233	0.08307977144874751	6.636810897315436	3.2054244271545574e-11	1.047471228900986e-9	tumor protein D52 [Source:HGNC Symbol;Acc:HGNC:12005]	protein_coding	8	80034745	80231232	41.15
USP43_hypoxia_vs_Control_normoxia	ENSG00000124762	CDKN1A	1086.5332694470376	620.1426285406828	682.4276407996502	591.0118185832138	997.9282005471155	688.3344978094378	850.038606955559	562.2168910203832	629.904760371809	545.6674343590456	1513.227780874646	1437.8460031845375	1406.7936214245105	2015.3641242854471	1956.8015062488319	1743.193316167804	1164.510521413659	1201.6688988597004	950.5205986006436	0.8118237355987822	0.12236007722822721	6.634710879468968	3.2513920426154334e-11	1.0600723076527265e-9	cyclin dependent kinase inhibitor 1A [Source:HGNC Symbol;Acc:HGNC:1784]	protein_coding	6	36676460	36687337	54.41
USP43_hypoxia_vs_Control_normoxia	ENSG00000103042	SLC38A7	842.8645796475669	1114.9678227980066	938.8527545483585	1114.567893718032	1060.0012416644738	912.3431498961867	1029.8046819341464	839.9550897099076	973.5148099958035	965.8479491603119	622.717152024043	747.6969234382774	652.5778214561326	711.2155065678107	788.7684908560902	754.1859439540989	580.3756391737924	659.9680347911731	704.2015279695588	-0.7055778570635937	0.10636879224275701	-6.633316428500096	3.282271166139605e-11	1.067707890930822e-9	solute carrier family 38 member 7 [Source:HGNC Symbol;Acc:HGNC:25582]	protein_coding	16	58665109	58684770	52.71
USP43_hypoxia_vs_Control_normoxia	ENSG00000131370	SH3BP5	5460.408369799191	4562.638072956177	4521.419309878612	5221.87322367222	4063.318695520323	4132.303681897821	4727.966110662815	4309.863647387496	4645.447076340604	4632.080179085192	6760.7333092002955	7298.5570384910525	7252.078163905802	4988.099214330973	5428.962174106896	5560.350839234801	6448.365005576372	6590.723800082324	7142.571114055669	0.49554295859564834	0.07478549886402194	6.626190453000318	3.444606934869391e-11	1.1179741283171337e-9	SH3 domain binding protein 5 [Source:HGNC Symbol;Acc:HGNC:10827]	protein_coding	3	15254353	15341368	46.7
USP43_hypoxia_vs_Control_normoxia	ENSG00000289609		100.01024771306962	32.88731549193159	50.8597068240861	47.0915675770573	74.66114031426464	64.45742210381773	63.280145862695846	32.571728344451664	41.5239114038558	48.1183009492874	154.66060199583555	182.6846573361875	258.507437288964	75.8407039788444	105.80726792453223	124.36754395159369	128.1658476278408	141.242536993279	173.45662286672777	1.7582379165493267	0.2654470971295254	6.623684853074099	3.5035330653447915e-11	1.1345264426307692e-9	novel transcript	lncRNA	6	43990798	43999561	52.5
USP43_hypoxia_vs_Control_normoxia	ENSG00000128923	MINDY2	1065.1916079727046	880.487539390917	958.3344930293059	812.9737606420593	1028.7421376971013	1024.5540014982334	999.3574795254583	962.5317175086408	1004.3640391251854	993.046712150729	1213.4439143398668	1228.5602526289501	1038.1322881200495	1123.3827772803888	1058.620998346348	907.9251326359332	1332.344826563812	1272.8501078418128	1333.7967651838908	0.5750175935050519	0.08706547390374512	6.604427308817732	3.990569560584421e-11	1.2893232984344203e-9	MINDY lysine 48 deubiquitinase 2 [Source:HGNC Symbol;Acc:HGNC:26954]	protein_coding	15	58771192	58861900	39.89
USP43_hypoxia_vs_Control_normoxia	ENSG00000134376	CRB1	546.7008085158798	332.11517960512765	405.3208391343938	327.58098558932994	444.02767530388905	398.42039896813225	388.64452275891625	436.3618989095624	443.469148831572	356.04420976247815	750.8704537359831	719.4594349410393	617.5208727700443	840.3787122891392	678.2891709182828	683.2959041624409	798.082024585842	614.775158280482	605.9579627391807	0.9258727284507715	0.14059378723950225	6.58544553518245	4.535233266714327e-11	1.4619998591550035e-9	crumbs cell polarity complex component 1 [Source:HGNC Symbol;Acc:HGNC:2343]	protein_coding	1	197268204	197478455	36.53
USP43_hypoxia_vs_Control_normoxia	ENSG00000006744	ELAC2	5103.003019211113	6098.87040633023	5727.772880687114	5748.166349199797	5820.940355812882	6144.723837219677	5536.126870275215	5025.15312178711	4803.780088684535	5488.5872141193295	4564.172332797171	4211.433465842003	4267.884708496116	5142.216531277603	4999.07671838512	4829.046173813541	4394.3131947262345	4450.806525597291	4600.983570749063	-0.3861555538309244	0.05872392629604149	-6.575778872213363	4.8399138769044675e-11	1.5567120746097446e-9	elaC ribonuclease Z 2 [Source:HGNC Symbol;Acc:HGNC:14198]	protein_coding	17	12991612	13018065	48.02
USP43_hypoxia_vs_Control_normoxia	ENSG00000158195	WASF2	4012.8303335696246	3721.163846788029	3839.98882890579	3966.1549840219213	3417.1093035536537	3618.032593072828	3518.428264635958	4005.4207327631448	3988.0814974229475	3916.0739580430386	4381.1067497653885	4440.9147389289255	4401.612583975847	3679.5363313644525	3781.0878301859384	3715.782782766901	4452.669530343038	4669.581234348767	4718.200213366678	0.262972242511499	0.04002667536257364	6.569924684711319	5.0340718069467046e-11	1.6155307123952507e-9	WASP family member 2 [Source:HGNC Symbol;Acc:HGNC:12733]	protein_coding	1	27404230	27490167	44.01
USP43_hypoxia_vs_Control_normoxia	ENSG00000106785	TRIM14	1450.8730349361915	1672.334373566676	1678.4221317845856	1676.4478764200253	1571.6320465384906	1572.0574581088308	1733.163586452513	1549.0337093166982	1892.936976664381	1650.6458585241596	1179.2505593330811	1173.2087669740258	1158.15239837852	1286.2329152905986	1425.4514264596194	1451.669160771944	1053.7821538698436	1142.3213276604513	1248.971902737005	-0.5445169097626558	0.08290304053360606	-6.568117481070278	5.095533377695255e-11	1.6315966271801385e-9	tripartite motif containing 14 [Source:HGNC Symbol;Acc:HGNC:16283]	protein_coding	9	98069275	98119222	46.68
USP43_hypoxia_vs_Control_normoxia	ENSG00000166046	TCP11L2	28.94863985096101	11.802775385253664	8.98041882568006	8.929421457416401	8.352568321824988	8.582577694914066	6.685758476131515	13.319516732865306	8.305538757411194	9.188306012215508	61.50153387815594	61.80216305022309	53.77052594324607	34.98457921358347	29.310182550812424	29.89212749024398	61.585657473672	60.99504022072389	43.08682583292461	2.4839759923173745	0.3784206697690508	6.564060028310132	5.23621061490533e-11	1.6728991636415177e-9	t-complex 11 like 2 [Source:HGNC Symbol;Acc:HGNC:28627]	protein_coding	12	106301929	106347003	42.31
USP43_hypoxia_vs_Control_normoxia	ENSG00000169752	NRG4	546.3494379685902	467.1763317764447	483.3698197344312	420.138067303343	385.19540171791886	384.44356007687526	397.84635954860767	443.64574997425353	472.75457717323087	420.658637025228	833.6583325731441	808.5780962607041	686.164540333268	473.45223098487475	476.22123507884226	515.7914856762402	798.1453204270039	684.9266094217278	682.1235283484858	0.6627168705812786	0.10112534760548056	6.553419951313593	5.623408330242972e-11	1.7926023035805713e-9	neuregulin 4 [Source:HGNC Symbol;Acc:HGNC:29862]	protein_coding	15	75935969	76059795	38.21
USP43_hypoxia_vs_Control_normoxia	ENSG00000160999	SH2B2	297.88926338124696	225.21238679899602	235.59536322411256	233.40651423077657	289.7507611705295	289.148277219235	260.97673619226805	251.22851663099868	220.32334106169415	208.07662404622099	368.6749835725902	355.04920919276213	385.5207239675145	320.1313494677747	294.58407588896085	278.71960644003656	356.9214938186765	402.7275481844605	385.9592297548375	0.724096837710677	0.11082235107313818	6.533851977502291	6.409929934834439e-11	2.038785047939674e-9	SH2B adaptor protein 2 [Source:HGNC Symbol;Acc:HGNC:17381]	protein_coding	7	102285091	102321711	56.99
USP43_hypoxia_vs_Control_normoxia	ENSG00000167283	ATP5MG	4711.587402196051	3956.500226927059	4185.347601829856	3721.0660482133894	4104.468741404873	4045.34501784654	3688.8013313341694	4094.980184309098	4184.257464591923	4097.9845184053675	5088.117510768917	5290.720968498575	5236.87951021287	5887.907967066572	5906.195239088035	5310.887232803763	5762.762784043482	5286.422053067327	4959.92883911709	0.4334658785841522	0.06638267923781431	6.5298039121209825	6.585585322544821e-11	2.090010703361065e-9	ATP synthase membrane subunit g [Source:HGNC Symbol;Acc:HGNC:14247]	protein_coding	11	118401346	118433278	42.73
USP43_hypoxia_vs_Control_normoxia	ENSG00000141522	ARHGDIA	11788.498740889638	12573.05417056104	12458.57507172091	12849.457923088183	13433.015280466705	13122.928636508206	13074.939159765638	12269.14910316739	12543.2664558733	12780.00530197041	10107.552561139497	10932.171462346685	10743.24946063611	10840.537804432895	11242.97960407571	12052.270566332989	10286.282187588906	10494.740763625103	10388.801822713807	-0.28151279612415164	0.043146756974049266	-6.524541260272893	6.82099722311767e-11	2.1599321516478586e-9	Rho GDP dissociation inhibitor alpha [Source:HGNC Symbol;Acc:HGNC:678]	protein_coding	17	81867721	81871378	68.15
USP43_hypoxia_vs_Control_normoxia	ENSG00000115919	KYNU	1326.1960747171386	1156.8898114533768	1007.4243026805626	1033.160600855832	1203.323765085168	1321.4099995076067	1168.1489561922133	1333.1241354266645	1315.1184647578864	1296.9488326160936	1483.0196012917484	1432.6815880409692	1302.9634954546757	1507.727778604326	1226.2634618625225	1176.6228069161712	1776.6689708730835	1598.418838996652	1531.6139342929407	0.6177124504954048	0.09484437297814398	6.512905627387626	7.371082465569106e-11	2.3289691684258413e-9	kynureninase [Source:HGNC Symbol;Acc:HGNC:6469]	protein_coding	2	142877657	143055833	37.45
USP43_hypoxia_vs_Control_normoxia	ENSG00000109084	TMEM97	3368.573879121998	3717.2542148233056	3689.693846294966	3514.5175999796156	3756.1366454113704	3772.524982828076	3789.737276056019	3819.222656782115	3739.8643498820666	3934.45631758206	2916.0062236611193	2771.4303815601293	2760.455911166737	3206.9059034946986	3161.3694166376567	3638.3538319045756	2694.1299210718234	2935.9704534927214	2816.299891566904	-0.3694786638120611	0.05675928976933123	-6.509571654501246	7.536539934197903e-11	2.376002116259352e-9	transmembrane protein 97 [Source:HGNC Symbol;Acc:HGNC:28106]	protein_coding	17	28319200	28328685	44.22
USP43_hypoxia_vs_Control_normoxia	ENSG00000174238	PITPNA	2475.7134649012282	2749.738580564324	2943.4398848841715	2579.924019812078	2722.659310235649	2667.2153683092197	2747.5558704547934	2287.3342036299055	2338.810250543681	2389.36268270862	2453.1530062198062	2585.748437044963	2279.393265857038	2531.01562218787	2467.24431518883	2468.1141903398834	2118.2534344443943	2062.0725658040465	2171.8073599928343	-0.3783402403049306	0.058133793506940146	-6.508094818545834	7.610987518419637e-11	2.394199216508577e-9	phosphatidylinositol transfer protein alpha [Source:HGNC Symbol;Acc:HGNC:9001]	protein_coding	17	1517718	1562792	49.87
USP43_hypoxia_vs_Control_normoxia	ENSG00000102743	SLC25A15	924.9803811904478	1126.1347245470229	1097.3778044106089	1152.6328748000888	1085.656233629503	1132.8051473828236	1132.8282467062504	1013.1790615096489	1220.6919717424196	1154.4353150742281	588.7277170506167	630.5207697569167	680.7039121569924	701.6786681684083	901.5076609207323	879.8290364818238	647.9087018558291	748.4234383222013	754.605576911947	-0.650551145022933	0.09999999644559476	-6.505511681461578	7.742936649892719e-11	2.4303651813577737e-9	solute carrier family 25 member 15 [Source:HGNC Symbol;Acc:HGNC:10985]	protein_coding	13	40789412	40812460	46.25
USP43_hypoxia_vs_Control_normoxia	ENSG00000237550		12977.347404028558	10183.151413897815	9996.79639971232	8778.31482545296	10838.974368374129	9657.65031797642	8760.796793131498	11340.748131470225	10621.075219362723	10212.990242992018	18147.258703640742	16379.155599539248	16143.263640581146	17004.69669791204	15063.949235774196	14893.557521817635	17361.282785167845	15143.700204305302	13064.891171405774	0.6543142126015296	0.10062005517258621	6.50282104774473	7.88275496472841e-11	2.4688374575526854e-9	ribosomal protein L9 pseudogene 9	transcribed_processed_pseudogene	15	82372196	82372916	42.02
USP43_hypoxia_vs_Control_normoxia	ENSG00000089220	PEBP1	11295.711269507001	10459.99210168388	10549.48021677419	9792.03028836069	10105.216906104446	10031.161356766304	9860.947752339142	10993.159223169314	10928.789799744141	10365.346872889844	12425.788424143977	12074.579681694124	12632.81245275653	12102.619731843664	11962.401595234513	12042.360220401373	12595.760779020071	12541.932114381172	11858.423333818648	0.26519350113698803	0.04078517090219456	6.502203994018781	7.915166409701827e-11	2.4735759131454637e-9	phosphatidylethanolamine binding protein 1 [Source:HGNC Symbol;Acc:HGNC:8630]	protein_coding	12	118136124	118145584	48.71
USP43_hypoxia_vs_Control_normoxia	ENSG00000108592	FTSJ3	3629.6972917380963	4003.522831470966	4317.238140991216	4162.897072999658	4094.498001514285	4374.398365530836	4233.964986290015	3662.692175954639	3907.7706470959447	3748.18107828325	2898.804872138441	3086.8724901810633	3305.8536606200487	3176.335665001591	3555.5680532893557	3681.685609642987	2802.705551275729	3091.0211390127956	3230.5409099929157	-0.45171665944054823	0.06957675744162803	-6.492349975054809	8.450765918101085e-11	2.632253482860371e-9	FtsJ RNA 2'-O-methyltransferase 3 [Source:HGNC Symbol;Acc:HGNC:17136]	protein_coding	17	63819433	63830012	50.46
USP43_hypoxia_vs_Control_normoxia	ENSG00000205213	LGR4	5845.204956466482	5109.340661703197	5640.253349750958	5022.288386202542	5200.131118367321	5566.16819391011	5393.49814653621	5635.660358477767	5649.212051161557	5462.3708542909735	6473.305144784902	6279.587631080475	5737.626320067179	6077.883575715388	5911.809714751675	5464.884500091873	6937.522977848499	6682.024104779766	6970.12212687629	0.385558881453173	0.05938810013678465	6.492190869301105	8.459698191265079e-11	2.632253482860371e-9	leucine rich repeat containing G protein-coupled receptor 4 [Source:HGNC Symbol;Acc:HGNC:13299]	protein_coding	11	27365961	27472790	39.09
USP43_hypoxia_vs_Control_normoxia	ENSG00000116688	MFN2	6432.394870766037	5828.290447846281	5758.33818203587	5834.410170793707	6023.764340044221	6049.923454862665	5277.132098001274	6011.166278756014	5876.891593761902	5700.681322439499	7527.8485127090535	7123.719936737584	6734.990911907997	6291.061049245706	6790.527330037351	6387.251079737086	7466.252406696423	7435.27515007327	7665.583408102751	0.3732461371926262	0.05751682771727953	6.489338025165347	8.6214338881683e-11	2.6767588555608e-9	mitofusin 2 [Source:HGNC Symbol;Acc:HGNC:16877]	protein_coding	1	11980181	12015211	50.93
USP43_hypoxia_vs_Control_normoxia	ENSG00000227057	WDR46	2930.223091047199	3314.3572006521676	3305.424099626987	3241.056837268183	3132.382592769465	3281.0634140451616	3001.7731976910864	3143.556829295963	3057.3727018804993	3006.709215933437	2558.952473056805	2531.6601760730778	2651.8623609703964	2955.680978059005	2875.9026860067593	2780.4243387463466	2549.8946757012814	2762.689660132842	2593.2522009401173	-0.31752701883830986	0.04898466677685179	-6.482171661691502	9.041168626850724e-11	2.801001007708104e-9	WD repeat domain 46 [Source:HGNC Symbol;Acc:HGNC:13923]	protein_coding	6	33279108	33289247	51.96
USP43_hypoxia_vs_Control_normoxia	ENSG00000130956	HABP4	430.03486676768136	457.05930876648716	463.7543106604679	463.87163430244	631.1881575601277	566.6495771210783	590.3617554418682	485.0684885281429	474.74787160295267	428.06399811841214	202.5131475881628	234.0274199080738	278.2151641071598	511.8246869978265	513.7975232242752	581.68529488663	284.344834160716	281.94934700465586	291.50508183878713	-0.691140489744695	0.10667184676536348	-6.479127442735054	9.225455854436794e-11	2.851921158629672e-9	hyaluronan binding protein 4 [Source:HGNC Symbol;Acc:HGNC:17062]	protein_coding	9	96450169	96491336	43.82
USP43_hypoxia_vs_Control_normoxia	ENSG00000119801	YPEL5	465.53382672864643	272.6526865824062	350.31102008962483	299.67157339319056	321.15592843695185	329.6417806124333	268.156316939515	376.3859025816624	275.8244979772397	288.5484754764474	652.0986549485057	623.890127882552	573.6965667825309	666.5736818478155	527.165103994049	718.1947298126511	580.2370080913515	700.9575502269525	554.4472754397567	0.9980395449973345	0.15410400406143399	6.476402421052365	9.393531554337681e-11	2.8976210589921387e-9	yippee like 5 [Source:HGNC Symbol;Acc:HGNC:18329]	protein_coding	2	30146941	30160533	41.9
USP43_hypoxia_vs_Control_normoxia	ENSG00000172164	SNTB1	460.2961952116453	377.3823805750879	371.14895675624734	348.299738506627	342.99246343977603	369.3077635274184	395.42799064724306	431.72797661759773	424.3746597887693	386.32163810573616	573.9024294011438	588.7484354751371	547.597276904989	441.5072375840377	525.1402272631373	425.03895887428	535.852245861425	620.1945845014098	580.3665499795522	0.667218693434901	0.10307649921598332	6.473043792812866	9.604809992786623e-11	2.956422482295805e-9	syntrophin beta 1 [Source:HGNC Symbol;Acc:HGNC:11168]	protein_coding	8	120535745	120813273	40.4
USP43_hypoxia_vs_Control_normoxia	ENSG00000105856	HBP1	1035.8747064868476	758.2835937464055	833.5661775911251	788.1063036986337	710.8654785471784	925.8143942282048	874.0807950240198	739.8530763057537	746.7291645954172	860.2406364134063	1597.0345212840416	1445.0647499954875	1255.3499429702274	1148.1390995632364	1102.656055096167	1008.2911614151893	1346.5447038825478	1275.3064553392	1229.8184070670138	0.6954685251725607	0.10749708392669198	6.469650150201637	9.82300786780168e-11	3.017096815704838e-9	HMG-box transcription factor 1 [Source:HGNC Symbol;Acc:HGNC:23200]	protein_coding	7	107168961	107202522	37.95
USP43_hypoxia_vs_Control_normoxia	ENSG00000109390	NDUFC1	1499.443383591957	1308.6680277069888	1244.8695426725542	1192.5894644430712	1453.5364910147482	1309.9176920110492	1215.6293864580405	1378.266558199028	1293.559292469969	1277.9330341561774	1731.6650406074032	1616.6823564388824	1770.5169191584334	1725.4363453690964	1669.4714411565408	1626.9994226222855	1798.9171305140555	1732.7997209021476	1642.5230387547535	0.46731964099599754	0.0722651863164853	6.466732666395845	1.0014458626477834e-10	3.0693136257125747e-9	NADH:ubiquinone oxidoreductase subunit C1 [Source:HGNC Symbol;Acc:HGNC:7705]	protein_coding	4	139266880	139302551	42.39
USP43_hypoxia_vs_Control_normoxia	ENSG00000137876	RSL24D1	5842.014624765249	4744.415083900972	4646.456869462362	4361.289201092179	4951.834881726066	4950.1824630896635	4319.539193503639	5097.357932790989	4789.431903018667	4390.2829248700555	7355.695654947009	6815.578152687533	6880.686920130267	7768.915944733736	7899.969370858213	7039.441955228036	6800.6937533577675	6237.905607191172	6106.5854331861565	0.4776979061767408	0.07399844581887996	6.455512692063338	1.0785314067700952e-10	3.2985085523718746e-9	ribosomal L24 domain containing 1 [Source:HGNC Symbol;Acc:HGNC:18479]	protein_coding	15	55180806	55197049	36.2
USP43_hypoxia_vs_Control_normoxia	ENSG00000118894	EEF2KMT	667.0841028323395	688.9489677179358	719.6238547904549	773.5585401634366	764.2814549516997	770.4156603264561	708.245514723552	809.4914833687251	859.7394730858997	800.3090332018044	492.2173894359145	492.6785392385583	410.3810673854252	706.6271346372553	774.7838185251242	743.1235199131094	504.40904178314764	494.4641259489812	494.21523178462934	-0.5507123388085774	0.08534844967297768	-6.452517191802482	1.1000739899901268e-10	3.3572194069783975e-9	eukaryotic elongation factor 2 lysine methyltransferase [Source:HGNC Symbol;Acc:HGNC:32221]	protein_coding	16	5084284	5097795	53.8
USP43_hypoxia_vs_Control_normoxia	ENSG00000166136	NDUFB8	2994.815525706425	2404.4378075529303	2441.7402161344826	2238.03650056221	2707.5593543124214	2284.691687817377	2263.3709356060804	2536.2342700898703	2335.865876964151	2420.746333947588	3899.425616889602	3587.3873411073087	3758.276973965182	3770.231166327609	3468.250934477438	3353.480375762546	3865.6323539178493	3484.5084939971953	3086.8032232838086	0.5597120952990097	0.08679107938695461	6.448958801440357	1.1262116960986674e-10	3.429674043885155e-9	NADH:ubiquinone oxidoreductase subunit B8 [Source:HGNC Symbol;Acc:HGNC:7703]	protein_coding	10	100523740	100530000	47.71
USP43_hypoxia_vs_Control_normoxia	ENSG00000126226	PCID2	4181.293314210605	3208.3585148524476	3234.20467318738	2863.7398346622504	4195.399977910156	3841.0416844294596	3653.8211875724037	3686.087784333438	3293.02049960144	3204.1587731408654	4904.869009741695	4548.996615046451	4451.812531311455	6040.1049453155465	5338.752095160461	5134.315967142837	4992.3215665854195	4450.832665248103	4221.441330549088	0.5549458955344038	0.08608840931051018	6.44623242523605	1.1466477538202217e-10	3.4844945436154636e-9	PCI domain containing 2 [Source:HGNC Symbol;Acc:HGNC:25653]	protein_coding	13	113177536	113208715	43.4
USP43_hypoxia_vs_Control_normoxia	ENSG00000245648	KLRK1-AS1	101.35529379901514	45.5842389295011	53.74010795584362	54.45696870709023	36.469299266499725	82.22524480452368	71.52641600353101	58.62025944456272	61.327662319201146	38.63777659060794	175.04174513535884	196.79041270608138	173.18234612214943	111.13420574304263	81.84212175815146	76.83472529166103	180.6469307770304	192.8361193986573	133.49870742877897	1.7209062666003005	0.2674590692692149	6.434278976975339	1.2406081701783366e-10	3.762039139780198e-9	KLRK1 antisense RNA 1 [Source:HGNC Symbol;Acc:HGNC:54868]	lncRNA	12	10363638	10398506	37.27
USP43_hypoxia_vs_Control_normoxia	ENSG00000277443	MARCKS	8060.873245687183	8017.52596319997	7516.072292762976	6552.725364462588	6325.9720699286145	6183.470858189961	5653.172208334973	7490.171161484228	7624.723863560728	6912.000003971982	11364.452748055908	10805.178596247728	10687.81576184795	6732.577059502023	6708.459893392335	6741.57620958033	10086.937819010227	9827.455880638192	9865.430668198585	0.43198248800765177	0.06716188694667871	6.431958773740412	1.2596991160921737e-10	3.811854851718242e-9	myristoylated alanine rich protein kinase C substrate [Source:HGNC Symbol;Acc:HGNC:6759]	protein_coding	6	113857345	113863475	48.52
USP43_hypoxia_vs_Control_normoxia	ENSG00000068971	PPP2R5B	116.4260563193445	75.9605062240098	73.78094101502674	78.40743342920756	74.11972486266959	75.67095858344487	72.52523066253534	58.8692155962728	51.25080529091904	80.70510272706687	164.49211652556997	176.20797364527922	212.79357979483487	69.2717018123233	106.52703085091592	96.4186519303968	271.7413672067599	181.5809869067253	175.3456866842432	1.4457094479877275	0.2247931713475787	6.431287210910642	1.265278204956114e-10	3.820659693573177e-9	protein phosphatase 2 regulatory subunit B'beta [Source:HGNC Symbol;Acc:HGNC:9310]	protein_coding	11	64917553	64934475	54.41
USP43_hypoxia_vs_Control_normoxia	ENSG00000173212	MAB21L3	44.386493598153585	14.031906198042345	12.015512426852423	14.327028258291694	8.497727026517126	18.132824968361085	20.13914885358762	12.088049855882208	23.670272730027065	20.689776551595674	60.79652871574846	96.09587884656267	56.26255884567552	16.26421907813024	44.82415093027853	22.12826620112093	52.136698533798715	160.4193933668716	146.4369433794206	3.1292527799813237	0.4867625426282101	6.428704976116971	1.286956274471201e-10	3.877937927685537e-9	mab-21 like 3 [Source:HGNC Symbol;Acc:HGNC:26787]	protein_coding	1	116111399	116138149	43
USP43_hypoxia_vs_Control_normoxia	ENSG00000143499	SMYD2	1797.5460225295335	1576.4713589647595	1552.6901986944922	1447.1374201568894	1519.0959763823396	1449.125650770266	1364.6358529835352	1652.5900447591505	1579.9204242862968	1752.6307340658022	2293.178709577315	2262.5140784150053	2049.913579016804	1983.155152151132	1760.3903115007652	1678.5478941059662	2286.8433715065835	2098.815381765404	2048.172266429098	0.4927151080537859	0.07676046319306093	6.418865748823762	1.3729341481396994e-10	4.128320685362083e-9	SET and MYND domain containing 2 [Source:HGNC Symbol;Acc:HGNC:20982]	protein_coding	1	214281102	214337131	43.58
USP43_hypoxia_vs_Control_normoxia	ENSG00000130255	RPL36	10683.070880130415	9503.030105632692	9057.915669102866	9117.914756380924	9771.009967102911	9191.516632823847	8657.964433397485	10166.466183531238	9731.29835475513	9461.557822419152	12239.483172709764	11411.081333709637	12358.116876083166	12203.265810229923	12471.269431152195	12214.808640535259	11874.131379173048	11708.431943428533	11156.013330179714	0.3277709045048229	0.05111860258896219	6.411969183515923	1.4365187945607065e-10	4.3104598546220946e-9	ribosomal protein L36 [Source:HGNC Symbol;Acc:HGNC:13631]	protein_coding	19	5674947	5691875	58.81
USP43_hypoxia_vs_Control_normoxia	ENSG00000291237	SOD2	3490.7335542752276	3129.356118135968	3084.4705539923416	3128.1313342406042	3184.5278448008216	3369.0342383054885	3206.7302741957965	3351.847591928976	3310.5551026676058	3389.3858759785635	3824.584176150292	3676.927803741009	3258.5031248425207	3692.3687799142212	3732.397260069619	3383.8986765704853	4030.90985092974	4133.12389657031	3946.451473919735	0.37434286739474787	0.058414731400667365	6.408364096157962	1.4708930919018298e-10	4.404370883763784e-9	superoxide dismutase 2 [Source:HGNC Symbol;Acc:HGNC:11180]	protein_coding	6	159669069	159762529	42.3
USP43_hypoxia_vs_Control_normoxia	ENSG00000128951	DUT	6232.818654528501	5333.603654956849	5287.911618372772	5389.701184298357	5429.561638008744	5031.838528768935	4822.908707820507	5789.876093617717	5722.052235783664	5458.172250806858	7908.018647614137	7334.797908827319	7787.4015151982485	6854.5660886637015	6806.2624280621285	6150.182721361955	7532.407052231856	6941.603361812805	6609.870145306455	0.3967220202053967	0.0620411132584168	6.39450195796697	1.6107148559563313e-10	4.8129773973492626e-9	deoxyuridine triphosphatase [Source:HGNC Symbol;Acc:HGNC:3078]	protein_coding	15	48331011	48343373	39.96
USP43_hypoxia_vs_Control_normoxia	ENSG00000166441	RPL27A	35720.51639030409	30687.687928227322	30163.487461959387	29960.395293151978	31796.02236946014	30312.00816924884	27681.011922076148	33815.26634159967	32308.737069694955	30168.216732039935	41929.06527297395	40217.26863916095	42377.99824138097	41030.40381509127	41484.78044858188	38177.31006724324	42986.652086388094	40848.84542828442	37024.13773891048	0.4123868261418946	0.06455408271313313	6.388237719595031	1.6780833550220587e-10	5.003834804256402e-9	ribosomal protein L27a [Source:HGNC Symbol;Acc:HGNC:10329]	protein_coding	11	8682788	8714759	50.4
USP43_hypoxia_vs_Control_normoxia	ENSG00000141905	NFIC	5011.0384071404305	6766.426690248288	6471.454646989588	7116.837998867037	5762.159797703178	6108.22860296753	6129.916053296531	5978.870952190823	6596.204223851051	6998.524510673295	2710.6885328559038	3621.52874917846	3568.4642927598634	3084.290763694348	3319.33618182532	4096.210520515809	3323.022721356038	4137.364144320483	4409.161945234198	-0.7779155531845077	0.12178070410159014	-6.38783918128414	1.682461348769677e-10	5.006459310798417e-9	nuclear factor I C [Source:HGNC Symbol;Acc:HGNC:7786]	protein_coding	19	3314403	3469217	55.09
USP43_hypoxia_vs_Control_normoxia	ENSG00000115844	DLX2	278.6324663874485	432.2842631677139	411.6971202695055	387.3331547389561	296.17106311911454	275.7098610425048	305.4337215961546	327.8176468378521	342.86381569264034	399.4420539631082	201.8915606089212	211.91103566822926	247.62143739948624	171.7385701585484	188.05202657005702	178.13728112541065	161.7154386680926	220.08671996559062	255.47762438218712	-0.9457604229758235	0.14820784080726132	-6.3813116622200114	1.75577563226113e-10	5.213779382687459e-9	distal-less homeobox 2 [Source:HGNC Symbol;Acc:HGNC:2915]	protein_coding	2	172099438	172102900	59.8
USP43_hypoxia_vs_Control_normoxia	ENSG00000196517	SLC6A9	1631.6230111823434	1278.0998239620849	1299.38176606037	1553.619301421258	1327.1543240531855	1391.8319506672842	1545.2761820453923	1544.0701732870705	1510.5866636199069	1575.7838386756912	1717.6084742285334	1894.511931635851	1749.8042453654848	1741.9491011504506	1690.5267818251211	1725.741522482888	1967.034241886647	1943.7975470472861	1912.4363318676744	0.49217765030585653	0.07723398579842282	6.372552772174904	1.8590741787801408e-10	5.509094973267113e-9	solute carrier family 6 member 9 [Source:HGNC Symbol;Acc:HGNC:11056]	protein_coding	1	43991500	44031467	56.44
USP43_hypoxia_vs_Control_normoxia	ENSG00000169100	SLC25A6	23560.125801769962	20276.549155789256	19844.61365312238	18891.075473738885	20405.059777630042	17878.626663022194	17433.904130507173	22044.076645355817	21138.76568438745	20795.391543078887	31112.537052958443	28977.212845973878	28837.35955092495	26151.570431472355	23736.854091147292	24091.3622676692	30022.91317146205	28075.036502692197	24369.35579092685	0.4828763320110923	0.07582457423617531	6.368335554474051	1.9109050057909825e-10	5.6509882950178374e-9	solute carrier family 25 member 6 [Source:HGNC Symbol;Acc:HGNC:10992]	protein_coding	X	1386152	1392113	57.28
USP43_hypoxia_vs_Control_normoxia	ENSG00000108932	SLC16A6	1043.9430017174334	892.2493017630094	887.2543432540737	853.5192629040284	976.6001603076783	1044.1895948996848	978.0903801147808	1063.3983753594698	1015.6069333953498	953.7812782337458	1303.8713952943722	1277.2141074691465	1096.7315536217325	892.617476719316	908.6476855414054	823.5460362941528	1373.6299035904956	1161.6503510153098	1288.375891136048	0.5388278103414796	0.08467047963103884	6.363821401384315	1.9679495897430632e-10	5.807682985153085e-9	solute carrier family 16 member 6 [Source:HGNC Symbol;Acc:HGNC:10927]	protein_coding	17	68267026	68291267	44.06
USP43_hypoxia_vs_Control_normoxia	ENSG00000184990	SIVA1	2384.9336254043333	1936.890423541017	1833.1312756108766	1619.3839821936112	1959.9108943133238	1793.0869420855356	1593.6964944945487	2086.3962642511096	1865.2327907312992	1912.8706254481483	3330.463219780527	3282.7634263628483	3181.9254538095624	2937.0472905330994	2649.35236877283	2270.3804796681907	3291.3082587563154	2819.378880888716	2565.586186036436	0.6878938904774233	0.108152965993031	6.360379340144484	2.0125609700683967e-10	5.927116289010075e-9	SIVA1 apoptosis inducing factor [Source:HGNC Symbol;Acc:HGNC:17712]	protein_coding	14	104753147	104768494	52.25
USP43_hypoxia_vs_Control_normoxia	ENSG00000213672	NCKIPSD	1192.962582650526	1038.6038367419947	1077.2680509330999	1056.7274293167218	906.3027080418129	992.9926182514333	1096.5482980366246	911.1866732637988	918.2424339414176	899.2934800783187	1480.8759356270739	1659.4510189245436	1847.929316890951	1019.3149839559863	929.413546003728	959.5992156446949	1506.2343585092726	1488.9912896360584	1684.3512939119346	0.5610450331846402	0.08824056178284631	6.3581307943769865	2.0422354988893858e-10	6.002159485750262e-9	NCK interacting protein with SH3 domain [Source:HGNC Symbol;Acc:HGNC:15486]	protein_coding	3	48673844	48686364	56.62
USP43_hypoxia_vs_Control_normoxia	ENSG00000170775	GPR37	1213.8680393787026	1002.0027239651993	973.7021621507276	975.2130933375583	1001.48562580141	966.4438547282689	979.2566616185483	1066.5268611610802	1042.8934667235712	992.5359465423484	1476.4225577234922	1376.360852451791	1192.3341258223704	1577.9060510433928	1627.9487988680346	1408.0075777300026	1450.0071116363238	1399.022010426393	1341.5552270861363	0.5058938576881912	0.07963277022698245	6.352835098492858	2.1138228400769454e-10	6.199825063528959e-9	G protein-coupled receptor 37 [Source:HGNC Symbol;Acc:HGNC:4494]	protein_coding	7	124743885	124765792	38.36
USP43_hypoxia_vs_Control_normoxia	ENSG00000198231	DDX42	2730.531564439787	3228.1874670705465	3099.933559276009	3700.5275464754936	3099.4543796442713	3414.8320636285293	3491.804126391803	2732.7605787349053	2928.256450490406	3029.489894197001	2067.8915673340716	2279.2435728468013	2328.5001927857984	2193.1518174489697	2259.6389832558916	2598.4175468303774	2003.9510830388388	2256.5877666115944	2436.9395638548604	-0.583402942578914	0.09184060084482067	-6.352342397723054	2.1206064868335528e-10	6.2070021771060614e-9	DEAD-box helicase 42 [Source:HGNC Symbol;Acc:HGNC:18676]	protein_coding	17	63773603	63819317	42
USP43_hypoxia_vs_Control_normoxia	ENSG00000135919	SERPINE2	3260.157589055509	2610.199865281693	2549.560859026552	2618.5646918621546	3462.452616482116	3611.180477237244	3516.621051823759	3280.085123372837	3521.4453954948112	3573.738279941135	2398.9237471511415	2414.63693792995	2177.1782275164255	4320.996489280487	4328.7856761931025	4333.652477705448	3108.7004204948216	3500.0000507235113	3356.114215481972	0.35754829683347095	0.05630050589216958	6.350711972611238	2.143206622936775e-10	6.260350284508992e-9	serpin family E member 2 [Source:HGNC Symbol;Acc:HGNC:8951]	protein_coding	2	223975045	224039318	43.2
USP43_hypoxia_vs_Control_normoxia	ENSG00000111269	CREBL2	2550.633472042923	2209.0031428713373	2275.021249827851	2113.541964563084	2176.2900603598882	2217.016212278892	1996.8787459443472	2327.051469388674	2244.0536134996596	2223.6653012058555	3209.3035570222933	2997.4759792145564	2820.1914017974836	2833.3378915191834	2772.7694617263733	2471.4749607919343	3236.835019439215	2891.897141154952	2895.595324167033	0.45255675879931695	0.0713155346253703	6.345837006995124	2.2121935515020784e-10	6.448701894633248e-9	cAMP responsive element binding protein like 2 [Source:HGNC Symbol;Acc:HGNC:2350]	protein_coding	12	12611827	12645108	40.66
USP43_hypoxia_vs_Control_normoxia	ENSG00000180879	SSR4	2650.386229080535	2344.88302121509	2166.231412563008	2074.1943165729135	2399.730600492851	2095.090797682304	2110.320784886868	2481.7716629518536	2426.573071394895	2393.7191853136846	3155.6599821457394	3252.423409460841	3478.3977862057595	2726.1898781972313	2699.2540998019936	2815.370486059595	3266.413762865758	3062.5535671356856	2758.1742985035557	0.46540446341134406	0.07341820164949381	6.339088304467518	2.3112874644067356e-10	6.723873471149107e-9	signal sequence receptor subunit 4 [Source:HGNC Symbol;Acc:HGNC:11326]	protein_coding	X	153793516	153798499	61.52
USP43_hypoxia_vs_Control_normoxia	ENSG00000105372	RPS19	20273.567029970578	18051.475661007593	17578.774279235124	17558.83237301817	18840.479884743992	17630.434709221056	16478.161086735887	20013.750390598965	19060.01477530554	18868.688215168488	22084.207539345312	22060.44087359996	24043.55933682914	21204.508474461894	21719.298581433442	22445.841580064975	22761.369780778336	22996.039714311275	21528.32928361125	0.33921102615315407	0.05353060574134095	6.336767937807699	2.346349787797728e-10	6.812029312930807e-9	ribosomal protein S19 [Source:HGNC Symbol;Acc:HGNC:10402]	protein_coding	19	41860255	41872925	53.32
USP43_hypoxia_vs_Control_normoxia	ENSG00000143570	SLC39A1	6688.89363541395	5730.233245782598	5808.335147348209	5530.3020152184135	5790.977542144452	5905.942904987719	5402.345498728987	6469.205298538258	6265.2531722497615	5815.755379731412	8265.624592864368	7890.541277799677	7443.111923943123	7100.166865558616	7110.149803720529	6305.664473799539	8596.359154813628	7863.57961788256	7106.537522339248	0.46554380867644496	0.07348609051627436	6.335128259045769	2.371439180495559e-10	6.870932994014764e-9	solute carrier family 39 member 1 [Source:HGNC Symbol;Acc:HGNC:12876]	protein_coding	1	153959099	153968184	52.3
USP43_hypoxia_vs_Control_normoxia	ENSG00000135631	RAB11FIP5	950.1290318358472	837.4009004371546	790.9170826327597	862.1439403371962	879.4580300131956	907.850999296738	825.8299119281171	911.2230109626205	846.1425574223622	842.0136367644094	1043.9608271412228	1077.4014522370492	1103.2591095595149	971.5940024717556	878.9854588213835	961.9539129097618	1111.6174011557612	1114.5583489769679	1136.0119899772799	0.429454785015499	0.06779917844139112	6.334218126060929	2.385478390739495e-10	6.897646910435231e-9	RAB11 family interacting protein 5 [Source:HGNC Symbol;Acc:HGNC:24845]	protein_coding	2	73073382	73156721	48.58
USP43_hypoxia_vs_Control_normoxia	ENSG00000038295	TLL1	1026.260149641826	878.1367081448454	892.8830974606727	978.0139357591422	747.0159552317532	956.4188268177933	804.7506890574341	981.97013374042	934.8217763507423	941.445263000311	1424.0090159403837	1314.0969837413497	1175.6659983682339	690.2994399843162	713.5367326062192	737.7471886521196	1285.1933132519566	1424.317995800171	1592.3596396450055	0.6440686561943522	0.10169331272359972	6.333441589663985	2.3975209678360897e-10	6.918491454160877e-9	tolloid like 1 [Source:HGNC Symbol;Acc:HGNC:11843]	protein_coding	4	165873237	166104457	35.7
USP43_hypoxia_vs_Control_normoxia	ENSG00000079805	DNM2	5684.8693423332315	5184.135800753679	5154.125101002909	5525.104607508323	5018.7843352192795	4993.275949039037	5415.518247251658	5081.123959597963	5224.636413070496	5576.233593572856	6678.319452471765	6383.335503110506	6502.416352729464	5125.754336231984	5143.384164932457	5257.845269601595	6296.635866846447	6870.180043086778	6896.839165970976	0.3382185389601212	0.053440642982818275	6.328863578023603	2.4697333804690794e-10	7.1125339788036086e-9	dynamin 2 [Source:HGNC Symbol;Acc:HGNC:2974]	protein_coding	19	10718055	10833488	53.08
USP43_hypoxia_vs_Control_normoxia	ENSG00000081019	RSBN1	681.4592476451106	581.016938510056	516.1662064151111	526.4281766713264	478.7548607255701	650.0969319807932	517.8270708143241	556.670430950229	527.4196760144299	595.9036829892284	1043.2445487228513	924.9756902965579	791.6873803173078	643.8794989956396	546.3376573653843	463.9372737148794	1032.1499910890705	937.3390901930044	932.4313518462279	0.8374905468789121	0.13237557457597277	6.326624451388205	2.505822140849412e-10	7.201974357826833e-9	round spermatid basic protein 1 [Source:HGNC Symbol;Acc:HGNC:25642]	protein_coding	1	113761832	113812476	37.22
USP43_hypoxia_vs_Control_normoxia	ENSG00000004660	CAMKK1	528.1963722858857	667.0486175862025	639.8824599349151	646.5409575082712	613.0757835620088	562.337948507901	625.8848923313819	549.3526820312334	505.41886823338046	474.67044679427573	478.0396561752736	502.7850117045455	547.7120675669854	454.9462207459863	478.2765577936246	457.3807665108848	394.153556172651	460.6009339981339	449.42727398828646	-0.5807326081385897	0.09179887620006126	-6.326140713018905	2.513686103173145e-10	7.210098035013471e-9	calcium/calmodulin dependent protein kinase kinase 1 [Source:HGNC Symbol;Acc:HGNC:1469]	protein_coding	17	3860315	3894891	57.17
USP43_hypoxia_vs_Control_normoxia	ENSG00000106682	EIF4H	16676.266572339762	14549.091926542596	14972.228430645158	14772.866114160412	15250.868020804664	15076.562894447066	14775.33048236176	15962.146559018945	15211.23962197276	15283.096617108722	20450.425118604428	18615.877958633137	18090.7281725857	17830.12278944594	16076.620706922315	16619.348270708906	20016.95001427334	18774.44704353577	17844.847560344086	0.35458265756535995	0.05605385890581652	6.325749279119945	2.5200671436070575e-10	7.213944205289563e-9	eukaryotic translation initiation factor 4H [Source:HGNC Symbol;Acc:HGNC:12741]	protein_coding	7	74174231	74197122	45.4
USP43_hypoxia_vs_Control_normoxia	ENSG00000143319	ISG20L2	2271.8434415720994	2625.341758260743	2758.789552369054	2658.2187982651535	2447.630732781174	2591.0530778864595	2639.09083105053	2657.408401468253	2547.224354313416	2585.556238557477	1894.8942838931564	1868.3314535896204	1994.3527660600394	1684.4522377330097	1818.8116708852635	1860.983607086176	2071.8193824789773	2210.764875004685	1978.4579266146018	-0.36001576350823344	0.056952255960122086	-6.321360891486303	2.592697159659957e-10	7.392285746257562e-9	interferon stimulated exonuclease gene 20 like 2 [Source:HGNC Symbol;Acc:HGNC:25745]	protein_coding	1	156721891	156728766	50.2
USP43_hypoxia_vs_Control_normoxia	ENSG00000172667	ZMAT3	1027.9049897904792	1338.9974499835616	1221.3980750599867	1316.6472364992367	1158.368108169284	1095.2846951545243	1040.7788889555904	1196.8932545453624	1127.5172928193128	1152.6572987152347	808.4775459794182	799.7305950305823	705.3082398579087	954.036661584789	906.9058084375195	968.0987708701788	811.2368878163688	989.0326718100102	910.9203349397585	-0.516514914571105	0.08170590708399769	-6.321634909947236	2.58810278780037e-10	7.392285746257562e-9	zinc finger matrin-type 3 [Source:HGNC Symbol;Acc:HGNC:29983]	protein_coding	3	178960121	179072215	39.67
USP43_hypoxia_vs_Control_normoxia	ENSG00000144354	CDCA7	1607.0280466460258	1740.7652034236166	1807.4224146916433	1779.6721566102083	1653.15482669316	1779.798190786489	1648.1526425481031	1852.7298562651956	1700.5707035851337	1737.667778439647	1444.7843794227035	1464.372786739222	1458.1592112589067	1614.5982162731405	1560.9007934285655	1524.2402533748882	1381.474768952509	1330.861467703472	1447.1791894318599	-0.3573620552112229	0.05654126665318087	-6.320375831041249	2.6092792042350374e-10	7.424774006007175e-9	cell division cycle associated 7 [Source:HGNC Symbol;Acc:HGNC:14628]	protein_coding	2	173354820	173368997	43.24
USP43_hypoxia_vs_Control_normoxia	ENSG00000137699	TRIM29	4533.192619454596	3767.5002053263656	3598.0448392182902	4214.131284834282	5016.107301186243	4983.681906861341	4921.371557844146	4131.089677821791	4505.69306951235	4112.619073489397	4498.736084705292	4646.152723294719	4341.822379867484	4045.3062590831214	4352.693056723324	4703.423977481286	4934.669804784452	5532.809724444554	5291.6142237042795	0.44350947292627824	0.07020222338758682	6.317598667461859	2.65658828555899e-10	7.544394470477346e-9	tripartite motif containing 29 [Source:HGNC Symbol;Acc:HGNC:17274]	protein_coding	11	120111286	120185529	48.88
USP43_hypoxia_vs_Control_normoxia	ENSG00000132153	DHX30	5332.41331605985	5679.4238158569515	5721.962973553726	5954.636628621448	5824.164088592755	5667.501643999059	5668.885626463591	5689.107504759708	5641.411772804306	5710.1935036376935	4661.506146352951	4804.371807370824	4889.0447263154165	5216.083493749855	5050.882695486166	4978.893644712121	4926.51302160257	5047.716556779016	4851.140038419154	-0.2282487524840229	0.03613367740852894	-6.316787242644375	2.6705683687331575e-10	7.569078230035184e-9	DExH-box helicase 30 [Source:HGNC Symbol;Acc:HGNC:16716]	protein_coding	3	47802909	47850195	50.03
USP43_hypoxia_vs_Control_normoxia	ENSG00000096384	HSP90AB1	115597.43624372415	126512.43689732747	126807.14112970968	120498.46749735916	128450.5917703864	131519.42597134714	118690.92143753686	132086.53470652457	127627.69268181988	127075.30715286304	101483.79836532744	98972.62290972956	99601.58855793826	108977.94916344041	108139.24461886806	108934.12274509174	106246.1899175214	104330.91895989359	104798.89790434994	-0.24521764767698373	0.03884330860305885	-6.312995892880073	2.7368476401529624e-10	7.741600844567065e-9	heat shock protein 90 alpha family class B member 1 [Source:HGNC Symbol;Acc:HGNC:5258]	protein_coding	6	44246166	44253888	49.1
USP43_hypoxia_vs_Control_normoxia	ENSG00000065328	MCM10	1729.6882603971983	1924.161599487057	2249.6371786155014	2261.6317777682275	1949.5104522391118	1974.2089700127926	2274.5360903971377	2015.3626238996374	1782.7359798746434	1818.0818704494993	1385.1651855253817	1394.8991835930099	1453.242110539506	1425.0588484781738	1323.7614621792386	1477.4433011874514	1442.189269390595	1394.352729942819	1588.4100535697842	-0.5403844673210394	0.08569755372996098	-6.305716368798914	2.868639433803047e-10	8.098389786197832e-9	minichromosome maintenance 10 replication initiation factor [Source:HGNC Symbol;Acc:HGNC:18043]	protein_coding	10	13161558	13211110	43.59
USP43_hypoxia_vs_Control_normoxia	ENSG00000242247	ARFGAP3	818.1486776277004	620.566315328737	716.9281831044894	645.4276658284762	570.7028994315	630.7947415998292	693.2406974624399	730.4652374473343	692.5995716695639	636.8004547685913	1111.7089112516937	1053.9375656578623	1075.7990790590109	891.6976657293619	830.4487978417005	938.8006831003934	976.0973287744417	980.3099723448669	930.3504268983153	0.545398284358184	0.08652467868247796	6.303384105702922	2.912159868639022e-10	8.205067755872111e-9	ADP ribosylation factor GTPase activating protein 3 [Source:HGNC Symbol;Acc:HGNC:661]	protein_coding	22	42796502	42858106	45
USP43_hypoxia_vs_Control_normoxia	ENSG00000135457	TFCP2	1526.5157176966843	1791.0440759846929	1731.9759885285073	1774.6137001760683	1671.9191925904074	1616.1338370413432	1709.2467144716536	1685.1115623402939	1813.604182715714	1663.9690995103201	1216.9683804350134	1331.158353486674	1079.6192929535066	1467.0780040506193	1455.9165238161013	1640.2847399809466	1270.0168824369373	1314.1409136656173	1244.4814743559018	-0.46869476510464414	0.074370868520934	-6.302128433160834	2.935857264068098e-10	8.255584483419781e-9	transcription factor CP2 [Source:HGNC Symbol;Acc:HGNC:11748]	protein_coding	12	51093656	51173135	41.94
USP43_hypoxia_vs_Control_normoxia	ENSG00000042493	CAPG	2614.574292062454	2101.9559083963686	2032.308286565083	2052.575342251686	2481.2065221724865	2216.307624681691	2280.8032206359217	2199.515509020973	2077.9899863307255	2151.0632360843692	3181.227870459768	3025.7724483310426	3127.323165460479	3378.7722891633025	3359.727493540681	3148.7656227276675	2974.8986111689496	2777.9655851394573	2494.1585349935176	0.4142636690981339	0.06590101999281671	6.286149579221826	3.254364011825771e-10	9.133276882600445e-9	capping actin protein, gelsolin like [Source:HGNC Symbol;Acc:HGNC:1474]	protein_coding	2	85394753	85418432	51.32
USP43_hypoxia_vs_Control_normoxia	ENSG00000160789	LMNA	16348.457777821313	14839.417048739837	15046.173428281103	14505.699828594024	15218.827643512524	14817.408259836177	14093.261150038381	15572.945039113569	14860.581198344868	14997.993941252664	17819.24856558613	17706.093508086295	18931.19691623067	17038.678256371764	18015.640626340944	17359.44517743782	18278.292403787225	17881.424027463934	17289.912981765712	0.2681018227788156	0.042691672550314204	6.2799559436994326	3.386689844637298e-10	9.486045351525176e-9	lamin A/C [Source:HGNC Symbol;Acc:HGNC:6636]	protein_coding	1	156082573	156140081	53.03
USP43_hypoxia_vs_Control_normoxia	ENSG00000178971	CTC1	362.2496329998146	485.13778028966556	449.47131845245895	468.7336089055105	388.67996814744475	393.5034790350899	494.5131946878857	398.4851166002663	387.8622179888783	372.0926102362989	307.5598588271892	306.99423850538426	281.8024932033411	272.98506118001535	345.95243149424715	326.97131677089385	261.89531230078717	301.9687998255994	275.8845875457066	-0.7385912130315105	0.11771234160022732	-6.2745435439548185	3.506614880814133e-10	9.802769294744665e-9	CST telomere replication complex component 1 [Source:HGNC Symbol;Acc:HGNC:26169]	protein_coding	17	8224815	8248058	48.86
USP43_hypoxia_vs_Control_normoxia	ENSG00000100387	RBX1	2565.7516185518516	2018.8320825714313	1926.1862821531847	1918.135822965034	2258.6515612278276	1949.0190946488108	1869.2882144531502	2184.1021897201595	2103.602650748805	2134.227858902112	3345.819952281378	3155.760217020372	3237.570697665966	3345.212779092612	3030.5178391507425	2784.8050205700206	3375.55003086069	3020.4601726129004	2525.7866672881337	0.6055765955910263	0.09660925230644554	6.268308481160076	3.6499117090446424e-10	1.016365492053618e-8	ring-box 1 [Source:HGNC Symbol;Acc:HGNC:9928]	protein_coding	22	40951347	40973309	44.92
USP43_hypoxia_vs_Control_normoxia	ENSG00000122406	RPL5	39676.29208684105	36551.09627146573	36286.14658299723	34117.63935385233	36001.07241273713	35134.358802596	32525.23969182178	38775.04866699549	37044.338296471986	36811.68340843834	45132.105179047256	44690.282105477316	45907.931862354	41832.04930737527	41271.78039318944	42705.093573052545	43934.78731560869	43497.42692524767	41955.17741441071	0.2748693384791644	0.04384974389951897	6.2684365753429105	3.6469110767097206e-10	1.016365492053618e-8	ribosomal protein L5 [Source:HGNC Symbol;Acc:HGNC:10360]	protein_coding	1	92832013	92841924	40.37
USP43_hypoxia_vs_Control_normoxia	ENSG00000163545	NUAK2	404.89947138568743	562.4677503440757	531.8750910420061	586.3757214109905	391.3417891387992	408.4011230359216	421.07091896151064	493.43308023290115	563.5510862902763	541.0971844390223	250.3321174215153	328.0498225122438	354.6844504910736	275.9400718403705	265.5886353306542	349.3150863861335	321.5273121288872	299.5977638700721	343.5414800659197	-0.8036151534286291	0.12835033120320846	-6.261106971016064	3.8225418724765877e-10	1.0609962037489973e-8	NUAK family kinase 2 [Source:HGNC Symbol;Acc:HGNC:29558]	protein_coding	1	205302063	205321745	51.29
USP43_hypoxia_vs_Control_normoxia	ENSG00000167771	RCOR2	152.30914982012126	131.05433903066302	107.48474879514012	110.71181454312934	107.34878305306191	116.97758707199452	100.56391863756754	104.20469435893042	102.57970529853057	90.33503480220814	249.25569698205626	260.28499042538465	254.35832387490748	90.39500667753823	103.04516446232556	112.6231366158058	223.12885354236462	203.17288822721918	274.0400103633556	1.001782982175333	0.1600035115674534	6.261006226435267	3.825012514039563e-10	1.0609962037489973e-8	REST corepressor 2 [Source:HGNC Symbol;Acc:HGNC:27455]	protein_coding	11	63911230	63917164	61.85
USP43_hypoxia_vs_Control_normoxia	ENSG00000164338	UTP15	995.8247057328434	1280.146722118232	1124.100598172752	1080.1265146165333	1140.7837389357317	1145.4285758617698	1208.4676810611602	1206.744392220304	1152.552670549409	1141.7730613538793	720.3559450796484	810.4392570674236	757.5570644489544	1056.4945570649	876.1264459883189	880.5631058743753	741.5591670095223	745.2247645832956	856.4004411849726	-0.5714195815317898	0.09154759045506239	-6.2417763120950776	4.3262935696554833e-10	1.1977222410537512e-8	UTP15 small subunit processome component [Source:HGNC Symbol;Acc:HGNC:25758]	protein_coding	5	73565443	73583380	37.9
USP43_hypoxia_vs_Control_normoxia	ENSG00000162545	CAMK2N1	242.38782548535875	177.0160905397477	191.6398187594544	167.63852938952238	159.3147146421138	150.27265839459378	172.50594855592794	192.57889673135435	181.31940007361513	190.37459297467544	357.8584309202672	443.6795572778378	455.6312788898863	203.07436798318335	192.422151577668	199.07446114393557	292.9921084579349	319.6659099572359	315.92194246750364	0.7999154126318072	0.12816664085871055	6.241213839048999	4.341881822757422e-10	1.1997172689020653e-8	calcium/calmodulin dependent protein kinase II inhibitor 1 [Source:HGNC Symbol;Acc:HGNC:24190]	protein_coding	1	20482391	20486210	57.49
USP43_hypoxia_vs_Control_normoxia	ENSG00000166171	DPCD	573.1547397447827	478.3106372689803	484.00451289705813	397.9145347006182	471.2707102074606	481.86648052641993	446.5513124216714	437.51066384894096	375.7934761684825	437.3206787369193	797.8023406097009	816.3264144321579	825.6725561510864	568.0868536203031	582.9284607794459	602.9160508167234	753.7770743858999	741.6511969426308	617.0813608915878	0.6434185357500473	0.10312474548759497	6.2392254420394675	4.397428518830393e-10	1.2127243620427634e-8	deleted in primary ciliary dyskinesia homolog (mouse) [Source:HGNC Symbol;Acc:HGNC:24542]	protein_coding	10	101570560	101609662	50.18
USP43_hypoxia_vs_Control_normoxia	ENSG00000284753	EEF1AKMT4	1064.518760952394	840.5412292907084	832.827626398782	781.717773251142	945.7112773351517	832.4740367943083	853.4215026292638	1013.9413834594244	888.0598829520105	911.3161418701563	1496.8380011830538	1263.1565338913617	1273.8364551396558	1140.5401206222532	1154.6080997506458	984.8134058923797	1511.834255483339	1308.0459020880894	1127.6540691113644	0.6858924008310587	0.10996931362606921	6.237125414488918	4.456846724452901e-10	1.226747060905661e-8	EEF1A lysine methyltransferase 4 [Source:HGNC Symbol;Acc:HGNC:53611]	protein_coding	3	184249672	184258759	48.51
USP43_hypoxia_vs_Control_normoxia	ENSG00000155304	HSPA13	2091.998539727756	1664.6181049858396	1640.6952722293513	1489.896457895578	1718.4017850315188	1706.8629849974243	1479.2942508969152	1803.0915058348373	1690.7700908803042	1634.1096817071825	2952.650412267721	2613.9020216173244	2176.1029282483605	2723.6585893433357	2589.892672611978	2260.7829909172715	2678.9858610661136	2431.484909059986	2400.773195508564	0.6483332644587978	0.10396551355381471	6.23604157087347	4.487818868702974e-10	1.2329011798031798e-8	heat shock protein family A (Hsp70) member 13 [Source:HGNC Symbol;Acc:HGNC:11375]	protein_coding	21	14371115	14383484	36.7
USP43_hypoxia_vs_Control_normoxia	ENSG00000127920	GNG11	947.1411478154369	784.5405005071926	773.6019003644195	704.1872907930917	762.2837224140005	764.499100379981	642.6194292441688	899.1437675489458	846.4528226598638	802.5964193591367	1073.9280562883257	1138.795440378606	1219.3429033239233	1082.2153345254897	1110.1802147539852	1016.6045809719733	1284.5780094180595	1096.0900197537628	1046.8811479929363	0.6010566268844073	0.0964307482389887	6.2330391276730674	4.574718472716037e-10	1.254366772030357e-8	G protein subunit gamma 11 [Source:HGNC Symbol;Acc:HGNC:4403]	protein_coding	7	93921735	93928610	38.37
USP43_hypoxia_vs_Control_normoxia	ENSG00000085760	MTIF2	1669.336653574906	1790.5093108365122	1757.9074319563304	1726.5120533192971	1852.9253552687342	1891.725400045158	1942.4167269318712	1892.1812435813251	1865.6814981514503	1910.0475523717537	1409.241479370149	1293.2054503840188	1447.3759324292664	1727.7093053606961	1678.372752006326	1741.689047796849	1323.1824657026675	1341.8856195161823	1455.4911393197215	-0.3555137258892939	0.057083262965915565	-6.227985357136491	4.724712132950254e-10	1.2930172994056786e-8	mitochondrial translational initiation factor 2 [Source:HGNC Symbol;Acc:HGNC:7441]	protein_coding	2	55236595	55269347	39.6
USP43_hypoxia_vs_Control_normoxia	ENSG00000106344	RBM28	1331.0656710161732	1713.2319438157795	1558.1103175981789	1615.3747179958598	1678.072353586361	1589.2897952810092	1601.49174591544	1318.6677556638576	1375.9639786640482	1645.2770218624873	884.6824632544452	1011.2549938221605	907.3357194409259	1270.13920663042	1287.525633964001	1137.2094543977323	1086.3820377916486	1151.9728422702087	1127.2000963365526	-0.5376718133698728	0.08635655670841871	-6.2261840196490414	4.779326788536496e-10	1.305467639777154e-8	RNA binding motif protein 28 [Source:HGNC Symbol;Acc:HGNC:21863]	protein_coding	7	128297685	128343908	43.22
USP43_hypoxia_vs_Control_normoxia	ENSG00000149150	SLC43A1	992.8353786466265	1054.3383163040141	1086.939907409764	1028.2739929390734	871.3322868631303	950.3138470497298	948.9817932020158	1002.1369310444829	974.9495818683126	1042.9622978081104	928.2327650477833	947.6005631745927	1000.6634532002736	1195.4302011137347	1170.8845018763443	1298.0680829553341	818.1271261754935	782.6058332900535	769.1953343170333	-0.41782962608614627	0.06714346247853228	-6.222938327312782	4.879292168532189e-10	1.330234453489547e-8	solute carrier family 43 member 1 [Source:HGNC Symbol;Acc:HGNC:9225]	protein_coding	11	57484534	57515780	50.69
USP43_hypoxia_vs_Control_normoxia	ENSG00000116649	SRM	4890.459579579018	5479.112803339289	5248.964129414201	5268.433801785625	5816.915699735688	5487.06347065231	5228.9270764780995	5915.083176040323	5826.63979259432	5906.29130545621	3708.934224746463	3659.4524064276548	4040.1143326569045	4324.26188728933	4723.9193195022635	4953.960725814563	4088.314297533605	4303.457497680495	4048.4264852749784	-0.3625175848358087	0.058258017417360156	-6.222621381684421	4.889162566141162e-10	1.3303913271706929e-8	spermidine synthase [Source:HGNC Symbol;Acc:HGNC:11296]	protein_coding	1	11054584	11060020	59.85
USP43_hypoxia_vs_Control_normoxia	ENSG00000140264	SERF2	11146.247218853592	9059.68986418406	8893.328396918345	8447.04503178705	8914.172633117674	7703.46818092511	7689.292422394789	9909.55873074337	8942.369602301082	9531.253984404468	15846.572363689213	13949.784826820707	14620.287126374024	13255.570915377259	12742.137886520119	11763.702320784309	15033.5558808543	13171.857963414319	11158.801808754477	0.5764043381968033	0.09302561183527948	6.196189703298516	5.784640159517629e-10	1.571073142375253e-8	small EDRK-rich factor 2 [Source:HGNC Symbol;Acc:HGNC:10757]	protein_coding	15	43777087	43804427	49.05
USP43_hypoxia_vs_Control_normoxia	ENSG00000064703	DDX20	2125.8567909302246	2398.07355478062	2377.7432437199795	2278.763286259015	2456.2737077797374	2523.4611373143507	2234.9634097753183	2530.867587692187	2420.0974346344187	2395.1623829735267	1727.8562814639986	1712.349552056372	1582.5323249236703	2136.1604986899497	1964.7954429592567	2183.25628155981	1859.762474113591	1797.6109606110701	1685.6926754371752	-0.40038739231994835	0.06467207628285876	-6.191039708834436	5.976864848050981e-10	1.620205806252911e-8	DEAD-box helicase 20 [Source:HGNC Symbol;Acc:HGNC:2743]	protein_coding	1	111754832	111775602	40.27
USP43_hypoxia_vs_Control_normoxia	ENSG00000139832	RAB20	1714.9390922769717	1419.5928059734433	1472.050046099895	1439.8434928295837	1575.1858543039773	1557.6809186008986	1355.090108101744	1543.5629598291112	1487.5245847132487	1525.1619331405695	2140.340904509214	2071.9435997584606	2188.0107446378706	1836.582020140432	1746.1143215212828	1819.741704988614	1994.5201061593787	1900.3970404479921	1795.5605152297753	0.3937980152496465	0.06367706953168527	6.184298651710022	6.237917466425376e-10	1.6877752872768694e-8	RAB20, member RAS oncogene family [Source:HGNC Symbol;Acc:HGNC:18260]	protein_coding	13	110523066	110561722	49.73
USP43_hypoxia_vs_Control_normoxia	ENSG00000108439	PNPO	897.1405953587478	1022.0198108860926	1002.1868584459288	986.2146762493637	1031.5525738365047	927.7917174140739	921.4819765822942	1032.398956562903	846.2129195602355	945.0333881762858	895.0014565798074	805.790328261442	811.343836362195	937.411791810337	1045.5043709546096	894.0314949723108	683.6826509979098	643.0574996800625	717.8144091251035	-0.5585337675045046	0.09035434737853221	-6.1815926262471095	6.345810843295402e-10	1.7131129885285095e-8	pyridoxamine 5'-phosphate oxidase [Source:HGNC Symbol;Acc:HGNC:30260]	protein_coding	17	47941506	47949308	50.7
USP43_hypoxia_vs_Control_normoxia	ENSG00000176485	PLAAT3	1559.3612468831684	1379.5615684323448	1282.0054153908966	1263.9038147586703	1420.9613801853773	1446.6180451672553	1247.5446333268958	1424.964092423423	1370.6819618024667	1311.4971691189717	1691.4833587342105	1832.1362441858523	2118.9229089769588	1456.5868796180193	1614.9665878851783	1589.2319496795271	1847.38158911174	1881.7296841356113	1888.3251609636307	0.5177724067299797	0.08376362098480968	6.181351768733546	6.355501969598537e-10	1.7131129885285095e-8	phospholipase A and acyltransferase 3 [Source:HGNC Symbol;Acc:HGNC:17825]	protein_coding	11	63573195	63616883	45.84
USP43_hypoxia_vs_Control_normoxia	ENSG00000140795	MYLK3	5095.834359450928	5638.840415089085	6014.420533745383	5761.150778057009	5652.1334950066785	5638.237828082897	5642.015853506559	5810.3767717189985	5457.934424702589	5505.604027142034	4143.650235895763	4266.361727308396	3650.7256715847534	4909.006964586912	5094.737583936854	4774.2074690355985	4525.560605256304	4626.176810190767	4613.877275270112	-0.33869372458417324	0.05483006127312699	-6.177153859030465	6.526746223424084e-10	1.755964637140393e-8	myosin light chain kinase 3 [Source:HGNC Symbol;Acc:HGNC:29826]	protein_coding	16	46702282	46790407	46.64
USP43_hypoxia_vs_Control_normoxia	ENSG00000108861	DUSP3	3443.448780074845	3051.8636603644622	3017.717496292231	2961.652239749129	3357.5551838860647	3372.176727543984	3008.260930949382	2980.285492503667	2992.432821009458	2769.521114787003	4219.801434246677	4052.5817770276767	3980.623842600795	3708.5560378603254	3312.324530206932	3618.363896711968	3954.1417623706234	3796.4561720343922	3827.762921202442	0.35862505857131277	0.058170301639463906	6.165088515339833	7.044372404431472e-10	1.891671711531476e-8	dual specificity phosphatase 3 [Source:HGNC Symbol;Acc:HGNC:3069]	protein_coding	17	43766125	43778977	50.9
USP43_hypoxia_vs_Control_normoxia	ENSG00000111684	LPCAT3	1696.1869449908954	1759.6429741960046	1888.7340299405623	1891.9109179050547	1769.5209887337166	1785.0939613990547	1839.2986886890942	1899.2809219534768	1934.7160078592763	1894.3200618550193	1438.521021726602	1429.6696827977653	1315.7361579891112	1894.3612879267546	1700.8206240074353	1945.484293705961	1471.2700707843906	1397.2386442645059	1275.744674102334	-0.4197052169503249	0.06811672435196522	-6.161559014224912	7.203221615523457e-10	1.9307061981832816e-8	lysophosphatidylcholine acyltransferase 3 [Source:HGNC Symbol;Acc:HGNC:30244]	protein_coding	12	6976185	7018477	44.18
USP43_hypoxia_vs_Control_normoxia	ENSG00000113558	SKP1	3579.505678482761	3337.4137518265443	3339.1711349495354	3305.7904649574034	3211.7261812851275	3339.409172066733	3083.4034389114613	3489.161124446775	3343.556174245132	3425.7552857957266	3984.683470043709	3769.740624337829	4032.7958638297196	3526.9483023042762	3422.7924814016023	3697.7210426370134	4010.5121745614783	4028.943183937808	4081.5783411518264	0.2804109767186591	0.04556941136235184	6.153491307775082	7.579553290680929e-10	2.027778434570395e-8	S-phase kinase associated protein 1 [Source:HGNC Symbol;Acc:HGNC:10899]	protein_coding	5	134148935	134176964	41.17
USP43_hypoxia_vs_Control_normoxia	ENSG00000204899	MZT1	2787.7072946880944	2303.135293537297	2474.6317263645265	2340.5457824202317	2588.422163920969	2545.3717440721093	2306.6413260691456	2746.8490961243147	2607.8737217936514	2531.222127797433	3090.89919177495	3114.5366471041907	3045.376470760213	3293.8013619647427	3077.473604477849	2848.260214838174	3181.5752107151557	3067.0668938999074	3015.048726750838	0.3807630598990405	0.06191055998482278	6.15021185388056	7.737951799440189e-10	2.06629298704081e-8	mitotic spindle organizing protein 1 [Source:HGNC Symbol;Acc:HGNC:33830]	protein_coding	13	72708367	72727629	38.81
USP43_hypoxia_vs_Control_normoxia	ENSG00000117305	HMGCL	425.04256124584873	361.49808362438375	315.61683194775117	301.91278674939065	319.15466950855756	290.775734893027	291.3562020743267	340.2544637452522	312.959124882181	297.7275049284344	649.4265689326495	643.2989120835709	641.4319739275927	483.50951332462034	465.2414162463847	454.3795663291884	519.3439002997155	506.03965066428503	456.839198263966	0.6020631378576621	0.09799666833463237	6.14371027188167	8.061583046878072e-10	2.1487046210421944e-8	3-hydroxy-3-methylglutaryl-CoA lyase [Source:HGNC Symbol;Acc:HGNC:5005]	protein_coding	1	23801885	23838620	46.84
USP43_hypoxia_vs_Control_normoxia	ENSG00000125249	RAP2A	1169.0768667853583	952.7569528276209	1095.3925893623255	829.493124267482	981.8416671910283	901.2859412423636	905.966788403281	949.3352026771355	982.748356962263	890.9344272898161	1631.2204937373494	1475.2911163968283	1408.9853787316802	1233.9029573377677	1315.5770181089897	1060.0252260209331	1567.1453060111073	1423.8036532500398	1437.6774023184385	0.6279440319314572	0.10234742567800098	6.135415988938062	8.4936642396267e-10	2.259662012300687e-8	RAP2A, member of RAS oncogene family [Source:HGNC Symbol;Acc:HGNC:9861]	protein_coding	13	97434169	97469128	36.13
USP43_hypoxia_vs_Control_normoxia	ENSG00000115350	POLE4	1161.382379119535	861.5760877621159	967.9867959052337	790.6124657698232	971.6952283335226	1011.4973943638595	980.5519850717416	1137.3651683026194	919.8678027187524	898.7247565262068	1522.7846563651156	1352.4245428806362	1298.2609381726493	1267.5078180659734	1426.2533181003034	1230.079072973172	1586.8770267260732	1453.4096941871067	1227.4080719267265	0.7067274327219294	0.11528076792362923	6.130488592773077	8.760959903850027e-10	2.3264493340223642e-8	DNA polymerase epsilon 4, accessory subunit [Source:HGNC Symbol;Acc:HGNC:18755]	protein_coding	2	74958643	74970128	38.69
USP43_hypoxia_vs_Control_normoxia	ENSG00000172366	MCRIP2	1857.4059795429987	1511.3612946371413	1333.141226608212	1471.9449268872208	1648.2422643601883	1389.4135727355258	1483.7640978349434	1620.1736228497987	1455.1146557940162	1552.2154021872827	2539.179684481337	2313.9654373109574	2340.3700103321644	2116.2795282402644	2138.2864285400833	2009.101873626449	2480.8350735073946	2177.858602719874	1852.0599291211247	0.5913192396731943	0.0966234608664429	6.119830881348177	9.367472323340768e-10	2.482900580814378e-8	MAPK regulated corepressor interacting protein 2 [Source:HGNC Symbol;Acc:HGNC:14142]	protein_coding	16	636817	648474	62.73
USP43_hypoxia_vs_Control_normoxia	ENSG00000171492	LRRC8D	2010.7107689629554	2231.3343667960808	2403.150094590797	2371.953969491143	2201.034950350236	2231.203968643006	2128.036506187437	2382.896505735405	2191.473088436223	2346.1459907600233	1879.8529317872055	1843.2208220743717	1439.8975634424637	1832.9947325061494	1854.2934687896386	1889.4488619735614	1609.9982828901464	1712.4796897607075	1643.3780471186026	-0.49618487378662635	0.08116113799883533	-6.113577088997282	9.742227575082467e-10	2.5774584710195073e-8	leucine rich repeat containing 8 VRAC subunit D [Source:HGNC Symbol;Acc:HGNC:16992]	protein_coding	1	89821014	89936611	40.31
USP43_hypoxia_vs_Control_normoxia	ENSG00000010256	UQCRC1	9348.907822653193	8136.0323504114185	7915.229599840326	7133.909260381801	8151.709529954207	7651.965924425391	7496.711931245203	8383.26198155306	8058.471307132024	8421.277259770282	12076.818543957776	10834.895923325366	11669.947790731458	10653.544856482902	10324.785860420465	9826.390421246348	11467.453918894895	10679.196050185936	9398.738297798618	0.4446489232986013	0.07277105807478386	6.110244031928925	9.947891000936463e-10	2.6270140940295865e-8	ubiquinol-cytochrome c reductase core protein 1 [Source:HGNC Symbol;Acc:HGNC:12585]	protein_coding	3	48599002	48610976	53.04
USP43_hypoxia_vs_Control_normoxia	ENSG00000197728	RPS26	9465.787055064851	8422.549979756575	8498.453953186026	7818.306291543995	8454.688334268354	8397.583590803533	7646.822919814611	8971.644045736995	9119.508328839345	8512.70444004463	10441.921328630824	10141.317535923232	10829.575827199815	10641.95204131265	10428.559173618329	11004.557773345021	10845.3949467546	10064.345569309377	10144.280911079397	0.32849638888770166	0.05381588336008192	6.104078728759933	1.0339531495180973e-9	2.7254091029562664e-8	ribosomal protein S26 [Source:HGNC Symbol;Acc:HGNC:10414]	protein_coding	12	56041351	56044697	47.33
USP43_hypoxia_vs_Control_normoxia	ENSG00000095739	BAMBI	854.4103304054769	763.549282127424	772.1729726045658	655.7700113262163	842.3073963028102	777.2799393671207	730.1803825595391	763.7588384751989	825.609375893753	807.4644631965829	949.4805222992654	977.5791388406257	917.710582769991	850.8059994562772	839.144321173066	810.3036154171801	1015.7781703314125	1103.9173176164559	976.5736175410989	0.5053828590459976	0.08282322830221964	6.101945908240496	1.0478483982777326e-9	2.7569584787774242e-8	BMP and activin membrane bound inhibitor [Source:HGNC Symbol;Acc:HGNC:30251]	protein_coding	10	28677510	28682932	46.04
USP43_hypoxia_vs_Control_normoxia	ENSG00000100300	TSPO	4127.584600780978	3400.9888935875115	3405.425982071968	3288.855027309706	3566.3016378099514	3158.859631809255	3306.4867912757604	3830.273854888175	3567.5203180052613	3800.774629755747	5334.435004827458	4977.362819333915	5221.2610625851785	4659.301239719286	4524.8780829067855	4401.931678790414	5108.398437196483	4719.545623710781	4023.9220984739577	0.45658434671314235	0.07485755577353996	6.099375567302881	1.0648361447133049e-9	2.7965137136296392e-8	translocator protein [Source:HGNC Symbol;Acc:HGNC:1158]	protein_coding	22	43151547	43163242	57.74
USP43_hypoxia_vs_Control_normoxia	ENSG00000119986	AVPI1	5218.792306467696	4786.595572472775	4458.818920478486	4624.662636360138	5459.386046425131	5019.365199235986	4865.861098521776	4831.616408351562	4936.372718198399	4665.565754023584	5609.419761828417	5657.201135994119	6183.103278717689	4918.446119847652	5103.457039000329	5299.975711686179	5718.492681999511	5847.834177793324	5952.087255483467	0.33667002172735033	0.05521236046620143	6.097729183910637	1.075858097937683e-9	2.8202851567366408e-8	arginine vasopressin induced 1 [Source:HGNC Symbol;Acc:HGNC:30898]	protein_coding	10	97677424	97687241	48.89
USP43_hypoxia_vs_Control_normoxia	ENSG00000148303	RPL7A	43503.36221213152	39787.11708052458	39523.47885238456	35832.89364321122	39773.578892487065	37291.44040386895	34433.363059890245	41596.683752684694	40451.03703311248	40066.468778156384	48496.31536721977	48035.16994614467	52152.04720749516	45940.17860312072	46680.06118717479	46969.71427135938	50046.059594727005	48617.0017001748	47367.91044463089	0.34299180334612295	0.056322248608219196	6.0898101873026	1.130446361931351e-9	2.9579668698945933e-8	ribosomal protein L7a [Source:HGNC Symbol;Acc:HGNC:10364]	protein_coding	9	133348218	133351426	50.45
USP43_hypoxia_vs_Control_normoxia	ENSG00000108813	DLX4	331.746959961386	296.2728777348082	229.61513950705958	245.92369015202348	187.9300530751295	185.80384929393855	234.48472803495056	181.16310071653095	240.4112919022244	242.53502276118436	530.9870138880602	504.4675830692108	622.7173293839348	206.73306508888	238.86187124549855	307.6808535460186	476.69353817192035	524.1305991919589	515.0336725416153	0.974107127359115	0.1599868663196029	6.088669337476481	1.1385298982917231e-9	2.968265652868749e-8	distal-less homeobox 4 [Source:HGNC Symbol;Acc:HGNC:2917]	protein_coding	17	49968588	49974959	59.65
USP43_hypoxia_vs_Control_normoxia	ENSG00000175220	ARHGAP1	1344.8197215889118	1590.2555139479432	1601.4848400133887	1787.5579489430233	1684.7112631148325	1636.6896873028193	1678.405352600455	1339.05911905704	1580.350228970027	1524.3661669790934	950.9661029712335	1048.0013175491817	1085.1998908128671	1069.03906658636	1127.5345042005388	1239.8363226343465	932.1826249678369	1090.7426847997483	1240.3723531496767	-0.6104988586952709	0.10026619240498615	-6.088780715132764	1.1377382517429613e-9	2.968265652868749e-8	Rho GTPase activating protein 1 [Source:HGNC Symbol;Acc:HGNC:673]	protein_coding	11	46677080	46700619	53.08
USP43_hypoxia_vs_Control_normoxia	ENSG00000205138	SDHAF1	458.129017718832	345.84325292077	386.48521514752395	336.2435508668042	333.5756427159766	306.4867201366259	348.1029434693869	366.1608514987174	321.08905200960686	324.0512093011738	641.4463749914171	672.2657445732092	604.0700978523158	568.8811208052668	544.496763089708	458.8405002501005	611.5757140723317	557.8528299109973	518.8547353270446	0.6641518253756022	0.10909184077751125	6.0880064048980085	1.1432529925232233e-9	2.9751600149063444e-8	succinate dehydrogenase complex assembly factor 1 [Source:HGNC Symbol;Acc:HGNC:33867]	protein_coding	19	35995188	35996312	63.47
USP43_hypoxia_vs_Control_normoxia	ENSG00000135926	TMBIM1	2494.6483195650667	1899.0099880150672	2012.554613313842	1882.269854202189	2203.6900182167738	2159.2470025802654	2054.2272503361337	2265.5443548585476	2105.57635597933	2274.2330052507737	3423.2618564650807	2857.9086631910686	2578.9495025931196	3126.803712273896	2814.690259128135	2774.3905943751893	2902.4639654554653	2966.665734067832	2602.183021868488	0.5487643962989364	0.09022699357889061	6.082042352648272	1.1866121181671878e-9	3.0823918779177785e-8	transmembrane BAX inhibitor motif containing 1 [Source:HGNC Symbol;Acc:HGNC:23410]	protein_coding	2	218274197	218292586	54.42
USP43_hypoxia_vs_Control_normoxia	ENSG00000120256	LRP11	1894.5536323783617	1805.4476616293227	1729.4829652281717	1678.577764539103	1587.6308909713266	1636.2380284172798	1637.5485651068786	1803.6373347071951	1636.9327529329344	1781.953855749257	2184.7480038158674	2131.8223644385266	1850.2080532382815	1912.4372429069751	1982.3059238023802	1860.4675267031434	2352.5067422924435	2298.790499430767	2231.2292069006594	0.4017943435521274	0.06612096650569207	6.076655632635657	1.227149012853611e-9	3.181917358872053e-8	LDL receptor related protein 11 [Source:HGNC Symbol;Acc:HGNC:16936]	protein_coding	6	149818757	149864359	44.17
USP43_hypoxia_vs_Control_normoxia	ENSG00000171863	RPS7	20938.641189672853	17425.577794140154	17271.54612682921	16054.796049162045	18179.41734120482	16950.43050469619	15756.666942705446	19887.83089752779	18014.406932766662	17896.216327368584	26994.541537939553	24922.207406487832	23790.27665403602	26043.670865174783	23907.744151059513	23253.309005554544	25981.037083046438	22999.797271927724	21566.06852248408	0.475212425026702	0.07832777348155656	6.0669722105479975	1.3034409930411534e-9	3.3736258469074195e-8	ribosomal protein S7 [Source:HGNC Symbol;Acc:HGNC:10440]	protein_coding	2	3575260	3580920	44.62
USP43_hypoxia_vs_Control_normoxia	ENSG00000083454	P2RX5	1336.4418935399374	1668.0415955786725	1460.3680173334442	1535.2009008314776	1411.945148186142	1476.2453057628763	1441.598110347803	1166.6959134219935	1332.0699973390917	1262.8848214779844	1265.7349239293715	1315.0071548450026	1150.636959514476	1414.7691841236485	1366.5610671457514	1418.7040106565407	1088.6111195293024	1218.5906538745014	1062.289199820793	-0.4685026602611256	0.07723680666519082	-6.0657953181830715	1.3130226250910425e-9	3.392291125077273e-8	purinergic receptor P2X 5 [Source:HGNC Symbol;Acc:HGNC:8536]	protein_coding	17	3672199	3696240	57.89
USP43_hypoxia_vs_Control_normoxia	ENSG00000176022	B3GALT6	962.3493814173597	893.4347099781224	842.8335244319841	790.1475765388084	744.448509114614	721.6268122197389	736.018989213815	941.9563378769354	913.8125046653117	868.8915622796458	1156.419540766064	1284.180975032619	1208.9547964683354	910.0469287501127	980.8653110906058	865.1631923708048	1090.8789883785614	1211.444312802361	1161.164293534035	0.45902516354723794	0.07573924838640271	6.060598346651214	1.356160995818438e-9	3.4974292492160904e-8	beta-1,3-galactosyltransferase 6 [Source:HGNC Symbol;Acc:HGNC:17978]	protein_coding	1	1232237	1235041	64.21
USP43_hypoxia_vs_Control_normoxia	ENSG00000182718	ANXA2	34256.215392536375	30202.37985283882	31168.94493316903	28472.56533516769	31939.972847527806	30852.039711022826	27817.25428138973	31713.360456483155	29747.15169719753	30198.165762550725	40776.83423367904	39306.699016571365	39708.272136497784	36595.45704869259	38040.2836664524	36201.47334563578	40105.579595942305	37362.567584812	36402.87556002412	0.3420491743401482	0.056440898935660115	6.060306989973133	1.358619920845957e-9	3.497468871774853e-8	annexin A2 [Source:HGNC Symbol;Acc:HGNC:537]	protein_coding	15	60347134	60402883	44.95
USP43_hypoxia_vs_Control_normoxia	ENSG00000150403	TMCO3	2449.189531283536	2167.0428161754317	2326.7150893269268	2049.4143209461386	2008.5763493954146	2220.986781954942	2002.8817643568245	2380.5040851006365	2141.8156223784317	2107.496712196942	2795.5203517484497	2931.3607496609397	2738.1103091491677	2451.637036278446	2599.567144567655	2467.325933239957	3032.239523366697	2890.805357836952	2773.4116154236963	0.41241527791250543	0.0681371066343245	6.052726602053111	1.4241445728381914e-9	3.6595657578156253e-8	transmembrane and coiled-coil domains 3 [Source:HGNC Symbol;Acc:HGNC:20329]	protein_coding	13	113491021	113554590	48.37
USP43_hypoxia_vs_Control_normoxia	ENSG00000185100	ADSS1	128.40850538709853	56.26154570700039	90.18655650754218	101.78221979538095	74.71143267902919	66.7821695216173	98.99255382390626	44.93465181626369	45.96805696211092	51.779611549771396	264.7230544188256	217.9930930914708	339.3772329035083	80.43742356582214	70.87396256636859	61.726820058591834	205.45094674297198	221.016848286505	218.35491697108714	1.381528814894195	0.2282965875088458	6.051465026128194	1.4353444929905746e-9	3.681735793579587e-8	adenylosuccinate synthase 1 [Source:HGNC Symbol;Acc:HGNC:20093]	protein_coding	14	104724174	104747325	60.77
USP43_hypoxia_vs_Control_normoxia	ENSG00000165678	GHITM	11512.134396390293	9873.126980869163	10416.923287559464	9806.101564578705	11194.482250140205	10544.244928042466	9969.370076213421	10810.175931443355	10411.01454570443	10375.361596805207	12937.451695914766	12602.803435005953	12221.097208178953	13063.038064322373	13159.22963637249	12965.004582652986	12810.605528601413	12281.98877762601	11776.399044993914	0.293167250494145	0.04848144706314652	6.046998764543848	1.4756888901705604e-9	3.778449925762295e-8	growth hormone inducible transmembrane protein [Source:HGNC Symbol;Acc:HGNC:17281]	protein_coding	10	84139482	84154841	37.79
USP43_hypoxia_vs_Control_normoxia	ENSG00000280081	LINC01667	160.27153908917697	69.29811802120385	122.52563078510481	126.89198731604375	95.10135249417706	75.10450295328336	92.33580211432631	72.47650675403695	96.80573212552424	94.32294837037524	206.38055285760652	277.3101111993183	318.74537008927916	63.68522178679018	85.26087240122469	121.56591339690179	244.82454360514257	325.70403776176556	396.5484995730813	1.6029256738735835	0.265126371254222	6.045893006760103	1.4858468056212971e-9	3.7976652372960046e-8	long intergenic non-protein coding RNA 1667 [Source:HGNC Symbol;Acc:HGNC:52455]	transcribed_processed_pseudogene	21	9781910	9838011	50.84
USP43_hypoxia_vs_Control_normoxia	ENSG00000105287	PRKD2	814.6030336355999	966.4100206951143	1050.7050996376458	942.9970317011841	1063.6678819457834	969.5879049386475	1021.968025807147	948.5601880619688	961.0420068710841	984.2878344427448	464.4119702190048	588.7952179483434	700.9269375977071	747.6087560159756	681.755622657066	789.2503055922926	655.3837101885783	520.1468554583168	605.3492356621931	-0.7336488687305823	0.12140342655725912	-6.043065583363594	1.5121315098892708e-9	3.857956916407332e-8	protein kinase D2 [Source:HGNC Symbol;Acc:HGNC:17293]	protein_coding	19	46674275	46717127	51.95
USP43_hypoxia_vs_Control_normoxia	ENSG00000115884	SDC1	2849.1834351550947	3163.9444577668473	3116.1993448898224	3227.1803910777976	3142.876416378221	2975.6344143548986	2877.688843061708	3166.253459365916	2928.3488108591464	2902.736830539841	2665.0075159836865	2440.0780397161243	2256.2984912425304	3271.678685763065	3023.2408023644307	3026.6594615662452	2501.257009294909	2410.5518294390668	2189.667029127449	-0.4214731171395201	0.06979788899718696	-6.038479432472616	1.5557325247769865e-9	3.9621351649702855e-8	syndecan 1 [Source:HGNC Symbol;Acc:HGNC:10658]	protein_coding	2	20200797	20225433	57.56
USP43_hypoxia_vs_Control_normoxia	ENSG00000099194	SCD	49651.40770492536	39469.38525968303	42827.11720157679	39181.91090997316	42168.961653522216	44726.79680238512	44036.441933835755	40776.349881940965	46985.2236395947	42744.68803091553	53375.89892086246	53602.2634900158	47760.59481724335	59036.61246922573	66495.36323724262	65913.17564540179	50177.22075486299	57407.209884792865	57040.12415558165	0.43857225672869815	0.07268459124857185	6.033909652581495	1.6003956436367328e-9	4.06864348976422e-8	stearoyl-CoA desaturase [Source:HGNC Symbol;Acc:HGNC:10571]	protein_coding	10	100347233	100364826	46.86
USP43_hypoxia_vs_Control_normoxia	ENSG00000136244	IL6	69.343778181677	35.0891502350594	32.32061947830412	29.063138878460258	67.65913335185753	53.91137545276552	49.59490201179763	67.43770864520646	55.0311532538494	60.2060719479039	61.789346050271156	69.69974659779761	88.32026635140764	79.19904560969499	85.06375877881716	125.73310509748923	105.03195774286735	81.6856224537101	101.35190533292639	1.5863941082317787	0.2629688287813963	6.032631759373025	1.6131072057031127e-9	4.093688552345506e-8	interleukin 6 [Source:HGNC Symbol;Acc:HGNC:6018]	protein_coding	7	22725884	22732002	45.63
USP43_hypoxia_vs_Control_normoxia	ENSG00000164934	DCAF13	2729.0761029305563	2987.5607958513388	3056.8869272565294	2924.763449499301	2922.594092111824	2838.770952977317	2843.175854529713	3180.490394818803	2989.059020757839	2916.2753517550696	2365.9667338612508	2475.7711007011426	2346.511104428765	2822.1142111769977	2652.787413080115	2557.8365990681286	2460.551700176259	2440.419237211153	2341.8349134884706	-0.3074997243879067	0.05098123951287202	-6.031625110061663	1.6231898600309534e-9	4.111985215331511e-8	DDB1 and CUL4 associated factor 13 [Source:HGNC Symbol;Acc:HGNC:24535]	protein_coding	8	103414714	103443453	37.09
USP43_hypoxia_vs_Control_normoxia	ENSG00000163453	IGFBP7	1407.0380296245048	1179.415431689197	1056.712632943577	1132.238468464274	1324.4566942117203	1099.5995498561929	1212.2011015681462	1146.509994727945	1277.9241576492673	1162.8293074763421	1675.1122337061838	1687.8988656953377	1713.9254925702824	1668.071599037179	1507.1833855932211	1703.45948739699	1741.1694197794504	1519.3542974448449	1518.6224134309348	0.5028401651977539	0.08337199920266695	6.031283524524967	1.6266251347800487e-9	4.1134073417149886e-8	insulin like growth factor binding protein 7 [Source:HGNC Symbol;Acc:HGNC:5476]	protein_coding	4	57030773	57110385	42.44
USP43_hypoxia_vs_Control_normoxia	ENSG00000115468	EFHD1	1071.8218252342795	1201.9580480619784	1240.7159272608224	1293.8684414268328	1414.217102250438	1291.0326895290764	1304.3025430969617	1116.7776442445297	1199.439075264988	1211.0700676732763	764.9582698106606	836.5561757053348	946.9760835005468	942.3628695855048	917.0758020775467	1120.3475148800696	765.7948162704411	803.5412917657792	921.7984918122412	-0.5851592266947789	0.09723403512667307	-6.018049399394504	1.7653132713456244e-9	4.445869965669054e-8	EF-hand domain family member D1 [Source:HGNC Symbol;Acc:HGNC:29556]	protein_coding	2	232606057	232682776	48.71
USP43_hypoxia_vs_Control_normoxia	ENSG00000172081	MOB3A	689.1592715980878	516.7031069486113	615.8386823666925	563.3860689564809	598.170676839205	539.4853220232048	555.9702830406341	392.5431354483636	451.26794774880784	542.360161041724	851.9875023079777	1076.8369119680053	1170.9397636794808	356.8252452823278	458.3241549923696	511.2414543371835	910.4109698296938	1097.4261569019782	1195.149345052839	0.919430838078798	0.15277518557394923	6.018194869963075	1.763727935918781e-9	4.445869965669054e-8	MOB kinase activator 3A [Source:HGNC Symbol;Acc:HGNC:29802]	protein_coding	19	2071036	2096673	55.69
USP43_hypoxia_vs_Control_normoxia	ENSG00000173221	GLRX	666.2122079958094	484.2426832852091	506.099398364627	484.5245290498594	575.3340769884857	525.3131558833289	519.7223195061242	560.7440998006489	568.4934765133934	456.765514088029	935.3872652939388	844.1659464358006	869.5458935971096	842.3982451349157	605.6663878811358	790.9367287738052	868.3968295834894	809.9804142745458	744.1027794701237	0.7167136656875279	0.11909782641073621	6.017856809710164	1.7674142461159026e-9	4.445869965669054e-8	glutaredoxin [Source:HGNC Symbol;Acc:HGNC:4330]	protein_coding	5	95751319	95822726	41.08
USP43_hypoxia_vs_Control_normoxia	ENSG00000153162	BMP6	4696.034849207307	3594.6890232234755	3570.3600534673537	3489.5543066321266	4913.748383531164	4656.792795980099	4477.039820677451	3879.3617534544746	3880.8549243598773	3798.0807027610394	5279.242486276052	5206.052717212984	4196.800874083594	6651.666456007928	6317.808030837058	5859.008566571962	4968.161080871406	5151.3895475889385	4638.015762194549	0.4702650162304308	0.07818857635093594	6.014497746061105	1.8044527778965503e-9	4.531075896497075e-8	bone morphogenetic protein 6 [Source:HGNC Symbol;Acc:HGNC:1073]	protein_coding	6	7726099	7881728	43.48
USP43_hypoxia_vs_Control_normoxia	ENSG00000165355	FBXO33	741.6827086951336	588.7137022151965	681.9758350818998	640.6282171226325	705.1126666228339	695.1093816591766	748.525812922976	668.3265063073837	707.9993482219862	704.4391389790399	752.5928283272641	694.5375349113879	692.6572424122925	700.1741264178954	810.3141094859002	855.4061233831876	881.7004340246336	882.8749428581427	939.2008055585746	0.501932181755475	0.08349229940123143	6.011718270488452	1.8356713790718129e-9	4.601394824633075e-8	F-box protein 33 [Source:HGNC Symbol;Acc:HGNC:19833]	protein_coding	14	39397684	39432466	38.96
USP43_hypoxia_vs_Control_normoxia	ENSG00000167996	FTH1	159984.28943680282	153525.2252004601	145655.7295586353	143338.91313838036	132549.9146250531	122008.48305141238	117467.12808699186	166629.6455764731	153144.2323064974	150485.57796611384	194550.6523799645	198908.78160399327	204559.41483443684	145680.84606779448	140421.33075171194	154290.3639134255	188111.90857014834	186250.0939608822	182138.96827007626	0.330652381448422	0.05502137632044304	6.00952581634293	1.8606673431820167e-9	4.6558971473713645e-8	ferritin heavy chain 1 [Source:HGNC Symbol;Acc:HGNC:3976]	protein_coding	11	61959718	61967634	50.4
USP43_hypoxia_vs_Control_normoxia	ENSG00000026025	VIM	38429.80772808506	36226.281012055384	35289.80306857506	35011.22172925509	36586.962425439306	35519.3506198206	32868.328284987	36856.1106969204	36568.98817695631	36978.91708237974	42292.18130092822	44740.37850759941	46590.58690574892	32769.927142374385	34104.186790604064	36775.064066532344	43060.77368563223	44066.1235468653	45431.35406285732	0.3154388749526605	0.05249808180628355	6.008579058500101	1.8715634796008588e-9	4.674989194332826e-8	vimentin [Source:HGNC Symbol;Acc:HGNC:12692]	protein_coding	10	17228241	17237593	46.3
USP43_hypoxia_vs_Control_normoxia	ENSG00000055044	NOP58	3856.5173047700055	4594.632445991155	4354.2704423275145	4501.522104252523	4157.8187419860615	4282.942972987071	4554.804733040725	4262.1990623850115	4531.38300347184	4446.410154899457	3005.5547230981824	3282.1347770813168	3158.837136500419	3237.639982241285	3094.1636762495586	3298.037152637776	3327.9930888971494	3682.3444475958167	3644.6228402172333	-0.3360679565917838	0.05595080863999706	-6.006489714101145	1.8958299723035302e-9	4.7191329380139875e-8	NOP58 ribonucleoprotein [Source:HGNC Symbol;Acc:HGNC:29926]	protein_coding	2	202265736	202303661	41.15
USP43_hypoxia_vs_Control_normoxia	ENSG00000164109	MAD2L1	2966.681610292027	2550.328704231162	2454.0783491148127	2605.53478488056	2647.356043630872	2675.8626412517265	2337.897994384686	2869.9386178784266	2747.141355276181	2620.10756592427	3311.135842436212	3447.766466698568	3286.3937802201085	3346.3652281312243	3392.099305093082	2877.2450070597347	3539.6482430648925	3432.794893481305	3258.5741624986604	0.4262223463938787	0.07095865419417846	6.006629511708615	1.89419678132295e-9	4.7191329380139875e-8	mitotic arrest deficient 2 like 1 [Source:HGNC Symbol;Acc:HGNC:6763]	protein_coding	4	120055623	120066858	37.68
USP43_hypoxia_vs_Control_normoxia	ENSG00000090530	P3H2	4340.089669815173	3718.9354640502906	3918.4273234862385	3858.1594700781898	4053.643804171225	4068.8884619751266	3821.648461478343	4109.371622651422	4185.447548536528	4231.913091413836	5444.142595412764	5034.211930757143	4156.630341195564	4086.8261354712563	3910.222027547108	3529.813775141733	5279.615476867479	5317.902899138615	5395.813627300249	0.47642175457364555	0.07938176120209227	6.0016526133850565	1.953192364425506e-9	4.853479568059422e-8	prolyl 3-hydroxylase 2 [Source:HGNC Symbol;Acc:HGNC:19317]	protein_coding	3	189956728	190122437	38.18
USP43_hypoxia_vs_Control_normoxia	ENSG00000240344	PPIL3	655.0364156743693	545.2687631227425	570.69785382866	544.4508122407248	617.0251244258204	606.3652884857286	591.3884142977906	590.3973303434432	656.5234597406343	550.2410736814159	713.525695469882	703.6119303945097	734.720254998371	703.7295411643861	644.2549893253243	690.4690184051423	828.28454180488	737.6865514894253	762.014838919767	0.48756085857809756	0.08125363002875235	6.00048094350455	1.9673394017658513e-9	4.880160980498203e-8	peptidylprolyl isomerase like 3 [Source:HGNC Symbol;Acc:HGNC:9262]	protein_coding	2	200870907	200889303	41.39
USP43_hypoxia_vs_Control_normoxia	ENSG00000166685	COG1	711.7103346912262	844.8767639521395	839.0672599403564	849.6596133019148	860.7632159096132	852.3539609889173	852.5377569112684	783.5462206164487	841.8500274332208	766.478546483559	519.8817307047324	628.3094571664312	571.0735025923736	559.6067989712606	618.002947313423	778.2681683609172	528.6940306225014	528.5412285995191	587.274794573475	-0.6240722344899984	0.10409144061019622	-5.995423166704331	2.029562379912398e-9	5.025800405482033e-8	component of oligomeric golgi complex 1 [Source:HGNC Symbol;Acc:HGNC:6545]	protein_coding	17	73193055	73208507	48.45
USP43_hypoxia_vs_Control_normoxia	ENSG00000072571	HMMR	2175.8843638834255	1815.1140593102366	1727.421060428371	1816.5700689963992	1885.911286615288	2119.8428589302603	2034.182358258057	1825.1083634100326	1823.514422148395	2064.8541928143413	2474.1619940250043	2422.2410875913547	2172.818250624381	2762.492603335378	2415.2053071773976	2431.2742822551068	2451.992038352855	2586.2342589887685	2336.980056640035	0.4598945560507034	0.07676500290019728	5.990940385277072	2.0863111242191373e-9	5.1574043386784995e-8	hyaluronan mediated motility receptor [Source:HGNC Symbol;Acc:HGNC:5012]	protein_coding	5	163460203	163491941	36.97
USP43_hypoxia_vs_Control_normoxia	ENSG00000168214	RBPJ	1868.8256530663646	1833.1397981330126	1532.8573944040563	1586.3859883093098	1615.8640469633588	1742.1871354487857	1611.0802791891315	1875.0046861179626	1734.7910899768954	1757.6494754982152	2455.5380467287832	2240.8982765496226	1983.3871649535636	1569.6949029465807	1577.3991463840314	1327.801330301685	2437.411368258419	2441.653065650693	2316.1185593804576	0.5395631416621648	0.09008631041674288	5.98940215406896	2.106137936821472e-9	5.197440049952712e-8	recombination signal binding protein for immunoglobulin kappa J region [Source:HGNC Symbol;Acc:HGNC:5724]	protein_coding	4	26163455	26435131	40.79
USP43_hypoxia_vs_Control_normoxia	ENSG00000198546	ZNF511	1420.4404978556895	1108.5887009371527	1249.596306404952	1042.8111317974792	1192.0616830850988	1132.6657318620335	1099.3196534854044	1314.514945330114	1220.5399822686254	1156.1414168577887	1904.9110753074515	1652.335450379339	1736.7921703568495	1633.0859181752562	1682.5677340238701	1610.6425945744297	1748.7648524100002	1593.7097789215422	1488.8798352250221	0.5102664467251925	0.08523239187450372	5.986766715129964	2.1405345024249594e-9	5.273230694183898e-8	zinc finger protein 511 [Source:HGNC Symbol;Acc:HGNC:28445]	protein_coding	10	133308914	133313162	55.28
USP43_hypoxia_vs_Control_normoxia	ENSG00000094841	UPRT	318.0874285828366	208.44174855328694	229.2124899456849	232.84499815206874	255.29368817376064	292.79172549212484	231.8899235942495	268.1559068940167	290.87126283747864	231.6886427369703	415.269063264108	442.2943461271125	375.2992012257745	305.93078247394254	395.5673508391883	367.9407076406618	434.84240628301563	357.0338549347003	390.20561532291424	0.813392180664028	0.1358838558149284	5.985936856044583	2.1514782934334933e-9	5.291083988644947e-8	uracil phosphoribosyltransferase homolog [Source:HGNC Symbol;Acc:HGNC:28334]	protein_coding	X	75156388	75304885	39.9
USP43_hypoxia_vs_Control_normoxia	ENSG00000154127	UBASH3B	1371.5288774645342	1041.7249368592331	1141.424430706532	1023.1854823539046	1062.0544020127031	1174.9917410462908	1224.7899722364973	1398.9868978412917	1140.6408535803737	1040.8778910068304	1662.160699562917	1605.885124219945	1392.0797301937282	1173.8333354283998	1596.0931783185729	1088.4526772727104	1821.9044709897478	2374.0710109778133	1724.362959754124	0.8855689869587391	0.148026260874678	5.982512709069099	2.1972136080806335e-9	5.39429131603055e-8	ubiquitin associated and SH3 domain containing B [Source:HGNC Symbol;Acc:HGNC:29884]	protein_coding	11	122655722	122814473	45.84
USP43_hypoxia_vs_Control_normoxia	ENSG00000075426	FOSL2	3356.721460774736	2666.638327221971	2634.6216628876737	3048.702109804706	3014.150402428723	3294.2873620875057	3274.5274738561	2995.7222065237174	3326.177669429808	2822.3266705964243	3777.966081620616	3855.156995347999	3393.462065565146	3781.3618419498102	3531.0788671558903	3193.88102051751	3790.449447702479	4144.947078141488	3875.5290111076806	0.49925128442578426	0.08347968699159082	5.98051217508848	2.2243709891403107e-9	5.451613350610491e-8	FOS like 2, AP-1 transcription factor subunit [Source:HGNC Symbol;Acc:HGNC:3798]	protein_coding	2	28392448	28417317	51.81
USP43_hypoxia_vs_Control_normoxia	ENSG00000120800	UTP20	2476.345014659576	2882.9220086427404	3243.694683516104	2894.143939388131	2741.767980287214	3007.7792522145955	2918.6583459383246	2835.125289394737	3131.237560682177	2958.515898124398	1744.2359516305746	1864.3916586683981	1740.9904679456176	2063.2507484524845	2162.189711677418	1946.2428367213913	1908.166075023387	2132.4990833754287	2398.3987721892486	-0.48509178394564884	0.08123723218683648	-5.971298761508669	2.353722629573098e-9	5.7587747003555124e-8	UTP20 small subunit processome component [Source:HGNC Symbol;Acc:HGNC:17897]	protein_coding	12	101280105	101386618	39.31
USP43_hypoxia_vs_Control_normoxia	ENSG00000228474	OST4	1798.0530353479621	1576.9524440716732	1553.4673894872872	1358.582555900491	1659.3193706122138	1557.6339522272076	1575.0102767841613	1674.242707423939	1649.8843297940036	1656.5665823092695	2088.4198377376288	2076.6018082924497	2193.297667913865	1901.5533896452262	1869.4996972601684	2041.8994653201864	2107.213463836837	1959.7787906252265	1865.0309070214842	0.40582572346071716	0.0680160846471893	5.966614008521696	2.4222750817296897e-9	5.916386219248643e-8	oligosaccharyltransferase complex subunit 4, non-catalytic [Source:HGNC Symbol;Acc:HGNC:32483]	protein_coding	2	27070472	27071654	54.69
USP43_hypoxia_vs_Control_normoxia	ENSG00000153048	CARHSP1	3942.0434119812885	3485.5130606667217	3134.342374308144	3271.3229739047088	3417.577260169516	3369.4501333243397	2990.1582836174002	3489.4535436800606	3161.8273500046066	2995.966919240156	5139.144463044891	4965.093637676304	5067.636616717955	4501.299293549239	4085.0547115458417	4259.355296652786	4765.988583529414	4769.10834007934	4088.4885739517667	0.461662811951929	0.07742738460053833	5.962526234532261	2.483677594281089e-9	6.056026815493225e-8	calcium regulated heat stable protein 1 [Source:HGNC Symbol;Acc:HGNC:17150]	protein_coding	16	8852942	8869012	55.97
USP43_hypoxia_vs_Control_normoxia	ENSG00000072042	RDH11	3412.2211616664426	2903.6811136622728	3075.499990073011	2900.8219299166185	3202.2065469237773	3230.058519529972	3217.276635503001	3025.119046722377	3240.9141953771045	3160.6391947526486	3551.304529876779	3422.688933644375	3276.6305925318366	4209.324539682149	4006.254163500263	4254.178897667884	3627.6697537126347	3537.309084364532	3578.4032425547316	0.27611075425383297	0.046365070483264936	5.955145789188279	2.598400932561361e-9	6.324985127168496e-8	retinol dehydrogenase 11 [Source:HGNC Symbol;Acc:HGNC:17964]	protein_coding	14	67676800	67695793	42.62
USP43_hypoxia_vs_Control_normoxia	ENSG00000083635	NUFIP1	594.3910521021875	687.9184298553988	650.8015352896582	694.5545027568506	678.5080405967096	764.593034112746	688.9524531096309	682.9587163405703	706.1221561632107	788.8786544471507	461.77739602182095	457.12042283771456	410.3498319853085	503.3628871555161	581.3731652342665	551.2580682700171	431.4760283423124	477.39924244896235	481.63437287152976	-0.5487440486979537	0.0921898349303704	-5.952327055498166	2.643564238097098e-9	6.423995745311335e-8	nuclear FMR1 interacting protein 1 [Source:HGNC Symbol;Acc:HGNC:8057]	protein_coding	13	44939249	44989471	38.71
USP43_hypoxia_vs_Control_normoxia	ENSG00000177602	HASPIN	421.6337607925684	494.3637634300802	539.6741057682135	550.841281487602	534.832749502288	506.4949054734394	578.0236345680177	375.3511810178088	390.67173153420146	432.89981507491433	320.07491413493057	387.63242784628005	362.42716303249495	332.9049238316697	375.8237454320456	403.9252615434551	302.0918107617472	348.42067749648174	352.9536023305613	-0.6588520616749967	0.1107246609029611	-5.9503642305340945	2.675464278357614e-9	6.490494951886869e-8	histone H3 associated protein kinase [Source:HGNC Symbol;Acc:HGNC:19682]	protein_coding	17	3723903	3726699	53.91
USP43_hypoxia_vs_Control_normoxia	ENSG00000172216	CEBPB	2993.3282715001865	2629.5043358645303	2506.96952041607	2437.438767041651	2459.48577140626	2262.812461113528	2237.577339278108	2668.9862642601597	2720.167321732423	2534.484284494681	3750.8465912087445	3828.255458772147	4097.146505758847	2793.1549769430653	3272.82842612481	3394.5775396541203	3188.624462797374	3496.4750542016377	3600.573805935198	0.44230869420154856	0.0743697867586884	5.947424531910131	2.723942844003986e-9	6.596919446062445e-8	CCAAT enhancer binding protein beta [Source:HGNC Symbol;Acc:HGNC:1834]	protein_coding	20	50190830	50192668	66.23
USP43_hypoxia_vs_Control_normoxia	ENSG00000011007	ELOA	2032.8340490832695	2222.9326465565105	2249.4682127817255	2378.6661974687345	2398.6442785144936	2458.885976556328	2381.096593183834	2178.036142353329	2384.489112261062	2287.0733911401044	1433.6013286557484	1664.1487726121493	1576.1672234354692	1800.0100178853536	1939.8734834807658	1936.774860838854	1773.9756556523507	1712.8572588230932	1814.311731298947	-0.37158942760589164	0.06251212186753562	-5.944277949695849	2.7767809175056013e-9	6.713524539232715e-8	elongin A [Source:HGNC Symbol;Acc:HGNC:11620]	protein_coding	1	23743448	23762059	45.21
USP43_hypoxia_vs_Control_normoxia	ENSG00000062485	CS	7622.898742648878	8155.91991773412	8440.634273139825	8667.325862363416	8328.88664853906	9057.252805444508	8537.203518107048	8529.957326410446	8450.284809008508	8266.474966863523	6328.015205544208	6351.819897604426	6183.985698302068	7037.068653502073	6845.834871532045	7417.088792728631	6521.039098867403	6842.71811232366	7250.666909664838	-0.29354209536221093	0.049448440966170064	-5.936326598507655	2.914788844763445e-9	7.03530737522752e-8	citrate synthase [Source:HGNC Symbol;Acc:HGNC:2422]	protein_coding	12	56271699	56300391	46.15
USP43_hypoxia_vs_Control_normoxia	ENSG00000197971	MBP	856.5906250062516	553.9091058525055	623.3280726656382	634.2553660916672	836.8199426670749	809.1278931594538	775.6382145922386	786.3843481565021	722.9576925178493	692.5307574653499	1098.0221800196118	970.3812123315403	781.9540997327027	1146.8055028475392	876.8417269948583	1057.3727370705255	1040.1520624270877	1113.073552412357	899.0767831080256	0.7523149143681669	0.12675072396030088	5.9353894862470105	2.931487333023975e-9	7.063700033261306e-8	myelin basic protein [Source:HGNC Symbol;Acc:HGNC:6925]	protein_coding	18	76978827	77133683	48.31
USP43_hypoxia_vs_Control_normoxia	ENSG00000164117	FBXO8	416.64404127601034	359.4204118370017	306.976808427117	299.6513123035952	349.99931207100065	335.4543392962214	334.1368812452939	347.12338747468726	356.1640472357085	320.5764145360125	540.2946546555661	556.245300109258	473.4529006862758	527.9795196947952	472.0322296270658	445.1753798857378	503.3278416739531	477.73579629393936	493.84620591495707	0.6129991801756607	0.10339372989405646	5.928784857686991	3.0518462456040413e-9	7.341357195517755e-8	F-box protein 8 [Source:HGNC Symbol;Acc:HGNC:13587]	protein_coding	4	174236658	174283667	33.65
USP43_hypoxia_vs_Control_normoxia	ENSG00000109046	WSB1	1546.2700867817334	1285.945113470717	979.85061514776	1115.3949435530249	1045.500889935633	1136.504227771956	1471.733241038284	1098.1079228121928	734.5339249582879	1286.3924986737165	2334.608321656154	2280.698847470987	1866.087440486266	1296.2120341899956	1698.1003407392036	1294.6373942333978	2457.524749012493	2213.3705197995628	2237.6585371215706	1.0310186182594454	0.17422334300390246	5.9177983873053766	3.262795716409415e-9	7.835636759893952e-8	WD repeat and SOCS box containing 1 [Source:HGNC Symbol;Acc:HGNC:19221]	protein_coding	17	27294076	27315926	39.73
USP43_hypoxia_vs_Control_normoxia	ENSG00000158828	PINK1	2262.4113430919792	2134.5552834104897	1962.4400472779735	1969.3153424725192	1952.8804805397767	1867.4859867142293	1943.4041257898898	1699.1556122131415	1819.013834128652	1806.6437765336448	2718.4473234201478	2630.190922307126	2616.419797907344	2489.9991827519048	2722.4383505581527	2359.28429456431	2630.2090044729634	2904.0801334557354	2497.4406771376275	0.4056474905977726	0.06864482070927816	5.909367763021115	3.4342323158251347e-9	8.233528833568702e-8	PTEN induced kinase 1 [Source:HGNC Symbol;Acc:HGNC:14581]	protein_coding	1	20633458	20651511	50.78
USP43_hypoxia_vs_Control_normoxia	ENSG00000006652	IFRD1	2013.375146270965	1994.412126288312	2088.3164138239836	2081.187601835722	1993.2732366742653	2257.38385782764	2253.622376700415	2017.5963580534233	1947.0017811715786	1964.7106288086643	1744.7273966944092	1815.5102938632135	1986.8738960891596	2366.345393699683	2560.1615430614984	2676.3836354056166	1414.224738247577	1422.4639754919588	1656.557379140248	-0.45602286966143996	0.07717936321790014	-5.908611455810443	3.4500335582041136e-9	8.25758032083202e-8	interferon related developmental regulator 1 [Source:HGNC Symbol;Acc:HGNC:5456]	protein_coding	7	112422887	112481017	39.46
USP43_hypoxia_vs_Control_normoxia	ENSG00000127540	UQCR11	2837.1981672024563	2169.90243458178	2349.5968885317884	2369.1442940997613	2455.20049327732	2247.794758281725	2261.4988522041576	2469.769298307011	2492.5955070484692	2406.8029412731894	3632.395976050617	3481.721437088233	3545.9992807237722	3313.52697292475	3448.3444734325226	2849.740337313404	3415.8599843684424	3334.078826085315	2825.594254051952	0.4750405375142818	0.0804233331243938	5.906750181312663	3.4892224963851227e-9	8.337435991779676e-8	ubiquinol-cytochrome c reductase, complex III subunit XI [Source:HGNC Symbol;Acc:HGNC:30862]	protein_coding	19	1597169	1605473	56.29
USP43_hypoxia_vs_Control_normoxia	ENSG00000154945	ANKRD40	1330.9857855605899	1535.204683052926	1491.100478235275	1589.9276009277319	1519.5097191223556	1491.6922264795369	1482.7173673492928	1437.878273508498	1484.4148790201834	1428.5935462946536	1136.8881745396916	1218.1404621440915	1191.9159292567083	1104.5513912314125	1163.8680632748042	1203.236472774945	1037.0456181949123	1177.2024576850301	1263.8567969985677	-0.4087243073813391	0.06930697510284183	-5.897304084832004	3.69488566280789e-9	8.814149748628222e-8	ankyrin repeat domain 40 [Source:HGNC Symbol;Acc:HGNC:28233]	protein_coding	17	50693198	50707914	44.45
USP43_hypoxia_vs_Control_normoxia	ENSG00000136003	ISCU	1146.7782739512165	1251.4666029043635	1243.199110718063	1262.313676089422	1435.8713170005994	1356.2897254130799	1255.1823918091375	1273.4871275955995	1290.879111910737	1207.0951296070846	911.6890710984892	911.4001577044195	1006.2831936837244	1120.3898241615998	1175.1329772974593	1154.9437854388796	877.009323114874	895.9891561519522	1013.3872494224149	-0.43147709462842276	0.07317422871777757	-5.896571814819772	3.7113127344366387e-9	8.838605518800601e-8	iron-sulfur cluster assembly enzyme [Source:HGNC Symbol;Acc:HGNC:29882]	protein_coding	12	108562582	108569368	45.78
USP43_hypoxia_vs_Control_normoxia	ENSG00000151929	BAG3	2324.136420562445	2743.1689687772623	2757.3488400648343	2847.7939600365944	3010.256492843387	2800.4997704884386	2917.8184188778687	2535.7882218764603	2786.456480339292	2677.6980560419393	1581.7617344993437	1722.1121928083626	1887.808435054935	1761.2841612164145	1876.3830196935708	2282.787997286489	1669.3051797916457	1899.6938111006332	2076.489829326541	-0.5643230599189238	0.09575776390872678	-5.893235565283442	3.78705926648557e-9	9.004016491895011e-8	BAG cochaperone 3 [Source:HGNC Symbol;Acc:HGNC:939]	protein_coding	10	119651380	119677819	49.76
USP43_hypoxia_vs_Control_normoxia	ENSG00000167716	WDR81	1219.7541743803217	1568.557217955003	1413.8048437690927	1452.3416064985367	1351.6996624581825	1441.1178742811712	1699.1883411660233	1022.372582831458	1139.3537889067777	1246.086818381952	983.6278635844402	1106.580639903507	1145.322944530222	1136.5620571687814	1169.10379162304	1092.984625113445	956.0057220247315	972.8559380930134	1058.0088205564127	-0.5696139199122313	0.09672966973481494	-5.888719784465634	3.891987040708337e-9	9.238144363790782e-8	WD repeat domain 81 [Source:HGNC Symbol;Acc:HGNC:26600]	protein_coding	17	1716523	1738599	57.66
USP43_hypoxia_vs_Control_normoxia	ENSG00000262185	LINC02861	251.73423767751146	177.87150361712511	227.8627393508912	194.2379718435491	184.9981700504949	145.65684173553956	158.5816679811174	226.7824699695554	193.5128258708636	183.05573138416617	375.93426560309075	355.1423938550298	437.6627226266426	221.10924281801326	182.9244676710255	186.6827169444678	394.1505991594501	347.60959138781107	337.4403563263731	0.8526429224584456	0.14489098743326942	5.884720213195706	3.987279236425127e-9	9.44866352830345e-8	long intergenic non-protein coding RNA 2861 [Source:HGNC Symbol;Acc:HGNC:54406]	lncRNA	16	3930806	3950586	47.42
USP43_hypoxia_vs_Control_normoxia	ENSG00000162409	PRKAA2	1478.097132026273	1328.1288708106697	1278.3471499966329	1236.8232868583987	1178.369099793736	1366.8926118952265	1266.7564070959884	1439.524575920856	1413.337486265919	1314.6397698280955	1915.9739357702556	1720.1920966335479	1486.3275589255547	1436.9584555761858	1400.4508730604223	1163.686006163661	1832.7090228508712	1907.4309871470707	1919.2001818798208	0.5590698811533932	0.09502262471076835	5.883544922644481	4.015710340952957e-9	9.500307786786724e-8	protein kinase AMP-activated catalytic subunit alpha 2 [Source:HGNC Symbol;Acc:HGNC:9377]	protein_coding	1	56645314	56715335	36.6
USP43_hypoxia_vs_Control_normoxia	ENSG00000078142	PIK3C3	1123.6704822603706	1064.9175286005616	889.5276975720325	902.7895739434797	993.0412315156807	897.0079983395793	886.1441816892467	952.1648583551392	715.4877022075393	922.7168943016933	1378.8286350962912	1395.3394569148334	1378.2059930207859	1254.3760087288365	1140.4012785759396	1128.1025430403834	1347.3947346688146	1480.5782613132899	1499.0441028025425	0.6006340397763368	0.10209845291933653	5.882890706001894	4.031621686858817e-9	9.522211419803671e-8	phosphatidylinositol 3-kinase catalytic subunit type 3 [Source:HGNC Symbol;Acc:HGNC:8974]	protein_coding	18	41955234	42087830	35.33
USP43_hypoxia_vs_Control_normoxia	ENSG00000112306	RPS12	18256.977121173295	16062.64967149605	16150.300032149322	13610.898456512567	16945.90120076513	15537.773395958791	14119.95658740204	17690.708115689682	16681.552357157856	16432.504760812546	20164.354250676533	19365.574628677696	21500.125664324354	20782.24825088437	21073.664231738247	20303.59796857504	21784.33150402612	20613.04557900515	19806.40152526781	0.44128271516078	0.0750969773069445	5.876171465026101	4.1986344002599e-9	9.900338413660618e-8	ribosomal protein S12 [Source:HGNC Symbol;Acc:HGNC:10385]	protein_coding	6	132814569	132817564	42.19
USP43_hypoxia_vs_Control_normoxia	ENSG00000100266	PACSIN2	3443.0870894743143	3055.3601625028846	3315.055633715744	3228.9092512714174	3346.1496578698393	3236.6744390247427	3163.5200122019473	3233.797813811681	3112.859800136675	3142.016979561885	3744.6445582582596	3568.347081687349	3602.2848388917164	3560.564899243514	3667.773224403101	3548.557062478085	3772.4653685411117	3795.6110889085944	3880.9757380291144	0.25462276338406037	0.043348583565834424	5.873842751917357	4.258072985352435e-9	1.0023980039366676e-7	protein kinase C and casein kinase substrate in neurons 2 [Source:HGNC Symbol;Acc:HGNC:8571]	protein_coding	22	42835412	43015149	48.59
USP43_hypoxia_vs_Control_normoxia	ENSG00000197766	CFD	1047.2227004744752	882.7597873884453	829.162874006992	886.5193151264662	867.0742085038821	769.1003312550889	801.0865575273302	966.1001074651799	863.3138270437149	870.0674968088476	1420.5492248138548	1336.560644068539	1483.5209748529837	1067.9783323712152	1143.7948004593195	1134.5221614277132	1243.943928723344	1141.4288605096751	1142.5251761879622	0.43816393856364044	0.07464231038745367	5.8701818886529225	4.353172875992441e-9	1.0231028468650214e-7	complement factor D [Source:HGNC Symbol;Acc:HGNC:2771]	protein_coding	19	859453	867884	63.39
USP43_hypoxia_vs_Control_normoxia	ENSG00000180815	MAP3K15	88.33902375555903	51.573929229580926	61.48051095136826	72.303779473989	57.61846775324299	65.52858137012007	58.40815863056142	81.20567029850147	79.53884829761488	71.79921794076435	131.8757852267259	123.8189101303724	127.2566308306206	60.614775814547315	73.00188245246957	66.53142141329363	118.66066328646556	140.54338596790473	148.34180853191944	1.1284170837887633	0.19226575929800305	5.869048591433116	4.383029777488289e-9	1.0284312328719653e-7	mitogen-activated protein kinase kinase kinase 15 [Source:HGNC Symbol;Acc:HGNC:31689]	protein_coding	X	19360056	19515508	44.26
USP43_hypoxia_vs_Control_normoxia	ENSG00000197170	PSMD12	3469.201412619696	3697.890512656096	3956.4951090784484	3751.9248483146625	4256.526959564132	4041.7316058639685	3904.327749903366	3526.4619077672696	3578.5392893821418	3836.859759127931	2832.201587287574	2982.4681991901766	2974.122270452654	3496.8106745807913	3361.2121828864624	3205.7382227489306	2904.6171559051418	2948.727276162037	3188.970116282747	-0.3339922663904997	0.056927295711920414	-5.866996881086039	4.437590196468682e-9	1.0395291077259615e-7	proteasome 26S subunit, non-ATPase 12 [Source:HGNC Symbol;Acc:HGNC:9557]	protein_coding	17	67337916	67366605	40.02
USP43_hypoxia_vs_Control_normoxia	ENSG00000008517	IL32	104.98916416923446	65.11306685568508	61.85273535827604	74.46790129654046	42.39248285664304	60.45514205491046	70.22072127055232	98.38531115367994	110.83229614682438	108.65135976622547	169.17288913204334	161.33871153487388	166.67908639347408	98.56212474999808	73.79142069306202	74.44147117257265	172.9678763887871	130.24492429386274	150.2354339282091	1.1527483841991637	0.19662453524810092	5.862688411416334	4.554323684699347e-9	1.065131289201009e-7	interleukin 32 [Source:HGNC Symbol;Acc:HGNC:16830]	protein_coding	16	3065297	3082192	53.36
USP43_hypoxia_vs_Control_normoxia	ENSG00000177984	LCN15	102.34468275136318	52.984659367175325	69.52639724540526	48.43492431316469	70.85883153100798	66.30605327375572	87.05305294405849	66.84791336271181	68.23904515359821	82.86592842774981	161.590109732185	133.00711204137926	149.02117681436908	141.8591333842964	109.44264625472981	124.76173499000042	167.1106859386023	119.8421668199911	122.45271793035646	1.2778297749199012	0.2179852795355167	5.862000304069626	4.573241877330902e-9	1.0678109460071322e-7	lipocalin 15 [Source:HGNC Symbol;Acc:HGNC:33777]	protein_coding	9	136759634	136766255	61.19
USP43_hypoxia_vs_Control_normoxia	ENSG00000214110	LDHAP4	62.179999132956226	33.83802347415457	36.5520202153857	41.44778811312041	26.62437448454083	23.965997367268336	42.2910522645782	36.23800213821905	44.90806895433246	39.520693245969944	100.97523665186768	90.52015784087489	108.63609507453423	60.46000971553611	68.05311122008294	46.43866845603418	105.95200319801758	122.33820133511476	90.48048064358025	1.50231500037567	0.2562932820012384	5.861702611340436	4.581450046650741e-9	1.0679852527314666e-7	lactate dehydrogenase A pseudogene 4 [Source:HGNC Symbol;Acc:HGNC:6539]	transcribed_processed_pseudogene	9	14921337	14922334	44.69
USP43_hypoxia_vs_Control_normoxia	ENSG00000124203	ZNF831	1289.7423214625837	1120.3825297697356	1122.2599985432075	1244.9527175841974	818.9324535170325	769.9370292579786	1058.8100492525748	1089.9284612507831	1252.357518033059	1274.7110078353148	1520.8348100228197	1755.15790917703	1703.7605884003497	740.5097168237926	831.4018434932104	1010.5203082564877	1789.7971120928019	1876.6558270110947	2234.451906005038	0.7577094365389024	0.12934313000646916	5.858134378694912	4.680958261552444e-9	1.089407408091059e-7	zinc finger protein 831 [Source:HGNC Symbol;Acc:HGNC:16167]	protein_coding	20	59123381	59259113	45.12
USP43_hypoxia_vs_Control_normoxia	ENSG00000099942	CRKL	3182.7493356861005	3100.2240423978383	3147.7724719948465	3024.0207550025502	2928.836090025622	2973.8197373079997	2939.891207311538	3102.180172854728	3133.3632253523733	3068.4173770501056	3528.421168141206	3615.4495478042586	3456.5765672810053	2612.512544916	2737.223645516654	2796.4422952881946	3523.4917211625966	3722.2050188538587	3878.6404540884346	0.26425651182587284	0.045113038248653474	5.857652733769496	4.694550082930412e-9	1.0907970022237498e-7	CRK like proto-oncogene, adaptor protein [Source:HGNC Symbol;Acc:HGNC:2363]	protein_coding	22	20917407	20953747	45.77
USP43_hypoxia_vs_Control_normoxia	ENSG00000156453	PCDH1	149.93675911185701	97.43145097857385	93.44257110245164	99.70737905809064	155.98187132750198	80.83262075763837	93.02984600873535	99.3997035296425	80.19166853108418	87.46098790546348	215.54774455682497	257.5729041502792	246.42327596003614	141.26223661890882	169.00332339214916	130.5025617882988	225.53860858434004	221.03758016019725	204.4953296032099	1.160845983926525	0.1982893663976439	5.8543027546852775	4.790153301219969e-9	1.1112068752084508e-7	protocadherin 1 [Source:HGNC Symbol;Acc:HGNC:8655]	protein_coding	5	141853090	141879246	54.9
USP43_hypoxia_vs_Control_normoxia	ENSG00000107077	KDM4C	496.8177939957115	379.51775322021734	444.90894473411754	427.86272274474584	440.2172880969747	436.98346276110715	448.6112111421626	458.02669694095835	452.380736206294	383.3665042557755	638.3731969379046	708.8445726598989	643.6801662356977	409.3380035679464	428.6843116328693	401.7150631113938	593.8003599516395	643.5407306135507	602.8685671095529	0.5549420140813938	0.09480535390602958	5.853488133501917	4.813686152917142e-9	1.1148590599790138e-7	lysine demethylase 4C [Source:HGNC Symbol;Acc:HGNC:17071]	protein_coding	9	6720863	7175648	40.37
USP43_hypoxia_vs_Control_normoxia	ENSG00000145365	TIFA	621.0711620517611	503.18946230723293	540.0459612242785	452.2135985516881	385.0149567064574	367.73334138160965	386.4689871161811	641.6554619464495	406.6333951561886	502.26387939312036	1020.8545188093167	836.6045422519845	753.7091668061696	587.9832945266324	573.2711515239033	574.4405707755568	935.896543939491	863.8959429950095	847.4061415204296	0.8278042182830726	0.141542387125286	5.848454551994684	4.9616116135291455e-9	1.1472624721234678e-7	TRAF interacting protein with forkhead associated domain [Source:HGNC Symbol;Acc:HGNC:19075]	protein_coding	4	112272968	112285955	40.4
USP43_hypoxia_vs_Control_normoxia	ENSG00000157514	TSC22D3	1156.735910946377	777.8092587629964	850.4047214434534	850.9053649485057	902.2557867868145	894.3908501791809	858.1407686090578	819.9861629465775	915.8343142374436	832.9409185841687	1390.1848358538766	1244.9163042090952	1268.4159515926467	1650.5990519007385	2017.8076658234468	1914.0942589535969	1087.2592135294979	1346.3645572370622	1198.9364114366288	0.5518371323909937	0.09443143165441731	5.843786573209069	5.1027397094579004e-09	1.1779921526043699e-7	TSC22 domain family member 3 [Source:HGNC Symbol;Acc:HGNC:3051]	protein_coding	X	107713221	107777342	48.75
USP43_hypoxia_vs_Control_normoxia	ENSG00000106780	MEGF9	1266.962253337524	1312.9514914456418	1405.0546838918551	1368.3864244626632	1418.4484939187175	1523.4440319136893	1462.2568515465357	1389.1913866818893	1330.2739333775105	1315.1624180821227	1000.3192179014565	898.4082624304559	824.6896166387583	1596.0697170505232	1494.5496840352257	1428.4258132871842	963.6849686242404	1057.2282360145387	1016.7753287724261	-0.4265626289054434	0.07301964779406728	-5.8417513887282935	5.1654855311718526e-9	1.1905570758077733e-7	multiple EGF like domains 9 [Source:HGNC Symbol;Acc:HGNC:3234]	protein_coding	9	120600811	120714470	38.18
USP43_hypoxia_vs_Control_normoxia	ENSG00000198730	CTR9	3280.482206221466	3675.541250562657	3541.0517594137923	3653.3129401776023	3713.638516669434	3939.5933406984464	3682.0443825877273	3485.306421582401	3631.853178567941	3523.977306185859	2676.3515001655824	2875.2105003368774	2956.873512500767	3028.662073697582	2906.019499053021	3062.0755334271494	2726.8794980534785	2890.2232546291843	3080.0652436768933	-0.32184124890375476	0.05509799620320691	-5.841251426218334	5.181014128595305e-9	1.192216321906505e-7	CTR9 homolog, Paf1/RNA polymerase II complex component [Source:HGNC Symbol;Acc:HGNC:16850]	protein_coding	11	10751246	10801625	40.97
USP43_hypoxia_vs_Control_normoxia	ENSG00000101246	ARFRP1	578.9652535580807	681.6656021154186	716.5259528525437	717.8451842717376	580.3306354775193	577.0328738371602	661.1184050391831	561.8446811342208	639.7303914556671	594.5881663714205	487.69818142386134	543.3353254280853	587.6834449418438	496.75827490577086	570.3054429160753	602.0863470901791	506.0749905434447	468.4794072010484	428.27125704027253	-0.5949336359625902	0.10190017251650682	-5.838396749193107	5.2705529014366335e-9	1.2108735742899284e-7	ADP ribosylation factor related protein 1 [Source:HGNC Symbol;Acc:HGNC:662]	protein_coding	20	63698642	63708025	62.43
USP43_hypoxia_vs_Control_normoxia	ENSG00000164292	RHOBTB3	2419.7471535379973	2539.431766039219	2623.8087171681855	2672.8833528930927	2629.788076604598	2896.405689529264	2747.7875879909934	2507.801649932366	2323.5779821151687	2494.297244350461	2128.6260840640416	2239.748820579575	2149.480413497839	2513.7256169534917	2361.960666638438	2394.09311842509	2114.5818348833695	2062.2190995953574	2155.2310424234042	-0.3081804514944314	0.05279020157826184	-5.837834338206717	5.2883699532482584e-9	1.2130198580263194e-7	Rho related BTB domain containing 3 [Source:HGNC Symbol;Acc:HGNC:18757]	protein_coding	5	95713522	95824383	40.56
USP43_hypoxia_vs_Control_normoxia	ENSG00000169718	DUS1L	4100.473967795448	4658.859824865097	4210.907320880748	4558.510607777994	4322.227206002321	4330.099232570381	4317.491283933195	4400.78570986682	4493.822832060401	4228.161755282137	3583.846895921343	3640.2848415067688	3995.6032300936527	3989.5393997744063	4532.940869491077	4039.1149160845475	3606.7343286043383	3499.5203052169272	3400.0808603859036	-0.35472765310780713	0.06081844838401709	-5.8325666394512705	5.458119470342844e-9	1.249953023664274e-7	dihydrouridine synthase 1 like [Source:HGNC Symbol;Acc:HGNC:30086]	protein_coding	17	82057506	82065887	64.45
USP43_hypoxia_vs_Control_normoxia	ENSG00000149273	RPS3	51906.60913330518	42551.26140700821	43579.99934404999	39383.769556651736	46421.46932085968	41264.3365245366	37575.76852498765	47548.74437134663	44248.44234435907	44128.1659581771	65562.46725196592	63188.31479307358	61438.453953910794	62641.52082178501	61938.45991597946	56960.42671889901	64668.77264937874	59579.68790285529	51638.90303966881	0.48684403840270085	0.08351022762942824	5.829753459217509	5.5509325157577555e-9	1.2691772699367533e-7	ribosomal protein S3 [Source:HGNC Symbol;Acc:HGNC:10420]	protein_coding	11	75399515	75422280	48.5
USP43_hypoxia_vs_Control_normoxia	ENSG00000106355	LSM5	1926.2795690276332	1683.7072051825483	1606.8725763834652	1487.2123306186743	1750.509840270743	1635.9853854451178	1556.2767659556987	1719.383399976752	1581.9366144371204	1511.1031496735748	2149.518134368909	2336.1977383416197	2108.929696107236	2376.1851890875605	2502.647974554352	2091.5879062119852	2128.7072081965384	2230.8607363454094	2215.4103913400927	0.46235771981067186	0.07934123345311599	5.827458178903741	5.6277946845632786e-9	1.284698968423512e-7	LSM5 homolog, U6 small nuclear RNA and mRNA degradation associated [Source:HGNC Symbol;Acc:HGNC:17162]	protein_coding	7	32485338	32495283	39.74
USP43_hypoxia_vs_Control_normoxia	ENSG00000189306	RRP7A	3091.0513747122545	3373.8553976191824	3660.9354227029016	3368.127467633955	3286.458309628455	3249.1408127079844	3087.917388794517	3315.31184969903	3533.9297965963465	3409.424129959019	2484.199837264797	2578.98268409672	2736.2175565401276	3734.3280500241176	3413.9825174784814	2901.7709408472947	2704.305781060736	2401.336269085802	2398.7005330811166	-0.47102288819730426	0.08085431997305997	-5.825574791232496	5.691636238034078e-9	1.2972036540602188e-7	ribosomal RNA processing 7 homolog A [Source:HGNC Symbol;Acc:HGNC:24286]	protein_coding	22	42508344	42519796	57.5
USP43_hypoxia_vs_Control_normoxia	ENSG00000089157	RPLP0	62126.15610406034	51737.25285419983	50110.616489973116	44272.27405795896	51738.46806196763	47629.46945852061	42815.02822499522	57464.23486837531	53052.052036724934	52090.903271351555	84475.48126134291	76933.2755362155	73496.03389556732	78218.48439882536	71367.31624404067	68541.78625327507	80712.46228087392	71168.13857302575	62447.532105852406	0.5527119739239988	0.09494495879261909	5.8213935837419735	5.8358958441066235e-9	1.3279678412829585e-7	ribosomal protein lateral stalk subunit P0 [Source:HGNC Symbol;Acc:HGNC:10371]	protein_coding	12	120196699	120201235	48.95
USP43_hypoxia_vs_Control_normoxia	ENSG00000125352	RNF113A	527.0639233584957	400.6488473821229	421.8057532908053	421.6959870465659	464.3653947709106	440.07965612456087	447.31331581241926	481.7016012525202	398.55032917893215	459.6264811773076	722.5149471940439	681.1857461657173	635.2009373426439	583.6201710664916	524.0585433880822	543.4299182626015	672.7861395784489	633.9779390575424	554.5889123612069	0.5800912319135597	0.09976850225237544	5.814372460419972	6.0861767088104975e-9	1.382721384654042e-7	ring finger protein 113A [Source:HGNC Symbol;Acc:HGNC:12974]	protein_coding	X	119870475	119871733	53.22
USP43_hypoxia_vs_Control_normoxia	ENSG00000153487	ING1	1305.394343703099	1108.1766434136773	1208.4735613250064	1084.3226830275717	1070.5666241085748	1202.0119478218216	1023.7440441101013	1146.3807359055938	1261.7960896235654	1122.862837642853	1584.720824610252	1551.390343813186	1393.5278915714025	1381.3857745439773	1340.4847084200057	1282.8959274733645	1700.444854394276	1535.1328987444851	1498.7797961060664	0.4791649133910663	0.08254929850184078	5.8045909788122705	6.452331833389902e-9	1.4635851906705176e-7	inhibitor of growth family member 1 [Source:HGNC Symbol;Acc:HGNC:6062]	protein_coding	13	110712736	110723339	49.86
USP43_hypoxia_vs_Control_normoxia	ENSG00000117632	STMN1	8968.212428246508	8635.740920909999	8463.41321548718	8602.998267160732	7970.123015229838	7788.778842912618	7579.779812796653	8868.249336229153	8550.35573844346	8377.601642213986	9610.924808228756	9749.045214547587	10046.860478416176	8990.146910798334	8866.517631052173	9315.752734472208	10268.64105266022	9669.721015027058	10073.173071851015	0.2231997203672897	0.038541211767647104	5.791196232046125	6.988686570701108e-9	1.5827384633931163e-7	stathmin 1 [Source:HGNC Symbol;Acc:HGNC:6510]	protein_coding	1	25884181	25906991	48.24
USP43_hypoxia_vs_Control_normoxia	ENSG00000167733	HSD11B1L	130.86222616769098	94.49847447266755	73.97624696437416	94.71455327424587	50.648867298846184	89.27355821375552	46.206592084659086	96.28474844492264	100.0136974758213	80.07534594017966	217.87852905254042	251.15420755745222	229.5375578102002	111.15739223341937	113.4594756857838	120.91420466169369	202.36407705173858	188.7937404271026	194.56880236903456	1.1411809934172503	0.19726714225182457	5.784952224635855	7.253294134050266e-9	1.6400694935333566e-7	hydroxysteroid 11-beta dehydrogenase 1 like [Source:HGNC Symbol;Acc:HGNC:30419]	protein_coding	19	5680604	5688523	58.24
USP43_hypoxia_vs_Control_normoxia	ENSG00000133874	RNF122	99.9643260470466	72.97326440924608	64.01414805007978	55.77527909232744	55.870081787529834	55.31950954628959	54.88206004748114	61.324224012176316	78.58501815737654	73.47167954297909	162.9879766648663	148.66989737690014	187.64784049501566	97.11889375284146	103.70636983616197	94.17890547103147	169.92243416009256	145.22416273166564	117.6861237127778	1.1759190961106714	0.20356633560385884	5.776589201856127	7.62300966347357e-9	1.7209485380646245e-7	ring finger protein 122 [Source:HGNC Symbol;Acc:HGNC:21147]	protein_coding	8	33547754	33567128	49.07
USP43_hypoxia_vs_Control_normoxia	ENSG00000131143	COX4I1	6823.587676898273	5883.674254155531	5896.9661184207835	5221.369440904	6072.882302772701	5281.182146938315	5034.117760285305	6233.283668558072	5863.029097637455	5827.068821956358	8816.917134766003	8411.349987418831	8257.289646140367	7815.805772791681	7537.460093872226	7194.157380433804	8565.412862454405	7894.339508825791	7018.272185837271	0.46615509985530157	0.080729890590899	5.774256554087949	7.729359192568872e-9	1.7422097342242247e-7	cytochrome c oxidase subunit 4I1 [Source:HGNC Symbol;Acc:HGNC:2265]	protein_coding	16	85798633	85807068	50.78
USP43_hypoxia_vs_Control_normoxia	ENSG00000082516	GEMIN5	3397.3637736532473	3839.689117089501	4124.758917929084	3916.1047983226476	3739.1670982283827	4220.366517842365	3783.4971839064738	4063.180481313032	3898.464544347686	3849.8832776988015	2914.7203170928237	2802.7371896758696	2337.829380957029	3100.232917907805	3148.8955643335285	2733.7111996781755	2886.870312680736	2899.0175275756583	2893.4215791788556	-0.4526221524359699	0.07841260054117824	-5.772314007087116	7.819023080525688e-9	1.759649014961701e-7	gem nuclear organelle associated protein 5 [Source:HGNC Symbol;Acc:HGNC:20043]	protein_coding	5	154887411	154938211	41.33
USP43_hypoxia_vs_Control_normoxia	ENSG00000198755	RPL10A	22327.93919065911	20239.252630906038	19816.18055691805	18100.131338720737	20384.326508712817	18285.703060682135	17831.633611940626	21051.475043046856	20205.353480852533	20238.352049320933	26475.260794633214	25820.317451168637	26694.30709426063	25044.544764277856	24273.41420676453	23702.642891832595	26016.6235723249	24534.965061844894	23188.421313656014	0.34276693152143745	0.05939074660791119	5.7713861350208875	7.862207838433046e-9	1.7665899653295478e-7	ribosomal protein L10a [Source:HGNC Symbol;Acc:HGNC:10299]	protein_coding	6	35468401	35470785	56.98
USP43_hypoxia_vs_Control_normoxia	ENSG00000111328	CDK2AP1	4404.069977730683	4109.07400667108	3914.3472613373456	3672.320978747925	4152.050806193872	4172.540773726667	3761.9305076860173	4389.555097399257	4041.760687345946	3821.3730841538777	4994.757419346271	4842.906473613245	4787.6052752876685	4685.088980651115	4270.237407212982	4284.999908710325	5420.009081908187	5117.457056354845	4835.244792805667	0.39495595701507424	0.06843842001420808	5.770968367374347	7.881727093473318e-9	1.7681999982583636e-7	cyclin dependent kinase 2 associated protein 1 [Source:HGNC Symbol;Acc:HGNC:14002]	protein_coding	12	123250112	123272334	53.31
USP43_hypoxia_vs_Control_normoxia	ENSG00000123191	ATP7B	857.7622479072731	706.3480642323549	777.422080081527	824.2770896572989	830.7021377229407	786.9413039142613	735.8784624645882	718.0357734069921	697.0710577320594	798.3636819435867	1183.0694814044991	1203.719589902719	1058.9586809851803	580.4615192336238	619.8421696149652	654.6761581932474	1070.7634372656528	1050.5741902985808	1142.6155842768387	0.4971472651342335	0.08619502902734492	5.767702276386683	8.035960589057397e-9	1.7971672486121643e-7	ATPase copper transporting beta [Source:HGNC Symbol;Acc:HGNC:870]	protein_coding	13	51930436	52012125	44.7
USP43_hypoxia_vs_Control_normoxia	ENSG00000247077	PGAM5	3835.4024249660674	4178.87093961149	4198.587784804573	4224.077990260503	4081.455668841649	3974.620132720033	4194.674130445041	4032.498230531752	4016.5004384853805	4122.75103501925	3244.3199340164874	3394.955681406499	3506.144603111932	3769.1446814796777	3652.1209478852625	3906.959718648542	3393.171947381869	3501.554020117558	3644.8357646217187	-0.25771217972782223	0.04468028310225803	-5.767917341481619	8.025715023115736e-9	1.7971672486121643e-7	PGAM family member 5, mitochondrial serine/threonine protein phosphatase [Source:HGNC Symbol;Acc:HGNC:28763]	protein_coding	12	132710819	132722734	55.09
USP43_hypoxia_vs_Control_normoxia	ENSG00000173890	GPR160	47.96413985112272	18.170881338779957	21.89852559774685	22.001100248475016	33.060182636351435	30.056856591316095	19.883174740475187	18.146634078918797	19.64136271118694	20.494308130909356	118.02369291939276	86.62594490968392	104.81011522021936	52.63055221203881	41.73370942724219	53.343924685713766	53.29762293129851	73.28857133540903	76.24735760505088	1.6952534128553145	0.2940937412787753	5.764330126455706	8.198280451529256e-9	1.830608238732266e-7	G protein-coupled receptor 160 [Source:HGNC Symbol;Acc:HGNC:23693]	protein_coding	3	170037995	170085392	42.34
USP43_hypoxia_vs_Control_normoxia	ENSG00000037637	FBXO42	635.2701728004954	457.5880363508923	565.1625647157778	498.7757023392113	602.339575027361	669.007837235437	494.9523272316331	523.7714870192868	559.1166166269546	405.73204248558335	722.0701179693247	802.4225414150889	699.5472233573142	634.829058547146	612.998376740948	621.7003365628555	913.2423150667462	771.8595912943729	879.7473604229831	0.7564876247744998	0.13125085349235396	5.763677756339841	8.23004850324503e-9	1.8348393181767308e-7	F-box protein 42 [Source:HGNC Symbol;Acc:HGNC:29249]	protein_coding	1	16246840	16352480	43.86
[truncated: 29,920 more rows]
