# Supplementary material for: Deubiquitinating enzyme mutagenesis screens identify a USP43-dependent HIF-1 transcriptional response
Source: EMBO J. 2024 Jul 15;43(17):8. doi: 10.1038/s44318-024-00166-6 (PMC11377827; doi:10.1038/s44318-024-00166-6)
Supplement: Supplementary file 5 — Source data Fig. 1 [file 44318_2024_166_MOESM5_ESM.zip › Figure 1/F1 F, F2 F RNA seq data/deseq2/USP43_normoxia_vs_Control_hypoxia.csv]

contrast_name	ensembl_gene_id	external_gene_name	baseMean	Control-normoxia-1	Control-normoxia-2	Control-normoxia-3	HIF1B-normoxia-1	HIF1B-normoxia-2	HIF1B-normoxia-3	USP43-normoxia-1	USP43-normoxia-2	USP43-normoxia-3	Control-hypoxia-1	Control-hypoxia-2	Control-hypoxia-3	HIF1B-hypoxia-1	HIF1B-hypoxia-2	HIF1B-hypoxia-3	USP43-hypoxia-1	USP43-hypoxia-2	USP43-hypoxia-3	log2FoldChange	lfcSE	stat	pvalue	padj	description	gene_biotype	chromosome_name	start_position	end_position	percentage_gene_gc_content
USP43_normoxia_vs_Control_hypoxia	ENSG00000059804	SLC2A3	6450.027656498509	2273.2691841149226	2389.781934271557	2216.2152754968815	2657.0819148911696	2494.083854179152	2551.7449140681506	2872.59439532283	2667.243994543093	2772.7218214286245	13626.432912792485	13629.981767559742	12233.270591906563	4806.611326015177	4687.057532985693	4742.828624620694	13114.418216438868	12967.058385876968	13398.101170460595	-2.247224304564745	0.05149869422923596	-43.63652978387536	0	0	solute carrier family 2 member 3 [Source:HGNC Symbol;Acc:HGNC:11007]	protein_coding	12	7919230	8019007	45.14
USP43_normoxia_vs_Control_hypoxia	ENSG00000104419	NDRG1	12842.285780938928	2133.791272806363	2018.8714338428892	2197.54370148656	2668.8677326655625	2597.0150133120387	2650.6567945988168	2630.032480372763	2401.5572347697116	2304.6179237315732	34107.2250089422	33714.00263712069	30999.40422094604	7087.094502287004	7198.111000408742	7528.785495515069	29086.823421646288	30512.264277744405	29324.47990470397	-3.749033649370457	0.055880048951538336	-67.09073667100374	0	0	N-myc downstream regulated 1 [Source:HGNC Symbol;Acc:HGNC:7679]	protein_coding	8	133237175	133302022	50.32
USP43_normoxia_vs_Control_hypoxia	ENSG00000104765	BNIP3L	2284.530964994507	752.8130269120337	792.2570443254423	790.0328930095233	735.8237412956275	649.1343004686859	700.7535977580847	769.742722951899	659.6577673830593	732.3662710339797	5434.39205053379	5200.2699480587835	5098.088781035202	1362.3904018460976	1568.9506078888119	1437.4071854367262	4645.226628852182	4859.714158118749	4932.536242992449	-2.8583406818550263	0.0695523875751241	-41.09622662151906	0	0	BCL2 interacting protein 3 like [Source:HGNC Symbol;Acc:HGNC:1085]	protein_coding	8	26383054	26505636	43.6
USP43_normoxia_vs_Control_hypoxia	ENSG00000114268	PFKFB4	1205.7755044345179	164.05248149924685	154.9267874227574	157.36430639006548	159.1206830668754	174.8963858665319	158.02492832424937	129.96124554905066	167.4636583641262	192.33385180736454	3079.997347342807	3262.0848926334543	3104.2925889656035	662.3320942302548	718.4680174808717	651.2965166411532	2759.6948914816776	2963.0398257986694	3044.608576956561	-4.305795911316168	0.10448967958434313	-41.207858311409296	0	0	6-phosphofructo-2-kinase/fructose-2,6-biphosphatase 4 [Source:HGNC Symbol;Acc:HGNC:8875]	protein_coding	3	48517684	48562015	51.91
USP43_normoxia_vs_Control_hypoxia	ENSG00000168209	DDIT4	16760.898461043827	9370.58437132178	9078.924723097562	8918.120835386742	7326.234479387334	6561.7219235771	6859.95950421013	9320.95693893738	8839.405738186555	9036.871793232553	32420.374714938804	32379.488980401384	33067.46756297136	15556.41391477913	16624.449837753156	16374.376464552948	27814.99792615655	26917.46555790485	25228.35703199356	-1.8468801235766663	0.049116168126994555	-37.60228442091372	0	0	DNA damage inducible transcript 4 [Source:HGNC Symbol;Acc:HGNC:24944]	protein_coding	10	72273919	72276036	58.69
USP43_normoxia_vs_Control_hypoxia	ENSG00000176171	BNIP3	5664.821165772813	1719.547794919681	1706.4309390890928	1507.8793096799536	1648.1396334467265	1602.8204884645636	1511.0825330485923	1720.8622947793979	1693.1401782491068	1694.5460778731078	13806.966472183269	13604.581254261497	13086.371128903196	3698.538422227884	3513.0883849348197	3538.221696062323	12303.59076159057	11587.331722136973	12023.641892059884	-2.986460996293275	0.053698701706741916	-55.61514340892012	0	0	BCL2 interacting protein 3 [Source:HGNC Symbol;Acc:HGNC:1084]	protein_coding	10	131967684	131981967	49.61
USP43_normoxia_vs_Control_hypoxia	ENSG00000181458	TMEM45A	3177.914613376972	582.2889721481748	652.4320721511643	626.2464552456886	671.0108809721305	631.5135050320702	607.4627303238107	731.4314414533395	637.5010348908154	700.4950658260485	8461.531569327151	8407.251838638509	7536.650903318935	1785.7387154039611	1612.9768720763807	1490.1355628571803	7723.265807738895	7361.535943263416	6982.993670117823	-3.5554252316108426	0.07930223780374468	-44.8338575313565	0	0	transmembrane protein 45A [Source:HGNC Symbol;Acc:HGNC:25480]	protein_coding	3	100492619	100577444	40.01
USP43_normoxia_vs_Control_hypoxia	ENSG00000119938	PPP1R3C	1236.6609385661018	533.7541398764719	621.9687476861008	542.7593887624137	682.1330641090192	742.4335846369167	680.0677153297127	584.9911917864613	517.529959608714	550.8531719276971	2420.244480613729	2399.3935365852935	2402.279925893318	1258.2453507982696	1301.3725281875693	1247.3096535255745	1943.5992858151023	1900.6865616122213	1930.2746074352483	-2.1191254747908244	0.06595964193609642	-32.127607315453496	1.8151744333203257e-226	3.501017688266578e-223	protein phosphatase 1 regulatory subunit 3C [Source:HGNC Symbol;Acc:HGNC:9293]	protein_coding	10	91628442	91633071	40.5
USP43_normoxia_vs_Control_hypoxia	ENSG00000114023	FAM162A	2410.382374673245	1226.3336843355492	1323.1370281631714	1282.491451342771	1397.8789436531945	1301.552997340437	1256.2516005304997	1284.9452116921823	1321.1453045118988	1230.3496462344394	4464.308689463459	4713.7232686029665	5021.535748337658	1829.108131449161	1840.3760696423342	1863.0154678010633	3849.171805062516	4070.2445508183773	4111.313145136732	-1.8870889304770764	0.05951581447233996	-31.707352864239187	1.2303214305401416e-220	2.109317741470487e-217	family with sequence similarity 162 member A [Source:HGNC Symbol;Acc:HGNC:17865]	protein_coding	3	122384161	122412334	38.81
USP43_normoxia_vs_Control_hypoxia	ENSG00000152952	PLOD2	12191.907794375828	7681.662831501917	7990.023356653983	7382.942851389593	7569.914825353486	7907.550516204722	7075.157252631007	7482.42026020504	7065.223817052927	7741.934654947877	21193.423642615904	21945.812442869003	21543.129524561657	9103.063108183618	9062.058703067863	8700.027375595277	19555.873603517375	20095.16204753399	20358.95948487964	-1.536863838389239	0.04909970748507743	-31.300875648929853	4.540019424244763e-215	7.005249971609669e-212	procollagen-lysine,2-oxoglutarate 5-dioxygenase 2 [Source:HGNC Symbol;Acc:HGNC:9082]	protein_coding	3	146035139	146163725	36.13
USP43_normoxia_vs_Control_hypoxia	ENSG00000107819	SFXN3	1829.855784457764	1031.3971520123246	936.89549161299135	969.4731809556758	1152.2121670070107	1046.343097255331	1093.2384294650255	985.7700966001202	1016.251583581523	989.6213126087689	3348.939378026279	3466.958335071603	3365.6611020854557	1428.9779675755303	1429.0233063876237	1490.808761641476	2979.433375188338	3222.078838790612	2984.3205443740644	-1.7686415749528186	0.05654809120976568	-31.27676880183322	9.659820243424407e-215	1.355009330509442e-211	sideroflexin 3 [Source:HGNC Symbol;Acc:HGNC:16087]	protein_coding	10	101031234	101041241	54.04
USP43_normoxia_vs_Control_hypoxia	ENSG00000109107	ALDOC	1306.7054229115208	599.4564453268752	514.758288632705	558.9040154688831	559.8971479614652	519.8042833138564	519.3875742718885	573.2150583187552	588.2911987359507	560.1217268394554	2652.559078744585	2868.226258572325	2777.5791123683007	901.4907962427679	1062.3305269212844	1067.4053298467556	2266.5704466581838	2460.570431613965	2470.1298925693727	-2.2698761006008317	0.07660102150039895	-29.632452102339258	5.708846902432611e-193	7.340625642044598e-190	aldolase, fructose-bisphosphate C [Source:HGNC Symbol;Acc:HGNC:418]	protein_coding	17	28573115	28576948	55.56
USP43_normoxia_vs_Control_hypoxia	ENSG00000113083	LOX	2318.0034756889518	863.8007717876186	1022.191934002318	988.8488481405442	716.1620802631322	757.7067005376399	632.0448344901722	880.6751586204789	797.787373799237	898.825646654158	5834.84817660441	5616.6818697552535	5287.500095153916	1272.648466497778	1261.2129145077454	1020.1734909559669	4571.983983836648	4463.950793564647	4837.019423229467	-2.698770336476518	0.09162170301438863	-29.45557927528036	1.0679794434034242e-190	1.2676094470549874e-187	lysyl oxidase [Source:HGNC Symbol;Acc:HGNC:6664]	protein_coding	5	122063195	122078413	38.02
USP43_normoxia_vs_Control_hypoxia	ENSG00000122884	P4HA1	4108.110366089213	2177.2379242460956	2100.3444840125126	2144.640259978457	2225.6905426953526	2350.3335849793584	2088.3193193298353	2442.536933400552	2262.4810364519153	2194.310172787744	7448.223317685572	7680.454480681136	7027.577415096474	3633.118611930606	3669.1923849086043	3428.297797173172	7224.103180745643	6889.267305579709	6959.857837923101	-1.6816176324026424	0.05720688029226366	-29.395373839850084	6.292657353195733e-190	6.935407354272154e-187	prolyl 4-hydroxylase subunit alpha 1 [Source:HGNC Symbol;Acc:HGNC:8546]	protein_coding	10	73007217	73096974	38.79
USP43_normoxia_vs_Control_hypoxia	ENSG00000148926	ADM	1055.3621658408438	322.1682890829582	384.73387905441115	289.53047241445415	321.27424407689347	271.4788227854985	321.31880896357575	363.4372917342908	376.34482083715494	365.35272565843593	2246.842751883999	2426.26453470141	2623.5554707235347	649.0396395304484	562.420508767767	612.0806333612037	2349.8689099531884	2253.008569671444	2257.798611934518	-2.7233184648605433	0.09603927557792746	-28.356299529256745	6.999366081379567e-177	7.200014575712449e-174	adrenomedullin [Source:HGNC Symbol;Acc:HGNC:259]	protein_coding	11	10305073	10307397	58.97
USP43_normoxia_vs_Control_hypoxia	ENSG00000114480	GBE1	1852.644446402373	1011.3105660913089	1076.6368167515723	1022.020394520198	1075.7967924802228	1138.3653584908766	1057.1433486051433	1144.2087082630285	1093.488483073782	1127.6665832740307	3390.183315721486	3556.2102911345264	3175.354246476509	1301.658872246952	1358.154964732711	1376.2838235078243	3168.183316700068	3069.1355683127445	3205.7985848597286	-1.588975361394539	0.05720935031104394	-27.77474928058738	8.757462898383383e-170	8.445478282628475e-167	1,4-alpha-glucan branching enzyme 1 [Source:HGNC Symbol;Acc:HGNC:4180]	protein_coding	3	81489703	81761645	35.25
USP43_normoxia_vs_Control_hypoxia	ENSG00000134107	BHLHE40	3366.7568922662394	1613.1380731545407	1587.5161353527399	1661.7096665584224	1524.6843328237146	1618.56534451227	1584.4552967428774	1606.753434198006	1685.3092212045037	1785.7290470790101	6332.134918011233	6696.139704024169	6988.106279942797	2381.398726955239	2587.1497646853063	2972.5498660553094	5761.020500885667	5866.50942906754	6348.754319538961	-1.9801333193478479	0.07411799222265791	-26.715960051903835	3.0714512408515465e-157	2.7877936850787858e-154	basic helix-loop-helix family member e40 [Source:HGNC Symbol;Acc:HGNC:1046]	protein_coding	3	4979437	4985323	47.72
USP43_normoxia_vs_Control_hypoxia	ENSG00000129521	EGLN3	756.8648785170894	135.93821550545692	137.8612661900724	167.13402605874245	123.36261167051002	145.8059011561137	119.85509730587242	149.248235000222	137.13988193624118	215.47054748147707	1943.651374472666	2049.544331819501	1912.3648856997622	380.38298594434696	366.24175356050466	290.7033971124662	1720.0162336808307	1852.6283757179003	1776.2186929949244	-3.5708276968446153	0.13554321926606816	-26.344569032517697	5.923167063386121e-153	5.077470432669324e-150	egl-9 family hypoxia inducible factor 3 [Source:HGNC Symbol;Acc:HGNC:14661]	protein_coding	14	33924227	34462774	41.68
USP43_normoxia_vs_Control_hypoxia	ENSG00000067057	PFKP	13421.107768338834	9830.1693591815565	9959.62534218338	9571.33671036554	10700.468980749758	9942.251979997283	10031.26559827775	9975.902787366193	10043.157173263222	10202.406632362248	19675.44459783393	20562.10066266919	19892.13218386025	11578.947237048575	11740.950213828906	11679.61983485517	18207.864141859776	19358.57292051787	18627.723473878425	-0.9929135137497629	0.03771276471392555	-26.328314067706803	9.093725322827785e-153	7.385062196380668e-150	phosphofructokinase, platelet [Source:HGNC Symbol;Acc:HGNC:8878]	protein_coding	10	3066333	3137718	51.45
USP43_normoxia_vs_Control_hypoxia	ENSG00000146674	IGFBP3	1951.8605922335305	1179.8601430822923	1115.2762894595253	1145.1972120077198	864.3544139154205	738.23338140471	688.1465785975603	1106.7459136571365	1072.6308945440514	1096.9649804181781	3953.024355245728	3968.964757782273	4227.579073029242	981.8079999846694	931.8015704667591	1069.672380653751	3594.2092640058117	3545.741623215097	3853.279828733625	-1.889159316847029	0.07300304862187573	-25.877814043521095	1.1837812008985061e-147	9.132871964931974e-145	insulin like growth factor binding protein 3 [Source:HGNC Symbol;Acc:HGNC:5472]	protein_coding	7	45912245	45921874	49.16
USP43_normoxia_vs_Control_hypoxia	ENSG00000064205	CCN5	3935.31411404099	2280.44776348263	2279.466653113281	2307.5220040191434	1689.3135087848461	1594.4921156394817	1874.6198864182334	2100.5902069767126	1909.118484319525	1712.5648474887182	7821.479393607648	8077.3178554574715	8846.34138690763	3265.0977065908232	3585.7688759104412	3758.7171000321746	6253.469936352418	5694.275530884067	5785.050796752575	-2.1098112956794206	0.08173474830944599	-25.812905028981316	6.352284526335893e-147	4.6674166781601355e-144	cellular communication network factor 5 [Source:HGNC Symbol;Acc:HGNC:12770]	protein_coding	20	44714844	44728509	51.46
USP43_normoxia_vs_Control_hypoxia	ENSG00000167772	ANGPTL4	515.9394418899379	111.59124598057838	115.98723657832161	107.65004901928968	128.71634136992904	117.43459768929765	118.60985313579374	120.94533979290205	119.09868740831088	142.97486801533253	1129.2648887454789	1250.004658132666	1369.9024179073233	309.21647049588535	319.911396703167	350.7036950760541	1025.1132107768876	1137.55090482091	1312.2340923707557	-3.3000778006585034	0.12993307198524687	-25.39828967511218	2.6340077787080305e-142	1.8473972738847685e-139	angiopoietin like 4 [Source:HGNC Symbol;Acc:HGNC:16039]	protein_coding	19	8363289	8374370	55.65
USP43_normoxia_vs_Control_hypoxia	ENSG00000152256	PDK1	1301.7065423849945	569.0611497454305	620.0325532767654	604.8843598209282	549.0393334952952	602.9112455694145	535.1511880525718	628.1473977155958	545.991238714326	541.23292489637	2804.585728767883	2593.6992253343824	2800.215493193071	999.0097143406039	995.4831985133856	922.6648352769041	2636.0155206740683	2101.0258298775625	2381.5668256653407	-2.2501542417770906	0.09158024729274868	-24.570301001526754	2.6247673852616066e-133	1.760876554547243e-130	pyruvate dehydrogenase kinase 1 [Source:HGNC Symbol;Acc:HGNC:8809]	protein_coding	2	172555373	172608669	39.52
USP43_normoxia_vs_Control_hypoxia	ENSG00000102144	PGK1	41824.21331343297	23350.157056579144	23672.562745209936	22152.406987793504	24060.194510792364	24234.156113157474	21067.13644562126	25806.270953138646	24075.408690709486	23648.51677214076	76827.49078838459	73160.64581872679	70745.29998172975	38192.21795668414	38182.28244036543	34031.36526118613	73036.12437821967	69267.33579167174	67326.26694968261	-1.5857718133293346	0.06504353323683547	-24.38016101547325	2.7767610493335546e-131	1.7852259579673644e-128	phosphoglycerate kinase 1 [Source:HGNC Symbol;Acc:HGNC:8896]	protein_coding	X	77910739	78129295	39.63
USP43_normoxia_vs_Control_hypoxia	ENSG00000072682	P4HA2	1547.9021233784006	976.9237604052023	981.7468829541377	896.2362111580859	1015.0183924632208	939.640383773531	934.7414904649762	1006.3631180941767	958.8533007601318	969.9093888077343	2517.0893719097116	2648.2572418928457	2699.6943502237627	1395.456366015152	1383.9972721266474	1379.4009636926774	2357.8717089508887	2319.000191325839	2482.0378257924885	-1.4184986124916947	0.05855845238188333	-24.223635611834347	1.2540755389418444e-129	7.740154226349064e-127	prolyl 4-hydroxylase subunit alpha 2 [Source:HGNC Symbol;Acc:HGNC:8547]	protein_coding	5	132190147	132295315	49.23
USP43_normoxia_vs_Control_hypoxia	ENSG00000143320	CRABP2	6750.285273828273	5394.03231856474	5561.251206492069	4934.686370441471	4771.68450600657	4503.701465840743	4530.032496501695	4643.003686688507	4199.121015729118	4251.3446854878575	11133.567256754197	10584.289385792621	11230.470531790586	6777.137965110044	6677.868013399429	6772.446348739229	8818.444127210176	8630.304362963067	8091.749185396795	-1.3295402501166154	0.056269924337111046	-23.627901863727214	1.9919026285528343e-123	1.1821175984065475e-120	cellular retinoic acid binding protein 2 [Source:HGNC Symbol;Acc:HGNC:2339]	protein_coding	1	156699606	156705816	55.42
USP43_normoxia_vs_Control_hypoxia	ENSG00000116285	ERRFI1	784.6925832240097	333.851045283788	333.8072320964269	371.8625886656331	415.9480447040791	404.55449986774244	388.54017260500285	400.4857185581402	347.9128050368063	398.9946412163186	1599.6820046034343	1536.2784586936984	1641.3347795909574	579.0258458745443	534.7795282675488	548.4058241190885	1431.7815559156795	1309.6019249997482	1547.619827933538	-2.0501125586382347	0.086882468026034	-23.59638952733164	4.1975204909761225e-123	2.39880522873191e-120	ERBB receptor feedback inhibitor 1 [Source:HGNC Symbol;Acc:HGNC:18185]	protein_coding	1	8004404	8026309	42.8
USP43_normoxia_vs_Control_hypoxia	ENSG00000168333	PPDPFL	1906.8973044228762	817.8514817113676	732.168427197679	767.8145266087625	554.3430090171273	554.4875755958012	542.4145185905079	861.1083756736064	836.6878446721913	805.0804401535954	3861.5344332205314	4008.9864621045226	4572.003411853007	988.3610660654945	962.5593733341891	1285.6992339024341	3873.3828606031475	3870.098524447056	4429.56991486075	-2.3117036276413563	0.10042143781719304	-23.0200212015444	2.9380141443398017e-117	1.6190556516843979e-114	pancreatic progenitor cell differentiation and proliferation factor like [Source:HGNC Symbol;Acc:HGNC:31745]	protein_coding	8	49054311	49076093	38.86
USP43_normoxia_vs_Control_hypoxia	ENSG00000105137	SYDE1	4363.404982541122	2796.9333817526135	2744.626394542135	2932.196123763284	2970.0110440881012	2689.7396545955808	2657.276286249931	2967.260814264392	3152.2031561899826	3001.7290850681024	7150.823235910424	7095.543195415244	7573.09798944504	3130.597101837145	3055.5540683806794	3097.3992490039636	6809.032671136745	7516.168529281337	7201.097704815496	-1.2586518285846566	0.05494349127005589	-22.90811521965696	3.85673199510145e-116	2.052047402910875e-113	synapse defective Rho GTPase homolog 1 [Source:HGNC Symbol;Acc:HGNC:25824]	protein_coding	19	15107401	15114985	60.26
USP43_normoxia_vs_Control_hypoxia	ENSG00000170421	KRT8	42706.236481458945	34479.800493319206	34499.125115585724	31570.015343232415	38477.63300348129	36230.53867120995	34898.979117692405	29412.123583359815	28436.085075221825	28025.683161922832	60597.28150404358	59116.060049662585	60158.97197569573	49779.9052537065	50934.810090986466	49044.837610210925	48686.90002674182	48468.36373593542	45895.142854252495	-1.066521359298834	0.046683155904174205	-22.845956719122974	1.6031078267065038e-115	8.245317922027119e-113	keratin 8 [Source:HGNC Symbol;Acc:HGNC:6446]	protein_coding	12	52897187	52949954	50.58
USP43_normoxia_vs_Control_hypoxia	ENSG00000182199	SHMT2	12532.544600239937	7956.522754215278	7513.772268347351	7416.607213299558	7345.88634963204	7344.141464991183	7261.316598497425	8787.760362472825	8712.654522679812	8593.948449769116	22466.727622815877	21109.311178520926	20318.702271380476	11572.957078397272	10981.548633338984	11184.341668942267	20554.351620235786	19005.184914661204	17460.067832121476	-1.291969884512974	0.05683910230909917	-22.730300656176038	2.247908472983484e-114	1.1188783141333923e-111	serine hydroxymethyltransferase 2 [Source:HGNC Symbol;Acc:HGNC:10852]	protein_coding	12	57229573	57234935	57.11
USP43_normoxia_vs_Control_hypoxia	ENSG00000164683	HEY1	645.6724690566994	287.9530123648821	278.8560574857246	296.4080376980494	255.77067076595122	275.12118288754954	285.8945757920012	260.6682786832565	293.5008312846501	348.5050600886859	1296.5665783193772	1386.0990467717925	1339.9995058073252	434.9486073397742	483.5744164299442	484.5999852260178	1258.306887497094	1167.0424179409831	1188.2892906375303	-2.1692386743712513	0.09639183251458464	-22.504382557962398	3.760105248196392e-112	1.8130757493646978e-109	hes related family bHLH transcription factor with YRPW motif 1 [Source:HGNC Symbol;Acc:HGNC:4880]	protein_coding	8	79762371	79767857	45.23
USP43_normoxia_vs_Control_hypoxia	ENSG00000163516	ANKZF1	1094.03345338657	528.4708744493747	527.1742510993232	547.2229090520495	559.2732626769608	562.3586356937626	631.1080931483068	594.731588406946	580.8545694021641	600.4273768154254	2039.6128704295777	1972.838086994503	2139.0768217816453	659.1667564891058	770.4856221055321	823.4868575058905	1919.7989409858683	2112.9556642292864	2123.558979692538	-1.7904008322673493	0.07985666604472792	-22.42018006692818	2.5017132664295074e-111	1.1697404757881e-108	ankyrin repeat and zinc finger peptidyl tRNA hydrolase 1 [Source:HGNC Symbol;Acc:HGNC:25527]	protein_coding	2	219229783	219236679	49.05
USP43_normoxia_vs_Control_hypoxia	ENSG00000121966	CXCR4	2607.065561932619	1879.3985641431414	1838.6452930721284	1725.9924146587807	1433.5285809598838	1324.2484006714487	1377.461350718678	1961.8644877650156	1833.6195845727004	1867.6749069859643	4437.925588565501	4257.340325106208	4133.213611108484	1982.622873023492	1808.1527719476207	1906.6078446984448	4386.296263980197	4362.1069089887205	4410.4803438207355	-1.177933429977513	0.05303830099548349	-22.209109414681677	2.804410989207705e-109	1.272707693043379e-106	C-X-C motif chemokine receptor 4 [Source:HGNC Symbol;Acc:HGNC:2561]	protein_coding	2	136114349	136119177	52.33
USP43_normoxia_vs_Control_hypoxia	ENSG00000107159	CA9	1514.8043189035068	64.61204222677691	33.01060858128933	27.80410885371695	9.870585512308024	13.184304886740842	9.355382509885303	32.39255127784818	16.368517642842583	23.15974391282178	3619.519248650345	4544.443013994885	5376.776097013031	407.1620088015196	523.0387857234595	722.3505340351078	3134.7120966185394	4032.017329933938	4676.700780088065	-7.5212073756526	0.3404571738179355	-22.091493303867573	3.815719451230372e-108	1.682187175213847e-105	carbonic anhydrase 9 [Source:HGNC Symbol;Acc:HGNC:1383]	protein_coding	9	35673928	35681159	52.49
USP43_normoxia_vs_Control_hypoxia	ENSG00000154914	USP43	1134.137417034419	1161.056580251614	1347.427331103105	1281.0499820170864	1120.4437790129468	1090.2025181525137	1206.147092559918	438.73638404057	500.6430032275018	514.9321863700118	1682.9959331905209	1878.2415229607402	1949.955799764565	1339.8477749562533	1401.8633260194883	1462.7221705377162	637.581610478199	687.8115234701851	712.8149885066078	-1.9278538781150025	0.0881351704090459	-21.873831628935434	4.611730701982089e-106	1.9766390203217676e-103	ubiquitin specific peptidase 43 [Source:HGNC Symbol;Acc:HGNC:20072]	protein_coding	17	9644698	9729687	45.05
USP43_normoxia_vs_Control_hypoxia	ENSG00000112715	VEGFA	2093.332593491518	1258.080822206775	1082.9437463846832	1212.1135595092599	1121.653833271037	1198.2086582639022	1176.7407164262252	1381.109865175952	1265.5662513508132	1433.542054018119	3786.0974687783005	3573.43113944515	3580.1899709226254	1830.3860053174312	1957.7289794911537	1900.6115692077212	3448.751515902731	3311.497789404263	3161.3327377711794	-1.4223434380423843	0.06511376447558563	-21.843974918324545	8.869322252647073e-106	3.698747090766063e-103	vascular endothelial growth factor A [Source:HGNC Symbol;Acc:HGNC:12680]	protein_coding	6	43770184	43786487	56.4
USP43_normoxia_vs_Control_hypoxia	ENSG00000070404	FSTL3	20106.165768281604	12414.74060984184	12187.468104183972	12800.156690204916	14357.148250445287	12994.476610086387	14154.106697676354	14074.476927578282	14092.79596554881	13238.364918990963	31133.07611756668	31522.186577301363	36026.50333401201	16998.74396659353	17063.412786628567	16894.39199231988	30630.515019160328	31689.256318260035	29639.162942669645	-1.2525640415735462	0.05795938168001186	-21.611066323806405	1.4134649143446163e-103	5.739411481141429e-101	follistatin like 3 [Source:HGNC Symbol;Acc:HGNC:3973]	protein_coding	19	676392	683392	64.93
USP43_normoxia_vs_Control_hypoxia	ENSG00000163435	ELF3	1345.132025934639	764.8362423787706	912.7731260056444	754.1552954945204	600.3745329051098	555.3203241284144	695.7620143387823	705.5215337297273	710.8881192040934	757.1035285146177	2542.2947208671903	2558.4594137920963	2796.187241914513	1199.9182401880994	1241.9116743722977	1245.570431393251	1971.9450288359935	2160.86295956244	2038.4920391979372	-1.861589328368779	0.0867651887388997	-21.455486415995853	4.058439033489861e-102	1.6056849817115012e-99	E74 like ETS transcription factor 3 [Source:HGNC Symbol;Acc:HGNC:3318]	protein_coding	1	202007945	202017183	54.8
USP43_normoxia_vs_Control_hypoxia	ENSG00000164096	C4orf3	1363.4945064991548	639.5850263562947	814.5179048211418	698.8451973881471	814.9005810205605	679.364688091788	687.0969025627892	731.7050160128842	647.5831388895452	667.9905378144286	2655.0103325724085	2662.873690413561	2842.836464477411	1066.1762833285873	1153.538294544414	963.5882135627023	2296.3346982476323	2238.861068239369	2282.09307864112	-1.9904436835026476	0.09314689127115006	-21.368868636833813	2.6036554575659445e-101	1.0043600927560632e-98	chromosome 4 open reading frame 3 [Source:HGNC Symbol;Acc:HGNC:19225]	protein_coding	4	119296419	119304445	42.89
USP43_normoxia_vs_Control_hypoxia	ENSG00000149925	ALDOA	33491.30039034547	23466.6736392753	23304.56890238613	22395.573898158404	24021.4354513961	22653.118000747414	21546.20714964252	27019.72523439205	25564.861319882915	25268.929818172783	49578.46400787133	50102.72292185151	50821.08435984103	29858.28017974494	30492.362269314977	31045.108469127696	49361.88564854633	49581.02553111685	46761.380224750144	-0.950669398563822	0.044804288166272674	-21.218268104959147	6.476600674614389e-100	2.4374133758365855e-97	aldolase, fructose-bisphosphate A [Source:HGNC Symbol;Acc:HGNC:414]	protein_coding	16	30064164	30070457	59.26
USP43_normoxia_vs_Control_hypoxia	ENSG00000185633	NDUFA4L2	536.7444328479644	7.242079271491522	2.791681981697442	15.574520853576411	2.022137654203206	0	1.5331365823894458	3.7909979468822463	2.401196346489743	8.90384234480525	1358.7645126530058	1712.2574403832316	1922.90680298766	137.16530875588248	167.24316807153141	235.20237104135094	1154.8556287645508	1336.5931281001278	1592.151837524483	-8.452432498365077	0.39880406326232687	-21.19444929728613	1.0744824708235366e-99	3.947443934477898e-97	NDUFA4 mitochondrial complex associated like 2 [Source:HGNC Symbol;Acc:HGNC:29836]	protein_coding	12	57234903	57240715	62.05
USP43_normoxia_vs_Control_hypoxia	ENSG00000183691	NOG	309.5801389468629	199.81448609519904	165.91685588802005	178.98107101250105	168.88553212806934	141.95706011467735	150.2091257926366	134.56240674640136	133.5943518977049	133.47648867147552	644.6442718004602	664.6162838839224	720.8363546501403	182.50493423604536	197.2562026115082	217.01774946119718	506.9201698935891	514.4639141518014	516.7852420081832	-2.3336596690534392	0.11212709473425676	-20.812629405802895	3.3259348289006403e-96	1.1934691723241135e-93	noggin [Source:HGNC Symbol;Acc:HGNC:7866]	protein_coding	17	56593699	56595611	59.17
USP43_normoxia_vs_Control_hypoxia	ENSG00000111669	TPI1	47022.15406399079	31380.41226654704	28490.38642414655	27332.578505628782	29421.61361698145	26573.960961704746	24864.434447650645	32768.34144426473	31258.79515611136	29056.217190235267	80114.47366914706	81811.51515495892	81571.19816770515	42213.06251436686	40084.712220205096	39686.859482115746	75674.41038189827	73846.5670661049	70249.23448206161	-1.3871983204864415	0.06683138313525698	-20.756690276467186	1.066647463202115e-95	3.7405387175474168e-93	triosephosphate isomerase 1 [Source:HGNC Symbol;Acc:HGNC:12009]	protein_coding	12	6867119	6870948	59.16
USP43_normoxia_vs_Control_hypoxia	ENSG00000182379	NXPH4	1416.7366838941427	662.4933543794917	615.3071455255509	727.1569248481809	565.0216598959918	496.8042547512776	540.1238808513589	587.5968403384253	562.4496720847452	612.728171707864	2646.314532531437	3012.562054733468	3681.228774330039	772.0192082678567	808.1532444986681	930.9006583922461	2474.5575701668654	2876.3571937017978	2929.485169089305	-2.4039843240740746	0.11621842900529442	-20.685052660319126	4.722582104086009e-95	1.6193209303566028e-92	neurexophilin 4 [Source:HGNC Symbol;Acc:HGNC:8078]	protein_coding	12	57216794	57226449	60.2
USP43_normoxia_vs_Control_hypoxia	ENSG00000142634	EFHD2	8913.436342395986	6926.837777128712	6628.060288979119	6596.86127256311	6128.230318988045	5624.935337165155	5677.695478089266	6744.181767222973	6669.814405968694	6745.246201226245	13250.489183577747	13408.323706975796	14488.969987953811	7329.640320190022	8053.3008651920045	7910.292171200304	13117.450461868575	12676.50730056417	12465.017318273998	-1.0287560974375587	0.050380295068081025	-20.41981088136457	1.1149498054917071e-92	3.7399294562471826e-90	EF-hand domain family member D2 [Source:HGNC Symbol;Acc:HGNC:28670]	protein_coding	1	15409888	15430339	56.77
USP43_normoxia_vs_Control_hypoxia	ENSG00000145901	TNIP1	2746.51967165599	1957.7028462073174	1816.8588671171265	1977.1804643415958	2104.808683586252	2016.1484309316286	1957.5595380207815	2086.1891682768846	2018.5405269523383	1927.3430515711611	4016.7300141157416	4076.4493501292236	4289.777466822866	2202.827992394631	2257.7347640566127	2341.04729172648	4069.4214833542887	4110.117293195256	4210.916857007632	-1.0346045229785503	0.05138649229239423	-20.133783740122755	3.733671731031712e-90	1.2257564853153047e-87	TNFAIP3 interacting protein 1 [Source:HGNC Symbol;Acc:HGNC:16903]	protein_coding	5	151029945	151093577	50.01
USP43_normoxia_vs_Control_hypoxia	ENSG00000131094	C1QL1	1012.7920691487673	510.24751487817076	491.12512966261926	469.20316105545527	569.9253017441941	407.9511995408487	468.7137362073051	468.323344628459	489.47929341243514	457.92303070259896	2047.7089408031238	2419.1673410863355	2312.2524561767927	708.7901352030253	666.5423827172792	861.3978157381821	1520.5451236542706	1667.7880398148452	1693.17329765187	-2.2604284289193335	0.11390550899745862	-19.8447682540953	1.2229114582843654e-87	3.9311507919432826e-85	complement C1q like 1 [Source:HGNC Symbol;Acc:HGNC:24182]	protein_coding	17	44959693	44968303	57.24
USP43_normoxia_vs_Control_hypoxia	ENSG00000091542	ALKBH5	3321.4964384003965	2668.9402780518612	2489.805131038971	2542.3156358096016	2556.4461906852034	2407.3483911235776	2341.8400030671473	2570.0153033694505	2575.912884371083	2334.4879291823618	5168.652219115821	5004.835949276517	5129.363893512587	2795.7717679850507	2808.9612893438434	2959.571299114357	4610.0401623922735	4378.553642949507	4444.073920817924	-1.0312226036510663	0.05209564278176902	-19.79479566018417	3.300879823259203e-87	1.039440319854888e-84	alkB homolog 5, RNA demethylase [Source:HGNC Symbol;Acc:HGNC:25996]	protein_coding	17	18183078	18209954	50.24
USP43_normoxia_vs_Control_hypoxia	ENSG00000160183	TMPRSS3	654.1660408748094	335.2040289345669	283.75113450082256	301.06815834790297	236.25879300561454	312.1041983842887	262.94355838848026	299.7124577587837	347.5721349968327	278.07033200002996	1539.0439672884456	1321.9492430585158	1500.8794247157657	430.56508339701713	379.6792319871891	364.0319076961573	1285.6727644858345	1164.5001921635967	1131.9821246367237	-2.2401867237049924	0.11366240494514653	-19.709126555839696	1.800477788411925e-86	5.5562744550392015e-84	transmembrane serine protease 3 [Source:HGNC Symbol;Acc:HGNC:11877]	protein_coding	21	42371887	42396091	50.64
USP43_normoxia_vs_Control_hypoxia	ENSG00000181577	LINC03040	1190.7073312298999	430.4513707668232	469.07650967797014	438.78429631460494	455.31173631594004	428.3107990056409	479.31651199337074	436.6934471920703	641.7966400330806	460.8273825813406	2501.1732583107228	2442.2817827254157	2205.423454905347	1094.0038386055498	1217.773461576468	1329.2988111187358	2098.9847807149545	2185.9336689014513	2117.2902113987107	-2.2279287071959697	0.11469756986251842	-19.424375859632107	4.801872257407818e-84	1.452801743760836e-81	long intergenic non-protein coding RNA 3040 [Source:HGNC Symbol;Acc:HGNC:28692]	lncRNA	6	44000580	44007612	57.78
USP43_normoxia_vs_Control_hypoxia	ENSG00000067225	PKM	92825.28111229996	65963.83845951244	66401.67418991093	62832.88392952005	64127.15153310125	61906.31119064977	57562.36749650201	72982.46041271699	67847.36377469383	68295.92865724834	141309.5519360675	140137.44335957672	134372.22955537328	87079.63400873005	89439.5214310788	83137.7786080356	137619.3371350963	140520.11148861903	129319.47285496636	-0.9915291785207624	0.0515438116902028	-19.236628918330997	1.827117611445863e-82	5.4216201431941666e-80	pyruvate kinase M1/2 [Source:HGNC Symbol;Acc:HGNC:9021]	protein_coding	15	72199029	72231819	48.38
USP43_normoxia_vs_Control_hypoxia	ENSG00000204388	HSPA1B	9949.773632130247	12499.872778981557	12137.478547282999	12571.22301893801	14125.221854288042	12589.906278830365	12740.047274646615	11965.935747872874	11999.74005345722	12089.194679024577	6602.510772019554	6547.52918876696	6541.526122153404	8653.951661447809	8245.675399099347	8365.47368470064	7188.906451432584	7337.607982249399	6894.12388315249	0.8725351153223326	0.045389556207463023	19.223257247420918	2.3645027964002237e-82	6.883826065746311e-80	heat shock protein family A (Hsp70) member 1B [Source:HGNC Symbol;Acc:HGNC:5233]	protein_coding	6	31827738	31830254	58.76
USP43_normoxia_vs_Control_hypoxia	ENSG00000159399	HK2	3677.377764721268	2269.1525877388667	2501.882567359172	2288.8125950634476	2237.9662789362915	2526.6426948721128	2215.0841303656694	2414.939104456397	2537.6683046138464	2446.7381428786666	6002.617599093488	6065.690000442366	5658.602153255365	2454.771531923223	2656.1479445908362	2550.3558433497765	5888.221217175287	6728.624112143234	6748.882956724774	-1.261701629789281	0.06878730393762221	-18.342071248110244	3.8196308724713857e-75	1.0914241548561757e-72	hexokinase 2 [Source:HGNC Symbol;Acc:HGNC:4923]	protein_coding	2	74834127	74893359	47.55
USP43_normoxia_vs_Control_hypoxia	ENSG00000249915	PDCD6	11119.611163951913	7828.361372259791	7528.001265258017	7773.852839238088	8262.534281298555	7993.863452402583	7358.6465782662635	8583.030101137272	8210.202724885725	8315.535439177936	16623.554873381305	15943.241071713492	15946.195356615073	11354.420934903266	10683.343033591565	10708.030768431508	16676.700790922663	15390.514534204536	14972.971533446786	-0.9498364146091912	0.05234707380509589	-18.144976319893672	1.40695712315381e-73	3.947154256411507e-71	programmed cell death 6 [Source:HGNC Symbol;Acc:HGNC:8765]	protein_coding	5	271621	314974	51.3
USP43_normoxia_vs_Control_hypoxia	ENSG00000173237	C11orf86	2332.1968756340298	1375.5828279248851	1332.2246319281096	1341.2445117850543	1784.2006097421663	1440.744170433525	1607.338021598429	1230.6020419030738	1168.3275850978043	1272.7049071396166	3532.393116104719	3422.024970334974	3356.9034990351943	3181.270853477455	3322.315144248352	3077.6502934791183	3328.3844893011997	3407.0369715823695	2798.5951162964884	-1.489496497310374	0.08258471933870422	-18.03598182856941	1.016733957318746e-72	2.801465171683616e-70	chromosome 11 open reading frame 86 [Source:HGNC Symbol;Acc:HGNC:34442]	protein_coding	11	66975277	66977009	59.84
USP43_normoxia_vs_Control_hypoxia	ENSG00000119950	MXI1	1407.578940568229	953.2677633400974	915.8044534125625	919.6131871807924	903.1619179145719	745.0011122997416	865.0392479251019	885.27481754017106	883.9407703375259	827.9235681725013	2637.099795886451	2770.015470346709	2407.851725739735	983.4232142732643	947.1071366122543	805.2603575384766	2128.437986925862	2412.4629718319356	2345.7354329503696	-1.5902277204227193	0.08838319678755838	-17.99242139029049	2.2338028426803163e-72	6.046943484659173e-70	MAX interactor 1, dimerization protein [Source:HGNC Symbol;Acc:HGNC:7534]	protein_coding	10	110207605	110287365	40.13
USP43_normoxia_vs_Control_hypoxia	ENSG00000138764	CCNG2	612.7281994579221	290.93339339747564	255.87525274912858	263.39406754959447	217.28877414350293	200.76265880435	179.20251411979947	208.17016907196117	252.80657758241605	309.63209908395095	1359.2860272004652	1289.2913759023143	1210.2225516473652	491.6811455794755	505.3799579718879	408.3799918597007	1097.354538661178	1283.1066922632137	1206.3398026548168	-2.3456875194359577	0.1306495433151582	-17.954043006316475	4.462063551642373e-72	1.1870627689972726e-69	cyclin G2 [Source:HGNC Symbol;Acc:HGNC:1593]	protein_coding	4	77157207	77433388	43.18
USP43_normoxia_vs_Control_hypoxia	ENSG00000186352	ANKRD37	178.72390414498614	67.6471682955142	38.657250671920764	53.14137131485469	40.79491966330592	40.673764964660776	32.12534489730451	53.6953625650636	54.04121665353048	50.32522076906774	428.5395524119006	404.8555115263853	407.3809847900509	172.58760527978015	154.2158628231803	129.06376258953048	380.42311170723764	357.35671283936074	351.5055508471017	-2.970850203138865	0.166390253207161	-17.854712916627783	2.656430896592672e-71	6.947242158377107e-69	ankyrin repeat domain 37 [Source:HGNC Symbol;Acc:HGNC:29593]	protein_coding	4	185396021	185400628	45.33
USP43_normoxia_vs_Control_hypoxia	ENSG00000169242	EFNA1	2532.822046376538	1635.9568891797587	1711.4738717996588	1711.7752955910719	1632.2921288869636	1495.2897391221602	1695.2378463532573	1685.6128117702683	1838.3347124815173	1767.651735882959	4169.348498048019	4174.563744226427	4857.147577138967	1893.4425400513219	1809.0820986551355	2012.5918964629902	3760.885925333932	3673.1260154604834	4066.9835083327926	-1.3189657594255222	0.07393351719702818	-17.839889260381884	3.4638169899023903e-71	8.907782692365648e-69	ephrin A1 [Source:HGNC Symbol;Acc:HGNC:3221]	protein_coding	1	155127876	155134899	53.76
USP43_normoxia_vs_Control_hypoxia	ENSG00000244187	TMEM141	1255.5286894533924	781.0702979856859	742.3758456918436	686.2018595225622	689.9886037147268	654.7736463766786	698.0578223047013	773.5787515378427	818.6972662032845	675.7465364331965	2360.992679453217	2142.5835491757375	2395.2572680372746	1193.2095236291702	1187.9786012228444	1128.875957886046	2119.767280857659	1773.7410668745922	1776.6198532540022	-1.6029845205002744	0.08999745854797205	-17.811442082509732	5.760630926561058e-71	1.457156314702248e-68	transmembrane protein 141 [Source:HGNC Symbol;Acc:HGNC:28211]	protein_coding	9	136791344	136793317	62.16
USP43_normoxia_vs_Control_hypoxia	ENSG00000125845	BMP2	4122.306556781824	3005.8797491065825	3166.4702608252983	2942.565924329008	3221.0497835164133	3316.4183706512317	3339.7834739481186	3106.1507882325077	3169.1281812671837	3184.2878197232517	5778.763035805844	5832.857794391401	5350.1108196087525	4311.082903054599	4340.12594832428	4551.9449405949435	5380.670268443037	5063.142835290006	5141.085124960366	-0.8446246275774086	0.04750594735371491	-17.779345000502552	1.0216659466946962e-70	2.542629928628897e-68	bone morphogenetic protein 2 [Source:HGNC Symbol;Acc:HGNC:1069]	protein_coding	20	6767686	6780246	43.74
USP43_normoxia_vs_Control_hypoxia	ENSG00000124535	WRNIP1	3911.876196248563	3117.9430845882607	3404.867373200676	3177.108742402428	3145.4308779311746	3056.240986943229	3244.508594869164	3168.02437368512	3115.165304767466	3140.5505231043153	5229.2890949288085	5180.132582413108	5461.023476052317	3526.354162971342	3466.941753917052	3446.203063168887	5260.7951987966235	5109.294049774373	5163.898288959784	-0.7500709490276355	0.042412365056160126	-17.685195061261798	5.453202289879111e-70	1.335601767187852e-67	WRN helicase interacting protein 1 [Source:HGNC Symbol;Acc:HGNC:20876]	protein_coding	6	2765393	2786952	44.71
USP43_normoxia_vs_Control_hypoxia	ENSG00000113369	ARRDC3	693.9285028405235	367.4880549777277	354.3662224788861	373.1923088048569	349.765623757604	347.74934355154375	339.4450528558901	450.37750029509266	382.44755868723473	406.91597773101216	1343.9118490205024	1383.8141626464483	1139.8619032741171	519.697668569955	539.1880469862398	485.0271482784301	1309.8231515585244	1194.3158037301296	1203.325673925228	-1.6377368614830683	0.09345583119298306	-17.524180573614483	9.368151448612813e-69	2.2586027633139954e-66	arrestin domain containing 3 [Source:HGNC Symbol;Acc:HGNC:29263]	protein_coding	5	91368631	91383317	35.7
USP43_normoxia_vs_Control_hypoxia	ENSG00000021355	SERPINB1	2642.657452726355	2068.080146928612	2120.0177091573105	1965.1326573242227	2011.0927207856291	1966.8310176543898	1926.5712102115715	2060.153762973571	2112.222227331837	2012.8203892895897	3777.56320700255	3745.884604658141	3757.985460043703	2329.4795798718797	2628.5151235495932	2627.058872614775	3466.9243562335855	3491.9581199574823	3499.5429834859465	-0.8675652586376721	0.05030804024134201	-17.24506171331092	1.2188252166177504e-66	2.893303552678752e-64	serpin family B member 1 [Source:HGNC Symbol;Acc:HGNC:3311]	protein_coding	6	2832332	2841959	43.07
USP43_normoxia_vs_Control_hypoxia	ENSG00000134013	LOXL2	3417.057289063434	2221.4433448460445	2241.297669941757	2324.8715925994206	1332.4492234111667	1589.513722970265	1532.474929531349	1854.6214387701373	2049.9179608007366	1896.4377772462553	5637.095153042604	6824.070580211957	7268.020997499706	1844.9550237681958	2065.3252996106157	2250.5344991868174	5494.773861353598	6235.84315466438	6843.3849736868015	-1.7666799400659325	0.10336032016058637	-17.092438735881622	1.6895774378298812e-65	3.9500272523810705e-63	lysyl oxidase like 2 [Source:HGNC Symbol;Acc:HGNC:6666]	protein_coding	8	23296897	23425328	48.43
USP43_normoxia_vs_Control_hypoxia	ENSG00000116260	QSOX1	2054.598690922667	1355.3541113364386	1370.2630315677309	1428.7065428940293	1138.255104280192	1107.0142217831205	1178.9868908560352	1335.2373832413016	1260.6524793528954	1257.780743848527	3243.9494250687535	3823.4905493250976	3949.2947778579364	1359.998976354995	1746.335061895138	1716.06651354344	3118.4583784106194	3262.661719226886	3330.270525764869	-1.5138770573715694	0.08869298742215556	-17.068734534399074	2.5363817553181904e-65	5.841249326053683e-63	quiescin sulfhydryl oxidase 1 [Source:HGNC Symbol;Acc:HGNC:9756]	protein_coding	1	180154869	180204030	51.85
USP43_normoxia_vs_Control_hypoxia	ENSG00000061656	SPAG4	211.11597490136595	30.91029105115299	26.006784501781173	26.047875114213234	22.07292736250665	25.082446931521684	21.190731643643158	37.25747361828565	17.0672842606693	54.67873017671713	604.9476589364584	585.2060651700386	612.6003193202603	92.85019390891146	100.61844412912546	129.3622708480198	566.9689955530968	414.56703090735874	432.6520247908264	-4.081229599968033	0.2392260162560804	-17.0601411328075	2.938444358335301e-65	6.667675948399073e-63	sperm associated antigen 4 [Source:HGNC Symbol;Acc:HGNC:11214]	protein_coding	20	35615829	35621094	59.57
USP43_normoxia_vs_Control_hypoxia	ENSG00000204389	HSPA1A	9730.701857908096	11704.8453851716	11874.839969197628	11510.085099081036	12422.881993789693	12049.999447775159	11758.90654240976	11636.062620197208	12117.501673413943	11650.874720092934	6876.981463194237	6909.600192078885	7227.556894725894	8685.981490109509	8218.297268797716	8545.21753358168	7468.8277951340015	7605.447752893043	6888.7256007018	0.7530473331940867	0.04443350311540949	16.947737189169107	2.0000467810490826e-64	4.47256838138947e-62	heat shock protein family A (Hsp70) member 1A [Source:HGNC Symbol;Acc:HGNC:5232]	protein_coding	6	31815543	31817946	59.78
USP43_normoxia_vs_Control_hypoxia	ENSG00000204580	DDR1	4180.482119778593	3261.6612598255383	3227.363963725356	3533.1647288406252	2825.1792297588468	3025.516495806267	3208.1123834287287	2814.7852532863203	2991.6681052223316	3155.7022073992725	6165.958957272457	6317.356894194027	6210.625407748193	3391.1336354691466	3545.3924495463198	3346.4427136431914	5671.5593152734255	6223.3933455741535	6333.661810000475	-1.0622992014638843	0.06296950028254338	-16.870059261981766	7.47213721506238e-64	1.6470725318344646e-61	discoidin domain receptor tyrosine kinase 1 [Source:HGNC Symbol;Acc:HGNC:2730]	protein_coding	6	30876421	30900156	55.25
USP43_normoxia_vs_Control_hypoxia	ENSG00000213859	KCTD11	289.5898048934838	154.45501673256658	157.64809363250438	158.97474943384782	158.2565557904314	142.04782633126075	190.42494571784027	117.65818791208596	131.4687322186249	120.07697243221229	559.5627729518302	590.0694110045245	700.1025744599895	213.78782061468522	275.816177273514	258.4588346602486	412.54387997954944	448.71786552245607	422.54607141453624	-2.3258704551127627	0.13831900989860113	-16.815262463328875	1.8865519150838072e-63	4.099929021090584e-61	potassium channel tetramerization domain containing 11 [Source:HGNC Symbol;Acc:HGNC:21302]	protein_coding	17	7351889	7354944	60.44
USP43_normoxia_vs_Control_hypoxia	ENSG00000127578	WFIKKN1	280.97514539636404	134.48966544768115	130.0482819946722	107.65880468230657	122.28749613873363	141.44411790833752	174.2241151661527	99.94781883561467	79.52410562079369	90.64341914752086	553.5106323123853	588.9395888690483	681.8207694793405	236.9300732224492	281.4884297110369	271.71477376142013	385.73087811655637	497.15513142533587	479.99451529516676	-2.7395393243664095	0.16313902269152794	-16.792667255010336	2.7615031254456627e-63	5.918054614670357e-61	WAP, follistatin/kazal, immunoglobulin, kunitz and netrin domain containing 1 [Source:HGNC Symbol;Acc:HGNC:30912]	protein_coding	16	629239	634117	66.98
USP43_normoxia_vs_Control_hypoxia	ENSG00000169032	MAP2K1	3391.7609973180047	2577.0762869523915	2655.584264658722	2647.3660521648794	2826.019604001271	2703.383160271163	2605.704888479404	2658.5140640575546	2808.717255974124	2533.611284157768	4452.798177143804	4666.984638858843	4576.536043241831	3293.151448008059	3404.094362617868	3306.9559121866055	4495.510714579201	4471.072085472158	4368.617708898441	-0.7767476415027288	0.0465541962637954	-16.684804031442283	1.6905988016642715e-62	3.5734163711890013e-60	mitogen-activated protein kinase kinase 1 [Source:HGNC Symbol;Acc:HGNC:6840]	protein_coding	15	66386837	66491656	44.71
USP43_normoxia_vs_Control_hypoxia	ENSG00000197930	ERO1A	3183.2174069124194	2162.1198319135738	2047.2005772442358	2125.3528896705557	2337.191127221673	2453.82001655946	2239.2660910806017	2115.0596888208065	2276.7577180087733	2211.2770619364214	4585.141199668665	4565.702670669395	4517.425348585325	3004.9856186306365	3168.877762106014	2668.1636982067175	4933.506105913767	4709.176729820184	5176.889188366748	-1.0513858781598948	0.063290897167594	-16.61196041155539	5.709637974127422e-62	1.1905366748754881e-59	endoplasmic reticulum oxidoreductase 1 alpha [Source:HGNC Symbol;Acc:HGNC:13280]	protein_coding	14	52639915	52695900	37.59
USP43_normoxia_vs_Control_hypoxia	ENSG00000111674	ENO2	298.07197630912003	102.7006332823055	120.50081803090276	134.8414154876692	111.61267182091827	128.52064665019861	95.36347451782173	106.41953990025142	107.22737228938374	99.86074160249251	605.4587481637262	669.4085678158456	765.0097815185568	156.35259870109977	227.2848195241224	202.6626129638136	502.14957505471716	612.2459067768239	617.6756494635113	-2.698627683714864	0.16318675269233207	-16.537051195588067	1.9850438267912792e-61	4.083896832985259e-59	enolase 2 [Source:HGNC Symbol;Acc:HGNC:3353]	protein_coding	12	6913745	6923698	55.33
USP43_normoxia_vs_Control_hypoxia	ENSG00000117394	SLC2A1	7519.112648664431	3925.2997274833315	3732.4252332264205	3630.626590515558	3387.171983643851	3399.265362775714	3174.379622611604	4691.64565549979	3784.5161786371636	4441.133981962507	16167.094686898703	14306.034218807454	11932.02427859511	5556.4004850089195	5830.764598367268	4979.942388718636	15031.434259306969	14683.687477156342	12690.180946744405	-1.7146185973955328	0.10377080807336507	-16.52313043744742	2.5007444849171093e-61	5.077169395035657e-59	solute carrier family 2 member 1 [Source:HGNC Symbol;Acc:HGNC:11005]	protein_coding	1	42925353	42958893	52.75
USP43_normoxia_vs_Control_hypoxia	ENSG00000169764	UGP2	3315.204392983144	2604.023028894663	2750.1705542474488	2634.0424344601333	2666.7733947020683	2687.6714170889463	2663.2334642132146	2817.4151411384532	2782.0517158212324	2737.2900341545374	4377.00107375797	4671.928097639183	4398.82664448162	2755.9459180880076	2832.969370595824	2940.1225188340236	4453.142011667932	4415.903436375965	4485.168817535367	-0.690572093615146	0.041939403382608105	-16.46594939167685	6.444358933142608e-61	1.2913825758232526e-58	UDP-glucose pyrophosphorylase 2 [Source:HGNC Symbol;Acc:HGNC:12527]	protein_coding	2	63840952	63891562	38.65
USP43_normoxia_vs_Control_hypoxia	ENSG00000171451	DSEL	1200.3131578660696	821.2752065748101	840.4665494913406	867.167493937465	808.4584512685402	877.8186631882235	783.7672690363063	826.5013515028679	874.4956562027274	904.2729766224687	1903.3528138909217	1887.8285441087603	1816.4769536735455	840.4574988464973	876.5519194977605	862.1926840853951	1882.9836967711628	1852.1484462885771	2079.420666601882	-1.1106633602735643	0.06748504070723717	-16.45791939419332	7.358666339180113e-61	1.4556951488916557e-58	dermatan sulfate epimerase like [Source:HGNC Symbol;Acc:HGNC:18144]	protein_coding	18	67506587	67516720	40.56
USP43_normoxia_vs_Control_hypoxia	ENSG00000130600	H19	610.8648580945544	92.51298619574419	116.41134047827727	116.11146810634683	80.0739786782051	84.38242211173831	118.18701265907924	60.69195245811481	122.32490903088475	109.86040587300053	1358.6984095900896	1692.9345982359537	2312.243529244063	157.93843054898917	169.4845035523169	284.5651617784019	1117.5494505108763	1457.0578389362113	1544.5390477136855	-4.219110158711014	0.25838708854328185	-16.328641583823877	6.174386116781765e-60	1.2059592124296534e-57	H19 imprinted maternally expressed transcript [Source:HGNC Symbol;Acc:HGNC:4713]	lncRNA	11	1995166	2004552	59.33
USP43_normoxia_vs_Control_hypoxia	ENSG00000182054	IDH2	1559.752681944064	1215.9452945682715	1320.67168631561	1322.1684860813828	1005.8701411200149	905.3060184376448	899.6694308854807	1237.3540219266872	1139.0965828732953	1212.193184721164	2416.6264855299764	2427.428439826164	2615.869597431182	1297.9205564586994	1380.6593215895584	1407.032304083623	2127.5471955256658	2001.9727696544226	2142.216757964312	-1.0514574747022678	0.06448596082894957	-16.30521529315942	9.061907952903596e-60	1.747815496416281e-57	isocitrate dehydrogenase (NADP(+)) 2 [Source:HGNC Symbol;Acc:HGNC:5383]	protein_coding	15	90083045	90102477	52.49
USP43_normoxia_vs_Control_hypoxia	ENSG00000133466	C1QTNF6	3582.887676279451	2741.653976529729	2900.9046143321057	3026.122298565869	2901.258411169813	2871.8823319656876	3002.1151438709153	2627.3603056458296	2757.4917498047066	2761.93215785615	4880.832834140569	4920.944901665051	4594.064370993436	4114.2410087032285	4007.6195178805874	4066.3395776738544	4180.080680490081	4223.501320912301	3913.632970830209	-0.8241041187007345	0.05058897060112289	-16.29019347316868	1.1586212006905338e-59	2.2071018674882635e-57	C1q and TNF related 6 [Source:HGNC Symbol;Acc:HGNC:14343]	protein_coding	22	37180166	37199385	50.65
USP43_normoxia_vs_Control_hypoxia	ENSG00000136295	TTYH3	8310.641842330093	5664.426099410841	5564.62769992387	6289.484811490414	5088.4041113091835	4981.866102461221	5340.482501827812	5340.77455258122	5630.399954721768	5612.3512734058995	12910.960006245017	14376.163356904222	14636.254573634711	4807.468161212259	5457.020064966381	5763.428434659875	12413.258563695003	14634.53094411206	15079.651949379902	-1.3382081448405512	0.0824158544421885	-16.23726592289657	2.749063280595675e-59	5.172932490194057e-57	tweety family member 3 [Source:HGNC Symbol;Acc:HGNC:22222]	protein_coding	7	2631961	2664802	62.3
USP43_normoxia_vs_Control_hypoxia	ENSG00000143878	RHOB	15217.207217769228	10601.34881359269	10251.646611016437	9734.809795456807	11296.876330937464	10585.302110792409	10268.502027977758	10890.818795917436	10578.52777902078	9947.85842194005	25172.467221693336	23680.15012926488	23072.01806208369	14771.55518339727	14120.95707355615	12272.922660915952	24006.40643795259	22017.815802606445	20639.746661723948	-1.194796058608457	0.07363591760584891	-16.225723769802716	3.3178348766152975e-59	6.167974957370366e-57	ras homolog family member B [Source:HGNC Symbol;Acc:HGNC:668]	protein_coding	2	20447074	20449440	57.46
USP43_normoxia_vs_Control_hypoxia	ENSG00000135245	HILPDA	594.1410569299436	397.4800867304069	349.1542670924918	316.26740175282924	355.29311283888177	273.8978757112311	264.9797474997545	360.1587086346572	345.40167449354846	289.94645085755616	1140.0293829215836	1137.5118534013193	1261.4408976668099	452.595908450715	464.8081778890984	487.3598505987383	961.9734627540938	897.6170561237542	938.623109321515	-1.8234318706111263	0.11435401846778342	-15.945498855598466	3.0618534274200165e-57	5.624333141082245e-55	hypoxia inducible lipid droplet associated [Source:HGNC Symbol;Acc:HGNC:28859]	protein_coding	7	128455849	128458418	51.52
USP43_normoxia_vs_Control_hypoxia	ENSG00000064961	HMG20B	9818.608854372056	8255.348689624987	7955.79984468527	7921.540975336504	7254.710356797322	6637.031567025934	7297.991467641091	8228.91991231911	8282.017746989872	8409.027530043852	13792.737962811721	13519.536128565122	14444.156963166077	8888.107526483836	9192.778907154914	8688.909521882993	13203.666101166997	12476.259481687954	12286.418695313467	-0.7443610302812591	0.046702700822348044	-15.938286591020226	3.4364758821648975e-57	6.238214454329926e-55	high mobility group 20B [Source:HGNC Symbol;Acc:HGNC:5002]	protein_coding	19	3572777	3579088	65.34
USP43_normoxia_vs_Control_hypoxia	ENSG00000151729	SLC25A4	2255.412654996694	1517.611169497371	1472.267312698356	1526.5750522392918	1513.0635274322306	1577.0115545735657	1586.4521736349054	1731.1669509493317	1563.6005919100508	1576.459609933013	3373.180949731565	3192.4602946430396	3199.812752634805	2408.8503672569705	2218.0202554064194	2170.224084510405	3447.499787670714	3435.600404151097	3087.5709510673582	-1.000085230476131	0.06282059995177999	-15.919701996539018	4.6257479998161116e-57	8.29945251594914e-55	solute carrier family 25 member 4 [Source:HGNC Symbol;Acc:HGNC:10990]	protein_coding	4	185143266	185150382	46.85
USP43_normoxia_vs_Control_hypoxia	ENSG00000175938	ORAI3	349.07292497108085	134.31803355941412	141.7618166624126	136.40614564501	150.24120339267472	126.02155352981137	122.51234873428122	113.5700808025887	143.93167009425295	153.3319995096306	695.8359730746685	712.6593538435087	810.93393156609	306.8421053279687	360.04238270545306	466.234483450376	568.0399804030014	533.0922620724047	607.5373251059082	-2.4482336157295106	0.15411766594171658	-15.885483346570865	7.987984025904014e-57	1.416719465743666e-54	ORAI calcium release-activated calcium modulator 3 [Source:HGNC Symbol;Acc:HGNC:28185]	protein_coding	16	30949068	30956461	54.21
USP43_normoxia_vs_Control_hypoxia	ENSG00000155508	CNOT8	2625.101167049854	1819.357341019868	1968.16883081437	1796.1611725601122	1776.8165483623052	1779.7292316044689	1496.167853524113	1882.1298010405762	1763.7616774086243	1825.0425377173913	4234.2035806606655	4073.42851058015	4131.768813121418	2348.214747520484	2212.286848903658	1960.3342878283804	4055.9376452137467	3912.2609350158236	4216.050644001223	-1.1839451975323856	0.07508138082336656	-15.768825566989605	5.098911469184227e-56	8.940477723808253e-54	CCR4-NOT transcription complex subunit 8 [Source:HGNC Symbol;Acc:HGNC:9207]	protein_coding	5	154857553	154876792	44.09
USP43_normoxia_vs_Control_hypoxia	ENSG00000101782	RIOK3	1444.725160442259	949.084564316995	1050.7273056592044	957.2978810296245	995.1445545620986	1054.2163293158399	979.6624549383483	1019.480659566765	972.0201805208825	1035.9495473583072	2095.487239615214	2153.5722234902846	2139.4857316703046	1580.8778773738115	1570.444327455146	1592.8366904019556	1846.0271937254465	1860.4878573952783	2152.2502695651565	-1.076545499263108	0.06862657413300732	-15.687006278014422	1.856048621107201e-55	3.2178460925487766e-53	RIO kinase 3 [Source:HGNC Symbol;Acc:HGNC:11451]	protein_coding	18	23453287	23486603	41.69
USP43_normoxia_vs_Control_hypoxia	ENSG00000125968	ID1	2838.628082789411	3180.1867926026143	2902.3579936008086	3142.776593658818	3628.2642590243076	3630.477402739622	3877.736823186954	2973.90332245375	2987.1340725212276	3349.4473903095327	1353.9710729193062	1341.6969113002967	1427.2165503269377	4281.6363540982775	3970.352504324825	4711.844853319389	1538.4912594872271	1434.2800686006651	1363.5312657348402	1.176190914890842	0.07515282929761023	15.650653819472948	3.288237969943197e-55	5.637501319580393e-53	inhibitor of DNA binding 1 [Source:HGNC Symbol;Acc:HGNC:5360]	protein_coding	20	31605283	31606515	58.56
USP43_normoxia_vs_Control_hypoxia	ENSG00000105220	GPI	25711.843512717885	20847.093293510585	20427.911586245322	19901.30584198208	20046.319613592925	18964.427787097673	19174.78285820968	21817.27655910876	21776.45977742822	22196.972592270868	33783.198254863135	36161.84107757045	35464.482143119145	20935.383042813217	22190.946310301893	22904.972494193902	34050.28593664408	36390.92208868152	35778.6019712885	-0.6801221415407396	0.043678415030966825	-15.571126861140709	1.1437436013145851e-54	1.939336677833412e-52	glucose-6-phosphate isomerase [Source:HGNC Symbol;Acc:HGNC:4458]	protein_coding	19	34359480	34402413	52.39
USP43_normoxia_vs_Control_hypoxia	ENSG00000173641	HSPB7	1722.0348724616288	1347.6925749619297	1215.7842650136622	1355.509083997326	898.6146590039945	981.9260282921327	946.6242588168008	1397.8920886512626	1351.098873787893	1457.5613702985202	2977.7573793364	2858.548647080312	2719.3394553147064	1114.1414056662495	1256.0875350476956	1255.2972051717102	2541.7422479872353	2754.1881577698055	2566.82246811168	-1.0252026652939268	0.06660599436442487	-15.39204804427484	1.8508014869508464e-53	3.1041159721360387e-51	heat shock protein family B (small) member 7 [Source:HGNC Symbol;Acc:HGNC:5249]	protein_coding	1	16014028	16019594	61.04
USP43_normoxia_vs_Control_hypoxia	ENSG00000133639	BTG1	1701.954334134226	1103.333195358757	1183.5604127290667	1006.9673309657796	1257.6853591498596	1295.2363321729995	1172.5963006733837	1226.6845015599197	1184.1911743485452	1131.02724070245	2487.8744069607296	2521.4794493575696	2709.5852664657364	1607.2760100834016	1715.6015894604516	1558.7019363978684	2448.2714240814335	2370.46194399647	2654.6441399516452	-1.1205241590179453	0.07325363409992129	-15.296499249300034	8.068122889359895e-53	1.3386143675572386e-50	BTG anti-proliferation factor 1 [Source:HGNC Symbol;Acc:HGNC:1130]	protein_coding	12	92140278	92145846	42.38
USP43_normoxia_vs_Control_hypoxia	ENSG00000135766	EGLN1	4529.7512581721585	3070.8326859990625	3147.7517908734126	2914.2999850917167	3490.1051855878654	3431.385548210499	3034.44953569083	3341.5532925603607	3027.6046133494165	3008.7102350675673	7413.055728326054	7117.3449356062865	6099.805295953907	4196.4429480582785	3987.593039650962	3960.9972662549667	6970.41251725555	6585.41389878926	6737.7641447728565	-1.1371429896462408	0.07512953456653326	-15.135765131610246	9.408010411045774e-52	1.54431490045145e-49	egl-9 family hypoxia inducible factor 1 [Source:HGNC Symbol;Acc:HGNC:1232]	protein_coding	1	231363751	231422287	39.6
USP43_normoxia_vs_Control_hypoxia	ENSG00000105974	CAV1	4583.555746737597	3372.1102550279	3477.5926926044253	3220.9995345356306	3281.8067510296946	3349.277223538748	3080.2076735271276	3579.429263492458	3346.610240151462	3304.048432529661	7545.111993298276	7106.337407867141	6781.3402995233555	4079.8383519098675	3773.7105055320776	3630.526409638026	7207.921619607398	6215.777439777325	6151.357347686158	-1.0664130290604206	0.07081015748146172	-15.060170277683824	2.9602361233105544e-51	4.808046671861248e-49	caveolin 1 [Source:HGNC Symbol;Acc:HGNC:1527]	protein_coding	7	116524994	116561179	41.69
USP43_normoxia_vs_Control_hypoxia	ENSG00000141526	SLC16A3	22143.85084558163	15364.356184186321	14893.430724066004	14477.714397611393	16698.93347502484	13585.59111945524	14715.105560409127	15315.145875053717	15534.46708332773	15476.008299243418	39368.74552366113	38173.04494388242	35298.621940763376	19580.852812142508	18593.412733724672	18207.577169787208	33940.948471516946	32853.50051692783	26511.85838968546	-1.2844808577475557	0.08539805580512394	-15.04110188033679	3.9492139078128465e-51	6.347538603911689e-49	solute carrier family 16 member 3 [Source:HGNC Symbol;Acc:HGNC:10924]	protein_coding	17	82217934	82261129	59.86
USP43_normoxia_vs_Control_hypoxia	ENSG00000134333	LDHA	84024.26348115664	47893.01814445307	52857.02871129981	48312.73031084757	54468.4174884948	52570.34018055325	45273.384804930545	58244.58439781409	50408.564780191744	50240.689550707866	144575.77012748763	135165.06640060025	125646.50047467988	76160.19941223618	81272.39562373044	65027.10762265505	141031.90531093287	147406.66338889874	135882.37593030566	-1.3511859133168391	0.09012185937479521	-14.992876563915319	8.173515600125348e-51	1.300178821751898e-48	lactate dehydrogenase A [Source:HGNC Symbol;Acc:HGNC:6535]	protein_coding	11	18394560	18408425	43.95
USP43_normoxia_vs_Control_hypoxia	ENSG00000111640	GAPDH	186386.39002916677	153184.7958072276	149165.4967153611	144537.61311832946	147745.02860757432	141291.5787724476	134059.69085817094	159368.64869181844	157233.67706587855	156443.17508046256	247833.9160803386	263246.96269275196	270910.49676470977	163472.79545135231	158873.26982879173	175065.09805515516	240394.40244233495	247516.7467725613	244611.6277197352	-0.7251507240781894	0.04839156299112718	-14.985065148880377	9.193537573838473e-51	1.447513109840078e-48	glyceraldehyde-3-phosphate dehydrogenase [Source:HGNC Symbol;Acc:HGNC:4141]	protein_coding	12	6534512	6538374	59.98
USP43_normoxia_vs_Control_hypoxia	ENSG00000181744	DIPK2A	1031.5084682974675	662.9116832770071	759.1181347531117	614.0458219543355	684.2612269124742	671.9166526987931	591.6848281629046	715.8611665797006	704.4311617414154	656.9828518827355	1738.1442954383529	1755.7400396158828	1624.3366013128802	840.0758681014509	919.3994669052599	775.4260758339756	1646.494678571925	1553.8466794606547	1652.4751961515572	-1.3006799731206982	0.08775147777292612	-14.822314177847336	1.0510027168116863e-49	1.6380779717580121e-47	divergent protein kinase domain 2A [Source:HGNC Symbol;Acc:HGNC:28490]	protein_coding	3	143971823	144048719	37.12
USP43_normoxia_vs_Control_hypoxia	ENSG00000171223	JUNB	2101.1090916596268	1546.0772159825924	1464.461857762764	1402.6043817600778	1679.8526793878461	1528.0116822662803	1530.8591836096168	1662.218796245282	1648.0424586873428	1681.7643978915569	2971.225094562172	2943.4964061941087	3063.144222959931	2180.301126605993	2158.047975902622	2287.628367703794	2833.8750049904966	2682.4620893522197	2555.8907080085814	-0.8457904662326666	0.057361361875682866	-14.744950931704109	3.3156069491467858e-49	5.11598152253349e-47	JunB proto-oncogene, AP-1 transcription factor subunit [Source:HGNC Symbol;Acc:HGNC:6205]	protein_coding	19	12791486	12793315	64.86
USP43_normoxia_vs_Control_hypoxia	ENSG00000141959	PFKL	6318.180814287072	5241.498163445772	5467.455352859528	5199.223382975952	4961.629394858748	4607.432713777113	5170.810541053788	5405.842640249976	5413.818286182663	5568.225615513488	8569.877295275444	8733.821916557972	8530.380975865106	5840.361230879793	5759.03255936675	5633.2733970472445	8126.089500222856	7857.038312704864	7641.443378330242	-0.6571472228346178	0.04475585940743374	-14.682931610189764	8.292622757064973e-49	1.2668828627872528e-46	phosphofructokinase, liver type [Source:HGNC Symbol;Acc:HGNC:8876]	protein_coding	21	44300051	44327376	63.48
USP43_normoxia_vs_Control_hypoxia	ENSG00000176845	METRNL	1316.7117863395426	1089.205896949928	1047.1902932290486	1011.6106013223751	1150.3047970438479	1089.1440605525827	1052.7125727963407	1010.6369432304297	963.7872691709649	988.6789622314338	1798.5430910433963	1788.192079545301	1832.9251171572878	1296.7512554325813	1314.6629152426926	1340.759807723056	1740.2098851015596	1618.4288923512024	1567.0677139877375	-0.8681875469089402	0.059163998361765495	-14.67425412326431	9.42461981552641e-49	1.4257047426820836e-46	meteorin like, glial cell differentiation regulator [Source:HGNC Symbol;Acc:HGNC:27584]	protein_coding	17	83079609	83095122	63.19
USP43_normoxia_vs_Control_hypoxia	ENSG00000141562	NARF	1723.0930852444712	1430.4523672808648	1397.9618186324235	1323.91678025332	1199.6040721976287	1184.1372460553962	1196.6730829270687	1301.577303029871	1249.3209485429436	1253.9633689728346	2693.6555370723518	2570.631026394497	2753.8499457293037	1713.830783319338	1441.7478471410575	1503.6760217118158	2475.3113642625867	2224.925962671465	2100.440058205716	-1.0731546101036442	0.07328845466524937	-14.642887682723835	1.4957800277620768e-48	2.2407656144047423e-46	nuclear prelamin A recognition factor [Source:HGNC Symbol;Acc:HGNC:29916]	protein_coding	17	82458180	82490537	51.72
USP43_normoxia_vs_Control_hypoxia	ENSG00000157703	SVOPL	1241.0510939943015	795.9861767085379	868.47129338286	868.993671585081	887.3526048852475	810.694703126089	687.537470380493	887.3439267045028	858.3439318218793	878.9218402068643	1975.540301005432	1934.3428877269514	2133.1908553529197	1046.9233891756364	1009.0556117259986	1128.358638114734	1878.1826663957565	1787.1476423891622	1902.5320812092802	-1.2005956037834182	0.08216630422421717	-14.611775655714139	2.3627857212636033e-48	3.5055561229901344e-46	SVOP like [Source:HGNC Symbol;Acc:HGNC:27034]	protein_coding	7	138594285	138701362	43.61
USP43_normoxia_vs_Control_hypoxia	ENSG00000132432	SEC61G	2658.2464453247003	1930.8595080814125	1802.4871800333167	1591.669273317155	1994.5835748731552	1824.8901609431443	1683.7931427762412	1832.611541896936	1847.207343873523	1885.312109719549	3813.6319898263387	4083.2379671120602	4470.884898864328	2473.552023597375	2546.241920560197	2659.102169766515	3814.3060177796656	3690.097012377274	3903.968180446419	-1.1515033023937464	0.07892847860724907	-14.589199268918739	3.290368827000117e-48	4.835275333391602e-46	SEC61 translocon subunit gamma [Source:HGNC Symbol;Acc:HGNC:18277]	protein_coding	7	54752250	54759974	39.24
USP43_normoxia_vs_Control_hypoxia	ENSG00000161638	ITGA5	1039.0863165139726	618.5474514832791	594.3858238843712	697.8416601127615	717.3711842830455	634.8732291043666	651.4485777707902	618.61830693554	531.6598897380455	522.7545245477561	1692.6297554207151	1984.1828815533304	1924.7281688547582	1025.8988692368735	847.6560488543945	1170.776577532068	1354.9278529119542	1456.2938147760467	1658.959080251411	-1.7396062288076883	0.12020221352478419	-14.472331064427555	1.8122468307771152e-47	2.638015905555744e-45	integrin subunit alpha 5 [Source:HGNC Symbol;Acc:HGNC:6141]	protein_coding	12	54395261	54419266	52.45
USP43_normoxia_vs_Control_hypoxia	ENSG00000162433	AK4	4161.867208003	2503.9290644669845	2350.8118109152633	2252.351095208093	2432.804939494167	2492.3368463451097	2217.9537112231137	2764.325665844751	2390.94464797913	2647.8326009993125	7619.04425484431	7348.471930115433	6134.033439763047	4074.83991367641	3355.804426650857	3300.9039789969775	7660.629809782187	6944.538836971862	6422.052770776998	-1.435031465843533	0.09942412247521819	-14.433433558352196	3.1880666174261478e-47	4.597370832419202e-45	adenylate kinase 4 [Source:HGNC Symbol;Acc:HGNC:363]	protein_coding	1	65147549	65232145	42.62
USP43_normoxia_vs_Control_hypoxia	ENSG00000130821	SLC6A8	453.20391423829676	264.552307571739	230.8321899845995	189.53460120998253	192.1499830307416	198.66575799689988	251.28578985091454	203.92828377538285	244.46812914161592	248.98885822325022	848.457042334918	879.2680883133252	950.6354347573056	283.16169734375165	310.1712185137958	303.80620525785366	772.2706870924314	827.8002317953553	957.6939500954794	-1.9480144156262842	0.13608472386359022	-14.314717775221792	1.7708155449825515e-46	2.529970727692664e-44	solute carrier family 6 member 8 [Source:HGNC Symbol;Acc:HGNC:11055]	protein_coding	X	153687926	153696588	65.01
USP43_normoxia_vs_Control_hypoxia	ENSG00000140939	NOL3	1144.9685084901664	853.8013621147514	747.8179081429591	867.3526746583963	758.2203801232175	788.3207860902545	694.85896734832	840.1995812827461	908.3505999126863	751.9478297874045	1881.1803573441496	1763.8562634358318	1859.9032229973527	1021.8058206528235	1063.966247347203	955.1373389199227	1653.92062859994	1600.925353403842	1597.8678306611955	-1.1385136539815126	0.07992093502644071	-14.245499675458646	4.781158849723998e-46	6.768190922132229e-44	nucleolar protein 3 [Source:HGNC Symbol;Acc:HGNC:7869]	protein_coding	16	67170154	67175737	58.11
USP43_normoxia_vs_Control_hypoxia	ENSG00000165271	NOL6	3730.1860346974954	4343.617100803126	4148.507506855237	4298.259789664436	4241.606959543825	4472.016240203923	4361.617195128022	4458.657836510562	4479.291331223308	4336.695543416695	2782.2831430217766	2748.809119125985	2707.179096506319	3453.6268688881705	3743.4017688767008	3686.0338677044065	3113.846509464047	2976.7326752283984	2791.1660723899795	0.687811344418434	0.048716133004474936	14.118759063968673	2.910717388971727e-45	4.0829426647121595e-43	nucleolar protein 6 [Source:HGNC Symbol;Acc:HGNC:19910]	protein_coding	9	33461353	33473930	54.39
USP43_normoxia_vs_Control_hypoxia	ENSG00000120913	PDLIM2	2938.545774809684	2166.1605829273876	2035.3588660058497	1980.5553961964335	2660.741579161793	2562.2038304431976	2407.8589185639476	2210.831478573531	2035.632178747135	2053.009401440919	3833.4921075066313	3817.4548255129243	3939.7414397591133	3410.2368615137943	3522.0511180188355	3335.452582750065	3903.3931034686525	3630.089102250536	3389.560573733572	-0.877318988582083	0.06214804743704066	-14.116597781625476	3.001353809693976e-45	4.172152187709734e-43	PDZ and LIM domain 2 [Source:HGNC Symbol;Acc:HGNC:13992]	protein_coding	8	22578279	22598025	58.44
USP43_normoxia_vs_Control_hypoxia	ENSG00000171314	PGAM1	37816.85008585954	26616.702052813067	27536.46009600676	24456.611378536716	28389.772901379878	27050.802058711175	23957.253409195422	29360.477349821824	27524.79397700618	26864.597728564382	57956.48901728025	57570.79316890855	52487.40528227664	38615.921379820415	36710.24677387007	34810.859469172756	56276.63708036664	53992.629829765596	50524.84859197552	-1.0043894918395466	0.07162837558125056	-14.022229091321954	1.1397760020195003e-44	1.5702449742107936e-42	phosphoglycerate mutase 1 [Source:HGNC Symbol;Acc:HGNC:8888]	protein_coding	10	97426191	97433444	47.44
USP43_normoxia_vs_Control_hypoxia	ENSG00000080546	SESN1	723.8177541574586	579.5015317473285	570.7545245849575	542.5263332252101	470.48620911400405	496.0955567818606	431.4643228064558	562.0326913125473	503.77485786399035	551.0533483990916	1169.0781828625074	1120.7423142884022	1067.2919849308712	694.6734565729655	671.4134617029036	714.718071747108	988.460520797904	957.3376947677477	937.3145113283986	-1.0503206463603405	0.07514669964802866	-13.976936462676626	2.1556940598718335e-44	2.943571623347114e-42	sestrin 1 [Source:HGNC Symbol;Acc:HGNC:21595]	protein_coding	6	108984309	109094846	37.63
USP43_normoxia_vs_Control_hypoxia	ENSG00000182240	BACE2	14965.888555799298	11703.266178467376	12213.235483965196	11563.307894648075	13063.275526490967	12435.08808907274	11902.689801412636	12546.111595127872	12117.573029104322	11974.085393632451	19011.833285115765	19188.376454147216	18018.905078333602	15750.55391633517	16541.536985919716	15477.140732355685	18946.30932744237	18702.39918304525	18230.306049770967	-0.6177878965715428	0.044934138071608225	-13.748742561546852	5.182239230501262e-43	7.014206256722323e-41	beta-secretase 2 [Source:HGNC Symbol;Acc:HGNC:934]	protein_coding	21	41167801	41282530	45.56
USP43_normoxia_vs_Control_hypoxia	ENSG00000206503	HLA-A	3388.677930776641	3281.639600315007	3207.0605070166116	3161.9374433872804	2121.2845074914985	1988.9547740870423	2037.999197151023	2735.7660948115185	2729.5427339983053	2786.6316348921664	5024.652447377638	5436.358692327358	6032.954015077009	2397.2299958796843	2655.552381107457	2892.7159620226594	4131.927632608505	3984.2041791411434	4389.790955287631	-0.9982692475176159	0.07264704014623907	-13.741361595848804	5.738629711361315e-43	7.699744038809137e-41	major histocompatibility complex, class I, A [Source:HGNC Symbol;Acc:HGNC:4931]	protein_coding	6	29941260	29949572	51.88
USP43_normoxia_vs_Control_hypoxia	ENSG00000110092	CCND1	5032.603398221923	5880.525722988668	5961.008125222149	6062.435680693099	6396.432967730904	6432.477742447507	6438.941556716672	5803.041473212476	6107.514254265722	5993.487445104316	3204.480156940484	3563.713618398051	3508.195498687174	3937.188735968869	4001.413981413181	4196.41692383701	3971.308402009044	4490.989002865444	4637.289879493856	0.8004772097463656	0.05839941684810341	13.70693840708038	9.226979347950088e-43	1.2273473391281883e-40	cyclin D1 [Source:HGNC Symbol;Acc:HGNC:1582]	protein_coding	11	69641156	69654474	58.63
USP43_normoxia_vs_Control_hypoxia	ENSG00000186918	ZNF395	2084.277934197192	1211.7279420940984	1353.8545863397148	1279.8991438144571	1286.1489689102275	1226.2861719549314	1149.595541509807	1395.2601204783884	1415.506108505444	1476.5083085882843	3892.0935461995305	3634.585680699841	3345.3203123167077	1521.9626075066444	1720.6112302036986	1278.2390450525565	3802.6345508350655	3341.409710123977	3185.359240416082	-1.3436325553758428	0.09816599332300965	-13.687352512745385	1.2083219200145088e-42	1.5935390791302454e-40	zinc finger protein 395 [Source:HGNC Symbol;Acc:HGNC:18737]	protein_coding	8	28345590	28402701	48.08
USP43_normoxia_vs_Control_hypoxia	ENSG00000079739	PGM1	7674.849835092527	5937.541016285269	5987.095745633178	5399.731511980076	5976.624217188596	5826.952078347464	5193.376170909618	6283.153096381539	5970.138178776902	5888.1676217547465	11381.788051843625	10880.576316212722	10315.615669248798	6991.024407991651	7147.908841971837	6593.322480745663	10832.696938485464	11013.11366499517	10528.47102291317	-0.8444015527447832	0.06192784839463534	-13.635247705746737	2.4715023130316195e-42	3.2318034483116856e-40	phosphoglucomutase 1 [Source:HGNC Symbol;Acc:HGNC:8905]	protein_coding	1	63593411	63660245	42.35
USP43_normoxia_vs_Control_hypoxia	ENSG00000119812	FAM98A	2397.5994693319226	2672.222815588622	2736.5506608698397	2670.175187310368	2911.0135465446515	2954.7812296877923	2866.2736031474888	2759.1766743054723	2709.696591500652	2699.3331198113806	1856.2746243283516	1861.8443277346971	1759.6459141765267	2095.5071353803605	2127.13559885561	2199.51865635381	2117.0945764534667	2061.122667985708	2099.423517939806	0.5739384744957207	0.042096741284030334	13.633798175096462	2.521099327945035e-42	3.268954842873268e-40	family with sequence similarity 98 member A [Source:HGNC Symbol;Acc:HGNC:24520]	protein_coding	2	33532744	33599347	39.91
USP43_normoxia_vs_Control_hypoxia	ENSG00000005448	WDR54	404.1448662996596	262.44705551788064	255.96274503382156	259.0464676410355	243.06929139227967	220.09568707883597	254.17866852521868	224.71749480820222	219.5768466489791	245.05231003826654	703.429819429051	687.4246912859796	806.5413447410058	437.3583431433944	329.8379034200965	383.60283335899584	640.7668873442198	587.7453922158088	513.7538117708015	-1.6703443494482688	0.12284754679699414	-13.596888118641203	4.1783672540874474e-42	5.37268389421411e-40	WD repeat domain 54 [Source:HGNC Symbol;Acc:HGNC:25770]	protein_coding	2	74421678	74425755	54.68
USP43_normoxia_vs_Control_hypoxia	ENSG00000143590	EFNA3	436.1384387896454	233.4332819434243	257.6851014724124	263.3779858551626	357.2331844318334	279.1426503607981	301.4321361076864	240.75096630121024	278.2964542831541	274.5945794934277	732.3729380316685	678.8904657820916	811.7842608082149	365.7127252971011	336.86210063661383	339.2458241155895	698.3325777087554	671.2588926415414	730.0857729429323	-1.4912833114414814	0.1097494327801531	-13.588073064840135	4.7132641598985694e-42	6.0103856187797456e-40	ephrin A3 [Source:HGNC Symbol;Acc:HGNC:3223]	protein_coding	1	155078837	155087538	63.3
USP43_normoxia_vs_Control_hypoxia	ENSG00000179604	CDC42EP4	3476.4557106535262	3120.2760511090155	2940.5317855200256	2920.683711142796	2767.290156807703	2757.9325632356686	2668.8417549108226	2776.4394521394	2754.5176699192375	2695.931045777498	4822.984803560338	4602.8405139691595	4462.359608814116	3866.676578092371	3669.0809157801164	3444.4911257023973	4165.73850369436	4281.315094021157	3858.2714575672867	-0.7555731991438137	0.05562837574388437	-13.582514122334038	5.085052892884393e-42	6.4313414866562446e-40	CDC42 effector protein 4 [Source:HGNC Symbol;Acc:HGNC:17147]	protein_coding	17	73283624	73312005	52.88
USP43_normoxia_vs_Control_hypoxia	ENSG00000147852	VLDLR	2052.1825376534825	1428.5866714896808	1488.5881049419215	1520.5391193009052	1535.939133290467	1556.963432121446	1387.3522518888021	1407.6671160873948	1409.5475389221112	1471.8718244330312	2956.818178858834	3093.213665413747	3415.3232062110333	1623.2080514948582	1790.0043991541454	2041.2139648768023	2733.865884513484	2926.893401356174	3151.689733407845	-1.1409182544087169	0.08417057947629274	-13.55483426046823	7.417950901306542e-42	9.305608325785362e-40	very low density lipoprotein receptor [Source:HGNC Symbol;Acc:HGNC:12698]	protein_coding	9	2621182	2660056	42.45
USP43_normoxia_vs_Control_hypoxia	ENSG00000185022	MAFF	438.01050402965024	241.95929192703233	193.1334066021157	250.83014417077118	221.3394672915412	230.79711639907555	243.4494758320322	255.7313889243094	281.0667791472126	295.9347978107048	722.7746638253763	736.8094516722817	766.8761121886592	282.0958996888888	325.472189209291	311.54553361887105	873.1388511705456	774.9013111674057	876.3331918875898	-1.424830992225758	0.10534705683709024	-13.525114369631904	1.1117062341953774e-41	1.3833570317447317e-39	MAF bZIP transcription factor F [Source:HGNC Symbol;Acc:HGNC:6780]	protein_coding	22	38200767	38216507	56.06
USP43_normoxia_vs_Control_hypoxia	ENSG00000143641	GALNT2	20727.908407202773	16596.332181731712	16914.39908816883	16654.025448408	18463.618896730746	17536.324497304544	17496.09788129818	18241.87663311155	17923.508328320382	17778.131557690183	25659.001652563995	25377.178812848382	24244.855790524274	22324.992960777054	22793.050111565004	22299.499243166032	25076.13874048754	24156.431552747028	23566.887952206496	-0.4809784156003785	0.03557386710757422	-13.52055468543567	1.1828058219837348e-41	1.4600555066567223e-39	polypeptide N-acetylgalactosaminyltransferase 2 [Source:HGNC Symbol;Acc:HGNC:4124]	protein_coding	1	230057990	230282122	45.94
USP43_normoxia_vs_Control_hypoxia	ENSG00000267424		71.15479877233246	18.127300395562283	7.827277715219855	15.976344161564404	20.257070838995595	11.44326491644387	17.270440990959035	15.410826034249558	11.225788754555106	9.404652766175882	198.2804750614425	195.7118707718798	192.57405510667544	28.63372183705167	33.810233422321126	41.00192247998973	168.53416472319321	159.44882992770303	135.8481379980021	-3.9660854033800885	0.2952121512233627	-13.434695648348427	3.7862177734568653e-41	4.63661430511424e-39	novel transcript, antisense to RTBDN	lncRNA	19	12825711	12832983	52.67
USP43_normoxia_vs_Control_hypoxia	ENSG00000247095	MIR210HG	82.10321340264711	4.206270767989736	3.296145151881383	9.425342045762152	17.141038058776786	4.828850957670028	7.128844790416488	11.131871871249656	7.30501974759219	15.774366909243502	234.66815720892058	213.37810814115795	242.0352027578711	50.709381250035236	54.28804893490957	55.94093941475917	179.9104158036362	178.13531338998564	188.55452404579063	-4.335599117118923	0.329814567921724	-13.14556583852265	1.8045057774796196e-39	2.1924034761031913e-37	MIR210 host gene [Source:HGNC Symbol;Acc:HGNC:39524]	lncRNA	11	565657	568457	61.51
USP43_normoxia_vs_Control_hypoxia	ENSG00000163295	ALPI	637.1132844607793	354.21036737625917	342.61673725159045	437.30983236671216	248.69106685980924	285.4256750615627	290.5974363918865	335.22099038454184	357.73798153199476	350.0571471684266	1075.5085223763444	1178.596331667564	1387.4905977624542	317.6131822607554	373.53385555039705	400.4522142096961	1049.5989220040371	1242.6302203143775	1440.7480397556167	-1.803754329924243	0.1372451957146474	-13.142568091596509	1.8774506788119216e-39	2.2632081229740587e-37	alkaline phosphatase, intestinal [Source:HGNC Symbol;Acc:HGNC:437]	protein_coding	2	232456125	232460753	60.55
USP43_normoxia_vs_Control_hypoxia	ENSG00000165732	DDX21	18244.561321374713	20948.871529287717	20631.81171918383	20345.80649429635	19755.48102742446	21800.971094357094	19994.930461940636	21772.259000483657	21131.7186928514	20895.6418227544	14314.04034611364	14558.758828395114	13917.432676420538	16081.80567249272	16696.598570983173	15746.314928227779	16292.078627993595	16312.970607042116	17204.611684496635	0.5761038608532554	0.04406074022806968	13.075219750535151	4.562435515865489e-39	5.457238760449961e-37	DExD-box helicase 21 [Source:HGNC Symbol;Acc:HGNC:2744]	protein_coding	10	68956135	68985068	41.17
USP43_normoxia_vs_Control_hypoxia	ENSG00000125629	INSIG2	618.9306602883573	275.0753690888448	184.24559605173488	213.1646692001465	204.51345638591224	174.72935666413386	255.9996579720431	226.2909245277157	145.261820968253	257.39463418122943	1371.3079020314951	1346.7690952745288	1443.256608877629	278.70717900813776	479.1731323197615	387.89645055320193	1095.885635530265	1422.937028283496	1378.1433682719037	-2.730301759943533	0.20900031920142859	-13.063624832611596	5.313615809260978e-39	6.306853225915145e-37	insulin induced gene 2 [Source:HGNC Symbol;Acc:HGNC:20452]	protein_coding	2	118088452	118110997	37.96
USP43_normoxia_vs_Control_hypoxia	ENSG00000117868	ESYT2	4789.359675361946	3930.774728747949	4205.265245418523	4069.1364320748526	3669.130154889949	3526.275178319666	3820.3491856309215	4129.06615388553	4323.071218298624	4292.383520330383	6524.116431732126	6626.408012482193	6229.643217967553	4043.5583683674777	3972.5392348248224	4202.225690559823	6158.1082974311785	6059.183982527058	6427.239103026402	-0.6069273412740168	0.04668606948640491	-13.000180738084095	1.2205448884519858e-38	1.437634170138484e-36	extended synaptotagmin 2 [Source:HGNC Symbol;Acc:HGNC:22211]	protein_coding	7	158730995	158830253	43.39
USP43_normoxia_vs_Control_hypoxia	ENSG00000162496	DHRS3	1226.7724298524197	1137.644422399856	1093.5772760107047	1140.374501053306	806.0460830144515	816.4178219834963	831.674261070265	951.4302263661314	867.2097143503152	948.4312939757449	1905.2618293165708	1770.3642865290744	1852.2659613122933	1145.3234082023137	1340.1398548772465	1329.903175471043	1501.3906322180692	1384.870879270542	1259.578109922132	-0.9954434556697791	0.07751201159971363	-12.842441256852336	9.483600884136553e-38	1.1085754669865683e-35	dehydrogenase/reductase 3 [Source:HGNC Symbol;Acc:HGNC:17693]	protein_coding	1	12567910	12618210	51.33
USP43_normoxia_vs_Control_hypoxia	ENSG00000155876	RRAGA	2835.2635113044807	2219.0817671225336	2113.4977554837524	1935.8314437483255	2342.107467237071	2230.9097640335835	2059.8557115274098	2238.3627049245574	2129.676679465417	2049.6922482162704	4443.20627460934	4089.332479242759	3956.9855089349867	2988.7987015809413	2680.1852062060466	2503.5501043852655	3743.887895557997	3656.6500714652134	3653.131419739183	-0.9598552778675357	0.07498790132420287	-12.800135234051892	1.6366597067782883e-37	1.8987713741044352e-35	Ras related GTP binding A [Source:HGNC Symbol;Acc:HGNC:16963]	protein_coding	9	19049427	19051025	51.09
USP43_normoxia_vs_Control_hypoxia	ENSG00000170345	FOS	412.7483389952185	222.52440474451336	194.32298399635283	199.6926719071663	265.4978314051832	282.9056088583262	242.85963743002426	232.0516513207368	288.83053075521804	216.86070294518967	669.5377595074746	661.7393626744758	655.5120396181184	440.9570443808539	415.3553753262264	491.23293820703265	598.8184155406219	682.525088335739	668.2460549606797	-1.4413212752403097	0.11368312546700224	-12.678410004294514	7.789597489024178e-37	8.969663377286796e-35	Fos proto-oncogene, AP-1 transcription factor subunit [Source:HGNC Symbol;Acc:HGNC:3796]	protein_coding	14	75278826	75282230	54.04
USP43_normoxia_vs_Control_hypoxia	ENSG00000128422	KRT17	6298.464749136108	3851.0726077888917	3763.031932167189	3604.0562125458578	4972.834478161231	4538.453082051185	4424.54224955522	4623.348443076366	4340.640422617345	4318.5650527193975	9546.167024785806	8426.376077734209	8601.340318534893	8162.014374697988	7668.413143947534	7150.710662495501	9480.71478412392	8151.690973516824	7748.393643930593	-0.9999517740635584	0.07889865366511724	-12.673876265466088	8.2532977738235e-37	9.433213677784933e-35	keratin 17 [Source:HGNC Symbol;Acc:HGNC:6427]	protein_coding	17	41619442	41624842	58.67
USP43_normoxia_vs_Control_hypoxia	ENSG00000146072	TNFRSF21	567.3494264589727	630.7339627854249	654.7293130803167	661.9808330532471	762.3861218442789	740.5877388053551	693.7885223002422	702.6484519398695	720.71532582764155	688.6677391491868	344.2756933732886	339.8389444874473	269.25419077030494	591.9681988953591	597.2233362360336	624.9344670103322	377.40067695998346	413.06759528789235	398.0885644553051	1.131034817640679	0.0892568222882427	12.671690394580224	8.486564960559937e-37	9.628507157458811e-35	TNF receptor superfamily member 21 [Source:HGNC Symbol;Acc:HGNC:13469]	protein_coding	6	47231532	47309905	41.38
USP43_normoxia_vs_Control_hypoxia	ENSG00000156515	HK1	303.7550659298709	156.03279690762056	158.89950103369756	154.16445355691613	216.54032762609475	208.0121648068717	236.37113330838895	165.46936645669652	241.82885309357272	180.2689640225085	529.90965962008	570.3096376745082	560.348162990983	248.15334492983263	237.77992663532768	272.25499309217	444.2440449881064	440.55538635325075	446.4484696410502	-1.5443735781213173	0.12260690446034102	-12.596138732308239	2.2173657035068922e-36	2.497368817891339e-34	hexokinase 1 [Source:HGNC Symbol;Acc:HGNC:4922]	protein_coding	10	69269984	69401884	47.64
USP43_normoxia_vs_Control_hypoxia	ENSG00000198355	PIM3	3406.630626932222	2764.579346847159	2553.781762399831	2578.700042024564	2655.6421451216124	2382.7948834358226	2397.511672010902	2896.7326333559163	2745.938317568612	2742.9750289019325	4729.704345307251	4574.40591201824	4749.347913255502	3415.5160815469408	3141.0019925586794	3155.160538669976	4825.097066705068	4660.4043921480625	4350.057210903929	-0.7432815086300609	0.05903839023249363	-12.589799716811598	2.402822573408637e-36	2.6866342251953093e-34	Pim-3 proto-oncogene, serine/threonine kinase [Source:HGNC Symbol;Acc:HGNC:19310]	protein_coding	22	49960768	49964072	68.65
USP43_normoxia_vs_Control_hypoxia	ENSG00000083444	PLOD1	8001.665907738901	6354.110382989719	6271.31003709615	6517.238717491066	6406.840295919945	6239.369331639106	6609.995551703012	6062.077681946191	6351.111493281599	6594.4734265112575	10479.44538909844	11113.177502414746	12126.530245297561	6562.830689805212	7005.6421806307235	7516.088954682457	9871.937170358844	10733.28252288634	11214.524765547843	-0.8270017353042767	0.06608238695902044	-12.514707373042137	6.203607748242258e-36	6.886450903264608e-34	procollagen-lysine,2-oxoglutarate 5-dioxygenase 1 [Source:HGNC Symbol;Acc:HGNC:9081]	protein_coding	1	11934205	11975538	53.54
USP43_normoxia_vs_Control_hypoxia	ENSG00000184557	SOCS3	1853.8307921095259	1489.9157000989076	1421.693255623651	1336.9165823663184	1455.8317503533194	1443.215193326659	1438.2802173781326	1453.1001565166105	1468.3882651897045	1375.2515806491554	2301.2536739583243	2221.2032403455514	2318.2187833988255	2475.979860262269	2480.196440693295	2482.2542992886515	2161.391844738404	2047.4715372477804	1998.3918765359062	-0.6687670231951035	0.053454431316729986	-12.510974426657029	6.502166419213536e-36	7.166316274890348e-34	suppressor of cytokine signaling 3 [Source:HGNC Symbol;Acc:HGNC:19391]	protein_coding	17	78356778	78360077	62.24
USP43_normoxia_vs_Control_hypoxia	ENSG00000125657	TNFSF9	3002.6973421335338	2456.9800428374806	2378.7112422657538	2483.2304631483844	1965.164190195484	1867.869649874408	1876.094683577023	2246.824991449829	2415.9499508204	2219.2583140419033	4027.6676703678177	3919.214640158745	3729.3080387082955	3353.76008913871	3600.123194909578	3448.1206871577974	3807.930871830951	4390.336945044111	3862.006492876932	-0.7644738877789341	0.062077315516465434	-12.314867056004774	7.533922399843289e-35	8.244568980821415e-33	TNF superfamily member 9 [Source:HGNC Symbol;Acc:HGNC:11939]	protein_coding	19	6531026	6535924	59.2
USP43_normoxia_vs_Control_hypoxia	ENSG00000116661	FBXO2	1389.9494722539253	1213.073578801457	1294.955678117667	1227.26119132658	1207.3538752528405	1106.3937451064014	1147.429162102643	1081.0185756014482	1016.140675473043	1028.385280241351	1793.9499391384968	1730.7924428517651	1835.4751723351746	1620.8548936142604	1596.537837929732	1636.1192748255226	1523.1856328941583	1576.8111090502646	1383.3524359078478	-0.7735396952240294	0.06299005441521843	-12.280346515102261	1.1550248949364905e-34	1.255072825976764e-32	F-box protein 2 [Source:HGNC Symbol;Acc:HGNC:13581]	protein_coding	1	11637018	11655785	55.46
USP43_normoxia_vs_Control_hypoxia	ENSG00000173548	SNX33	1034.1620744002116	676.0575014499033	778.3463079075303	862.3579852909837	821.268269600515	733.2570546442788	785.7862602489744	771.0696729729938	752.7683959687471	738.5709950339594	1477.2982531898026	1472.0580117108411	1486.085480311445	947.8267932857999	988.2577532966575	1072.8184283529554	1431.2274328104036	1400.5069795722413	1419.3557635557759	-0.9698135556025012	0.07915612667797588	-12.25190767036784	1.640900253699515e-34	1.7705657982226237e-32	sorting nexin 33 [Source:HGNC Symbol;Acc:HGNC:28468]	protein_coding	15	75647912	75662301	56.21
USP43_normoxia_vs_Control_hypoxia	ENSG00000165030	NFIL3	715.0435243507465	438.78154229114045	442.90232253186974	448.1161419093987	457.1802406414655	421.7432635340597	516.1630075177992	551.4295779469533	523.148779643625	463.3914617945917	1069.8523814245932	1178.693434936651	1065.1229390655974	617.7153694618862	628.1728032807482	704.2515572111984	1119.0141281901954	1079.0384607034537	1146.0660262282101	-1.1049177319634926	0.09072790370013736	-12.178367259705789	4.053146858798463e-34	4.3430594466152975e-32	nuclear factor, interleukin 3 regulated [Source:HGNC Symbol;Acc:HGNC:7787]	protein_coding	9	91409045	91423832	41.89
USP43_normoxia_vs_Control_hypoxia	ENSG00000185624	P4HB	28214.26842941975	25331.578680465806	25765.249199899074	25481.2408546737	25211.313683975255	24136.262311900005	24685.78821030944	24653.853698895327	24723.640094286766	25489.454099766102	33720.67116971471	35147.62008951338	34796.18138333968	26710.651514750654	27632.032570610074	29655.08791000246	31255.56033262948	31784.427675144445	31676.218249679132	-0.4696220116329153	0.038620254293262955	-12.159992735077296	5.076320389999568e-34	5.401905077082298e-32	prolyl 4-hydroxylase subunit beta [Source:HGNC Symbol;Acc:HGNC:8548]	protein_coding	17	81843159	81860856	55.81
USP43_normoxia_vs_Control_hypoxia	ENSG00000110195	FOLR1	467.0617205143792	346.1249810825723	314.928727581411	346.0465400493376	271.5782706532866	224.9235103186469	251.6282002788781	289.47445082492783	293.1307078621942	256.9899329710384	739.0390555189764	819.0050654937708	1016.8603129891272	311.10063412996294	348.4908814048572	409.345915754176	658.2481041541847	737.0800943943647	773.1155837971133	-1.6113152501064107	0.13260525494906142	-12.151217165001315	5.651785477324824e-34	5.973085610624797e-32	folate receptor alpha [Source:HGNC Symbol;Acc:HGNC:3791]	protein_coding	11	72189558	72196323	50.62
USP43_normoxia_vs_Control_hypoxia	ENSG00000289316		529.6152615464216	66.81523075732954	83.4955672499256	67.77149783115232	160.8101329488337	158.15213921652926	59.498390451894686	64.6241786550906	44.90423583282513	49.090067356391195	848.4742254145448	1176.7825834868443	2343.3601693748874	289.6190024512163	289.85221936759876	390.8580080056766	977.8302966981862	1224.1125986728198	1237.0241640638426	-4.7741282709172115	0.39564349602394067	-12.066742708765078	1.5827598380242736e-33	1.6613594762390843e-31	novel transcript	lncRNA	8	133237171	133237927	50.46
USP43_normoxia_vs_Control_hypoxia	ENSG00000112149	CD83	1747.3214044385222	1735.193193765815	1718.152477686152	1783.2832696756711	1968.6989431178529	1992.1170130571713	1913.7808607896147	2129.826918169645	2309.220170325948	2205.1182980593157	1275.5982704908688	1321.6426059316832	1168.7204210646228	1635.0028189305012	1786.6183051842618	1767.3053919062204	1630.6556629081044	1667.339605157991	1443.5110536719592	0.8133005210246774	0.06746037584336624	12.055973760256686	1.8038786929965066e-33	1.8806654211443308e-31	CD83 molecule [Source:HGNC Symbol;Acc:HGNC:1703]	protein_coding	6	14117256	14136918	45.18
USP43_normoxia_vs_Control_hypoxia	ENSG00000242114	MTFP1	2210.465785570893	1689.7786864601471	1682.114219397341	1639.18942915607	1827.2563222585122	1708.895438266247	1668.9900322521366	1737.9619261842233	1797.339448468848	1718.367643862618	3098.4228559277863	3094.0062428331858	2937.6780189617775	2333.166361823364	2321.7210276536034	2115.8896276001706	2983.6031336434226	2899.609069832612	2534.394655694003	-0.7987432585105948	0.0663168045250852	-12.044356844854605	2.0768994451219882e-33	2.150775734109549e-31	mitochondrial fission process 1 [Source:HGNC Symbol;Acc:HGNC:26945]	protein_coding	22	30425623	30429054	57.17
USP43_normoxia_vs_Control_hypoxia	ENSG00000124570	SERPINB6	5339.295884245879	4592.817999463279	4395.625923577085	4201.114268651552	4633.128981039047	4248.163254744688	4025.0032247087915	4484.117732148203	4228.988477158674	4379.812563602839	6944.254630929564	6749.923690653344	6941.860229387315	5443.471972980713	5505.692149666134	5501.96471853558	6886.7410701419385	6629.902341274267	6314.742687762817	-0.6553373011290821	0.05464160521990792	-11.993375716025248	3.848934941195122e-33	3.959271076176048e-31	serpin family B member 6 [Source:HGNC Symbol;Acc:HGNC:8950]	protein_coding	6	2948159	2972165	47.23
USP43_normoxia_vs_Control_hypoxia	ENSG00000175567	UCP2	1923.2867321236251	2370.2674230536654	2432.859403261798	2354.012613490609	2481.6646841865195	2315.354932737781	2357.4153874157946	2383.728172335491	2610.549538493944	2451.9273792395657	1218.8313217995694	1313.875112404005	1431.154529126886	1533.3647945301225	1636.256053144381	1866.3891934803987	1241.4319428161518	1363.209562508771	1256.869134199801	0.9112192739497222	0.07606668543917267	11.979216245440142	4.5662006060353266e-33	4.665991745107622e-31	uncoupling protein 2 [Source:HGNC Symbol;Acc:HGNC:12518]	protein_coding	11	73974672	73982843	52.37
USP43_normoxia_vs_Control_hypoxia	ENSG00000163993	S100P	1165.331389121928	574.7760649727562	591.4457930095949	603.0097303062661	1202.542676473021	998.2019077107059	1102.2120193329106	783.9393423419249	769.5116754394935	736.7021098229303	1428.0109938516641	1462.7303807958403	1544.3781602624963	1788.6800152490557	1593.6762263559367	1807.1593969102826	1418.822146056171	1306.6363798187597	1263.5299854848918	-0.9504959924966623	0.08015039214503386	-11.858906326705418	1.9348587472156316e-32	1.9641362151011313e-30	S100 calcium binding protein P [Source:HGNC Symbol;Acc:HGNC:10504]	protein_coding	4	6693878	6697170	53.54
USP43_normoxia_vs_Control_hypoxia	ENSG00000161091	MFSD12	14702.886715319437	13955.65072757394	13005.627395518222	13741.7553553018	11953.67532199799	11185.259027865895	11993.1888730228	13788.13297174071	13997.442114816196	13369.799854480485	18468.88027740065	18571.923681629116	18827.837819043885	13232.319676405217	13379.838127746727	13003.185610276367	17433.856780350427	17374.002901627355	17369.584358952074	-0.4408073329536329	0.03725069656804178	-11.833532619945998	2.618834199754273e-32	2.641085732170486e-30	major facilitator superfamily domain containing 12 [Source:HGNC Symbol;Acc:HGNC:28299]	protein_coding	19	3538261	3574290	57.07
USP43_normoxia_vs_Control_hypoxia	ENSG00000261373	VPS9D1-AS1	648.5036742602057	755.7173321291758	763.4727441001651	886.8365587432944	822.9154161748972	789.4856603771551	905.6087300264486	870.4557552922872	991.1572624296215	935.8692693751234	365.4887366727568	402.6380335554555	453.6955913637323	469.24946524663727	466.27551823919737	522.2374839899173	396.6638914099609	435.20184258244734	440.09684497542867	1.2002531263625018	0.10266963800116215	11.690438865177608	1.4264758310202854e-31	1.4292546800417535e-29	VPS9D1 antisense RNA 1 [Source:HGNC Symbol;Acc:HGNC:48915]	lncRNA	16	89711856	89718165	56.56
USP43_normoxia_vs_Control_hypoxia	ENSG00000291156		145.22594711252935	57.70345430538175	59.276356163821866	38.647089132193805	60.86481483335147	86.2346908009775	50.40498481472609	57.42018806859777	76.78221731827345	45.362683200806835	318.82684169283255	333.1074828660607	331.67922740772184	106.47089848550542	132.42897990665134	147.67744127193816	243.68144419004346	236.58590875068876	230.9123448159556	-2.476714366076929	0.21220836143436567	-11.671144102599166	1.78999622948661e-31	1.781912375546993e-29	novel transcript	lncRNA	1	1059687	1066459	62.85
USP43_normoxia_vs_Control_hypoxia	ENSG00000120694	HSPH1	7484.555778426904	8175.333837855348	8291.27367903908	8839.017788726389	8472.419637412857	9215.933316938339	8426.011873968304	8525.742658083691	8210.48623439546	8697.104937368626	5823.8910797581975	5761.395146943582	5290.096600406809	6989.330583046965	7137.008934674102	6933.604126694218	6546.5171180397965	6613.368407684216	6773.468050648294	0.5906574256665312	0.05093586388138292	11.59610107020128	4.3128304250679e-31	4.2658316319742115e-29	heat shock protein family H (Hsp110) member 1 [Source:HGNC Symbol;Acc:HGNC:16969]	protein_coding	13	31134973	31162388	36.81
USP43_normoxia_vs_Control_hypoxia	ENSG00000137880	GCHFR	1339.3398289165118	1008.9515852947637	1068.3942208530495	950.0064688715839	947.0388695186812	911.1809585417798	820.1075266153736	1029.7466656409188	934.0485664212081	902.9030409593278	2048.9560332011006	1998.7077115519355	2020.9345411669285	1671.2736687396439	1446.8135329664576	1327.8306262834508	1821.2185000929644	1684.7203668337975	1515.2840369442479	-1.0789790207739072	0.0933590348835327	-11.557306929318148	6.7801925556682875e-31	6.663590518086731e-29	GTP cyclohydrolase I feedback regulator [Source:HGNC Symbol;Acc:HGNC:4194]	protein_coding	15	40764068	40767708	57.26
USP43_normoxia_vs_Control_hypoxia	ENSG00000141985	SH3GL1	4430.724574103633	3728.0033938253155	3829.2838980022357	3853.035701625823	4050.9328164008652	3847.876702322434	3972.6229377487793	4025.9937289792274	3898.0918975627387	3879.514144586691	5568.239138255403	5401.813112974222	5422.726276147521	4325.7917336191185	3963.822366187366	3974.6745044693375	5362.741026808015	5315.855605418948	5332.02334893135	-0.4726891686758768	0.04094571973231094	-11.544287700061357	7.889232170079823e-31	7.704484328122257e-29	SH3 domain containing GRB2 like 1, endophilin A2 [Source:HGNC Symbol;Acc:HGNC:10830]	protein_coding	19	4360370	4400547	57.17
USP43_normoxia_vs_Control_hypoxia	ENSG00000109062	NHERF1	6669.3637556115145	6057.162052161482	6051.597079898688	5880.418007221061	6468.734104173629	5954.441421571429	5877.733907663885	5673.196355005535	5599.579317264121	5978.907677718228	8104.9626884815025	8409.258250480843	8616.91614043254	6149.535509269408	6316.956665844924	6303.610074155198	7391.9669018810355	7848.7239191637045	7364.847528620047	-0.5425590438732087	0.0470576236339448	-11.529673663372927	9.349744614421983e-31	9.07336851575668e-29	NHERF family PDZ scaffold protein 1 [Source:HGNC Symbol;Acc:HGNC:11075]	protein_coding	17	74748628	74769353	56.22
USP43_normoxia_vs_Control_hypoxia	ENSG00000110104	CCDC86	5532.264254538612	6381.976391145719	6278.68339619352	6647.232720017095	6713.496260065432	6727.596296186359	6760.779622984153	6257.241144861122	6416.921681633659	6379.50209504826	3740.1323975555883	3938.065154960979	4183.982278042827	4783.930086805198	5083.361166175603	5124.932356563199	4302.585280876393	5086.882161865897	4773.456090714008	0.6845504221456881	0.059439298194168266	11.516798531326721	1.0857035535125338e-30	1.0470253644186498e-28	coiled-coil domain containing 86 [Source:HGNC Symbol;Acc:HGNC:28359]	protein_coding	11	60842113	60851081	54.7
USP43_normoxia_vs_Control_hypoxia	ENSG00000167397	VKORC1	3868.5235044870747	3013.6596411145197	2903.0728957716688	2824.769424746628	3038.402652497372	2490.2965132264912	2657.6639627627483	3142.19324164313	3027.3444285851165	2927.5754606793257	5971.66985673034	5766.176537743515	5436.415595453389	4096.341000715177	3761.2128665484734	3791.121303877062	5424.428990152641	4907.424522033082	4453.654186486663	-0.9165745358904246	0.07966742896594477	-11.505009610417206	1.2447548434574796e-30	1.1929544866179447e-28	vitamin K epoxide reductase complex subunit 1 [Source:HGNC Symbol;Acc:HGNC:23663]	protein_coding	16	31090842	31095980	55.01
USP43_normoxia_vs_Control_hypoxia	ENSG00000291174		1497.064459728797	1080.8013616585317	1088.9982347915482	872.5906451955017	1173.8391155552204	1074.0838367631968	1146.696154780461	1012.8528823538721	1067.231166961537	1013.8361262464817	1995.1665352914226	2019.4782894711766	2032.3946106043181	1876.7329288448518	1908.3803991106647	1914.7954362901623	2023.5311570082113	1950.1612861125247	1695.5901080786598	-0.9676611702763187	0.08422249068911995	-11.48934402626641	1.492408519762469e-30	1.421473053082401e-28	novel transcript	lncRNA	11	65455257	65466720	46.85
USP43_normoxia_vs_Control_hypoxia	ENSG00000155090	KLF10	1478.2365559959148	1136.0465712531393	1176.9281544621554	1104.72751315806	1156.2731190759398	1187.0937835551113	1032.8902946477751	1258.33760614178	1198.9857374704447	1072.6755327445514	2098.1011074147395	2131.929459817092	2086.748231092002	1423.7533778632942	1462.2910484529343	1467.0520219994135	1877.0578623474134	1743.9262074442838	1993.4403789863393	-0.8368618960180321	0.07312211248472737	-11.444717166682281	2.499182136274115e-30	2.3657902063012023e-28	KLF transcription factor 10 [Source:HGNC Symbol;Acc:HGNC:11810]	protein_coding	8	102648784	102655725	47.85
USP43_normoxia_vs_Control_hypoxia	ENSG00000105701	FKBP8	5742.739136442364	5209.486553209558	5257.939997435758	4811.904779826377	4786.2723407415315	4452.247788671159	4400.13836090532	4982.957296592706	4868.991394767595	4883.594657069366	7373.247880366871	7280.736652950727	7813.8021133934935	5913.452830014192	5878.280502618828	5751.479683390429	6805.235821892627	6737.733623844445	6161.80217827156	-0.6074615573425712	0.053090779115821544	-11.441940906863469	2.580471735803114e-30	2.4278462733806125e-28	FKBP prolyl isomerase 8 [Source:HGNC Symbol;Acc:HGNC:3724]	protein_coding	19	18531751	18544077	56.64
USP43_normoxia_vs_Control_hypoxia	ENSG00000115641	FHL2	5315.509124351091	4685.549681577693	4731.6468036645965	4488.139582948592	4697.980070336516	4192.188756770227	4318.606448366282	4641.70825550135	4545.233863801638	4438.343942912588	6483.852221348143	6310.612910460579	6475.792372231943	5603.403133489514	5786.0355335473	5823.396489845917	6124.9178193821335	6155.943751829718	6175.812600304893	-0.49894448860828194	0.04406923849097781	-11.321831411051717	1.023118744549809e-29	9.567710441456698e-28	four and a half LIM domains 2 [Source:HGNC Symbol;Acc:HGNC:3703]	protein_coding	2	105357712	105438513	44.54
USP43_normoxia_vs_Control_hypoxia	ENSG00000171793	CTPS1	4712.294413758204	5489.987616033192	5663.334128260199	5406.545368418104	5768.378066766875	5400.209792785178	5294.5425630083755	5010.7062636413775	5155.886083352406	5147.527315624545	3468.183555166305	3445.3888842781894	3633.246562476835	4619.718595496992	4875.80133135497	4649.138934560598	3743.439013534359	3957.3123197179625	4091.9530531712167	0.5389742445760742	0.04805097975143997	11.216717065169155	3.375704689672303e-29	3.1377785157616646e-27	CTP synthase 1 [Source:HGNC Symbol;Acc:HGNC:2519]	protein_coding	1	40979300	41012565	45.3
USP43_normoxia_vs_Control_hypoxia	ENSG00000179041	RRS1	2181.8007376167197	2835.918733316199	2559.089035307139	2753.173899004153	2686.4755526480444	2729.0319621214394	2603.12172030008	2712.0193918123664	2795.396789038125	2620.286394905151	1412.2415255266217	1582.8784030430133	1705.556672337021	1634.7118437471229	1792.4642242628859	1758.114872836605	1592.4636445968824	1720.3830000405112	1779.0856122575908	0.7923211242288862	0.07091782420233352	11.17238343308924	5.566678979618382e-29	5.143344709910876e-27	ribosome biogenesis regulator 1 homolog [Source:HGNC Symbol;Acc:HGNC:17083]	protein_coding	8	66429014	66430733	56.28
USP43_normoxia_vs_Control_hypoxia	ENSG00000185813	PCYT2	1656.3409942399467	1693.6062911712577	1816.6254134946641	1724.6596076253386	1867.68829907867	1790.3650567435702	1847.380069385718	1717.2257582635737	1817.1075073390682	1816.9091641679204	1168.4698901182433	1152.5066013345177	1140.1097822769111	2068.334789259814	2193.3936049079034	2260.198174984812	1277.0717715460853	1275.6819642657865	1186.8041503551863	0.6256605323855388	0.05604910417410529	11.16272136022103	6.206221087185646e-29	5.700118534242531e-27	phosphate cytidylyltransferase 2, ethanolamine [Source:HGNC Symbol;Acc:HGNC:8756]	protein_coding	17	81900958	81911432	64.4
USP43_normoxia_vs_Control_hypoxia	ENSG00000138166	DUSP5	517.3275911503908	346.52043367092625	333.19317422503883	293.46111262158945	454.7430840150469	374.8603475343268	353.50871401166586	370.5196572843279	316.5805251342204	328.6808523645006	716.3643178734297	813.9729044829886	784.3562903356944	520.3922628374479	563.8903261367157	529.499035359049	744.2944427201325	713.3527843710982	753.7063757288361	-1.1810607420628358	0.1059878204162466	-11.143362864001249	7.71500536124259e-29	7.043936847572376e-27	dual specificity phosphatase 5 [Source:HGNC Symbol;Acc:HGNC:3071]	protein_coding	10	110497907	110511533	49.03
USP43_normoxia_vs_Control_hypoxia	ENSG00000120129	DUSP1	3670.6116358966	2256.94749220683	2339.9030025831926	2217.715753338827	3074.449894934548	2838.3268403171683	2715.545832385742	2665.332226369574	2688.7184900588322	2380.2749388863176	4864.535559207583	4705.504901157809	4229.381028719052	5409.075326176992	5073.84028394856	5026.728449529383	4831.089590487216	4631.48227964343	4122.157556187745	-0.8356955327299118	0.07552070552917665	-11.065780263494087	1.838557362905824e-28	1.6687611829198157e-26	dual specificity phosphatase 1 [Source:HGNC Symbol;Acc:HGNC:3064]	protein_coding	5	172768096	172771195	53.06
USP43_normoxia_vs_Control_hypoxia	ENSG00000073578	SDHA	23563.877825459986	20171.319045613815	20435.285292938293	20843.792626376202	21977.46905757828	20161.577706481177	20192.630550208574	19834.80394522221	20225.870110071806	20100.777168488177	27586.512002931206	28560.4055613899	30836.23047313166	22461.974978863316	24109.006627203533	23881.440201497982	27322.30027741958	28064.35058219017	27384.054650673836	-0.5316832521111996	0.04814932990993856	-11.042381131901365	2.386244019547111e-28	2.1532014749480657e-26	succinate dehydrogenase complex flavoprotein subunit A [Source:HGNC Symbol;Acc:HGNC:10680]	protein_coding	5	218303	257082	45.97
USP43_normoxia_vs_Control_hypoxia	ENSG00000103257	SLC7A5	233695.49935207877	227823.8481373185	221905.55396298174	228302.8568732507	178286.8488543432	181982.81126833288	178627.25591061707	228729.11077086974	225198.00098786797	218387.50022616997	298734.26203784323	302338.76097893756	285535.2844776838	205990.54123292546	203003.97075009122	215366.42473131686	275741.4169371159	270392.40928802354	260172.13091172857	-0.39917571995978957	0.03619571653902994	-11.028258537978031	2.7921935070822106e-28	2.5048573147836342e-26	solute carrier family 7 member 5 [Source:HGNC Symbol;Acc:HGNC:11063]	protein_coding	16	87830023	87869507	58.42
USP43_normoxia_vs_Control_hypoxia	ENSG00000167552	TUBA1A	1189.2272058756057	768.3251066754982	808.795439262931	818.1845538431041	891.389060091959	822.4178865891881	703.5290348643198	845.9333283179479	689.5535255400393	691.2982656103692	1750.0563691015932	1713.9690120320079	1527.3245062972812	1848.7158512502524	1719.418485789216	1659.2205808211818	1497.2319249623156	1415.4381597163865	1235.2886149953094	-1.1606064614322875	0.10540104397614723	-11.011337436989129	3.3696396719000005e-28	3.0054069443593643e-26	tubulin alpha 1a [Source:HGNC Symbol;Acc:HGNC:20766]	protein_coding	12	49184686	49189080	47.92
USP43_normoxia_vs_Control_hypoxia	ENSG00000118804	STBD1	399.897061925053	258.017340716245	320.10921781725233	314.20676859496353	280.68957303310185	291.2896908328233	242.7049320118784	265.63469985370654	255.95997756243128	292.61404243842827	611.6519231140012	646.1174849488332	561.7073039707561	343.0995636909527	319.8079028874692	323.4477694037458	610.1785812301457	619.7036822195341	641.2066603246851	-1.1659511012582096	0.10627886075981904	-10.970677451023468	5.287473640946761e-28	4.688834383897042e-26	starch binding domain 1 [Source:HGNC Symbol;Acc:HGNC:24854]	protein_coding	4	76306733	76311130	48.64
USP43_normoxia_vs_Control_hypoxia	ENSG00000164442	CITED2	4446.162892466755	3618.273490571296	3354.0202576803053	3354.5381333776013	4296.676116396549	4105.065518949195	3912.6946444952214	3717.5783137517346	3487.831824234041	3331.7068767386118	5530.065643269605	5754.873626094982	5885.159463610336	4692.605520621482	4255.741138966253	4718.09468363212	5653.400776116084	5019.280640376936	5343.325395519235	-0.7029274445323676	0.06408486878442349	-10.968696009926473	5.404619720248838e-28	4.7653304161965474e-26	Cbp/p300 interacting transactivator with Glu/Asp rich carboxy-terminal domain 2 [Source:HGNC Symbol;Acc:HGNC:1987]	protein_coding	6	139371807	139374648	50.46
USP43_normoxia_vs_Control_hypoxia	ENSG00000124762	CDKN1A	1086.5332694470376	620.1426285406828	682.4276407996502	591.0118185832138	997.9282005471155	688.3344978094378	850.038606955559	562.2168910203832	629.904760371809	545.6674343590456	1513.227780874646	1437.8460031845375	1406.7936214245105	2015.3641242854471	1956.8015062488319	1743.193316167804	1164.510521413659	1201.6688988597004	950.5205986006436	-1.328565047879549	0.12177187316874527	-10.910278484740816	1.029405151722559e-27	9.024841756294935e-26	cyclin dependent kinase inhibitor 1A [Source:HGNC Symbol;Acc:HGNC:1784]	protein_coding	6	36676460	36687337	54.41
USP43_normoxia_vs_Control_hypoxia	ENSG00000107816	LZTS2	2413.332440793384	2090.750786396527	2085.611405260096	2140.796536776346	1930.7388752938523	2011.8149371839359	2097.8702365008367	2032.0824055839312	1961.1907640243955	2017.2998300245854	3068.4959800848633	2921.902176999929	3399.906932204772	2090.185692943499	2041.5590431758064	2187.690813846329	3112.2360336151833	3198.9167888099773	3050.934695556052	-0.6397889545266299	0.05869375208104246	-10.900460983363779	1.1467482177407543e-27	9.996793785163751e-26	leucine zipper tumor suppressor 2 [Source:HGNC Symbol;Acc:HGNC:29381]	protein_coding	10	100996618	101007836	60.49
USP43_normoxia_vs_Control_hypoxia	ENSG00000156976	EIF4A2	8676.273601303386	7566.460336127735	7412.93283773591	7280.277010275435	6907.121404412213	7101.3156940612635	7033.577384707435	6836.203151545246	7164.6854220511295	7632.442751526981	10746.895193295948	10465.968898804553	10179.840229268308	10580.281837961935	10614.908235798384	9561.768913953112	9757.998569140944	9657.26031384288	9672.986638951545	-0.5383528539830593	0.04944695977006488	-10.887481383819626	1.3224708597224717e-27	1.1463890654785247e-25	eukaryotic translation initiation factor 4A2 [Source:HGNC Symbol;Acc:HGNC:3284]	protein_coding	3	186783205	186789897	41.92
USP43_normoxia_vs_Control_hypoxia	ENSG00000129235	TXNDC17	1428.4403009080704	1230.1300417496604	1135.7970416650578	1113.2288017684718	1263.479537733256	1172.7706860038388	1121.490704474994	1066.9465164334538	1010.3516432716756	991.4043683151552	2052.253770865626	1916.9769517427899	2057.8813486052413	1791.6341236620847	1656.0407596788773	1504.0066989781972	1723.635119627034	1545.4172541848009	1358.4800475850516	-0.971356085001476	0.08944382594274147	-10.859956791464858	1.7883380422344975e-27	1.541567373836776e-25	thioredoxin domain containing 17 [Source:HGNC Symbol;Acc:HGNC:28218]	protein_coding	17	6640985	6644541	41.89
USP43_normoxia_vs_Control_hypoxia	ENSG00000116649	SRM	4890.459579579018	5479.112803339289	5248.964129414201	5268.433801785625	5816.915699735688	5487.06347065231	5228.9270764780995	5915.083176040323	5826.63979259432	5906.29130545621	3708.934224746463	3659.4524064276548	4040.1143326569045	4324.26188728933	4723.9193195022635	4953.960725814563	4088.314297533605	4303.457497680495	4048.4264852749784	0.631164071926313	0.058244545423103304	10.836449445031725	2.3127349189270277e-27	1.9825277666135579e-25	spermidine synthase [Source:HGNC Symbol;Acc:HGNC:11296]	protein_coding	1	11054584	11060020	59.85
USP43_normoxia_vs_Control_hypoxia	ENSG00000197747	S100A10	4172.081808728245	3482.4107608819054	3249.8102105662215	3251.9833771080725	3122.7894290691015	2925.9018744005625	3045.2452209696544	3427.226929031294	3475.6190072380505	3538.0837553423517	5612.932270164619	5846.464363983649	6417.360851655214	3494.375906910695	3486.5142461344894	4238.881631199781	5408.5697449986765	5461.017066042627	5612.2859114114435	-0.7753530112096231	0.07160752885735062	-10.827814108125473	2.5414989186999934e-27	2.1665927246155193e-25	S100 calcium binding protein A10 [Source:HGNC Symbol;Acc:HGNC:10487]	protein_coding	1	151982915	151993859	44.94
USP43_normoxia_vs_Control_hypoxia	ENSG00000185100	ADSS1	128.40850538709853	56.26154570700039	90.18655650754218	101.78221979538095	74.71143267902919	66.7821695216173	98.99255382390626	44.93465181626369	45.96805696211092	51.779611549771396	264.7230544188256	217.9930930914708	339.3772329035083	80.43742356582214	70.87396256636859	61.726820058591834	205.45094674297198	221.016848286505	218.35491697108714	-2.5190028323207967	0.23302479357676276	-10.810020657698768	3.0860056719364683e-27	2.616322391097786e-25	adenylosuccinate synthase 1 [Source:HGNC Symbol;Acc:HGNC:20093]	protein_coding	14	104724174	104747325	60.77
USP43_normoxia_vs_Control_hypoxia	ENSG00000116120	FARSB	3121.82404914257	3399.856317636771	3443.7118650792554	3443.751939677316	3603.0440017898336	3591.0114096541683	3432.248706326749	3687.9764678562206	3706.426296970386	3418.7901777978436	2409.183922479538	2474.2414857650756	2482.906433455714	3029.5682567462295	2832.894703537482	3171.6479144183245	2788.1535645854165	2633.089998763587	2644.3294220263488	0.5545527991026314	0.05165480867203412	10.735743938644497	6.91596669695163e-27	5.831331482730254e-25	phenylalanyl-tRNA synthetase subunit beta [Source:HGNC Symbol;Acc:HGNC:17800]	protein_coding	2	222566899	222656092	38.07
USP43_normoxia_vs_Control_hypoxia	ENSG00000163536	SERPINI1	1532.363045375666	963.8316848508827	1247.815317464166	1016.4372635599291	1214.5891958927034	1234.730530373199	1148.7736027502149	1189.4733183932751	1253.8799097962956	1165.5436378372237	2100.3119044853715	2116.540268002529	2105.0606446668294	1309.8574135241772	1385.2578446567877	1314.164863832236	2327.7001012594847	2208.280787916544	2280.286527500137	-0.8098303314774317	0.07544978530842487	-10.733368268272653	7.096148311282068e-27	5.950737415384907e-25	serpin family I member 1 [Source:HGNC Symbol;Acc:HGNC:8943]	protein_coding	3	167735243	167825569	36.84
USP43_normoxia_vs_Control_hypoxia	ENSG00000137331	IER3	2922.9748438995066	2198.2088945640476	1932.2356039490396	2210.690667173461	1572.4908394088638	1478.5166941498096	1574.887958723797	2152.858586521618	2325.977160135262	2263.2264825714096	4238.2486081371635	4680.300327781337	5209.673097511149	1822.07532501402	2197.014924307107	2448.665053043948	4403.516487415275	4732.50304255726	5172.457437226553	-1.0673492640270164	0.09974517604641434	-10.700760741856305	1.0094602545983892e-26	8.41944417754224e-25	immediate early response 3 [Source:HGNC Symbol;Acc:HGNC:5392]	protein_coding	6	30743199	30744548	58.52
USP43_normoxia_vs_Control_hypoxia	ENSG00000117305	HMGCL	425.04256124584873	361.49808362438375	315.61683194775117	301.91278674939065	319.15466950855756	290.775734893027	291.3562020743267	340.2544637452522	312.959124882181	297.7275049284344	649.4265689326495	643.2989120835709	641.4319739275927	483.50951332462034	465.2414162463847	454.3795663291884	519.3439002997155	506.03965066428503	456.839198263966	-1.0168403564068373	0.09556953995010527	-10.639795450911526	1.9455597952223352e-26	1.6139778301226146e-24	3-hydroxy-3-methylglutaryl-CoA lyase [Source:HGNC Symbol;Acc:HGNC:5005]	protein_coding	1	23801885	23838620	46.84
USP43_normoxia_vs_Control_hypoxia	ENSG00000145220	LYAR	1892.5509918659916	2113.544859246847	2024.2786097962303	2023.0869942338682	2231.6126030434534	2234.2446287916346	2213.1920843642424	2128.991765623849	2215.796558083933	2207.940992167278	1343.6383286728462	1424.48886601682	1479.0923297430145	1706.0641110640245	1715.9795741547991	1955.6553888796057	1630.7372480133856	1692.3516245188023	1725.2212871732133	0.6262453414990893	0.058928877714924215	10.627138438451672	2.228453377601022e-26	1.838771958095389e-24	Ly1 antibody reactive [Source:HGNC Symbol;Acc:HGNC:26021]	protein_coding	4	4267701	4290154	44
USP43_normoxia_vs_Control_hypoxia	ENSG00000147872	PLIN2	877.3866366464075	787.132687322456	775.1963485984494	703.3872765720391	734.8411997435174	669.6926826819371	697.8536860389829	745.7330024137541	701.8712203811824	604.1974986344245	1197.3473974869157	1317.809380299737	1358.787378509966	687.330970124822	683.180504486489	688.5981885079588	1113.9667265394753	1118.0936694275874	1207.9396418656418	-0.9110126744754008	0.08575570236320766	-10.623348061647485	2.3208468583127785e-26	1.9048227140301156e-24	perilipin 2 [Source:HGNC Symbol;Acc:HGNC:248]	protein_coding	9	19108375	19149290	44.99
USP43_normoxia_vs_Control_hypoxia	ENSG00000129103	SUMF2	4519.1102083169035	4078.033975557021	4342.879258031975	4127.680509435954	3878.098661969969	3583.7745365650176	3655.637166087448	3763.5909054093545	3848.3570899335778	4082.6513015587243	5577.411638051264	5547.070956360643	5698.3682534805885	4571.922579185585	4909.051061844081	4908.556104466118	5104.523302677744	4858.992145218895	4807.384303870307	-0.5251690583816249	0.04946832712237062	-10.616268811405437	2.503695160357401e-26	2.0440220277415187e-24	sulfatase modifying factor 2 [Source:HGNC Symbol;Acc:HGNC:20415]	protein_coding	7	56064002	56080670	49.29
USP43_normoxia_vs_Control_hypoxia	ENSG00000051108	HERPUD1	5832.684833414806	4328.055360684075	4113.232956712414	4463.766082770374	4357.807912759319	4612.9283701200775	4098.718610287614	4905.7258736511085	4795.668378311476	4943.453135911867	7485.208500713568	7346.269282155226	7157.934838943146	7108.085895977168	7210.16082105327	7796.734941883399	7105.269565194134	6635.539676125051	6523.766798213227	-0.5864828952388362	0.05526858356591715	-10.611505803099803	2.6346829598986584e-26	2.1396398984861214e-24	homocysteine inducible ER protein with ubiquitin like domain 1 [Source:HGNC Symbol;Acc:HGNC:13744]	protein_coding	16	56932142	56944864	42.95
USP43_normoxia_vs_Control_hypoxia	ENSG00000073060	SCARB1	7197.519660492045	6500.31170475335	6589.301596604379	6735.122700195229	6140.742257565918	6013.532424515447	5946.7891893068845	6291.140924892225	6316.191591311613	6176.537966098838	9174.427361640144	9912.682126292837	9361.830628743111	5784.851275299249	6131.9543009083845	6270.552136190075	7905.9880186504415	9110.689282676241	9192.708403212446	-0.5992044590652321	0.05657444602455237	-10.591433079259625	3.265537357998694e-26	2.6380754677444943e-24	scavenger receptor class B member 1 [Source:HGNC Symbol;Acc:HGNC:1664]	protein_coding	12	124776856	124882668	51.45
USP43_normoxia_vs_Control_hypoxia	ENSG00000235173	HGH1	2139.080198708135	2317.046821267941	2345.339471176052	2471.995366088394	2412.6508171376317	2401.9553510498195	2354.373373524093	2481.7822215155334	2570.9416788064086	2593.8012720761208	1673.1415891525955	1695.7876424963406	1866.6370477640749	1959.4425023670328	2007.006307476668	2089.714641779451	1742.289951318047	1781.1524605099294	1738.385061240292	0.5500220555468583	0.051987371434008396	10.579916629273015	3.692866735706407e-26	2.9677569652057215e-24	HGH1 homolog [Source:HGNC Symbol;Acc:HGNC:24161]	protein_coding	8	144137774	144140851	64.55
USP43_normoxia_vs_Control_hypoxia	ENSG00000204856	FAM216A	1122.6858827495773	919.1338031465339	780.001828129548	874.3014966382528	844.6900721592602	858.6080706537902	883.1254299577173	914.3319238426004	953.8203647342403	901.6809624344965	1683.8534967699322	1569.7859389595883	1536.327747079898	1163.7050796041615	1029.3130409565297	1163.7832782499268	1457.5402983892232	1320.1082384368874	1354.2348193498046	-0.7918795727880745	0.07486541973775464	-10.577374381415904	3.794424652094784e-26	3.0335736985400268e-24	family with sequence similarity 216 member A [Source:HGNC Symbol;Acc:HGNC:30180]	protein_coding	12	110468415	110490385	43.73
USP43_normoxia_vs_Control_hypoxia	ENSG00000213923	CSNK1E	5059.747381227939	4296.246896261506	3970.8803701723623	4103.306654206474	3916.3031189727885	3791.2209118162723	4492.065973156301	4216.674838999043	4416.699793038643	4325.532369964051	6592.402058227872	6687.076164735571	7422.888981502238	4337.231553609144	4327.729835992581	4545.374833175104	6588.297836619814	6460.777066351571	6584.74360530156	-0.6754796073838117	0.06391582320373804	-10.568268912545387	4.1814151599212973e-26	3.3257338101848255e-24	casein kinase 1 epsilon [Source:HGNC Symbol;Acc:HGNC:2453]	protein_coding	22	38290691	38318084	55.79
USP43_normoxia_vs_Control_hypoxia	ENSG00000177469	CAVIN1	10620.82659611356	9796.128555649104	9704.607653812905	9612.04956129678	10199.406041363261	10686.75947148798	9903.776141581286	8914.454244033299	9171.722032312504	8492.328390625657	11828.439685044164	12154.793525829973	12599.258445735784	11103.690199851288	11272.69088030612	11704.584834896925	11468.477883036543	11584.833373596515	10976.877809583997	-0.46051338617920823	0.04364662052790073	-10.550951725685819	5.028512721938177e-26	3.9789718615131316e-24	caveolae associated protein 1 [Source:HGNC Symbol;Acc:HGNC:9688]	protein_coding	17	42402449	42423256	52.49
USP43_normoxia_vs_Control_hypoxia	ENSG00000135521	LTV1	1284.3177635203313	1460.658180165637	1553.3110370152674	1525.9286312202512	1480.5339407953484	1629.287925109361	1564.592131661907	1423.5232820208967	1466.172849721003	1403.2778895654592	889.2322021046679	946.9328159727842	933.0565974348854	1187.2310364272955	1221.2416765814799	1227.0643039157026	1031.7171189333524	1051.6651666740245	1122.2929580466398	0.6312471731637401	0.05999914809932527	10.520935599264599	6.918315011274096e-26	5.446408195099965e-24	LTV1 ribosome biogenesis factor [Source:HGNC Symbol;Acc:HGNC:21173]	protein_coding	6	143843338	143863812	39.75
USP43_normoxia_vs_Control_hypoxia	ENSG00000167815	PRDX2	10740.466577614909	9096.109521038179	8452.131246559919	8225.490692980506	8756.097344113976	7580.059927646388	7261.724891687418	9453.60062381114	8976.479701485041	9074.679028594657	14381.764532719502	14557.233590151618	15135.017710113341	10594.096070690119	10284.661540798155	10471.902533547964	14417.24312580438	13658.92275421936	12951.183561106684	-0.6798308889768702	0.06510241489910361	-10.442483432150391	1.5860620528061204e-25	1.2422810900912912e-23	peroxiredoxin 2 [Source:HGNC Symbol;Acc:HGNC:9353]	protein_coding	19	12796820	12801800	54.37
USP43_normoxia_vs_Control_hypoxia	ENSG00000137801	THBS1	1703.8123517775832	2018.892480307377	2318.6293270543	2183.0608473185853	2070.3433597944163	2330.583077437619	2051.078837871385	2241.628784496729	2334.1395285090757	2171.031225974331	977.2999268499448	1125.215689931219	1112.2958267240863	1241.376677654085	1360.285378473909	1406.5843033221872	1029.6871463311104	1280.6816915712475	1415.8082223748888	1.069526903679757	0.1025659751727009	10.427696922677178	1.8532574987138365e-25	1.4442304649067928e-23	thrombospondin 1 [Source:HGNC Symbol;Acc:HGNC:11785]	protein_coding	15	39581079	39599466	43.51
USP43_normoxia_vs_Control_hypoxia	ENSG00000108406	DHX40	2160.073848222893	1870.4756796385498	1960.5391854526088	1909.6815588877168	1947.7991895509865	1977.0348322776244	1853.710052316982	1777.6216395696056	1695.203237097412	1659.0172156675992	3007.01128477773	2851.94128515663	2533.6398378819085	2315.723510110125	2181.1487664754104	2001.6952311016673	2405.1056019711928	2497.3283261329675	2436.6528339453585	-0.7101348757628219	0.06816282216727583	-10.418214111207227	2.0476188816816713e-25	1.5876763489622203e-23	DEAH-box helicase 40 [Source:HGNC Symbol;Acc:HGNC:18018]	protein_coding	17	59565558	59608345	39.62
USP43_normoxia_vs_Control_hypoxia	ENSG00000173281	PPP1R3B	107.01080871619598	44.779856908187064	33.98183570196122	45.96139332158618	59.73431280703327	63.73427107705379	54.93969699849009	50.67470838163557	53.88465498157525	34.04554641663588	206.77856486698576	207.22649474243795	177.36258672503422	75.21542372255874	82.75202419450176	91.41061355085176	193.6973793126096	207.10597198876192	242.90922119362776	-2.0887750880379787	0.20067138385761735	-10.40893349058693	2.2573634173088628e-25	1.7415558764537878e-23	protein phosphatase 1 regulatory subunit 3B [Source:HGNC Symbol;Acc:HGNC:14942]	protein_coding	8	9136255	9151574	46.01
USP43_normoxia_vs_Control_hypoxia	ENSG00000105373	NOP53	4959.527940297677	4389.518373331833	4104.945223406722	4076.50998128329	4130.133756558311	3555.060945088187	3802.048478790561	4281.686717777291	4248.603303698312	4404.535253278905	6470.227098524655	6631.505249709034	6938.160633314576	4867.278356198566	4700.754820611084	4723.58984697903	6285.154957575753	6110.7745873598215	5551.01534187225	-0.6312849944547905	0.06082330460438326	-10.378998618389712	3.0899922084427814e-25	2.3720686455856776e-23	NOP53 ribosome biogenesis factor [Source:HGNC Symbol;Acc:HGNC:4333]	protein_coding	19	47745546	47757058	57.2
USP43_normoxia_vs_Control_hypoxia	ENSG00000175183	CSRP2	458.64890037591056	382.7678634729208	387.4224216417886	304.2976255010009	257.35722919431714	276.19514776873154	231.09837022954912	352.86685194913775	310.7557122323051	296.2881910200545	702.8282966088294	772.9580614662559	779.2077574555683	395.09366297669806	346.81229058416466	411.8743422299543	677.4006458164521	633.4861332010254	736.9696034176369	-1.2252369944199173	0.11885625542806041	-10.30856129538349	6.445902604445097e-25	4.923776098345933e-23	cysteine and glycine rich protein 2 [Source:HGNC Symbol;Acc:HGNC:2470]	protein_coding	12	76858709	76879023	42.35
USP43_normoxia_vs_Control_hypoxia	ENSG00000173227	SYT12	3222.9425493096865	2601.811990705961	2757.412785233604	2726.3555110784205	2397.788253010291	2395.3345343027995	2789.326486075406	2333.2430563860185	2416.664527409603	2492.1765304646005	3875.0495758166007	4292.233470937756	4298.512711105853	2983.4032531702496	3269.9337072846324	3548.5309554437936	4130.66368617033	4547.221734864047	4157.303118114389	-0.784093776698668	0.07630720649019344	-10.275487896407729	9.088341293470452e-25	6.908034786120644e-23	synaptotagmin 12 [Source:HGNC Symbol;Acc:HGNC:18381]	protein_coding	11	67006778	67050863	53.68
USP43_normoxia_vs_Control_hypoxia	ENSG00000163584	RPL22L1	2599.4872121169874	2304.7142519960407	2317.8393237225073	2039.3506887819321	2222.6286530557095	2096.3711182841544	2005.034095644833	2091.7426645353753	2063.6698139340438	1982.9044640366797	3454.0797830528218	3469.065682557078	3180.7298651339174	3095.8514351134622	3084.6976858886414	3302.428063563954	2881.6239958326883	2490.4394570702775	2707.5987759016566	-0.7195032520614222	0.07008196664972224	-10.266596193819481	9.965902216882805e-25	7.537934863063808e-23	ribosomal protein L22 like 1 [Source:HGNC Symbol;Acc:HGNC:27610]	protein_coding	3	170864875	170870208	39.31
USP43_normoxia_vs_Control_hypoxia	ENSG00000142871	CCN1	5516.576350155076	5873.946667718778	5764.501415864968	5623.811186317651	6322.395827097407	6338.780433451535	5809.052561646924	6219.58891672283	5953.710104268489	5643.394395340686	4028.371750642257	4073.157877445315	4293.223936004421	6215.552355846075	5964.347037505409	6398.660682827246	4980.545530506153	4980.510802758125	4814.8228208270975	0.5255247541660877	0.05134245683676084	10.235676018328277	1.3723337280181146e-24	1.0329321669911955e-22	cellular communication network factor 1 [Source:HGNC Symbol;Acc:HGNC:2654]	protein_coding	1	85580761	85584589	48.34
USP43_normoxia_vs_Control_hypoxia	ENSG00000164056	SPRY1	211.50774900924807	104.35686476079037	106.84702866070481	99.2535550902735	115.57173902805711	110.6253214600541	86.18375756566249	96.76857872436736	113.57100814913679	130.6636035602096	412.18320998533	398.14483320037675	342.57484003190643	121.56561246815153	149.9840262479927	165.5726669647043	477.5238728990443	343.75862551168206	431.99033785802106	-1.775738171259581	0.17387782573601238	-10.212562549267043	1.7420228045895128e-24	1.3048258191658342e-22	sprouty RTK signaling antagonist 1 [Source:HGNC Symbol;Acc:HGNC:11269]	protein_coding	4	123396795	123403760	48.71
USP43_normoxia_vs_Control_hypoxia	ENSG00000119673	ACOT2	1370.2285417591502	1288.0759713931438	1260.7048369414715	1201.2514430902531	1164.197460967886	1091.154143696333	1143.7173170378217	1175.9059236571038	1124.913034354676	1165.8547847062666	1701.4896424083465	1722.3937798513746	1650.0693633476983	1544.9388770659657	1497.0046111259571	1528.6843784151158	1469.9116391255445	1512.4606037438748	1421.3859407358707	-0.5494675212691604	0.05383783270613315	-10.205974008433026	1.8644100414595862e-24	1.3897510598899235e-22	acyl-CoA thioesterase 2 [Source:HGNC Symbol;Acc:HGNC:18431]	protein_coding	14	73567620	73575658	48.61
USP43_normoxia_vs_Control_hypoxia	ENSG00000124107	SLPI	643.4312337023119	480.5053607945213	550.2657715301212	454.4371705910534	446.45843479976753	367.49840422295824	375.1968042505459	492.8360992405438	434.08753856910226	531.5776156245007	982.7852880825179	951.3669176063236	1066.7987186802936	552.8182046901708	631.8422085035417	640.0408591660157	895.0597950832229	868.3088248917742	859.8781903146405	-1.0367393768545192	0.10161998352567257	-10.202121087655998	1.939888929356282e-24	1.4390618355753573e-22	secretory leukocyte peptidase inhibitor [Source:HGNC Symbol;Acc:HGNC:11092]	protein_coding	20	45252239	45254564	51.29
USP43_normoxia_vs_Control_hypoxia	ENSG00000167900	TK1	6301.49632994737	5627.070045861374	5361.202564864665	5290.8040119335565	5300.26141394515	5437.69109430383	4932.897530290629	5433.364114279546	5000.563069403117	4928.455208707492	8634.167221134241	8143.841162836939	8414.58137366454	7150.607981118457	6736.409713523383	6274.2258028748865	7564.002174428367	6877.4914948981905	6319.297960984299	-0.7126676372300835	0.06993668075563783	-10.190183885337351	2.193489158298124e-24	1.6194037183033517e-22	thymidine kinase 1 [Source:HGNC Symbol;Acc:HGNC:11830]	protein_coding	17	78174091	78187233	53.19
USP43_normoxia_vs_Control_hypoxia	ENSG00000198840	MT-ND3	10330.200953095034	5330.185475258722	4324.266127234769	4057.740886928137	4852.127073130223	5249.287032035574	5367.964876148689	6267.3881899729195	6022.333264747889	6064.1992395052375	18621.74770030886	16390.721422820865	14995.40264283417	17777.57996082865	11608.852702957662	15722.0832690601	17171.11838584417	14178.696999459493	11941.92190663449	-1.446063523343505	0.14206760261779688	-10.178700116689066	2.4683652557113024e-24	1.813660756934543e-22	mitochondrially encoded NADH:ubiquinone oxidoreductase core subunit 3 [Source:HGNC Symbol;Acc:HGNC:7458]	protein_coding	MT	10059	10404	40.17
USP43_normoxia_vs_Control_hypoxia	ENSG00000112972	HMGCS1	2486.6016587197546	2554.6226745196195	2521.8651218243494	2508.4592049960997	2840.604676576262	3079.311283460332	2999.1222920039495	2711.4763606512115	2900.5838024616455	2855.3342029402193	1432.5854375230417	1574.3490884741213	1522.8531622564562	2790.32182741594	3331.981761068842	3278.648365245604	1728.6598239844361	1877.1779180172439	2250.8728535362075	0.9013948426095271	0.08869795649701848	10.162520966757862	2.914415635787342e-24	2.131252761146857e-22	3-hydroxy-3-methylglutaryl-CoA synthase 1 [Source:HGNC Symbol;Acc:HGNC:5007]	protein_coding	5	43287470	43313512	38.76
USP43_normoxia_vs_Control_hypoxia	ENSG00000198517	MAFK	3828.67173227561	3008.207299073252	2766.3347919432017	3188.991851514433	2767.5822108728994	3095.931066332607	3369.7231858184996	3154.8078607964594	3205.034216197626	3069.3375382232234	4959.595855715375	5178.620980022373	5476.213304392741	3250.8993019629747	3151.798291323577	3035.1350542828586	5342.232719273943	5673.722135477832	5221.923517737103	-0.7271221278720561	0.07169246626579996	-10.142239007042237	3.587803728343225e-24	2.611311864544149e-22	MAF bZIP transcription factor K [Source:HGNC Symbol;Acc:HGNC:6782]	protein_coding	7	1530702	1543043	63.41
USP43_normoxia_vs_Control_hypoxia	ENSG00000070495	JMJD6	1519.7868368477382	1274.0670047053752	1226.4349570190086	1305.998732920654	1407.2196960969184	1426.6106833809279	1434.2129787260726	1236.226384133914	1195.974991119017	1236.8972871609026	1804.6517388135135	1801.5910908271364	1890.2354694276244	1410.1118672177492	1407.9799858022625	1538.270239519153	1900.316746816901	2021.5816058390612	1837.7816037330942	-0.5800769537069056	0.0572284644367971	-10.136161426234674	3.818090130346285e-24	2.7609518377980112e-22	jumonji domain containing 6, arginine demethylase and lysine hydroxylase [Source:HGNC Symbol;Acc:HGNC:19355]	protein_coding	17	76712832	76726799	48.83
USP43_normoxia_vs_Control_hypoxia	ENSG00000196968	FUT11	755.2305078864936	628.4872129053113	552.0609970640505	596.4261033316301	587.9040850155599	567.5457531372508	622.2495946913455	495.2532846805267	567.0480601464025	497.2549585119683	1034.235348795196	1059.055756485447	1304.9101915974318	486.30064050447515	503.2534039501102	578.3069297908138	1037.6689888562626	1217.5692839293708	1258.618548563731	-1.1227424793635334	0.11076914133205698	-10.135877789264832	3.829187902065939e-24	2.7609518377980112e-22	fucosyltransferase 11 [Source:HGNC Symbol;Acc:HGNC:19233]	protein_coding	10	73772276	73780251	47.53
USP43_normoxia_vs_Control_hypoxia	ENSG00000135924	DNAJB2	762.122764942993	535.3828257368283	522.1941001879196	608.4345094838586	547.9858626985522	584.6944263558702	654.6855394132199	485.903718157855	581.1661208247499	468.5595189891567	983.1083630805025	1056.5700327473487	1190.987022449996	726.6777463327251	788.1886461462873	741.8363539372439	1166.981039718688	1015.0007025191114	1059.8532401939601	-1.0777604657063287	0.10667085893562532	-10.10360726875505	5.3246742500097865e-24	3.82138249663493e-22	DnaJ heat shock protein family (Hsp40) member B2 [Source:HGNC Symbol;Acc:HGNC:5228]	protein_coding	2	219279342	219286898	56.76
USP43_normoxia_vs_Control_hypoxia	ENSG00000248098	BCKDHA	1602.7117576020687	1294.1642676369331	1402.0726831653717	1310.582620147254	1192.500545148238	1133.7915854173855	1069.3674918370057	1291.7938840053178	1350.0038415800282	1337.4114120461668	2206.2724982537375	2301.919488041121	2368.6790886927333	1419.4107172273254	1295.364978544286	1582.726777272507	2166.5182486369426	2210.3585598137356	1915.872949371146	-0.7898015650177174	0.07818032654453644	-10.102305783639784	5.39583196391328e-24	3.8545225557028666e-22	branched chain keto acid dehydrogenase E1 subunit alpha [Source:HGNC Symbol;Acc:HGNC:986]	protein_coding	19	41397808	41425002	52.33
USP43_normoxia_vs_Control_hypoxia	ENSG00000100097	LGALS1	8631.971876328935	6370.944545633292	6539.373492155682	5805.167920003154	7163.486522426484	5894.982926305907	5909.702211174807	7062.947481324457	6820.54882014413	7106.569509365007	11562.553820010484	12177.965711107374	12046.077087158543	9754.475123094757	9436.48122783401	9992.101877584668	11587.560389876799	10158.727595947668	9985.827512773607	-0.7696306385359255	0.07647114396533024	-10.064327517904706	7.942828432171511e-24	5.647826852921955e-22	galectin 1 [Source:HGNC Symbol;Acc:HGNC:6561]	protein_coding	22	37675636	37679802	56.68
USP43_normoxia_vs_Control_hypoxia	ENSG00000135919	SERPINE2	3260.157589055509	2610.199865281693	2549.560859026552	2618.5646918621546	3462.452616482116	3611.180477237244	3516.621051823759	3280.085123372837	3521.4453954948112	3573.738279941135	2398.9237471511415	2414.63693792995	2177.1782275164255	4320.996489280487	4328.7856761931025	4333.652477705448	3108.7004204948216	3500.0000507235113	3356.114215481972	0.5653108273742045	0.05634166192439226	10.033620025849146	1.0846541572308398e-23	7.677162222968743e-22	serpin family E member 2 [Source:HGNC Symbol;Acc:HGNC:8951]	protein_coding	2	223975045	224039318	43.2
USP43_normoxia_vs_Control_hypoxia	ENSG00000166130	IKBIP	2055.74448597821	1609.7169024036857	1680.7120245699718	1533.5906600269705	1679.8112458932842	1756.3477743421122	1645.806785009298	1741.0480607681648	1616.1149786544117	1575.1810540633405	2538.5215161045166	2652.2479644172295	2800.837188043812	2248.7125053867258	1974.541196560008	1936.3981547024084	2756.0284715254766	2540.017507201457	2717.766757934902	-0.692828481699688	0.06909551694446503	-10.0271119218421	1.1585583051504542e-23	8.162810341767813e-22	IKBKB interacting protein [Source:HGNC Symbol;Acc:HGNC:26430]	protein_coding	12	98613405	98645113	40.95
USP43_normoxia_vs_Control_hypoxia	ENSG00000111057	KRT18	30126.2348791813	27675.574310793745	27690.52305530217	26028.680108219505	30484.480308781993	29461.481090213616	27081.39034754714	25432.02424886588	25160.832646727853	23918.91312395862	34865.218006655035	35483.20763491284	37820.260811080465	30032.57751779146	31982.24493851638	32695.570296578284	31116.462988342824	32968.7185909988	32374.06779997677	-0.5375112146510171	0.05408590839182134	-9.938100896023732	2.841933153099882e-23	1.993228570560508e-21	keratin 18 [Source:HGNC Symbol;Acc:HGNC:6430]	protein_coding	12	52948871	52952906	56.17
USP43_normoxia_vs_Control_hypoxia	ENSG00000265972	TXNIP	521.2404508059818	515.8877100038984	473.9788649149793	452.96804908725113	282.9842246926651	330.58505615407347	313.5508548127475	413.2829069282875	472.02852854717094	452.94707085030933	892.6668008305921	1011.7477346072931	1083.5190265447484	147.58652190901688	167.68681708528584	196.15044092174313	711.8380742582799	644.060366223779	818.8590661355526	-1.1612534827335803	0.11693193120228537	-9.931021157297744	3.0511466855660004e-23	2.1302802424562618e-21	thioredoxin interacting protein [Source:HGNC Symbol;Acc:HGNC:16952]	protein_coding	1	145992435	145996579	42.39
USP43_normoxia_vs_Control_hypoxia	ENSG00000167695	TLCD3A	1718.1247336833962	1454.5224206149167	1418.8669721943265	1545.0751385250524	1519.5606199371498	1530.4829034947725	1446.928269067754	1608.308850475318	1479.0777266097773	1284.903726019593	2654.28156261443	2495.3078308712884	2294.3622423992806	1394.481910277402	1398.246070722696	1398.079466246132	2016.7462296024846	2042.1407450422128	1944.872521586545	-0.7658922436301385	0.07715983882659215	-9.926047737753745	3.207165382220298e-23	2.229124407552216e-21	TLC domain containing 3A [Source:HGNC Symbol;Acc:HGNC:29646]	protein_coding	17	732412	742968	49.92
USP43_normoxia_vs_Control_hypoxia	ENSG00000092841	MYL6	14868.563966600443	11888.33142489394	11725.724185410003	10671.885753524222	12344.65393402103	12112.08397263424	11094.102694318815	12328.450282654781	11641.181746902073	11367.759096564048	19142.251405061565	17441.774868482873	18436.110962054587	19274.967239570942	18296.337196784578	18536.490428989666	18503.77717419152	16715.162649497102	16113.106383251989	-0.6383419282734276	0.06449774990917367	-9.897119344044507	4.284379454841295e-23	2.9644831833274073e-21	myosin light chain 6 [Source:HGNC Symbol;Acc:HGNC:7587]	protein_coding	12	56158346	56163496	51.25
USP43_normoxia_vs_Control_hypoxia	ENSG00000213672	NCKIPSD	1192.962582650526	1038.6038367419947	1077.2680509330999	1056.7274293167218	906.3027080418129	992.9926182514333	1096.5482980366246	911.1866732637988	918.2424339414176	899.2934800783187	1480.8759356270739	1659.4510189245436	1847.929316890951	1019.3149839559863	929.413546003728	959.5992156446949	1506.2343585092726	1488.9912896360584	1684.3512939119346	-0.8678763263268702	0.08817907951486201	-9.842202153863438	7.407146147003582e-23	5.102333261083271e-21	NCK interacting protein with SH3 domain [Source:HGNC Symbol;Acc:HGNC:15486]	protein_coding	3	48673844	48686364	56.62
USP43_normoxia_vs_Control_hypoxia	ENSG00000111845	PAK1IP1	2113.9036099598343	2368.0811017643673	2318.4703842250615	2344.3953960823055	2321.5765914511344	2566.634590742451	2237.6856157000416	2423.123478604165	2423.821114235836	2380.826420467981	1722.3146813547532	1607.7440832362336	1565.6515368412888	2268.8218774636325	2129.002705148198	2212.8829749462416	1728.9795520656103	1702.1016927724208	1728.1511821752933	0.5609440366380536	0.05710747309005675	9.822603002473281	8.998933285887446e-23	6.171268471166369e-21	PAK1 interacting protein 1 [Source:HGNC Symbol;Acc:HGNC:20882]	protein_coding	6	10694972	10709782	40.66
USP43_normoxia_vs_Control_hypoxia	ENSG00000233223		311.5406349529659	211.29603988246862	323.7370085285729	256.8828530950637	226.54515700422252	213.9884134316373	261.4601987704609	191.0660570590105	183.9299645264009	167.18404642210479	454.7321310983777	433.1893685089351	519.4750014919549	393.171540262345	364.30473458432266	393.4831328322057	354.6197591440619	343.2096090357948	315.4564134754461	-1.3693094177865381	0.1396904721312972	-9.802453931858025	1.098831226042605e-22	7.502197264529822e-21	novel transcript, antisense to MPDU1 and CD68	lncRNA	17	7581964	7584098	60.94
USP43_normoxia_vs_Control_hypoxia	ENSG00000115756	HPCAL1	4599.758281762622	3596.4761904623074	3547.1424160106344	3363.8525772521	3979.1105714602286	3568.0404809299966	3531.9183883188684	4100.9387329030815	3900.7865020445333	3770.903929373553	6409.648647970467	5957.9699733775715	5841.8068118429865	5034.3804852784915	4615.252147478377	4889.330926531404	5922.765020881898	5497.2026351473205	5268.122634463373	-0.6286944878989382	0.06425440012522265	-9.784458133197141	1.3129666951356592e-22	8.924703130371463e-21	hippocalcin like 1 [Source:HGNC Symbol;Acc:HGNC:5145]	protein_coding	2	10302889	10427617	52.12
USP43_normoxia_vs_Control_hypoxia	ENSG00000160208	RRP1B	5154.791298128872	5731.802109200263	5879.218611250663	6003.118339052616	5858.81704018544	6186.272794957614	6018.428717301592	5710.902721297557	6208.095754779852	5807.810041326304	3990.205657913176	4096.987317678191	4043.436826138015	4289.992107590982	4420.412414718376	4311.799094138591	4308.86289690577	4903.8877884424355	5016.1931334422525	0.5463924716799988	0.055897921478833164	9.774826276624632	1.4440485105485057e-22	9.772661630598002e-21	ribosomal RNA processing 1B [Source:HGNC Symbol;Acc:HGNC:23818]	protein_coding	21	43659560	43696079	47.5
USP43_normoxia_vs_Control_hypoxia	ENSG00000080608	PUM3	1983.991057313155	2332.894780909343	2366.863899251143	2425.5592483068735	2204.779820787052	2464.5282594467485	2419.6711691856713	2294.13507119687	2363.2626914414104	2404.9674763042244	1416.0670045215052	1482.617394809586	1650.233300875413	1622.6777062539584	1623.5314553304024	1766.848802926262	1596.5694869541633	1582.3102073320815	1694.321255804081	0.6375953187116086	0.065453547373265	9.741188129583932	2.011881352056725e-22	1.3556038979142038e-20	pumilio RNA binding family member 3 [Source:HGNC Symbol;Acc:HGNC:29676]	protein_coding	9	2720469	2844095	39.59
USP43_normoxia_vs_Control_hypoxia	ENSG00000105048	TNNT1	1953.3717088402623	1671.4871423189752	1631.7166438404417	1495.1283714376457	1691.807818368601	1425.6209808340668	1490.4312397141775	1643.8505564190375	1512.5904807411912	1602.649104081961	2607.0528182095386	2686.222955116601	2802.4236032053736	1898.971963461834	1992.0851263005907	2021.5163836631198	2528.0680979656568	2347.84573694439	2111.221736501521	-0.7646216460702998	0.07859081877301628	-9.72914722111062	2.264836493536348e-22	1.5194098737072105e-20	troponin T1, slow skeletal type [Source:HGNC Symbol;Acc:HGNC:11948]	protein_coding	19	55132698	55149206	55.48
USP43_normoxia_vs_Control_hypoxia	ENSG00000104356	POP1	2031.2274873983288	2434.779022351303	2497.1929201718317	2553.895674959815	2543.1751392185793	2858.5541871931114	2624.236532637026	2389.793775358606	2459.7152304211836	2578.741521228196	1451.4828181886705	1351.652759598903	1488.0249480785637	1498.7599525326539	1758.8259185093214	1499.430220619568	1357.2822592435273	1592.08234000709	1624.4695528519676	0.7931082573008227	0.08155862595293202	9.724394544833679	2.3731295215331253e-22	1.5851683340803518e-20	POP1 homolog, ribonuclease P/MRP subunit [Source:HGNC Symbol;Acc:HGNC:30129]	protein_coding	8	98117293	98159835	41.8
USP43_normoxia_vs_Control_hypoxia	ENSG00000170412	GPRC5C	419.49934857202436	365.6189605013258	330.07772944404803	408.4337185377231	291.40511451757425	255.64271977253281	319.9559955299859	330.0701020253246	314.78945690243347	294.5754055366913	692.8375338441241	665.1660790323162	660.4244819218176	392.45621171197524	365.3640725478189	337.82987135506187	566.9538445193447	496.52879512150736	462.8581814748329	-1.1000261718862394	0.11316746137414206	-9.720339738376312	2.469561348387648e-22	1.6424711898974745e-20	G protein-coupled receptor class C group 5 member C [Source:HGNC Symbol;Acc:HGNC:13309]	protein_coding	17	74424851	74451653	54.5
USP43_normoxia_vs_Control_hypoxia	ENSG00000164105	SAP30	1407.4727618697682	1118.8018898243017	1104.4637736740874	963.5462367274714	1132.4323796612691	1139.2083935953865	928.738898559347	1119.0473320857338	1121.4582537327194	1147.8680510893462	2014.573327735968	2161.557348950119	2030.5441446482412	1189.8501370275974	1373.0548689194702	1377.7994933825958	1667.287879207162	1824.2703092297932	1920.0069956052198	-0.874232761493505	0.08999920092987426	-9.713783594308701	2.633748496265494e-22	1.7441519011749603e-20	Sin3A associated protein 30 [Source:HGNC Symbol;Acc:HGNC:10532]	protein_coding	4	173369969	173377532	42.24
USP43_normoxia_vs_Control_hypoxia	ENSG00000110172	CHORDC1	4185.338494278911	4470.23968528129	4775.406886582466	4685.7009708483965	4757.292435550977	5037.629686732749	4895.276509991379	4791.974553291433	4561.1742734465515	4810.87665986686	3352.5677268819245	3216.839087231294	2996.044895522062	4273.962648781994	3790.0325098841754	3731.8441096072875	3784.7846325952705	3632.3482601662845	3772.097364758004	0.5655298636804539	0.05825283511186634	9.708194675751553	2.7822110766042564e-22	1.834594739829217e-20	cysteine and histidine rich domain containing 1 [Source:HGNC Symbol;Acc:HGNC:14525]	protein_coding	11	90200429	90223077	35.44
USP43_normoxia_vs_Control_hypoxia	ENSG00000100316	RPL3	55927.37838503207	47780.89679270695	48506.35758281965	44671.64764019898	46991.10299118176	43873.945916198776	42155.38034186391	50767.761110154424	49364.14423865873	48702.093814270986	71231.90665026095	69150.70795426557	69950.05607059407	60188.804614259185	59719.66049110609	59172.52990663314	68282.42986196703	65683.69634586443	60499.68860757259	-0.49890550233892783	0.0515830836608683	-9.671882077057852	3.9700868973985983e-22	2.6067421628451224e-20	ribosomal protein L3 [Source:HGNC Symbol;Acc:HGNC:10332]	protein_coding	22	39312882	39320389	53.41
USP43_normoxia_vs_Control_hypoxia	ENSG00000069998	HDHD5	2786.629904460601	2263.447087956517	2437.7628443068843	2224.8850547646066	2345.550460262124	2104.1264878140155	2012.6538182373931	2420.659689492922	2227.7006251114767	2385.052738883978	3848.1436659579713	3561.2687191730956	3825.278631481139	2821.639548081728	2877.1312700576937	2622.8087120264845	3610.145111252592	3362.800918657531	3208.2828967726664	-0.6738084024673957	0.06967769132995967	-9.670360621975357	4.0295563457388144e-22	2.6345785768961824e-20	haloacid dehalogenase like hydrolase domain containing 5 [Source:HGNC Symbol;Acc:HGNC:1843]	protein_coding	22	17137511	17165287	50.12
USP43_normoxia_vs_Control_hypoxia	ENSG00000116685	KIAA2013	3524.4518163478947	2893.1790025647797	3003.7941770670145	2783.189029261406	2999.036557271246	2802.8122804195586	2713.326437462736	3147.44085111864	2863.0776982081375	2870.846630730095	4790.481163947633	4818.634607631984	4316.141160120485	3360.842587112171	3333.7426342654344	3252.2827961321414	4742.775192138116	4618.961800139947	4129.568088670578	-0.648499690604561	0.06714716641780763	-9.65788618047443	4.551584230380791e-22	2.963330998935679e-20	KIAA2013 [Source:HGNC Symbol;Acc:HGNC:28513]	protein_coding	1	11919591	11926428	55.79
USP43_normoxia_vs_Control_hypoxia	ENSG00000118894	EEF2KMT	667.0841028323395	688.9489677179358	719.6238547904549	773.5585401634366	764.2814549516997	770.4156603264561	708.245514723552	809.4914833687251	859.7394730858997	800.3090332018044	492.2173894359145	492.6785392385583	410.3810673854252	706.6271346372553	774.7838185251242	743.1235199131094	504.40904178314764	494.4641259489812	494.21523178462934	0.8150143249743399	0.08452431666602875	9.642365145578315	5.295359373811989e-22	3.4330838293243275e-20	eukaryotic elongation factor 2 lysine methyltransferase [Source:HGNC Symbol;Acc:HGNC:32221]	protein_coding	16	5084284	5097795	53.8
USP43_normoxia_vs_Control_hypoxia	ENSG00000131668	BARX1	3341.1408601301355	2824.3867738133845	2796.679861973475	2506.8172517513403	2777.606419535436	2433.2037442701735	2323.353754863173	3012.8322402959666	2816.9246766612046	2764.3014647568384	4655.816453711305	4490.259927310605	4802.638686365719	3225.75148655018	2952.0286893745515	2969.8994869488233	4398.909019438044	4362.605968071401	4026.519576650814	-0.697034598356783	0.0724058017465336	-9.62677826283656	6.163152886768861e-22	3.9789727632988924e-20	BARX homeobox 1 [Source:HGNC Symbol;Acc:HGNC:955]	protein_coding	9	93951627	93955355	66.02
USP43_normoxia_vs_Control_hypoxia	ENSG00000275074	NUDT18	167.81190932055182	86.6892999044071	71.01362397930463	96.64813938154222	61.422211946345946	103.56636175159177	92.38330656323843	100.36438935147308	93.13999615494262	70.11742286217363	303.00362246109137	301.20391799607324	324.99157072350624	201.71607600009395	172.78910065040296	137.98013952214848	264.96894537300216	272.22832795544326	266.3879151931518	-1.8035205482781869	0.18761440807203847	-9.61291068639935	7.052656632344984e-22	4.5342704932117966e-20	nudix hydrolase 18 [Source:HGNC Symbol;Acc:HGNC:26194]	protein_coding	8	22106874	22109419	63.12
USP43_normoxia_vs_Control_hypoxia	ENSG00000172270	BSG	34297.42920248001	29505.532825318372	27782.64356721722	28327.102194552564	29998.7622670637	26538.60178253696	28342.036345462442	30416.861371276358	30940.497831498713	31276.167063048128	41993.146137225325	43955.92883138867	45202.82372654056	33510.03760426399	32904.39443011101	36176.617949971675	41394.96304950217	40201.93615314709	38885.67251451514	-0.5016202672143693	0.05229415201639799	-9.592282270053353	8.61577385851217e-22	5.516240275387668e-20	basigin (Ok blood group) [Source:HGNC Symbol;Acc:HGNC:1116]	protein_coding	19	571277	583494	62.58
USP43_normoxia_vs_Control_hypoxia	ENSG00000188807	TMEM201	1230.8129012691536	1439.455364400939	1474.5270794724831	1468.56840796951	1467.0489443985969	1469.783190154728	1400.0561036394301	1393.8053241306957	1449.5732571760327	1388.6503010158258	860.0847020440086	933.8329171179782	958.268488647084	1116.3341762239231	1057.9922357382623	1090.5667274761684	976.1051418911085	1128.9039916394631	1081.0758697085264	0.6217335358849176	0.065345512423789	9.514555978270604	1.8249055074998896e-21	1.1635657843274088e-19	transmembrane protein 201 [Source:HGNC Symbol;Acc:HGNC:33719]	protein_coding	1	9588911	9614877	59.34
USP43_normoxia_vs_Control_hypoxia	ENSG00000074800	ENO1	117058.8455041016	92746.65936254215	93322.38688910955	85423.63809845374	96554.1372314199	88361.19658014014	81318.99096257132	104377.62744920175	98147.63209623315	96651.42257643917	165478.04047018924	160454.15461160746	151454.21981704878	120264.37348177934	112306.0756825283	111590.5784500293	158139.3830283623	154354.8467578128	136113.85552836026	-0.6741476425242916	0.07089387886786302	-9.509250351230113	1.9204142320855136e-21	1.2194235226781678e-19	enolase 1 [Source:HGNC Symbol;Acc:HGNC:3350]	protein_coding	1	8861000	8879190	50.15
USP43_normoxia_vs_Control_hypoxia	ENSG00000183258	DDX41	2227.254477073818	2024.9410825067118	1939.183284418216	1950.8916488229097	2029.2496751841268	2182.4664964676135	1984.4647394692981	1838.4671473536744	1854.7737542641394	1968.5055989559714	2564.260164524187	2649.7750314328555	2830.242842478282	1912.9758128988472	1994.450543077884	1929.3576765324697	2789.375793848416	2835.899534391649	2811.299760701473	-0.506002388938254	0.05354086176161888	-9.450770351645426	3.3634609344548925e-21	2.126975500763893e-19	DEAD-box helicase 41 [Source:HGNC Symbol;Acc:HGNC:18674]	protein_coding	5	177511577	177516961	59.13
USP43_normoxia_vs_Control_hypoxia	ENSG00000163882	POLR2H	2665.3120317475345	2184.6935694514373	2263.044038056901	1945.8712709807817	2312.4778954152894	2176.133474128773	1985.3814889208406	2313.996019346792	2127.77918230687	2051.7670481917803	3517.7488324934457	3614.609539827339	3566.3988998152226	2574.2791539353934	2596.102316871306	2440.924309030809	3633.993513394741	3519.173871045634	3151.2421482422696	-0.7188553530677002	0.07608737124772123	-9.447761714980125	3.4615329102527e-21	2.180059298171394e-19	RNA polymerase II, I and III subunit H [Source:HGNC Symbol;Acc:HGNC:9195]	protein_coding	3	184361710	184368596	52.78
USP43_normoxia_vs_Control_hypoxia	ENSG00000096384	HSP90AB1	115597.43624372415	126512.43689732747	126807.14112970968	120498.46749735916	128450.5917703864	131519.42597134714	118690.92143753686	132086.53470652457	127627.69268181988	127075.30715286304	101483.79836532744	98972.62290972956	99601.58855793826	108977.94916344041	108139.24461886806	108934.12274509174	106246.1899175214	104330.91895989359	104798.89790434994	0.3663514582969683	0.03884306890467331	9.431578622071532	4.039627468739862e-21	2.5337988553925236e-19	heat shock protein 90 alpha family class B member 1 [Source:HGNC Symbol;Acc:HGNC:5258]	protein_coding	6	44246166	44253888	49.1
USP43_normoxia_vs_Control_hypoxia	ENSG00000164134	NAA15	4431.48237507383	4696.839338134257	4999.4476389427755	5061.66069184324	5029.092889332561	5457.996593927309	4940.350236359418	4963.1019319951965	5327.109261322355	4818.892498349984	3393.9730857665236	3423.3230489425578	3635.041074063846	4070.0297613431044	3971.422601823335	4022.176212637759	3909.451437203262	3868.4170334510854	4178.357415890366	0.532409903489179	0.05654224836967234	9.416143129086262	4.679622132641729e-21	2.9233428950065538e-19	N-alpha-acetyltransferase 15, NatA auxiliary subunit [Source:HGNC Symbol;Acc:HGNC:30782]	protein_coding	4	139301446	139420033	39.06
USP43_normoxia_vs_Control_hypoxia	ENSG00000166171	DPCD	573.1547397447827	478.3106372689803	484.00451289705813	397.9145347006182	471.2707102074606	481.86648052641993	446.5513124216714	437.51066384894096	375.7934761684825	437.3206787369193	797.8023406097009	816.3264144321579	825.6725561510864	568.0868536203031	582.9284607794459	602.9160508167234	753.7770743858999	741.6511969426308	617.0813608915878	-0.95951616248372	0.10205060613382404	-9.402356329226096	5.335457715217545e-21	3.319601312330916e-19	deleted in primary ciliary dyskinesia homolog (mouse) [Source:HGNC Symbol;Acc:HGNC:24542]	protein_coding	10	101570560	101609662	50.18
USP43_normoxia_vs_Control_hypoxia	ENSG00000172183	ISG20	241.02182017735632	139.652703687584	126.75953980020437	128.0780591893222	204.6473144687653	189.58887212982256	187.54571902446398	158.4467628321827	153.37407570532775	171.86744907770068	329.7657579839534	349.21983887739606	363.6275489603702	280.9707067661815	256.8951051976926	307.25331741396224	319.8336000005473	353.4247153716595	317.44167670527764	-1.1101826108568593	0.1181571650982505	-9.39581285598479	5.677770169861271e-21	3.5183933221268844e-19	interferon stimulated exonuclease gene 20 [Source:HGNC Symbol;Acc:HGNC:6130]	protein_coding	15	88635670	88656483	51.94
USP43_normoxia_vs_Control_hypoxia	ENSG00000034510	TMSB10	24141.46864224621	19363.2962540526	18788.098363205077	16360.573591687968	20778.160427993353	18269.368150208687	17783.112566655298	20723.108673072184	18969.91264999913	19419.53124139936	32272.182993776823	32398.614986463723	31775.99243593168	27868.224853144082	26082.106235394873	26357.706966288286	31634.809907216215	28680.24360879823	27021.39165514425	-0.7061318195491944	0.07524157553978092	-9.384862218572973	6.29987541453566e-21	3.8882831058514093e-19	thymosin beta 10 [Source:HGNC Symbol;Acc:HGNC:11879]	protein_coding	2	84905656	84906671	63.48
USP43_normoxia_vs_Control_hypoxia	ENSG00000116016	EPAS1	4676.500682592225	4828.81167911421	4582.75405544252	4875.4301670486575	5887.586425186364	6736.485196997233	6490.473682064253	5057.879925577621	5203.538939021716	4998.042760336992	2796.6149604150282	3059.907369331064	3249.206578509146	5108.262153213292	4995.941372930038	5814.573419888486	3249.266112535257	3383.8428944514953	3858.3945945966743	0.74577345605153	0.07964240173142627	9.364025190582037	7.675552100571836e-21	4.71847684907663e-19	endothelial PAS domain protein 1 [Source:HGNC Symbol;Acc:HGNC:3374]	protein_coding	2	46293667	46386697	46.71
USP43_normoxia_vs_Control_hypoxia	ENSG00000115548	KDM3A	1213.1309985653945	820.3107162856045	725.4727919889134	1079.1307453910347	661.2292177035365	857.9758580087266	779.8414084150638	738.4897272315094	743.4123096504977	863.6109683184875	1902.0158092913632	2035.6564603222635	1791.4328989868861	875.7342339594613	1130.1753350878892	903.4579523405588	1786.8121609579646	2033.8854804475814	2107.7138997897573	-1.2903103260750635	0.13802667777977	-9.348267645286894	8.909497740955961e-21	5.455299608847241e-19	lysine demethylase 3A [Source:HGNC Symbol;Acc:HGNC:20815]	protein_coding	2	86440647	86492716	40.15
USP43_normoxia_vs_Control_hypoxia	ENSG00000111641	NOP2	3075.1742050659486	4114.065080800354	3630.699622189329	4010.6539195846726	3483.2311099302515	3363.79914224838	4071.318442114509	3475.432681392441	3421.5407208080323	3551.289402985133	2044.9894603661205	2202.7347109750126	2045.0052454192796	2531.793731377926	2621.03868457307	2823.1179136290198	2461.5772402251628	2714.048256027036	2786.800326541343	0.7303516778756274	0.0781360839580463	9.347175349455393	9.001963004692549e-21	5.490130006419211e-19	NOP2 nucleolar protein [Source:HGNC Symbol;Acc:HGNC:7867]	protein_coding	12	6556863	6568691	49.45
USP43_normoxia_vs_Control_hypoxia	ENSG00000182934	SRPRA	3752.35929843739	4093.672108313675	4268.236904055624	4253.5397156034205	3931.997083783667	4143.581067431108	3984.072828583775	4112.89885447852	4134.502363909094	4222.615719271742	3271.581915131315	3283.3923642939985	3109.3282779332053	3459.8707101195378	3381.526072529318	3478.1881377705367	3514.0159073640525	3435.6331917632992	3463.814149537129	0.3649731200691757	0.03910308271581122	9.333615017559724	1.0232017739718227e-20	6.215749359206782e-19	SRP receptor subunit alpha [Source:HGNC Symbol;Acc:HGNC:11307]	protein_coding	11	126262938	126269144	49.57
USP43_normoxia_vs_Control_hypoxia	ENSG00000162545	CAMK2N1	242.38782548535875	177.0160905397477	191.6398187594544	167.63852938952238	159.3147146421138	150.27265839459378	172.50594855592794	192.57889673135435	181.31940007361513	190.37459297467544	357.8584309202672	443.6795572778378	455.6312788898863	203.07436798318335	192.422151577668	199.07446114393557	292.9921084579349	319.6659099572359	315.92194246750364	-1.1509476834298438	0.12347987384098506	-9.320933425247999	1.1532123786840735e-20	6.978065491409903e-19	calcium/calmodulin dependent protein kinase II inhibitor 1 [Source:HGNC Symbol;Acc:HGNC:24190]	protein_coding	1	20482391	20486210	57.49
USP43_normoxia_vs_Control_hypoxia	ENSG00000285043		2175.418504340159	1599.9018169931041	1533.1596443224705	1271.4887020422548	1350.138368398845	1280.134030137729	1291.0677873888883	1674.3690293771413	1775.5432847313054	1693.1605850005747	3709.79567276773	3306.7754954801258	3249.1174724692964	2462.2864526479616	1932.2055640301187	1914.0212753562773	3414.03446703353	2928.3023191902817	2772.031110755224	-0.9977815664748293	0.10710448027877112	-9.31596478389893	1.2084916707214651e-20	7.283994718450081e-19	novel protein	protein_coding	16	30053123	30070414	54.4
USP43_normoxia_vs_Control_hypoxia	ENSG00000088992	TESC	771.8824909630073	735.7743925598741	720.3201784008221	687.0149637532626	469.4636879233067	373.61614057452607	395.49723917451	702.0980919295141	681.5042762664973	715.908315721266	1279.7453353041392	1219.3960385975342	1135.5041253487593	532.835356681082	500.7895415732554	473.2341998672179	1173.9234899501637	1062.9416463590355	1034.317817349364	-0.7929334906200749	0.08536393751994795	-9.288857961065599	1.5595261852571984e-20	9.363225306816565e-19	tescalcin [Source:HGNC Symbol;Acc:HGNC:26065]	protein_coding	12	117038923	117099479	51.4
USP43_normoxia_vs_Control_hypoxia	ENSG00000114019	AMOTL2	2847.4035275687784	2622.322174555037	2560.20843270758	2601.423884302053	2107.4122403532724	2415.835664498747	2293.2118734435912	2618.6964734040907	2452.7392570079946	2318.370599143108	3650.13098751623	3710.4415345073035	3865.2384189041218	2068.065696413693	2349.853238246816	2173.2886822358305	3633.686852020684	3931.700298603606	3880.6371883742527	-0.6010340189819113	0.06500329464822556	-9.246208553497038	2.325970732107175e-20	1.391074744047043e-18	angiomotin like 2 [Source:HGNC Symbol;Acc:HGNC:17812]	protein_coding	3	134355347	134375479	54.88
USP43_normoxia_vs_Control_hypoxia	ENSG00000275874	PICSAR	298.4025957138935	197.16442143182968	208.72249169736293	158.95153033279192	225.35008648524095	195.5644580447506	191.88136541930172	203.87975985378824	226.75941184662122	190.21447083248788	537.3594405122692	480.68682454784874	483.3646676423195	309.9505285091952	258.54653496717907	274.71850967328896	469.893570387459	401.9450495853978	356.29360108095074	-1.2762924463983851	0.13834408119837832	-9.225493677378559	2.822576483555086e-20	1.6815581135619681e-18	P38 inhibited cutaneous squamous cell carcinoma associated lincRNA [Source:HGNC Symbol;Acc:HGNC:19725]	lncRNA	21	44999208	45004727	62.75
USP43_normoxia_vs_Control_hypoxia	ENSG00000237412	PRSS56	47059.466748797255	44872.58026906974	42910.37957287164	46320.69476223877	33252.677650587226	31484.81269160985	35531.26187832388	38721.60841930499	40851.833796211955	42499.774173189784	59908.87861102618	61892.65689420316	72014.60672103487	38972.06168828374	43196.51469024039	44619.991022400754	55046.93340438555	57538.05608975478	57435.07914361328	-0.6669016758517173	0.07240287170241469	-9.210983765848	3.2314952276123153e-20	1.917768129309924e-18	serine protease 56 [Source:HGNC Symbol;Acc:HGNC:39433]	protein_coding	2	232520388	232525716	66
USP43_normoxia_vs_Control_hypoxia	ENSG00000197956	S100A6	3968.031306501309	3525.919610461983	3513.051217370051	3303.9345073539403	3268.912928111795	3108.8588888531976	2996.6159813703503	3520.96060630649	3545.816717669674	3170.734142158683	4816.936589008485	4779.694073704983	5255.576900225119	4070.593138869645	4276.1442995414045	4248.3229435191	4767.3665555254165	4744.7529362720015	4510.371480701243	-0.5348013105345762	0.058249545279411744	-9.181210050125513	4.262740123159017e-20	2.5104610725321996e-18	S100 calcium binding protein A6 [Source:HGNC Symbol;Acc:HGNC:10496]	protein_coding	1	153534599	153536244	58.51
USP43_normoxia_vs_Control_hypoxia	ENSG00000210082	MT-RNR2	46355.68411149855	37077.08690813968	30864.435533523065	28640.83788531433	28850.31824849656	36081.8356977758	33491.97908714793	36351.06163053717	35189.68912574896	35017.08591361376	68655.4696686653	66810.9326553061	62118.75202163304	62102.165600882836	56997.51132752581	52766.81280016416	55832.30574473809	57954.250613899036	49599.78354386228	-0.8908430679724907	0.09702704215155741	-9.181389520057543	4.2556405820281847e-20	2.5104610725321996e-18	mitochondrially encoded 16S rRNA [Source:HGNC Symbol;Acc:HGNC:7471]	Mt_rRNA	MT	1671	3229	42.81
USP43_normoxia_vs_Control_hypoxia	ENSG00000178802	MPI	1109.133836895274	717.5808439576214	879.6584622599541	809.8097472810085	999.4393951872894	748.8823289715228	786.39085601065	914.1322899850788	821.7991397933279	885.0461178471814	1763.0171870471247	1711.3697869082205	1661.235483822799	956.5734590682821	1088.882432568029	954.9556094867683	1486.1638086328735	1490.6295034451377	1288.8426118420632	-0.9693646831527687	0.10606270699960602	-9.139543111570493	6.271673152554769e-20	3.679540560605326e-18	mannose phosphate isomerase [Source:HGNC Symbol;Acc:HGNC:7216]	protein_coding	15	74890005	74902219	51.86
USP43_normoxia_vs_Control_hypoxia	ENSG00000099977	DDT	3579.690870061857	3110.8480407404786	2975.07626844756	2776.249542701426	2946.9264065097555	2721.2383610354036	2667.4157935205762	3146.797420794832	3211.9422172361406	2907.7658185435894	4838.121934771316	4582.734606928293	4580.076828421076	3687.7440590266046	3682.369038287777	3570.984559625421	4674.495171691662	4313.134257260531	4040.515335570985	-0.595230791713219	0.06521071459670033	-9.127806609611019	6.99011093244539e-20	4.085508018470923e-18	D-dopachrome tautomerase [Source:HGNC Symbol;Acc:HGNC:2732]	protein_coding	22	23970542	23980525	54.25
USP43_normoxia_vs_Control_hypoxia	ENSG00000128567	PODXL	3125.277675512034	4244.009709282063	4283.5157057318775	4936.037748255327	2829.0208937966713	3403.5451110095705	3820.432329953418	4011.6515269373426	4222.868285228621	4300.390735868411	2194.9133645596467	2303.0407998608966	2083.2500232435114	1972.2335869041522	1877.833382111212	2040.7428094668624	2268.61946946989	2616.4158631487144	2846.4768143884244	0.9286161034003801	0.10184093856241723	9.118298755968762	7.631280044384906e-20	4.443420795655061e-18	podocalyxin like [Source:HGNC Symbol;Acc:HGNC:9171]	protein_coding	7	131500262	131558217	50.47
USP43_normoxia_vs_Control_hypoxia	ENSG00000102172	SMS	8959.61896481609	7924.244690838695	7911.0415019164	7355.373411591911	8363.671950478169	7939.894177220243	7388.952002369352	8021.613944564207	7827.657527426893	7672.673525139965	10898.240816668449	10556.315882118004	10791.988631302422	9237.462405607735	8783.015493876906	8906.887812275998	10981.122814547387	10379.298439245695	10333.686339501206	-0.4546352919315842	0.05006193492665581	-9.08145665159879	1.0713134673956895e-19	6.2144236097426644e-18	spermine synthase [Source:HGNC Symbol;Acc:HGNC:11123]	protein_coding	X	21940709	21994837	43.39
USP43_normoxia_vs_Control_hypoxia	ENSG00000143870	PDIA6	13119.092799392189	11686.889762733796	12322.454566311888	11770.32642430793	11751.710269454707	11652.766600653265	11139.613353245606	12129.783806328642	11952.553795980839	12269.010141123033	15020.552398982445	15521.713305037629	15235.046759760138	12610.417598739043	13550.138989908695	13149.876115306679	14957.32158493624	14715.39740410816	14708.097512140665	-0.3327183525085997	0.036645034348173	-9.079493536487515	1.0908123484327843e-19	6.280311394148455e-18	protein disulfide isomerase family A member 6 [Source:HGNC Symbol;Acc:HGNC:30168]	protein_coding	2	10783391	10837977	46.27
USP43_normoxia_vs_Control_hypoxia	ENSG00000214517	PPME1	3209.7646613897014	2544.5674917139045	2535.417008472803	2636.8583388330794	2695.403638331709	2848.3356850314167	2555.1954716137393	2840.5492495224876	2842.106740704834	2630.3566826242472	4250.321285429887	4277.707605006752	3794.4536825899218	2960.380403526847	2666.3820205928205	2845.2592239138953	4390.315606622142	4334.337816156827	4127.815954327308	-0.5688795991308723	0.06265413751735943	-9.079681273615076	1.0889325599552233e-19	6.280311394148455e-18	protein phosphatase methylesterase 1 [Source:HGNC Symbol;Acc:HGNC:30178]	protein_coding	11	74171267	74254703	38.61
USP43_normoxia_vs_Control_hypoxia	ENSG00000125966	MMP24	476.34456462398424	350.5245786082959	292.75058779942424	351.08891630232046	399.0309015225136	360.41930482725894	431.7509609192014	348.10803851060956	361.47819117400263	341.61470982397054	723.5227182734857	671.3820352788753	618.7981890180774	494.86025742469707	473.9541603106347	425.6955508933853	684.6770778997272	640.2134127404215	604.3325719048147	-0.9415853775365164	0.10385003630022782	-9.066779474341415	1.2258668876050779e-19	7.031645381318347e-18	matrix metallopeptidase 24 [Source:HGNC Symbol;Acc:HGNC:7172]	protein_coding	20	35226690	35276998	49.13
USP43_normoxia_vs_Control_hypoxia	ENSG00000100504	PYGL	3588.038159781696	3252.129156391058	3342.025675870759	3175.46879104161	3134.4067652279045	3148.436549955769	3032.1382363079256	3336.6821017263596	3227.5598993035433	3104.2363069188145	4282.252064862633	4254.068352623029	4595.256219195084	3125.5332418401026	3302.027389211745	3129.768343721859	4294.451007754828	4306.807440614347	4541.439333503152	-0.43882832897124213	0.04848671619872013	-9.05048564585666	1.4233388088255145e-19	8.134117711176922e-18	glycogen phosphorylase L [Source:HGNC Symbol;Acc:HGNC:9725]	protein_coding	14	50857891	50944483	42.37
USP43_normoxia_vs_Control_hypoxia	ENSG00000273611	ZNHIT3	935.3328706902942	796.8985964378476	855.5559445469669	754.6447344635912	825.552986280758	825.6989540984079	730.3163083996833	759.7463945849239	815.3436996138769	725.7742845956951	1206.724451940208	1244.6324594011853	1215.1988839061157	1065.821942421716	992.788225360562	946.3829832656913	1033.7116998687159	1047.3561925727024	993.842930666647	-0.6743293395867425	0.07455765333196235	-9.044401338442638	1.504874932487248e-19	8.568346940324073e-18	zinc finger HIT-type containing 3 [Source:HGNC Symbol;Acc:HGNC:12309]	protein_coding	17	36486629	36499310	45.77
USP43_normoxia_vs_Control_hypoxia	ENSG00000120800	UTP20	2476.345014659576	2882.9220086427404	3243.694683516104	2894.143939388131	2741.767980287214	3007.7792522145955	2918.6583459383246	2835.125289394737	3131.237560682177	2958.515898124398	1744.2359516305746	1864.3916586683981	1740.9904679456176	2063.2507484524845	2162.189711677418	1946.2428367213913	1908.166075023387	2132.4990833754287	2398.3987721892486	0.7363818961721095	0.0816083589136231	9.023363610969309	1.8240094130007947e-19	1.0347229868603772e-17	UTP20 small subunit processome component [Source:HGNC Symbol;Acc:HGNC:17897]	protein_coding	12	101280105	101386618	39.31
USP43_normoxia_vs_Control_hypoxia	ENSG00000064666	CNN2	6508.326776114771	7188.544502173895	6804.351668731936	7234.166538330125	7504.584597290451	7397.692627106143	7081.471503962926	7033.451356208055	7252.344706706109	7399.730966621793	4851.779205316601	4932.938745763305	5294.2875233535915	6379.255999363285	6127.514096362598	7039.387344175772	5573.556120234045	5953.8449221686815	6100.979546196565	0.5248112955652051	0.05822275374252362	9.013852176866438	1.989427926639612e-19	1.1244275790494217e-17	calponin 2 [Source:HGNC Symbol;Acc:HGNC:2156]	protein_coding	19	1026586	1039068	59.72
USP43_normoxia_vs_Control_hypoxia	ENSG00000127129	EDN2	43.3845852856028	17.228542046262174	7.4964640226885635	16.763127524301492	8.497070870327677	11.972696241294386	6.442413335280244	6.827541333570832	18.26004532110519	9.926980351282893	106.82018436558764	91.38639959982625	110.15780044362029	28.882320610666742	19.4190347190945	23.514369269065682	92.44535524390969	102.02619618869917	102.85599365426708	-3.217382947533031	0.35736159466284956	-9.003158133342364	2.1931612016632297e-19	1.2350539175789647e-17	endothelin 2 [Source:HGNC Symbol;Acc:HGNC:3177]	protein_coding	1	41478775	41484683	56.96
USP43_normoxia_vs_Control_hypoxia	ENSG00000106799	TGFBR1	15016.900221401225	10026.566166983317	10909.794836539148	9747.80044708392	10140.762114157304	11702.147505611772	10010.85861369819	11368.82769708994	9801.744426726482	9924.721177411502	25613.324271977574	21658.41009149701	17968.41057519738	14871.96196506557	14769.777908665601	11161.66692237225	24383.300923067105	22895.650595500432	23348.47774657754	-1.0689466524076783	0.1190182112625885	-8.981370506814908	2.6741470640639957e-19	1.5004396072184528e-17	transforming growth factor beta receptor 1 [Source:HGNC Symbol;Acc:HGNC:11772]	protein_coding	9	99104038	99154192	39.03
USP43_normoxia_vs_Control_hypoxia	ENSG00000170296	GABARAP	2782.49154524081	2658.267428179946	2633.354687681125	2492.688530307975	2590.3748224847513	2468.5651115163273	2406.005561883918	2467.87311762782	2259.9407999114096	2238.210006910278	3378.9665316752626	3294.7620868277045	3649.2595000742836	3055.6884947898393	3159.507410677258	3369.5947609712994	2738.3411162343314	2716.192251878642	2507.2555947024093	-0.5636150578701173	0.06283739708352822	-8.969420823095483	2.980776465682797e-19	1.666426842952375e-17	GABA type A receptor-associated protein [Source:HGNC Symbol;Acc:HGNC:4067]	protein_coding	17	7240008	7242449	49.92
USP43_normoxia_vs_Control_hypoxia	ENSG00000130956	HABP4	430.03486676768136	457.05930876648716	463.7543106604679	463.87163430244	631.1881575601277	566.6495771210783	590.3617554418682	485.0684885281429	474.74787160295267	428.06399811841214	202.5131475881628	234.0274199080738	278.2151641071598	511.8246869978265	513.7975232242752	581.68529488663	284.344834160716	281.94934700465586	291.50508183878713	0.9734462492327758	0.10861754485277446	8.962145577422437	3.1842109212929094e-19	1.7737319319692994e-17	hyaluronan binding protein 4 [Source:HGNC Symbol;Acc:HGNC:17062]	protein_coding	9	96450169	96491336	43.82
USP43_normoxia_vs_Control_hypoxia	ENSG00000175573	C11orf68	670.0880722148598	540.2565971579011	567.1304071364586	547.4971224621148	520.4562597831161	483.8557480923277	490.64237167350944	561.8430886180932	534.7192917372457	526.7936662983536	1021.6178460917594	900.9047402552333	926.2613400516155	702.9970427649455	620.0409713026423	743.6672814924518	831.4450551358852	826.0186075366086	715.4378622772156	-0.8082798462010568	0.09025388447246745	-8.955623914975405	3.378197164878283e-19	1.8750209443910758e-17	chromosome 11 open reading frame 68 [Source:HGNC Symbol;Acc:HGNC:28801]	protein_coding	11	65916810	65919062	61.47
USP43_normoxia_vs_Control_hypoxia	ENSG00000101224	CDC25B	3906.3338654610898	4217.062154823642	4433.170745698792	4370.089588466068	4618.680588844479	4385.532304591876	4390.295391374238	4297.704324310438	4793.559290979181	4542.720404583147	2848.3126077806887	2998.967507657071	3238.598468127128	3353.2156466879737	3596.7225617137933	3898.5667158028964	3271.8596372297793	3513.273275512558	3545.678364115864	0.5858625770862712	0.06553507059397903	8.939680262434885	3.902979976936868e-19	2.158529786528167e-17	cell division cycle 25B [Source:HGNC Symbol;Acc:HGNC:1726]	protein_coding	20	3786772	3806121	53.03
USP43_normoxia_vs_Control_hypoxia	ENSG00000145730	PAM	2504.548443384238	2043.4322779489457	1904.1729601937843	1984.7488935512415	1933.5699855766638	1972.036300622551	1810.063298635475	1834.5927158757643	1951.84999709717	1949.5104581598005	3136.545421159509	3635.282621494751	4168.547434032231	1749.3903343671427	2039.6479261399477	2035.6008646932403	3173.513294209987	3608.753479600355	4150.613717557721	-0.9309116097262017	0.10446325027876384	-8.911378951373152	5.040172733448114e-19	2.777495188468014e-17	peptidylglycine alpha-amidating monooxygenase [Source:HGNC Symbol;Acc:HGNC:8596]	protein_coding	5	102753981	103029730	35.93
USP43_normoxia_vs_Control_hypoxia	ENSG00000158825	CDA	965.8060003065048	857.8941877433849	930.6307847550356	771.8115343745767	764.4112434090479	707.7588083768549	676.0349898026822	765.7942596445623	747.6206325648656	816.632044873066	1288.8963597647687	1317.9266307827922	1337.4263210130086	945.1897228027775	958.3660828146452	1053.0935256597747	1049.506099932931	1233.464096121219	1162.0506810810937	-0.7594073519866114	0.08522681651872378	-8.91042729279668	5.083625833667953e-19	2.7914714097329715e-17	cytidine deaminase [Source:HGNC Symbol;Acc:HGNC:1712]	protein_coding	1	20589086	20618903	48.46
USP43_normoxia_vs_Control_hypoxia	ENSG00000117174	ZNHIT6	1329.122709950136	1549.1539466171928	1414.199893878345	1658.9923250544678	1442.5892856090418	1516.1200578549349	1553.8182797452175	1590.7001240209856	1613.1680912829363	1594.7296524830433	966.932256931862	1029.317842758056	1044.7769494596303	1109.7407866896642	1130.8801077983117	1234.6980475543166	1138.7498170838685	1087.8923547104107	1247.7489595701622	0.6586116029198361	0.07401980955566276	8.897774891254771	5.697743425679602e-19	3.117595072987101e-17	zinc finger HIT-type containing 6 [Source:HGNC Symbol;Acc:HGNC:26089]	protein_coding	1	85649417	85708433	36.47
USP43_normoxia_vs_Control_hypoxia	ENSG00000143537	ADAM15	6412.27986138817	5855.33680332265	5800.483669934589	5750.4334380461	5191.105322403669	5160.828146005351	5383.24241773349	5934.053311813975	6023.512487754277	5764.843769608779	8042.19033603618	7553.557396778357	7705.628747107183	6344.353833712178	6491.486938722228	6793.346171130864	7485.517434246079	7296.958466530146	6844.158814100958	-0.3946815020408363	0.04441768806959259	-8.885683140969844	6.352918120492365e-19	3.463799526473399e-17	ADAM metallopeptidase domain 15 [Source:HGNC Symbol;Acc:HGNC:193]	protein_coding	1	155050566	155062775	58.25
USP43_normoxia_vs_Control_hypoxia	ENSG00000006534	ALDH3B1	2626.5040558403552	2450.915048280077	2325.371868153399	2323.6465978370143	2210.182104940912	2086.0097003157675	2396.6087259461287	2282.760926669868	2341.4716435553005	2357.873923128425	3290.2951095627595	3312.0265260870074	3523.021488541962	2595.405317002194	2707.5857448669794	2827.3739768083847	2911.1397163183465	2628.588992801221	2706.795594310648	-0.5358013906362687	0.060586783110975186	-8.843535885621385	9.273620062290482e-19	5.038449209899371e-17	aldehyde dehydrogenase 3 family member B1 [Source:HGNC Symbol;Acc:HGNC:410]	protein_coding	11	68008578	68029282	58.4
USP43_normoxia_vs_Control_hypoxia	ENSG00000118523	CCN2	558.4390414916977	503.61956504964104	521.3330291349472	525.3847054594942	660.478154117472	774.7259551290832	725.2656756772375	595.6353327266185	593.8708081922224	592.3711757780674	342.87263817564207	341.1290426934878	358.5162927221218	799.9318287554885	711.1487998804864	818.8369859485243	386.2073134385337	410.91764257014717	389.6578014013436	0.7770987701472527	0.08799139482756439	8.831531443161268	1.032521625700866e-18	5.590108310373461e-17	cellular communication network factor 2 [Source:HGNC Symbol;Acc:HGNC:2500]	protein_coding	6	131948176	131951372	52.27
USP43_normoxia_vs_Control_hypoxia	ENSG00000197562	RAB40C	1228.4272105236098	1102.36218025572	1029.8071225546967	981.0938801080987	1037.7602690015617	926.5697143802685	1019.3608522484637	904.9709398354354	1033.3561772629673	1059.965817217233	1512.9299479249644	1649.8643935690282	1686.4534193997054	1043.3785506186246	1038.898515217622	1074.5889677424473	1568.9981703884946	1731.9587694657246	1709.3721022339214	-0.6978339244454909	0.07903988011970678	-8.828883892392215	1.0572540238107629e-18	5.703996359230794e-17	RAB40C, member RAS oncogene family [Source:HGNC Symbol;Acc:HGNC:18285]	protein_coding	16	589357	629272	56.81
USP43_normoxia_vs_Control_hypoxia	ENSG00000127663	KDM4B	1284.3243656419709	923.1368579411752	1130.4189715479815	1084.407818496621	952.4593787019181	1065.6259258117766	1054.0028280555205	837.6447044389051	932.5057490006457	971.8937001175533	1667.777238261892	1766.9146469787363	2130.0905972758133	939.0756288997441	1008.5444558987911	1001.4586911922648	1602.2549230798836	1917.511768168018	2132.1146976882333	-1.0215024475711314	0.11574921334126968	-8.825135118278345	1.093277319775609e-18	5.877794092034023e-17	lysine demethylase 4B [Source:HGNC Symbol;Acc:HGNC:29136]	protein_coding	19	4969113	5153598	57.26
USP43_normoxia_vs_Control_hypoxia	ENSG00000168894	RNF181	1223.7783543640846	958.8340111621703	889.0914836012581	957.9424377056022	1071.4745473600744	903.2497569699506	847.1638650390826	1037.4580726128304	958.7949529854644	895.7923196196916	1750.8735996826758	1583.9761992693466	1660.3906322605467	1443.6599128240891	1433.3479616134089	1344.9586727223927	1525.233527292827	1440.1269352617658	1325.641490570346	-0.7849208835125105	0.08899027155708353	-8.820299902209161	1.1415356691494312e-18	6.115935894088793e-17	ring finger protein 181 [Source:HGNC Symbol;Acc:HGNC:28037]	protein_coding	2	85595725	85597708	54.54
USP43_normoxia_vs_Control_hypoxia	ENSG00000204308	RNF5	3249.9875935682094	2630.1547533350117	2423.1831648277566	2377.342943708549	2475.5348704493354	2313.8762005713374	2117.09569425609	2769.4110196645897	2576.1408374560638	2547.5983173965915	4811.9017205071195	4625.173251567322	4419.807866525857	3810.542828347673	3390.9436672314077	3114.442623273855	4516.471304423107	4047.5424959776706	3532.6131247084304	-0.8114623670835862	0.09211914551510716	-8.80883515089173	1.2645298706519708e-18	6.751451869951526e-17	ring finger protein 5 [Source:HGNC Symbol;Acc:HGNC:10068]	protein_coding	6	32178405	32180793	51.65
USP43_normoxia_vs_Control_hypoxia	ENSG00000067992	PDK3	24.222174863136125	1.1020933338392365	1.2863421120126126	1.1329450319412584	3.716304128365543	7.704488785435062	2.8179485661809593	3.253957000232415	0.7941752219718651	5.1691959226584805	62.54231316985805	65.28693956906625	76.07426731234179	13.386507503321731	17.660121395580774	19.977100723448107	48.70178125713889	53.06085792136918	52.331808581688044	-4.861639362465207	0.5528455350731141	-8.79384756507485	1.4452362078773518e-18	7.689653340533634e-17	pyruvate dehydrogenase kinase 3 [Source:HGNC Symbol;Acc:HGNC:8811]	protein_coding	X	24465244	24550466	40.8
USP43_normoxia_vs_Control_hypoxia	ENSG00000196230	TUBB	86439.18492536481	94527.14654478726	91726.74804048307	92144.77321920196	93680.52805337924	93019.90505307993	86676.40595530889	97830.44208799678	97242.00240950096	94732.03568601738	76142.24985766757	78047.32886719129	76110.14152312212	79641.93979699351	76543.23771518652	82574.88640381001	82288.03110110604	81707.82208383488	81269.70425789908	0.33154623676778316	0.037724847236699124	8.788537556893047	1.5151938534921863e-18	8.034172219719738e-17	tubulin beta class I [Source:HGNC Symbol;Acc:HGNC:20778]	protein_coding	6	30717435	30725538	50.8
USP43_normoxia_vs_Control_hypoxia	ENSG00000127526	SLC35E1	2313.3455134012593	2137.0535473394802	2070.4643787493737	2014.5502115136467	2029.170260489673	2152.4121329029535	2048.622198017792	2012.4327181186695	2144.5301052086484	1908.1174232468961	2867.184589725747	2932.4132818294065	2805.007517196705	1778.9574432093407	1959.0060226387186	1987.1664747890018	2954.097174113517	2820.412898440571	3018.6208636925235	-0.5063684614809502	0.057644266645345485	-8.784368176567602	1.572458643357622e-18	8.309259201030174e-17	solute carrier family 35 member E1 [Source:HGNC Symbol;Acc:HGNC:20803]	protein_coding	19	16549831	16572415	50.17
USP43_normoxia_vs_Control_hypoxia	ENSG00000115107	STEAP3	1339.0103624799538	1548.5213505346912	1535.0751474680735	1633.952740067831	1674.4913240699095	1655.9369594943762	1576.1634936857895	1617.7818986741609	1454.9938762086185	1514.5893588737788	1016.2149917834408	1028.3123955591811	1058.7986741076927	1206.5359994166845	1178.801447412063	1182.1714303315475	1009.6036507059302	1153.1386332173518	1057.103153028048	0.568123036217429	0.06468355682826461	8.783113732069504	1.5901024633823115e-18	8.37381604436487e-17	STEAP3 metalloreductase [Source:HGNC Symbol;Acc:HGNC:24592]	protein_coding	2	119223831	119265652	51.67
USP43_normoxia_vs_Control_hypoxia	ENSG00000197498	RPF2	1861.8559721882664	1909.8986336006797	2058.1494946367093	1917.7885098197505	2207.788375384545	2151.0771881633236	2229.54680581361	2189.595704528813	2235.086225057988	2094.0849523165407	1518.1277101511873	1473.9135813555	1330.550768986333	1836.302653196556	1635.2202343512363	1749.2577473290678	1603.1116723180091	1593.8674450148762	1780.0397973640695	0.589969761678607	0.06718958679883212	8.780672568280503	1.6249997982052143e-18	8.528485335478386e-17	ribosome production factor 2 homolog [Source:HGNC Symbol;Acc:HGNC:20870]	protein_coding	6	110982015	111028263	42.58
USP43_normoxia_vs_Control_hypoxia	ENSG00000197766	CFD	1047.2227004744752	882.7597873884453	829.162874006992	886.5193151264662	867.0742085038821	769.1003312550889	801.0865575273302	966.1001074651799	863.3138270437149	870.0674968088476	1420.5492248138548	1336.560644068539	1483.5209748529837	1067.9783323712152	1143.7948004593195	1134.5221614277132	1243.943928723344	1141.4288605096751	1142.5251761879622	-0.6439172204531375	0.0734128145795069	-8.77118285331191	1.7679906314468794e-18	9.233263467306949e-17	complement factor D [Source:HGNC Symbol;Acc:HGNC:2771]	protein_coding	19	859453	867884	63.39
USP43_normoxia_vs_Control_hypoxia	ENSG00000289609		100.01024771306962	32.88731549193159	50.8597068240861	47.0915675770573	74.66114031426464	64.45742210381773	63.280145862695846	32.571728344451664	41.5239114038558	48.1183009492874	154.66060199583555	182.6846573361875	258.507437288964	75.8407039788444	105.80726792453223	124.36754395159369	128.1658476278408	141.242536993279	173.45662286672777	-2.29835994922537	0.2620415516450706	-8.770975193806084	1.7712546897750206e-18	9.233263467306949e-17	novel transcript	lncRNA	6	43990798	43999561	52.5
USP43_normoxia_vs_Control_hypoxia	ENSG00000186283	TOR3A	1208.648409229472	1495.4844624701864	1374.7008259498057	1392.7042678985363	1213.667454455506	1237.7509115072967	1128.1937206084453	1640.3666444437727	1480.0056105706412	1409.2988871703476	981.1976851442156	959.6042298978077	939.4479208786253	1264.9707043374947	1151.0943424586947	1145.4761077531425	1041.7238820553569	947.7378822026801	952.2458263279422	0.6557030729807807	0.07480493832418025	8.765505161426335	1.8594101238428e-18	9.660167747775894e-17	torsin family 3 member A [Source:HGNC Symbol;Acc:HGNC:11997]	protein_coding	1	179082070	179098023	52.39
USP43_normoxia_vs_Control_hypoxia	ENSG00000139514	SLC7A1	6207.74959072688	4799.944013750814	5001.863836907095	4744.055027591293	5021.340445811055	5470.190649530668	5115.617849085142	5349.41648366034	5262.186271745917	4845.682597208831	8837.41679063893	8331.67598295383	7054.225698340658	5973.91791700303	5718.074142873574	5329.4485715945775	8528.810819582714	8201.366851973176	8154.2586828321955	-0.6486075013932877	0.07416410886397551	-8.745571292212242	2.218900743129506e-18	1.1489140424996066e-16	solute carrier family 7 member 1 [Source:HGNC Symbol;Acc:HGNC:11057]	protein_coding	13	29509414	29595688	47.44
USP43_normoxia_vs_Control_hypoxia	ENSG00000011007	ELOA	2032.8340490832695	2222.9326465565105	2249.4682127817255	2378.6661974687345	2398.6442785144936	2458.885976556328	2381.096593183834	2178.036142353329	2384.489112261062	2287.0733911401044	1433.6013286557484	1664.1487726121493	1576.1672234354692	1800.0100178853536	1939.8734834807658	1936.774860838854	1773.9756556523507	1712.8572588230932	1814.311731298947	0.5482392149289619	0.06281683898250533	8.727583619443953	2.601714841109869e-18	1.342624080211548e-16	elongin A [Source:HGNC Symbol;Acc:HGNC:11620]	protein_coding	1	23743448	23762059	45.21
USP43_normoxia_vs_Control_hypoxia	ENSG00000048162	NOP16	2162.4095707531988	2410.1916229362414	2399.773614519947	2187.5634439241735	2579.1672398101273	2419.5049579651313	2363.6201382825307	2414.5783867287105	2422.630589584311	2504.5503581160924	1628.3953227126037	1697.5904434205777	1731.6256628798317	2309.016766402105	2116.535043024941	2065.120326867729	1836.1428585540364	1988.3706587103482	1848.99483911814	0.5380580068390901	0.06166943739640127	8.72487296066185	2.664796177085889e-18	1.370593500414509e-16	NOP16 nucleolar protein [Source:HGNC Symbol;Acc:HGNC:26934]	protein_coding	5	176383946	176388927	49.26
USP43_normoxia_vs_Control_hypoxia	ENSG00000013588	GPRC5A	8292.692741595942	6133.492077774041	6510.042504002252	6115.868865320064	7285.9055480918405	7454.356961068368	6651.159221600745	6736.043493477952	6626.830257462129	6175.138797958125	11844.515937833332	10912.095975967539	9075.76958300478	8345.294605219737	9057.554500386519	8487.292425888249	10546.714037537398	10240.676133042429	11069.718423091444	-0.7042241102679991	0.08076321287580542	-8.719614849286991	2.791497096922895e-18	1.4309900400505072e-16	G protein-coupled receptor class C group 5 member A [Source:HGNC Symbol;Acc:HGNC:9836]	protein_coding	12	12891559	12917937	46.32
USP43_normoxia_vs_Control_hypoxia	ENSG00000013503	POLR3B	1116.956334425599	1226.7768919713455	1241.5674432502865	1209.120725521636	1190.5620074210462	1360.496859124583	1269.6115247858388	1262.8216418580266	1330.8100965045835	1295.0934308794594	874.0643670303137	876.2406566545158	815.3964329041019	1198.4630143659438	1042.7070856218204	1058.0510217599688	937.3865521586911	942.7118037190954	973.3324641295237	0.5947366141334549	0.06833816820857963	8.702846882260852	3.2366047620796928e-18	1.6536692542678694e-16	RNA polymerase III subunit B [Source:HGNC Symbol;Acc:HGNC:30348]	protein_coding	12	106357748	106510198	39.73
USP43_normoxia_vs_Control_hypoxia	ENSG00000131370	SH3BP5	5460.408369799191	4562.638072956177	4521.419309878612	5221.87322367222	4063.318695520323	4132.303681897821	4727.966110662815	4309.863647387496	4645.447076340604	4632.080179085192	6760.7333092002955	7298.5570384910525	7252.078163905802	4988.099214330973	5428.962174106896	5560.350839234801	6448.365005576372	6590.723800082324	7142.571114055669	-0.6499799220102003	0.07475017355782612	-8.695363382767013	3.4572155569392095e-18	1.7605556450023764e-16	SH3 domain binding protein 5 [Source:HGNC Symbol;Acc:HGNC:10827]	protein_coding	3	15254353	15341368	46.7
USP43_normoxia_vs_Control_hypoxia	ENSG00000141580	WDR45B	3863.066454974079	3549.9728025009153	3431.196741461551	3385.5439490323374	3684.4287565056425	3581.4972515070035	3275.988280023717	3489.2671290029684	3296.743071025084	3349.5416189664093	4918.252099108896	4566.684018787154	4469.681286151502	3791.009529421711	3751.9902610327817	3685.770502027221	4453.5953984983325	4539.713220265208	4314.320274214992	-0.46068610966670603	0.0530899710430291	-8.677460179688604	4.047048456163625e-18	2.0541433446909452e-16	WD repeat domain 45B [Source:HGNC Symbol;Acc:HGNC:25072]	protein_coding	17	82614562	82648553	49.34
USP43_normoxia_vs_Control_hypoxia	ENSG00000134574	DDB2	1007.7848274436775	862.3147822264428	920.1440638312228	902.2972958589597	714.701350863545	783.7667400783645	835.1460938682217	884.1368850726936	820.0322122418982	847.0404513129319	1236.9707596922526	1279.810718128272	1397.3373004624748	1097.42641259573	1147.0991206062881	1120.3470370963178	1130.003407832624	1091.1191177561107	1070.4331444618456	-0.6108004666057587	0.07041985963104386	-8.673696167614821	4.1831554461471935e-18	2.1162651978377442e-16	damage specific DNA binding protein 2 [Source:HGNC Symbol;Acc:HGNC:2718]	protein_coding	11	47214465	47239217	47.15
USP43_normoxia_vs_Control_hypoxia	ENSG00000138640	FAM13A	666.3953551122364	512.1547385957613	564.1361850176576	547.2532033613738	532.3620429910264	527.157476793399	431.94894957271754	454.7411150083275	521.0222425988741	501.0256666139135	862.9725743160607	932.2437667178889	1017.5530676489615	484.04115753958	524.9967376885121	509.41848846990786	1070.246564117331	897.6825671025375	1104.1598478664262	-0.9316605485450092	0.10742319077538388	-8.672806512450942	4.215980006215082e-18	2.1259010292777358e-16	family with sequence similarity 13 member A [Source:HGNC Symbol;Acc:HGNC:19367]	protein_coding	4	88725955	89111398	38.27
USP43_normoxia_vs_Control_hypoxia	ENSG00000166710	B2M	17376.47179183519	16910.756108249134	16985.909593006723	14821.504288253578	14531.71357363062	13672.290035951988	12702.017405098732	16085.63091849688	14918.744991864138	15100.218753542795	22070.408626374254	22800.09518287313	21999.251030486095	17943.59391790542	17796.58294333474	16827.745547011753	19985.041162009038	18646.138065432737	18978.850109511633	-0.5362649839891909	0.0618928113779807	-8.66441468806788	4.538385789059526e-18	2.281019307009397e-16	beta-2-microglobulin [Source:HGNC Symbol;Acc:HGNC:914]	protein_coding	15	44711358	44718851	42.87
USP43_normoxia_vs_Control_hypoxia	ENSG00000055044	NOP58	3856.5173047700055	4594.632445991155	4354.2704423275145	4501.522104252523	4157.8187419860615	4282.942972987071	4554.804733040725	4262.1990623850115	4531.38300347184	4446.410154899457	3005.5547230981824	3282.1347770813168	3158.837136500419	3237.639982241285	3094.1636762495586	3298.037152637776	3327.9930888971494	3682.3444475958167	3644.6228402172333	0.48559361280085855	0.05606816690693379	8.660772049260748	4.685797243416779e-18	2.347462709932497e-16	NOP58 ribonucleoprotein [Source:HGNC Symbol;Acc:HGNC:29926]	protein_coding	2	202265736	202303661	41.15
USP43_normoxia_vs_Control_hypoxia	ENSG00000141127	PRPSAP2	1131.1040170824012	855.4302819466494	987.1428111158971	954.2174937737841	1169.5059754402205	948.1816588164932	943.1490270246808	853.1956544769209	887.4226184972433	828.7919065199902	1501.4945337917954	1439.9020949290125	1464.4469223098308	1398.2361658008008	1218.7767979144894	1158.5074347212148	1253.2714849559209	1217.7293079701394	1280.4701374781398	-0.7783558727654795	0.08995472649696541	-8.652751256952985	5.027251786367531e-18	2.510372008532395e-16	phosphoribosyl pyrophosphate synthetase associated protein 2 [Source:HGNC Symbol;Acc:HGNC:9467]	protein_coding	17	18840085	18931287	44.41
USP43_normoxia_vs_Control_hypoxia	ENSG00000140795	MYLK3	5095.834359450928	5638.840415089085	6014.420533745383	5761.150778057009	5652.1334950066785	5638.237828082897	5642.015853506559	5810.3767717189985	5457.934424702589	5505.604027142034	4143.650235895763	4266.361727308396	3650.7256715847534	4909.006964586912	5094.737583936854	4774.2074690355985	4525.560605256304	4626.176810190767	4613.877275270112	0.4745082220609223	0.05491730666063125	8.640413212417872	5.601007379959271e-18	2.7878562539603725e-16	myosin light chain kinase 3 [Source:HGNC Symbol;Acc:HGNC:29826]	protein_coding	16	46702282	46790407	46.64
USP43_normoxia_vs_Control_hypoxia	ENSG00000086065	CHMP5	2664.2576960696993	2036.3003808449207	2096.3483859796524	1973.6869272060633	2264.591705568544	2261.298242301199	2057.2472045296363	2202.123699798021	2020.5766302802497	2039.1396041461774	3677.2979294300426	3439.9993541693116	3122.7013177740846	3437.6411464125968	3306.7439275974093	2986.634080473818	3335.6872828586784	2941.3114468963477	2757.3092629878347	-0.7092943256118319	0.08237687821691357	-8.610356946813749	7.283343512968688e-18	3.613568823315333e-16	charged multivesicular body protein 5 [Source:HGNC Symbol;Acc:HGNC:26942]	protein_coding	9	33264879	33282070	41.65
USP43_normoxia_vs_Control_hypoxia	ENSG00000277443	MARCKS	8060.873245687183	8017.52596319997	7516.072292762976	6552.725364462588	6325.9720699286145	6183.470858189961	5653.172208334973	7490.171161484228	7624.723863560728	6912.000003971982	11364.452748055908	10805.178596247728	10687.81576184795	6732.577059502023	6708.459893392335	6741.57620958033	10086.937819010227	9827.455880638192	9865.430668198585	-0.5769276876232369	0.067062323302025	-8.602858642772611	7.775471837331678e-18	3.845369565706019e-16	myristoylated alanine rich protein kinase C substrate [Source:HGNC Symbol;Acc:HGNC:6759]	protein_coding	6	113857345	113863475	48.52
USP43_normoxia_vs_Control_hypoxia	ENSG00000171388	APLN	85.32142801389745	57.14992893529784	40.51061333353151	41.207682085430015	31.763528969352954	44.91176423878997	47.21182025825104	51.24743272721778	51.64023117707882	41.31038703801383	166.30511972937975	147.58375713677597	179.9282824417488	81.95203981309403	70.56369101236288	64.13320414242366	138.87756182132244	144.79671293997657	134.6919464501063	-1.7612549872243488	0.20505937070746366	-8.589000254647926	8.772932468897e-18	4.3248034503220674e-16	apelin [Source:HGNC Symbol;Acc:HGNC:16665]	protein_coding	X	129645259	129654956	56.18
USP43_normoxia_vs_Control_hypoxia	ENSG00000007264	MATK	2701.9378958867187	2299.314805302826	2353.2991496317777	2353.405336595734	2252.524837490717	2046.9567141469531	2096.3716577956507	2447.494898771544	2335.2729550567065	2440.010469348257	3706.430816652096	3476.3116654964892	3416.16759302217	2564.876115708789	2670.4527439303224	2369.138198083643	3417.2574705283596	3396.135864739773	2993.4608336591323	-0.5530343818985324	0.06464962745109155	-8.5543320774263	1.1855316403252004e-17	5.825717582871925e-16	megakaryocyte-associated tyrosine kinase [Source:HGNC Symbol;Acc:HGNC:6906]	protein_coding	19	3777970	3802129	54.4
USP43_normoxia_vs_Control_hypoxia	ENSG00000078043	PIAS2	853.1793739980341	644.921155931373	737.2570637611241	645.6074323291067	605.135080014269	590.2454770597802	521.458417816945	681.2890515604087	585.4734836000207	609.5054462702134	1488.8869809850498	1409.496888964579	1047.7246787657416	690.2198987751249	586.3248429424985	565.1915152630671	1355.865023002616	1388.7389429599393	1203.887351962756	-1.0718798086160242	0.1253561325280417	-8.550677074982739	1.2236854222059673e-17	5.994116210996213e-16	protein inhibitor of activated STAT 2 [Source:HGNC Symbol;Acc:HGNC:17311]	protein_coding	18	46803218	46920160	38.59
USP43_normoxia_vs_Control_hypoxia	ENSG00000259330	INAFM2	312.4530274774555	284.661987180443	263.4554495864438	257.3294038628049	215.96101255009816	213.65734077195526	213.283684820825	227.8938725569712	268.48971392768675	239.89597028438436	460.8322930942296	452.0010474302987	495.0705273674143	254.5715289779119	292.0665142081869	308.82460483039836	360.2194961424957	426.6964187774708	389.2436282241802	-0.9398924433452728	0.10994551699899255	-8.548710934288346	1.2447081817258971e-17	6.077799760769174e-16	InaF motif containing 2 [Source:HGNC Symbol;Acc:HGNC:35165]	protein_coding	15	40323692	40326715	55.89
USP43_normoxia_vs_Control_hypoxia	ENSG00000254858	MPV17L2	1124.9319365051415	1222.2681152507487	1093.560910563257	1199.3650882423165	1417.8057507863691	1290.978947034251	1245.4214835537318	1387.3413416176836	1347.6258229271243	1247.7400294953736	809.5014731073155	784.6598405639852	658.2039019163076	1442.1235287818984	1228.7788680025392	1316.159675937306	907.0727945895605	881.3779268467164	768.7893578760611	0.8181160585413982	0.09578206929235715	8.54143228044332	1.325682799574584e-17	6.452771481840956e-16	MPV17 mitochondrial inner membrane protein like 2 [Source:HGNC Symbol;Acc:HGNC:28177]	protein_coding	19	18193218	18196948	59.56
USP43_normoxia_vs_Control_hypoxia	ENSG00000167771	RCOR2	152.30914982012126	131.05433903066302	107.48474879514012	110.71181454312934	107.34878305306191	116.97758707199452	100.56391863756754	104.20469435893042	102.57970529853057	90.33503480220814	249.25569698205626	260.28499042538465	254.35832387490748	90.39500667753823	103.04516446232556	112.6231366158058	223.12885354236462	203.17288822721918	274.0400103633556	-1.3580546831519416	0.15909755483152152	-8.535987146943093	1.389638109045692e-17	6.742803780683972e-16	REST corepressor 2 [Source:HGNC Symbol;Acc:HGNC:27455]	protein_coding	11	63911230	63917164	61.85
USP43_normoxia_vs_Control_hypoxia	ENSG00000170955	CAVIN3	811.5518356518861	633.9028096337968	553.8024010448968	585.5790297990569	656.5404951052678	572.2065196518312	590.6078386045887	699.2802843214354	654.2586402285847	599.8355904334974	1104.6969174815135	1142.0507739753218	1043.877962846703	871.0750249116771	881.6177742689833	904.8793930542283	1131.3934931555084	1031.3372313779228	950.9908618391366	-0.750508845479337	0.08797971470453193	-8.53047600801867	1.4574675842029666e-17	7.049756998198049e-16	caveolae associated protein 3 [Source:HGNC Symbol;Acc:HGNC:9400]	protein_coding	11	6318946	6320532	64.65
USP43_normoxia_vs_Control_hypoxia	ENSG00000089876	DHX32	1269.204692034095	1033.964111382881	1101.7956529038472	968.0963595259236	1139.6661900731353	1011.7314339624531	1035.9343203169628	1016.8918063390388	1061.0497497030117	1028.0009305963629	1805.8895018039227	1604.2410921888995	1539.1263998271293	1302.7245241262008	1244.55143124973	1246.0052007414104	1695.0353948518693	1503.241793384595	1507.7385636363367	-0.6744090641461681	0.07907422530459372	-8.528810260844745	1.478604716103176e-17	7.129647115460001e-16	DEAH-box helicase 32 (putative) [Source:HGNC Symbol;Acc:HGNC:16717]	protein_coding	10	125836337	125896436	41.45
USP43_normoxia_vs_Control_hypoxia	ENSG00000205138	SDHAF1	458.129017718832	345.84325292077	386.48521514752395	336.2435508668042	333.5756427159766	306.4867201366259	348.1029434693869	366.1608514987174	321.08905200960686	324.0512093011738	641.4463749914171	672.2657445732092	604.0700978523158	568.8811208052668	544.496763089708	458.8405002501005	611.5757140723317	557.8528299109973	518.8547353270446	-0.9194615814537609	0.10798855961992865	-8.51443509099347	1.6740435930528137e-17	8.046882442618353e-16	succinate dehydrogenase complex assembly factor 1 [Source:HGNC Symbol;Acc:HGNC:33867]	protein_coding	19	35995188	35996312	63.47
USP43_normoxia_vs_Control_hypoxia	ENSG00000162613	FUBP1	4927.5276315084675	5543.921750925958	5902.798947257254	5358.132875475798	5591.389172079953	5336.254273270194	5438.25818278069	5653.970589071861	5693.506612334312	5532.123246755043	4177.749698556431	4315.971867273828	4111.564365460435	4344.472269288225	3871.3365945095998	4001.5173950974645	4693.57354732155	4530.132737380299	4598.823242313526	0.4202947634409011	0.04940434442752963	8.507243002838022	1.7811797045066474e-17	8.535280385260115e-16	far upstream element binding protein 1 [Source:HGNC Symbol;Acc:HGNC:4004]	protein_coding	1	77944055	77979110	36.32
USP43_normoxia_vs_Control_hypoxia	ENSG00000040731	CDH10	197.80257754724693	196.2423490654506	145.29869442680106	193.81820875193216	59.8962052889582	88.6040758706971	71.62732671621053	111.29036535297226	145.27480676720313	127.3076278838882	340.8025159954778	371.71393197424305	525.5174255010817	76.37285105015378	55.40846190973424	63.08579500160198	312.9159614470523	303.56126087948303	371.7085319675035	-1.6894106776423161	0.19866632335284498	-8.503759716949144	1.8354724530445937e-17	8.725652996261144e-16	cadherin 10 [Source:HGNC Symbol;Acc:HGNC:1749]	protein_coding	5	24487100	24644978	34
USP43_normoxia_vs_Control_hypoxia	ENSG00000125726	CD70	1475.8635371209002	1339.0945294588064	1254.6419911839962	1416.1796619957624	893.1566578708563	884.7114508806138	975.8970642289379	1316.6249291934546	1226.5518499202924	1208.7666645232082	2098.7655649847325	1979.103253338048	2052.053036259643	1563.2299245563408	1310.2483435725458	1484.3722001089818	1979.352091782064	1914.0653978768748	1668.7290564410441	-0.7058384798157452	0.08300458723033118	-8.50360809405749	1.8378724716687438e-17	8.725652996261144e-16	CD70 molecule [Source:HGNC Symbol;Acc:HGNC:11937]	protein_coding	19	6583183	6604103	48.3
USP43_normoxia_vs_Control_hypoxia	ENSG00000128274	A4GALT	369.9445720930586	247.4068134765293	190.25460119963518	238.75843266385644	257.671924135783	316.6462663566335	277.59622019778095	248.45427431882686	286.3813543321243	248.59336488499312	528.0835418069557	570.6902170539793	472.20186043447933	362.90792290464714	402.76895086524803	388.3980919633626	510.69392571316183	560.1124019399924	551.3821334270654	-1.0141967712003868	0.11925776636256342	-8.504240873647257	1.8278767468080045e-17	8.725652996261144e-16	alpha 1,4-galactosyltransferase (P blood group) [Source:HGNC Symbol;Acc:HGNC:18149]	protein_coding	22	42692121	42721298	52.39
USP43_normoxia_vs_Control_hypoxia	ENSG00000169884	WNT10B	628.51543059827	521.8040850312022	482.19423289800767	490.3932850819011	544.8273622155002	562.2805156043523	459.6224855120734	477.3381316846767	541.5902454773682	446.0277474379301	929.4185712358734	864.7133939477933	918.3983714631446	535.1637569573032	550.8674285566024	484.73094735679285	917.3083542428615	842.3345364294614	744.2642996360155	-0.8898810056754286	0.10474249616079308	-8.495892672916138	1.9641743264487643e-17	9.296690140216085e-16	Wnt family member 10B [Source:HGNC Symbol;Acc:HGNC:12775]	protein_coding	12	48965340	48971735	55.74
USP43_normoxia_vs_Control_hypoxia	ENSG00000062485	CS	7622.898742648878	8155.91991773412	8440.634273139825	8667.325862363416	8328.88664853906	9057.252805444508	8537.203518107048	8529.957326410446	8450.284809008508	8266.474966863523	6328.015205544208	6351.819897604426	6183.985698302068	7037.068653502073	6845.834871532045	7417.088792728631	6521.039098867403	6842.71811232366	7250.666909664838	0.4203074807083241	0.0495110395320697	8.48916695510057	2.08123549596988e-17	9.820631101778363e-16	citrate synthase [Source:HGNC Symbol;Acc:HGNC:2422]	protein_coding	12	56271699	56300391	46.15
USP43_normoxia_vs_Control_hypoxia	ENSG00000228716	DHFR	5350.6323327966975	5168.010239360515	5097.021627537711	5277.484910887	4402.860586668101	4609.002112387975	4340.485848884266	4956.2063462641345	4803.309139671652	4669.018773799189	6667.220662356532	6872.8398477144565	6388.946302271205	5502.518725110898	5041.198459826316	4978.788254378489	6204.106031454752	5501.081642682663	5831.2824790847035	-0.4661249531277543	0.0549334736725473	-8.48526266345865	2.1523199812875528e-17	1.0125090643678944e-15	dihydrofolate reductase [Source:HGNC Symbol;Acc:HGNC:2861]	protein_coding	5	80626226	80654983	41.24
USP43_normoxia_vs_Control_hypoxia	ENSG00000188994	ZNF292	703.1007687483357	522.7046435682191	633.3903573133451	524.4589904454679	499.0560350456864	585.1823557292599	522.4862931407416	512.6059943883056	511.8024931347143	575.5755196090304	1066.3251357443662	1034.4262175055737	866.4829572230316	496.91755780007696	474.5587347704417	493.5070319060744	1192.211781675152	1021.6211040511233	1122.5006344194321	-0.8959173869835633	0.1057181292189574	-8.474586086630325	2.359168255054831e-17	1.1064427408965363e-15	zinc finger protein 292 [Source:HGNC Symbol;Acc:HGNC:18410]	protein_coding	6	87151803	87265943	37.93
USP43_normoxia_vs_Control_hypoxia	ENSG00000158828	PINK1	2262.4113430919792	2134.5552834104897	1962.4400472779735	1969.3153424725192	1952.8804805397767	1867.4859867142293	1943.4041257898898	1699.1556122131415	1819.013834128652	1806.6437765336448	2718.4473234201478	2630.190922307126	2616.419797907344	2489.9991827519048	2722.4383505581527	2359.28429456431	2630.2090044729634	2904.0801334557354	2497.4406771376275	-0.5827881622625299	0.06877771419407062	-8.473502923026373	2.3812186293590743e-17	1.1134001045760763e-15	PTEN induced kinase 1 [Source:HGNC Symbol;Acc:HGNC:14581]	protein_coding	1	20633458	20651511	50.78
USP43_normoxia_vs_Control_hypoxia	ENSG00000104331	BPNT2	5308.786868754819	3798.943273323983	4329.6161809608475	3829.5472137240404	4473.783926050374	4469.566430780151	4019.2565577574633	4580.016166170233	3984.4576584493125	4326.576730002534	7686.278350395432	7496.1344724539385	6324.102751704588	4821.618680362178	5175.9177621283525	4270.493969071799	7355.973319638001	7375.22204896093	7240.658145652577	-0.7384846600524484	0.08717870038483351	-8.470929903663976	2.434417083249099e-17	1.1348355164511662e-15	3'(2'), 5'-bisphosphate nucleotidase 2 [Source:HGNC Symbol;Acc:HGNC:26019]	protein_coding	8	56957931	56993867	38.23
USP43_normoxia_vs_Control_hypoxia	ENSG00000173890	GPR160	47.96413985112272	18.170881338779957	21.89852559774685	22.001100248475016	33.060182636351435	30.056856591316095	19.883174740475187	18.146634078918797	19.64136271118694	20.494308130909356	118.02369291939276	86.62594490968392	104.81011522021936	52.63055221203881	41.73370942724219	53.343924685713766	53.29762293129851	73.28857133540903	76.24735760505088	-2.414819345230682	0.2852062723132242	-8.466922293274942	2.51962063122555e-17	1.1710164560183807e-15	G protein-coupled receptor 160 [Source:HGNC Symbol;Acc:HGNC:23693]	protein_coding	3	170037995	170085392	42.34
USP43_normoxia_vs_Control_hypoxia	ENSG00000111321	LTBR	4758.055569497042	5168.985759209615	4883.459494400625	5646.80482662805	5496.203412071453	5120.346074647684	5643.4769244927375	5229.586773409217	5529.875517811282	5528.787340556461	3488.369972845208	3646.113696163537	3782.6931856319675	4566.229984680218	4544.546505007566	5043.763992502727	3823.1651632437943	4201.069858024945	4301.5217696196705	0.5772977205202979	0.06819822758321128	8.464995953390646	2.5616158589306586e-17	1.1866576985552214e-15	lymphotoxin beta receptor [Source:HGNC Symbol;Acc:HGNC:6718]	protein_coding	12	6375045	6391571	53.53
USP43_normoxia_vs_Control_hypoxia	ENSG00000174738	NR1D2	932.1412233814424	973.7027072342368	1048.0072641477161	1019.4340739600955	967.186627194768	1002.7392924209853	927.7881724621285	1121.8026604911731	1089.0208695926449	1108.3025279320625	733.4290406380626	778.5792001576475	738.4990019587887	904.1090128418775	921.4036410807389	855.1380989889495	850.3905397475261	826.7685722310948	912.2407177854659	0.558573918783382	0.06598881221864007	8.464676056490676	2.5686563273975628e-17	1.1866576985552214e-15	nuclear receptor subfamily 1 group D member 2 [Source:HGNC Symbol;Acc:HGNC:7963]	protein_coding	3	23945286	23980617	40.67
USP43_normoxia_vs_Control_hypoxia	ENSG00000247596	TWF2	1701.0638060981034	1389.906886179527	1452.6590484174242	1310.427440117114	1451.6245989848396	1443.9545703278602	1274.6194436072701	1434.1088063184911	1242.1419603776915	1305.2464320666309	2229.988550879417	2107.560628142815	2105.7470001581933	2001.6096563163621	2030.1992292914076	2173.475152881446	2023.6526735896005	1950.6450975879236	1691.581334521849	-0.6915616778855984	0.08176002144891067	-8.458433175898003	2.709938387309556e-17	1.248189531826461e-15	twinfilin actin binding protein 2 [Source:HGNC Symbol;Acc:HGNC:9621]	protein_coding	3	52228612	52246788	57.04
USP43_normoxia_vs_Control_hypoxia	ENSG00000064703	DDX20	2125.8567909302246	2398.07355478062	2377.7432437199795	2278.763286259015	2456.2737077797374	2523.4611373143507	2234.9634097753183	2530.867587692187	2420.0974346344187	2395.1623829735267	1727.8562814639986	1712.349552056372	1582.5323249236703	2136.1604986899497	1964.7954429592567	2183.25628155981	1859.762474113591	1797.6109606110701	1685.6926754371752	0.546884630158766	0.0646914360082021	8.453740771644451	2.8211529734171904e-17	1.2955473327329538e-15	DEAD-box helicase 20 [Source:HGNC Symbol;Acc:HGNC:2743]	protein_coding	1	111754832	111775602	40.27
USP43_normoxia_vs_Control_hypoxia	ENSG00000153048	CARHSP1	3942.0434119812885	3485.5130606667217	3134.342374308144	3271.3229739047088	3417.577260169516	3369.4501333243397	2990.1582836174002	3489.4535436800606	3161.8273500046066	2995.966919240156	5139.144463044891	4965.093637676304	5067.636616717955	4501.299293549239	4085.0547115458417	4259.355296652786	4765.988583529414	4769.10834007934	4088.4885739517667	-0.6518165838170346	0.0772846462596052	-8.433972533529253	3.3412516319427753e-17	1.5298371715393776e-15	calcium regulated heat stable protein 1 [Source:HGNC Symbol;Acc:HGNC:17150]	protein_coding	16	8852942	8869012	55.97
USP43_normoxia_vs_Control_hypoxia	ENSG00000108861	DUSP3	3443.448780074845	3051.8636603644622	3017.717496292231	2961.652239749129	3357.5551838860647	3372.176727543984	3008.260930949382	2980.285492503667	2992.432821009458	2769.521114787003	4219.801434246677	4052.5817770276767	3980.623842600795	3708.5560378603254	3312.324530206932	3618.363896711968	3954.1417623706234	3796.4561720343922	3827.762921202442	-0.4871091167755205	0.058052946688487435	-8.39077332954952	4.8295470157964385e-17	2.2047310785129893e-15	dual specificity phosphatase 3 [Source:HGNC Symbol;Acc:HGNC:3069]	protein_coding	17	43766125	43778977	50.9
USP43_normoxia_vs_Control_hypoxia	ENSG00000168906	MAT2A	6897.130787229066	7543.100202694515	7588.922386146723	7666.840892723512	7382.976266447162	7355.955686920943	7809.725751879865	7349.204543734019	7341.245032594711	7505.035063887433	5894.163243590682	5951.200906165298	6079.394894565275	6540.536884668107	6874.909697477984	6878.766290498509	5967.502250923129	6163.222284060981	6255.651891144341	0.3087552536775062	0.03680186323775679	8.389663634224352	4.875350547419386e-17	2.2190754851528357e-15	methionine adenosyltransferase 2A [Source:HGNC Symbol;Acc:HGNC:6904]	protein_coding	2	85539168	85545281	44.47
USP43_normoxia_vs_Control_hypoxia	ENSG00000171956	FOXB1	378.5638736479835	276.882405043047	314.09759313149624	312.74811890538825	209.7484584564058	252.295736328832	212.44072082071364	292.76688923726766	295.08068460674474	295.3413591809731	518.9957154259913	561.9345434069892	685.8013340718275	228.8409444099072	244.80660856821638	235.317406017406	579.9954189124358	672.1188081049705	624.9369810350909	-0.9947092360897809	0.11867642982386314	-8.381691609413139	5.2172383801214497e-17	2.3677055354492346e-15	forkhead box B1 [Source:HGNC Symbol;Acc:HGNC:3799]	protein_coding	15	60004234	60061730	41.12
USP43_normoxia_vs_Control_hypoxia	ENSG00000108828	VAT1	4142.841049092707	3650.41450600923	3799.2169611819254	3594.298604040309	3750.4740056006176	3775.28178325401	3575.834280450324	3553.726713183181	3437.461824717267	3305.1307634122113	5187.0647884493665	5010.095574002577	4540.034298806197	4921.582413270806	4839.481032344441	4678.85934427463	4447.176009071706	4530.55613091095	3974.449850688983	-0.517759717886107	0.061797057159357405	-8.378387931175247	5.36575396455368e-17	2.427964330588366e-15	vesicle amine transport 1 [Source:HGNC Symbol;Acc:HGNC:16919]	protein_coding	17	43014607	43025123	54.69
USP43_normoxia_vs_Control_hypoxia	ENSG00000123131	PRDX4	9412.038104601777	7495.342065450744	7186.731161522404	6770.66880748937	7788.738660209716	6897.211073785075	6444.3611550451715	8094.1692850140535	7805.749347451354	7492.142519808804	13021.082535218051	12474.433280137446	11724.669621394163	11398.637194718869	10770.900782476585	10416.550848203215	12527.681488792034	10723.923926714202	10383.692129400728	-0.6700280059972672	0.08013234128908958	-8.36151789924669	6.191640051527236e-17	2.7934797074580482e-15	peroxiredoxin 4 [Source:HGNC Symbol;Acc:HGNC:17169]	protein_coding	X	23664262	23686397	40.65
USP43_normoxia_vs_Control_hypoxia	ENSG00000237330	RNF223	43.23137482689613	8.980706441270295	16.983531083387383	16.270003517981856	10.158424891071551	16.70064315476264	19.257356698732778	13.694203007401956	11.226420824543805	10.347360420455342	115.8946763680138	85.88897108360723	124.2369769048812	23.441465507960032	40.745898231293374	16.378773533206967	97.09244190857882	81.79120706903419	69.07568623794714	-3.177484189644512	0.3801136200163749	-8.359301067685049	6.309091485713945e-17	2.8381714759348738e-15	ring finger protein 223 [Source:HGNC Symbol;Acc:HGNC:40020]	protein_coding	1	1070967	1074306	65.48
USP43_normoxia_vs_Control_hypoxia	ENSG00000171303	KCNK3	146.83846955611838	86.18867371971385	56.20200911140868	71.68934071117991	76.260170471743	74.18637954087555	70.36516076866724	90.02828446079846	69.6008526483709	87.67939828588422	232.028148379775	202.5757253978441	231.741037392303	187.1854634757368	211.10931650863512	207.37477031918968	233.70956259957543	253.17591830070444	201.9922399177256	-1.4115929749344476	0.16894821024623669	-8.355181584209122	6.5332134532847065e-17	2.9304501041913668e-15	potassium two pore domain channel subfamily K member 3 [Source:HGNC Symbol;Acc:HGNC:6278]	protein_coding	2	26692722	26733420	53.75
USP43_normoxia_vs_Control_hypoxia	ENSG00000180185	FAHD1	1385.0564675802163	1182.3934933778326	1149.5749994241098	1085.7334691069138	1308.0934140866007	1241.2802002059161	1129.7804843374938	1242.6282641411099	1115.3283039579478	1120.5858642655026	1801.4224759445515	1806.8777466145773	1650.3592252698086	1527.8803126832804	1562.2602837081915	1542.4327899796674	1567.1542003368124	1446.5038866693899	1450.7270023341887	-0.5945609437596578	0.07123051486317163	-8.346997700378328	7.002008081473364e-17	3.1316227448444643e-15	fumarylacetoacetate hydrolase domain containing 1 [Source:HGNC Symbol;Acc:HGNC:14169]	protein_coding	16	1826967	1840207	45.43
USP43_normoxia_vs_Control_hypoxia	ENSG00000164574	GALNT10	1223.3236147144228	943.0291676035745	1388.1903057363347	1024.7044835508104	1692.7433079500568	1967.4036653354335	1739.2419125219242	1442.5537897398926	1454.9217481277065	1544.7350195899821	669.97136660994	797.533781760298	606.4759031965781	1241.9840311653547	1371.765026156144	1341.4411843921596	1051.4879594801732	861.6989624711409	879.9434494721055	1.0948800996340782	0.13148121418596384	8.327274024755402	8.272510811468231e-17	3.6891572780622774e-15	polypeptide N-acetylgalactosaminyltransferase 10 [Source:HGNC Symbol;Acc:HGNC:19873]	protein_coding	5	154190730	154420984	44.29
USP43_normoxia_vs_Control_hypoxia	ENSG00000156508	EEF1A1	436248.77757540427	353510.8771083495	356275.65720915346	316947.1039939961	348256.68370137183	329691.2449318578	296016.1605204635	385221.41447273514	357069.3651884106	351961.3462560274	608694.3318129467	574447.2890960864	537554.1784267339	498820.35107287706	491321.59625521424	446222.27347258874	579687.0221969942	531478.0860078536	489303.014633616	-0.6530436379633658	0.07859988611325677	-8.308455269545519	9.695591107432982e-17	4.3113248065616984e-15	eukaryotic translation elongation factor 1 alpha 1 [Source:HGNC Symbol;Acc:HGNC:3189]	protein_coding	6	73489308	73525587	42.73
USP43_normoxia_vs_Control_hypoxia	ENSG00000102743	SLC25A15	924.9803811904478	1126.1347245470229	1097.3778044106089	1152.6328748000888	1085.656233629503	1132.8051473828236	1132.8282467062504	1013.1790615096489	1220.6919717424196	1154.4353150742281	588.7277170506167	630.5207697569167	680.7039121569924	701.6786681684083	901.5076609207323	879.8290364818238	647.9087018558291	748.4234383222013	754.605576911947	0.8340237969841772	0.1004569257010129	8.30230261541607	1.0211271054170052e-16	4.5146106695084214e-15	solute carrier family 25 member 15 [Source:HGNC Symbol;Acc:HGNC:10985]	protein_coding	13	40789412	40812460	46.25
USP43_normoxia_vs_Control_hypoxia	ENSG00000104687	GSR	3741.8593810362513	4373.012175531295	4173.342149844037	4012.731506191775	4054.1908046445037	4083.2418965924217	3730.319671303491	4141.834247006568	4210.056953597042	4072.9101606233517	3138.517209807121	3169.3651157894274	3239.0090483030763	3673.49587569985	3740.037597098719	3755.6449635977124	3237.4742174580592	3286.947184682286	3261.338080881787	0.3807603195739217	0.045860406112631785	8.30259371534534	1.0186274348887529e-16	4.5146106695084214e-15	glutathione-disulfide reductase [Source:HGNC Symbol;Acc:HGNC:4623]	protein_coding	8	30678066	30727846	44.66
USP43_normoxia_vs_Control_hypoxia	ENSG00000166803	PCLAF	4127.526372570131	3826.1269944797596	3946.8512390665505	3398.3794563699557	3768.2730127729687	3388.7063192119704	3462.2675354724056	3618.935097050769	3484.672363730128	3456.8967302161436	4740.93810183477	5078.191739434481	5273.591452648239	4396.755463812994	4473.325292103449	4481.661197233035	4641.077729672038	4398.348572191203	4460.476408961484	-0.5140004446134674	0.06195823585361323	-8.295918008832272	1.0774983568214561e-16	4.750228470215734e-15	PCNA clamp associated factor [Source:HGNC Symbol;Acc:HGNC:28961]	protein_coding	15	64364304	64387687	43.33
USP43_normoxia_vs_Control_hypoxia	ENSG00000108813	DLX4	331.746959961386	296.2728777348082	229.61513950705958	245.92369015202348	187.9300530751295	185.80384929393855	234.48472803495056	181.16310071653095	240.4112919022244	242.53502276118436	530.9870138880602	504.4675830692108	622.7173293839348	206.73306508888	238.86187124549855	307.6808535460186	476.69353817192035	524.1305991919589	515.0336725416153	-1.3284169545905629	0.16035805520811672	-8.284067506721193	1.1903807671507148e-16	5.2329274179873296e-15	distal-less homeobox 4 [Source:HGNC Symbol;Acc:HGNC:2917]	protein_coding	17	49968588	49974959	59.65
USP43_normoxia_vs_Control_hypoxia	ENSG00000165169	DYNLT3	2132.490759531176	1836.8658227476053	1899.994529662689	1661.1885582363532	1975.4176407142695	2096.392702768345	1849.6778577127614	1792.7934477142385	1727.239181937189	1733.064302819587	2513.728375124547	2514.6877432189494	2467.455063046659	2244.025960767706	2345.3150838694655	2190.8554063767606	2526.5031899152013	2415.709555872997	2593.919249055844	-0.5121888507805546	0.061831148331688714	-8.283670360332865	1.1943591602577614e-16	5.235500523516267e-15	dynein light chain Tctex-type 3 [Source:HGNC Symbol;Acc:HGNC:11694]	protein_coding	X	37836757	37847571	37.43
USP43_normoxia_vs_Control_hypoxia	ENSG00000205221	VIT	104.70098543007865	54.64367988553848	84.44173358910604	66.70278601104036	60.92001539236327	55.48982114490356	52.370978533451456	66.07769390008042	59.69532276037441	60.47600831195259	179.49837820192522	210.93537246103068	198.7304181096153	47.903367774286	41.77081330238005	64.4677323115428	225.07345103318022	179.81722746859032	175.6029375500545	-1.6559338116662614	0.19995450661990924	-8.281552837486194	1.2157936705355567e-16	5.314361568374968e-15	vitrin [Source:HGNC Symbol;Acc:HGNC:12697]	protein_coding	2	36696690	36814794	43.29
USP43_normoxia_vs_Control_hypoxia	ENSG00000099995	SF3A1	5401.342719955823	5935.416488503727	6114.1453850545795	6755.33304749154	6900.023194724761	6762.230207048143	6798.6456159519175	7591.073049908992	6021.965815408468	7228.364912449057	3055.633670707308	3653.810818501022	3641.6919904840124	4538.41175174043	4723.60181908936	4014.348492555573	3678.811218106752	5506.9958265031055	4303.665654976061	1.0099578839276049	0.12197356132943281	8.280137702955608	1.2303292758747577e-16	5.362706419985172e-15	splicing factor 3a subunit 1 [Source:HGNC Symbol;Acc:HGNC:10765]	protein_coding	22	30331988	30356919	49.02
USP43_normoxia_vs_Control_hypoxia	ENSG00000145287	PLAC8	3744.4918071392694	3043.7538797557613	3111.5959791362516	2735.0905402792823	3741.846059693686	3379.3799730086803	2933.6831292074307	3097.24354326409	3038.871375171889	2761.811938933994	4749.786583686588	4686.23163033469	5007.284599001708	3986.6598497916398	3737.2571583489357	3449.822485965449	4864.604844350724	4521.599779799306	4554.329178776745	-0.6978363057688314	0.08446335169477241	-8.262001113697478	1.4325036738170283e-16	6.226346954083591e-15	placenta associated 8 [Source:HGNC Symbol;Acc:HGNC:19254]	protein_coding	4	83090048	83137075	41.72
USP43_normoxia_vs_Control_hypoxia	ENSG00000118495	PLAGL1	1185.4793235583068	855.4362655422854	874.3836457632765	1065.9759650867886	948.3646603509487	1051.5850525615062	1061.000174888858	974.4177925344766	860.3467497484725	942.7318177798439	1683.946697204354	1680.5061692604525	1491.3481516230308	856.5574703538508	940.2293210566048	974.6632469183397	1709.3499378525485	1547.2797279751978	1820.5049775486868	-0.8054711206755273	0.09752868422784372	-8.25881254374158	1.4712877849463156e-16	6.376958011719565e-15	PLAG1 like zinc finger 1 [Source:HGNC Symbol;Acc:HGNC:9046]	protein_coding	6	143940300	144064599	40.32
USP43_normoxia_vs_Control_hypoxia	ENSG00000102024	PLS3	10723.575071958054	9607.437124146658	9997.869602841789	9354.20315647709	9206.385810131376	9826.126837258471	8905.10866548512	9548.261251820339	9321.920684156235	9136.11057267843	13186.398668837426	13505.17117445578	12126.34790339218	10635.910369297575	10934.665634707946	9669.53868355193	12983.183635099651	12407.318513663828	12672.393007243149	-0.4713121298088047	0.05708391250022544	-8.256479087815563	1.5003250082174924e-16	6.4845980047047365e-15	plastin 3 [Source:HGNC Symbol;Acc:HGNC:9091]	protein_coding	X	115561174	115650861	38.9
USP43_normoxia_vs_Control_hypoxia	ENSG00000111276	CDKN1B	2764.848947573518	2497.421932590543	2352.696506431393	2418.998494775631	1968.3323730300876	2042.637031580128	1973.2141631497311	2532.5588517556403	2326.163114950236	2432.6985203984154	3836.4383384543244	3615.423651766743	3426.542579910294	2820.231460799512	2525.262666887638	2436.315819927996	3844.4545839558878	3360.7225976665163	3357.1683682926123	-0.5767316114150303	0.07013540645484619	-8.223116405354196	1.982822143316487e-16	8.546074209880837e-15	cyclin dependent kinase inhibitor 1B [Source:HGNC Symbol;Acc:HGNC:1785]	protein_coding	12	12685498	12722369	42.64
USP43_normoxia_vs_Control_hypoxia	ENSG00000105856	HBP1	1035.8747064868476	758.2835937464055	833.5661775911251	788.1063036986337	710.8654785471784	925.8143942282048	874.0807950240198	739.8530763057537	746.7291645954172	860.2406364134063	1597.0345212840416	1445.0647499954875	1255.3499429702274	1148.1390995632364	1102.656055096167	1008.2911614151893	1346.5447038825478	1275.3064553392	1229.8184070670138	-0.8766749255370262	0.10667932944654969	-8.217851856448657	2.0718066976509588e-16	8.904729065391168e-15	HMG-box transcription factor 1 [Source:HGNC Symbol;Acc:HGNC:23200]	protein_coding	7	107168961	107202522	37.95
USP43_normoxia_vs_Control_hypoxia	ENSG00000042493	CAPG	2614.574292062454	2101.9559083963686	2032.308286565083	2052.575342251686	2481.2065221724865	2216.307624681691	2280.8032206359217	2199.515509020973	2077.9899863307255	2151.0632360843692	3181.227870459768	3025.7724483310426	3127.323165460479	3378.7722891633025	3359.727493540681	3148.7656227276675	2974.8986111689496	2777.9655851394573	2494.1585349935176	-0.5365883961200435	0.06540215359789553	-8.204445367641679	2.316578310094525e-16	9.929112034655144e-15	capping actin protein, gelsolin like [Source:HGNC Symbol;Acc:HGNC:1474]	protein_coding	2	85394753	85418432	51.32
USP43_normoxia_vs_Control_hypoxia	ENSG00000170088	TMEM192	920.9354954873883	963.6611950188237	912.7945913012196	856.5059485956752	1012.683093325685	971.4590643137017	1018.2267283614326	1099.6220800680696	1242.7199816428542	1038.8752477650114	734.8442883667782	637.3933051928103	688.8609495785288	1068.9554126269322	937.1795260603858	1012.79932634465	793.3738683535228	749.6823264644604	837.201985392448	0.7151277301478085	0.0873496552540635	8.186955381424253	2.6791744131094625e-16	1.1451429693706096e-14	transmembrane protein 192 [Source:HGNC Symbol;Acc:HGNC:26775]	protein_coding	4	165070608	165208549	41.86
USP43_normoxia_vs_Control_hypoxia	ENSG00000164733	CTSB	2652.5154785310297	2386.492394275382	2337.2929150576274	2416.1556191221744	2516.0540338411924	2337.469482601798	2426.220910704915	2324.667148346253	2432.1569678390288	2463.3118787896174	3050.6339899370814	3138.0036838736505	3135.3691825103615	2542.7935935981236	2685.343378404618	2727.223349384189	2972.1328553940725	2970.5370303567665	2883.4201995216868	-0.37121315733836097	0.04537862043729498	-8.180353518047342	2.830123378474232e-16	1.206320545023685e-14	cathepsin B [Source:HGNC Symbol;Acc:HGNC:2527]	protein_coding	8	11842524	11869533	52.18
USP43_normoxia_vs_Control_hypoxia	ENSG00000104131	EIF3J	7361.145612286658	7516.035753979813	7916.190246897641	8059.207981392928	7696.0834806915545	8240.245454539781	8090.658301465047	7798.421891141002	7654.613293961505	7784.7089098003	5672.39125257777	5852.931383038828	5916.388496817743	8134.504769559284	7945.827464907039	7664.570320344988	7320.378851802791	6809.2362478311	6428.226920410745	0.4143237941264871	0.05069906325281984	8.172217937447646	3.0277095286892906e-16	1.2869850696329408e-14	eukaryotic translation initiation factor 3 subunit J [Source:HGNC Symbol;Acc:HGNC:3270]	protein_coding	15	44537125	44563029	42.02
USP43_normoxia_vs_Control_hypoxia	ENSG00000146729	NIPSNAP2	2790.123245895057	2707.4584730905467	2581.6039931140285	2530.0214592295356	2425.4803695580677	2352.7450095506606	2134.0117242538404	2507.852042566887	2544.489714878936	2368.5726060954253	3382.063040082649	3353.289556783474	3384.260043399367	2901.266481084401	2709.3071641433066	2823.887585682663	3271.3950153725823	3167.416881907458	3077.097265317202	-0.4469557063754537	0.05486222483842786	-8.146875335292394	3.7344832499229854e-16	1.5830515534701006e-14	nipsnap homolog 2 [Source:HGNC Symbol;Acc:HGNC:4179]	protein_coding	7	55951793	56000181	45.28
USP43_normoxia_vs_Control_hypoxia	ENSG00000144560	VGLL4	1328.2380849069389	1207.8987739724578	1278.6617797013055	1260.6332118343719	1138.024551594303	1053.0619631917477	1100.8306969224507	1162.0611155578897	1137.3829761038166	1288.344727291818	1719.1095236608646	1621.8082033455817	1707.1341930056644	1204.5514138622095	1191.1733135511515	1170.9385460771025	1520.4137750369264	1536.19289026654	1610.0638733486987	-0.4932712446066167	0.06069960431546874	-8.12643262125699	4.421090751418796e-16	1.8689706929970416e-14	vestigial like family member 4 [Source:HGNC Symbol;Acc:HGNC:28966]	protein_coding	3	11556069	11771350	44.93
USP43_normoxia_vs_Control_hypoxia	ENSG00000120875	DUSP4	1868.0426495274107	1273.6499397704424	1290.5932904700965	1273.429758761184	1730.7741365590784	1732.8263332779568	1661.8386920736816	1599.3930472449397	1596.0593732076848	1554.6260647571216	2374.8279482743055	2162.5114956342613	2117.408921838298	2085.8444977302775	2025.1792995238357	2052.432728456202	2503.9986560684515	2390.2864707972985	2199.0870370482785	-0.48687727775550155	0.05995870923975017	-8.120209456288993	4.653798010988635e-16	1.9619700357801817e-14	dual specificity phosphatase 4 [Source:HGNC Symbol;Acc:HGNC:3070]	protein_coding	8	29333064	29350684	51.1
USP43_normoxia_vs_Control_hypoxia	ENSG00000177971	IMP3	2965.3745397299417	2625.148748744014	2405.8852887198727	2397.2660173053837	2689.4473193607873	2519.117175102534	2329.8994656226055	2665.874194625031	2654.688372701872	2551.3311273495506	3755.6910949310163	3808.479905374864	3665.4636646929316	2953.063004851601	2978.317358147879	2743.357778225734	3715.8318318290053	3595.5237498706256	3322.355617683639	-0.5126811668652992	0.0631410831315562	-8.119613117771733	4.676721099890405e-16	1.9662617594362113e-14	IMP U3 small nucleolar ribonucleoprotein 3 [Source:HGNC Symbol;Acc:HGNC:14497]	protein_coding	15	75639085	75648706	52.2
USP43_normoxia_vs_Control_hypoxia	ENSG00000188554	NBR1	2786.806015471811	2548.405538110935	2554.3975175444593	2508.5969536387606	2526.3521679218943	2452.043634026328	2612.866910512143	2383.659241954015	2361.2132852247355	2066.3454572349983	3559.321567356142	3384.8952424059635	3068.0602816582095	2883.086000190746	3079.6331424562936	2712.3168721231104	3176.401692300511	3121.4828727092295	3163.4299011241233	-0.5559875253029839	0.06851187073264935	-8.115199882259644	4.849858716482598e-16	2.0335141303077847e-14	NBR1 autophagy cargo receptor [Source:HGNC Symbol;Acc:HGNC:6746]	protein_coding	17	43170481	43211689	44.16
USP43_normoxia_vs_Control_hypoxia	ENSG00000164603	BMT2	178.05959248372108	105.48275886262246	124.34134492188997	102.7466761220863	87.59131723983707	108.51649576182795	93.557220554336	98.94893142475598	81.74129187291308	141.67035492413982	329.7935210794691	314.49657648971896	258.8987521527996	154.21264641546614	190.31790079332453	143.06500277892815	314.77915840779553	261.95664290497314	292.95607200009573	-1.5240779940321256	0.18785092537428563	-8.113231228408695	4.92911475070464e-16	2.0611447317987153e-14	base methyltransferase of 25S rRNA 2 homolog [Source:HGNC Symbol;Acc:HGNC:26475]	protein_coding	7	112819147	112939875	36.97
USP43_normoxia_vs_Control_hypoxia	ENSG00000240972	MIF	19752.402618912187	17052.934885692608	15155.984053642245	14440.605532690868	14919.812929625637	13067.825709448523	13482.45921901359	17478.308284881583	16430.11938017869	16404.12745164946	29812.8646087508	27906.01470429011	26631.406589248592	21736.51762154319	18461.52875502496	19889.952144493498	27689.17972629953	23657.585815657552	21326.019728287953	-0.7454263401970993	0.09208780683472612	-8.094734425969635	5.738942006781352e-16	2.3932939233685474e-14	macrophage migration inhibitory factor [Source:HGNC Symbol;Acc:HGNC:7097]	protein_coding	22	23894383	23895227	69.82
USP43_normoxia_vs_Control_hypoxia	ENSG00000176692	FOXC2	607.7791119735889	614.2492489298612	543.6029292909936	596.0225809354766	374.7763794462403	429.23086575278404	403.6683413000709	507.6419568492184	514.1591607423964	525.8284268425174	795.5868729195469	889.1734458758183	921.6130971161751	364.66631882491316	353.6052290129195	380.72111112326735	826.0143539459386	903.7115073285115	995.7521892879505	-0.7514697578006276	0.09297175095981583	-8.082775144521342	6.33092903982638e-16	2.633052158612427e-14	forkhead box C2 [Source:HGNC Symbol;Acc:HGNC:3801]	protein_coding	16	86566829	86569728	63.17
USP43_normoxia_vs_Control_hypoxia	ENSG00000160049	DFFA	1971.468687042384	2316.6782673640487	2238.346471199597	2398.1952476021556	2299.7207179698903	2266.682175385049	2405.3378695447514	2031.6201277605514	2319.692923516625	2234.789062417344	1574.6577856902322	1478.3458337064556	1489.1378889682667	1894.2002568104378	1865.3764824271157	2022.929787585435	1440.8476395373482	1593.1814706199905	1616.6963586576205	0.534641022395274	0.06622368439849788	8.073260001332711	6.844564150334791e-16	2.8390221731092963e-14	DNA fragmentation factor subunit alpha [Source:HGNC Symbol;Acc:HGNC:2772]	protein_coding	1	10456522	10472529	48.53
USP43_normoxia_vs_Control_hypoxia	ENSG00000169752	NRG4	546.3494379685902	467.1763317764447	483.3698197344312	420.138067303343	385.19540171791886	384.44356007687526	397.84635954860767	443.64574997425353	472.75457717323087	420.658637025228	833.6583325731441	808.5780962607041	686.164540333268	473.45223098487475	476.22123507884226	515.7914856762402	798.1453204270039	684.9266094217278	682.1235283484858	-0.805578499043923	0.09979060635855298	-8.072688687244131	6.876678323786877e-16	2.843136866341504e-14	neuregulin 4 [Source:HGNC Symbol;Acc:HGNC:29862]	protein_coding	15	75935969	76059795	38.21
USP43_normoxia_vs_Control_hypoxia	ENSG00000241343	RPL36A	5814.300639652744	4680.385101495426	4877.82490890176	3999.790542197608	4665.973756966762	4339.111039158338	4212.023332066804	4636.967573664809	5172.992770503493	4812.691803263625	7342.84611264773	7517.926725940831	7860.766631324425	6206.396857355412	7193.200329894457	6811.268381898412	7093.76320854439	6330.537874771306	6902.944563153814	-0.636243813833539	0.07881690010054192	-8.072428794102807	6.891336280050048e-16	2.843136866341504e-14	ribosomal protein L36a [Source:HGNC Symbol;Acc:HGNC:10359]	protein_coding	X	101390824	101396155	41.82
USP43_normoxia_vs_Control_hypoxia	ENSG00000197451	HNRNPAB	9977.0794419191825	11376.908868545304	10836.035226817601	11110.199484263137	11381.061737785327	10705.541114453441	10946.429154916359	11428.748122180134	11733.112374518447	11573.344028592499	8025.870700661726	8515.215346716152	8869.259367156701	8401.15696971145	7842.732260689537	9272.751914366354	9158.483449710933	9156.207942768671	9254.3718906915	0.45127545521054835	0.055909861498787405	8.071482259356621	6.944981475885511e-16	2.857628377944358e-14	heterogeneous nuclear ribonucleoprotein A/B [Source:HGNC Symbol;Acc:HGNC:5034]	protein_coding	5	178204533	178211163	53.61
USP43_normoxia_vs_Control_hypoxia	ENSG00000125991	ERGIC3	5330.4636024657275	4729.9476539748275	4768.326336810845	4538.9742663737925	4759.990887877915	4025.2501154611437	4275.679625929648	4701.0228595773115	4753.710002259855	4920.982048473251	6583.504087503752	6453.023420412148	6428.839155665788	5542.8151258198295	5656.465019276845	5621.001909586162	6291.780332601249	6054.508673769482	5842.523323009257	-0.43772619163061194	0.05423340408306563	-8.071154651479675	6.963644453128597e-16	2.857687072121656e-14	ERGIC and golgi 3 [Source:HGNC Symbol;Acc:HGNC:15927]	protein_coding	20	35542038	35557634	50.91
USP43_normoxia_vs_Control_hypoxia	ENSG00000052749	RRP12	3173.0426376090372	3447.1240880875985	3595.680331485078	3489.7956465283555	3499.7553885895727	3556.8634891655825	3503.7874644824665	3712.590109669585	3589.673003083194	3341.6477787080257	2714.189684612647	2671.7924632485715	2663.7530169209645	3015.7922193608015	3089.1588700471357	3190.0816496360562	2718.44684829147	2778.0276201075126	2536.607804938053	0.4043139342116247	0.05012203800510473	8.06659007302231	7.228875509398166e-16	2.958661780106464e-14	ribosomal RNA processing 12 homolog [Source:HGNC Symbol;Acc:HGNC:29100]	protein_coding	10	97356358	97426076	50.49
USP43_normoxia_vs_Control_hypoxia	ENSG00000141905	NFIC	5011.0384071404305	6766.426690248288	6471.454646989588	7116.837998867037	5762.159797703178	6108.22860296753	6129.916053296531	5978.870952190823	6596.204223851051	6998.524510673295	2710.6885328559038	3621.52874917846	3568.4642927598634	3084.290763694348	3319.33618182532	4096.210520515809	3323.022721356038	4137.364144320483	4409.161945234198	0.9829847719898217	0.12187727169070921	8.065365743371455	7.301693845932224e-16	2.9805591545696885e-14	nuclear factor I C [Source:HGNC Symbol;Acc:HGNC:7786]	protein_coding	19	3314403	3469217	55.09
USP43_normoxia_vs_Control_hypoxia	ENSG00000150093	ITGB1	23328.435479944477	20864.568288586375	22512.59356592364	21223.100089820433	21129.54275355609	22103.604931448812	22230.880598296226	21140.022711725353	20566.389695705635	20992.730966297284	25966.81231676275	26793.385514020945	25572.904107161965	22864.921837996135	24183.876570874716	23435.5171389076	25954.61387569369	25524.110213022428	26852.263463200543	-0.3212804436199354	0.03985214545850426	-8.06181047277533	7.51726875217497e-16	3.060460602798411e-14	integrin subunit beta 1 [Source:HGNC Symbol;Acc:HGNC:6153]	protein_coding	10	32887273	33005792	39.16
USP43_normoxia_vs_Control_hypoxia	ENSG00000169241	SLC50A1	1291.5391423012754	1039.8587012308162	1117.9616384136757	1058.5977227783922	1050.5343703766948	1058.3203247435147	994.1571126737225	1113.927922071713	1103.7092104816961	1009.7075160499114	1702.8361496798775	1534.9465936121517	1764.61487528657	1503.7939449922337	1411.0889955732189	1441.5593163952708	1592.8162816241977	1340.5830226761027	1408.6908627631994	-0.6279241383531011	0.07792049574042675	-8.058523401145678	7.722154089640647e-16	3.135600989556716e-14	solute carrier family 50 member 1 [Source:HGNC Symbol;Acc:HGNC:30657]	protein_coding	1	155135344	155138857	55.69
USP43_normoxia_vs_Control_hypoxia	ENSG00000136830	NIBAN2	11100.702014001497	9879.179718014777	9519.991017405031	9799.505723646329	10263.236315703189	10427.48275892364	10260.46144189263	10050.47115144244	10288.280733655738	10015.86031030858	12433.044773794889	11962.853126093007	12522.522034486496	12201.209729971186	12502.048429842289	12137.436867327602	12235.777498412825	11906.130000706982	11407.144620399318	-0.28205014024248004	0.03501061950859771	-8.056131088260685	7.874718191257027e-16	3.1891575247006805e-14	niban apoptosis regulator 2 [Source:HGNC Symbol;Acc:HGNC:25282]	protein_coding	9	127505339	127578989	54.31
USP43_normoxia_vs_Control_hypoxia	ENSG00000123349	PFDN5	3899.7361970460797	3169.7428265426443	3028.5920876629198	2870.7626576823577	3039.5896659672626	3183.495050853841	2987.2465096564047	3268.739950349006	3224.0957708912324	3155.2190828156513	5129.0022686070515	4601.968274231182	4910.185942828888	5154.00700754088	4398.364151048841	4666.782500656688	4906.590224520321	4432.907076248605	4067.9604987256603	-0.6010401846296752	0.07463125874965294	-8.05346438877356	8.048282349535894e-16	3.250916142757561e-14	prefoldin subunit 5 [Source:HGNC Symbol;Acc:HGNC:8869]	protein_coding	12	53295291	53299452	47.28
USP43_normoxia_vs_Control_hypoxia	ENSG00000129757	CDKN1C	763.0310687794898	666.7334376581813	604.6819285246306	580.2031733955472	666.601387517094	594.7519770753837	589.6494865219221	627.8924325963377	489.56488047327	564.1678709919796	996.870919957272	925.6339910815939	916.5434420694693	963.4081409831086	916.3841115951872	985.9542903947059	909.8475597639414	890.2468711975671	845.423336233626	-0.7485304382415798	0.09306372976534856	-8.043202654019229	8.752041098563205e-16	3.525952849891129e-14	cyclin dependent kinase inhibitor 1C [Source:HGNC Symbol;Acc:HGNC:1786]	protein_coding	11	2883213	2885775	67.58
USP43_normoxia_vs_Control_hypoxia	ENSG00000120211	INSL4	628.9286361847218	411.93967764076854	457.2577619198083	402.1984306474438	544.7672003670181	479.1207208252453	461.23462026033195	471.5839898691449	518.6597910568371	488.33160993834764	1091.8136179178082	881.8465568391541	832.1427310823905	597.7110376061227	536.2747725635503	505.00308591286625	918.5418172529196	933.4799983783836	788.8080312468518	-0.9280443683745219	0.11556147117336271	-8.030742071311039	9.6884848027564e-16	3.8930552215242515e-14	insulin like 4 [Source:HGNC Symbol;Acc:HGNC:6087]	protein_coding	9	5231419	5235304	39.94
USP43_normoxia_vs_Control_hypoxia	ENSG00000142541	RPL13A	70797.99413763043	59502.680068632304	58844.32599183528	52175.88977815669	59895.40188472359	51633.25773968173	48923.758359531654	62072.29626802978	58174.46696535618	57992.2975123115	93060.28432221577	89831.7608864148	92535.61155425447	79025.89388412534	80874.03163925116	73232.45706428206	91754.94507070485	86796.93459297958	78037.60089486104	-0.6278102434754462	0.07821736947281825	-8.026481173003651	1.0030821880061907e-15	4.020144976866369e-14	ribosomal protein L13a [Source:HGNC Symbol;Acc:HGNC:10304]	protein_coding	19	49487510	49493057	52.27
USP43_normoxia_vs_Control_hypoxia	ENSG00000148843	PDCD11	2656.1874268837673	2838.2993765854435	3335.0880058994935	3211.8933266893628	2852.6183175280307	3176.9397550504737	3236.5382688307077	2937.8279206195766	3178.028331431831	3083.3419215574404	1929.7813518095643	1874.7613579356923	2040.5729530422211	2376.9231241084412	2354.957547822191	2432.532645094943	2034.0105828000442	2450.080246681952	2467.178650420404	0.6549439456308533	0.08172643055575406	8.013857220694941	1.1116575479136535e-15	4.443750249820641e-14	programmed cell death 11 [Source:HGNC Symbol;Acc:HGNC:13408]	protein_coding	10	103396626	103446294	46.81
USP43_normoxia_vs_Control_hypoxia	ENSG00000152642	GPD1L	1552.37662625495	1620.2082652934344	1740.4998895094288	1597.1121585230508	1898.54518098456	1798.4925732246502	1691.8054390632474	1786.8636701857024	1842.9211633394993	1587.1243339574619	1231.0431158992326	1205.3640141471474	1105.8779434991134	1631.912940115138	1635.7814107659397	1606.1877084256037	1301.5565572555554	1338.2343597511135	1323.2485486492224	0.55522639047922	0.0692987927261524	8.012064404546043	1.1279876582904468e-15	4.4973771492045464e-14	glycerol-3-phosphate dehydrogenase 1 like [Source:HGNC Symbol;Acc:HGNC:28956]	protein_coding	3	32105689	32168709	44.49
USP43_normoxia_vs_Control_hypoxia	ENSG00000085760	MTIF2	1669.336653574906	1790.5093108365122	1757.9074319563304	1726.5120533192971	1852.9253552687342	1891.725400045158	1942.4167269318712	1892.1812435813251	1865.6814981514503	1910.0475523717537	1409.241479370149	1293.2054503840188	1447.3759324292664	1727.7093053606961	1678.372752006326	1741.689047796849	1323.1824657026675	1341.8856195161823	1455.4911393197215	0.45478225363209746	0.05676650589207843	8.011454051737942	1.1336008806100028e-15	4.508108656652666e-14	mitochondrial translational initiation factor 2 [Source:HGNC Symbol;Acc:HGNC:7441]	protein_coding	2	55236595	55269347	39.6
USP43_normoxia_vs_Control_hypoxia	ENSG00000164649	CDCA7L	2944.550471911541	2641.7718982293927	2656.753703793295	2492.6219070871707	2645.0060814912727	2632.8286070363506	2496.421521289446	2757.237214737551	2705.5786493673713	2659.1523927468997	3636.791011781219	3644.9460261536224	3383.3394199133695	2729.9964701471777	2918.3252102666365	2752.4924483410555	3443.7998599614616	3476.440474135639	3328.4055979288055	-0.39410714643191697	0.04919728059029323	-8.010750628962112	1.1401041745670936e-15	4.522315530480785e-14	cell division cycle associated 7 like [Source:HGNC Symbol;Acc:HGNC:30777]	protein_coding	7	21900899	21945903	41.36
USP43_normoxia_vs_Control_hypoxia	ENSG00000153904	DDAH1	3664.625807979716	3956.843913812232	4039.5828710730143	3967.302817051359	4227.6000523586945	4455.496562422213	4314.724709725266	3824.1274559470157	4064.8890369541673	3744.6794476694176	2951.6448936930205	2884.5916965370598	2741.886125336011	3712.3658485878764	3544.540170889362	3723.512358669207	3080.4064404701476	3216.620980722654	3512.44916171617	0.437625097669175	0.0549061350160599	7.970422568282594	1.5813271996658516e-15	6.256379151498485e-14	dimethylarginine dimethylaminohydrolase 1 [Source:HGNC Symbol;Acc:HGNC:2715]	protein_coding	1	85318481	85578363	39.19
USP43_normoxia_vs_Control_hypoxia	ENSG00000111653	ING4	488.25309673069023	444.9898099186804	418.5528277217526	378.95265418025485	389.7594453979837	344.8238396535211	353.33210212939616	354.89077744313386	332.3944301757847	425.12341317243886	659.1486753467478	659.7328615991635	740.6408548370458	499.9553523511475	538.6851803921659	475.6409357289246	643.5645933185882	591.1596257184349	537.2083620672597	-0.8888681554159321	0.11156717475207967	-7.967111808568615	1.6242569909089118e-15	6.409791654661e-14	inhibitor of growth family member 4 [Source:HGNC Symbol;Acc:HGNC:19423]	protein_coding	12	6650301	6663142	47.76
USP43_normoxia_vs_Control_hypoxia	ENSG00000179152	TCAIM	1513.0907547761565	1289.9469937255421	1284.5594119621423	1302.5544015412856	1291.76097436151	1319.8681662834063	1151.9692852169003	1417.9959581662229	1309.3884770540144	1320.0311494956907	1876.3430397830919	1951.581180246871	1843.3368285182937	1524.0852426957106	1469.4228261515593	1396.6922168906858	1799.8468430923836	1862.1049345491717	1824.1456562363346	-0.4849716369324597	0.06093600604996074	-7.95870403017285	1.7385053725642073e-15	6.843147423129011e-14	T cell activation inhibitor, mitochondrial [Source:HGNC Symbol;Acc:HGNC:25241]	protein_coding	3	44338119	44409451	39.47
USP43_normoxia_vs_Control_hypoxia	ENSG00000019549	SNAI2	305.6373325951958	193.27102699774017	196.3868834137007	233.2863658156391	158.25489976912536	185.45090149752642	172.22873544586452	266.86547132846977	238.89647408103247	267.0474427204902	434.8526418729659	494.5395062583619	464.5156151095019	223.30561743622275	212.9708937959619	216.10709024770043	515.5031114441721	518.7831076327726	509.20620184627603	-0.8486644071645489	0.10664204887339758	-7.95806547351748	1.7474988294178795e-15	6.861045022370962e-14	snail family transcriptional repressor 2 [Source:HGNC Symbol;Acc:HGNC:11094]	protein_coding	8	48917598	48921740	40.53
USP43_normoxia_vs_Control_hypoxia	ENSG00000271303	SRXN1	2312.3514113378233	2618.390862018654	2480.0230684404273	2384.425044231896	2620.5335148737618	2545.7569468183156	2387.91601344692	2813.5169282224115	2628.065437846698	2653.0702522917063	1843.2762949829932	1790.726478039921	1813.351424047669	2476.3821459672768	2197.3009021896914	2279.0115911011535	2159.0968390070616	2118.0013860717804	1813.4802744824815	0.5726653467189526	0.0720216287265054	7.951296809651297	1.8456915021789884e-15	7.228177634167967e-14	sulfiredoxin 1 [Source:HGNC Symbol;Acc:HGNC:16132]	protein_coding	20	646615	653200	52.1
USP43_normoxia_vs_Control_hypoxia	ENSG00000204592	HLA-E	1948.3821230308051	1791.8378221445869	1793.9354024748745	1717.4164366592215	1814.8158539519964	1906.441762406184	1685.6551096984583	1732.4706582218976	1641.9766983556062	1736.9237724862328	2399.49276923746	2317.382951231122	2407.789282096813	2020.217793399628	1944.4153945368835	1814.7816327659727	2123.3249109470617	2205.4364469814964	2016.5635169589984	-0.4770739742056717	0.06007410390183975	-7.941424727453345	1.998719889725524e-15	7.807657695813882e-14	major histocompatibility complex, class I, E [Source:HGNC Symbol;Acc:HGNC:4962]	protein_coding	6	30489509	30494194	55.61
USP43_normoxia_vs_Control_hypoxia	ENSG00000106366	SERPINE1	152.36497149035026	91.89292478461563	107.15622471319305	144.60065375770674	87.66585038106712	125.33280564751072	83.82344269651519	91.17051735802936	103.28054272973822	96.05202877809784	276.5869307578285	301.78055487611994	275.7154973159733	83.62731364294866	124.40538283328061	100.97647061789235	205.0638887973459	240.5459189685347	202.8925381699068	-1.5628927668970851	0.1971716099978007	-7.926560861954305	2.252982477191397e-15	8.77866657148062e-14	serpin family E member 1 [Source:HGNC Symbol;Acc:HGNC:8583]	protein_coding	7	101127104	101139247	50.41
USP43_normoxia_vs_Control_hypoxia	ENSG00000108578	BLMH	2442.6565441620146	2900.8892438649505	2882.1447627906	2656.650988521111	2850.905057358281	3006.285802856891	2722.7874729059067	2648.208700184905	2755.8681211392854	2738.8401636356193	2037.8379119119552	2006.7968630174394	1877.114074764069	2298.8921860691526	2501.0633341361145	2365.7024095305196	1955.196711216301	1899.9601957842272	1862.6737952289343	0.4566069609901251	0.05766652695184184	7.918058969832608	2.4124695051250783e-15	9.376424298256916e-14	bleomycin hydrolase [Source:HGNC Symbol;Acc:HGNC:1059]	protein_coding	17	30248203	30292056	40.18
USP43_normoxia_vs_Control_hypoxia	ENSG00000146278	PNRC1	1116.9756816801757	875.1405369840986	838.0263787208622	878.3580971299234	785.9192151218864	685.4843782606035	925.7270371160425	882.2613923593408	867.415412745394	895.4457675005034	1460.2856648502454	1584.4482977524158	1682.0005585472334	811.0372703138856	1052.8460327865553	970.443248640244	1519.2639138641698	1662.2143498000028	1729.244717749756	-0.8362810478495866	0.1057015729673634	-7.911718098157329	2.5386072228133578e-15	9.841886795982439e-14	proline rich nuclear receptor coactivator 1 [Source:HGNC Symbol;Acc:HGNC:17278]	protein_coding	6	89080751	89085160	48.53
USP43_normoxia_vs_Control_hypoxia	ENSG00000125148	MT2A	3154.7970126784335	2944.3720036790246	2749.998389067138	2648.0755992526697	2825.570082935503	2564.195105706857	2397.810704947032	2574.230419961658	2522.4481911490957	2503.6869199787316	3826.8446405332793	4038.6658001180954	4858.054556272682	3063.8346862669187	3288.7797412963882	3567.9109453538704	3619.134335220382	3121.766344899307	3670.9677615731684	-0.7419830519448732	0.09379198098204203	-7.910943389573334	2.5544567738162814e-15	9.878513288216848e-14	metallothionein 2A [Source:HGNC Symbol;Acc:HGNC:7406]	protein_coding	16	56608584	56609497	54.16
USP43_normoxia_vs_Control_hypoxia	ENSG00000124839	RAB17	731.6985823230028	567.048621642773	589.4302121767687	558.0262285095821	503.5754378612789	542.0917332190348	532.2248127038214	556.8635079889729	605.7745120331982	614.9466855398323	991.7540460911529	963.2784396099006	995.9463547363989	641.2189056609992	612.3550228587276	546.2422688695789	1114.8499139032758	1251.4249238103173	983.5228545984381	-0.7344796234705242	0.09298806904455334	-7.898643675659221	2.8195464550684085e-15	1.0876400450426387e-13	RAB17, member RAS oncogene family [Source:HGNC Symbol;Acc:HGNC:16523]	protein_coding	2	237574322	237601614	52.74
USP43_normoxia_vs_Control_hypoxia	ENSG00000242259	C22orf39	714.1972607404336	725.2757027815649	659.8956933339531	644.620696785098	598.6859511142026	576.4829435544103	551.9404422704699	578.4286891288556	555.8568374100979	541.0387309203968	873.3873170920191	858.5831627866901	923.0902261379183	857.2000704560023	818.4859841957881	881.9649111012982	785.4424652963453	766.4677133769233	658.7031555857718	-0.6587508279221377	0.0834863379370482	-7.890522499847344	3.009239543638872e-15	1.1579193555697704e-13	chromosome 22 open reading frame 39 [Source:HGNC Symbol;Acc:HGNC:27012]	protein_coding	22	19351368	19447711	46.97
USP43_normoxia_vs_Control_hypoxia	ENSG00000173267	SNCG	2386.0368004485854	2426.743609799638	2238.7857334996265	2359.3170246729637	2022.6728706744457	1862.451311037676	1944.4711018461617	2140.1973901194815	2004.6593165975041	2164.570549985261	2951.6538743559872	2889.4559820641625	3333.126118006118	2180.541301235571	2333.1314140507966	2407.105789410219	2669.2146451397693	2614.336066092151	2406.228309487001	-0.5370444184268582	0.06816014303693138	-7.879156270782326	3.295990711352759e-15	1.265102902392365e-13	synuclein gamma [Source:HGNC Symbol;Acc:HGNC:11141]	protein_coding	10	86958599	86963258	61.44
USP43_normoxia_vs_Control_hypoxia	ENSG00000180448	ARHGAP45	666.374245654883	472.46872909083356	393.5301377484123	500.18331368173205	472.2888739944596	332.21171890028825	535.3315801043242	415.85997112906335	441.4729183995571	465.709482724387	925.3515201866694	1057.6541772029645	1454.5592571912978	444.96544611843564	470.58499628542097	493.6951250026386	934.0673839552413	978.9567637464529	1205.845026325716	-1.3767277957478938	0.1748639032919905	-7.873138880178216	3.4585236235633086e-15	1.3241940325454554e-13	Rho GTPase activating protein 45 [Source:HGNC Symbol;Acc:HGNC:17102]	protein_coding	19	1065923	1086628	61.63
USP43_normoxia_vs_Control_hypoxia	ENSG00000169136	ATF5	2670.730792954893	2753.195108201901	2732.198449072216	3064.5110775669086	2676.255607121438	2883.965064010321	2620.540574062979	3172.6251008591394	3227.9967080764536	3125.050221142516	2239.938668944474	2166.5406456843393	2430.613199016122	2447.730067276368	2345.600677213285	2441.5353756350605	2676.8740470775024	2544.902150130825	2523.08153209622	0.48124674742502777	0.06118432710008638	7.865523251367887	3.6755782632080346e-15	1.4038161534975242e-13	activating transcription factor 5 [Source:HGNC Symbol;Acc:HGNC:790]	protein_coding	19	49928702	49933935	55.56
USP43_normoxia_vs_Control_hypoxia	ENSG00000104549	SQLE	4544.547772869623	4090.1961282487914	4276.386726846556	3855.415453184968	4822.107951715604	4844.002181927268	4346.108988825499	4785.18823431268	5072.859891669145	4484.938935372331	3432.3915510797688	3481.0491019550786	3305.0844377330654	5679.361447392856	5986.883866465529	5590.0559639703015	4388.451448076984	4635.535173948827	4725.842428927967	0.4879984188696478	0.06212078810445852	7.855637923476751	3.977425357980347e-15	1.515349957373747e-13	squalene epoxidase [Source:HGNC Symbol;Acc:HGNC:11279]	protein_coding	8	124998497	125022283	37.59
USP43_normoxia_vs_Control_hypoxia	ENSG00000065548	ZC3H15	3021.7078906548327	3249.90059397075	3111.17580018989	3051.5715291487904	3352.073338581679	3428.5331545559716	3214.28202216066	3402.1263182459716	3378.026526002267	3364.5278120108737	2655.3895445073063	2548.3568558513302	2557.0781658160136	2838.988335141202	3039.2113084417642	2874.4130692518615	2859.140000837564	2630.794936876461	2835.152720196633	0.386679663869804	0.04925705302830736	7.850239510828723	4.152434886085802e-15	1.578129810155269e-13	zinc finger CCCH-type containing 15 [Source:HGNC Symbol;Acc:HGNC:29528]	protein_coding	2	186486253	186509361	37.09
USP43_normoxia_vs_Control_hypoxia	ENSG00000118640	VAMP8	1634.8517504566714	1419.0110956019519	1432.6830108885963	1303.4372077579778	1398.9986160067529	1360.3751880321356	1265.0232287607068	1381.1112103772325	1309.9458350381594	1333.5730846970193	2086.7256555884937	1970.0185627899707	1950.4859077671615	2051.1187966475045	1992.077723554444	1896.1102540938225	1944.9288793633048	1722.2939872372924	1609.4132640175599	-0.5767883000837386	0.07362498963350446	-7.834137606740797	4.720715515624714e-15	1.7896963244739395e-13	vesicle associated membrane protein 8 [Source:HGNC Symbol;Acc:HGNC:12647]	protein_coding	2	85561562	85582031	47.95
USP43_normoxia_vs_Control_hypoxia	ENSG00000109084	TMEM97	3368.573879121998	3717.2542148233056	3689.693846294966	3514.5175999796156	3756.1366454113704	3772.524982828076	3789.737276056019	3819.222656782115	3739.8643498820666	3934.45631758206	2916.0062236611193	2771.4303815601293	2760.455911166737	3206.9059034946986	3161.3694166376567	3638.3538319045756	2694.1299210718234	2935.9704534927214	2816.299891566904	0.443843110648293	0.05669716184422233	7.828312674058877	4.9446098394536094e-15	1.8699835740874804e-13	transmembrane protein 97 [Source:HGNC Symbol;Acc:HGNC:28106]	protein_coding	17	28319200	28328685	44.22
USP43_normoxia_vs_Control_hypoxia	ENSG00000116560	SFPQ	15130.708764110334	16588.16371983298	16617.26791471301	16173.483759805584	15698.631332304225	16567.67520336117	15709.988294085786	17143.976610231923	17436.19001919826	17071.2929992758	13460.156108693664	13157.616762727328	14328.626794494621	12273.7280002285	12464.072937809375	12867.578222264505	14319.754588761896	14926.075617290791	15548.478868906579	0.3358048269423329	0.0429597587837797	7.81672980596722	5.421329850396052e-15	2.0452596477166523e-13	splicing factor proline and glutamine rich [Source:HGNC Symbol;Acc:HGNC:10774]	protein_coding	1	35176378	35193446	42.02
USP43_normoxia_vs_Control_hypoxia	ENSG00000068654	POLR1A	2837.4660516097438	3411.7962393021935	3989.0395135268695	3658.948312634768	3423.577963917848	3695.9999942047034	3252.3215772983112	3592.0075928423603	3471.2587941170123	3073.975561385925	1963.8829412153023	1885.9106635230662	1687.3619664312375	1903.5716341714103	2467.245923093436	2359.634622177095	2098.473406167797	2359.5067236934483	2779.8754992726003	0.8721411484178337	0.1116197548824943	7.813501734849398	5.56206484562493e-15	2.0932356236095775e-13	RNA polymerase I subunit A [Source:HGNC Symbol;Acc:HGNC:17264]	protein_coding	2	86020216	86106155	46.69
USP43_normoxia_vs_Control_hypoxia	ENSG00000139289	PHLDA1	458.46374070989634	525.1368499600691	481.32175707667676	430.6521982378508	608.0511130227939	577.3794621009922	642.4935583604209	513.5755731029353	543.9660402406678	496.7672002487482	274.23120446520477	286.42554172177313	298.46920277928996	474.12535162106116	517.3004190244363	441.72094887980796	333.2227224407639	397.1168166920185	410.3913728026231	0.8569918146431995	0.10973351364532351	7.809754615286774	5.729943296742213e-15	2.151168493156505e-13	pleckstrin homology like domain family A member 1 [Source:HGNC Symbol;Acc:HGNC:8933]	protein_coding	12	76025447	76031776	44.11
USP43_normoxia_vs_Control_hypoxia	ENSG00000165704	HPRT1	2659.498018735833	2304.6190613684616	2549.3463725854986	2249.0565164021896	2285.090710007469	2357.4547638060126	2109.410940988366	2418.5230860355614	2327.8846803100164	2323.2384444448035	3407.024115926957	3299.7254131982554	3134.2569128306536	2453.1197870420515	2635.775969297435	2479.779648221977	3292.445178579168	3106.082244999933	3138.130491200179	-0.47717742741706737	0.06112602280923511	-7.806453053657107	5.881986560503659e-15	2.202889626907074e-13	hypoxanthine phosphoribosyltransferase 1 [Source:HGNC Symbol;Acc:HGNC:5157]	protein_coding	X	134460165	134520513	40.12
USP43_normoxia_vs_Control_hypoxia	ENSG00000154429	CCSAP	1017.0027400882709	871.0572145423539	878.0579946600483	891.8648609776022	850.0848176217365	913.1632319480642	924.6785820516822	932.6217993759429	882.2070705168215	857.6644299466398	1285.8750329384216	1353.1919383524862	1260.5206559630738	809.5539102452806	834.7955974976795	750.7554586295674	1308.9186618857213	1270.7125542891754	1430.3255101465797	-0.5442189275754601	0.06977573583628384	-7.799544082951293	6.21312332958543e-15	2.3212710163560096e-13	centriole, cilia and spindle associated protein [Source:HGNC Symbol;Acc:HGNC:29578]	protein_coding	1	229321011	229343294	43.58
USP43_normoxia_vs_Control_hypoxia	ENSG00000011422	PLAUR	568.4330686385593	391.8286993548978	461.7033416454862	399.6658224959358	498.79779204682677	493.4819088159819	448.4797568731504	414.9610571783798	422.63873331964163	430.74147411131	721.7501430121436	682.823684365941	838.7203366819666	579.4973862853584	651.2525283659203	655.5924556172539	647.629702412116	710.0512108880923	782.1792020236652	-0.8183403087329032	0.10503789659938569	-7.790905332520618	6.653074920328558e-15	2.4796363773108613e-13	plasminogen activator, urokinase receptor [Source:HGNC Symbol;Acc:HGNC:9053]	protein_coding	19	43646095	43670547	49.94
USP43_normoxia_vs_Control_hypoxia	ENSG00000221926	TRIM16	2273.9671077540233	2513.682830608824	2573.4914666745153	2433.4356328797935	2366.374949964378	2460.5124132349633	2164.3907596296344	2728.695683363967	2628.2205471459533	2609.1769487362853	1971.5873146616302	1835.6869165734356	1748.0342025247153	2470.121036946113	2235.124753056592	2282.601625301383	1997.3897557518605	2066.9803595132084	1845.9007430051672	0.5195883112237967	0.06683594822735259	7.774084530922468	7.599498104665047e-15	2.825548331445341e-13	tripartite motif containing 16 [Source:HGNC Symbol;Acc:HGNC:17241]	protein_coding	17	15627960	15684311	45.66
USP43_normoxia_vs_Control_hypoxia	ENSG00000063854	HAGH	1024.9936422261146	918.899959258004	930.7376666752169	847.9934544827531	883.4139482257056	798.8355042250996	781.2614039593955	891.3117404726293	808.2206577836536	771.5449399572847	1285.5996223118932	1246.0043798256206	1320.5308816316099	1055.106488470825	1096.4609979897516	1248.5330179528967	1243.9615329478029	1155.8112540260113	1165.6581098739089	-0.6349987020849587	0.08171133318590675	-7.771243930633612	7.771906455320593e-15	2.8827047260960753e-13	hydroxyacylglutathione hydrolase [Source:HGNC Symbol;Acc:HGNC:4805]	protein_coding	16	1795620	1827157	53.32
USP43_normoxia_vs_Control_hypoxia	ENSG00000267321	SNHG30	345.70721855283153	310.24753922163075	268.84307783004476	252.6525233641054	299.2894259713987	292.2106406297906	291.16033760031985	265.5267946965531	267.11299083002075	230.32533084453482	446.9014461232137	450.12837542773855	453.8353618379612	389.94939799640554	428.3899671369128	405.5234916552532	386.93099079782394	421.4201841027946	362.2820578844652	-0.8204854463658076	0.10566863437142572	-7.764701902759503	8.183747076746664e-15	3.0281826713237655e-13	small nucleolar RNA host gene 30 [Source:HGNC Symbol;Acc:HGNC:52836]	lncRNA	17	35568050	35574900	44.42
USP43_normoxia_vs_Control_hypoxia	ENSG00000139832	RAB20	1714.9390922769717	1419.5928059734433	1472.050046099895	1439.8434928295837	1575.1858543039773	1557.6809186008986	1355.090108101744	1543.5629598291112	1487.5245847132487	1525.1619331405695	2140.340904509214	2071.9435997584606	2188.0107446378706	1836.582020140432	1746.1143215212828	1819.741704988614	1994.5201061593787	1900.3970404479921	1795.5605152297753	-0.48792910668605854	0.06290099256192354	-7.75709709518036	8.689540269491263e-15	3.2076460851256023e-13	RAB20, member RAS oncogene family [Source:HGNC Symbol;Acc:HGNC:18260]	protein_coding	13	110523066	110561722	49.73
USP43_normoxia_vs_Control_hypoxia	ENSG00000126216	TUBGCP3	2391.9473569936067	2401.719513489633	2430.0200254044935	2586.8725347642066	2565.349163660357	2752.9357592412352	2600.3031196080033	2719.2399380902966	2595.279595739799	2679.7320614368136	2097.7631280340124	2022.8692810871044	1915.6739373737362	2309.5715536318658	2278.09240554404	2284.236653274851	2254.5862398359427	2355.5423844066527	2205.265131261874	0.40440742718033745	0.05219718465161814	7.747686582705387	9.358176996850557e-15	3.4462212663819593e-13	tubulin gamma complex associated protein 3 [Source:HGNC Symbol;Acc:HGNC:18598]	protein_coding	13	112485011	112588205	42.88
USP43_normoxia_vs_Control_hypoxia	ENSG00000167136	ENDOG	950.6067242834159	834.6174136573013	783.4368567742616	729.6620112635043	825.7396281211626	746.4544553767319	701.0572640368609	866.7276097261154	799.3531726375986	852.5607840775934	1274.5077822044566	1251.872420115804	1227.5710270135457	951.3918684842974	999.8669757161541	895.8100333126474	1133.0710098904992	1137.2503718833148	1099.970352809637	-0.5738571249345227	0.07411037734158743	-7.743276252521517	9.688721470743903e-15	3.559451721275677e-13	endonuclease G [Source:HGNC Symbol;Acc:HGNC:3346]	protein_coding	9	128818500	128822676	61.55
USP43_normoxia_vs_Control_hypoxia	ENSG00000133112	TPT1	39643.37606259082	31858.868644858583	31147.56955138548	28593.531682317665	31411.21205644497	28623.27484640334	27139.453505748945	35573.76176774128	32714.74576247547	32480.05315550525	56289.107285644895	52064.02732282133	48429.846894368144	48030.76465071874	42980.82946219699	42394.816136903195	53163.98266690105	46863.99980052772	43820.923933671635	-0.6376909096805774	0.082539936021278	-7.725846910230059	1.1111210109388885e-14	4.0723508785717454e-13	tumor protein, translationally-controlled 1 [Source:HGNC Symbol;Acc:HGNC:12022]	protein_coding	13	45333471	45341284	43.84
USP43_normoxia_vs_Control_hypoxia	ENSG00000143319	ISG20L2	2271.8434415720994	2625.341758260743	2758.789552369054	2658.2187982651535	2447.630732781174	2591.0530778864595	2639.09083105053	2657.408401468253	2547.224354313416	2585.556238557477	1894.8942838931564	1868.3314535896204	1994.3527660600394	1684.4522377330097	1818.8116708852635	1860.983607086176	2071.8193824789773	2210.764875004685	1978.4579266146018	0.43927744577286454	0.056881233799748736	7.722713036066475	1.1387936286745987e-14	4.163882865035322e-13	interferon stimulated exonuclease gene 20 like 2 [Source:HGNC Symbol;Acc:HGNC:25745]	protein_coding	1	156721891	156728766	50.2
USP43_normoxia_vs_Control_hypoxia	ENSG00000103152	MPG	1939.2706913771833	1672.3688895216426	1579.6980155622691	1615.0335599650807	1584.714681808192	1357.2473428982687	1424.169163289256	1800.0534036444622	1508.2848128184758	1572.9277330588388	2735.211884263734	2581.9900511524415	2590.0097665316603	2153.872485819453	1907.6677899087406	1982.529411647255	2549.011116920645	2259.2918520056232	2032.7904839732612	-0.693276873322496	0.08978091006004163	-7.721873980324571	1.146317005022653e-14	4.1814825975176213e-13	N-methylpurine DNA glycosylase [Source:HGNC Symbol;Acc:HGNC:7211]	protein_coding	16	77007	85851	61.9
USP43_normoxia_vs_Control_hypoxia	ENSG00000165995	CACNB2	973.310799808917	1049.030240821305	1115.6569456272316	1163.6133379025684	1170.7063744895358	1109.75571434416	1388.5898764986616	1035.091810534087	1083.018856719898	993.7703649995068	664.3269427222316	671.6946311396828	629.4877765288162	1042.4005128548304	1066.221599893547	1133.2828620363516	718.3358396661234	726.39036997747	758.2203398044978	0.6599921942762976	0.08558878397030067	7.711199571491926	1.2464057411299624e-14	4.5358586286875753e-13	calcium voltage-gated channel auxiliary subunit beta 2 [Source:HGNC Symbol;Acc:HGNC:1402]	protein_coding	10	18140424	18543557	40.46
USP43_normoxia_vs_Control_hypoxia	ENSG00000205544	TMEM256	645.3211007652513	531.5176297836335	520.2104021777602	523.4861936095185	499.6797981434688	454.4383364097699	484.54351963014375	520.6629656480584	500.2358184701846	485.41206975607656	926.5300727849608	848.3671388129205	939.8470683848412	892.1527429883658	759.312442118133	806.7228856597508	754.5193836201119	636.844862179128	531.2964835976985	-0.8459828137211189	0.10976920295511587	-7.706923171037667	1.2888733864177102e-14	4.679368553511828e-13	transmembrane protein 256 [Source:HGNC Symbol;Acc:HGNC:28618]	protein_coding	17	7402975	7404097	57.35
USP43_normoxia_vs_Control_hypoxia	ENSG00000178409	BEND3	640.9586387437486	777.6474631994957	795.0615086068831	830.39569004719	756.2765149947649	752.6899917926147	812.680112108092	737.8902763034229	808.6594481023548	703.8045740072226	485.7174248671469	492.8309144560629	485.7295138019093	439.7518197453322	502.1810745766394	510.49504305902457	530.1944896621216	552.6839904995152	562.5656475576824	0.61701673688279	0.0802004890962984	7.6934286041812685	1.4324365366084947e-14	5.188379286354242e-13	BEN domain containing 3 [Source:HGNC Symbol;Acc:HGNC:23040]	protein_coding	6	107065182	107115515	47.6
USP43_normoxia_vs_Control_hypoxia	ENSG00000106780	MEGF9	1266.962253337524	1312.9514914456418	1405.0546838918551	1368.3864244626632	1418.4484939187175	1523.4440319136893	1462.2568515465357	1389.1913866818893	1330.2739333775105	1315.1624180821227	1000.3192179014565	898.4082624304559	824.6896166387583	1596.0697170505232	1494.5496840352257	1428.4258132871842	963.6849686242404	1057.2282360145387	1016.7753287724261	0.5646201971238598	0.07341099837994301	7.691220792307362	1.457376813816001e-14	5.266352280370232e-13	multiple EGF like domains 9 [Source:HGNC Symbol;Acc:HGNC:3234]	protein_coding	9	120600811	120714470	38.18
USP43_normoxia_vs_Control_hypoxia	ENSG00000173599	PC	4825.264119900423	4429.694810212137	4705.917936409773	4689.627420880354	3927.233216266891	4006.4647625947377	4228.730086195336	4255.852389986166	4379.206121918387	4461.431903025142	5549.544343288227	5790.1010104019815	5861.029723048098	4530.942972817855	4704.841842702837	4594.022489743729	5325.135059154744	5960.012869284002	5454.965200277209	-0.3936543791276376	0.05121744088304273	-7.685943935124846	1.5187300967688787e-14	5.47523490494014e-13	pyruvate carboxylase [Source:HGNC Symbol;Acc:HGNC:8636]	protein_coding	11	66848417	66958386	51.93
USP43_normoxia_vs_Control_hypoxia	ENSG00000205302	SNX2	3193.5713340362527	3113.680534972472	3255.038787644865	3288.7679006667845	3568.0301936084647	3575.9683942999277	3709.4637436370754	3484.717086824951	3517.9383958414014	3375.9809078910343	2645.102572647309	2726.3090234876613	2461.5796515352213	3323.427102108194	3359.3809903046126	3427.1908237999996	2978.981325909252	2700.62265720648	2972.103920266843	0.4036156969607622	0.052525623179643204	7.684167698122375	1.5399483797009227e-14	5.538788694355533e-13	sorting nexin 2 [Source:HGNC Symbol;Acc:HGNC:11173]	protein_coding	5	122775079	122834543	35.79
USP43_normoxia_vs_Control_hypoxia	ENSG00000291152	SBDSP1	905.5247616145598	917.9244254883375	933.3674683107198	940.7946603799195	1092.8077559760898	1039.9821855811194	1138.2426282472888	1008.7516761106449	996.9058205942374	1001.8005377669564	654.8853471318859	675.4101850418626	721.0598266720872	897.5127490652077	993.5476821208068	1046.1219688562535	740.9941245872391	790.325889275068	709.0107778563523	0.5561358143908649	0.07239739182174926	7.681710630683154	1.569781105884125e-14	5.632958712509778e-13	SBDS pseudogene 1 [Source:NCBI gene (formerly Entrezgene);Acc:155370]	lncRNA	7	72829425	72837399	42.88
USP43_normoxia_vs_Control_hypoxia	ENSG00000086712	TXLNG	2602.3659203959246	2931.6634252280187	3150.9915048246394	3173.731581012729	3001.2985272437263	3137.2252864965167	3060.160743124862	2857.7703152014587	3018.365870747985	2996.3333384680896	1966.8321032896656	2063.64000990796	2080.402759441413	2184.0908124236444	2155.2451463351917	2447.6694066854834	2038.1731548001965	2137.0041417399534	2441.9884401551058	0.5374681359313302	0.0700134245173491	7.676644009866242	1.633104439782822e-14	5.846589676531078e-13	taxilin gamma [Source:HGNC Symbol;Acc:HGNC:18578]	protein_coding	X	16786432	16844519	42.93
USP43_normoxia_vs_Control_hypoxia	ENSG00000135404	CD63	8905.29222078583	7315.2554082101815	7531.825676717119	6547.074088009779	8165.163759976093	7466.31028625213	6914.538674627246	7762.291731450929	7336.640113298603	7320.121365905673	10960.28925247909	10738.387133366325	10467.797106833048	10783.649528396878	10738.823408703034	10329.776003311548	10548.932748343836	10073.096434679015	9295.287253584418	-0.5205961522817271	0.06784849818500233	-7.672920789819384	1.681233196378755e-14	6.004960236139859e-13	CD63 molecule [Source:HGNC Symbol;Acc:HGNC:1692]	protein_coding	12	55725323	55729707	59.18
USP43_normoxia_vs_Control_hypoxia	ENSG00000137161	CNPY3	1555.0718075386364	1462.793443994152	1334.831146321242	1389.4636603154865	1420.1773384742337	1310.2552849775502	1321.2404508683965	1360.0724809070484	1419.0481214573088	1357.7978770899206	1878.9717006556823	1911.4192430300366	1845.0384487945573	1582.2095667851102	1670.4236523591057	1602.7617909182393	1781.9652679980916	1734.8150858489241	1608.0079749003698	-0.44834382709286735	0.05843539066500256	-7.672470774827628	1.6871440825927398e-14	6.012155472149185e-13	canopy FGF signaling regulator 3 [Source:HGNC Symbol;Acc:HGNC:11968]	protein_coding	6	42929480	42939294	50.28
USP43_normoxia_vs_Control_hypoxia	ENSG00000161970	RPL26	19891.592698120887	19921.91187388878	18989.64878747346	16950.740267691424	19143.391254730734	17612.457180682308	16353.024060648966	17282.36133939021	16821.918755752704	16581.769788677906	24076.069683059777	24551.92602870463	24629.991821268817	22736.653133070195	21009.73939924566	21530.596451622794	21270.752976361007	20061.16624496181	18524.549518944757	-0.5312968898627607	0.06929602779850703	-7.6670612550494175	1.7598174814931177e-14	6.256678280976683e-13	ribosomal protein L26 [Source:HGNC Symbol;Acc:HGNC:10327]	protein_coding	17	8377516	8383213	43.8
USP43_normoxia_vs_Control_hypoxia	ENSG00000183255	PTTG1IP	5975.515706438975	4775.89911262771	4841.313956132156	4545.472197328499	4980.4823015590155	4802.634259580117	4508.575073678321	5162.363187976601	4827.586476135198	4949.720339323473	8215.940738294374	7623.831162553799	6996.712163030452	7159.917467247487	6390.8286292797975	5857.157139597847	7842.88371470916	7382.3427592312955	6695.622037616244	-0.6122342210403772	0.07989645880279327	-7.6628455154882635	1.8185804900763542e-14	6.450734933765091e-13	PTTG1 interacting protein [Source:HGNC Symbol;Acc:HGNC:13524]	protein_coding	21	44849585	44873903	51
USP43_normoxia_vs_Control_hypoxia	ENSG00000189060	H1-0	1228.5792668504628	1007.4577610612063	1032.1778304732327	1192.2741019756245	909.3633227988419	943.7973545983269	1111.4064714180806	862.3918525938828	927.2944806403756	989.5829872569078	1515.6591992579472	1622.3943508036027	1814.530864308439	1153.1990056757656	1291.153970834177	1486.2369713692722	1330.532767564393	1425.962012720338	1499.0114979579141	-0.8338544180010337	0.10885206892476827	-7.660437015463083	1.8530144957387593e-14	6.557801300286481e-13	H1.0 linker histone [Source:HGNC Symbol;Acc:HGNC:4714]	protein_coding	22	37805229	37807432	52.04
USP43_normoxia_vs_Control_hypoxia	ENSG00000103507	BCKDK	2009.15066610282	1835.520426428764	1717.7078889106901	1879.890267848978	1667.2831433085146	1848.989195459665	1793.4990655452489	1803.314629019334	1997.0249562390773	1817.8657126886424	2619.1580221027484	2558.195323880301	2648.7617083146265	1701.8150207631352	1632.5015205688935	1836.4402624469308	2201.3198514687892	2333.501438189877	2271.9235566665448	-0.4796425658863337	0.06262520740099238	-7.6589377631144275	1.874772168138006e-14	6.619618891160053e-13	branched chain keto acid dehydrogenase kinase [Source:HGNC Symbol;Acc:HGNC:16902]	protein_coding	16	31106107	31112791	57.82
USP43_normoxia_vs_Control_hypoxia	ENSG00000125744	RTN2	344.7396853283583	269.2303078375276	275.8573795672175	236.46040649917146	306.50491120120125	272.57994681421167	244.1386079689786	244.09327131243091	208.41239361187434	271.0031040187775	469.6059240311996	465.6454705064936	484.16627192018797	466.1715086481473	413.75017072013253	392.0304081062374	417.2790343620555	421.58845463516286	346.79676414944123	-0.9721694402146622	0.1270005972341561	-7.6548414841092	1.9355083676025142e-14	6.818468975366848e-13	reticulon 2 [Source:HGNC Symbol;Acc:HGNC:10468]	protein_coding	19	45485294	45497055	54.11
USP43_normoxia_vs_Control_hypoxia	ENSG00000083635	NUFIP1	594.3910521021875	687.9184298553988	650.8015352896582	694.5545027568506	678.5080405967096	764.593034112746	688.9524531096309	682.9587163405703	706.1221561632107	788.8786544471507	461.77739602182095	457.12042283771456	410.3498319853085	503.3628871555161	581.3731652342665	551.2580682700171	431.4760283423124	477.39924244896235	481.63437287152976	0.7037507077186471	0.09200409007124856	7.649124154955047	2.0235279717944593e-14	7.112309021591915e-13	nuclear FMR1 interacting protein 1 [Source:HGNC Symbol;Acc:HGNC:8057]	protein_coding	13	44939249	44989471	38.71
USP43_normoxia_vs_Control_hypoxia	ENSG00000144815	NXPE3	532.7048729538182	570.0093153315491	615.9722514643419	644.1841639835885	625.94460202259	714.8735793524567	590.2830261986094	678.7914559490908	615.8670684156822	639.1469087604851	386.7047257186559	359.2879425647522	360.820890258917	473.0584088931486	548.5233646908824	453.2507399029296	480.9072164349321	421.56987500457336	409.4921782215415	0.8073967632891019	0.10583406176020962	7.628893286912082	2.3677752672813822e-14	8.303357357761756e-13	neurexophilin and PC-esterase domain family member 3 [Source:HGNC Symbol;Acc:HGNC:28238]	protein_coding	3	101779177	101843743	39.43
USP43_normoxia_vs_Control_hypoxia	ENSG00000135750	KCNK1	986.2524308914528	924.321371289062	837.9203756567769	796.6186444070722	717.9613399177199	786.141944974005	736.9671754872559	899.8514050965088	892.3420174871017	895.12701403723	1333.3964235189512	1277.5920502667868	1271.7420663155153	924.7740144038047	937.5502296517841	854.3188991197505	1284.473250353479	1187.089728933317	1194.355805130031	-0.5308761152793551	0.06965456996488123	-7.621554702685189	2.506383797163884e-14	8.769501585088148e-13	potassium two pore domain channel subfamily K member 1 [Source:HGNC Symbol;Acc:HGNC:6272]	protein_coding	1	233614106	233672514	42.07
USP43_normoxia_vs_Control_hypoxia	ENSG00000242247	ARFGAP3	818.1486776277004	620.566315328737	716.9281831044894	645.4276658284762	570.7028994315	630.7947415998292	693.2406974624399	730.4652374473343	692.5995716695639	636.8004547685913	1111.7089112516937	1053.9375656578623	1075.7990790590109	891.6976657293619	830.4487978417005	938.8006831003934	976.0973287744417	980.3099723448669	930.3504268983153	-0.6502330869551651	0.08537799047873997	-7.615933372396252	2.6179271180325538e-14	9.139053264986948e-13	ADP ribosylation factor GTPase activating protein 3 [Source:HGNC Symbol;Acc:HGNC:661]	protein_coding	22	42796502	42858106	45
USP43_normoxia_vs_Control_hypoxia	ENSG00000172081	MOB3A	689.1592715980878	516.7031069486113	615.8386823666925	563.3860689564809	598.170676839205	539.4853220232048	555.9702830406341	392.5431354483636	451.26794774880784	542.360161041724	851.9875023079777	1076.8369119680053	1170.9397636794808	356.8252452823278	458.3241549923696	511.2414543371835	910.4109698296938	1097.4261569019782	1195.149345052839	-1.164927194524043	0.15306579565768552	-7.610630379691567	2.7276225311405426e-14	9.500500147968075e-13	MOB kinase activator 3A [Source:HGNC Symbol;Acc:HGNC:29802]	protein_coding	19	2071036	2096673	55.69
USP43_normoxia_vs_Control_hypoxia	ENSG00000158050	DUSP2	736.2808778922376	862.5887049043436	702.3398734467072	748.0768648895145	922.9962456438335	825.6394465726811	881.5009100207485	876.6555261290002	802.5087784377118	889.1007870977107	502.60588874256734	508.2233540869955	435.17180453774733	938.3518391941827	920.4990527715935	841.1018451537442	582.6842747288996	561.6593717384019	451.35123396389326	0.8244279565934974	0.10840455028842559	7.605104715623012	2.8467330072399886e-14	9.893038356241673e-13	dual specificity phosphatase 2 [Source:HGNC Symbol;Acc:HGNC:3068]	protein_coding	2	96143169	96145440	63.64
USP43_normoxia_vs_Control_hypoxia	ENSG00000112378	PERP	4164.826095894849	3338.6258171569775	3272.495962724009	3118.869105900548	3723.3531804797212	3328.3070610590003	3190.8233020725115	3860.0522476064625	3541.8166857551328	3348.291797814545	5577.216928396569	5385.487210254011	4824.766302026238	4402.119970876012	4316.238377090125	4248.8153845985	5435.8585222200045	5131.2044088698185	4922.527461207088	-0.5541137457632487	0.07286440090930697	-7.604725199798791	2.855099004519918e-14	9.899815199942098e-13	p53 apoptosis effector related to PMP22 [Source:HGNC Symbol;Acc:HGNC:17637]	protein_coding	6	138088505	138107419	39.25
USP43_normoxia_vs_Control_hypoxia	ENSG00000267757	EML2-AS1	272.94405967977815	212.51603721332162	178.6724652936637	205.8050258773807	188.03266940278758	174.1074664575845	211.43339130043864	171.33637355279052	169.72447201963885	216.6345252826454	395.55440983272433	388.9861712736732	407.55766189391505	332.86978514620006	345.815338079565	265.8341279380982	390.0350676664596	357.1940275040958	300.8840585010243	-1.1004949787989717	0.1450025468820882	-7.589487236343937	3.2117390742043193e-14	1.1111465003357097e-12	EML2 antisense RNA 1 [Source:HGNC Symbol;Acc:HGNC:48331]	lncRNA	19	45641494	45642840	61.4
USP43_normoxia_vs_Control_hypoxia	ENSG00000119333	DYNC2I2	5613.569959394814	5122.952486650516	5409.80224771376	5175.666121118679	4897.101965933143	4313.482735226159	4512.422961147148	5087.781357418303	5172.172701905381	4899.733517754217	6893.622471104116	6674.775794921889	6805.726934725175	6106.987855006675	6193.088464025763	5774.456583246868	6362.872451162786	6000.013465968618	5641.599154077454	-0.4262911013988927	0.05618834318996083	-7.586824547534588	3.278405281437494e-14	1.1316732324962088e-12	dynein 2 intermediate chain 2 [Source:HGNC Symbol;Acc:HGNC:28296]	protein_coding	9	128633653	128656847	53.84
USP43_normoxia_vs_Control_hypoxia	ENSG00000137876	RSL24D1	5842.014624765249	4744.415083900972	4646.456869462362	4361.289201092179	4951.834881726066	4950.1824630896635	4319.539193503639	5097.357932790989	4789.431903018667	4390.2829248700555	7355.695654947009	6815.578152687533	6880.686920130267	7768.915944733736	7899.969370858213	7039.441955228036	6800.6937533577675	6237.905607191172	6106.5854331861565	-0.559540545117869	0.07381196070333848	-7.580621619939724	3.439032138270434e-14	1.1844702208373392e-12	ribosomal L24 domain containing 1 [Source:HGNC Symbol;Acc:HGNC:18479]	protein_coding	15	55180806	55197049	36.2
USP43_normoxia_vs_Control_hypoxia	ENSG00000234678	ELF3-AS1	97.49159487348727	69.71290174606979	37.32760244900769	47.03473354906267	44.59427526872068	107.98543288358438	41.68413921869036	30.647434506944645	38.47385931116755	45.462927927682465	171.40364419047268	282.8732045712663	195.05356181004106	58.650264329169886	67.52063118587309	54.552371477331846	127.54399441696366	132.76526892448348	201.5624599562388	-2.5144883333683548	0.3322529279416906	-7.567994506310686	3.790300141121526e-14	1.3025463513920968e-12	ELF3 antisense RNA 1 [Source:HGNC Symbol;Acc:HGNC:40211]	lncRNA	1	201995696	202010463	50.09
USP43_normoxia_vs_Control_hypoxia	ENSG00000229891	LINC01315	230.39412146837847	210.46920861529466	209.97597467047973	223.9746061553439	125.67632393360986	120.96705842416911	127.85074645061286	188.95783275958925	180.14869500473554	188.83681717230203	363.28376913138624	399.2293062689272	344.3617484729784	221.5408676723182	193.18649203640902	163.29431607206755	319.4789415154904	312.0533882128704	253.80809386222802	-0.9915560448746392	0.1312126556582578	-7.556862864334811	4.129068957052169e-14	1.4158118668292217e-12	long intergenic non-protein coding RNA 1315 [Source:HGNC Symbol;Acc:HGNC:50513]	lncRNA	22	42364387	42369290	55.87
USP43_normoxia_vs_Control_hypoxia	ENSG00000104872	PIH1D1	2125.866364681936	1872.000636579318	1796.2645330632197	1772.0712353281301	1858.9778058402828	1607.743805177075	1673.1487722179738	1917.0025385869508	1838.1525967440484	1900.596469326437	2693.036809908528	2713.078886592625	2993.2579779354387	2197.3840842205695	2102.83007116947	2013.3562840436027	2686.3369021333865	2402.4930618233043	2227.862093584487	-0.5684316237606528	0.07524462614463444	-7.554448109929066	4.2063961936526377e-14	1.439128453837255e-12	PIH1 domain containing 1 [Source:HGNC Symbol;Acc:HGNC:26075]	protein_coding	19	49446298	49453497	55.81
USP43_normoxia_vs_Control_hypoxia	ENSG00000172216	CEBPB	2993.3282715001865	2629.5043358645303	2506.96952041607	2437.438767041651	2459.48577140626	2262.812461113528	2237.577339278108	2668.9862642601597	2720.167321732423	2534.484284494681	3750.8465912087445	3828.255458772147	4097.146505758847	2793.1549769430653	3272.82842612481	3394.5775396541203	3188.624462797374	3496.4750542016377	3600.573805935198	-0.5584757122946908	0.07399730867157243	-7.54724357305228	4.445666901535922e-14	1.5176247851924618e-12	CCAAT enhancer binding protein beta [Source:HGNC Symbol;Acc:HGNC:1834]	protein_coding	20	50190830	50192668	66.23
USP43_normoxia_vs_Control_hypoxia	ENSG00000164898	FMC1	302.93449835900725	240.2036435291962	268.57369730607167	240.54942496911298	248.34019008896033	225.5565010657578	255.76501276087419	259.6855941212598	217.89199779277865	235.08357555350224	477.3484861975965	416.52237041634385	406.29492138251186	382.39840451158585	351.4167634541904	337.84271433523315	318.98625274765106	286.19644315674293	284.16497707276073	-0.8583800538501599	0.11377293462263137	-7.54467709475267	4.5340951321690906e-14	1.5443948761450127e-12	formation of mitochondrial complex V assembly factor 1 homolog [Source:HGNC Symbol;Acc:HGNC:26946]	protein_coding	7	139339457	139346328	46.48
USP43_normoxia_vs_Control_hypoxia	ENSG00000123191	ATP7B	857.7622479072731	706.3480642323549	777.422080081527	824.2770896572989	830.7021377229407	786.9413039142613	735.8784624645882	718.0357734069921	697.0710577320594	798.3636819435867	1183.0694814044991	1203.719589902719	1058.9586809851803	580.4615192336238	619.8421696149652	654.6761581932474	1070.7634372656528	1050.5741902985808	1142.6155842768387	-0.6439148096786963	0.08584645412303758	-7.500773517748552	6.344232575332982e-14	2.1562006307794697e-12	ATPase copper transporting beta [Source:HGNC Symbol;Acc:HGNC:870]	protein_coding	13	51930436	52012125	44.7
USP43_normoxia_vs_Control_hypoxia	ENSG00000120727	PAIP2	3846.4854730997986	3395.1506032875627	3479.3593247303293	3198.4852569462637	3480.527716081818	3450.9074664941377	3235.833013147687	3409.1064186669514	3281.2373455322377	3263.3241030162185	4604.459564662599	4415.5917053698195	4346.746636370381	4381.150324230284	4130.807132798145	3911.3357277859345	4587.176135630127	4492.79042089415	4172.749620151732	-0.42489682210087776	0.05665084227316181	-7.500273694998027	6.368471785995067e-14	2.1596817507231624e-12	poly(A) binding protein interacting protein 2 [Source:HGNC Symbol;Acc:HGNC:17970]	protein_coding	5	139341587	139369720	43.58
USP43_normoxia_vs_Control_hypoxia	ENSG00000167740	CYB5D2	457.83323783825176	397.6040520638009	353.459729703809	405.5916126617852	489.8978957183722	367.86066274744803	367.4350790574822	347.70078245641656	304.15505743273764	325.0699421852432	579.706470739398	639.2493846625814	629.1784922468352	586.1446142314588	494.69112204184063	487.4862481750973	488.1030182747601	446.83141311819264	530.8327035712725	-0.9161074596888068	0.12217115720809359	-7.498557602498641	6.45238969901545e-14	2.183341514381763e-12	cytochrome b5 domain containing 2 [Source:HGNC Symbol;Acc:HGNC:28471]	protein_coding	17	4143168	4187310	49.97
USP43_normoxia_vs_Control_hypoxia	ENSG00000135114	OASL	291.0051910121995	383.56555920557736	368.23932222458495	396.99577327287966	245.95274957866414	230.1380672192969	214.5164411133842	428.19461510230644	473.5763328699468	360.55482464024345	224.40998867416715	215.53734478447018	216.0490004849868	246.58427361788247	280.94224681386305	227.33144422301976	247.07901251587717	219.55818665890843	258.8682552195318	0.9435488191799591	0.12593784274680234	7.492178670052029	6.773962033575552e-14	2.287138603458879e-12	2'-5'-oligoadenylate synthetase like [Source:HGNC Symbol;Acc:HGNC:8090]	protein_coding	12	121017763	121039246	48.4
USP43_normoxia_vs_Control_hypoxia	ENSG00000164619	BMPER	118.74148232062575	17.751762196622696	26.617177189749754	24.08567028982986	101.31659729460546	69.5606323805289	70.12386662142454	62.246302865941715	33.87529206681015	27.099490612687006	177.99097136289885	216.01434444462816	167.64821417549325	144.869193371187	80.0941577197268	118.04222449745734	255.78834429159787	314.53358616658295	229.68885422349123	-2.1879346372460877	0.29248409904385475	-7.480525076059028	7.40262409793314e-14	2.4939408260067328e-12	BMP binding endothelial regulator [Source:HGNC Symbol;Acc:HGNC:24154]	protein_coding	7	33904308	34156427	40.62
USP43_normoxia_vs_Control_hypoxia	ENSG00000156804	FBXO32	1162.8082009796046	361.6944277450691	408.66097896908565	355.2884359837206	1819.8763716618312	1680.932114089732	1695.0787499387843	428.42575692438356	416.133689637974	417.2457803011639	705.0782467703046	661.1576309090622	772.892517809015	2832.5341988710024	3130.2258025103283	3320.8890055225293	627.3892185794559	568.2836680683293	728.7610233411126	-0.754993945711159	0.10095764971912737	-7.478323314891099	7.527681827844282e-14	2.5305475077045154e-12	F-box protein 32 [Source:HGNC Symbol;Acc:HGNC:16731]	protein_coding	8	123497889	123541206	44.08
USP43_normoxia_vs_Control_hypoxia	ENSG00000126432	PRDX5	4280.687582099149	3372.2448823477775	3407.9757901236626	3216.1802534620997	3634.6079890000374	3165.7492023626937	3267.5717210322255	3637.371279382495	3616.751942538242	3646.7078549134717	5425.67191000484	5422.880677305459	5223.782697048028	5181.730176642193	5175.542925842732	5165.947525601941	5399.278366009574	4896.543219045499	4195.838065121713	-0.5603780313822677	0.07495572751565166	-7.476120237312806	7.65489237826997e-14	2.5677171607979485e-12	peroxiredoxin 5 [Source:HGNC Symbol;Acc:HGNC:9355]	protein_coding	11	64318121	64321811	57.3
USP43_normoxia_vs_Control_hypoxia	ENSG00000145425	RPS3A	48833.248753824315	39176.83568806982	38582.31681749555	34737.45315405284	39916.56051918486	38445.94212463915	33126.704564394764	42213.52525373141	39350.86449739634	39670.499172920914	63170.64836999766	60194.81132726335	58914.37915188992	61941.526343172394	60429.32605773784	55575.62348585962	63986.434416378295	54957.80488971824	54607.22173493468	-0.5883076264039647	0.07870206660271865	-7.475122977058425	7.713168912449764e-14	2.581652848570496e-12	ribosomal protein S3A [Source:HGNC Symbol;Acc:HGNC:10421]	protein_coding	4	151099624	151104642	41.26
USP43_normoxia_vs_Control_hypoxia	ENSG00000196642	RABL6	3483.3665430089027	3144.6927023585654	2974.007154985476	3140.7488893877353	3007.730190132254	2700.1192236851775	3040.9507624049456	3325.28639219419	3070.1223144480537	3178.276918855561	4229.75736696598	4196.12978857434	4182.865656011952	3610.4078416783987	3352.8530889194853	3441.3884075342557	4093.287400637858	4079.8251610071834	3932.148514378836	-0.39583642111682404	0.052985027866238155	-7.470722146567925	7.975590328649264e-14	2.663709064308618e-12	RAB, member RAS oncogene family like 6 [Source:HGNC Symbol;Acc:HGNC:24703]	protein_coding	9	136807943	136841187	57.06
USP43_normoxia_vs_Control_hypoxia	ENSG00000143924	EML4	2995.2564384354105	3284.670295399843	3491.913230551913	3412.0547917830872	3167.1148754682217	3441.3216935519126	3363.011226658866	3241.6762259400552	3265.1801654774267	3407.830527762918	2506.140739135633	2592.114414719627	2386.4694463533488	2670.993235834927	2658.7175398775753	2627.4761506452896	2655.6896639316383	2776.14304118539	2966.098627559716	0.4028064180798269	0.05397455512274371	7.462894639220343	8.464202979180731e-14	2.8207916191956517e-12	EMAP like 4 [Source:HGNC Symbol;Acc:HGNC:1316]	protein_coding	2	42169353	42332548	38.02
USP43_normoxia_vs_Control_hypoxia	ENSG00000136352	NKX2-1	45.34316330227457	27.71124594825669	19.135072908375992	40.41232787925039	22.345195343194103	17.57971506816404	19.350021350291097	13.377711049695302	12.181762010070162	20.41074007546179	75.6570065966346	88.3494971904433	102.93084423271185	32.334723118238614	33.165808637202936	16.86240340960974	91.02916649370236	100.40477576243461	82.9389223672047	-2.5489433069632277	0.34158281797529666	-7.462153167047084	8.511985125124552e-14	2.8306019500144793e-12	NK2 homeobox 1 [Source:HGNC Symbol;Acc:HGNC:11825]	protein_coding	14	36516392	36521149	62.3
USP43_normoxia_vs_Control_hypoxia	ENSG00000168398	BDKRB2	155.78060138887565	76.5960549977902	93.64499784222981	72.78381677921047	125.99916245739098	149.4482576511496	148.66410087569784	77.54243337736965	108.82197656053687	80.21096884179	187.87102926111862	223.76494681930208	234.75041352198562	168.67811760454586	150.23708722750732	174.92949928774132	221.614480244142	237.33210117036185	271.16138047989165	-1.2993137465702107	0.17434596776596345	-7.45250241929523	9.158617778124156e-14	3.039085426160338e-12	bradykinin receptor B2 [Source:HGNC Symbol;Acc:HGNC:1030]	protein_coding	14	96204679	96244166	50.22
USP43_normoxia_vs_Control_hypoxia	ENSG00000162772	ATF3	1308.0130891500348	976.4534625031046	962.217224124353	1045.5249457682326	1032.1453870111777	1110.0611419516172	988.1893074927359	1120.902594589006	972.0353435329464	953.40757880348	1573.4775808911977	1490.5027574523529	1522.0211942326716	1706.0929394966422	1899.0478696065134	1876.1399580786453	1533.9834096227498	1370.6618897061792	1411.3710198370204	-0.5850419990324273	0.0785392643805393	-7.449038435065744	9.402297966691109e-14	3.1132501636490088e-12	activating transcription factor 3 [Source:HGNC Symbol;Acc:HGNC:785]	protein_coding	1	212565334	212620777	43.16
USP43_normoxia_vs_Control_hypoxia	ENSG00000112667	DNPH1	2789.6697581630333	2453.389473595756	2457.8073471033	2422.352600773292	2378.7873715537567	2175.0953027516275	2284.739528652625	2552.988531791487	2475.000932407414	2454.289645907162	3536.424286912524	3600.098500967223	3467.142926466723	3016.546855848351	3031.268812522674	2986.745260416911	3186.6790118457857	3143.6745190862325	2591.024738331755	-0.5028361038096333	0.06753611212571457	-7.445440490764895	9.662147870289758e-14	3.1924398637809627e-12	2'-deoxynucleoside 5'-phosphate N-hydrolase 1 [Source:HGNC Symbol;Acc:HGNC:21218]	protein_coding	6	43225629	43229481	55.28
USP43_normoxia_vs_Control_hypoxia	ENSG00000160877	NACC1	5427.114171145233	6478.039394994129	6213.008272756767	6557.488524683073	5603.18087961277	5835.975429370287	6308.412827302732	5718.611411761627	6248.7140067184855	5927.9729730546405	4350.90274312139	4691.131949084624	4265.580104946484	4606.920389617103	4640.56535275765	4594.691805495505	5011.767359507668	5479.867627653462	5155.224028175791	0.4255430300094759	0.05717713955597673	7.442537932364856	9.876908469158871e-14	3.25642516408379e-12	nucleus accumbens associated 1 [Source:HGNC Symbol;Acc:HGNC:20967]	protein_coding	19	13116862	13141147	55.36
USP43_normoxia_vs_Control_hypoxia	ENSG00000125995	ROMO1	1622.295796549501	1241.7260890028042	1285.9176400697183	1186.7153776082378	1437.6609746872227	1182.5438002320775	1139.7775448060795	1270.2546683063165	1191.593265801428	1237.4250469899525	2149.3835444134584	2130.077761606737	2117.2544415614625	2220.360597850097	2041.8221098516558	1747.4530187605692	2120.707028205732	1880.2130156605137	1620.4384124769533	-0.7893556539060529	0.10608143463366378	-7.441034867523931	9.98995719273911e-14	3.2866746158627812e-12	reactive oxygen species modulator 1 [Source:HGNC Symbol;Acc:HGNC:16185]	protein_coding	20	35699272	35700984	50.26
USP43_normoxia_vs_Control_hypoxia	ENSG00000130204	TOMM40	8219.253189083964	8902.319503885958	8930.353377469153	8855.481059605389	9232.860468035682	8804.941857973392	8629.749718082534	9132.410248277616	9373.645943368021	9215.074111984217	6778.619099816543	6960.24304446577	7729.642009738913	7619.196260165138	7616.418294705741	8109.5422108750245	7304.149348536995	7546.716036751154	7205.194809774115	0.3699714795106147	0.04972240386411758	7.4407400036748115	1.0012283276582681e-13	3.287011296971719e-12	translocase of outer mitochondrial membrane 40 [Source:HGNC Symbol;Acc:HGNC:18001]	protein_coding	19	44890569	44903689	56.25
USP43_normoxia_vs_Control_hypoxia	ENSG00000157193	LRP8	1352.7471646392305	1493.5547001389375	1532.271582946889	1761.0875746291863	1650.5982387298732	1492.5816755281753	1719.5902198493288	1457.8814555261324	1767.279671599143	1651.54885421515	949.2718682206686	976.8213872338976	976.190869999058	1008.2830763264105	1172.8812964888966	1193.7181222792108	1081.4679069901997	1145.5268338987205	1318.8936289062713	0.746125288931735	0.10045047746388894	7.427792358677046	1.1042511957392891e-13	3.617536295171387e-12	LDL receptor related protein 8 [Source:HGNC Symbol;Acc:HGNC:6700]	protein_coding	1	53242364	53328469	51.87
USP43_normoxia_vs_Control_hypoxia	ENSG00000171631	P2RY6	1832.3572339125799	1690.8822348835213	1722.2583410687816	1623.0600587709218	1588.4398638398795	1427.8951874465133	1630.6515391823616	1689.7883284824045	1705.899922798081	1592.0503083328404	2315.8951018444327	2357.7187265810444	2212.528839674925	1559.8807326117571	1701.4485979435328	1760.0093218941026	2194.222762825828	2068.6817375567953	2141.1186046887133	-0.4663988232332024	0.06280487591170428	-7.426156273103704	1.1179890306077626e-13	3.654781936923258e-12	pyrimidinergic receptor P2Y6 [Source:HGNC Symbol;Acc:HGNC:8543]	protein_coding	11	73264498	73305103	51.57
USP43_normoxia_vs_Control_hypoxia	ENSG00000109475	RPL34	8699.405740885302	7499.505451010711	7367.024226532432	6976.302749768261	7381.341750761512	7064.177136085834	6688.38750793362	7986.412569505709	7677.5491236384605	7583.150468733909	10930.53611885564	10442.997782103419	10620.981832849759	10134.488735059951	9554.067945342073	9342.336242085126	10738.616203861522	9544.872261757835	9056.555230049658	-0.46038110741105553	0.062041739910309056	-7.420506066989864	1.1667366333400325e-13	3.8060774318048e-12	ribosomal protein L34 [Source:HGNC Symbol;Acc:HGNC:10340]	protein_coding	4	108620569	108630412	41.51
USP43_normoxia_vs_Control_hypoxia	ENSG00000120708	TGFBI	87.99621045612135	54.8677296936553	43.668638805249074	61.461888319946425	59.22546930569138	34.66389749772667	36.905248595430635	32.844389105753635	39.34705122279977	44.439799596449845	175.46538052258367	160.0267887879176	187.9922486575435	100.06812727504906	47.49921982887066	62.28931635530347	113.4306803680084	131.66421681749858	198.07169745470665	-2.1858385541493828	0.29479989190061906	-7.41465181705785	1.219447477069598e-13	3.969635985481834e-12	transforming growth factor beta induced [Source:HGNC Symbol;Acc:HGNC:11771]	protein_coding	5	136028988	136063818	48.91
USP43_normoxia_vs_Control_hypoxia	ENSG00000149418	ST14	754.7057159269079	640.0258896576852	600.228657229457	606.2104636018801	661.6238718121479	654.4313113403414	656.1438041965438	643.3778883219433	600.6306824847264	646.189742177731	906.5304607016781	916.4962187926192	1119.8869795267535	670.5928851907161	648.3024930800782	714.9965152478444	998.2892886882406	950.0171779258224	950.7285567081343	-0.6293420546340822	0.08498037974038501	-7.405733612355248	1.3042741584052526e-13	4.236831634566958e-12	ST14 transmembrane serine protease matriptase [Source:HGNC Symbol;Acc:HGNC:11344]	protein_coding	11	130159782	130210362	51.85
USP43_normoxia_vs_Control_hypoxia	ENSG00000137955	RABGGTB	2955.3348090086242	3146.0615963207306	3460.119313883442	3190.6698482878905	3734.151635450188	3463.430388826096	3299.696127806172	3385.745749283873	3494.7776946593744	3667.4371574018714	2002.0593664444955	2255.109168199175	2553.3050927645077	2375.5705901034084	2723.0132412756498	2711.9261280883197	2468.3274086303823	2522.819371707412	2741.8066830222456	0.6326725707464934	0.08552176284824034	7.397796182817004	1.3846315221788963e-13	4.4884168880715065e-12	Rab geranylgeranyltransferase subunit beta [Source:HGNC Symbol;Acc:HGNC:9796]	protein_coding	1	75786197	75795086	37.85
USP43_normoxia_vs_Control_hypoxia	ENSG00000142864	SERBP1	40535.87871188925	42867.720061566186	43229.391865366284	43461.055170789994	41255.4934099215	44384.68270829747	41485.71451675783	45626.31020860785	43696.114858133005	42966.37561180058	36424.66980762233	36759.85494130404	36760.33418332523	38393.82855212596	38737.743596477914	37062.98697170644	39382.77877529101	38997.378682571005	38153.382892341826	0.2670972910286852	0.03610831003225586	7.3971141487952465	1.3917590802936365e-13	4.5020634400274236e-12	SERPINE1 mRNA binding protein 1 [Source:HGNC Symbol;Acc:HGNC:17860]	protein_coding	1	67407810	67430415	38.87
USP43_normoxia_vs_Control_hypoxia	ENSG00000091527	CDV3	7160.904223121895	7961.31784769416	8373.887672114655	8006.790237035793	8041.78319670391	8561.693986027873	7975.683445996627	8219.875443751396	8158.548744053274	8447.516321202389	5404.498122217716	5962.9645076580655	5921.7200842160255	5955.804658527891	6129.758922656614	6632.231252243379	5708.132464285239	6347.299345641956	7086.769764167146	0.5219193811320741	0.07067064333126068	7.385236026303537	1.5218318138062712e-13	4.912524034943674e-12	CDV3 homolog [Source:HGNC Symbol;Acc:HGNC:26928]	protein_coding	3	133573686	133590261	42.48
USP43_normoxia_vs_Control_hypoxia	ENSG00000164111	ANXA5	9476.20842491557	8161.914911974855	8306.604001613196	7747.542551768098	8840.734891593444	8656.016305833675	7852.198464717056	8746.806829935325	8211.613356444428	8382.911479715105	11375.659495393968	11243.009658299787	10582.666642650316	10091.264072354465	9986.92324939382	9920.063114906496	11299.168943380573	10427.02407798373	10739.629600521946	-0.3896823196468717	0.052785991450144676	-7.382305587930824	1.5557160659308947e-13	5.011419394011212e-12	annexin A5 [Source:HGNC Symbol;Acc:HGNC:543]	protein_coding	4	121667946	121696995	38.94
USP43_normoxia_vs_Control_hypoxia	ENSG00000198042	MAK16	1256.2851571735166	1413.1146106953477	1574.0635619848629	1512.573047540451	1407.06191609153	1581.762680391249	1389.4903885781146	1419.5882778006683	1383.6047919465207	1398.2225636113862	937.0178246158314	1008.1876646359968	1016.9920097629143	1179.666653284403	1178.8878650899758	1209.6161703336497	945.8382612850788	1015.5319731718455	1041.912568303473	0.5057818541681817	0.06855484010867616	7.377770167159517	1.6096251503158943e-13	5.174274181119636e-12	MAK16 homolog [Source:HGNC Symbol;Acc:HGNC:13703]	protein_coding	8	33485182	33501262	39.93
USP43_normoxia_vs_Control_hypoxia	ENSG00000171843	MLLT3	1394.357200037744	1239.9906991420314	1188.8936566876096	1289.178087545161	1030.7059029859338	1235.0021237926408	1318.5499094840861	1155.0460750007774	1195.9051576036125	1151.3044376223959	1747.7870550085424	1709.447127572818	1766.3157555123162	1251.0237366960328	1174.7462692911256	1299.1337371129935	1693.8725982605513	1796.4355895854765	1855.0916817752873	-0.5767355277196207	0.07818229955091953	-7.37680435382944	1.6213398983907855e-13	5.201096597124703e-12	MLLT3 super elongation complex subunit [Source:HGNC Symbol;Acc:HGNC:7136]	protein_coding	9	20341669	20622499	37.12
USP43_normoxia_vs_Control_hypoxia	ENSG00000138035	PNPT1	3320.2359409547694	3459.283548455777	3446.868139268092	3562.495067619889	3720.0399231858064	3826.07724587745	3558.9635849130714	3671.98871215155	3646.005496667768	3771.24083680785	2904.9897222586155	2655.3144172569205	2718.8008524224488	3415.2133504491794	3290.5878713285824	3369.533451224711	2891.9284203726543	2707.013241860047	3147.903055065437	0.4219941172499489	0.05729291416715319	7.365555119412723	1.7641121586486738e-13	5.6473548979147384e-12	polyribonucleotide nucleotidyltransferase 1 [Source:HGNC Symbol;Acc:HGNC:23166]	protein_coding	2	55634061	55693863	39.71
USP43_normoxia_vs_Control_hypoxia	ENSG00000089597	GANAB	23855.142666068903	22123.823095339692	23089.605745164776	22653.545814215693	22301.29905210819	21112.65335701611	19908.209633275157	22583.163810129477	21880.131913386293	22060.43512805465	27895.733373591487	26802.110666942823	27464.871894485444	23144.108723582827	23943.201285991003	23513.585473874995	25651.103844704838	26750.47398254484	26514.511194831994	-0.3043687647892766	0.0413323501623506	-7.363935599929286	1.7856586514924854e-13	5.7044954435877944e-12	glucosidase II alpha subunit [Source:HGNC Symbol;Acc:HGNC:4138]	protein_coding	11	62624826	62646726	50.02
USP43_normoxia_vs_Control_hypoxia	ENSG00000113966	ARL6	209.61475044644968	185.37856151639943	158.6465895121507	147.23125029697545	163.1442385385881	196.42637611974894	181.36505345223745	153.26459708254475	127.65397631114679	130.2438788086961	308.40594842933007	322.7629469836928	274.321115713896	156.7708865285122	239.14703286754545	202.38507963873207	265.1566175581133	282.5791284910217	278.1822301867627	-1.1394685264653799	0.15475594095179052	-7.363003445666402	1.7981772837694368e-13	5.732618902595539e-12	ADP ribosylation factor like GTPase 6 [Source:HGNC Symbol;Acc:HGNC:13210]	protein_coding	3	97764521	97801229	34.36
USP43_normoxia_vs_Control_hypoxia	ENSG00000108424	KPNB1	18212.922567044832	21070.963421670138	21808.741236889175	21523.484575609345	19490.450803091328	20158.810872720143	21013.94006811779	18878.551729554845	19661.996959934277	20336.211840740576	14472.665856125273	15214.986317967194	15173.514432460785	15317.214348958805	16247.605345693297	15336.483772214413	16023.373776840817	17723.658998044444	18379.95185017431	0.39203252315460074	0.053277905944721315	7.358256977317305	1.8632709372696305e-13	5.927890837540289e-12	karyopherin subunit beta 1 [Source:HGNC Symbol;Acc:HGNC:6400]	protein_coding	17	47649476	47685505	43.15
USP43_normoxia_vs_Control_hypoxia	ENSG00000005700	IBTK	1959.8219236489492	2147.318212532319	2266.776938808482	2117.997402306794	2049.0759706945437	2202.932142147814	2214.423800369565	2196.2465900294887	2191.6627188415027	2263.890774435183	1566.1553389394437	1715.0415011966015	1480.392821769491	1833.5199799845877	1995.830058824683	1852.12475766901	1670.482823973008	1687.9718425691092	1824.9509505894596	0.47797764894951633	0.06498004410720104	7.355760611072704	1.8984297612379461e-13	6.027319180226648e-12	inhibitor of Bruton tyrosine kinase [Source:HGNC Symbol;Acc:HGNC:17853]	protein_coding	6	82169986	82247754	36.07
USP43_normoxia_vs_Control_hypoxia	ENSG00000155111	CDK19	703.4977364936309	755.211871034765	675.2659464729178	707.0758378746128	619.0729367435574	582.3270674403669	481.86797225158773	555.8351168152648	464.78732245463124	593.5737837110178	951.833587872684	1049.6573593339074	943.1314816266375	434.13439156259477	563.6214343041926	455.91567802032233	900.5492137896866	939.0555176732638	990.0427379033455	-0.868245401029492	0.11808528632650776	-7.352697597131442	1.9424606819042086e-13	6.143069241240437e-12	cyclin dependent kinase 19 [Source:HGNC Symbol;Acc:HGNC:19338]	protein_coding	6	110609978	110815958	39.87
USP43_normoxia_vs_Control_hypoxia	ENSG00000163682	RPL9	13186.029277857879	10308.570014625446	10014.95555621861	8986.57292018767	10437.83184697958	10186.74344394658	8966.559322748488	11543.80263583338	10859.964386709034	10391.78873913577	17935.185476518727	16397.158019065962	16337.238972875219	17071.224380325886	15782.997240416953	15422.282549272033	17561.741758784498	15137.421681471786	14006.488056326183	-0.6274396270122375	0.08533492703825933	-7.352670808881448	1.9428501553631454e-13	6.143069241240437e-12	ribosomal protein L9 [Source:HGNC Symbol;Acc:HGNC:10369]	protein_coding	4	39452587	39458931	40.71
USP43_normoxia_vs_Control_hypoxia	ENSG00000167964	RAB26	397.2437716752377	369.3288243717834	341.70232963703603	360.72870774472364	289.61830678064473	253.22487634667854	271.60367605077073	305.21890659846355	331.7375263661588	328.4986772444944	534.5242739268014	499.93109195146513	524.8901105417091	505.3069567596119	506.49468625578913	438.57278592565444	454.74253872191173	417.9428685057456	416.32074642483667	-0.6951971360273264	0.09456850500785138	-7.351254373426003	1.9635533039280099e-13	6.195833840410877e-12	RAB26, member RAS oncogene family [Source:HGNC Symbol;Acc:HGNC:14259]	protein_coding	16	2140803	2154165	58.26
USP43_normoxia_vs_Control_hypoxia	ENSG00000088247	KHSRP	13758.34184983862	14382.9619616479	15336.227905111657	15637.29156616003	15036.994362547757	14302.493141906943	15457.396550779162	15244.364460570921	15206.380908981158	15727.733112199268	12019.000632906014	11415.81302912751	11735.007520937255	11369.659964497625	11942.147181454522	11532.239923656767	12861.03340671949	14791.250229045787	13652.157438845403	0.3929985090326847	0.05355594616801568	7.338092913152352	2.166587491632466e-13	6.822539795079378e-12	KH-type splicing regulatory protein [Source:HGNC Symbol;Acc:HGNC:6316]	protein_coding	19	6413102	6424811	58.57
USP43_normoxia_vs_Control_hypoxia	ENSG00000113460	BRIX1	5804.52627619276	6540.573940171698	6213.151847682566	6069.480500476642	6557.3834353326965	6318.312337403021	5820.889278371917	6671.854858038926	6392.1772658969785	6292.2157873996475	4774.964824264782	4961.753081834728	5164.8276110815805	5671.785162482306	5371.831928505576	5534.922098407569	5442.079658726813	5324.761621793533	5358.507733598697	0.37874667938848566	0.05165088792309502	7.332820298315415	2.2535903204262652e-13	7.082056750341603e-12	biogenesis of ribosomes BRX1 [Source:HGNC Symbol;Acc:HGNC:24170]	protein_coding	5	34915677	34925996	37.61
USP43_normoxia_vs_Control_hypoxia	ENSG00000151748	SAV1	1447.5186179465895	1373.43748824825	1164.3887236229023	1301.0280839841114	1462.9317319043507	1375.9320479813625	1268.1504879758602	1228.344803932695	1319.345548548325	1157.5931679469657	1810.150364248343	1723.2789674044209	1773.8881733812661	1472.222815307205	1411.1035258840504	1437.3077791033274	1603.3130553927076	1584.9582576432545	1587.960100529213	-0.5187786120716752	0.07075565801366927	-7.3319735359036935	2.2678788777283385e-13	7.112473797428509e-12	salvador family WW domain containing protein 1 [Source:HGNC Symbol;Acc:HGNC:17795]	protein_coding	14	50632058	50668306	37.87
USP43_normoxia_vs_Control_hypoxia	ENSG00000167994	RAB3IL1	537.8429145995104	646.7775954909786	557.0998315006884	652.1707705730882	675.2382343468373	636.6279958896029	690.0590831793428	588.5771775784549	638.5987517835814	590.8060621525663	374.50845089695764	364.47093186722054	418.2038124651397	550.9927476695619	545.8663479094167	527.0201664217049	395.28392645317984	429.02852906102316	399.8420475518435	0.6579275212656006	0.08993365979695514	7.3156982908403325	2.560463738222326e-13	8.0137840731786e-12	RAB3A interacting protein like 1 [Source:HGNC Symbol;Acc:HGNC:9780]	protein_coding	11	61897301	61920269	59.29
USP43_normoxia_vs_Control_hypoxia	ENSG00000197958	RPL12	22842.434590346136	20346.753012552646	19479.031581533964	18224.34578271424	19083.07506221352	18140.584896607506	16995.796794530306	21541.46432883188	20799.399115028107	20022.486795100354	28534.282169677354	27844.07545404645	27695.127663390413	25805.68755545717	23914.427118489795	25400.72461461217	27565.181592099354	25131.898382581505	24639.48070676372	-0.4308189851374198	0.05891303285634973	-7.312795900151753	2.6164027917695856e-13	8.17228645283496e-12	ribosomal protein L12 [Source:HGNC Symbol;Acc:HGNC:10302]	protein_coding	9	127447674	127451406	51.25
USP43_normoxia_vs_Control_hypoxia	ENSG00000151233	GXYLT1	799.5932968733597	863.4622991802544	998.2065322194034	947.9920716276241	900.610940919837	884.2515119351541	895.9627843186352	890.1445912231848	851.7755602417467	959.8547415403302	591.834674859492	643.3695846426857	585.4563287669952	757.0534526314203	803.311670790104	729.3768442339472	694.6714428956811	678.4813331157119	716.8629785782666	0.5642871011373527	0.07722882397575989	7.306690327363624	2.7380257833024806e-13	8.53489653259743e-12	glucoside xylosyltransferase 1 [Source:HGNC Symbol;Acc:HGNC:27482]	protein_coding	12	42081845	42144874	37.61
USP43_normoxia_vs_Control_hypoxia	ENSG00000164045	CDC25A	2105.8409950232244	2187.4466135049734	2355.688659828655	2271.326614466544	2282.4221210805117	2369.5029482427285	2281.606590204057	2364.557465369568	2430.134964295229	2239.693221124631	1824.3077719164305	1696.2646629905	1505.8464855105144	1947.2322936931619	2015.066931775185	2121.8091752682826	2068.9547028788224	1989.210302263935	1954.0663860043123	0.4821579053791478	0.06626534704307299	7.27616962551696	3.434317199870492e-13	1.0683773063306792e-11	cell division cycle 25A [Source:HGNC Symbol;Acc:HGNC:1725]	protein_coding	3	48157146	48188417	45.04
USP43_normoxia_vs_Control_hypoxia	ENSG00000116857	TMEM9	2991.402270963905	2391.6530309634923	2375.5974204417953	2155.2249135620377	2623.2279441442233	2317.687936077562	2224.035300847946	2602.695792302008	2486.190255792155	2378.2002947610035	3911.2975633942415	3711.8439035237902	3685.374692657291	3740.3883115331296	3662.6439234774375	3279.1562422890634	3728.566226024729	3495.524261409402	3075.9328641489797	-0.5980953043054205	0.08220468622780168	-7.275683805276106	3.446700440358454e-13	1.0700721890287916e-11	transmembrane protein 9 [Source:HGNC Symbol;Acc:HGNC:18823]	protein_coding	1	201134772	201171574	48.53
USP43_normoxia_vs_Control_hypoxia	ENSG00000163041	H3-3A	11133.781785823589	10721.29923104662	11099.22296867803	9744.14057916573	9720.527486573028	8962.544311297512	8782.071650883501	10510.68571594155	10401.666324469636	10270.325842665878	13734.925590972225	13514.084832258757	13232.925753200396	11013.782480066548	10869.641423057465	10690.795945244743	12854.063906418905	12072.397044363483	12212.971058520576	-0.37655769180179277	0.05183497275993309	-7.264548850942212	3.742853441180691e-13	1.1596833051690374e-11	H3.3 histone A [Source:HGNC Symbol;Acc:HGNC:4764]	protein_coding	1	226061851	226072019	44.55
USP43_normoxia_vs_Control_hypoxia	ENSG00000011426	ANLN	9130.65115951626	7746.060400586451	8146.994688849754	8690.067820235608	8119.764487497078	8769.75183555096	8676.347385042738	8286.408821868383	7692.360187621451	7816.123335781451	10955.623040726769	11326.112425409961	10794.74752565435	6976.870931040247	7108.879199447869	7025.917736407536	11531.458773166758	11259.848012001385	13428.38426440391	-0.4749306067321178	0.06541389629853095	-7.260393182584106	3.859667417775682e-13	1.1934803257771297e-11	anillin, actin binding protein [Source:HGNC Symbol;Acc:HGNC:14082]	protein_coding	7	36389821	36453791	37.87
USP43_normoxia_vs_Control_hypoxia	ENSG00000173638	SLC19A1	2160.2721721496064	2514.9016927220455	2338.3391484542512	2399.2386856775456	2541.655159503983	2700.264480639788	2530.068603086265	2494.1460236135804	2378.178929471351	2365.4345224062713	1810.699948496915	1609.833421798293	1635.8285493448648	2052.0601527914605	1896.2749694454037	1928.6087788930479	2068.577543081581	1907.7931261149674	1712.9953631513001	0.5189254591771469	0.07151239990830727	7.256440279483136	3.974100710436791e-13	1.2264074792407937e-11	solute carrier family 19 member 1 [Source:HGNC Symbol;Acc:HGNC:10937]	protein_coding	21	45493572	45573365	56.63
USP43_normoxia_vs_Control_hypoxia	ENSG00000104812	GYS1	3376.4584604380784	3004.1090027111622	2888.2144142163797	3017.032609876495	3190.700088294374	3056.005582379838	2921.5610589712173	2931.148371386349	3114.8793627012765	3290.534343580201	4038.870827520304	4455.672915437954	4073.719015409372	2961.9211393898313	2858.4249333312523	3077.7077845501226	3832.7069042936378	3937.90159641575	4125.142337419898	-0.43181197528981186	0.059541615555249956	-7.252271730670865	4.098386004199882e-13	1.2622374460040754e-11	glycogen synthase 1 [Source:HGNC Symbol;Acc:HGNC:4706]	protein_coding	19	48968130	48993310	52.54
USP43_normoxia_vs_Control_hypoxia	ENSG00000231881		27.246194233126168	0	2.3327497412519955	1.3929607510908986	0	2.7978053710255413	1.7206790300118553	1.0643986781614703	1.0016430106389713	0.9195447464055875	75.45466424930076	67.23979030806267	82.026570136377	0	3.3234524618837593	8.520205400667509	128.38968088451537	54.180692499224534	60.06665892765312	-6.216016646875935	0.8588209776526787	-7.237849107814637	4.558561927503761e-13	1.4011675406650007e-11	novel transcript	lncRNA	6	44058792	44089288	53.91
USP43_normoxia_vs_Control_hypoxia	ENSG00000149798	CDC42EP2	644.6370361784825	669.0166859663058	721.3162853307679	670.8405398664893	863.3962204775123	727.440414862559	790.7479902846475	725.8727134754417	766.65930795012	672.7194858290577	480.8482265725816	468.8894245095914	450.94087016514226	685.3397246861924	699.1208698403242	720.8621722389374	531.2203532660394	490.8171577157139	467.41820817526053	0.6259245446305637	0.08651125242704744	7.235180708525618	4.649096777845666e-13	1.4261543396055394e-11	CDC42 effector protein 2 [Source:HGNC Symbol;Acc:HGNC:16263]	protein_coding	11	65314866	65322417	56.09
USP43_normoxia_vs_Control_hypoxia	ENSG00000096060	FKBP5	2357.8654071379315	2699.3116796129593	2707.8671956616554	2717.353782173438	2441.094718260807	2703.1321603615693	2627.2944202920776	2639.9247523679314	2662.202542522243	2657.4416224676775	1996.7965455373815	2093.0155150589	1924.9170408684356	2032.4658080856218	2139.8998946249417	2193.0572409884626	1976.4940803560944	2036.611776062718	2192.6965531798487	0.4012408540191522	0.055567151833337214	7.220828147222582	5.167192003601665e-13	1.5819399328486842e-11	FKBP prolyl isomerase 5 [Source:HGNC Symbol;Acc:HGNC:3721]	protein_coding	6	35573585	35728583	41.97
USP43_normoxia_vs_Control_hypoxia	ENSG00000136813	ECPAS	5600.155472033079	5873.535197316278	6361.874705622998	6099.96349510058	5530.361955889823	5877.134376514185	5787.616369059075	6136.835004664987	6337.855560240845	6268.405961889372	4822.360815969758	5119.564542323492	4758.213651844623	4801.565756676728	5013.762547824004	4987.738135799254	5384.2217186473135	5815.831544359047	5825.957156853062	0.3488735746215299	0.04831771880015187	7.220406577233388	5.183236858348882e-13	1.5837097965212524e-11	Ecm29 proteasome adaptor and scaffold [Source:HGNC Symbol;Acc:HGNC:29020]	protein_coding	9	111360685	111484745	39.33
USP43_normoxia_vs_Control_hypoxia	ENSG00000185112	FAM43A	392.7538343852194	266.7138208447195	278.34479313549707	261.99109841557856	209.6356755501529	214.11014920420175	218.71167742578572	350.38068216855515	335.66176779791766	334.6331565479512	542.3277368851278	517.2445957823161	507.42001635066276	398.06621236448694	386.2132797349491	398.4477416401942	626.377418684603	635.0712403522618	588.2179560489882	-0.616030684341915	0.08537522413573173	-7.215567403519006	5.370954814744556e-13	1.6378227824408792e-11	family with sequence similarity 43 member A [Source:HGNC Symbol;Acc:HGNC:26888]	protein_coding	3	194685883	194689037	61.97
USP43_normoxia_vs_Control_hypoxia	ENSG00000204525	HLA-C	1614.702548861534	1603.000359020397	1591.6060992042733	1762.0123584416092	1132.590085660841	1087.2502401482766	1212.9019873401448	1572.5836213423174	1398.7677205364378	1494.5222938015525	2157.524112277536	2181.521544428615	2552.6088004765784	1092.3322920048633	1219.306315846415	1359.1199851054948	1867.600818357656	1924.1170712910348	1855.2801742235727	-0.6219137641917089	0.08619682839361724	-7.215042313990299	5.391720810727423e-13	1.6409122704048153e-11	major histocompatibility complex, class I, C [Source:HGNC Symbol;Acc:HGNC:4933]	protein_coding	6	31268749	31272130	59.28
USP43_normoxia_vs_Control_hypoxia	ENSG00000108479	GALK1	768.5210973146116	708.4699296107466	659.0900314340072	648.4044170733246	698.9028706474494	631.7368731354081	661.0643988267392	667.6163739462124	635.9284455787835	630.5479761543352	1053.1405908799147	929.5468270372754	970.0562346226905	916.5514646938886	891.0246580359862	901.8997573048974	821.0393801104376	736.7388303150495	671.6206922558621	-0.6067321996647322	0.08413331058193158	-7.211557413681921	5.531551545580452e-13	1.680154337565086e-11	galactokinase 1 [Source:HGNC Symbol;Acc:HGNC:4118]	protein_coding	17	75751594	75765236	60.16
USP43_normoxia_vs_Control_hypoxia	ENSG00000166136	NDUFB8	2994.815525706425	2404.4378075529303	2441.7402161344826	2238.03650056221	2707.5593543124214	2284.691687817377	2263.3709356060804	2536.2342700898703	2335.865876964151	2420.746333947588	3899.425616889602	3587.3873411073087	3758.276973965182	3770.231166327609	3468.250934477438	3353.480375762546	3865.6323539178493	3484.5084939971953	3086.8032232838086	-0.6236316779781426	0.08654480829081679	-7.205882019895995	5.76693201611918e-13	1.7482074854365214e-11	NADH:ubiquinone oxidoreductase subunit B8 [Source:HGNC Symbol;Acc:HGNC:7703]	protein_coding	10	100523740	100530000	47.71
USP43_normoxia_vs_Control_hypoxia	ENSG00000117877	POLR1G	1245.0096767458062	1659.4649293214625	1574.27059748965	1731.1079753366882	1558.831105142173	1455.9680231249843	1649.0456636078043	1425.4759707486412	1555.9255020881594	1592.8160994780023	674.9786718240274	870.6725423107277	933.2753296521096	712.009838082905	895.1196119346085	1024.6796392494414	947.1849260581628	1089.1898788903475	1060.1578770846163	0.8847183877293987	0.12298194515392134	7.193888392496198	6.297167654896577e-13	1.90520190029518e-11	RNA polymerase I subunit G [Source:HGNC Symbol;Acc:HGNC:24219]	protein_coding	19	45406644	45410737	53.47
USP43_normoxia_vs_Control_hypoxia	ENSG00000106344	RBM28	1331.0656710161732	1713.2319438157795	1558.1103175981789	1615.3747179958598	1678.072353586361	1589.2897952810092	1601.49174591544	1318.6677556638576	1375.9639786640482	1645.2770218624873	884.6824632544452	1011.2549938221605	907.3357194409259	1270.13920663042	1287.525633964001	1137.2094543977323	1086.3820377916486	1151.9728422702087	1127.2000963365526	0.6244273130939008	0.08685627250843653	7.189202288565271	6.517095735941713e-13	1.9678823327902278e-11	RNA binding motif protein 28 [Source:HGNC Symbol;Acc:HGNC:21863]	protein_coding	7	128297685	128343908	43.22
USP43_normoxia_vs_Control_hypoxia	ENSG00000123080	CDKN2C	1927.4458550110064	1692.406730212901	1673.236871117939	1590.1989454896539	1568.7159799328258	1483.0414834987089	1484.2700718607514	1721.5329718476355	1739.5878396524442	1669.42186464662	2682.5529890607277	2427.9914566057014	2433.5416534156006	1857.8325545314556	1787.2052298851402	1657.8719259712002	2728.4272977961778	2246.3421783846456	2249.847346287986	-0.5561857392352594	0.07744035745794527	-7.182117406125113	6.863993570810689e-13	2.0669105657908022e-11	cyclin dependent kinase inhibitor 2C [Source:HGNC Symbol;Acc:HGNC:1789]	protein_coding	1	50960745	50974634	40.97
USP43_normoxia_vs_Control_hypoxia	ENSG00000144136	SLC20A1	2918.930198695779	2990.5737730735414	3211.7411101798457	2970.2316146541957	3355.986707260922	3168.357704948334	3105.6623011173524	3308.112314540435	3107.459137928514	3348.2455806331695	2436.8364343275693	2539.9088632597036	2443.920402516887	2636.057358271384	2868.6850202186943	2971.0563575877063	2705.4228825239516	2662.287129509144	2710.198883972669	0.395559747707166	0.055076842565045095	7.181961225173986	6.871841349647969e-13	2.0669105657908022e-11	solute carrier family 20 member 1 [Source:HGNC Symbol;Acc:HGNC:10946]	protein_coding	2	112645939	112663825	42.28
USP43_normoxia_vs_Control_hypoxia	ENSG00000166295	ANAPC16	2387.8002959946994	1930.6881136804043	1929.7533659776273	2041.6216851458782	2093.7846070678206	2142.145335040698	1792.3891768614376	1992.2644263787297	2149.985936700089	2055.927246140612	2852.3564415136957	2836.3877094694394	3169.82229981622	2631.9042653236324	2537.619341078089	2428.4678521826954	2939.3758609267447	2723.1188151041792	2732.7928494965963	-0.5146001815863759	0.07166142518081803	-7.180992846401295	6.920697420710034e-13	2.077555665399919e-11	anaphase promoting complex subunit 16 [Source:HGNC Symbol;Acc:HGNC:26976]	protein_coding	10	72216000	72235860	43.46
USP43_normoxia_vs_Control_hypoxia	ENSG00000029993	HMGB3	2916.4515308257583	3286.00598947444	3277.6749488052246	3108.1851738691353	3160.8871560978423	3399.1819645002015	3051.4282721502686	3010.3081482408	3346.52096175916	3325.147459941994	2297.027134502857	2332.855764819598	2456.606530000408	2671.4508811743317	2912.2130706196713	2795.0229126532254	2621.8567761672307	2604.349493329923	2839.4049167573376	0.4491351431583612	0.06256350558495832	7.178867919228993	7.029101069167887e-13	2.1060005727623396e-11	high mobility group box 3 [Source:HGNC Symbol;Acc:HGNC:5004]	protein_coding	X	150980509	150990771	51.17
USP43_normoxia_vs_Control_hypoxia	ENSG00000204054	LINC00963	729.2634801476196	603.5238883734132	534.9175965403017	594.3961471102795	614.7158863471881	533.0500126513648	692.6949249155949	484.74342900281323	494.4060076306279	542.8898625948959	1006.0778050067638	925.8414072356584	1018.930464216433	700.9283454073461	763.6444077629991	1015.1179622336855	923.3004274850563	750.6171830904036	926.9468850523274	-0.9555529237062157	0.13315967893477282	-7.175992998408216	7.178422821669563e-13	2.1465710104333596e-11	long intergenic non-protein coding RNA 963 [Source:HGNC Symbol;Acc:HGNC:48716]	lncRNA	9	129476946	129513687	54.99
USP43_normoxia_vs_Control_hypoxia	ENSG00000156453	PCDH1	149.93675911185701	97.43145097857385	93.44257110245164	99.70737905809064	155.98187132750198	80.83262075763837	93.02984600873535	99.3997035296425	80.19166853108418	87.46098790546348	215.54774455682497	257.5729041502792	246.42327596003614	141.26223661890882	169.00332339214916	130.5025617882988	225.53860858434004	221.03758016019725	204.4953296032099	-1.421608468681419	0.19822000496885464	-7.17187182446489	7.397919150517536e-13	2.2079282880558137e-11	protocadherin 1 [Source:HGNC Symbol;Acc:HGNC:8655]	protein_coding	5	141853090	141879246	54.9
USP43_normoxia_vs_Control_hypoxia	ENSG00000160818	GPATCH4	1800.7697936130746	2450.8713693882173	2266.2408401336966	2611.419316034193	2275.2956536849383	2371.237038561918	2550.369287577629	2184.9326978291365	2361.225033869048	2469.0662320190013	833.9137976527765	918.3671268162146	1375.963601393035	1014.8404744165761	1383.089507547936	1508.7673635175672	1060.554219878375	1330.5130060366205	1447.1897186784652	1.1684844251790825	0.16293841620905472	7.171325537372862	7.427504847409758e-13	2.2124787605315167e-11	G-patch domain containing 4 (gene/pseudogene) [Source:HGNC Symbol;Acc:HGNC:25982]	protein_coding	1	156594301	156601496	48.5
USP43_normoxia_vs_Control_hypoxia	ENSG00000158373	H2BC5	127.5914805361253	75.30104311422691	96.66283184718701	75.55390639837934	66.55584326702726	80.9877028225769	85.44816615530127	90.4364991382496	90.90350992456425	98.46371795587804	238.81471412727015	201.788818159204	207.40765931899483	108.57091566277646	100.0466089106633	124.4572193046074	201.26740220975412	164.50178053869757	189.47831079489697	-1.2115558519645298	0.16897427697173434	-7.170060873627507	7.496442600300314e-13	2.2257611728932558e-11	H2B clustered histone 5 [Source:HGNC Symbol;Acc:HGNC:4747]	protein_coding	6	26158122	26171349	42.23
USP43_normoxia_vs_Control_hypoxia	ENSG00000162377	COA7	2209.9231524487295	2523.880887200615	2410.793794108223	2630.5453329066154	2332.7515420743944	2654.173261695586	2642.7239816569577	2609.242541040511	2678.094386670835	2370.234190294544	1805.1934602620754	1664.905739521162	1563.291633085226	2079.8856644321577	2041.61647398525	2007.9453206211954	1711.1486397809401	2131.8616328121575	1920.3282619286856	0.6045790569459929	0.08432090029034686	7.1699786750878145	7.500944976697946e-13	2.2257611728932558e-11	cytochrome c oxidase assembly factor 7 [Source:HGNC Symbol;Acc:HGNC:25716]	protein_coding	1	52684449	52698347	46
USP43_normoxia_vs_Control_hypoxia	ENSG00000174177	CTU2	616.1782162031304	735.1472948840343	751.7166993828089	722.4883533058837	748.8256317585043	611.4975759679186	659.5937989142828	738.8967740995643	755.7095130556647	729.0990890985362	491.3439674318702	454.1484404146455	466.0601866541643	662.2793630636363	595.3477437937318	527.4266941847919	494.7630338792331	487.8024801857701	459.06125158130607	0.6562810957609821	0.09162225844714765	7.162900226254063	7.89878404698077e-13	2.3393135862747272e-11	cytosolic thiouridylase subunit 2 [Source:HGNC Symbol;Acc:HGNC:28005]	protein_coding	16	88706483	88715396	60.9
USP43_normoxia_vs_Control_hypoxia	ENSG00000196154	S100A4	10248.35596470069	9504.664555403306	9043.05350712107	8747.794421536384	7987.269602016513	7746.51139055831	7504.558982250128	9932.179175152914	9711.84760732447	9306.33321897719	12208.599896612803	12377.854770899416	13184.520519839481	9815.41651994273	9820.459236232662	10587.70534835186	12831.216422741722	12518.373813008024	11642.04837664342	-0.38297800194649484	0.053517060556551525	-7.156185297991127	8.295299948308706e-13	2.452039812306577e-11	S100 calcium binding protein A4 [Source:HGNC Symbol;Acc:HGNC:10494]	protein_coding	1	153543613	153550136	56.3
USP43_normoxia_vs_Control_hypoxia	ENSG00000130313	PGLS	1638.7443666567463	1450.2721547794072	1476.1993975847847	1424.8713680534943	1388.4711932300336	1212.4274969144028	1131.914306142799	1550.3745789299444	1407.884332180819	1460.251547671485	2033.6311284562264	2072.6175264894714	2098.2967211604973	1665.9227492531768	1793.3643418761742	1725.7314017199787	1867.0487507782766	1928.6310398002418	1809.488564800219	-0.4867929312224088	0.06806248211764282	-7.152147792391849	8.543051525254446e-13	2.5204452205483e-11	6-phosphogluconolactonase [Source:HGNC Symbol;Acc:HGNC:8903]	protein_coding	19	17511636	17521288	53.3
USP43_normoxia_vs_Control_hypoxia	ENSG00000173272	MZT2A	1696.124046182924	1442.1114619191658	1365.2128806311848	1321.804656283885	1525.8214007329434	1203.576997226565	1291.3474520983896	1528.201046419515	1418.5404582410586	1402.4774256005348	2178.687330507043	2218.070824385709	2303.331091993869	1927.4201371017148	1896.9631856684366	1774.5788915554854	2043.2808626919705	1983.4381643354766	1705.3685638996858	-0.6213421058725644	0.08693662110784044	-7.147069876362244	8.864975818961843e-13	2.6104308566141457e-11	mitotic spindle organizing protein 2A [Source:HGNC Symbol;Acc:HGNC:33187]	protein_coding	2	131464900	131492743	51.73
USP43_normoxia_vs_Control_hypoxia	ENSG00000168439	STIP1	11808.931301567145	12480.798325707869	12209.964338622007	12818.3781433871	12998.577999892665	12694.319584297727	12553.265557484236	12869.996811423138	13111.998292412098	13133.188232418644	10603.725606359185	10369.942044616892	10620.904218907695	10651.273692285999	10144.692435197276	11538.965660355063	11284.078400383636	11361.121401395294	11115.572683062084	0.30812572532549587	0.043161327365442814	7.138930707960507	9.405973153840639e-13	2.7644603002621153e-11	stress induced phosphoprotein 1 [Source:HGNC Symbol;Acc:HGNC:11387]	protein_coding	11	64185272	64204543	50.06
USP43_normoxia_vs_Control_hypoxia	ENSG00000001167	NFYA	1084.6475318441064	1291.9920046453287	1217.4258926098728	1342.004836952936	1220.3664985632884	1223.6236731017752	1274.3158094282887	1231.106975106551	1379.4748201967682	1347.167994895265	909.1735231241797	912.1292517233368	781.1706362436169	874.0959013188963	873.3140866992793	846.7488765932573	921.9959946658489	1027.2243515157325	850.3244458096932	0.5971556335934785	0.08367564042518709	7.136552891129465	9.570049261846102e-13	2.8073357435415462e-11	nuclear transcription factor Y subunit alpha [Source:HGNC Symbol;Acc:HGNC:7804]	protein_coding	6	41072974	41102403	40.69
USP43_normoxia_vs_Control_hypoxia	ENSG00000104889	RNASEH2A	3498.5716853564077	3112.6555845450216	3155.024381097545	2919.5886432261063	3069.6361329347837	2747.4414978243335	2794.9124714608965	3184.0252724764355	3057.691628363974	3137.9530567582638	4423.006015650327	4228.068235294067	4460.155568179838	4026.865884665157	3740.5989794236866	3637.1098917191725	4084.448886201916	3776.034637412585	3419.0735691812283	-0.48219131442962854	0.06771763632046915	-7.120616439529735	1.0744541661602063e-12	3.145887625019351e-11	ribonuclease H2 subunit A [Source:HGNC Symbol;Acc:HGNC:18518]	protein_coding	19	12806584	12813640	51.76
USP43_normoxia_vs_Control_hypoxia	ENSG00000170379	TCAF2	26.14869621207523	4.312547642865201	1.0910150423704033	1.3005575357199854	5.5083206628370425	0	3.218316712682006	3.9476546385456173	5.6225362203463325	6.281788415070651	60.68943315817404	48.00372076614683	73.98217155878555	9.766730060511216	6.209214767096369	15.809691931877484	73.42821466235348	88.67829770309848	62.82632033887346	-3.585401194329014	0.5036039457372363	-7.119485906887148	1.083303630600771e-12	3.1657907235170257e-11	TRPM8 channel associated factor 2 [Source:HGNC Symbol;Acc:HGNC:26878]	protein_coding	7	143620952	143730410	41.82
USP43_normoxia_vs_Control_hypoxia	ENSG00000112578	BYSL	2695.3426031651998	2925.7716430316195	2981.5548942747914	2819.850667820541	2995.9596089756446	2999.2818673636634	2865.6914038343234	2961.1696367803816	2987.6181463757225	2850.7209661127595	2290.8389733709446	2249.4187548757172	2315.0645290529988	2729.7392625493185	2644.413545988359	2686.849291935091	2535.594661673381	2433.7189607111	2242.9100422472357	0.36140506752945223	0.05077713858075447	7.117476045931265	1.0992131552059736e-12	3.206211528322906e-11	bystin like [Source:HGNC Symbol;Acc:HGNC:1157]	protein_coding	6	41921499	41933046	48.48
USP43_normoxia_vs_Control_hypoxia	ENSG00000055332	EIF2AK2	1843.063879518901	1848.308654933003	2104.3315567109294	2308.867947938826	2148.010631165476	2214.9106350532647	2276.0327428211285	2088.0386963180567	2179.11730680585	2026.379033671039	1494.4092344847281	1460.6431524464547	1258.990359928365	1650.505901173875	1538.6616554626273	1565.8307491598803	1624.4748231342523	1690.6609126643607	1696.9758374681046	0.5777243663067146	0.08119174499962006	7.1155554830040675	1.114629948894951e-12	3.2450453040469984e-11	eukaryotic translation initiation factor 2 alpha kinase 2 [Source:HGNC Symbol;Acc:HGNC:9437]	protein_coding	2	37099210	37157522	41.3
USP43_normoxia_vs_Control_hypoxia	ENSG00000128951	DUT	6232.818654528501	5333.603654956849	5287.911618372772	5389.701184298357	5429.561638008744	5031.838528768935	4822.908707820507	5789.876093617717	5722.052235783664	5458.172250806858	7908.018647614137	7334.797908827319	7787.4015151982485	6854.5660886637015	6806.2624280621285	6150.182721361955	7532.407052231856	6941.603361812805	6609.870145306455	-0.4398660834242559	0.061845528197488	-7.112334492797203	1.1409632250493017e-12	3.315454343222359e-11	deoxyuridine triphosphatase [Source:HGNC Symbol;Acc:HGNC:3078]	protein_coding	15	48331011	48343373	39.96
USP43_normoxia_vs_Control_hypoxia	ENSG00000146205	ANO7	85.32707426303666	65.11279293536829	66.13749659308984	56.14701428273362	57.8230415340253	63.40153269082578	57.88839550827167	51.22552225203855	40.16366815735115	47.759561430264455	129.98450137939975	134.63607895020104	179.7434949686446	55.24458012585072	58.47927509350367	62.91563910720048	99.01308365175784	153.0678811309418	157.1437769431913	-1.6524037432349228	0.23273005546731595	-7.100087437855582	1.2467798284612304e-12	3.616130216758794e-11	anoctamin 7 [Source:HGNC Symbol;Acc:HGNC:31677]	protein_coding	2	241188509	241225976	58.07
USP43_normoxia_vs_Control_hypoxia	ENSG00000158710	TAGLN2	26625.242667661452	22190.594535928358	22047.488299328113	20749.337902434163	22228.80652369822	21488.722315883093	19834.033464837976	24986.255538720285	22482.45610930482	22699.976182557897	34052.14845160366	32705.443300624593	31117.788234535717	30248.798177473134	29310.809517550137	27648.601433835032	34504.25444897289	31659.958571656098	29298.89500896198	-0.4799929363837908	0.06776375111331609	-7.0833288963170835	1.4073212867256784e-12	4.066603627063615e-11	transgelin 2 [Source:HGNC Symbol;Acc:HGNC:11554]	protein_coding	1	159918107	159925507	56.34
USP43_normoxia_vs_Control_hypoxia	ENSG00000166946	CCNDBP1	746.03677185045	682.26896221622	599.5910714401149	617.191456967841	686.7922902451165	657.0820186882164	617.8645250818662	607.9603770295723	637.0542116733657	549.5084507708584	995.3700148084746	928.469291720057	880.361375913787	880.6706684011535	819.90219197825	827.3661963428435	891.6176444062786	737.9246085492917	811.6665370747935	-0.6455780484397038	0.09114054457548533	-7.083324457261901	1.4073663881088597e-12	4.066603627063615e-11	cyclin D1 binding protein 1 [Source:HGNC Symbol;Acc:HGNC:1587]	protein_coding	15	43185118	43197177	40.9
USP43_normoxia_vs_Control_hypoxia	ENSG00000163001	CFAP36	698.2586955182422	531.1991090858977	536.3664232459429	550.2383076977981	597.4096461540619	593.0416487208173	510.1353108204076	537.811356159916	505.20010263149624	566.4282782525079	1079.3178872988867	940.5458333987956	766.1283361695793	815.456489483923	806.436600524265	853.3666803254417	864.7740964336641	737.2578148770758	777.542598047883	-0.7949852911993001	0.11231080257011847	-7.078440123361871	1.4578608933705799e-12	4.2046343148987004e-11	cilia and flagella associated protein 36 [Source:HGNC Symbol;Acc:HGNC:30540]	protein_coding	2	55519604	55545079	40.38
USP43_normoxia_vs_Control_hypoxia	ENSG00000166197	NOLC1	12066.193805794379	13473.936194612617	14039.692584426433	15072.43328776374	12922.674391706923	14468.617329398934	14796.297901707934	13339.16626902138	14333.40945704266	14496.58490157652	8670.38283206864	9416.094777860633	10083.634641111481	8950.395425934514	9793.887942255136	10234.164719147897	9884.828171965815	11158.757116909826	12056.530559787729	0.582133923662006	0.08234725658784428	7.069257043688058	1.557653869356141e-12	4.4840670157024726e-11	nucleolar and coiled-body phosphoprotein 1 [Source:HGNC Symbol;Acc:HGNC:15608]	protein_coding	10	102152176	102163871	47.22
USP43_normoxia_vs_Control_hypoxia	ENSG00000105855	ITGB8	501.582645577872	318.16335661514955	371.7677114451881	345.8456680296177	432.09798599697467	404.54193616640146	381.4437410792661	450.5087588667926	331.29225129949447	329.4226325723009	683.5826977555706	689.3697987769966	617.4215156791937	389.3003405284489	423.40559852165325	435.77325780558544	799.905702138978	839.4928769385152	785.1517901855677	-0.830776177265744	0.11753112850601935	-7.068562923082934	1.5654636511081467e-12	4.498157194897337e-11	integrin subunit beta 8 [Source:HGNC Symbol;Acc:HGNC:6163]	protein_coding	7	20330702	20415754	37.44
USP43_normoxia_vs_Control_hypoxia	ENSG00000100697	DICER1	1106.8013600624824	1187.0520871474635	1250.0309219342173	1253.6063296515076	1497.7415645185724	1501.3980259537655	1578.522359125546	1136.4319885802997	1248.1847286814586	1367.8875961063954	768.1268545334327	807.951406833855	706.6224635370287	906.7296684097121	1090.2690580714047	949.7694257861842	762.95170435874	941.010404311974	968.1378935831276	0.7107117862962997	0.10056792958395958	7.066982379337529	1.5833904845380523e-12	4.541210999334972e-11	dicer 1, ribonuclease III [Source:HGNC Symbol;Acc:HGNC:17098]	protein_coding	14	95086228	95158010	38
USP43_normoxia_vs_Control_hypoxia	ENSG00000175105	ZNF654	443.650008306475	291.60291864017205	398.01186545528174	345.574599413456	328.32726600948814	363.14594766595764	332.7742464474776	389.8435163843401	323.86237640154735	343.90658541511516	669.4347496702396	675.212972149421	556.6920294404507	321.95417074493037	324.25460286893775	322.7542397790842	654.4623222641087	625.1061714510234	718.7795693155182	-0.8454124046599382	0.11965395554262619	-7.06547811834573	1.6006390875286947e-12	4.582163473203666e-11	zinc finger protein 654 [Source:HGNC Symbol;Acc:HGNC:25612]	protein_coding	3	88059255	88144660	35.52
USP43_normoxia_vs_Control_hypoxia	ENSG00000072274	TFRC	38003.93748208776	28694.339466295358	30295.7415242919	28152.2870781448	30656.828032745776	32266.06602962422	28347.85884268084	34542.890977501345	30657.927141510063	31345.390929571524	49731.33346675791	48884.858462396165	41934.23210671598	39129.23523252304	37931.1206348003	33343.66166390488	54310.3442202528	52185.45936436135	51661.29950350141	-0.5417995232738011	0.0767356752126306	-7.060594981050243	1.657911759677751e-12	4.737329342931055e-11	transferrin receptor [Source:HGNC Symbol;Acc:HGNC:11763]	protein_coding	3	196012511	196082153	42.38
USP43_normoxia_vs_Control_hypoxia	ENSG00000139433	GLTP	670.6343380451037	598.3270153677464	583.2616755194064	519.3500186959861	634.3787953883324	624.2155010519275	514.813419942344	547.0631278794547	577.2168687668405	593.4139392209146	840.5584278735378	875.9713266667717	914.6836172632394	613.9639036681139	611.2459286198354	645.4387391566285	800.6440532775081	796.8387710603563	780.0329553929238	-0.616644517798962	0.08737168134541845	-7.0577160505942045	1.6926147959711457e-12	4.8275501482134525e-11	glycolipid transfer protein [Source:HGNC Symbol;Acc:HGNC:24867]	protein_coding	12	109850945	109880541	49.11
USP43_normoxia_vs_Control_hypoxia	ENSG00000100664	EIF5	8190.88773146002	8038.391097823169	8731.137502325853	8115.478066904156	9122.894655760903	9523.387709377717	9235.559988326253	9917.394083269952	9011.739524230383	9744.973164036095	6852.445363356376	6430.348247681579	5240.685438970792	9172.83704462262	7929.073637089954	7728.325200730646	7896.953994954118	7764.998165205051	6979.356281614748	0.6301674939074804	0.08929383190936838	7.057234306475827	1.6984909948682364e-12	4.835371965095367e-11	eukaryotic translation initiation factor 5 [Source:HGNC Symbol;Acc:HGNC:3299]	protein_coding	14	103333544	103345025	44.94
USP43_normoxia_vs_Control_hypoxia	ENSG00000148606	POLR3A	2057.6624049868833	2311.25576406155	2324.517373146886	2202.9727274270526	2230.8383764758228	2352.755754146526	2322.1448510629466	2273.3767527406076	2207.4941492150547	2183.2200722833563	1798.0962829699963	1748.366528194765	1581.3261928846302	1853.6728656172263	1898.616901949704	1930.8086151738041	1918.4461670567057	1926.80244494105	1973.2114704162111	0.3752156470931888	0.05317451358089857	7.0563061479132045	1.709868928113133e-12	4.858798814141003e-11	RNA polymerase III subunit A [Source:HGNC Symbol;Acc:HGNC:30074]	protein_coding	10	77953148	78029522	45.12
USP43_normoxia_vs_Control_hypoxia	ENSG00000172667	ZMAT3	1027.9049897904792	1338.9974499835616	1221.3980750599867	1316.6472364992367	1158.368108169284	1095.2846951545243	1040.7788889555904	1196.8932545453624	1127.5172928193128	1152.6572987152347	808.4775459794182	799.7305950305823	705.3082398579087	954.036661584789	906.9058084375195	968.0987708701788	811.2368878163688	989.0326718100102	910.9203349397585	0.5838540397429582	0.08275831269274876	7.054929236058666	1.726885816987408e-12	4.898133852227151e-11	zinc finger matrin-type 3 [Source:HGNC Symbol;Acc:HGNC:29983]	protein_coding	3	178960121	179072215	39.67
USP43_normoxia_vs_Control_hypoxia	ENSG00000162415	ZSWIM5	211.67301058275643	198.10113520680324	184.72468946158386	160.94117864626907	133.1536869043779	121.85621880286533	143.85047068831244	147.31221663518687	176.412907164613	167.2100920867713	317.6839105176363	365.3645987457226	305.8116131026711	163.53740710314736	116.72231843276873	157.76560458917766	327.6334861102862	315.41064518151023	306.6220111099124	-1.025256129797741	0.14533813225126707	-7.054281721642275	1.7349456042598072e-12	4.9119652612346466e-11	zinc finger SWIM-type containing 5 [Source:HGNC Symbol;Acc:HGNC:29299]	protein_coding	1	45016399	45306209	41.49
USP43_normoxia_vs_Control_hypoxia	ENSG00000117308	GALE	1306.439323349191	1105.92390484966	1071.5506146738046	1085.6759912452042	1168.988511889312	1131.4565655566482	1126.568450842068	1218.465123231769	1206.0880224146424	1127.4850248872458	1576.266113317197	1528.181499201388	1592.2838537045018	1356.969829094564	1342.548656536461	1469.8379514135065	1515.818762491626	1454.6276706607205	1437.1712742751183	-0.3994048453429888	0.056652235847667	-7.050116193418282	1.787684488262439e-12	5.05200946041931e-11	UDP-galactose-4-epimerase [Source:HGNC Symbol;Acc:HGNC:4116]	protein_coding	1	23795599	23800781	60.06
USP43_normoxia_vs_Control_hypoxia	ENSG00000185088	RPS27L	1566.8894220583802	1471.1201793518924	1465.4817762392868	1510.0359053601965	1315.2485686567125	1296.2885870492032	1309.1642288937483	1309.3561483668877	1397.3909973175948	1373.27430515832	2044.2816359703568	1984.9331269523393	1937.5873383888334	1643.908423654677	1596.6734393646327	1613.439923957572	1884.171916118889	1618.9159983331913	1432.7370979165087	-0.5504757338109834	0.07818732623145624	-7.040472674323483	1.9158878130706276e-12	5.40441479994146e-11	ribosomal protein S27 like [Source:HGNC Symbol;Acc:HGNC:18476]	protein_coding	15	63125872	63158021	39.85
USP43_normoxia_vs_Control_hypoxia	ENSG00000152795	HNRNPDL	7679.900144460841	8323.346528447268	8737.56924818746	8853.617221829587	8650.972485180357	8401.039594992923	8381.466598642064	8134.001708122788	8617.021309154125	8355.226356329393	6078.935195811144	6218.813889116217	6808.399721083426	6857.777065236877	7288.032010563957	7376.6904073993655	6595.666508537179	7098.827542787165	7460.799208873847	0.39465074592041255	0.056086767803651925	7.036432323966367	1.9722437390072816e-12	5.553233739577072e-11	heterogeneous nuclear ribonucleoprotein D like [Source:HGNC Symbol;Acc:HGNC:5037]	protein_coding	4	82422565	82430462	42.42
USP43_normoxia_vs_Control_hypoxia	ENSG00000116199	FAM20B	1968.1812777180867	2333.266401136264	2536.5709105044943	2467.2573483861215	2031.7263285939446	2153.2950760979243	2150.0278944826223	2228.303982915468	2362.4288984065483	2411.9276743917103	1527.8574761615423	1609.3655885090109	1712.7681620018477	1371.2904785015833	1544.8983817303883	1423.4484521858487	1723.6312895736296	1773.2817205534354	2065.9169347931766	0.5305322379555119	0.0756304649017092	7.014795408768169	2.302856794944488e-12	6.470264203717371e-11	FAM20B glycosaminoglycan xylosylkinase [Source:HGNC Symbol;Acc:HGNC:23017]	protein_coding	1	179025804	179076567	43.17
USP43_normoxia_vs_Control_hypoxia	ENSG00000162636	EEIG2	4124.430881917934	4430.126916512185	4543.979940202334	4599.459824065631	4479.394726817238	4659.7892959641895	4447.379636257913	4579.977627595963	4528.183177748666	4515.83264610963	3556.690951781605	3618.973164998125	3329.0925969952123	3806.377546753811	3712.8853922023277	3896.8200968834267	3554.122357492904	3876.7889218122355	4103.881054329417	0.3735307836387002	0.05325058496879267	7.014585546010559	2.3063158211565483e-12	6.470264203717371e-11	EEIG family member 2 [Source:HGNC Symbol;Acc:HGNC:27637]	protein_coding	1	108560089	108644900	39.64
USP43_normoxia_vs_Control_hypoxia	ENSG00000082516	GEMIN5	3397.3637736532473	3839.689117089501	4124.758917929084	3916.1047983226476	3739.1670982283827	4220.366517842365	3783.4971839064738	4063.180481313032	3898.464544347686	3849.8832776988015	2914.7203170928237	2802.7371896758696	2337.829380957029	3100.232917907805	3148.8955643335285	2733.7111996781755	2886.870312680736	2899.0175275756583	2893.4215791788556	0.5502271116969939	0.07850658070238867	7.008675027929888	2.4058552381622276e-12	6.737267935543226e-11	gem nuclear organelle associated protein 5 [Source:HGNC Symbol;Acc:HGNC:20043]	protein_coding	5	154887411	154938211	41.33
USP43_normoxia_vs_Control_hypoxia	ENSG00000077044	DGKD	3569.759179003954	3274.895786535801	3250.4035256763464	3661.133944288859	2714.637017202726	3051.8685315002144	3182.3604493796406	2886.412252983275	3304.3581552570627	3082.2162159459426	4233.050476354507	4352.979678427811	4456.393240903674	3308.479328207733	3565.1651837198538	3199.4533625172567	4254.497137462385	4252.0155943869495	4225.345341321139	-0.49334991876051204	0.07064455049186098	-6.983552380552712	2.8780806852283017e-12	8.045069741498677e-11	diacylglycerol kinase delta [Source:HGNC Symbol;Acc:HGNC:2851]	protein_coding	2	233354494	233472104	47.77
USP43_normoxia_vs_Control_hypoxia	ENSG00000124571	XPO5	4154.253074417249	4355.266160806888	4476.377553140301	4530.142736963786	4040.3118364914303	4775.591993752462	4353.136361482971	4658.763588264304	5001.965658718186	4760.469895522336	3580.1775324242776	3776.356271649574	3388.19672704073	3708.4664082302993	3809.7885404809454	3841.0104100353683	3818.7544379393134	3874.09902953161	4027.6801970356983	0.42204329798681356	0.06044575464284504	6.982182627721909	2.9062897822380396e-12	8.109231707040317e-11	exportin 5 [Source:HGNC Symbol;Acc:HGNC:17675]	protein_coding	6	43522334	43576038	43.77
USP43_normoxia_vs_Control_hypoxia	ENSG00000134202	GSTM3	488.91333330140026	451.5942176588595	446.4930028955915	466.28321021700697	374.2949652085057	391.13482449638	355.2945455238938	420.5707356369908	464.7396159313711	374.3037042797655	607.8244546069366	659.3405253117469	687.9791238700709	450.24668369502666	444.4292618113623	443.40930757259804	593.6562900962905	610.6156712660527	558.2298593467551	-0.6336707562473969	0.09080832250484705	-6.978113225399286	2.9917051719935446e-12	8.332492924884549e-11	glutathione S-transferase mu 3 [Source:HGNC Symbol;Acc:HGNC:4635]	protein_coding	1	109733932	109741038	47.16
USP43_normoxia_vs_Control_hypoxia	ENSG00000286467		454.1464640862538	463.17527779552745	408.8170300041726	414.8621038210602	393.4531443036779	338.01195389385225	369.5421865382304	385.55646947025224	380.5827053069576	380.3366820406255	684.574278634482	634.3596866597602	569.3069418181427	430.7136096802943	385.34386174292706	350.85331082001574	564.625968615786	532.5867524226504	487.93438998415314	-0.7229621872497191	0.1036427815542699	-6.9755189547007515	3.0474378799898044e-12	8.472426394277961e-11	novel transcript	lncRNA	4	133261022	133263115	37.3
USP43_normoxia_vs_Control_hypoxia	ENSG00000125691	RPL23	17282.3105639277	16566.427660075336	15593.604798129958	15304.60148302968	16477.458349790162	15261.862383966767	14509.915532589257	15864.706839487635	15517.064095761536	15242.684219724839	20103.50567256895	20393.230704724552	20716.40414302331	19135.07440039137	17799.25451113538	19413.547256409543	18870.760148533103	17107.127750198302	17204.36020115888	-0.39256514999146863	0.05629858705538356	-6.9729130076618775	3.104446080316002e-12	8.615396226488473e-11	ribosomal protein L23 [Source:HGNC Symbol;Acc:HGNC:10316]	protein_coding	17	38847860	38853764	44.18
USP43_normoxia_vs_Control_hypoxia	ENSG00000196937	FAM3C	1449.8543434671255	1534.0739410199756	1475.0814334755037	1455.005475045092	1760.538261955338	1697.4013188370302	1554.34258755635	1567.756965488085	1815.9225170535249	1661.45694046373	972.0180993081548	1119.5943008939605	1185.6586936654019	1579.1033996038495	1324.8542159393685	1539.326790652798	1214.1857406644795	1326.4278009061056	1314.6296998795133	0.6227045681489791	0.0895071216290759	6.957039359722824	3.4749789914537497e-12	9.626378067887138e-11	FAM3 metabolism regulating signaling molecule C [Source:HGNC Symbol;Acc:HGNC:18664]	protein_coding	7	121348878	121396364	35.92
USP43_normoxia_vs_Control_hypoxia	ENSG00000155189	AGPAT5	1943.4497853811433	1871.4747505466614	1755.458511218192	1652.9865254331582	1688.5318133300593	1711.7914182348788	1574.2231197208034	1774.0187839013236	1742.6813172668935	1660.8197494179053	2476.8501038549866	2511.112743942441	2283.987973910919	2009.620710510421	1791.0065942099184	1707.2142359056556	2182.535292686434	2356.8289677789135	2230.9535249910164	-0.4907543797324445	0.07058177566219735	-6.952989991087543	3.5762407201044904e-12	9.88913876545023e-11	1-acylglycerol-3-phosphate O-acyltransferase 5 [Source:HGNC Symbol;Acc:HGNC:20886]	protein_coding	8	6708642	6761503	38.19
USP43_normoxia_vs_Control_hypoxia	ENSG00000140264	SERF2	11146.247218853592	9059.68986418406	8893.328396918345	8447.04503178705	8914.172633117674	7703.46818092511	7689.292422394789	9909.55873074337	8942.369602301082	9531.253984404468	15846.572363689213	13949.784826820707	14620.287126374024	13255.570915377259	12742.137886520119	11763.702320784309	15033.5558808543	13171.857963414319	11158.801808754477	-0.6458098257805435	0.09293949047534908	-6.948712785894125	3.686341719512617e-12	1.0175358270497258e-10	small EDRK-rich factor 2 [Source:HGNC Symbol;Acc:HGNC:10757]	protein_coding	15	43777087	43804427	49.05
USP43_normoxia_vs_Control_hypoxia	ENSG00000109103	UNC119	539.0453642547919	454.33516353256584	373.86493760374907	428.8917686215185	584.000842197285	473.7393120130708	453.5262544980445	441.13520249059275	427.02442216416944	413.0344422371383	701.9704988513763	703.752153588698	693.2535129922962	621.5050358865877	538.0940150128118	579.1101720915943	638.1809582977394	607.7147572226813	569.683107284336	-0.7102598477160367	0.10246319549562864	-6.931853377014172	4.153623555623073e-12	1.1444716332725717e-10	unc-119 lipid binding chaperone [Source:HGNC Symbol;Acc:HGNC:12565]	protein_coding	17	28546708	28552631	57.41
USP43_normoxia_vs_Control_hypoxia	ENSG00000159593	NAE1	3395.6826461660767	3690.9290342023396	3591.929736074123	3715.9495411298217	3698.1818646101397	3912.5384376866505	3619.8908472106414	3775.402405645545	3667.3935388341483	3624.911188263138	2803.9330993705566	2813.3621196230292	3056.8676438708094	3456.9659353130364	3191.085022050672	3236.6151331191277	2998.2823170321303	3074.9772316472477	3193.0725353062217	0.3547528923959473	0.05118332886963866	6.9310242266478	4.178044848769551e-12	1.1491485207934791e-10	NEDD8 activating enzyme E1 subunit 1 [Source:HGNC Symbol;Acc:HGNC:621]	protein_coding	16	66802875	66873256	46.31
USP43_normoxia_vs_Control_hypoxia	ENSG00000080819	CPOX	1284.415534500608	1101.1906998715344	1132.9036963800745	1200.7706856532573	1113.2269467944404	1098.0016839083792	1154.121646312096	1071.8688530330087	1113.0464252376546	1109.6087593986638	1525.609453134228	1545.5380223644624	1595.0439776023752	1154.1198312852125	1276.7475182915182	1038.2115212145723	1534.523188233347	1696.2144649654301	1658.7322473306883	-0.5026235506972421	0.07268073169255049	-6.915499321380101	4.662182736728656e-12	1.2800263278954298e-10	coproporphyrinogen oxidase [Source:HGNC Symbol;Acc:HGNC:2321]	protein_coding	3	98579446	98593648	40.35
USP43_normoxia_vs_Control_hypoxia	ENSG00000167733	HSD11B1L	130.86222616769098	94.49847447266755	73.97624696437416	94.71455327424587	50.648867298846184	89.27355821375552	46.206592084659086	96.28474844492264	100.0136974758213	80.07534594017966	217.87852905254042	251.15420755745222	229.5375578102002	111.15739223341937	113.4594756857838	120.91420466169369	202.36407705173858	188.7937404271026	194.56880236903456	-1.3340351175017038	0.19295604069139072	-6.913673771091353	4.722605395540419e-12	1.2943126332715572e-10	hydroxysteroid 11-beta dehydrogenase 1 like [Source:HGNC Symbol;Acc:HGNC:30419]	protein_coding	19	5680604	5688523	58.24
USP43_normoxia_vs_Control_hypoxia	ENSG00000101190	TCFL5	883.4453105895847	838.5847804339592	816.1266852066188	727.5586055210289	665.8540788155002	696.7913540809022	671.8353914116508	735.8098396493135	833.8807359177048	784.6717789612488	1114.2598276230053	1143.949569127526	1189.6126219577545	824.6588284375829	866.9704060102479	878.4093426984925	956.8284910832512	1034.1264575983776	1122.0867960783594	-0.5534069673413582	0.08006449860232963	-6.912014400915211	4.778193352196661e-12	1.3072255926311077e-10	transcription factor like 5 [Source:HGNC Symbol;Acc:HGNC:11646]	protein_coding	20	62841005	62861822	48.85
USP43_normoxia_vs_Control_hypoxia	ENSG00000141510	TP53	3540.1487434729124	3716.92581314672	3927.0130435808474	3829.1521345015544	3336.4468743812636	3208.1918152025046	3142.4113928964152	3207.7776565467075	3361.2608325805722	3194.737293109898	3958.9751699922253	4249.242963024304	4380.519155651322	3015.712544975236	3169.8001080252548	3390.271898539435	3556.952307933322	3474.7410997312077	3602.545278693636	-0.36652463232862653	0.053032817991843055	-6.911279585124092	4.803013687819826e-12	1.3116902867798215e-10	tumor protein p53 [Source:HGNC Symbol;Acc:HGNC:11998]	protein_coding	17	7661779	7687538	48.85
USP43_normoxia_vs_Control_hypoxia	ENSG00000111678	C12orf57	1285.9694191700623	1120.1974846310777	1043.1782607759374	891.557153826014	916.135231948263	780.6675161207712	757.514995958248	1094.9182678549619	1014.5974650253773	1021.8847822684069	1863.4917917168193	1703.452808557929	1725.7496366043636	1687.1514783399448	1480.5558239479217	1385.9726228142868	1733.3785887307276	1574.9495783289226	1352.0960576111513	-0.7558922287001099	0.10938950717442646	-6.910098127554464	4.843185724670441e-12	1.320324306213161e-10	chromosome 12 open reading frame 57 [Source:HGNC Symbol;Acc:HGNC:29521]	protein_coding	12	6942978	6946003	52.58
USP43_normoxia_vs_Control_hypoxia	ENSG00000197381	ADARB1	2613.3845700978886	2213.6021093597733	2431.3620234220925	2431.5771750238937	2468.1611141939375	2434.6373340334526	2518.73156394584	2407.6671938690047	2469.234223412987	2264.4119127571153	3062.7143494064167	3006.0384609324947	3319.3318777049185	2053.296924435616	2078.6101647008504	2229.7690709164367	3203.084949001492	3187.7920143601796	3260.899800285497	-0.39215002554873313	0.056759618372175025	-6.908961631443505	4.88213969274813e-12	1.328596392576784e-10	adenosine deaminase RNA specific B1 [Source:HGNC Symbol;Acc:HGNC:226]	protein_coding	21	45073853	45226560	45.43
USP43_normoxia_vs_Control_hypoxia	ENSG00000160445	ZER1	1124.789431115064	963.3861624641819	1012.0259612937618	916.386997959698	1061.9617506254865	988.8531290591638	947.8512304428946	985.8463058627939	897.8537525923238	964.3823303021119	1447.4295095297273	1508.8726387209879	1396.0177366702887	1131.8285006956385	1160.715172437203	913.9031582993291	1230.319548872844	1318.2003235202055	1400.3755507225117	-0.611675825333397	0.08858415314146482	-6.905025375775494	5.019445446758074e-12	1.363557099356991e-10	zyg-11 related cell cycle regulator [Source:HGNC Symbol;Acc:HGNC:30960]	protein_coding	9	128729786	128772414	51.42
USP43_normoxia_vs_Control_hypoxia	ENSG00000123213	NLN	3812.0079697694	3992.7684318931197	4577.786976869375	4350.1508859676405	4225.719086528705	4225.009253325701	4013.783536461067	4285.906713025305	4259.5741183710625	4219.71875038874	3115.701868868593	3155.154633554457	2696.3428003909626	4223.69717283611	3993.1568085904983	3506.5634161144076	3278.4385484422914	3273.2480854305823	3223.4223687905837	0.507457018684559	0.0735086954133915	6.903360423290992	5.078655535289486e-12	1.3772171337349168e-10	neurolysin [Source:HGNC Symbol;Acc:HGNC:16058]	protein_coding	5	65722205	65871725	40.37
USP43_normoxia_vs_Control_hypoxia	ENSG00000106683	LIMK1	607.8411281846909	735.9757719882123	675.5278786364075	723.0538168899889	688.33445320565	634.253605237577	695.0049242915071	681.1703374335301	706.1769943933649	685.2596951319412	415.18213729502423	471.27304564264296	509.90702108917924	542.6198814570243	531.6153466872942	522.6086664874564	575.4346034943572	552.6820037298248	595.060124233454	0.5742337005491011	0.08320886280495807	6.901112227613389	5.159694850755673e-12	1.39673844819579e-10	LIM domain kinase 1 [Source:HGNC Symbol;Acc:HGNC:6613]	protein_coding	7	74082933	74122525	54.59
USP43_normoxia_vs_Control_hypoxia	ENSG00000023909	GCLM	1974.0644559623338	2686.533459674845	2490.3379939667348	2239.6028012583965	1928.2140215224815	2435.155658876566	2002.0567291247341	2380.2316349141947	2429.830491560186	2431.4598088655894	1506.735885947234	1458.3518449733704	1096.5336562009252	1602.0337368173464	2014.2409392352813	1693.074911966105	1816.8936107656857	1724.598674991938	1597.2743466603958	0.8326294627470254	0.12066018884460543	6.900614616303506	5.177802532447223e-12	1.3991855179625333e-10	glutamate-cysteine ligase modifier subunit [Source:HGNC Symbol;Acc:HGNC:4312]	protein_coding	1	93885199	93909456	36.37
USP43_normoxia_vs_Control_hypoxia	ENSG00000120868	APAF1	655.232826003075	490.97530193356863	548.8846563241576	509.5931644192814	661.6535617594249	517.6558936159244	521.2778089637305	523.9719471742036	563.1765091619055	554.6395586333044	861.4574928459682	908.80257785199	807.4112335841451	580.2505132393652	598.9359155401753	613.4492770034058	837.7996094462787	794.1009668226137	900.1548797359076	-0.6569720977695719	0.09524891794834872	-6.897423214044622	5.295424867517195e-12	1.4284686312201106e-10	apoptotic peptidase activating factor 1 [Source:HGNC Symbol;Acc:HGNC:576]	protein_coding	12	98645290	98735433	39.43
USP43_normoxia_vs_Control_hypoxia	ENSG00000234741	GAS5	2799.9088518582607	2616.7611539876634	2538.7462265809804	2614.991603303373	2336.289592552385	2268.038478991601	2348.96247642	2635.4779110489258	2698.886969888096	2675.9095999860324	3377.7073486772906	3323.0825503940423	3440.107582980339	2530.659783386978	2794.385289666666	2824.8837997668343	3218.8778857978305	3190.61201278534	2963.979067234315	-0.3400327374880268	0.049313233473952604	-6.895364865247239	5.372672534495112e-12	1.4467772636519999e-10	growth arrest specific 5 [Source:HGNC Symbol;Acc:HGNC:16355]	lncRNA	1	173858559	173868882	44.51
USP43_normoxia_vs_Control_hypoxia	ENSG00000134779	TPGS2	2826.691909153964	2615.912012828938	2622.9788889307406	2480.940429246777	2567.321839584657	2464.932858372375	2479.9338514885785	2683.2625625232067	2598.399068201889	2684.5629971054204	3493.390208942487	3363.3805292964166	3162.0584393752442	2919.271146944254	2811.8601064885074	2720.192848878613	3056.738095646724	3122.6968955650636	3032.621585351459	-0.33193195213516347	0.04815773463022853	-6.892598970525709	5.4782152147053024e-12	1.4726282362875055e-10	tubulin polyglutamylase complex subunit 2 [Source:HGNC Symbol;Acc:HGNC:24561]	protein_coding	18	36777647	36829216	42.82
USP43_normoxia_vs_Control_hypoxia	ENSG00000142453	CARM1	4376.624280424471	4688.579138340163	4623.584000081152	4617.008717649576	4902.083747190085	4533.3180675929425	4689.0564786146015	4792.0368269848905	4752.659414669434	4875.0808233874395	4086.104541095747	4032.8591917590134	3977.2161989116375	4038.7204964500474	3945.6905307282427	4073.2043515596315	4024.3020841434336	4092.20447408922	4035.527964393228	0.2528983344375815	0.036696720839751444	6.891578556622184	5.517663727614537e-12	1.480653066384214e-10	coactivator associated arginine methyltransferase 1 [Source:HGNC Symbol;Acc:HGNC:23393]	protein_coding	19	10871553	10923075	54.29
USP43_normoxia_vs_Control_hypoxia	ENSG00000136819	C9orf78	1960.125213123797	2064.217683985527	2270.377881083953	2266.0315732913723	2340.709207914547	2157.993585941961	2277.3089217850716	2149.6724929369775	2236.877122088876	2012.9694860691104	1477.7424144361657	1578.1703670499708	1518.950866085913	2097.0741713852526	1954.452644169952	1780.046124709929	1679.5288361337928	1787.8904215910409	1632.2400355689322	0.4832575342229291	0.07012754843779902	6.891122604286727	5.535380410865308e-12	1.4828284677022864e-10	chromosome 9 open reading frame 78 [Source:HGNC Symbol;Acc:HGNC:24932]	protein_coding	9	129827290	129835863	48.01
USP43_normoxia_vs_Control_hypoxia	ENSG00000100722	ZC3H14	1984.8576888832235	2165.5201645309176	2440.2032748008255	2260.5051681189498	2092.132363580558	2264.2870490115456	2232.4728400529393	2239.1070825497773	2241.429022943376	2203.908043916414	1761.075814228886	1688.5611307676058	1544.0741213919264	1733.8894249885136	1673.5244142524248	1700.7519794990853	1859.0712570600108	1762.5172801505005	1864.407968053767	0.4181003078148685	0.06071623058720331	6.88613742604417	5.73276129433381e-12	1.533041711812317e-10	zinc finger CCCH-type containing 14 [Source:HGNC Symbol;Acc:HGNC:20509]	protein_coding	14	88562970	88627596	40.17
USP43_normoxia_vs_Control_hypoxia	ENSG00000115866	DARS1	3027.995592808941	2317.948079855087	2281.345500786878	2134.4851488429986	2395.7970116788933	2244.3195858266868	1989.913031439897	2429.19385399153	2242.956371148928	2752.4191499291073	4793.669914671291	4129.53635751679	3941.0293310536335	3173.139954039231	3435.145382027929	2443.1734464222404	4146.37176480948	3997.026375645392	3656.450410874951	-0.793577783485974	0.11531329274897813	-6.8819280463483805	5.904783909504929e-12	1.5763116907207796e-10	aspartyl-tRNA synthetase 1 [Source:HGNC Symbol;Acc:HGNC:2678]	protein_coding	2	135905881	135986100	36.99
USP43_normoxia_vs_Control_hypoxia	ENSG00000244038	DDOST	3714.727509985112	3475.83583892279	3457.8129881136215	3363.616955701122	3494.338093324447	3415.9068001614955	3217.6021669151564	3437.457396173796	3440.658668365917	3451.2982418173033	4366.705778199247	4330.089959298306	4196.570784499392	3874.2170724853086	3764.691786230872	4067.2285729197083	3975.2376735192515	3861.786582721096	3674.0398203631894	-0.32070419416378687	0.04665720830255558	-6.873625873286995	6.259022999560699e-12	1.667991794183447e-10	dolichyl-diphosphooligosaccharide--protein glycosyltransferase non-catalytic subunit [Source:HGNC Symbol;Acc:HGNC:2728]	protein_coding	1	20651767	20661544	50.61
USP43_normoxia_vs_Control_hypoxia	ENSG00000132153	DHX30	5332.41331605985	5679.4238158569515	5721.962973553726	5954.636628621448	5824.164088592755	5667.501643999059	5668.885626463591	5689.107504759708	5641.411772804306	5710.1935036376935	4661.506146352951	4804.371807370824	4889.0447263154165	5216.083493749855	5050.882695486166	4978.893644712121	4926.51302160257	5047.716556779016	4851.140038419154	0.24831770958410865	0.03615422755267951	6.868289724135041	6.49761579458655e-12	1.728589857077077e-10	DExH-box helicase 30 [Source:HGNC Symbol;Acc:HGNC:16716]	protein_coding	3	47802909	47850195	50.03
USP43_normoxia_vs_Control_hypoxia	ENSG00000184990	SIVA1	2384.9336254043333	1936.890423541017	1833.1312756108766	1619.3839821936112	1959.9108943133238	1793.0869420855356	1593.6964944945487	2086.3962642511096	1865.2327907312992	1912.8706254481483	3330.463219780527	3282.7634263628483	3181.9254538095624	2937.0472905330994	2649.35236877283	2270.3804796681907	3291.3082587563154	2819.378880888716	2565.586186036436	-0.7392617104285674	0.10776912767024047	-6.859679821206424	6.9015054697574795e-12	1.8328783028977266e-10	SIVA1 apoptosis inducing factor [Source:HGNC Symbol;Acc:HGNC:17712]	protein_coding	14	104753147	104768494	52.25
USP43_normoxia_vs_Control_hypoxia	ENSG00000166046	TCP11L2	28.94863985096101	11.802775385253664	8.98041882568006	8.929421457416401	8.352568321824988	8.582577694914066	6.685758476131515	13.319516732865306	8.305538757411194	9.188306012215508	61.50153387815594	61.80216305022309	53.77052594324607	34.98457921358347	29.310182550812424	29.89212749024398	61.585657473672	60.99504022072389	43.08682583292461	-2.527301048168427	0.3687088666221811	-6.85446236029407	7.158121483205452e-12	1.8977631354958787e-10	t-complex 11 like 2 [Source:HGNC Symbol;Acc:HGNC:28627]	protein_coding	12	106301929	106347003	42.31
USP43_normoxia_vs_Control_hypoxia	ENSG00000126005	MMP24OS	485.125201298879	463.43549588923656	476.512174238823	457.3890131843546	421.46103362435	404.7014483181788	431.40153605933597	396.1429339708081	374.16172847220673	424.2384235187161	600.6103500648956	600.2173029747429	740.0223875487192	401.5210242419588	402.24218123284106	477.33180435658915	541.104601410692	551.326710924662	568.4334733487117	-0.6927736925864146	0.10108378011728308	-6.853460483794924	7.208457096253295e-12	1.9078300685281019e-10	MMP24 opposite strand [Source:HGNC Symbol;Acc:HGNC:44421]	protein_coding	20	35201745	35278131	47.16
USP43_normoxia_vs_Control_hypoxia	ENSG00000197905	TEAD4	1738.5288665984276	1833.2945968764923	1863.2248378044906	1894.7016402211907	2089.14620116537	1888.847711845861	1802.8082992135678	2049.160352198123	2059.138359464775	1933.522729158495	1378.8003888884782	1428.2531664898447	1500.7322348573496	1660.9689097632609	1510.8249106975081	1746.9574388291676	1639.2363789003075	1551.196913131252	1462.704529266162	0.48994684568064095	0.0715067291221075	6.851758592453444	7.294758576923561e-12	1.9273651514029204e-10	TEA domain transcription factor 4 [Source:HGNC Symbol;Acc:HGNC:11717]	protein_coding	12	2959330	3040676	51.6
USP43_normoxia_vs_Control_hypoxia	ENSG00000067182	TNFRSF1A	3844.772153584422	4106.670879560686	3900.3037068882786	3800.0362907029325	4036.6655112942876	4015.723816935583	3698.977447067972	4298.644671607269	4309.854491830347	4078.686982977435	3378.958074778729	3367.246649861005	3358.544427606209	4061.789220314598	4256.731500998841	4170.650258140173	3556.2939571891056	3430.4318566677616	3379.6890200983853	0.32865748153856195	0.04799151082829051	6.848242030022146	7.476300248638696e-12	1.9719540655811124e-10	TNF receptor superfamily member 1A [Source:HGNC Symbol;Acc:HGNC:11916]	protein_coding	12	6328757	6342114	54.08
USP43_normoxia_vs_Control_hypoxia	ENSG00000108590	MED31	520.1397149696072	435.22910869315615	357.52337681419493	418.70386742191494	451.79327496500946	421.5940986619603	373.7873228406401	391.76265588554196	362.25960887047125	430.36446475439345	736.2588642147402	746.0830929860158	599.8173278669296	726.2692386119685	580.6193703142238	633.1109554148661	592.9407883311699	550.8614845433035	553.5359682624306	-0.8177474592224314	0.11949101136734142	-6.8435897383820565	7.723290508918508e-12	2.0320513724370216e-10	mediator complex subunit 31 [Source:HGNC Symbol;Acc:HGNC:24260]	protein_coding	17	6643311	6651634	40.22
USP43_normoxia_vs_Control_hypoxia	ENSG00000165389	SPTSSA	2553.066265287272	2521.5104009510933	2419.9842199736745	2323.1183434166805	2306.912694940949	2172.0707371561016	1969.0273353666828	2383.6145505925215	2397.9212217171603	2328.1038482691038	3134.291939254348	3103.0795640901792	3121.989678769776	2474.4323296694706	2385.2749524713317	2497.294781910633	2919.6760803042703	2684.2619195691027	2812.6281767478154	-0.39639339412638697	0.057922981029387824	-6.843456380901264	7.7304870746632e-12	2.0320513724370216e-10	serine palmitoyltransferase small subunit A [Source:HGNC Symbol;Acc:HGNC:20361]	protein_coding	14	34432788	34462240	41.75
USP43_normoxia_vs_Control_hypoxia	ENSG00000182718	ANXA2	34256.215392536375	30202.37985283882	31168.94493316903	28472.56533516769	31939.972847527806	30852.039711022826	27817.25428138973	31713.360456483155	29747.15169719753	30198.165762550725	40776.83423367904	39306.699016571365	39708.272136497784	36595.45704869259	38040.2836664524	36201.47334563578	40105.579595942305	37362.567584812	36402.87556002412	-0.38604749367064245	0.05641456738600541	-6.843046247774792	7.75266089514931e-12	2.034414245104657e-10	annexin A2 [Source:HGNC Symbol;Acc:HGNC:537]	protein_coding	15	60347134	60402883	44.95
USP43_normoxia_vs_Control_hypoxia	ENSG00000115267	IFIH1	322.99292332786854	372.4619584471967	388.3244579408444	381.04931537162776	326.591799532078	347.43954352610206	355.78129010659643	440.8057667724445	393.0067616125602	409.17435880643893	272.3159606413226	221.3288700925737	266.17879485400255	270.9070472317503	268.3178759561949	250.7241985125649	285.36572931727665	293.24541611997296	270.85347506008617	0.7294444683017776	0.10665251829112606	6.839449081836359	7.949830825623346e-12	2.082612727323739e-10	interferon induced with helicase C domain 1 [Source:HGNC Symbol;Acc:HGNC:18873]	protein_coding	2	162267074	162318684	35.75
USP43_normoxia_vs_Control_hypoxia	ENSG00000108518	PFN1	36175.84160446225	35225.279980086634	34100.23256468844	32862.51641948025	38138.245950793316	33411.029151406445	33454.386022045	32325.254252174487	31909.90192810446	31035.757263868796	40835.31382128099	42130.34711618324	42471.54658513556	39789.29078366941	38656.915074316385	42111.5363558554	35671.272541760794	34929.35977257288	32106.963296897957	-0.3967908340864384	0.05815347840370978	-6.823165956331271	8.905567400574716e-12	2.3290322879808114e-10	profilin 1 [Source:HGNC Symbol;Acc:HGNC:8881]	protein_coding	17	4945652	4949061	57.98
USP43_normoxia_vs_Control_hypoxia	ENSG00000079215	SLC1A3	2570.8156667030403	2315.545589266639	2669.460152408482	2637.85488404197	2355.338252883981	2682.460017084984	2340.1877252187805	3171.358458906723	3119.0600920654674	2836.5912728518542	2126.928204044808	2198.7134695346344	1876.413478947891	2605.847394271521	2521.307990690868	2520.485137482502	2698.1360581614435	2969.5103911730503	2629.483431619129	0.5550982990279931	0.08151937762731139	6.809403054642788	9.800454885284349e-12	2.5587312839244924e-10	solute carrier family 1 member 3 [Source:HGNC Symbol;Acc:HGNC:10941]	protein_coding	5	36596588	36688334	40.39
USP43_normoxia_vs_Control_hypoxia	ENSG00000104884	ERCC2	1521.794577593802	1835.1870567063022	1806.4610282097574	1860.735808205715	1550.490484871664	1607.1002364500355	1635.5966763258161	1824.4378505659436	1640.097519172139	1752.43382602163	1281.687548776556	1301.7979872012004	1152.6275227376318	1310.3200329969332	1548.420778132706	1468.3470079444937	1236.7840049263996	1327.8065608033385	1251.9704666401715	0.48011967310035375	0.07051539384029233	6.808721428795517	9.846993944956454e-12	2.566539131261454e-10	ERCC excision repair 2, TFIIH core complex helicase subunit [Source:HGNC Symbol;Acc:HGNC:3434]	protein_coding	19	45349837	45370918	56.56
USP43_normoxia_vs_Control_hypoxia	ENSG00000063046	EIF4B	29976.432250749673	26532.85049345629	28516.041485351223	25966.560631966582	24822.32426568057	24694.325688722365	24073.66816284479	28319.48313836545	26541.85660091871	27388.08702608187	37178.94376958629	35753.228339446105	33211.52114603471	28646.41221562148	30833.511143917975	28217.852659863795	36665.74619240823	37400.41649993934	34812.95105328835	-0.36795289147855786	0.054093930014954605	-6.802110539515894	1.030974401337333e-11	2.682619732316197e-10	eukaryotic translation initiation factor 4B [Source:HGNC Symbol;Acc:HGNC:3285]	protein_coding	12	53006282	53042215	42.71
USP43_normoxia_vs_Control_hypoxia	ENSG00000110768	GTF2H1	1927.360036136755	2091.1921268223	2149.149449612085	2143.9272154582122	2126.0603353237434	2227.2644212755195	1946.2464380255458	2064.3760447534614	2156.060902836322	2069.969254602554	1636.1235811420147	1607.3033419912242	1661.6659760799027	1877.512750834817	1854.8298513677778	1875.438858564645	1713.9790922944737	1732.4148061030055	1758.966203373987	0.3591749724535428	0.05284720784837298	6.796479645321522	1.0720644432866191e-11	2.784840801332076e-10	general transcription factor IIH subunit 1 [Source:HGNC Symbol;Acc:HGNC:4655]	protein_coding	11	18322295	18367045	40.71
USP43_normoxia_vs_Control_hypoxia	ENSG00000168303	MPLKIP	1550.8242051502016	1298.142267854015	1347.587372040835	1314.357146563912	1405.8290057956474	1339.6394092460653	1288.8473016716339	1401.8428690135015	1315.6760367180075	1230.3173348306227	2047.1825201057559	1837.027093905199	1843.625203570113	1744.5922582488213	1742.4454634602569	1736.7065215517	1864.6483780793087	1645.3300949095112	1511.0394151387238	-0.5347768675646395	0.07875196500217573	-6.790647922878685	1.1163105157432182e-11	2.894902732423169e-10	M-phase specific PLK1 interacting protein [Source:HGNC Symbol;Acc:HGNC:16002]	protein_coding	7	40126027	40134622	40.57
USP43_normoxia_vs_Control_hypoxia	ENSG00000148300	REXO4	2170.3680006083637	2553.9577442117197	2354.183593021242	2404.550067305404	2314.709083520496	2492.965093404628	2408.7616100658724	2370.7163442696474	2502.585493122372	2435.2116463875036	1622.7979659381965	1783.8634974005217	1944.0435576799407	1918.0939093302463	1938.0462231511397	2064.6408747531154	1897.1176592768354	2065.716423397346	1994.6632247143184	0.4516613826656088	0.06652754822791143	6.789088049935314	1.1284455902366411e-11	2.921462325058955e-10	REX4 homolog, 3'-5' exonuclease [Source:HGNC Symbol;Acc:HGNC:12820]	protein_coding	9	133406059	133418096	51.72
USP43_normoxia_vs_Control_hypoxia	ENSG00000143742	SRP9	7214.967470656931	6388.931973225986	6500.187499238842	5951.564410891671	6337.714197694925	6042.222723838783	5525.3845523994305	6732.469809904186	5911.092150395042	6126.275968545894	9188.533005520369	9039.494677473831	8480.726455807455	8322.501364479618	7775.987986941276	7175.260435850546	8792.326561527832	7807.308721057881	7771.431977031194	-0.5085196558191056	0.07490648966524377	-6.788726291829641	1.1312783038376311e-11	2.9238901554798406e-10	signal recognition particle 9 [Source:HGNC Symbol;Acc:HGNC:11304]	protein_coding	1	225777813	225790468	40.6
USP43_normoxia_vs_Control_hypoxia	ENSG00000168300	PCMTD1	653.9920678024587	614.467288531883	570.2961540438241	554.0556153148145	595.2333766970335	497.97067919503144	501.58436826968887	572.0884161699255	468.0633672626093	553.1651797183265	863.2805993142626	801.3161948027248	832.8760933386533	584.237653149296	654.2922936173136	620.2307331582957	857.1647475853451	844.674367182268	786.8600930929608	-0.6422389011572154	0.09468290277017814	-6.78305039629075	1.1766456765960067e-11	3.0360606672034087e-10	protein-L-isoaspartate (D-aspartate) O-methyltransferase domain containing 1 [Source:HGNC Symbol;Acc:HGNC:30483]	protein_coding	8	51817575	51899186	36.74
USP43_normoxia_vs_Control_hypoxia	ENSG00000145604	SKP2	3997.807437266628	4806.195241460808	4557.638320761279	4238.274780770152	4482.440976532476	4374.659762220097	4214.835605783066	4923.216562720758	4453.086785920652	4539.323395662564	3502.5041341182764	3430.529961691676	3366.964480837082	3627.259756081211	3378.308370781411	3161.5682434360547	3576.285702141652	3497.872504774937	3829.5692851051476	0.4348464344576895	0.06411746994457992	6.782027345020787	1.1850103682294213e-11	3.0525392290116813e-10	S-phase kinase associated protein 2 [Source:HGNC Symbol;Acc:HGNC:10901]	protein_coding	5	36151989	36196849	39.26
USP43_normoxia_vs_Control_hypoxia	ENSG00000135457	TFCP2	1526.5157176966843	1791.0440759846929	1731.9759885285073	1774.6137001760683	1671.9191925904074	1616.1338370413432	1709.2467144716536	1685.1115623402939	1813.604182715714	1663.9690995103201	1216.9683804350134	1331.158353486674	1079.6192929535066	1467.0780040506193	1455.9165238161013	1640.2847399809466	1270.0168824369373	1314.1409136656173	1244.4814743559018	0.5037189701683834	0.07428038620874305	6.781318674795662	1.1908387314961607e-11	3.062440271164293e-10	transcription factor CP2 [Source:HGNC Symbol;Acc:HGNC:11748]	protein_coding	12	51093656	51173135	41.94
USP43_normoxia_vs_Control_hypoxia	ENSG00000137054	POLR1E	1697.8049533881542	1838.302769684285	1868.3261698977283	1763.3850759173788	1897.2543786633892	1880.1031220957698	1824.2049519206973	1926.50488796335	1845.8774324052304	1887.8023503832353	1474.6580977735246	1499.5960836508543	1483.5517355604918	1653.4754094469874	1611.2244902629654	1526.4906858782692	1578.7758086413014	1532.4804531460159	1468.4752576953028	0.3456382459424422	0.05097542389744848	6.780487919782511	1.1977069232524701e-11	3.074978007618239e-10	RNA polymerase I subunit E [Source:HGNC Symbol;Acc:HGNC:17631]	protein_coding	9	37485948	37503697	46.26
USP43_normoxia_vs_Control_hypoxia	ENSG00000175061	SNHG29	11302.251724505064	10204.919994220352	9979.585723360271	9352.917270000326	10147.164735983628	9566.93180469507	9012.6195726011465	10012.1231225015	9880.287616667854	9483.608269066332	14768.030659110258	13330.442393783182	13264.197535956178	13521.910216798633	12494.19487958754	12403.047268055436	13282.638327127024	11850.644984533292	10885.266667043137	-0.4936275948979644	0.07285606430287603	-6.775381014898964	1.2407882309472801e-11	3.1802927580592245e-10	small nucleolar RNA host gene 29 [Source:HGNC Symbol;Acc:HGNC:28619]	lncRNA	17	16438767	16480249	52.3
USP43_normoxia_vs_Control_hypoxia	ENSG00000170515	PA2G4	14615.432038145802	14918.934621942017	14833.377238147768	14600.840106364049	15419.433432536256	16070.626306088641	15182.419792537172	16521.0661793963	15244.47808040035	15681.27967523255	12907.250536977102	13230.080036121597	12447.187027412427	15532.934898095087	14620.90490465229	14638.134673901912	14093.851594298365	13901.959820341306	13233.017762179259	0.2983170072178527	0.04404813369226278	6.772523197055525	1.2655550476174825e-11	3.2383937619797275e-10	proliferation-associated 2G4 [Source:HGNC Symbol;Acc:HGNC:8550]	protein_coding	12	56104537	56113910	46.13
USP43_normoxia_vs_Control_hypoxia	ENSG00000164849	GPR146	34.139291486355546	13.305028118374578	4.795333349371017	8.473017752141415	5.147632059781176	3.5261637069083536	3.903345199974092	14.43777049827917	1.5170409307300836	0	111.78312703907942	84.45994811679573	102.0697089155513	18.68069755041273	19.789721031395196	22.555492337088968	64.18894415109303	96.84707686426616	39.0271991331574	-4.159978692277849	0.6147419428001356	-6.767032477610427	1.3145057781717457e-11	3.3580834697334494e-10	G protein-coupled receptor 146 [Source:HGNC Symbol;Acc:HGNC:21718]	protein_coding	7	1044546	1059261	58.77
USP43_normoxia_vs_Control_hypoxia	ENSG00000105939	ZC3HAV1	2824.513960347123	3332.6951490799142	3392.027692988801	3100.7168085437993	2890.3978601832837	3099.618822183215	3197.0053276287904	3434.7759860508145	3627.528561699603	3177.395368554474	2176.463558625889	2416.6458655377714	2315.3445127313216	2164.3187611809117	2377.7593037914057	2633.4699057888556	2298.946193190923	2453.3323653886673	2752.80924309977	0.5672551155151156	0.08385419752234931	6.764779012570331	1.3351282824113685e-11	3.4051288260508127e-10	zinc finger CCCH-type containing, antiviral 1 [Source:HGNC Symbol;Acc:HGNC:23721]	protein_coding	7	139043515	139132122	43.39
USP43_normoxia_vs_Control_hypoxia	ENSG00000033050	ABCF2	2626.7140360983362	2911.057500705943	2589.198476877857	2873.056329798957	2849.3421038833426	3005.891146160908	3078.9842551560596	3239.4655897278108	2905.912687129549	3004.1314251690474	2022.756853189558	2211.2603107439786	2277.0016907386143	2639.9176274810566	2278.634367889806	2527.56690510636	2291.751880915139	2390.0437144922107	2184.879784603855	0.4929010758708002	0.07286801218841299	6.764299739593805	1.3395550234576404e-11	3.4107811900909886e-10	ATP binding cassette subfamily F member 2 [Source:HGNC Symbol;Acc:HGNC:71]	protein_coding	7	151211484	151227205	48.3
USP43_normoxia_vs_Control_hypoxia	ENSG00000198467	TPM2	7582.243584275225	6561.870201377825	6696.244106778202	6932.945376585593	6917.421984478939	6543.84206319929	6915.894705182601	6082.667484239773	6484.691860069453	6484.703903920595	8297.069617669373	8300.0105355536125	10343.48889147415	7741.6564441712635	8262.597198396274	8385.805902951523	8166.269633398901	8717.969396408502	8645.235211098172	-0.4991811740045219	0.07386794540171177	-6.757750893027468	1.4015021882269506e-11	3.5626324158718033e-10	tropomyosin 2 [Source:HGNC Symbol;Acc:HGNC:12011]	protein_coding	9	35681992	35690056	54.9
USP43_normoxia_vs_Control_hypoxia	ENSG00000082438	COBLL1	301.53269096798664	380.39315561447563	439.4916675557053	423.776371711324	386.41160370407425	418.27897231233226	398.7481927465266	361.51982000521866	351.3537422972419	334.57555018373165	204.4052847398416	195.90816391273273	203.94201822509933	214.9179669349606	245.89756918313546	240.04662759987144	220.1446271737591	175.4292217646417	232.3478817590873	0.797814170265844	0.11808130223719944	6.756481806604828	1.4138272443572461e-11	3.584932147813799e-10	cordon-bleu WH2 repeat protein like 1 [Source:HGNC Symbol;Acc:HGNC:23571]	protein_coding	2	164653624	164843679	36.27
USP43_normoxia_vs_Control_hypoxia	ENSG00000129474	AJUBA	2589.092485844249	1945.4018281892359	2002.910225014995	2045.0549200685666	2427.7905477611807	1967.7099284020676	2039.8863901833176	2335.0545144710313	2317.22015962992	2225.8957860158753	3513.215795567397	3579.1601646868903	3155.273978480175	2773.184955563732	2612.7303582712984	2457.8428039021446	3252.966626053039	3209.6632157502618	2742.702547185355	-0.5759687112157014	0.08524825302656151	-6.756369670546117	1.4149213726627371e-11	3.584932147813799e-10	ajuba LIM protein [Source:HGNC Symbol;Acc:HGNC:20250]	protein_coding	14	22971177	22982551	52.84
USP43_normoxia_vs_Control_hypoxia	ENSG00000068971	PPP2R5B	116.4260563193445	75.9605062240098	73.78094101502674	78.40743342920756	74.11972486266959	75.67095858344487	72.52523066253534	58.8692155962728	51.25080529091904	80.70510272706687	164.49211652556997	176.20797364527922	212.79357979483487	69.2717018123233	106.52703085091592	96.4186519303968	271.7413672067599	181.5809869067253	175.3456866842432	-1.5291493308092434	0.226373507239415	-6.754983608536838	1.4285140532272171e-11	3.6134380067698295e-10	protein phosphatase 2 regulatory subunit B'beta [Source:HGNC Symbol;Acc:HGNC:9310]	protein_coding	11	64917553	64934475	54.41
USP43_normoxia_vs_Control_hypoxia	ENSG00000291110	TRIM16L	1824.61938425927	2141.2275971311137	1886.9362993000868	1867.99475312092	1832.921665282999	1848.146772182219	1543.254976498206	2605.7167364630714	2240.5157367881116	2071.3443467340667	1523.4542026573877	1480.9825918735278	1242.5721254895143	1845.0881391420096	1806.9644006559822	1734.3472969779639	1825.7421767124758	1771.4918859151524	1574.4472137420503	0.7029587294380452	0.10407134145513668	6.754585072212971	1.432445991839101e-11	3.617453625871903e-10	tripartite motif containing 16 like [Source:NCBI gene (formerly Entrezgene);Acc:147166]	lncRNA	17	18697998	18736118	44.38
USP43_normoxia_vs_Control_hypoxia	ENSG00000107262	BAG1	10075.155034682326	8636.785274060747	8624.491697396967	7794.829887762556	8905.45915254684	7582.002860309294	7791.34120866587	8803.552174672323	8451.627602959523	8982.218061829348	11872.259717402496	11859.206709636137	11852.565125346711	11842.049228134741	12422.744997505863	11713.570612012167	12023.631616731947	11570.026467753363	10624.428229554991	-0.43952594963660996	0.06510559705034567	-6.7509702629211406	1.4685970036864464e-11	3.7026881972029195e-10	BAG cochaperone 1 [Source:HGNC Symbol;Acc:HGNC:937]	protein_coding	9	33247820	33264720	46.54
USP43_normoxia_vs_Control_hypoxia	ENSG00000245648	KLRK1-AS1	101.35529379901514	45.5842389295011	53.74010795584362	54.45696870709023	36.469299266499725	82.22524480452368	71.52641600353101	58.62025944456272	61.327662319201146	38.63777659060794	175.04174513535884	196.79041270608138	173.18234612214943	111.13420574304263	81.84212175815146	76.83472529166103	180.6469307770304	192.8361193986573	133.49870742877897	-1.7857296828191522	0.26459686925301173	-6.748869281259746	1.4900175184057072e-11	3.750566118923338e-10	KLRK1 antisense RNA 1 [Source:HGNC Symbol;Acc:HGNC:54868]	lncRNA	12	10363638	10398506	37.27
USP43_normoxia_vs_Control_hypoxia	ENSG00000149091	DGKZ	1581.5783329407407	1739.5828907153793	1768.0702951195942	1817.422418219432	1677.3969768298796	1910.5099078673097	1942.6065422862177	1786.954088407949	1707.6801117162825	1792.7484315590223	1195.7858935211232	1334.2146859953773	1275.9113655684323	1458.2685416616318	1388.0609883986476	1522.8326457602484	1297.3842205533101	1432.7459115304137	1420.2340772230805	0.4735329724243188	0.07018235148073056	6.74718020176815	1.5074601047916924e-11	3.7882914359830315e-10	diacylglycerol kinase zeta [Source:HGNC Symbol;Acc:HGNC:2857]	protein_coding	11	46332905	46380554	56.98
USP43_normoxia_vs_Control_hypoxia	ENSG00000123240	OPTN	496.54759390498094	321.36812506756684	427.25693182945264	440.8410908988641	415.53281557665554	395.74937288823367	443.4273194611746	323.71345853865824	359.9125223898476	347.519624266593	631.3748389732514	549.5159018885524	666.3482730718898	610.1113555332624	644.4528386488317	736.4316380712407	528.0543509037977	509.7200314203272	586.5262008614569	-0.8405285232535464	0.12458354254243602	-6.746705913963259	1.5123937781628167e-11	3.79450991821988e-10	optineurin [Source:HGNC Symbol;Acc:HGNC:17142]	protein_coding	10	13099449	13138308	42.4
USP43_normoxia_vs_Control_hypoxia	ENSG00000107077	KDM4C	496.8177939957115	379.51775322021734	444.90894473411754	427.86272274474584	440.2172880969747	436.98346276110715	448.6112111421626	458.02669694095835	452.380736206294	383.3665042557755	638.3731969379046	708.8445726598989	643.6801662356977	409.3380035679464	428.6843116328693	401.7150631113938	593.8003599516395	643.5407306135507	602.8685671095529	-0.6233883212274706	0.09315864531267713	-6.69168512632546	2.206151729498939e-11	5.526123569183219e-10	lysine demethylase 4C [Source:HGNC Symbol;Acc:HGNC:17071]	protein_coding	9	6720863	7175648	40.37
USP43_normoxia_vs_Control_hypoxia	ENSG00000065833	ME1	2124.3628059288385	2207.3739524264683	2249.0216265258623	2161.813118810746	2073.578767903826	2228.9428168694776	2001.2643307042053	2419.449387358479	2318.194476256395	2277.0338272262593	1896.0853244431019	1822.162567993934	1748.8187886017379	2214.261249354853	2290.811964492789	2195.5118060653535	1998.1953172040562	2038.091143522758	2097.920040958794	0.35950625264379577	0.05373025205209503	6.690946699733154	2.2173142050710363e-11	5.545082363735185e-10	malic enzyme 1 [Source:HGNC Symbol;Acc:HGNC:6983]	protein_coding	6	83210402	83431051	36.91
USP43_normoxia_vs_Control_hypoxia	ENSG00000164338	UTP15	995.8247057328434	1280.146722118232	1124.100598172752	1080.1265146165333	1140.7837389357317	1145.4285758617698	1208.4676810611602	1206.744392220304	1152.552670549409	1141.7730613538793	720.3559450796484	810.4392570674236	757.5570644489544	1056.4945570649	876.1264459883189	880.5631058743753	741.5591670095223	745.2247645832956	856.4004411849726	0.6127144698286552	0.09169994408076589	6.681732207917151	2.3613424013012277e-11	5.895714118459214e-10	UTP15 small subunit processome component [Source:HGNC Symbol;Acc:HGNC:25758]	protein_coding	5	73565443	73583380	37.9
USP43_normoxia_vs_Control_hypoxia	ENSG00000172889	EGFL7	544.9152278446758	548.1555351393631	449.0321929281822	473.262210662352	461.6455342429594	410.85774465471764	407.7524439135994	448.4786510653443	430.2954682741459	483.5697432109534	749.6724288212785	679.2029588329838	766.7688266511656	628.4816915635222	599.6264815129475	609.3907513764002	582.5466242577601	592.9690856221297	486.76572847435926	-0.6859654213403371	0.1027180514935491	-6.678138957721732	2.419955346620609e-11	6.032295799411308e-10	EGF like domain multiple 7 [Source:HGNC Symbol;Acc:HGNC:20594]	protein_coding	9	136658856	136672678	67.31
USP43_normoxia_vs_Control_hypoxia	ENSG00000082898	XPO1	12142.379568343023	12544.124624985652	13453.944370888184	13036.068985097225	12489.058015687913	13641.71689700078	12904.893186091165	13551.99177205471	13177.602175989998	13119.63253076443	11018.82141997292	10518.346443602282	9840.977531909086	10952.322502555406	11413.140767142158	10722.503402141854	11680.66855276344	11938.720433051389	12558.298618475825	0.34441436283537574	0.051621061989229076	6.6719736007608494	2.5238597756687508e-11	6.281154248156262e-10	exportin 1 [Source:HGNC Symbol;Acc:HGNC:12825]	protein_coding	2	61476032	61538741	41.09
USP43_normoxia_vs_Control_hypoxia	ENSG00000166147	FBN1	1095.4722958201564	847.6982483208716	845.3303369045542	669.2988050983301	1274.4152673080662	1130.452754235077	1256.570667474964	744.7030320095571	661.5521958158267	656.4628352893859	1056.8159205480893	1435.149302057712	1530.5859451536112	1007.4452049910864	1306.1586036871945	1323.7109978621986	1171.486447206695	1300.152664802871	1500.512095996723	-0.9595356905089966	0.14400665664664805	-6.663134280406412	2.6804853931955168e-11	6.660207667794979e-10	fibrillin 1 [Source:HGNC Symbol;Acc:HGNC:3603]	protein_coding	15	48408313	48645721	38.91
USP43_normoxia_vs_Control_hypoxia	ENSG00000070915	SLC12A3	463.5066937112687	373.76460784835194	351.25266989189623	454.4136066623759	272.94530132254386	268.3260140036819	343.4306529115932	339.8658265100328	307.39459546056054	403.21035915889274	597.1977804637326	703.996946801317	764.7459346200814	441.20573315589274	405.1624176770799	503.1679303900526	535.9477384625466	639.7014631701982	637.3909082920071	-0.9746941510353488	0.14629753218277672	-6.662410065930677	2.6937316023445217e-11	6.68235990742379e-10	solute carrier family 12 member 3 [Source:HGNC Symbol;Acc:HGNC:10912]	protein_coding	16	56865207	56915850	52.83
USP43_normoxia_vs_Control_hypoxia	ENSG00000134109	EDEM1	1111.0260729954944	1021.9909822333	1109.8510813862335	980.554916170659	990.86673847469865	994.0408577567476	936.901825971021	914.6759388581469	930.0706182918188	961.7786402689167	1376.2663275094226	1472.2260521149692	1250.105030743027	919.8386259698931	1130.7837274865572	1047.2002004751407	1300.3735934435076	1285.5531350350072	1375.3910217298296	-0.550772590175979	0.08268134626885974	-6.661388753697838	2.7125208164179112e-11	6.717961706958075e-10	ER degradation enhancing alpha-mannosidase like protein 1 [Source:HGNC Symbol;Acc:HGNC:18967]	protein_coding	3	5187646	5219958	43.38
USP43_normoxia_vs_Control_hypoxia	ENSG00000135617	PRADC1	469.56043628433343	372.6143587449023	357.3775755388157	339.53903143787494	391.4806640936687	361.3288023730326	347.70812120095025	394.81838435262665	364.5032020516788	341.47209824633353	699.6325449043601	618.1291769380178	612.4735930448389	643.7680982795598	505.9793471248519	530.6993083452122	592.4060508926254	529.7102070454489	448.447288503203	-0.8065495032021999	0.1210824827928582	-6.66115762246141	2.7167907356719628e-11	6.717961706958075e-10	protease associated domain containing 1 [Source:HGNC Symbol;Acc:HGNC:16047]	protein_coding	2	73228010	73233239	52.12
USP43_normoxia_vs_Control_hypoxia	ENSG00000078142	PIK3C3	1123.6704822603706	1064.9175286005616	889.5276975720325	902.7895739434797	993.0412315156807	897.0079983395793	886.1441816892467	952.1648583551392	715.4877022075393	922.7168943016933	1378.8286350962912	1395.3394569148334	1378.2059930207859	1254.3760087288365	1140.4012785759396	1128.1025430403834	1347.3947346688146	1480.5782613132899	1499.0441028025425	-0.679071420295078	0.10198824660395275	-6.6583301792812595	2.7695604551618495e-11	6.837490851703573e-10	phosphatidylinositol 3-kinase catalytic subunit type 3 [Source:HGNC Symbol;Acc:HGNC:8974]	protein_coding	18	41955234	42087830	35.33
USP43_normoxia_vs_Control_hypoxia	ENSG00000157895	C12orf43	674.5865947152196	727.4390936628614	757.4304444223654	737.7516765930247	762.1757086563186	808.2719896347538	803.1914161012173	802.121008975302	706.2232167543924	789.1416021218995	551.5060084990037	504.10950328315226	498.2789015319329	610.2955915009937	690.2292455152441	676.3731611348456	611.077003441737	523.629559238358	583.3135738065491	0.566805774346261	0.08515453114114935	6.656202162709843	2.809936908101249e-11	6.926090493930076e-10	chromosome 12 open reading frame 43 [Source:HGNC Symbol;Acc:HGNC:25719]	protein_coding	12	121000486	121016502	49.65
USP43_normoxia_vs_Control_hypoxia	ENSG00000041802	LSG1	2158.416705212156	2398.355852415114	2274.934366558933	2601.8665272480534	2502.5307449769653	2493.8524197947872	2552.6003787525497	2316.4570525553618	2461.8281018206358	2515.9423100433005	1606.784777114045	1638.092365231535	1819.561504023311	1831.734425480518	1933.4293051828859	2134.0605774372175	1760.6759481293423	1909.2915011227155	2099.5025359315378	0.5278494726861211	0.07931003230936885	6.6555195769825275	2.8230097429239627e-11	6.94721536416535e-10	large 60S subunit nuclear export GTPase 1 [Source:HGNC Symbol;Acc:HGNC:25652]	protein_coding	3	194640791	194672463	41.68
USP43_normoxia_vs_Control_hypoxia	ENSG00000125249	RAP2A	1169.0768667853583	952.7569528276209	1095.3925893623255	829.493124267482	981.8416671910283	901.2859412423636	905.966788403281	949.3352026771355	982.748356962263	890.9344272898161	1631.2204937373494	1475.2911163968283	1408.9853787316802	1233.9029573377677	1315.5770181089897	1060.0252260209331	1567.1453060111073	1423.8036532500398	1437.6774023184385	-0.6787319202956317	0.1020034162683378	-6.654011651042244	2.8521008125035735e-11	7.007629862568494e-10	RAP2A, member of RAS oncogene family [Source:HGNC Symbol;Acc:HGNC:9861]	protein_coding	13	97434169	97469128	36.13
USP43_normoxia_vs_Control_hypoxia	ENSG00000092036	HAUS4	924.4161972791196	870.3374138621454	826.6194970627854	812.1595124142243	748.8154762038996	740.9374761266616	725.1653923783122	849.560712876915	797.9081401341584	800.743743047857	1151.086285801199	1090.7320051189824	1142.522559003051	927.0664498333537	1074.721169287844	1038.8260517392678	1068.3084225334892	978.5493110979545	995.4319325020534	-0.4618680685769042	0.06943809071508561	-6.65150875867274	2.9010358572373216e-11	7.116531522602841e-10	HAUS augmin like complex subunit 4 [Source:HGNC Symbol;Acc:HGNC:20163]	protein_coding	14	22946228	22957161	45.59
USP43_normoxia_vs_Control_hypoxia	ENSG00000164934	DCAF13	2729.0761029305563	2987.5607958513388	3056.8869272565294	2924.763449499301	2922.594092111824	2838.770952977317	2843.175854529713	3180.490394818803	2989.059020757839	2916.2753517550696	2365.9667338612508	2475.7711007011426	2346.511104428765	2822.1142111769977	2652.787413080115	2557.8365990681286	2460.551700176259	2440.419237211153	2341.8349134884706	0.3382471324245383	0.05085947950084866	6.650621196760265	2.918585549608285e-11	7.148218258802513e-10	DDB1 and CUL4 associated factor 13 [Source:HGNC Symbol;Acc:HGNC:24535]	protein_coding	8	103414714	103443453	37.09
USP43_normoxia_vs_Control_hypoxia	ENSG00000163811	WDR43	4289.977950149442	4470.098883988486	4722.31817216577	4754.91209497053	4322.195250394068	5146.167093096382	4478.870505685285	5138.844357271628	4988.463369291458	4784.972368046083	3850.5308140061456	3672.175591981173	3351.543277866786	4071.9914373846727	3809.7550222353275	3726.93561714453	3922.821333556374	4005.198009954173	4001.8099036510853	0.4547979813009423	0.06841464399187953	6.647670071263171	2.977688340210581e-11	7.281415386600518e-10	WD repeat domain 43 [Source:HGNC Symbol;Acc:HGNC:28945]	protein_coding	2	28894667	28948219	39.27
USP43_normoxia_vs_Control_hypoxia	ENSG00000163346	PBXIP1	352.7400199051295	343.1534180331813	350.18957790691445	386.32429684216106	305.08594549904404	277.70768085893195	320.96211186607155	245.48746403477568	273.6527977291821	272.59440191096854	416.85827330313765	492.45137502277737	542.3815958646938	312.32228378351994	281.47952768416684	383.17799776804935	375.5202053440407	357.4863678696018	412.4850369711127	-0.8763401700112	0.1319526899035064	-6.641320996578736	3.108841497049834e-11	7.590098781563123e-10	PBX homeobox interacting protein 1 [Source:HGNC Symbol;Acc:HGNC:21199]	protein_coding	1	154944076	154956123	54.24
USP43_normoxia_vs_Control_hypoxia	ENSG00000127540	UQCR11	2837.1981672024563	2169.90243458178	2349.5968885317884	2369.1442940997613	2455.20049327732	2247.794758281725	2261.4988522041576	2469.769298307011	2492.5955070484692	2406.8029412731894	3632.395976050617	3481.721437088233	3545.9992807237722	3313.52697292475	3448.3444734325226	2849.740337313404	3415.8599843684424	3334.078826085315	2825.594254051952	-0.5325105481347668	0.08018504731206307	-6.641020564125249	3.115185676907865e-11	7.593572668987101e-10	ubiquinol-cytochrome c reductase, complex III subunit XI [Source:HGNC Symbol;Acc:HGNC:30862]	protein_coding	19	1597169	1605473	56.29
USP43_normoxia_vs_Control_hypoxia	ENSG00000130348	QRSL1	973.9403596442588	1051.1117045342748	1025.5767491116007	1048.6256733073546	1108.888462382607	1110.6290719005149	1018.001098854827	1088.7159749154591	1058.7598830692627	1006.0306329937042	778.2268193032502	740.6334960131426	799.5303561489435	1033.7327839472325	995.5025424192087	1042.1676498337551	838.7186247004458	853.65470936442	932.4202407966545	0.45016741315640585	0.0678220278164331	6.637480884157986	3.1908932646254415e-11	7.765849065168858e-10	glutaminyl-tRNA amidotransferase subunit QRSL1 [Source:HGNC Symbol;Acc:HGNC:21020]	protein_coding	6	106629578	106668417	39.53
USP43_normoxia_vs_Control_hypoxia	ENSG00000111684	LPCAT3	1696.1869449908954	1759.6429741960046	1888.7340299405623	1891.9109179050547	1769.5209887337166	1785.0939613990547	1839.2986886890942	1899.2809219534768	1934.7160078592763	1894.3200618550193	1438.521021726602	1429.6696827977653	1315.7361579891112	1894.3612879267546	1700.8206240074353	1945.484293705961	1471.2700707843906	1397.2386442645059	1275.744674102334	0.4502570206979946	0.06788743906222054	6.6324054481613715	3.3025989798001435e-11	8.019291971946559e-10	lysophosphatidylcholine acyltransferase 3 [Source:HGNC Symbol;Acc:HGNC:30244]	protein_coding	12	6976185	7018477	44.18
USP43_normoxia_vs_Control_hypoxia	ENSG00000152518	ZFP36L2	1626.2361168732198	1879.7720409029484	1924.9997187035215	1868.6915969739503	1989.8643782283502	1910.525351710717	1912.7765796821811	1720.6107463548244	1833.2198099018126	1962.6356255152425	1204.4457300132478	1286.7964420824117	1350.16471397181	1321.0113379422155	1312.5143676230127	1387.6702504884906	1286.8232939833636	1512.9007777248446	1606.8273419150132	0.5219427968576835	0.07869734910217573	6.632279267501445	3.305424299519126e-11	8.019291971946559e-10	ZFP36 ring finger protein like 2 [Source:HGNC Symbol;Acc:HGNC:1108]	protein_coding	2	43222402	43226606	55.93
USP43_normoxia_vs_Control_hypoxia	ENSG00000215717	TMEM167B	628.5747203571937	663.7862059618877	651.7465205023008	655.200243608893	768.6873965511461	731.4158376245514	691.7768850417326	665.0385870922792	705.6840023270063	838.5602580233109	470.22669915843136	479.2969424139748	502.52237668058626	571.8617785664785	624.0101942982644	621.3559554656431	579.6864861267645	541.133830844084	552.3547661421502	0.6007812086265538	0.09059839475477585	6.631256660260903	3.3284090015100954e-11	8.062378476185365e-10	transmembrane protein 167B [Source:HGNC Symbol;Acc:HGNC:30187]	protein_coding	1	109090764	109096934	41.99
USP43_normoxia_vs_Control_hypoxia	ENSG00000153395	LPCAT1	5456.333967806589	5061.081285422109	4931.731213463927	4843.472137554292	4789.87700853271	4551.428090622629	4988.312721348539	5014.274956238996	5291.563588194835	5122.6168847984345	6333.378661754658	6747.014901498449	7115.575152582099	3298.2594996837906	3403.5399880675304	3769.096988067281	7554.423986847601	7459.443858252573	7938.920497588147	-0.38822935087572835	0.058549959887859604	-6.630736410738825	3.3401623819430094e-11	8.0781670146364635e-10	lysophosphatidylcholine acyltransferase 1 [Source:HGNC Symbol;Acc:HGNC:25718]	protein_coding	5	1456480	1523962	56.13
USP43_normoxia_vs_Control_hypoxia	ENSG00000272870	SAP30-DT	67.38014767288017	35.017498330622196	29.323144029543506	35.0995870773943	39.531263765608536	58.426560824454796	42.75843022574308	45.78956650946146	30.32349245901906	36.59531025432997	109.85267913734928	121.65349324432434	109.60754570815641	76.95071679937256	49.56249127872444	54.41465336704954	111.90115748708253	106.45953928641543	119.5755283271915	-1.5874236500400485	0.23953946336398904	-6.6269817413254355	3.426199930439249e-11	8.27328089619368e-10	SAP30 divergent transcript [Source:HGNC Symbol;Acc:HGNC:54424]	lncRNA	4	173349543	173370721	38.32
USP43_normoxia_vs_Control_hypoxia	ENSG00000107372	ZFAND5	3266.2765250076345	3528.637305130503	3729.3310582738372	3538.3176119852797	3591.4979571682725	3975.474248961159	3470.6547688576534	3430.5071018730737	3605.0341608656117	3417.241298583126	2601.7056976440435	2701.1656072816363	2512.3025566463934	3303.190955044611	3348.236538711161	3178.7052578013813	2770.350276433227	2919.0145514643496	3171.610497412104	0.4177879145625514	0.06304704571026994	6.626605733161206	3.434934624187427e-11	8.281412695501874e-10	zinc finger AN1-type containing 5 [Source:HGNC Symbol;Acc:HGNC:13008]	protein_coding	9	72351413	72365235	39.89
USP43_normoxia_vs_Control_hypoxia	ENSG00000166123	GPT2	2275.789941134561	2053.776209259081	2094.761138086749	2071.5646531497864	1936.5406364776504	1882.426190206172	2229.679534240343	1712.5536752319442	2030.3887316842279	1990.5257647568214	3053.2094974852853	2701.2682872532673	3083.90071823124	2474.4651765545427	2732.2529209688832	2301.570603293204	2138.1616609675507	2438.7787863082017	2038.3947562671506	-0.6254979870212362	0.09440712046057663	-6.6255382429807	3.45985141682746e-11	8.328472287308535e-10	glutamic--pyruvic transaminase 2 [Source:HGNC Symbol;Acc:HGNC:18062]	protein_coding	16	46884362	46931289	51.98
[truncated: 29,921 more rows]
