# Supplementary material for: Deubiquitinating enzyme mutagenesis screens identify a USP43-dependent HIF-1 transcriptional response
Source: EMBO J. 2024 Jul 15;43(17):8. doi: 10.1038/s44318-024-00166-6 (PMC11377827; doi:10.1038/s44318-024-00166-6)
Supplement: Supplementary file 5 — Source data Fig. 1 [file 44318_2024_166_MOESM5_ESM.zip › Figure 1/F1 F, F2 F RNA seq data/deseq2/Control_normoxia_vs_Control_hypoxia.csv]

contrast_name	ensembl_gene_id	external_gene_name	baseMean	Control-normoxia-1	Control-normoxia-2	Control-normoxia-3	HIF1B-normoxia-1	HIF1B-normoxia-2	HIF1B-normoxia-3	USP43-normoxia-1	USP43-normoxia-2	USP43-normoxia-3	Control-hypoxia-1	Control-hypoxia-2	Control-hypoxia-3	HIF1B-hypoxia-1	HIF1B-hypoxia-2	HIF1B-hypoxia-3	USP43-hypoxia-1	USP43-hypoxia-2	USP43-hypoxia-3	log2FoldChange	lfcSE	stat	pvalue	padj	description	gene_biotype	chromosome_name	start_position	end_position	percentage_gene_gc_content
Control_normoxia_vs_Control_hypoxia	ENSG00000059804	SLC2A3	6450.027656498509	2273.2691841149226	2389.781934271557	2216.2152754968815	2657.0819148911696	2494.083854179152	2551.7449140681506	2872.59439532283	2667.243994543093	2772.7218214286245	13626.432912792485	13629.981767559742	12233.270591906563	4806.611326015177	4687.057532985693	4742.828624620694	13114.418216438868	12967.058385876968	13398.101170460595	-2.5238183979548325	0.05237562778204877	-48.186885863348955	0	0	solute carrier family 2 member 3 [Source:HGNC Symbol;Acc:HGNC:11007]	protein_coding	12	7919230	8019007	45.14
Control_normoxia_vs_Control_hypoxia	ENSG00000104419	NDRG1	12842.285780938928	2133.791272806363	2018.8714338428892	2197.54370148656	2668.8677326655625	2597.0150133120387	2650.6567945988168	2630.032480372763	2401.5572347697116	2304.6179237315732	34107.2250089422	33714.00263712069	30999.40422094604	7087.094502287004	7198.111000408742	7528.785495515069	29086.823421646288	30512.264277744405	29324.47990470397	-3.958445666308732	0.05661768385704885	-69.91535853538645	0	0	N-myc downstream regulated 1 [Source:HGNC Symbol;Acc:HGNC:7679]	protein_coding	8	133237175	133302022	50.32
Control_normoxia_vs_Control_hypoxia	ENSG00000104765	BNIP3L	2284.530964994507	752.8130269120337	792.2570443254423	790.0328930095233	735.8237412956275	649.1343004686859	700.7535977580847	769.742722951899	659.6577673830593	732.3662710339797	5434.39205053379	5200.2699480587835	5098.088781035202	1362.3904018460976	1568.9506078888119	1437.4071854367262	4645.226628852182	4859.714158118749	4932.536242992449	-2.7521041472467846	0.07011366994574451	-39.2520338669538	0	0	BCL2 interacting protein 3 like [Source:HGNC Symbol;Acc:HGNC:1085]	protein_coding	8	26383054	26505636	43.6
Control_normoxia_vs_Control_hypoxia	ENSG00000114268	PFKFB4	1205.7755044345179	164.05248149924685	154.9267874227574	157.36430639006548	159.1206830668754	174.8963858665319	158.02492832424937	129.96124554905066	167.4636583641262	192.33385180736454	3079.997347342807	3262.0848926334543	3104.2925889656035	662.3320942302548	718.4680174808717	651.2965166411532	2759.6948914816776	2963.0398257986694	3044.608576956561	-4.310452723453426	0.10818122662544265	-39.84473885083191	0	0	6-phosphofructo-2-kinase/fructose-2,6-biphosphatase 4 [Source:HGNC Symbol;Acc:HGNC:8875]	protein_coding	3	48517684	48562015	51.91
Control_normoxia_vs_Control_hypoxia	ENSG00000176171	BNIP3	5664.821165772813	1719.547794919681	1706.4309390890928	1507.8793096799536	1648.1396334467265	1602.8204884645636	1511.0825330485923	1720.8622947793979	1693.1401782491068	1694.5460778731078	13806.966472183269	13604.581254261497	13086.371128903196	3698.538422227884	3513.0883849348197	3538.221696062323	12303.59076159057	11587.331722136973	12023.641892059884	-3.0419101239420763	0.05442000499871097	-55.896910042807406	0	0	BCL2 interacting protein 3 [Source:HGNC Symbol;Acc:HGNC:1084]	protein_coding	10	131967684	131981967	49.61
Control_normoxia_vs_Control_hypoxia	ENSG00000181458	TMEM45A	3177.914613376972	582.2889721481748	652.4320721511643	626.2464552456886	671.0108809721305	631.5135050320702	607.4627303238107	731.4314414533395	637.5010348908154	700.4950658260485	8461.531569327151	8407.251838638509	7536.650903318935	1785.7387154039611	1612.9768720763807	1490.1355628571803	7723.265807738895	7361.535943263416	6982.993670117823	-3.7143896867775594	0.08141167980768536	-45.62477639021663	0	0	transmembrane protein 45A [Source:HGNC Symbol;Acc:HGNC:25480]	protein_coding	3	100492619	100577444	40.01
Control_normoxia_vs_Control_hypoxia	ENSG00000168209	DDIT4	16760.898461043827	9370.58437132178	9078.924723097562	8918.120835386742	7326.234479387334	6561.7219235771	6859.95950421013	9320.95693893738	8839.405738186555	9036.871793232553	32420.374714938804	32379.488980401384	33067.46756297136	15556.41391477913	16624.449837753156	16374.376464552948	27814.99792615655	26917.46555790485	25228.35703199356	-1.8385153553691542	0.04922686368284806	-37.34780601124791	2.752102808146633e-305	6.286982286438974e-302	DNA damage inducible transcript 4 [Source:HGNC Symbol;Acc:HGNC:24944]	protein_coding	10	72273919	72276036	58.69
Control_normoxia_vs_Control_hypoxia	ENSG00000114023	FAM162A	2410.382374673245	1226.3336843355492	1323.1370281631714	1282.491451342771	1397.8789436531945	1301.552997340437	1256.2516005304997	1284.9452116921823	1321.1453045118988	1230.3496462344394	4464.308689463459	4713.7232686029665	5021.535748337658	1829.108131449161	1840.3760696423342	1863.0154678010633	3849.171805062516	4070.2445508183773	4111.313145136732	-1.889186449293511	0.06024491785622031	-31.358436802955186	7.465643775036001e-216	1.4922888700825089e-212	family with sequence similarity 162 member A [Source:HGNC Symbol;Acc:HGNC:17865]	protein_coding	3	122384161	122412334	38.81
Control_normoxia_vs_Control_hypoxia	ENSG00000107819	SFXN3	1829.855784457764	1031.3971520123246	936.89549161299135	969.4731809556758	1152.2121670070107	1046.343097255331	1093.2384294650255	985.7700966001202	1016.251583581523	989.6213126087689	3348.939378026279	3466.958335071603	3365.6611020854557	1428.9779675755303	1429.0233063876237	1490.808761641476	2979.433375188338	3222.078838790612	2984.3205443740644	-1.7931295472320368	0.05749649521790113	-31.186762609380033	1.610803578001778e-213	2.8620400017584927e-210	sideroflexin 3 [Source:HGNC Symbol;Acc:HGNC:16087]	protein_coding	10	101031234	101041241	54.04
Control_normoxia_vs_Control_hypoxia	ENSG00000119938	PPP1R3C	1236.6609385661018	533.7541398764719	621.9687476861008	542.7593887624137	682.1330641090192	742.4335846369167	680.0677153297127	584.9911917864613	517.529959608714	550.8531719276971	2420.244480613729	2399.3935365852935	2402.279925893318	1258.2453507982696	1301.3725281875693	1247.3096535255745	1943.5992858151023	1900.6865616122213	1930.2746074352483	-2.0948805260688355	0.06726149892249408	-31.145314327335786	5.869908922215175e-213	9.386571357514286e-210	protein phosphatase 1 regulatory subunit 3C [Source:HGNC Symbol;Acc:HGNC:9293]	protein_coding	10	91628442	91633071	40.5
Control_normoxia_vs_Control_hypoxia	ENSG00000122884	P4HA1	4108.110366089213	2177.2379242460956	2100.3444840125126	2144.640259978457	2225.6905426953526	2350.3335849793584	2088.3193193298353	2442.536933400552	2262.4810364519153	2194.310172787744	7448.223317685572	7680.454480681136	7027.577415096474	3633.118611930606	3669.1923849086043	3428.297797173172	7224.103180745643	6889.267305579709	6959.857837923101	-1.7870863411348976	0.05782617475070868	-30.904453715624623	1.0407262070461623e-209	1.5129320706250165e-206	prolyl 4-hydroxylase subunit alpha 1 [Source:HGNC Symbol;Acc:HGNC:8546]	protein_coding	10	73007217	73096974	38.79
Control_normoxia_vs_Control_hypoxia	ENSG00000152952	PLOD2	12191.907794375828	7681.662831501917	7990.023356653983	7382.942851389593	7569.914825353486	7907.550516204722	7075.157252631007	7482.42026020504	7065.223817052927	7741.934654947877	21193.423642615904	21945.812442869003	21543.129524561657	9103.063108183618	9062.058703067863	8700.027375595277	19555.873603517375	20095.16204753399	20358.95948487964	-1.4890834270520423	0.049192454919733064	-30.27056546541066	2.798214015960229e-201	3.728853360768335e-198	procollagen-lysine,2-oxoglutarate 5-dioxygenase 2 [Source:HGNC Symbol;Acc:HGNC:9082]	protein_coding	3	146035139	146163725	36.13
Control_normoxia_vs_Control_hypoxia	ENSG00000109107	ALDOC	1306.7054229115208	599.4564453268752	514.758288632705	558.9040154688831	559.8971479614652	519.8042833138564	519.3875742718885	573.2150583187552	588.2911987359507	560.1217268394554	2652.559078744585	2868.226258572325	2777.5791123683007	901.4907962427679	1062.3305269212844	1067.4053298467556	2266.5704466581838	2460.570431613965	2470.1298925693727	-2.3085080449250297	0.0779699177627153	-29.607675769910113	1.1902258662417014e-192	1.4640693713131576e-189	aldolase, fructose-bisphosphate C [Source:HGNC Symbol;Acc:HGNC:418]	protein_coding	17	28573115	28576948	55.56
Control_normoxia_vs_Control_hypoxia	ENSG00000114480	GBE1	1852.644446402373	1011.3105660913089	1076.6368167515723	1022.020394520198	1075.7967924802228	1138.3653584908766	1057.1433486051433	1144.2087082630285	1093.488483073782	1127.6665832740307	3390.183315721486	3556.2102911345264	3175.354246476509	1301.658872246952	1358.154964732711	1376.2838235078243	3168.183316700068	3069.1355683127445	3205.7985848597286	-1.7066068764594648	0.058452066336411805	-29.196690269893175	2.1362130316919475e-187	2.440013042127567e-184	1,4-alpha-glucan branching enzyme 1 [Source:HGNC Symbol;Acc:HGNC:4180]	protein_coding	3	81489703	81761645	35.25
Control_normoxia_vs_Control_hypoxia	ENSG00000148926	ADM	1055.3621658408438	322.1682890829582	384.73387905441115	289.53047241445415	321.27424407689347	271.4788227854985	321.31880896357575	363.4372917342908	376.34482083715494	365.35272565843593	2246.842751883999	2426.26453470141	2623.5554707235347	649.0396395304484	562.420508767767	612.0806333612037	2349.8689099531884	2253.008569671444	2257.798611934518	-2.8885932493674322	0.09914867659057584	-29.13395668704261	1.3340784201503693e-186	1.4222165344416368e-183	adrenomedullin [Source:HGNC Symbol;Acc:HGNC:259]	protein_coding	11	10305073	10307397	58.97
Control_normoxia_vs_Control_hypoxia	ENSG00000113083	LOX	2318.0034756889518	863.8007717876186	1022.191934002318	988.8488481405442	716.1620802631322	757.7067005376399	632.0448344901722	880.6751586204789	797.787373799237	898.825646654158	5834.84817660441	5616.6818697552535	5287.500095153916	1272.648466497778	1261.2129145077454	1020.1734909559669	4571.983983836648	4463.950793564647	4837.019423229467	-2.543194184620784	0.09184376489215824	-27.69043916706779	9.101976342536167e-169	9.096856480843491e-166	lysyl oxidase [Source:HGNC Symbol;Acc:HGNC:6664]	protein_coding	5	122063195	122078413	38.02
Control_normoxia_vs_Control_hypoxia	ENSG00000134107	BHLHE40	3366.7568922662394	1613.1380731545407	1587.5161353527399	1661.7096665584224	1524.6843328237146	1618.56534451227	1584.4552967428774	1606.753434198006	1685.3092212045037	1785.7290470790101	6332.134918011233	6696.139704024169	6988.106279942797	2381.398726955239	2587.1497646853063	2972.5498660553094	5761.020500885667	5866.50942906754	6348.754319538961	-2.0402796749741245	0.07460160882142511	-27.349003690496406	1.1097667418466893e-164	1.0438988216982593e-161	basic helix-loop-helix family member e40 [Source:HGNC Symbol;Acc:HGNC:1046]	protein_coding	3	4979437	4985323	47.72
Control_normoxia_vs_Control_hypoxia	ENSG00000067057	PFKP	13421.107768338834	9830.1693591815565	9959.62534218338	9571.33671036554	10700.468980749758	9942.251979997283	10031.26559827775	9975.902787366193	10043.157173263222	10202.406632362248	19675.44459783393	20562.10066266919	19892.13218386025	11578.947237048575	11740.950213828906	11679.61983485517	18207.864141859776	19358.57292051787	18627.723473878425	-1.0348996586822288	0.03787809904313933	-27.321847844148213	2.3337053000729256e-164	2.0732378585258974e-161	phosphofructokinase, platelet [Source:HGNC Symbol;Acc:HGNC:8878]	protein_coding	10	3066333	3137718	51.45
Control_normoxia_vs_Control_hypoxia	ENSG00000129521	EGLN3	756.8648785170894	135.93821550545692	137.8612661900724	167.13402605874245	123.36261167051002	145.8059011561137	119.85509730587242	149.248235000222	137.13988193624118	215.47054748147707	1943.651374472666	2049.544331819501	1912.3648856997622	380.38298594434696	366.24175356050466	290.7033971124662	1720.0162336808307	1852.6283757179003	1776.2186929949244	-3.733942508578148	0.13768396719393758	-27.119660950200736	5.77405525990337e-162	4.859627245321831e-159	egl-9 family hypoxia inducible factor 3 [Source:HGNC Symbol;Acc:HGNC:14661]	protein_coding	14	33924227	34462774	41.68
Control_normoxia_vs_Control_hypoxia	ENSG00000167772	ANGPTL4	515.9394418899379	111.59124598057838	115.98723657832161	107.65004901928968	128.71634136992904	117.43459768929765	118.60985313579374	120.94533979290205	119.09868740831088	142.97486801533253	1129.2648887454789	1250.004658132666	1369.9024179073233	309.21647049588535	319.911396703167	350.7036950760541	1025.1132107768876	1137.55090482091	1312.2340923707557	-3.486657681416478	0.13387154596162185	-26.044800307423277	1.5407803696897934e-149	1.2319309445854742e-146	angiopoietin like 4 [Source:HGNC Symbol;Acc:HGNC:16039]	protein_coding	19	8363289	8374370	55.65
Control_normoxia_vs_Control_hypoxia	ENSG00000182199	SHMT2	12532.544600239937	7956.522754215278	7513.772268347351	7416.607213299558	7345.88634963204	7344.141464991183	7261.316598497425	8787.760362472825	8712.654522679812	8593.948449769116	22466.727622815877	21109.311178520926	20318.702271380476	11572.957078397272	10981.548633338984	11184.341668942267	20554.351620235786	19005.184914661204	17460.067832121476	-1.4815296676032454	0.05704387776487844	-25.971755877287396	1.0327901737433827e-148	7.864451270633539e-146	serine hydroxymethyltransferase 2 [Source:HGNC Symbol;Acc:HGNC:10852]	protein_coding	12	57229573	57234935	57.11
Control_normoxia_vs_Control_hypoxia	ENSG00000102144	PGK1	41824.21331343297	23350.157056579144	23672.562745209936	22152.406987793504	24060.194510792364	24234.156113157474	21067.13644562126	25806.270953138646	24075.408690709486	23648.51677214076	76827.49078838459	73160.64581872679	70745.29998172975	38192.21795668414	38182.28244036543	34031.36526118613	73036.12437821967	69267.33579167174	67326.26694968261	-1.6741297702321776	0.06509859312820003	-25.716834877449326	7.5774896502559896e-146	5.507801681692888e-143	phosphoglycerate kinase 1 [Source:HGNC Symbol;Acc:HGNC:8896]	protein_coding	X	77910739	78129295	39.63
Control_normoxia_vs_Control_hypoxia	ENSG00000149925	ALDOA	33491.30039034547	23466.6736392753	23304.56890238613	22395.573898158404	24021.4354513961	22653.118000747414	21546.20714964252	27019.72523439205	25564.861319882915	25268.929818172783	49578.46400787133	50102.72292185151	50821.08435984103	29858.28017974494	30492.362269314977	31045.108469127696	49361.88564854633	49581.02553111685	46761.380224750144	-1.121766081437972	0.044889225097791946	-24.989651280328083	7.921330380289858e-138	5.507391048313701e-135	aldolase, fructose-bisphosphate A [Source:HGNC Symbol;Acc:HGNC:414]	protein_coding	16	30064164	30070457	59.26
Control_normoxia_vs_Control_hypoxia	ENSG00000146674	IGFBP3	1951.8605922335305	1179.8601430822923	1115.2762894595253	1145.1972120077198	864.3544139154205	738.23338140471	688.1465785975603	1106.7459136571365	1072.6308945440514	1096.9649804181781	3953.024355245728	3968.964757782273	4227.579073029242	981.8079999846694	931.8015704667591	1069.672380653751	3594.2092640058117	3545.741623215097	3853.279828733625	-1.8191703311933356	0.07347071280506103	-24.76048294264027	2.3906492133980912e-135	1.5928696488103697e-132	insulin like growth factor binding protein 3 [Source:HGNC Symbol;Acc:HGNC:5472]	protein_coding	7	45912245	45921874	49.16
Control_normoxia_vs_Control_hypoxia	ENSG00000105137	SYDE1	4363.404982541122	2796.9333817526135	2744.626394542135	2932.196123763284	2970.0110440881012	2689.7396545955808	2657.276286249931	2967.260814264392	3152.2031561899826	3001.7290850681024	7150.823235910424	7095.543195415244	7573.09798944504	3130.597101837145	3055.5540683806794	3097.3992490039636	6809.032671136745	7516.168529281337	7201.097704815496	-1.3625411658781854	0.05536961272248961	-24.608103594785643	1.034506334918295e-133	6.617116320671382e-131	synapse defective Rho GTPase homolog 1 [Source:HGNC Symbol;Acc:HGNC:25824]	protein_coding	19	15107401	15114985	60.26
Control_normoxia_vs_Control_hypoxia	ENSG00000116285	ERRFI1	784.6925832240097	333.851045283788	333.8072320964269	371.8625886656331	415.9480447040791	404.55449986774244	388.54017260500285	400.4857185581402	347.9128050368063	398.9946412163186	1599.6820046034343	1536.2784586936984	1641.3347795909574	579.0258458745443	534.7795282675488	548.4058241190885	1431.7815559156795	1309.6019249997482	1547.619827933538	-2.1926633990984636	0.08924787568114366	-24.568241903395027	2.7612027129945035e-133	1.6982458685959656e-130	ERBB receptor feedback inhibitor 1 [Source:HGNC Symbol;Acc:HGNC:18185]	protein_coding	1	8004404	8026309	42.8
Control_normoxia_vs_Control_hypoxia	ENSG00000112715	VEGFA	2093.332593491518	1258.080822206775	1082.9437463846832	1212.1135595092599	1121.653833271037	1198.2086582639022	1176.7407164262252	1381.109865175952	1265.5662513508132	1433.542054018119	3786.0974687783005	3573.43113944515	3580.1899709226254	1830.3860053174312	1957.7289794911537	1900.6115692077212	3448.751515902731	3311.497789404263	3161.3327377711794	-1.6206898424818836	0.06603199879062362	-24.544007029392205	5.011647002494938e-133	2.9681943413665388e-130	vascular endothelial growth factor A [Source:HGNC Symbol;Acc:HGNC:12680]	protein_coding	6	43770184	43786487	56.4
Control_normoxia_vs_Control_hypoxia	ENSG00000072682	P4HA2	1547.9021233784006	976.9237604052023	981.7468829541377	896.2362111580859	1015.0183924632208	939.640383773531	934.7414904649762	1006.3631180941767	958.8533007601318	969.9093888077343	2517.0893719097116	2648.2572418928457	2699.6943502237627	1395.456366015152	1383.9972721266474	1379.4009636926774	2357.8717089508887	2319.000191325839	2482.0378257924885	-1.4662548723422142	0.05974655446154186	-24.541245692854552	5.363663317159351e-133	3.0632264323105425e-130	prolyl 4-hydroxylase subunit alpha 2 [Source:HGNC Symbol;Acc:HGNC:8547]	protein_coding	5	132190147	132295315	49.23
Control_normoxia_vs_Control_hypoxia	ENSG00000070404	FSTL3	20106.165768281604	12414.74060984184	12187.468104183972	12800.156690204916	14357.148250445287	12994.476610086387	14154.106697676354	14074.476927578282	14092.79596554881	13238.364918990963	31133.07611756668	31522.186577301363	36026.50333401201	16998.74396659353	17063.412786628567	16894.39199231988	30630.515019160328	31689.256318260035	29639.162942669645	-1.399152087556771	0.058076338309540836	-24.09160302255001	3.0613424231210477e-128	1.6880664375216784e-125	follistatin like 3 [Source:HGNC Symbol;Acc:HGNC:3973]	protein_coding	19	676392	683392	64.93
Control_normoxia_vs_Control_hypoxia	ENSG00000168333	PPDPFL	1906.8973044228762	817.8514817113676	732.168427197679	767.8145266087625	554.3430090171273	554.4875755958012	542.4145185905079	861.1083756736064	836.6878446721913	805.0804401535954	3861.5344332205314	4008.9864621045226	4572.003411853007	988.3610660654945	962.5593733341891	1285.6992339024341	3873.3828606031475	3870.098524447056	4429.56991486075	-2.4228439830719912	0.10139475459757338	-23.89516097443147	3.438899897425333e-126	1.833048275324283e-123	pancreatic progenitor cell differentiation and proliferation factor like [Source:HGNC Symbol;Acc:HGNC:31745]	protein_coding	8	49054311	49076093	38.86
Control_normoxia_vs_Control_hypoxia	ENSG00000163516	ANKZF1	1094.03345338657	528.4708744493747	527.1742510993232	547.2229090520495	559.2732626769608	562.3586356937626	631.1080931483068	594.731588406946	580.8545694021641	600.4273768154254	2039.6128704295777	1972.838086994503	2139.0768217816453	659.1667564891058	770.4856221055321	823.4868575058905	1919.7989409858683	2112.9556642292864	2123.558979692538	-1.9371028914278774	0.08162854031628673	-23.730705999668373	1.7384932914831428e-124	8.967821362615141e-122	ankyrin repeat and zinc finger peptidyl tRNA hydrolase 1 [Source:HGNC Symbol;Acc:HGNC:25527]	protein_coding	2	219229783	219236679	49.05
Control_normoxia_vs_Control_hypoxia	ENSG00000152256	PDK1	1301.7065423849945	569.0611497454305	620.0325532767654	604.8843598209282	549.0393334952952	602.9112455694145	535.1511880525718	628.1473977155958	545.991238714326	541.23292489637	2804.585728767883	2593.6992253343824	2800.215493193071	999.0097143406039	995.4831985133856	922.6648352769041	2636.0155206740683	2101.0258298775625	2381.5668256653407	-2.191725512873747	0.09252731460697768	-23.687335163496297	4.8701352412622854e-124	2.4336978950945377e-121	pyruvate dehydrogenase kinase 1 [Source:HGNC Symbol;Acc:HGNC:8809]	protein_coding	2	172555373	172608669	39.52
Control_normoxia_vs_Control_hypoxia	ENSG00000121966	CXCR4	2607.065561932619	1879.3985641431414	1838.6452930721284	1725.9924146587807	1433.5285809598838	1324.2484006714487	1377.461350718678	1961.8644877650156	1833.6195845727004	1867.6749069859643	4437.925588565501	4257.340325106208	4133.213611108484	1982.622873023492	1808.1527719476207	1906.6078446984448	4386.296263980197	4362.1069089887205	4410.4803438207355	-1.2396699059869218	0.05371369513099231	-23.07921476941257	7.488521200983401e-118	3.6287558340886533e-115	C-X-C motif chemokine receptor 4 [Source:HGNC Symbol;Acc:HGNC:2561]	protein_coding	2	136114349	136119177	52.33
Control_normoxia_vs_Control_hypoxia	ENSG00000064205	CCN5	3935.31411404099	2280.44776348263	2279.466653113281	2307.5220040191434	1689.3135087848461	1594.4921156394817	1874.6198864182334	2100.5902069767126	1909.118484319525	1712.5648474887182	7821.479393607648	8077.3178554574715	8846.34138690763	3265.0977065908232	3585.7688759104412	3758.7171000321746	6253.469936352418	5694.275530884067	5785.050796752575	-1.8487275467515134	0.0816905036330771	-22.630874636974934	2.15291457895414e-113	1.0125663832957545e-110	cellular communication network factor 5 [Source:HGNC Symbol;Acc:HGNC:12770]	protein_coding	20	44714844	44728509	51.46
Control_normoxia_vs_Control_hypoxia	ENSG00000164683	HEY1	645.6724690566994	287.9530123648821	278.8560574857246	296.4080376980494	255.77067076595122	275.12118288754954	285.8945757920012	260.6682786832565	293.5008312846501	348.5050600886859	1296.5665783193772	1386.0990467717925	1339.9995058073252	434.9486073397742	483.5744164299442	484.5999852260178	1258.306887497094	1167.0424179409831	1188.2892906375303	-2.2177310844657474	0.0986022550983373	-22.4916872565843	5.005955777519331e-112	2.2871496810946177e-109	hes related family bHLH transcription factor with YRPW motif 1 [Source:HGNC Symbol;Acc:HGNC:4880]	protein_coding	8	79762371	79767857	45.23
Control_normoxia_vs_Control_hypoxia	ENSG00000111669	TPI1	47022.15406399079	31380.41226654704	28490.38642414655	27332.578505628782	29421.61361698145	26573.960961704746	24864.434447650645	32768.34144426473	31258.79515611136	29056.217190235267	80114.47366914706	81811.51515495892	81571.19816770515	42213.06251436686	40084.712220205096	39686.859482115746	75674.41038189827	73846.5670661049	70249.23448206161	-1.481567349893082	0.06686556670634343	-22.15740362150446	8.850888725112565e-109	3.9315156000909733e-106	triosephosphate isomerase 1 [Source:HGNC Symbol;Acc:HGNC:12009]	protein_coding	12	6867119	6870948	59.16
Control_normoxia_vs_Control_hypoxia	ENSG00000185633	NDUFA4L2	536.7444328479644	7.242079271491522	2.791681981697442	15.574520853576411	2.022137654203206	0	1.5331365823894458	3.7909979468822463	2.401196346489743	8.90384234480525	1358.7645126530058	1712.2574403832316	1922.90680298766	137.16530875588248	167.24316807153141	235.20237104135094	1154.8556287645508	1336.5931281001278	1592.151837524483	-7.452464818018784	0.34859233191087186	-21.37873996587002	2.107428967149647e-101	9.108080165862163e-99	NDUFA4 mitochondrial complex associated like 2 [Source:HGNC Symbol;Acc:HGNC:29836]	protein_coding	12	57234903	57240715	62.05
Control_normoxia_vs_Control_hypoxia	ENSG00000145901	TNIP1	2746.51967165599	1957.7028462073174	1816.8588671171265	1977.1804643415958	2104.808683586252	2016.1484309316286	1957.5595380207815	2086.1891682768846	2018.5405269523383	1927.3430515711611	4016.7300141157416	4076.4493501292236	4289.777466822866	2202.827992394631	2257.7347640566127	2341.04729172648	4069.4214833542887	4110.117293195256	4210.916857007632	-1.102832912021713	0.05201179468930737	-21.20351582962075	8.862218698326006e-100	3.7293615580245044e-97	TNFAIP3 interacting protein 1 [Source:HGNC Symbol;Acc:HGNC:16903]	protein_coding	5	151029945	151093577	50.01
Control_normoxia_vs_Control_hypoxia	ENSG00000067225	PKM	92825.28111229996	65963.83845951244	66401.67418991093	62832.88392952005	64127.15153310125	61906.31119064977	57562.36749650201	72982.46041271699	67847.36377469383	68295.92865724834	141309.5519360675	140137.44335957672	134372.22955537328	87079.63400873005	89439.5214310788	83137.7786080356	137619.3371350963	140520.11148861903	129319.47285496636	-1.0911015410263993	0.051565451310230444	-21.159546039111806	2.2538192897272192e-99	9.241236990263581e-97	pyruvate kinase M1/2 [Source:HGNC Symbol;Acc:HGNC:9021]	protein_coding	15	72199029	72231819	48.38
Control_normoxia_vs_Control_hypoxia	ENSG00000181577	LINC03040	1190.7073312298999	430.4513707668232	469.07650967797014	438.78429631460494	455.31173631594004	428.3107990056409	479.31651199337074	436.6934471920703	641.7966400330806	460.8273825813406	2501.1732583107228	2442.2817827254157	2205.423454905347	1094.0038386055498	1217.773461576468	1329.2988111187358	2098.9847807149545	2185.9336689014513	2117.2902113987107	-2.419135112304449	0.11619023856834824	-20.820467726997624	2.824154895228856e-96	1.1290265232401159e-93	long intergenic non-protein coding RNA 3040 [Source:HGNC Symbol;Acc:HGNC:28692]	lncRNA	6	44000580	44007612	57.78
Control_normoxia_vs_Control_hypoxia	ENSG00000164096	C4orf3	1363.4945064991548	639.5850263562947	814.5179048211418	698.8451973881471	814.9005810205605	679.364688091788	687.0969025627892	731.7050160128842	647.5831388895452	667.9905378144286	2655.0103325724085	2662.873690413561	2842.836464477411	1066.1762833285873	1153.538294544414	963.5882135627023	2296.3346982476323	2238.861068239369	2282.09307864112	-1.9248724886410185	0.09371970547737724	-20.538610090976636	9.730759106241896e-94	3.7952333870222966e-91	chromosome 4 open reading frame 3 [Source:HGNC Symbol;Acc:HGNC:19225]	protein_coding	4	119296419	119304445	42.89
Control_normoxia_vs_Control_hypoxia	ENSG00000142634	EFHD2	8913.436342395986	6926.837777128712	6628.060288979119	6596.86127256311	6128.230318988045	5624.935337165155	5677.695478089266	6744.181767222973	6669.814405968694	6745.246201226245	13250.489183577747	13408.323706975796	14488.969987953811	7329.640320190022	8053.3008651920045	7910.292171200304	13117.450461868575	12676.50730056417	12465.017318273998	-1.0295282091464109	0.05053427508037901	-20.372869849401415	2.9110829583136758e-92	1.1083601806284283e-89	EF-hand domain family member D2 [Source:HGNC Symbol;Acc:HGNC:28670]	protein_coding	1	15409888	15430339	56.77
Control_normoxia_vs_Control_hypoxia	ENSG00000107159	CA9	1514.8043189035068	64.61204222677691	33.01060858128933	27.80410885371695	9.870585512308024	13.184304886740842	9.355382509885303	32.39255127784818	16.368517642842583	23.15974391282178	3619.519248650345	4544.443013994885	5376.776097013031	407.1620088015196	523.0387857234595	722.3505340351078	3134.7120966185394	4032.017329933938	4676.700780088065	-6.799497601506095	0.3339207234666901	-20.362610415176498	3.589410429000667e-92	1.3348433062825505e-89	carbonic anhydrase 9 [Source:HGNC Symbol;Acc:HGNC:1383]	protein_coding	9	35673928	35681159	52.49
Control_normoxia_vs_Control_hypoxia	ENSG00000249915	PDCD6	11119.611163951913	7828.361372259791	7528.001265258017	7773.852839238088	8262.534281298555	7993.863452402583	7358.6465782662635	8583.030101137272	8210.202724885725	8315.535439177936	16623.554873381305	15943.241071713492	15946.195356615073	11354.420934903266	10683.343033591565	10708.030768431508	16676.700790922663	15390.514534204536	14972.971533446786	-1.0684047650545754	0.0525407662376676	-20.334777003853688	6.332675520166672e-92	2.301495778249665e-89	programmed cell death 6 [Source:HGNC Symbol;Acc:HGNC:8765]	protein_coding	5	271621	314974	51.3
Control_normoxia_vs_Control_hypoxia	ENSG00000204388	HSPA1B	9949.773632130247	12499.872778981557	12137.478547282999	12571.22301893801	14125.221854288042	12589.906278830365	12740.047274646615	11965.935747872874	11999.74005345722	12089.194679024577	6602.510772019554	6547.52918876696	6541.526122153404	8653.951661447809	8245.675399099347	8365.47368470064	7188.906451432584	7337.607982249399	6894.12388315249	0.91825498770718	0.045464546563504425	20.197165860316467	1.0367945072807604e-90	3.684306881317031e-88	heat shock protein family A (Hsp70) member 1B [Source:HGNC Symbol;Acc:HGNC:5233]	protein_coding	6	31827738	31830254	58.76
Control_normoxia_vs_Control_hypoxia	ENSG00000163435	ELF3	1345.132025934639	764.8362423787706	912.7731260056444	754.1552954945204	600.3745329051098	555.3203241284144	695.7620143387823	705.5215337297273	710.8881192040934	757.1035285146177	2542.2947208671903	2558.4594137920963	2796.187241914513	1199.9182401880994	1241.9116743722977	1245.570431393251	1971.9450288359935	2160.86295956244	2038.4920391979372	-1.7033601915049628	0.08687866794165587	-19.606195995648427	1.3689588287709364e-85	4.7589175284513135e-83	E74 like ETS transcription factor 3 [Source:HGNC Symbol;Acc:HGNC:3318]	protein_coding	1	202007945	202017183	54.8
Control_normoxia_vs_Control_hypoxia	ENSG00000160183	TMPRSS3	654.1660408748094	335.2040289345669	283.75113450082256	301.06815834790297	236.25879300561454	312.1041983842887	262.94355838848026	299.7124577587837	347.5721349968327	278.07033200002996	1539.0439672884456	1321.9492430585158	1500.8794247157657	430.56508339701713	379.6792319871891	364.0319076961573	1285.6727644858345	1164.5001921635967	1131.9821246367237	-2.244101855486314	0.11500435080553388	-19.513190933801873	8.481873670796781e-85	2.885822167440667e-82	transmembrane serine protease 3 [Source:HGNC Symbol;Acc:HGNC:11877]	protein_coding	21	42371887	42396091	50.64
Control_normoxia_vs_Control_hypoxia	ENSG00000131094	C1QL1	1012.7920691487673	510.24751487817076	491.12512966261926	469.20316105545527	569.9253017441941	407.9511995408487	468.7137362073051	468.323344628459	489.47929341243514	457.92303070259896	2047.7089408031238	2419.1673410863355	2312.2524561767927	708.7901352030253	666.5423827172792	861.3978157381821	1520.5451236542706	1667.7880398148452	1693.17329765187	-2.206458015362083	0.11463045401967778	-19.248445225413803	1.4546322550647338e-82	4.846046748070866e-80	complement C1q like 1 [Source:HGNC Symbol;Acc:HGNC:24182]	protein_coding	17	44959693	44968303	57.24
Control_normoxia_vs_Control_hypoxia	ENSG00000159399	HK2	3677.377764721268	2269.1525877388667	2501.882567359172	2288.8125950634476	2237.9662789362915	2526.6426948721128	2215.0841303656694	2414.939104456397	2537.6683046138464	2446.7381428786666	6002.617599093488	6065.690000442366	5658.602153255365	2454.771531923223	2656.1479445908362	2550.3558433497765	5888.221217175287	6728.624112143234	6748.882956724774	-1.329998895653903	0.06920079273228662	-19.21941704915431	2.546144444686155e-82	8.30926445203598e-80	hexokinase 2 [Source:HGNC Symbol;Acc:HGNC:4923]	protein_coding	2	74834127	74893359	47.55
Control_normoxia_vs_Control_hypoxia	ENSG00000182379	NXPH4	1416.7366838941427	662.4933543794917	615.3071455255509	727.1569248481809	565.0216598959918	496.8042547512776	540.1238808513589	587.5968403384253	562.4496720847452	612.728171707864	2646.314532531437	3012.562054733468	3681.228774330039	772.0192082678567	808.1532444986681	930.9006583922461	2474.5575701668654	2876.3571937017978	2929.485169089305	-2.2153910433588266	0.11633063615798526	-19.043917548513775	7.37958240787213e-81	2.3601380456856647e-78	neurexophilin 4 [Source:HGNC Symbol;Acc:HGNC:8078]	protein_coding	12	57216794	57226449	60.2
Control_normoxia_vs_Control_hypoxia	ENSG00000091542	ALKBH5	3321.4964384003965	2668.9402780518612	2489.805131038971	2542.3156358096016	2556.4461906852034	2407.3483911235776	2341.8400030671473	2570.0153033694505	2575.912884371083	2334.4879291823618	5168.652219115821	5004.835949276517	5129.363893512587	2795.7717679850507	2808.9612893438434	2959.571299114357	4610.0401623922735	4378.553642949507	4444.073920817924	-0.9901402765385969	0.05241867371081861	-18.88907533221779	1.402814351064629e-79	4.3985106446812715e-77	alkB homolog 5, RNA demethylase [Source:HGNC Symbol;Acc:HGNC:25996]	protein_coding	17	18183078	18209954	50.24
Control_normoxia_vs_Control_hypoxia	ENSG00000113369	ARRDC3	693.9285028405235	367.4880549777277	354.3662224788861	373.1923088048569	349.765623757604	347.74934355154375	339.4450528558901	450.37750029509266	382.44755868723473	406.91597773101216	1343.9118490205024	1383.8141626464483	1139.8619032741171	519.697668569955	539.1880469862398	485.0271482784301	1309.8231515585244	1194.3158037301296	1203.325673925228	-1.8221847937280036	0.09661417633418795	-18.86042879903127	2.4125541392103548e-79	7.41906793079092e-77	arrestin domain containing 3 [Source:HGNC Symbol;Acc:HGNC:29263]	protein_coding	5	91368631	91383317	35.7
Control_normoxia_vs_Control_hypoxia	ENSG00000125845	BMP2	4122.306556781824	3005.8797491065825	3166.4702608252983	2942.565924329008	3221.0497835164133	3316.4183706512317	3339.7834739481186	3106.1507882325077	3169.1281812671837	3184.2878197232517	5778.763035805844	5832.857794391401	5350.1108196087525	4311.082903054599	4340.12594832428	4551.9449405949435	5380.670268443037	5063.142835290006	5141.085124960366	-0.8992152383402011	0.04795146831626256	-18.752611127764688	1.8431519621616012e-78	5.561102457910598e-76	bone morphogenetic protein 2 [Source:HGNC Symbol;Acc:HGNC:1069]	protein_coding	20	6767686	6780246	43.74
Control_normoxia_vs_Control_hypoxia	ENSG00000143320	CRABP2	6750.285273828273	5394.03231856474	5561.251206492069	4934.686370441471	4771.68450600657	4503.701465840743	4530.032496501695	4643.003686688507	4199.121015729118	4251.3446854878575	11133.567256754197	10584.289385792621	11230.470531790586	6777.137965110044	6677.868013399429	6772.446348739229	8818.444127210176	8630.304362963067	8091.749185396795	-1.053087119859713	0.056221177709856116	-18.7311465671253	2.759093452906227e-78	8.17049322322657e-76	cellular retinoic acid binding protein 2 [Source:HGNC Symbol;Acc:HGNC:2339]	protein_coding	1	156699606	156705816	55.42
Control_normoxia_vs_Control_hypoxia	ENSG00000169242	EFNA1	2532.822046376538	1635.9568891797587	1711.4738717996588	1711.7752955910719	1632.2921288869636	1495.2897391221602	1695.2378463532573	1685.6128117702683	1838.3347124815173	1767.651735882959	4169.348498048019	4174.563744226427	4857.147577138967	1893.4425400513219	1809.0820986551355	2012.5918964629902	3760.885925333932	3673.1260154604834	4066.9835083327926	-1.3819515697808693	0.07444242651778342	-18.564031754805	6.280919674101134e-77	1.8261488456100227e-74	ephrin A1 [Source:HGNC Symbol;Acc:HGNC:3221]	protein_coding	1	155127876	155134899	53.76
Control_normoxia_vs_Control_hypoxia	ENSG00000117394	SLC2A1	7519.112648664431	3925.2997274833315	3732.4252332264205	3630.626590515558	3387.171983643851	3399.265362775714	3174.379622611604	4691.64565549979	3784.5161786371636	4441.133981962507	16167.094686898703	14306.034218807454	11932.02427859511	5556.4004850089195	5830.764598367268	4979.942388718636	15031.434259306969	14683.687477156342	12690.180946744405	-1.909764473272483	0.1039853927098892	-18.36569948435518	2.4724362747751606e-75	7.060130083915999e-73	solute carrier family 2 member 1 [Source:HGNC Symbol;Acc:HGNC:11005]	protein_coding	1	42925353	42958893	52.75
Control_normoxia_vs_Control_hypoxia	ENSG00000244187	TMEM141	1255.5286894533924	781.0702979856859	742.3758456918436	686.2018595225622	689.9886037147268	654.7736463766786	698.0578223047013	773.5787515378427	818.6972662032845	675.7465364331965	2360.992679453217	2142.5835491757375	2395.2572680372746	1193.2095236291702	1187.9786012228444	1128.875957886046	2119.767280857659	1773.7410668745922	1776.6198532540022	-1.6439949777728196	0.0909035424995412	-18.085048531316772	4.1799958892231286e-73	1.1726721800801236e-70	transmembrane protein 141 [Source:HGNC Symbol;Acc:HGNC:28211]	protein_coding	9	136791344	136793317	62.16
Control_normoxia_vs_Control_hypoxia	ENSG00000170421	KRT8	42706.236481458945	34479.800493319206	34499.125115585724	31570.015343232415	38477.63300348129	36230.53867120995	34898.979117692405	29412.123583359815	28436.085075221825	28025.683161922832	60597.28150404358	59116.060049662585	60158.97197569573	49779.9052537065	50934.810090986466	49044.837610210925	48686.90002674182	48468.36373593542	45895.142854252495	-0.8392833971597065	0.04668162085718337	-17.97888294683233	2.851802729081601e-72	7.862616800128256e-70	keratin 8 [Source:HGNC Symbol;Acc:HGNC:6446]	protein_coding	12	52897187	52949954	50.58
Control_normoxia_vs_Control_hypoxia	ENSG00000105220	GPI	25711.843512717885	20847.093293510585	20427.911586245322	19901.30584198208	20046.319613592925	18964.427787097673	19174.78285820968	21817.27655910876	21776.45977742822	22196.972592270868	33783.198254863135	36161.84107757045	35464.482143119145	20935.383042813217	22190.946310301893	22904.972494193902	34050.28593664408	36390.92208868152	35778.6019712885	-0.7851555480151744	0.043758224913080145	-17.943039270326455	5.439687801786768e-72	1.4743397904808848e-69	glucose-6-phosphate isomerase [Source:HGNC Symbol;Acc:HGNC:4458]	protein_coding	19	34359480	34402413	52.39
Control_normoxia_vs_Control_hypoxia	ENSG00000061656	SPAG4	211.11597490136595	30.91029105115299	26.006784501781173	26.047875114213234	22.07292736250665	25.082446931521684	21.190731643643158	37.25747361828565	17.0672842606693	54.67873017671713	604.9476589364584	585.2060651700386	612.6003193202603	92.85019390891146	100.61844412912546	129.3622708480198	566.9689955530968	414.56703090735874	432.6520247908264	-4.450117530906981	0.2503866522741893	-17.772982267576385	1.1444169158025423e-70	3.050061816766409e-68	sperm associated antigen 4 [Source:HGNC Symbol;Acc:HGNC:11214]	protein_coding	20	35615829	35621094	59.57
Control_normoxia_vs_Control_hypoxia	ENSG00000169764	UGP2	3315.204392983144	2604.023028894663	2750.1705542474488	2634.0424344601333	2666.7733947020683	2687.6714170889463	2663.2334642132146	2817.4151411384532	2782.0517158212324	2737.2900341545374	4377.00107375797	4671.928097639183	4398.82664448162	2755.9459180880076	2832.969370595824	2940.1225188340236	4453.142011667932	4415.903436375965	4485.168817535367	-0.7541436363621157	0.04251833301408042	-17.736905068982185	2.1759452187031966e-70	5.70418688398079e-68	UDP-glucose pyrophosphorylase 2 [Source:HGNC Symbol;Acc:HGNC:12527]	protein_coding	2	63840952	63891562	38.65
Control_normoxia_vs_Control_hypoxia	ENSG00000171223	JUNB	2101.1090916596268	1546.0772159825924	1464.461857762764	1402.6043817600778	1679.8526793878461	1528.0116822662803	1530.8591836096168	1662.218796245282	1648.0424586873428	1681.7643978915569	2971.225094562172	2943.4964061941087	3063.144222959931	2180.301126605993	2158.047975902622	2287.628367703794	2833.8750049904966	2682.4620893522197	2555.8907080085814	-1.025661766783617	0.058409265148425565	-17.559915608889728	4.994943032477234e-69	1.2882924843926364e-66	JunB proto-oncogene, AP-1 transcription factor subunit [Source:HGNC Symbol;Acc:HGNC:6205]	protein_coding	19	12791486	12793315	64.86
Control_normoxia_vs_Control_hypoxia	ENSG00000151729	SLC25A4	2255.412654996694	1517.611169497371	1472.267312698356	1526.5750522392918	1513.0635274322306	1577.0115545735657	1586.4521736349054	1731.1669509493317	1563.6005919100508	1576.459609933013	3373.180949731565	3192.4602946430396	3199.812752634805	2408.8503672569705	2218.0202554064194	2170.224084510405	3447.499787670714	3435.600404151097	3087.5709510673582	-1.1118006480319835	0.06353632560940765	-17.49866139359123	1.4667597836887673e-68	3.723008841423346e-66	solute carrier family 25 member 4 [Source:HGNC Symbol;Acc:HGNC:10990]	protein_coding	4	185143266	185150382	46.85
Control_normoxia_vs_Control_hypoxia	ENSG00000197930	ERO1A	3183.2174069124194	2162.1198319135738	2047.2005772442358	2125.3528896705557	2337.191127221673	2453.82001655946	2239.2660910806017	2115.0596888208065	2276.7577180087733	2211.2770619364214	4585.141199668665	4565.702670669395	4517.425348585325	3004.9856186306365	3168.877762106014	2668.1636982067175	4933.506105913767	4709.176729820184	5176.889188366748	-1.1090878262961628	0.0636705767313974	-17.419157847038107	5.903971926022748e-68	1.47516273545359e-65	endoplasmic reticulum oxidoreductase 1 alpha [Source:HGNC Symbol;Acc:HGNC:13280]	protein_coding	14	52639915	52695900	37.59
Control_normoxia_vs_Control_hypoxia	ENSG00000183691	NOG	309.5801389468629	199.81448609519904	165.91685588802005	178.98107101250105	168.88553212806934	141.95706011467735	150.2091257926366	134.56240674640136	133.5943518977049	133.47648867147552	644.6442718004602	664.6162838839224	720.8363546501403	182.50493423604536	197.2562026115082	217.01774946119718	506.9201698935891	514.4639141518014	516.7852420081832	-1.8929252870793198	0.1094890032330454	-17.288725179553072	5.720339042128339e-67	1.4072914095796042e-64	noggin [Source:HGNC Symbol;Acc:HGNC:7866]	protein_coding	17	56593699	56595611	59.17
Control_normoxia_vs_Control_hypoxia	ENSG00000138764	CCNG2	612.7281994579221	290.93339339747564	255.87525274912858	263.39406754959447	217.28877414350293	200.76265880435	179.20251411979947	208.17016907196117	252.80657758241605	309.63209908395095	1359.2860272004652	1289.2913759023143	1210.2225516473652	491.6811455794755	505.3799579718879	408.3799918597007	1097.354538661178	1283.1066922632137	1206.3398026548168	-2.2542760455576736	0.13068629836973075	-17.2495209802331	1.1283093284231527e-66	2.7337567380022174e-64	cyclin G2 [Source:HGNC Symbol;Acc:HGNC:1593]	protein_coding	4	77157207	77433388	43.18
Control_normoxia_vs_Control_hypoxia	ENSG00000021355	SERPINB1	2642.657452726355	2068.080146928612	2120.0177091573105	1965.1326573242227	2011.0927207856291	1966.8310176543898	1926.5712102115715	2060.153762973571	2112.222227331837	2012.8203892895897	3777.56320700255	3745.884604658141	3757.985460043703	2329.4795798718797	2628.5151235495932	2627.058872614775	3466.9243562335855	3491.9581199574823	3499.5429834859465	-0.8766859546614222	0.05088273920924831	-17.229535364756426	1.5942677515007967e-66	3.805065017052125e-64	serpin family B member 1 [Source:HGNC Symbol;Acc:HGNC:3311]	protein_coding	6	2832332	2841959	43.07
Control_normoxia_vs_Control_hypoxia	ENSG00000186352	ANKRD37	178.72390414498614	67.6471682955142	38.657250671920764	53.14137131485469	40.79491966330592	40.673764964660776	32.12534489730451	53.6953625650636	54.04121665353048	50.32522076906774	428.5395524119006	404.8555115263853	407.3809847900509	172.58760527978015	154.2158628231803	129.06376258953048	380.42311170723764	357.35671283936074	351.5055508471017	-2.9521720576675077	0.17280358233869234	-17.08397486738033	1.953461183516716e-65	4.593793792002324e-63	ankyrin repeat domain 37 [Source:HGNC Symbol;Acc:HGNC:29593]	protein_coding	4	185396021	185400628	45.33
Control_normoxia_vs_Control_hypoxia	ENSG00000169032	MAP2K1	3391.7609973180047	2577.0762869523915	2655.584264658722	2647.3660521648794	2826.019604001271	2703.383160271163	2605.704888479404	2658.5140640575546	2808.717255974124	2533.611284157768	4452.798177143804	4666.984638858843	4576.536043241831	3293.151448008059	3404.094362617868	3306.9559121866055	4495.510714579201	4471.072085472158	4368.617708898441	-0.7976232831628377	0.047064431904723196	-16.94747500145203	2.0089845382337066e-64	4.6558944566514785e-62	mitogen-activated protein kinase kinase 1 [Source:HGNC Symbol;Acc:HGNC:6840]	protein_coding	15	66386837	66491656	44.71
Control_normoxia_vs_Control_hypoxia	ENSG00000064961	HMG20B	9818.608854372056	8255.348689624987	7955.79984468527	7921.540975336504	7254.710356797322	6637.031567025934	7297.991467641091	8228.91991231911	8282.017746989872	8409.027530043852	13792.737962811721	13519.536128565122	14444.156963166077	8888.107526483836	9192.778907154914	8688.909521882993	13203.666101166997	12476.259481687954	12286.418695313467	-0.7906680127743554	0.046879100496986556	-16.86610887137607	7.988868703703367e-64	1.8249999920131506e-61	high mobility group 20B [Source:HGNC Symbol;Acc:HGNC:5002]	protein_coding	19	3572777	3579088	65.34
Control_normoxia_vs_Control_hypoxia	ENSG00000171451	DSEL	1200.3131578660696	821.2752065748101	840.4665494913406	867.167493937465	808.4584512685402	877.8186631882235	783.7672690363063	826.5013515028679	874.4956562027274	904.2729766224687	1903.3528138909217	1887.8285441087603	1816.4769536735455	840.4574988464973	876.5519194977605	862.1926840853951	1882.9836967711628	1852.1484462885771	2079.420666601882	-1.1483397660174708	0.06855875647918637	-16.749716957980315	5.689633805029697e-63	1.2814497771299986e-60	dermatan sulfate epimerase like [Source:HGNC Symbol;Acc:HGNC:18144]	protein_coding	18	67506587	67516720	40.56
Control_normoxia_vs_Control_hypoxia	ENSG00000119950	MXI1	1407.578940568229	953.2677633400974	915.8044534125625	919.6131871807924	903.1619179145719	745.0011122997416	865.0392479251019	885.27481754017106	883.9407703375259	827.9235681725013	2637.099795886451	2770.015470346709	2407.851725739735	983.4232142732643	947.1071366122543	805.2603575384766	2128.437986925862	2412.4629718319356	2345.7354329503696	-1.4879757120463601	0.08886120800243055	-16.74494130223461	6.165125715202162e-63	1.3692572959971913e-60	MAX interactor 1, dimerization protein [Source:HGNC Symbol;Acc:HGNC:7534]	protein_coding	10	110207605	110287365	40.13
Control_normoxia_vs_Control_hypoxia	ENSG00000143878	RHOB	15217.207217769228	10601.34881359269	10251.646611016437	9734.809795456807	11296.876330937464	10585.302110792409	10268.502027977758	10890.818795917436	10578.52777902078	9947.85842194005	25172.467221693336	23680.15012926488	23072.01806208369	14771.55518339727	14120.95707355615	12272.922660915952	24006.40643795259	22017.815802606445	20639.746661723948	-1.2337890566328376	0.07371687086609978	-16.73686148281995	7.061455864451067e-63	1.5468457634032468e-60	ras homolog family member B [Source:HGNC Symbol;Acc:HGNC:668]	protein_coding	2	20447074	20449440	57.46
Control_normoxia_vs_Control_hypoxia	ENSG00000173641	HSPB7	1722.0348724616288	1347.6925749619297	1215.7842650136622	1355.509083997326	898.6146590039945	981.9260282921327	946.6242588168008	1397.8920886512626	1351.098873787893	1457.5613702985202	2977.7573793364	2858.548647080312	2719.3394553147064	1114.1414056662495	1256.0875350476956	1255.2972051717102	2541.7422479872353	2754.1881577698055	2566.82246811168	-1.1247659880600267	0.06736363089735123	-16.69693235173066	1.379786907967994e-62	2.9816449250427284e-60	heat shock protein family B (small) member 7 [Source:HGNC Symbol;Acc:HGNC:5249]	protein_coding	1	16014028	16019594	61.04
Control_normoxia_vs_Control_hypoxia	ENSG00000111640	GAPDH	186386.39002916677	153184.7958072276	149165.4967153611	144537.61311832946	147745.02860757432	141291.5787724476	134059.69085817094	159368.64869181844	157233.67706587855	156443.17508046256	247833.9160803386	263246.96269275196	270910.49676470977	163472.79545135231	158873.26982879173	175065.09805515516	240394.40244233495	247516.7467725613	244611.6277197352	-0.8072462628157221	0.048401206591427486	-16.678226012627885	1.8874102506260422e-62	4.024210309034805e-60	glyceraldehyde-3-phosphate dehydrogenase [Source:HGNC Symbol;Acc:HGNC:4141]	protein_coding	12	6534512	6538374	59.98
Control_normoxia_vs_Control_hypoxia	ENSG00000124535	WRNIP1	3911.876196248563	3117.9430845882607	3404.867373200676	3177.108742402428	3145.4308779311746	3056.240986943229	3244.508594869164	3168.02437368512	3115.165304767466	3140.5505231043153	5229.2890949288085	5180.132582413108	5461.023476052317	3526.354162971342	3466.941753917052	3446.203063168887	5260.7951987966235	5109.294049774373	5163.898288959784	-0.7109187028123714	0.04276687479544627	-16.623115582157727	4.740381583668684e-62	9.974137092690252e-60	WRN helicase interacting protein 1 [Source:HGNC Symbol;Acc:HGNC:20876]	protein_coding	6	2765393	2786952	44.71
Control_normoxia_vs_Control_hypoxia	ENSG00000133639	BTG1	1701.954334134226	1103.333195358757	1183.5604127290667	1006.9673309657796	1257.6853591498596	1295.2363321729995	1172.5963006733837	1226.6845015599197	1184.1911743485452	1131.02724070245	2487.8744069607296	2521.4794493575696	2709.5852664657364	1607.2760100834016	1715.6015894604516	1558.7019363978684	2448.2714240814335	2370.46194399647	2654.6441399516452	-1.231762263014711	0.07411169233849801	-16.6203499629823	4.964200318296389e-62	1.0220460845564254e-59	BTG anti-proliferation factor 1 [Source:HGNC Symbol;Acc:HGNC:1130]	protein_coding	12	92140278	92145846	42.38
Control_normoxia_vs_Control_hypoxia	ENSG00000204389	HSPA1A	9730.701857908096	11704.8453851716	11874.839969197628	11510.085099081036	12422.881993789693	12049.999447775159	11758.90654240976	11636.062620197208	12117.501673413943	11650.874720092934	6876.981463194237	6909.600192078885	7227.556894725894	8685.981490109509	8218.297268797716	8545.21753358168	7468.8277951340015	7605.447752893043	6888.7256007018	0.7401788401490715	0.04453517253480476	16.62009593811752	4.9852788815834645e-62	1.0220460845564254e-59	heat shock protein family A (Hsp70) member 1A [Source:HGNC Symbol;Acc:HGNC:5232]	protein_coding	6	31815543	31817946	59.78
Control_normoxia_vs_Control_hypoxia	ENSG00000143641	GALNT2	20727.908407202773	16596.332181731712	16914.39908816883	16654.025448408	18463.618896730746	17536.324497304544	17496.09788129818	18241.87663311155	17923.508328320382	17778.131557690183	25659.001652563995	25377.178812848382	24244.855790524274	22324.992960777054	22793.050111565004	22299.499243166032	25076.13874048754	24156.431552747028	23566.887952206496	-0.5860559681295331	0.03569943046162354	-16.416395459292726	1.459854737420876e-60	2.9550046969743327e-58	polypeptide N-acetylgalactosaminyltransferase 2 [Source:HGNC Symbol;Acc:HGNC:4124]	protein_coding	1	230057990	230282122	45.94
Control_normoxia_vs_Control_hypoxia	ENSG00000173237	C11orf86	2332.1968756340298	1375.5828279248851	1332.2246319281096	1341.2445117850543	1784.2006097421663	1440.744170433525	1607.338021598429	1230.6020419030738	1168.3275850978043	1272.7049071396166	3532.393116104719	3422.024970334974	3356.9034990351943	3181.270853477455	3322.315144248352	3077.6502934791183	3328.3844893011997	3407.0369715823695	2798.5951162964884	-1.3488096500453752	0.08275956053815263	-16.297931517212035	1.0208903279262312e-59	2.0406321542335454e-57	chromosome 11 open reading frame 86 [Source:HGNC Symbol;Acc:HGNC:34442]	protein_coding	11	66975277	66977009	59.84
Control_normoxia_vs_Control_hypoxia	ENSG00000134333	LDHA	84024.26348115664	47893.01814445307	52857.02871129981	48312.73031084757	54468.4174884948	52570.34018055325	45273.384804930545	58244.58439781409	50408.564780191744	50240.689550707866	144575.77012748763	135165.06640060025	125646.50047467988	76160.19941223618	81272.39562373044	65027.10762265505	141031.90531093287	147406.66338889874	135882.37593030566	-1.4434375621866709	0.09014057134698482	-16.013184081453613	1.0338108572812373e-57	2.0409468418252177e-55	lactate dehydrogenase A [Source:HGNC Symbol;Acc:HGNC:6535]	protein_coding	11	18394560	18408425	43.95
Control_normoxia_vs_Control_hypoxia	ENSG00000101782	RIOK3	1444.725160442259	949.084564316995	1050.7273056592044	957.2978810296245	995.1445545620986	1054.2163293158399	979.6624549383483	1019.480659566765	972.0201805208825	1035.9495473583072	2095.487239615214	2153.5722234902846	2139.4857316703046	1580.8778773738115	1570.444327455146	1592.8366904019556	1846.0271937254465	1860.4878573952783	2152.2502695651565	-1.114754328968357	0.06961849192101162	-16.012330893825524	1.0480869988561949e-57	2.043897463257245e-55	RIO kinase 3 [Source:HGNC Symbol;Acc:HGNC:11451]	protein_coding	18	23453287	23486603	41.69
Control_normoxia_vs_Control_hypoxia	ENSG00000163993	S100P	1165.331389121928	574.7760649727562	591.4457930095949	603.0097303062661	1202.542676473021	998.2019077107059	1102.2120193329106	783.9393423419249	769.5116754394935	736.7021098229303	1428.0109938516641	1462.7303807958403	1544.3781602624963	1788.6800152490557	1593.6762263559367	1807.1593969102826	1418.822146056171	1306.6363798187597	1263.5299854848918	-1.3230519395995015	0.08263220458616773	-16.011335365255093	1.0649933262422127e-57	2.0518443710770146e-55	S100 calcium binding protein P [Source:HGNC Symbol;Acc:HGNC:10504]	protein_coding	4	6693878	6697170	53.54
Control_normoxia_vs_Control_hypoxia	ENSG00000116260	QSOX1	2054.598690922667	1355.3541113364386	1370.2630315677309	1428.7065428940293	1138.255104280192	1107.0142217831205	1178.9868908560352	1335.2373832413016	1260.6524793528954	1257.780743848527	3243.9494250687535	3823.4905493250976	3949.2947778579364	1359.998976354995	1746.335061895138	1716.06651354344	3118.4583784106194	3262.661719226886	3330.270525764869	-1.405898719642382	0.08894199239999147	-15.806917314374406	2.787780411213432e-56	5.30707101853738e-54	quiescin sulfhydryl oxidase 1 [Source:HGNC Symbol;Acc:HGNC:9756]	protein_coding	1	180154869	180204030	51.85
Control_normoxia_vs_Control_hypoxia	ENSG00000162433	AK4	4161.867208003	2503.9290644669845	2350.8118109152633	2252.351095208093	2432.804939494167	2492.3368463451097	2217.9537112231137	2764.325665844751	2390.94464797913	2647.8326009993125	7619.04425484431	7348.471930115433	6134.033439763047	4074.83991367641	3355.804426650857	3300.9039789969775	7660.629809782187	6944.538836971862	6422.052770776998	-1.5708816921303916	0.0997040032366061	-15.75545255091268	6.300671082245395e-56	1.1853415444257188e-53	adenylate kinase 4 [Source:HGNC Symbol;Acc:HGNC:363]	protein_coding	1	65147549	65232145	42.62
Control_normoxia_vs_Control_hypoxia	ENSG00000130600	H19	610.8648580945544	92.51298619574419	116.41134047827727	116.11146810634683	80.0739786782051	84.38242211173831	118.18701265907924	60.69195245811481	122.32490903088475	109.86040587300053	1358.6984095900896	1692.9345982359537	2312.243529244063	157.93843054898917	169.4845035523169	284.5651617784019	1117.5494505108763	1457.0578389362113	1544.5390477136855	-4.042558401630678	0.2573278043915715	-15.70976137300415	1.2966624654755956e-55	2.4110383122581685e-53	H19 imprinted maternally expressed transcript [Source:HGNC Symbol;Acc:HGNC:4713]	lncRNA	11	1995166	2004552	59.33
Control_normoxia_vs_Control_hypoxia	ENSG00000128422	KRT17	6298.464749136108	3851.0726077888917	3763.031932167189	3604.0562125458578	4972.834478161231	4538.453082051185	4424.54224955522	4623.348443076366	4340.640422617345	4318.5650527193975	9546.167024785806	8426.376077734209	8601.340318534893	8162.014374697988	7668.413143947534	7150.710662495501	9480.71478412392	8151.690973516824	7748.393643930593	-1.2445534634541182	0.07924122166725409	-15.705884352467294	1.3784201719864255e-55	2.533599651751141e-53	keratin 17 [Source:HGNC Symbol;Acc:HGNC:6427]	protein_coding	17	41619442	41624842	58.67
Control_normoxia_vs_Control_hypoxia	ENSG00000175938	ORAI3	349.07292497108085	134.31803355941412	141.7618166624126	136.40614564501	150.24120339267472	126.02155352981137	122.51234873428122	113.5700808025887	143.93167009425295	153.3319995096306	695.8359730746685	712.6593538435087	810.93393156609	306.8421053279687	360.04238270545306	466.234483450376	568.0399804030014	533.0922620724047	607.5373251059082	-2.426993965166578	0.1550652808167318	-15.65143372122731	3.2481842292056398e-55	5.902467501048567e-53	ORAI calcium release-activated calcium modulator 3 [Source:HGNC Symbol;Acc:HGNC:28185]	protein_coding	16	30949068	30956461	54.21
Control_normoxia_vs_Control_hypoxia	ENSG00000141526	SLC16A3	22143.85084558163	15364.356184186321	14893.430724066004	14477.714397611393	16698.93347502484	13585.59111945524	14715.105560409127	15315.145875053717	15534.46708332773	15476.008299243418	39368.74552366113	38173.04494388242	35298.621940763376	19580.852812142508	18593.412733724672	18207.577169787208	33940.948471516946	32853.50051692783	26511.85838968546	-1.3349115240867995	0.08545082647051945	-15.621984938288973	5.157471358490645e-55	9.266643201530775e-53	solute carrier family 16 member 3 [Source:HGNC Symbol;Acc:HGNC:10924]	protein_coding	17	82217934	82261129	59.86
Control_normoxia_vs_Control_hypoxia	ENSG00000135766	EGLN1	4529.7512581721585	3070.8326859990625	3147.7517908734126	2914.2999850917167	3490.1051855878654	3431.385548210499	3034.44953569083	3341.5532925603607	3027.6046133494165	3008.7102350675673	7413.055728326054	7117.3449356062865	6099.805295953907	4196.4429480582785	3987.593039650962	3960.9972662549667	6970.41251725555	6585.41389878926	6737.7641447728565	-1.1772323101092275	0.07542367978648008	-15.608258751653349	6.395882695248977e-55	1.136406224219182e-52	egl-9 family hypoxia inducible factor 1 [Source:HGNC Symbol;Acc:HGNC:1232]	protein_coding	1	231363751	231422287	39.6
Control_normoxia_vs_Control_hypoxia	ENSG00000141959	PFKL	6318.180814287072	5241.498163445772	5467.455352859528	5199.223382975952	4961.629394858748	4607.432713777113	5170.810541053788	5405.842640249976	5413.818286182663	5568.225615513488	8569.877295275444	8733.821916557972	8530.380975865106	5840.361230879793	5759.03255936675	5633.2733970472445	8126.089500222856	7857.038312704864	7641.443378330242	-0.7005502829218437	0.045011113046224974	-15.563940447382427	1.2797175328186842e-54	2.2487871502531405e-52	phosphofructokinase, liver type [Source:HGNC Symbol;Acc:HGNC:8876]	protein_coding	21	44300051	44327376	63.48
Control_normoxia_vs_Control_hypoxia	ENSG00000125968	ID1	2838.628082789411	3180.1867926026143	2902.3579936008086	3142.776593658818	3628.2642590243076	3630.477402739622	3877.736823186954	2973.90332245375	2987.1340725212276	3349.4473903095327	1353.9710729193062	1341.6969113002967	1427.2165503269377	4281.6363540982775	3970.352504324825	4711.844853319389	1538.4912594872271	1434.2800686006651	1363.5312657348402	1.164285847627415	0.07538941820362836	15.443624256160925	8.328577125700005e-54	1.447633443663791e-51	inhibitor of DNA binding 1 [Source:HGNC Symbol;Acc:HGNC:5360]	protein_coding	20	31605283	31606515	58.56
Control_normoxia_vs_Control_hypoxia	ENSG00000185022	MAFF	438.01050402965024	241.95929192703233	193.1334066021157	250.83014417077118	221.3394672915412	230.79711639907555	243.4494758320322	255.7313889243094	281.0667791472126	295.9347978107048	722.7746638253763	736.8094516722817	766.8761121886592	282.0958996888888	325.472189209291	311.54553361887105	873.1388511705456	774.9013111674057	876.3331918875898	-1.6848008246189603	0.1095012812355098	-15.38612887090678	2.0280828069111862e-53	3.4872120607867503e-51	MAF bZIP transcription factor F [Source:HGNC Symbol;Acc:HGNC:6780]	protein_coding	22	38200767	38216507	56.06
Control_normoxia_vs_Control_hypoxia	ENSG00000105974	CAV1	4583.555746737597	3372.1102550279	3477.5926926044253	3220.9995345356306	3281.8067510296946	3349.277223538748	3080.2076735271276	3579.429263492458	3346.610240151462	3304.048432529661	7545.111993298276	7106.337407867141	6781.3402995233555	4079.8383519098675	3773.7105055320776	3630.526409638026	7207.921619607398	6215.777439777325	6151.357347686158	-1.090747086419211	0.07107113524190019	-15.347258527765264	3.694732326357111e-53	6.285368577742188e-51	caveolin 1 [Source:HGNC Symbol;Acc:HGNC:1527]	protein_coding	7	116524994	116561179	41.69
Control_normoxia_vs_Control_hypoxia	ENSG00000111674	ENO2	298.07197630912003	102.7006332823055	120.50081803090276	134.8414154876692	111.61267182091827	128.52064665019861	95.36347451782173	106.41953990025142	107.22737228938374	99.86074160249251	605.4587481637262	669.4085678158456	765.0097815185568	156.35259870109977	227.2848195241224	202.6626129638136	502.14957505471716	612.2459067768239	617.6756494635113	-2.500732338087521	0.16301139624415203	-15.34084362017256	4.0785982876830407e-53	6.865354233509421e-51	enolase 2 [Source:HGNC Symbol;Acc:HGNC:3353]	protein_coding	12	6913745	6923698	55.33
Control_normoxia_vs_Control_hypoxia	ENSG00000155508	CNOT8	2625.101167049854	1819.357341019868	1968.16883081437	1796.1611725601122	1776.8165483623052	1779.7292316044689	1496.167853524113	1882.1298010405762	1763.7616774086243	1825.0425377173913	4234.2035806606655	4073.42851058015	4131.768813121418	2348.214747520484	2212.286848903658	1960.3342878283804	4055.9376452137467	3912.2609350158236	4216.050644001223	-1.1570124501676529	0.0754276825344281	-15.33936097850478	4.1728242892042673e-53	6.95079512590265e-51	CCR4-NOT transcription complex subunit 8 [Source:HGNC Symbol;Acc:HGNC:9207]	protein_coding	5	154857553	154876792	44.09
Control_normoxia_vs_Control_hypoxia	ENSG00000132432	SEC61G	2658.2464453247003	1930.8595080814125	1802.4871800333167	1591.669273317155	1994.5835748731552	1824.8901609431443	1683.7931427762412	1832.611541896936	1847.207343873523	1885.312109719549	3813.6319898263387	4083.2379671120602	4470.884898864328	2473.552023597375	2546.241920560197	2659.102169766515	3814.3060177796656	3690.097012377274	3903.968180446419	-1.2175491693775953	0.07939407167408688	-15.335517422203027	4.427308857733487e-53	7.298669684950123e-51	SEC61 translocon subunit gamma [Source:HGNC Symbol;Acc:HGNC:18277]	protein_coding	7	54752250	54759974	39.24
Control_normoxia_vs_Control_hypoxia	ENSG00000171314	PGAM1	37816.85008585954	26616.702052813067	27536.46009600676	24456.611378536716	28389.772901379878	27050.802058711175	23957.253409195422	29360.477349821824	27524.79397700618	26864.597728564382	57956.48901728025	57570.79316890855	52487.40528227664	38615.921379820415	36710.24677387007	34810.859469172756	56276.63708036664	53992.629829765596	50524.84859197552	-1.096040577625248	0.07166659873775576	-15.293603951206162	8.435021770852675e-53	1.3763717667112767e-50	phosphoglycerate mutase 1 [Source:HGNC Symbol;Acc:HGNC:8888]	protein_coding	10	97426191	97433444	47.44
Control_normoxia_vs_Control_hypoxia	ENSG00000136295	TTYH3	8310.641842330093	5664.426099410841	5564.62769992387	6289.484811490414	5088.4041113091835	4981.866102461221	5340.482501827812	5340.77455258122	5630.399954721768	5612.3512734058995	12910.960006245017	14376.163356904222	14636.254573634711	4807.468161212259	5457.020064966381	5763.428434659875	12413.258563695003	14634.53094411206	15079.651949379902	-1.2582096281057717	0.08248289142756655	-15.254189157647138	1.544010967353063e-52	2.493967614034629e-50	tweety family member 3 [Source:HGNC Symbol;Acc:HGNC:22222]	protein_coding	7	2631961	2664802	62.3
Control_normoxia_vs_Control_hypoxia	ENSG00000186918	ZNF395	2084.277934197192	1211.7279420940984	1353.8545863397148	1279.8991438144571	1286.1489689102275	1226.2861719549314	1149.595541509807	1395.2601204783884	1415.506108505444	1476.5083085882843	3892.0935461995305	3634.585680699841	3345.3203123167077	1521.9626075066444	1720.6112302036986	1278.2390450525565	3802.6345508350655	3341.409710123977	3185.359240416082	-1.5006413745818812	0.09863290807363942	-15.214408698783382	2.837717887901145e-52	4.537794674542721e-50	zinc finger protein 395 [Source:HGNC Symbol;Acc:HGNC:18737]	protein_coding	8	28345590	28402701	48.08
Control_normoxia_vs_Control_hypoxia	ENSG00000135245	HILPDA	594.1410569299436	397.4800867304069	349.1542670924918	316.26740175282924	355.29311283888177	273.8978757112311	264.9797474997545	360.1587086346572	345.40167449354846	289.94645085755616	1140.0293829215836	1137.5118534013193	1261.4408976668099	452.595908450715	464.8081778890984	487.3598505987383	961.9734627540938	897.6170561237542	938.623109321515	-1.7396549975114441	0.11527155339408063	-15.091797987349567	1.8337634163815528e-51	2.903337702114595e-49	hypoxia inducible lipid droplet associated [Source:HGNC Symbol;Acc:HGNC:28859]	protein_coding	7	128455849	128458418	51.52
Control_normoxia_vs_Control_hypoxia	ENSG00000181744	DIPK2A	1031.5084682974675	662.9116832770071	759.1181347531117	614.0458219543355	684.2612269124742	671.9166526987931	591.6848281629046	715.8611665797006	704.4311617414154	656.9828518827355	1738.1442954383529	1755.7400396158828	1624.3366013128802	840.0758681014509	919.3994669052599	775.4260758339756	1646.494678571925	1553.8466794606547	1652.4751961515572	-1.3380847818317123	0.08870332422279949	-15.084945164747086	2.034435885988218e-51	3.1894768875330978e-49	divergent protein kinase domain 2A [Source:HGNC Symbol;Acc:HGNC:28490]	protein_coding	3	143971823	144048719	37.12
Control_normoxia_vs_Control_hypoxia	ENSG00000247095	MIR210HG	82.10321340264711	4.206270767989736	3.296145151881383	9.425342045762152	17.141038058776786	4.828850957670028	7.128844790416488	11.131871871249656	7.30501974759219	15.774366909243502	234.66815720892058	213.37810814115795	242.0352027578711	50.709381250035236	54.28804893490957	55.94093941475917	179.9104158036362	178.13531338998564	188.55452404579063	-5.486940126130574	0.364252930778735	-15.063544209239621	2.8129374374626844e-51	4.367153646841339e-49	MIR210 host gene [Source:HGNC Symbol;Acc:HGNC:39524]	lncRNA	11	565657	568457	61.51
Control_normoxia_vs_Control_hypoxia	ENSG00000157703	SVOPL	1241.0510939943015	795.9861767085379	868.47129338286	868.993671585081	887.3526048852475	810.694703126089	687.537470380493	887.3439267045028	858.3439318218793	878.9218402068643	1975.540301005432	1934.3428877269514	2133.1908553529197	1046.9233891756364	1009.0556117259986	1128.358638114734	1878.1826663957565	1787.1476423891622	1902.5320812092802	-1.251263834588899	0.08313575673739693	-15.050850364438235	3.408249369094872e-51	5.240511121268856e-49	SVOP like [Source:HGNC Symbol;Acc:HGNC:27034]	protein_coding	7	138594285	138701362	43.61
Control_normoxia_vs_Control_hypoxia	ENSG00000134013	LOXL2	3417.057289063434	2221.4433448460445	2241.297669941757	2324.8715925994206	1332.4492234111667	1589.513722970265	1532.474929531349	1854.6214387701373	2049.9179608007366	1896.4377772462553	5637.095153042604	6824.070580211957	7268.020997499706	1844.9550237681958	2065.3252996106157	2250.5344991868174	5494.773861353598	6235.84315466438	6843.3849736868015	-1.5388469799524562	0.10325530103884212	-14.903321809827272	3.1359306152886466e-50	4.775872997055309e-48	lysyl oxidase like 2 [Source:HGNC Symbol;Acc:HGNC:6666]	protein_coding	8	23296897	23425328	48.43
Control_normoxia_vs_Control_hypoxia	ENSG00000182240	BACE2	14965.888555799298	11703.266178467376	12213.235483965196	11563.307894648075	13063.275526490967	12435.08808907274	11902.689801412636	12546.111595127872	12117.573029104322	11974.085393632451	19011.833285115765	19188.376454147216	18018.905078333602	15750.55391633517	16541.536985919716	15477.140732355685	18946.30932744237	18702.39918304525	18230.306049770967	-0.6648008846609889	0.04505428246195945	-14.755553708402708	2.8335623693143578e-49	4.274669419594896e-47	beta-secretase 2 [Source:HGNC Symbol;Acc:HGNC:934]	protein_coding	21	41167801	41282530	45.56
Control_normoxia_vs_Control_hypoxia	ENSG00000079739	PGM1	7674.849835092527	5937.541016285269	5987.095745633178	5399.731511980076	5976.624217188596	5826.952078347464	5193.376170909618	6283.153096381539	5970.138178776902	5888.1676217547465	11381.788051843625	10880.576316212722	10315.615669248798	6991.024407991651	7147.908841971837	6593.322480745663	10832.696938485464	11013.11366499517	10528.47102291317	-0.912276643798552	0.06211460384726596	-14.686991259603868	7.81055916239308e-49	1.1672771174376426e-46	phosphoglucomutase 1 [Source:HGNC Symbol;Acc:HGNC:8905]	protein_coding	1	63593411	63660245	42.35
Control_normoxia_vs_Control_hypoxia	ENSG00000182054	IDH2	1559.752681944064	1215.9452945682715	1320.67168631561	1322.1684860813828	1005.8701411200149	905.3060184376448	899.6694308854807	1237.3540219266872	1139.0965828732953	1212.193184721164	2416.6264855299764	2427.428439826164	2615.869597431182	1297.9205564586994	1380.6593215895584	1407.032304083623	2127.5471955256658	2001.9727696544226	2142.216757964312	-0.9489101878880248	0.06488071203850257	-14.625458908726326	1.932633577101673e-48	2.8615503269845235e-46	isocitrate dehydrogenase (NADP(+)) 2 [Source:HGNC Symbol;Acc:HGNC:5383]	protein_coding	15	90083045	90102477	52.49
Control_normoxia_vs_Control_hypoxia	ENSG00000156515	HK1	303.7550659298709	156.03279690762056	158.89950103369756	154.16445355691613	216.54032762609475	208.0121648068717	236.37113330838895	165.46936645669652	241.82885309357272	180.2689640225085	529.90965962008	570.3096376745082	560.348162990983	248.15334492983263	237.77992663532768	272.25499309217	444.2440449881064	440.55538635325075	446.4484696410502	-1.8257203825234032	0.12568590337696403	-14.526055297129089	8.285637497650261e-48	1.2155562314213334e-45	hexokinase 1 [Source:HGNC Symbol;Acc:HGNC:4922]	protein_coding	10	69269984	69401884	47.64
Control_normoxia_vs_Control_hypoxia	ENSG00000120913	PDLIM2	2938.545774809684	2166.1605829273876	2035.3588660058497	1980.5553961964335	2660.741579161793	2562.2038304431976	2407.8589185639476	2210.831478573531	2035.632178747135	2053.009401440919	3833.4921075066313	3817.4548255129243	3939.7414397591133	3410.2368615137943	3522.0511180188355	3335.452582750065	3903.3931034686525	3630.089102250536	3389.560573733572	-0.9074321943936323	0.06260495983472882	-14.494573541603854	1.3111415224812883e-47	1.9060421896362073e-45	PDZ and LIM domain 2 [Source:HGNC Symbol;Acc:HGNC:13992]	protein_coding	8	22578279	22598025	58.44
Control_normoxia_vs_Control_hypoxia	ENSG00000170345	FOS	412.7483389952185	222.52440474451336	194.32298399635283	199.6926719071663	265.4978314051832	282.9056088583262	242.85963743002426	232.0516513207368	288.83053075521804	216.86070294518967	669.5377595074746	661.7393626744758	655.5120396181184	440.9570443808539	415.3553753262264	491.23293820703265	598.8184155406219	682.525088335739	668.2460549606797	-1.6887053685279405	0.11715052033340072	-14.414834554059379	4.174382810298862e-47	6.013743740494513e-45	Fos proto-oncogene, AP-1 transcription factor subunit [Source:HGNC Symbol;Acc:HGNC:3796]	protein_coding	14	75278826	75282230	54.04
Control_normoxia_vs_Control_hypoxia	ENSG00000133466	C1QTNF6	3582.887676279451	2741.653976529729	2900.9046143321057	3026.122298565869	2901.258411169813	2871.8823319656876	3002.1151438709153	2627.3603056458296	2757.4917498047066	2761.93215785615	4880.832834140569	4920.944901665051	4594.064370993436	4114.2410087032285	4007.6195178805874	4066.3395776738544	4180.080680490081	4223.501320912301	3913.632970830209	-0.7316336660318014	0.05076818139653492	-14.41126402218807	4.39590826669635e-47	6.27633652613762e-45	C1q and TNF related 6 [Source:HGNC Symbol;Acc:HGNC:14343]	protein_coding	22	37180166	37199385	50.65
Control_normoxia_vs_Control_hypoxia	ENSG00000213859	KCTD11	289.5898048934838	154.45501673256658	157.64809363250438	158.97474943384782	158.2565557904314	142.04782633126075	190.42494571784027	117.65818791208596	131.4687322186249	120.07697243221229	559.5627729518302	590.0694110045245	700.1025744599895	213.78782061468522	275.816177273514	258.4588346602486	412.54387997954944	448.71786552245607	422.54607141453624	-1.967976450669748	0.13721541153561193	-14.342240632051693	1.19145701480048e-46	1.6860698339534934e-44	potassium channel tetramerization domain containing 11 [Source:HGNC Symbol;Acc:HGNC:21302]	protein_coding	17	7351889	7354944	60.44
Control_normoxia_vs_Control_hypoxia	ENSG00000130821	SLC6A8	453.20391423829676	264.552307571739	230.8321899845995	189.53460120998253	192.1499830307416	198.66575799689988	251.28578985091454	203.92828377538285	244.46812914161592	248.98885822325022	848.457042334918	879.2680883133252	950.6354347573056	283.16169734375165	310.1712185137958	303.80620525785366	772.2706870924314	827.8002317953553	957.6939500954794	-1.980454485021838	0.13843048077232015	-14.30649141701052	1.9931847212170234e-46	2.7958786734194226e-44	solute carrier family 6 member 8 [Source:HGNC Symbol;Acc:HGNC:11055]	protein_coding	X	153687926	153696588	65.01
Control_normoxia_vs_Control_hypoxia	ENSG00000140939	NOL3	1144.9685084901664	853.8013621147514	747.8179081429591	867.3526746583963	758.2203801232175	788.3207860902545	694.85896734832	840.1995812827461	908.3505999126863	751.9478297874045	1881.1803573441496	1763.8562634358318	1859.9032229973527	1021.8058206528235	1063.966247347203	955.1373389199227	1653.92062859994	1600.925353403842	1597.8678306611955	-1.152695225343391	0.08070942896821884	-14.282039162949484	2.831920247012119e-46	3.937846666953982e-44	nucleolar protein 3 [Source:HGNC Symbol;Acc:HGNC:7869]	protein_coding	16	67170154	67175737	58.11
Control_normoxia_vs_Control_hypoxia	ENSG00000204580	DDR1	4180.482119778593	3261.6612598255383	3227.363963725356	3533.1647288406252	2825.1792297588468	3025.516495806267	3208.1123834287287	2814.7852532863203	2991.6681052223316	3155.7022073992725	6165.958957272457	6317.356894194027	6210.625407748193	3391.1336354691466	3545.3924495463198	3346.4427136431914	5671.5593152734255	6223.3933455741535	6333.661810000475	-0.8983516488732285	0.06307998698395097	-14.241468519988603	5.065135790786483e-46	6.982464347454021e-44	discoidin domain receptor tyrosine kinase 1 [Source:HGNC Symbol;Acc:HGNC:2730]	protein_coding	6	30876421	30900156	55.25
Control_normoxia_vs_Control_hypoxia	ENSG00000127578	WFIKKN1	280.97514539636404	134.48966544768115	130.0482819946722	107.65880468230657	122.28749613873363	141.44411790833752	174.2241151661527	99.94781883561467	79.52410562079369	90.64341914752086	553.5106323123853	588.9395888690483	681.8207694793405	236.9300732224492	281.4884297110369	271.71477376142013	385.73087811655637	497.15513142533587	479.99451529516676	-2.3007757804341185	0.16159435444015494	-14.237971297977435	5.3250581960465065e-46	7.278034667776042e-44	WAP, follistatin/kazal, immunoglobulin, kunitz and netrin domain containing 1 [Source:HGNC Symbol;Acc:HGNC:30912]	protein_coding	16	629239	634117	66.98
Control_normoxia_vs_Control_hypoxia	ENSG00000117868	ESYT2	4789.359675361946	3930.774728747949	4205.265245418523	4069.1364320748526	3669.130154889949	3526.275178319666	3820.3491856309215	4129.06615388553	4323.071218298624	4292.383520330383	6524.116431732126	6626.408012482193	6229.643217967553	4043.5583683674777	3972.5392348248224	4202.225690559823	6158.1082974311785	6059.183982527058	6427.239103026402	-0.6686014395088566	0.0469914695834892	-14.228144925771264	6.1286022389383065e-46	8.305294779903597e-44	extended synaptotagmin 2 [Source:HGNC Symbol;Acc:HGNC:22211]	protein_coding	7	158730995	158830253	43.39
Control_normoxia_vs_Control_hypoxia	ENSG00000165030	NFIL3	715.0435243507465	438.78154229114045	442.90232253186974	448.1161419093987	457.1802406414655	421.7432635340597	516.1630075177992	551.4295779469533	523.148779643625	463.3914617945917	1069.8523814245932	1178.693434936651	1065.1229390655974	617.7153694618862	628.1728032807482	704.2515572111984	1119.0141281901954	1079.0384607034537	1146.0660262282101	-1.31898755735159	0.0930736209415836	-14.17144346602175	1.376418910370272e-45	1.849606285355548e-43	nuclear factor, interleukin 3 regulated [Source:HGNC Symbol;Acc:HGNC:7787]	protein_coding	9	91409045	91423832	41.89
Control_normoxia_vs_Control_hypoxia	ENSG00000198355	PIM3	3406.630626932222	2764.579346847159	2553.781762399831	2578.700042024564	2655.6421451216124	2382.7948834358226	2397.511672010902	2896.7326333559163	2745.938317568612	2742.9750289019325	4729.704345307251	4574.40591201824	4749.347913255502	3415.5160815469408	3141.0019925586794	3155.160538669976	4825.097066705068	4660.4043921480625	4350.057210903929	-0.8312501677977576	0.059479410697223206	-13.975427094077858	2.2018873268858235e-44	2.9341983536859337e-42	Pim-3 proto-oncogene, serine/threonine kinase [Source:HGNC Symbol;Acc:HGNC:19310]	protein_coding	22	49960768	49964072	68.65
Control_normoxia_vs_Control_hypoxia	ENSG00000143590	EFNA3	436.1384387896454	233.4332819434243	257.6851014724124	263.3779858551626	357.2331844318334	279.1426503607981	301.4321361076864	240.75096630121024	278.2964542831541	274.5945794934277	732.3729380316685	678.8904657820916	811.7842608082149	365.7127252971011	336.86210063661383	339.2458241155895	698.3325777087554	671.2588926415414	730.0857729429323	-1.5521149100899536	0.11127745308880369	-13.948152721030613	3.22859768306328e-44	4.266818640484703e-42	ephrin A3 [Source:HGNC Symbol;Acc:HGNC:3223]	protein_coding	1	155078837	155087538	63.3
Control_normoxia_vs_Control_hypoxia	ENSG00000051108	HERPUD1	5832.684833414806	4328.055360684075	4113.232956712414	4463.766082770374	4357.807912759319	4612.9283701200775	4098.718610287614	4905.7258736511085	4795.668378311476	4943.453135911867	7485.208500713568	7346.269282155226	7157.934838943146	7108.085895977168	7210.16082105327	7796.734941883399	7105.269565194134	6635.539676125051	6523.766798213227	-0.7682498655042364	0.055589872341665486	-13.819960959478962	1.931745850909761e-43	2.5320121231063926e-41	homocysteine inducible ER protein with ubiquitin like domain 1 [Source:HGNC Symbol;Acc:HGNC:13744]	protein_coding	16	56932142	56944864	42.95
Control_normoxia_vs_Control_hypoxia	ENSG00000110092	CCND1	5032.603398221923	5880.525722988668	5961.008125222149	6062.435680693099	6396.432967730904	6432.477742447507	6438.941556716672	5803.041473212476	6107.514254265722	5993.487445104316	3204.480156940484	3563.713618398051	3508.195498687174	3937.188735968869	4001.413981413181	4196.41692383701	3971.308402009044	4490.989002865444	4637.289879493856	0.8011046649171223	0.05854220266322576	13.684224857845146	1.2614516154536976e-42	1.6399896571317136e-40	cyclin D1 [Source:HGNC Symbol;Acc:HGNC:1582]	protein_coding	11	69641156	69654474	58.63
Control_normoxia_vs_Control_hypoxia	ENSG00000171793	CTPS1	4712.294413758204	5489.987616033192	5663.334128260199	5406.545368418104	5768.378066766875	5400.209792785178	5294.5425630083755	5010.7062636413775	5155.886083352406	5147.527315624545	3468.183555166305	3445.3888842781894	3633.246562476835	4619.718595496992	4875.80133135497	4649.138934560598	3743.439013534359	3957.3123197179625	4091.9530531712167	0.6516472018900246	0.04820135527011896	13.519271361525272	1.2036201036673994e-41	1.552184603043983e-39	CTP synthase 1 [Source:HGNC Symbol;Acc:HGNC:2519]	protein_coding	1	40979300	41012565	45.3
Control_normoxia_vs_Control_hypoxia	ENSG00000120129	DUSP1	3670.6116358966	2256.94749220683	2339.9030025831926	2217.715753338827	3074.449894934548	2838.3268403171683	2715.545832385742	2665.332226369574	2688.7184900588322	2380.2749388863176	4864.535559207583	4705.504901157809	4229.381028719052	5409.075326176992	5073.84028394856	5026.728449529383	4831.089590487216	4631.48227964343	4122.157556187745	-1.0195399572345019	0.07604412710764889	-13.407214942335127	5.486060206913325e-41	7.018207101500078e-39	dual specificity phosphatase 1 [Source:HGNC Symbol;Acc:HGNC:3064]	protein_coding	5	172768096	172771195	53.06
Control_normoxia_vs_Control_hypoxia	ENSG00000155876	RRAGA	2835.2635113044807	2219.0817671225336	2113.4977554837524	1935.8314437483255	2342.107467237071	2230.9097640335835	2059.8557115274098	2238.3627049245574	2129.676679465417	2049.6922482162704	4443.20627460934	4089.332479242759	3956.9855089349867	2988.7987015809413	2680.1852062060466	2503.5501043852655	3743.887895557997	3656.6500714652134	3653.131419739183	-0.9965179419529997	0.0753710073266444	-13.221502236719088	6.593380839142218e-40	8.367837539581207e-38	Ras related GTP binding A [Source:HGNC Symbol;Acc:HGNC:16963]	protein_coding	9	19049427	19051025	51.09
Control_normoxia_vs_Control_hypoxia	ENSG00000176845	METRNL	1316.7117863395426	1089.205896949928	1047.1902932290486	1011.6106013223751	1150.3047970438479	1089.1440605525827	1052.7125727963407	1010.6369432304297	963.7872691709649	988.6789622314338	1798.5430910433963	1788.192079545301	1832.9251171572878	1296.7512554325813	1314.6629152426926	1340.759807723056	1740.2098851015596	1618.4288923512024	1567.0677139877375	-0.7848768446169885	0.05980518064325502	-13.123893886365327	2.4026525628597463e-39	3.0125107758083794e-37	meteorin like, glial cell differentiation regulator [Source:HGNC Symbol;Acc:HGNC:27584]	protein_coding	17	83079609	83095122	63.19
Control_normoxia_vs_Control_hypoxia	ENSG00000198840	MT-ND3	10330.200953095034	5330.185475258722	4324.266127234769	4057.740886928137	4852.127073130223	5249.287032035574	5367.964876148689	6267.3881899729195	6022.333264747889	6064.1992395052375	18621.74770030886	16390.721422820865	14995.40264283417	17777.57996082865	11608.852702957662	15722.0832690601	17171.11838584417	14178.696999459493	11941.92190663449	-1.8670675370554293	0.1422677269157294	-13.12361965381906	2.4113650134667784e-39	3.0125107758083794e-37	mitochondrially encoded NADH:ubiquinone oxidoreductase core subunit 3 [Source:HGNC Symbol;Acc:HGNC:7458]	protein_coding	MT	10059	10404	40.17
Control_normoxia_vs_Control_hypoxia	ENSG00000119812	FAM98A	2397.5994693319226	2672.222815588622	2736.5506608698397	2670.175187310368	2911.0135465446515	2954.7812296877923	2866.2736031474888	2759.1766743054723	2709.696591500652	2699.3331198113806	1856.2746243283516	1861.8443277346971	1759.6459141765267	2095.5071353803605	2127.13559885561	2199.51865635381	2117.0945764534667	2061.122667985708	2099.423517939806	0.5562717070680424	0.04260503400698412	13.056478419354256	5.836585980104101e-39	7.235104372701138e-37	family with sequence similarity 98 member A [Source:HGNC Symbol;Acc:HGNC:24520]	protein_coding	2	33532744	33599347	39.91
Control_normoxia_vs_Control_hypoxia	ENSG00000080546	SESN1	723.8177541574586	579.5015317473285	570.7545245849575	542.5263332252101	470.48620911400405	496.0955567818606	431.4643228064558	562.0326913125473	503.77485786399035	551.0533483990916	1169.0781828625074	1120.7423142884022	1067.2919849308712	694.6734565729655	671.4134617029036	714.718071747108	988.460520797904	957.3376947677477	937.3145113283986	-0.9928215783129937	0.0761058565261405	-13.045271725862301	6.761549528326072e-39	8.317226039035555e-37	sestrin 1 [Source:HGNC Symbol;Acc:HGNC:21595]	protein_coding	6	108984309	109094846	37.63
Control_normoxia_vs_Control_hypoxia	ENSG00000242114	MTFP1	2210.465785570893	1689.7786864601471	1682.114219397341	1639.18942915607	1827.2563222585122	1708.895438266247	1668.9900322521366	1737.9619261842233	1797.339448468848	1718.367643862618	3098.4228559277863	3094.0062428331858	2937.6780189617775	2333.166361823364	2321.7210276536034	2115.8896276001706	2983.6031336434226	2899.609069832612	2534.394655694003	-0.8670440725718116	0.06687242589534338	-12.96564407471552	1.916141180691641e-38	2.3390086733160328e-36	mitochondrial fission process 1 [Source:HGNC Symbol;Acc:HGNC:26945]	protein_coding	22	30425623	30429054	57.17
Control_normoxia_vs_Control_hypoxia	ENSG00000120875	DUSP4	1868.0426495274107	1273.6499397704424	1290.5932904700965	1273.429758761184	1730.7741365590784	1732.8263332779568	1661.8386920736816	1599.3930472449397	1596.0593732076848	1554.6260647571216	2374.8279482743055	2162.5114956342613	2117.408921838298	2085.8444977302775	2025.1792995238357	2052.432728456202	2503.9986560684515	2390.2864707972985	2199.0870370482785	-0.7954508413497264	0.06141778194428543	-12.95147457573952	2.3048381353901375e-38	2.792171713865431e-36	dual specificity phosphatase 4 [Source:HGNC Symbol;Acc:HGNC:3070]	protein_coding	8	29333064	29350684	51.1
Control_normoxia_vs_Control_hypoxia	ENSG00000165271	NOL6	3730.1860346974954	4343.617100803126	4148.507506855237	4298.259789664436	4241.606959543825	4472.016240203923	4361.617195128022	4458.657836510562	4479.291331223308	4336.695543416695	2782.2831430217766	2748.809119125985	2707.179096506319	3453.6268688881705	3743.4017688767008	3686.0338677044065	3113.846509464047	2976.7326752283984	2791.1660723899795	0.6344204587895431	0.048995218632164536	12.948619814364024	2.3921621816798766e-38	2.876170334379166e-36	nucleolar protein 6 [Source:HGNC Symbol;Acc:HGNC:19910]	protein_coding	9	33461353	33473930	54.39
Control_normoxia_vs_Control_hypoxia	ENSG00000141562	NARF	1723.0930852444712	1430.4523672808648	1397.9618186324235	1323.91678025332	1199.6040721976287	1184.1372460553962	1196.6730829270687	1301.577303029871	1249.3209485429436	1253.9633689728346	2693.6555370723518	2570.631026394497	2753.8499457293037	1713.830783319338	1441.7478471410575	1503.6760217118158	2475.3113642625867	2224.925962671465	2100.440058205716	-0.9501361812550764	0.07360429343404576	-12.908705958932414	4.019999490476591e-38	4.797299391956057e-36	nuclear prelamin A recognition factor [Source:HGNC Symbol;Acc:HGNC:29916]	protein_coding	17	82458180	82490537	51.72
Control_normoxia_vs_Control_hypoxia	ENSG00000147852	VLDLR	2052.1825376534825	1428.5866714896808	1488.5881049419215	1520.5391193009052	1535.939133290467	1556.963432121446	1387.3522518888021	1407.6671160873948	1409.5475389221112	1471.8718244330312	2956.818178858834	3093.213665413747	3415.3232062110333	1623.2080514948582	1790.0043991541454	2041.2139648768023	2733.865884513484	2926.893401356174	3151.689733407845	-1.090868688318992	0.08453255999633183	-12.904716104260046	4.233729159769886e-38	5.0149305921392776e-36	very low density lipoprotein receptor [Source:HGNC Symbol;Acc:HGNC:12698]	protein_coding	9	2621182	2660056	42.45
Control_normoxia_vs_Control_hypoxia	ENSG00000161638	ITGA5	1039.0863165139726	618.5474514832791	594.3858238843712	697.8416601127615	717.3711842830455	634.8732291043666	651.4485777707902	618.61830693554	531.6598897380455	522.7545245477561	1692.6297554207151	1984.1828815533304	1924.7281688547582	1025.8988692368735	847.6560488543945	1170.776577532068	1354.9278529119542	1456.2938147760467	1658.959080251411	-1.5491847647719306	0.12039109513095611	-12.867934817660691	6.820138209989676e-38	8.019178684995949e-36	integrin subunit alpha 5 [Source:HGNC Symbol;Acc:HGNC:6141]	protein_coding	12	54395261	54419266	52.45
Control_normoxia_vs_Control_hypoxia	ENSG00000163536	SERPINI1	1532.363045375666	963.8316848508827	1247.815317464166	1016.4372635599291	1214.5891958927034	1234.730530373199	1148.7736027502149	1189.4733183932751	1253.8799097962956	1165.5436378372237	2100.3119044853715	2116.540268002529	2105.0606446668294	1309.8574135241772	1385.2578446567877	1314.164863832236	2327.7001012594847	2208.280787916544	2280.286527500137	-0.9777727946731256	0.07662389912791809	-12.760676574821705	2.7182976541055777e-37	3.1728684515914085e-35	serpin family I member 1 [Source:HGNC Symbol;Acc:HGNC:8943]	protein_coding	3	167735243	167825569	36.84
Control_normoxia_vs_Control_hypoxia	ENSG00000184557	SOCS3	1853.8307921095259	1489.9157000989076	1421.693255623651	1336.9165823663184	1455.8317503533194	1443.215193326659	1438.2802173781326	1453.1001565166105	1468.3882651897045	1375.2515806491554	2301.2536739583243	2221.2032403455514	2318.2187833988255	2475.979860262269	2480.196440693295	2482.2542992886515	2161.391844738404	2047.4715372477804	1998.3918765359062	-0.6889573981476314	0.054211640624717894	-12.708661649201224	5.293260039461094e-37	6.133660963117563e-35	suppressor of cytokine signaling 3 [Source:HGNC Symbol;Acc:HGNC:19391]	protein_coding	17	78356778	78360077	62.24
Control_normoxia_vs_Control_hypoxia	ENSG00000267424		71.15479877233246	18.127300395562283	7.827277715219855	15.976344161564404	20.257070838995595	11.44326491644387	17.270440990959035	15.410826034249558	11.225788754555106	9.404652766175882	198.2804750614425	195.7118707718798	192.57405510667544	28.63372183705167	33.810233422321126	41.00192247998973	168.53416472319321	159.44882992770303	135.8481379980021	-3.7659927584037804	0.29749982474902426	-12.658806644947887	1.0000800682889676e-36	1.150523767770423e-34	novel transcript, antisense to RTBDN	lncRNA	19	12825711	12832983	52.67
Control_normoxia_vs_Control_hypoxia	ENSG00000141985	SH3GL1	4430.724574103633	3728.0033938253155	3829.2838980022357	3853.035701625823	4050.9328164008652	3847.876702322434	3972.6229377487793	4025.9937289792274	3898.0918975627387	3879.514144586691	5568.239138255403	5401.813112974222	5422.726276147521	4325.7917336191185	3963.822366187366	3974.6745044693375	5362.741026808015	5315.855605418948	5332.02334893135	-0.522347247894928	0.04133446137158505	-12.63708853489525	1.3184619687822523e-36	1.5059660959140713e-34	SH3 domain containing GRB2 like 1, endophilin A2 [Source:HGNC Symbol;Acc:HGNC:10830]	protein_coding	19	4360370	4400547	57.17
Control_normoxia_vs_Control_hypoxia	ENSG00000125629	INSIG2	618.9306602883573	275.0753690888448	184.24559605173488	213.1646692001465	204.51345638591224	174.72935666413386	255.9996579720431	226.2909245277157	145.261820968253	257.39463418122943	1371.3079020314951	1346.7690952745288	1443.256608877629	278.70717900813776	479.1731323197615	387.89645055320193	1095.885635530265	1422.937028283496	1378.1433682719037	-2.632293001940131	0.21004523117125792	-12.53202935035417	4.987004574073872e-36	5.655829088228034e-34	insulin induced gene 2 [Source:HGNC Symbol;Acc:HGNC:20452]	protein_coding	2	118088452	118110997	37.96
Control_normoxia_vs_Control_hypoxia	ENSG00000083444	PLOD1	8001.665907738901	6354.110382989719	6271.31003709615	6517.238717491066	6406.840295919945	6239.369331639106	6609.995551703012	6062.077681946191	6351.111493281599	6594.4734265112575	10479.44538909844	11113.177502414746	12126.530245297561	6562.830689805212	7005.6421806307235	7516.088954682457	9871.937170358844	10733.28252288634	11214.524765547843	-0.816066520090132	0.06620075575038784	-12.327148094307837	6.469617620470999e-35	7.285609533024771e-33	procollagen-lysine,2-oxoglutarate 5-dioxygenase 1 [Source:HGNC Symbol;Acc:HGNC:9081]	protein_coding	1	11934205	11975538	53.54
Control_normoxia_vs_Control_hypoxia	ENSG00000115756	HPCAL1	4599.758281762622	3596.4761904623074	3547.1424160106344	3363.8525772521	3979.1105714602286	3568.0404809299966	3531.9183883188684	4100.9387329030815	3900.7865020445333	3770.903929373553	6409.648647970467	5957.9699733775715	5841.8068118429865	5034.3804852784915	4615.252147478377	4889.330926531404	5922.765020881898	5497.2026351473205	5268.122634463373	-0.7942975726263863	0.06465411319721029	-12.285337055101065	1.085914836210999e-34	1.2143261640454605e-32	hippocalcin like 1 [Source:HGNC Symbol;Acc:HGNC:5145]	protein_coding	2	10302889	10427617	52.12
Control_normoxia_vs_Control_hypoxia	ENSG00000161091	MFSD12	14702.886715319437	13955.65072757394	13005.627395518222	13741.7553553018	11953.67532199799	11185.259027865895	11993.1888730228	13788.13297174071	13997.442114816196	13369.799854480485	18468.88027740065	18571.923681629116	18827.837819043885	13232.319676405217	13379.838127746727	13003.185610276367	17433.856780350427	17374.002901627355	17369.584358952074	-0.45636274190309856	0.037372348123568225	-12.211240792100545	2.7072860803257716e-34	3.006403591006209e-32	major facilitator superfamily domain containing 12 [Source:HGNC Symbol;Acc:HGNC:28299]	protein_coding	19	3538261	3574290	57.07
Control_normoxia_vs_Control_hypoxia	ENSG00000100097	LGALS1	8631.971876328935	6370.944545633292	6539.373492155682	5805.167920003154	7163.486522426484	5894.982926305907	5909.702211174807	7062.947481324457	6820.54882014413	7106.569509365007	11562.553820010484	12177.965711107374	12046.077087158543	9754.475123094757	9436.48122783401	9992.101877584668	11587.560389876799	10158.727595947668	9985.827512773607	-0.9358359658911726	0.0766447365540848	-12.2100486995711	2.7472468500076746e-34	3.0297396123084635e-32	galectin 1 [Source:HGNC Symbol;Acc:HGNC:6561]	protein_coding	22	37675636	37679802	56.68
Control_normoxia_vs_Control_hypoxia	ENSG00000167397	VKORC1	3868.5235044870747	3013.6596411145197	2903.0728957716688	2824.769424746628	3038.402652497372	2490.2965132264912	2657.6639627627483	3142.19324164313	3027.3444285851165	2927.5754606793257	5971.66985673034	5766.176537743515	5436.415595453389	4096.341000715177	3761.2128665484734	3791.121303877062	5424.428990152641	4907.424522033082	4453.654186486663	-0.975057976488992	0.07994333605029015	-12.19686373703006	3.2302765770143067e-34	3.5380378591120394e-32	vitamin K epoxide reductase complex subunit 1 [Source:HGNC Symbol;Acc:HGNC:23663]	protein_coding	16	31090842	31095980	55.01
Control_normoxia_vs_Control_hypoxia	ENSG00000163295	ALPI	637.1132844607793	354.21036737625917	342.61673725159045	437.30983236671216	248.69106685980924	285.4256750615627	290.5974363918865	335.22099038454184	357.73798153199476	350.0571471684266	1075.5085223763444	1178.596331667564	1387.4905977624542	317.6131822607554	373.53385555039705	400.4522142096961	1049.5989220040371	1242.6302203143775	1440.7480397556167	-1.6756906333776462	0.1379460567907475	-12.147434093890245	5.919432424100701e-34	6.439295502979205e-32	alkaline phosphatase, intestinal [Source:HGNC Symbol;Acc:HGNC:437]	protein_coding	2	232456125	232460753	60.55
Control_normoxia_vs_Control_hypoxia	ENSG00000005448	WDR54	404.1448662996596	262.44705551788064	255.96274503382156	259.0464676410355	243.06929139227967	220.09568707883597	254.17866852521868	224.71749480820222	219.5768466489791	245.05231003826654	703.429819429051	687.4246912859796	806.5413447410058	437.3583431433944	329.8379034200965	383.60283335899584	640.7668873442198	587.7453922158088	513.7538117708015	-1.4951236182740162	0.12351137806101521	-12.105148867624308	9.918926806738218e-34	1.0717132335577758e-31	WD repeat domain 54 [Source:HGNC Symbol;Acc:HGNC:25770]	protein_coding	2	74421678	74425755	54.68
Control_normoxia_vs_Control_hypoxia	ENSG00000291156		145.22594711252935	57.70345430538175	59.276356163821866	38.647089132193805	60.86481483335147	86.2346908009775	50.40498481472609	57.42018806859777	76.78221731827345	45.362683200806835	318.82684169283255	333.1074828660607	331.67922740772184	106.47089848550542	132.42897990665134	147.67744127193816	243.68144419004346	236.58590875068876	230.9123448159556	-2.6898977500736354	0.22238846871626167	-12.095491126860493	1.1157300935632889e-33	1.1974254984007083e-31	novel transcript	lncRNA	1	1059687	1066459	62.85
Control_normoxia_vs_Control_hypoxia	ENSG00000165732	DDX21	18244.561321374713	20948.871529287717	20631.81171918383	20345.80649429635	19755.48102742446	21800.971094357094	19994.930461940636	21772.259000483657	21131.7186928514	20895.6418227544	14314.04034611364	14558.758828395114	13917.432676420538	16081.80567249272	16696.598570983173	15746.314928227779	16292.078627993595	16312.970607042116	17204.611684496635	0.5328524129375731	0.04412776122911648	12.075219727802217	1.4278233882982726e-33	1.5221549201518452e-31	DExD-box helicase 21 [Source:HGNC Symbol;Acc:HGNC:2744]	protein_coding	10	68956135	68985068	41.17
Control_normoxia_vs_Control_hypoxia	ENSG00000155090	KLF10	1478.2365559959148	1136.0465712531393	1176.9281544621554	1104.72751315806	1156.2731190759398	1187.0937835551113	1032.8902946477751	1258.33760614178	1198.9857374704447	1072.6755327445514	2098.1011074147395	2131.929459817092	2086.748231092002	1423.7533778632942	1462.2910484529343	1467.0520219994135	1877.0578623474134	1743.9262074442838	1993.4403789863393	-0.8882659596138611	0.07388588289270548	-12.022133658519994	2.718595339772487e-33	2.879010468761711e-31	KLF transcription factor 10 [Source:HGNC Symbol;Acc:HGNC:11810]	protein_coding	8	102648784	102655725	47.85
Control_normoxia_vs_Control_hypoxia	ENSG00000167815	PRDX2	10740.466577614909	9096.109521038179	8452.131246559919	8225.490692980506	8756.097344113976	7580.059927646388	7261.724891687418	9453.60062381114	8976.479701485041	9074.679028594657	14381.764532719502	14557.233590151618	15135.017710113341	10594.096070690119	10284.661540798155	10471.902533547964	14417.24312580438	13658.92275421936	12951.183561106684	-0.7741083371368311	0.0652304342484272	-11.867287809071975	1.7505099932863787e-32	1.841605612015953e-30	peroxiredoxin 2 [Source:HGNC Symbol;Acc:HGNC:9353]	protein_coding	19	12796820	12801800	54.37
Control_normoxia_vs_Control_hypoxia	ENSG00000110104	CCDC86	5532.264254538612	6381.976391145719	6278.68339619352	6647.232720017095	6713.496260065432	6727.596296186359	6760.779622984153	6257.241144861122	6416.921681633659	6379.50209504826	3740.1323975555883	3938.065154960979	4183.982278042827	4783.930086805198	5083.361166175603	5124.932356563199	4302.585280876393	5086.882161865897	4773.456090714008	0.7043732721391638	0.059564824412654184	11.825322731741721	2.887906876974602e-32	3.018334566647115e-30	coiled-coil domain containing 86 [Source:HGNC Symbol;Acc:HGNC:28359]	protein_coding	11	60842113	60851081	54.7
Control_normoxia_vs_Control_hypoxia	ENSG00000135521	LTV1	1284.3177635203313	1460.658180165637	1553.3110370152674	1525.9286312202512	1480.5339407953484	1629.287925109361	1564.592131661907	1423.5232820208967	1466.172849721003	1403.2778895654592	889.2322021046679	946.9328159727842	933.0565974348854	1187.2310364272955	1221.2416765814799	1227.0643039157026	1031.7171189333524	1051.6651666740245	1122.2929580466398	0.7123629387353678	0.06038366887645088	11.79727817123718	4.03141007932581e-32	4.18612198561682e-30	LTV1 ribosome biogenesis factor [Source:HGNC Symbol;Acc:HGNC:21173]	protein_coding	6	143843338	143863812	39.75
Control_normoxia_vs_Control_hypoxia	ENSG00000124570	SERPINB6	5339.295884245879	4592.817999463279	4395.625923577085	4201.114268651552	4633.128981039047	4248.163254744688	4025.0032247087915	4484.117732148203	4228.988477158674	4379.812563602839	6944.254630929564	6749.923690653344	6941.860229387315	5443.471972980713	5505.692149666134	5501.96471853558	6886.7410701419385	6629.902341274267	6314.742687762817	-0.6462752427117993	0.054842954489107205	-11.784106978411623	4.7138984318971453e-32	4.863222569320468e-30	serpin family B member 6 [Source:HGNC Symbol;Acc:HGNC:8950]	protein_coding	6	2948159	2972165	47.23
Control_normoxia_vs_Control_hypoxia	ENSG00000204856	FAM216A	1122.6858827495773	919.1338031465339	780.001828129548	874.3014966382528	844.6900721592602	858.6080706537902	883.1254299577173	914.3319238426004	953.8203647342403	901.6809624344965	1683.8534967699322	1569.7859389595883	1536.327747079898	1163.7050796041615	1029.3130409565297	1163.7832782499268	1457.5402983892232	1320.1082384368874	1354.2348193498046	-0.8945549653887496	0.07598892721612552	-11.77217521237643	5.43059237188402e-32	5.5667052960767544e-30	family with sequence similarity 216 member A [Source:HGNC Symbol;Acc:HGNC:30180]	protein_coding	12	110468415	110490385	43.73
Control_normoxia_vs_Control_hypoxia	ENSG00000172270	BSG	34297.42920248001	29505.532825318372	27782.64356721722	28327.102194552564	29998.7622670637	26538.60178253696	28342.036345462442	30416.861371276358	30940.497831498713	31276.167063048128	41993.146137225325	43955.92883138867	45202.82372654056	33510.03760426399	32904.39443011101	36176.617949971675	41394.96304950217	40201.93615314709	38885.67251451514	-0.6152150658722587	0.052345092985446914	-11.753060903785231	6.810631543116513e-32	6.936866815667271e-30	basigin (Ok blood group) [Source:HGNC Symbol;Acc:HGNC:1116]	protein_coding	19	571277	583494	62.58
Control_normoxia_vs_Control_hypoxia	ENSG00000291174		1497.064459728797	1080.8013616585317	1088.9982347915482	872.5906451955017	1173.8391155552204	1074.0838367631968	1146.696154780461	1012.8528823538721	1067.231166961537	1013.8361262464817	1995.1665352914226	2019.4782894711766	2032.3946106043181	1876.7329288448518	1908.3803991106647	1914.7954362901623	2023.5311570082113	1950.1612861125247	1695.5901080786598	-0.9964455610710756	0.08495777651374638	-11.728715156638406	9.082687085129777e-32	9.19248412520951e-30	novel transcript	lncRNA	11	65455257	65466720	46.85
Control_normoxia_vs_Control_hypoxia	ENSG00000197747	S100A10	4172.081808728245	3482.4107608819054	3249.8102105662215	3251.9833771080725	3122.7894290691015	2925.9018744005625	3045.2452209696544	3427.226929031294	3475.6190072380505	3538.0837553423517	5612.932270164619	5846.464363983649	6417.360851655214	3494.375906910695	3486.5142461344894	4238.881631199781	5408.5697449986765	5461.017066042627	5612.2859114114435	-0.8398145377075422	0.07187655228061715	-11.684123835388997	1.5365584999768166e-31	1.5453526398194512e-29	S100 calcium binding protein A10 [Source:HGNC Symbol;Acc:HGNC:10487]	protein_coding	1	151982915	151993859	44.94
Control_normoxia_vs_Control_hypoxia	ENSG00000138166	DUSP5	517.3275911503908	346.52043367092625	333.19317422503883	293.46111262158945	454.7430840150469	374.8603475343268	353.50871401166586	370.5196572843279	316.5805251342204	328.6808523645006	716.3643178734297	813.9729044829886	784.3562903356944	520.3922628374479	563.8903261367157	529.499035359049	744.2944427201325	713.3527843710982	753.7063757288361	-1.2570547062349964	0.10798779731318528	-11.640710686868601	2.558745468846665e-31	2.5573061745204386e-29	dual specificity phosphatase 5 [Source:HGNC Symbol;Acc:HGNC:3071]	protein_coding	10	110497907	110511533	49.03
Control_normoxia_vs_Control_hypoxia	ENSG00000173548	SNX33	1034.1620744002116	676.0575014499033	778.3463079075303	862.3579852909837	821.268269600515	733.2570546442788	785.7862602489744	771.0696729729938	752.7683959687471	738.5709950339594	1477.2982531898026	1472.0580117108411	1486.085480311445	947.8267932857999	988.2577532966575	1072.8184283529554	1431.2274328104036	1400.5069795722413	1419.3557635557759	-0.9327858244273859	0.08020389378516483	-11.630181284289735	2.8948214215806363e-31	2.8752229411488175e-29	sorting nexin 33 [Source:HGNC Symbol;Acc:HGNC:28468]	protein_coding	15	75647912	75662301	56.21
Control_normoxia_vs_Control_hypoxia	ENSG00000213923	CSNK1E	5059.747381227939	4296.246896261506	3970.8803701723623	4103.306654206474	3916.3031189727885	3791.2209118162723	4492.065973156301	4216.674838999043	4416.699793038643	4325.532369964051	6592.402058227872	6687.076164735571	7422.888981502238	4337.231553609144	4327.729835992581	4545.374833175104	6588.297836619814	6460.777066351571	6584.74360530156	-0.741921672926862	0.06413410756547948	-11.568285598569789	5.966291849411304e-31	5.88931931876149e-29	casein kinase 1 epsilon [Source:HGNC Symbol;Acc:HGNC:2453]	protein_coding	22	38290691	38318084	55.79
Control_normoxia_vs_Control_hypoxia	ENSG00000137331	IER3	2922.9748438995066	2198.2088945640476	1932.2356039490396	2210.690667173461	1572.4908394088638	1478.5166941498096	1574.887958723797	2152.858586521618	2325.977160135262	2263.2264825714096	4238.2486081371635	4680.300327781337	5209.673097511149	1822.07532501402	2197.014924307107	2448.665053043948	4403.516487415275	4732.50304255726	5172.457437226553	-1.1541778277194126	0.10007759587906474	-11.53282927693565	9.013208993139173e-31	8.842345092594387e-29	immediate early response 3 [Source:HGNC Symbol;Acc:HGNC:5392]	protein_coding	6	30743199	30744548	58.52
Control_normoxia_vs_Control_hypoxia	ENSG00000111641	NOP2	3075.1742050659486	4114.065080800354	3630.699622189329	4010.6539195846726	3483.2311099302515	3363.79914224838	4071.318442114509	3475.432681392441	3421.5407208080323	3551.289402985133	2044.9894603661205	2202.7347109750126	2045.0052454192796	2531.793731377926	2621.03868457307	2823.1179136290198	2461.5772402251628	2714.048256027036	2786.800326541343	0.9011094593043633	0.07828874813473291	11.51007623411703	1.1737459868568037e-30	1.144473907062631e-28	NOP2 nucleolar protein [Source:HGNC Symbol;Acc:HGNC:7867]	protein_coding	12	6556863	6568691	49.45
Control_normoxia_vs_Control_hypoxia	ENSG00000074800	ENO1	117058.8455041016	92746.65936254215	93322.38688910955	85423.63809845374	96554.1372314199	88361.19658014014	81318.99096257132	104377.62744920175	98147.63209623315	96651.42257643917	165478.04047018924	160454.15461160746	151454.21981704878	120264.37348177934	112306.0756825283	111590.5784500293	158139.3830283623	154354.8467578128	136113.85552836026	-0.8142983652616248	0.07090664349055992	-11.484091266709523	1.5859424626240263e-30	1.5370185405952004e-28	enolase 1 [Source:HGNC Symbol;Acc:HGNC:3350]	protein_coding	1	8861000	8879190	50.15
Control_normoxia_vs_Control_hypoxia	ENSG00000120694	HSPH1	7484.555778426904	8175.333837855348	8291.27367903908	8839.017788726389	8472.419637412857	9215.933316938339	8426.011873968304	8525.742658083691	8210.48623439546	8697.104937368626	5823.8910797581975	5761.395146943582	5290.096600406809	6989.330583046965	7137.008934674102	6933.604126694218	6546.5171180397965	6613.368407684216	6773.468050648294	0.5838322440444826	0.05106537381084598	11.433035743693708	2.8593434827586424e-30	2.754443471855027e-28	heat shock protein family H (Hsp110) member 1 [Source:HGNC Symbol;Acc:HGNC:16969]	protein_coding	13	31134973	31162388	36.81
Control_normoxia_vs_Control_hypoxia	ENSG00000164442	CITED2	4446.162892466755	3618.273490571296	3354.0202576803053	3354.5381333776013	4296.676116396549	4105.065518949195	3912.6946444952214	3717.5783137517346	3487.831824234041	3331.7068767386118	5530.065643269605	5754.873626094982	5885.159463610336	4692.605520621482	4255.741138966253	4718.09468363212	5653.400776116084	5019.280640376936	5343.325395519235	-0.7334008266896168	0.06435398973671702	-11.396353663387192	4.360003439581779e-30	4.174899101937259e-28	Cbp/p300 interacting transactivator with Glu/Asp rich carboxy-terminal domain 2 [Source:HGNC Symbol;Acc:HGNC:1987]	protein_coding	6	139371807	139374648	50.46
Control_normoxia_vs_Control_hypoxia	ENSG00000285043		2175.418504340159	1599.9018169931041	1533.1596443224705	1271.4887020422548	1350.138368398845	1280.134030137729	1291.0677873888883	1674.3690293771413	1775.5432847313054	1693.1605850005747	3709.79567276773	3306.7754954801258	3249.1174724692964	2462.2864526479616	1932.2055640301187	1914.0212753562773	3414.03446703353	2928.3023191902817	2772.031110755224	-1.2231239804107787	0.10774036948545944	-11.352513326732657	7.206106054277224e-30	6.859097732973041e-28	novel protein	protein_coding	16	30053123	30070414	54.4
Control_normoxia_vs_Control_hypoxia	ENSG00000185624	P4HB	28214.26842941975	25331.578680465806	25765.249199899074	25481.2408546737	25211.313683975255	24136.262311900005	24685.78821030944	24653.853698895327	24723.640094286766	25489.454099766102	33720.67116971471	35147.62008951338	34796.18138333968	26710.651514750654	27632.032570610074	29655.08791000246	31255.56033262948	31784.427675144445	31676.218249679132	-0.4369786838434757	0.03866490938489022	-11.3016864851167	1.287219130266878e-29	1.217983497757257e-27	prolyl 4-hydroxylase subunit beta [Source:HGNC Symbol;Acc:HGNC:8548]	protein_coding	17	81843159	81860856	55.81
Control_normoxia_vs_Control_hypoxia	ENSG00000179604	CDC42EP4	3476.4557106535262	3120.2760511090155	2940.5317855200256	2920.683711142796	2767.290156807703	2757.9325632356686	2668.8417549108226	2776.4394521394	2754.5176699192375	2695.931045777498	4822.984803560338	4602.8405139691595	4462.359608814116	3866.676578092371	3669.0809157801164	3444.4911257023973	4165.73850369436	4281.315094021157	3858.2714575672867	-0.6297220946307784	0.055820928269295286	-11.281111120059279	1.6267814997089102e-29	1.5302272330497166e-27	CDC42 effector protein 4 [Source:HGNC Symbol;Acc:HGNC:17147]	protein_coding	17	73283624	73312005	52.88
Control_normoxia_vs_Control_hypoxia	ENSG00000146072	TNFRSF21	567.3494264589727	630.7339627854249	654.7293130803167	661.9808330532471	762.3861218442789	740.5877388053551	693.7885223002422	702.6484519398695	720.71532582764155	688.6677391491868	344.2756933732886	339.8389444874473	269.25419077030494	591.9681988953591	597.2233362360336	624.9344670103322	377.40067695998346	413.06759528789235	398.0885644553051	1.0151813179382305	0.09057786286267354	11.207830322485773	3.732301793111492e-29	3.4902478347161325e-27	TNF receptor superfamily member 21 [Source:HGNC Symbol;Acc:HGNC:13469]	protein_coding	6	47231532	47309905	41.38
Control_normoxia_vs_Control_hypoxia	ENSG00000179041	RRS1	2181.8007376167197	2835.918733316199	2559.089035307139	2753.173899004153	2686.4755526480444	2729.0319621214394	2603.12172030008	2712.0193918123664	2795.396789038125	2620.286394905151	1412.2415255266217	1582.8784030430133	1705.556672337021	1634.7118437471229	1792.4642242628859	1758.114872836605	1592.4636445968824	1720.3830000405112	1779.0856122575908	0.7968203939116054	0.0711834819148045	11.193894601352527	4.36816197623158e-29	4.061120823367396e-27	ribosome biogenesis regulator 1 homolog [Source:HGNC Symbol;Acc:HGNC:17083]	protein_coding	8	66429014	66430733	56.28
Control_normoxia_vs_Control_hypoxia	ENSG00000100316	RPL3	55927.37838503207	47780.89679270695	48506.35758281965	44671.64764019898	46991.10299118176	43873.945916198776	42155.38034186391	50767.761110154424	49364.14423865873	48702.093814270986	71231.90665026095	69150.70795426557	69950.05607059407	60188.804614259185	59719.66049110609	59172.52990663314	68282.42986196703	65683.69634586443	60499.68860757259	-0.577513335236256	0.05161151241722346	-11.189622396020544	4.5838152396407986e-29	4.236982051855261e-27	ribosomal protein L3 [Source:HGNC Symbol;Acc:HGNC:10332]	protein_coding	22	39312882	39320389	53.41
Control_normoxia_vs_Control_hypoxia	ENSG00000175567	UCP2	1923.2867321236251	2370.2674230536654	2432.859403261798	2354.012613490609	2481.6646841865195	2315.354932737781	2357.4153874157946	2383.728172335491	2610.549538493944	2451.9273792395657	1218.8313217995694	1313.875112404005	1431.154529126886	1533.3647945301225	1636.256053144381	1866.3891934803987	1241.4319428161518	1363.209562508771	1256.869134199801	0.8547705030666173	0.07641833355412045	11.185411449220595	4.8067074170788927e-29	4.417474615316585e-27	uncoupling protein 2 [Source:HGNC Symbol;Acc:HGNC:12518]	protein_coding	11	73974672	73982843	52.37
Control_normoxia_vs_Control_hypoxia	ENSG00000198517	MAFK	3828.67173227561	3008.207299073252	2766.3347919432017	3188.991851514433	2767.5822108728994	3095.931066332607	3369.7231858184996	3154.8078607964594	3205.034216197626	3069.3375382232234	4959.595855715375	5178.620980022373	5476.213304392741	3250.8993019629747	3151.798291323577	3035.1350542828586	5342.232719273943	5673.722135477832	5221.923517737103	-0.7986287421534846	0.07201355958952863	-11.089977314072556	1.4032334618639598e-28	1.2822346450666617e-26	MAF bZIP transcription factor K [Source:HGNC Symbol;Acc:HGNC:6782]	protein_coding	7	1530702	1543043	63.41
Control_normoxia_vs_Control_hypoxia	ENSG00000172183	ISG20	241.02182017735632	139.652703687584	126.75953980020437	128.0780591893222	204.6473144687653	189.58887212982256	187.54571902446398	158.4467628321827	153.37407570532775	171.86744907770068	329.7657579839534	349.21983887739606	363.6275489603702	280.9707067661815	256.8951051976926	307.25331741396224	319.8336000005473	353.4247153716595	317.44167670527764	-1.4041316154410863	0.12662941688987092	-11.088510473535969	1.4264310406548813e-28	1.2960260665404662e-26	interferon stimulated exonuclease gene 20 [Source:HGNC Symbol;Acc:HGNC:6130]	protein_coding	15	88635670	88656483	51.94
Control_normoxia_vs_Control_hypoxia	ENSG00000105373	NOP53	4959.527940297677	4389.518373331833	4104.945223406722	4076.50998128329	4130.133756558311	3555.060945088187	3802.048478790561	4281.686717777291	4248.603303698312	4404.535253278905	6470.227098524655	6631.505249709034	6938.160633314576	4867.278356198566	4700.754820611084	4723.58984697903	6285.154957575753	6110.7745873598215	5551.01534187225	-0.6726930668698713	0.06105695057993236	-11.01746910843867	3.1478549078299803e-28	2.8439179565598423e-26	NOP53 ribosome biogenesis factor [Source:HGNC Symbol;Acc:HGNC:4333]	protein_coding	19	47745546	47757058	57.2
Control_normoxia_vs_Control_hypoxia	ENSG00000289316		529.6152615464216	66.81523075732954	83.4955672499256	67.77149783115232	160.8101329488337	158.15213921652926	59.498390451894686	64.6241786550906	44.90423583282513	49.090067356391195	848.4742254145448	1176.7825834868443	2343.3601693748874	289.6190024512163	289.85221936759876	390.8580080056766	977.8302966981862	1224.1125986728198	1237.0241640638426	-4.326178397531766	0.39342586070700597	-10.996171908367709	3.9870033509554076e-28	3.5818073362431414e-26	novel transcript	lncRNA	8	133237171	133237927	50.46
Control_normoxia_vs_Control_hypoxia	ENSG00000034510	TMSB10	24141.46864224621	19363.2962540526	18788.098363205077	16360.573591687968	20778.160427993353	18269.368150208687	17783.112566655298	20723.108673072184	18969.91264999913	19419.53124139936	32272.182993776823	32398.614986463723	31775.99243593168	27868.224853144082	26082.106235394873	26357.706966288286	31634.809907216215	28680.24360879823	27021.39165514425	-0.823484177189529	0.07529559696235064	-10.936684353552415	7.696331262826659e-28	6.875532582338609e-26	thymosin beta 10 [Source:HGNC Symbol;Acc:HGNC:11879]	protein_coding	2	84905656	84906671	63.48
Control_normoxia_vs_Control_hypoxia	ENSG00000125657	TNFSF9	3002.6973421335338	2456.9800428374806	2378.7112422657538	2483.2304631483844	1965.164190195484	1867.869649874408	1876.094683577023	2246.824991449829	2415.9499508204	2219.2583140419033	4027.6676703678177	3919.214640158745	3729.3080387082955	3353.76008913871	3600.123194909578	3448.1206871577974	3807.930871830951	4390.336945044111	3862.006492876932	-0.6739299896366371	0.06228845361766612	-10.819501055096003	2.7828821396938495e-27	2.4722815719913525e-25	TNF superfamily member 9 [Source:HGNC Symbol;Acc:HGNC:11939]	protein_coding	19	6531026	6535924	59.2
Control_normoxia_vs_Control_hypoxia	ENSG00000137880	GCHFR	1339.3398289165118	1008.9515852947637	1068.3942208530495	950.0064688715839	947.0388695186812	911.1809585417798	820.1075266153736	1029.7466656409188	934.0485664212081	902.9030409593278	2048.9560332011006	1998.7077115519355	2020.9345411669285	1671.2736687396439	1446.8135329664576	1327.8306262834508	1821.2185000929644	1684.7203668337975	1515.2840369442479	-1.0055264359156297	0.09372074550516503	-10.728963267371944	7.44264717830747e-27	6.575434863442804e-25	GTP cyclohydrolase I feedback regulator [Source:HGNC Symbol;Acc:HGNC:4194]	protein_coding	15	40764068	40767708	57.26
Control_normoxia_vs_Control_hypoxia	ENSG00000214517	PPME1	3209.7646613897014	2544.5674917139045	2535.417008472803	2636.8583388330794	2695.403638331709	2848.3356850314167	2555.1954716137393	2840.5492495224876	2842.106740704834	2630.3566826242472	4250.321285429887	4277.707605006752	3794.4536825899218	2960.380403526847	2666.3820205928205	2845.2592239138953	4390.315606622142	4334.337816156827	4127.815954327308	-0.6761209973302332	0.0630680084151326	-10.720506550322652	8.155544573819969e-27	7.165676553843687e-25	protein phosphatase methylesterase 1 [Source:HGNC Symbol;Acc:HGNC:30178]	protein_coding	11	74171267	74254703	38.61
Control_normoxia_vs_Control_hypoxia	ENSG00000131668	BARX1	3341.1408601301355	2824.3867738133845	2796.679861973475	2506.8172517513403	2777.606419535436	2433.2037442701735	2323.353754863173	3012.8322402959666	2816.9246766612046	2764.3014647568384	4655.816453711305	4490.259927310605	4802.638686365719	3225.75148655018	2952.0286893745515	2969.8994869488233	4398.909019438044	4362.605968071401	4026.519576650814	-0.7800146591257392	0.07277075126978291	-10.718793547066621	8.30799197441846e-27	7.259732222017792e-25	BARX homeobox 1 [Source:HGNC Symbol;Acc:HGNC:955]	protein_coding	9	93951627	93955355	66.02
Control_normoxia_vs_Control_hypoxia	ENSG00000103257	SLC7A5	233695.49935207877	227823.8481373185	221905.55396298174	228302.8568732507	178286.8488543432	181982.81126833288	178627.25591061707	228729.11077086974	225198.00098786797	218387.50022616997	298734.26203784323	302338.76097893756	285535.2844776838	205990.54123292546	203003.97075009122	215366.42473131686	275741.4169371159	270392.40928802354	260172.13091172857	-0.3869620444691124	0.036201875200581914	-10.689005537008546	1.1459305823551941e-26	9.959008664370602e-25	solute carrier family 7 member 5 [Source:HGNC Symbol;Acc:HGNC:11063]	protein_coding	16	87830023	87869507	58.42
Control_normoxia_vs_Control_hypoxia	ENSG00000185112	FAM43A	392.7538343852194	266.7138208447195	278.34479313549707	261.99109841557856	209.6356755501529	214.11014920420175	218.71167742578572	350.38068216855515	335.66176779791766	334.6331565479512	542.3277368851278	517.2445957823161	507.42001635066276	398.06621236448694	386.2132797349491	398.4477416401942	626.377418684603	635.0712403522618	588.2179560489882	-0.962612139283863	0.09042584031131586	-10.645321469723761	1.8335029552292755e-26	1.5848403111930454e-24	family with sequence similarity 43 member A [Source:HGNC Symbol;Acc:HGNC:26888]	protein_coding	3	194685883	194689037	61.97
Control_normoxia_vs_Control_hypoxia	ENSG00000115641	FHL2	5315.509124351091	4685.549681577693	4731.6468036645965	4488.139582948592	4697.980070336516	4192.188756770227	4318.606448366282	4641.70825550135	4545.233863801638	4438.343942912588	6483.852221348143	6310.612910460579	6475.792372231943	5603.403133489514	5786.0355335473	5823.396489845917	6124.9178193821335	6155.943751829718	6175.812600304893	-0.47141810010474927	0.04429532029318598	-10.642616352799424	1.8875342465890503e-26	1.6227720503873926e-24	four and a half LIM domains 2 [Source:HGNC Symbol;Acc:HGNC:3703]	protein_coding	2	105357712	105438513	44.54
Control_normoxia_vs_Control_hypoxia	ENSG00000210082	MT-RNR2	46355.68411149855	37077.08690813968	30864.435533523065	28640.83788531433	28850.31824849656	36081.8356977758	33491.97908714793	36351.06163053717	35189.68912574896	35017.08591361376	68655.4696686653	66810.9326553061	62118.75202163304	62102.165600882836	56997.51132752581	52766.81280016416	55832.30574473809	57954.250613899036	49599.78354386228	-1.0327389248391152	0.09705322460159872	-10.640954271004235	1.9215120538282687e-26	1.643149692661382e-24	mitochondrially encoded 16S rRNA [Source:HGNC Symbol;Acc:HGNC:7471]	Mt_rRNA	MT	1671	3229	42.81
Control_normoxia_vs_Control_hypoxia	ENSG00000164105	SAP30	1407.4727618697682	1118.8018898243017	1104.4637736740874	963.5462367274714	1132.4323796612691	1139.2083935953865	928.738898559347	1119.0473320857338	1121.4582537327194	1147.8680510893462	2014.573327735968	2161.557348950119	2030.5441446482412	1189.8501370275974	1373.0548689194702	1377.7994933825958	1667.287879207162	1824.2703092297932	1920.0069956052198	-0.9654690759214528	0.090740564396375345	-10.639883963075931	1.9437125207010902e-26	1.6532929211984646e-24	Sin3A associated protein 30 [Source:HGNC Symbol;Acc:HGNC:10532]	protein_coding	4	173369969	173377532	42.24
Control_normoxia_vs_Control_hypoxia	ENSG00000206503	HLA-A	3388.677930776641	3281.639600315007	3207.0605070166116	3161.9374433872804	2121.2845074914985	1988.9547740870423	2037.999197151023	2735.7660948115185	2729.5427339983053	2786.6316348921664	5024.652447377638	5436.358692327358	6032.954015077009	2397.2299958796843	2655.552381107457	2892.7159620226594	4131.927632608505	3984.2041791411434	4389.790955287631	-0.7725082302579747	0.07264007763171162	-10.634738500344469	2.0540413172478885e-26	1.7378928414873536e-24	major histocompatibility complex, class I, A [Source:HGNC Symbol;Acc:HGNC:4931]	protein_coding	6	29941260	29949572	51.88
Control_normoxia_vs_Control_hypoxia	ENSG00000173281	PPP1R3B	107.01080871619598	44.779856908187064	33.98183570196122	45.96139332158618	59.73431280703327	63.73427107705379	54.93969699849009	50.67470838163557	53.88465498157525	34.04554641663588	206.77856486698576	207.22649474243795	177.36258672503422	75.21542372255874	82.75202419450176	91.41061355085176	193.6973793126096	207.10597198876192	242.90922119362776	-2.232218259964079	0.2103290838176467	-10.612979524502617	2.593444358012007e-26	2.1827246699457897e-24	protein phosphatase 1 regulatory subunit 3B [Source:HGNC Symbol;Acc:HGNC:14942]	protein_coding	8	9136255	9151574	46.01
Control_normoxia_vs_Control_hypoxia	ENSG00000092841	MYL6	14868.563966600443	11888.33142489394	11725.724185410003	10671.885753524222	12344.65393402103	12112.08397263424	11094.102694318815	12328.450282654781	11641.181746902073	11367.759096564048	19142.251405061565	17441.774868482873	18436.110962054587	19274.967239570942	18296.337196784578	18536.490428989666	18503.77717419152	16715.162649497102	16113.106383251989	-0.6826363642004001	0.06457784619012341	-10.570751495654605	4.0721829356612115e-26	3.409333891317195e-24	myosin light chain 6 [Source:HGNC Symbol;Acc:HGNC:7587]	protein_coding	12	56158346	56163496	51.25
Control_normoxia_vs_Control_hypoxia	ENSG00000185813	PCYT2	1656.3409942399467	1693.6062911712577	1816.6254134946641	1724.6596076253386	1867.68829907867	1790.3650567435702	1847.380069385718	1717.2257582635737	1817.1075073390682	1816.9091641679204	1168.4698901182433	1152.5066013345177	1140.1097822769111	2068.334789259814	2193.3936049079034	2260.198174984812	1277.0717715460853	1275.6819642657865	1186.8041503551863	0.5950698852946555	0.05654425213840792	10.523967738366316	6.699169294881221e-26	5.579500843460709e-24	phosphate cytidylyltransferase 2, ethanolamine [Source:HGNC Symbol;Acc:HGNC:8756]	protein_coding	17	81900958	81911432	64.4
Control_normoxia_vs_Control_hypoxia	ENSG00000164056	SPRY1	211.50774900924807	104.35686476079037	106.84702866070481	99.2535550902735	115.57173902805711	110.6253214600541	86.18375756566249	96.76857872436736	113.57100814913679	130.6636035602096	412.18320998533	398.14483320037675	342.57484003190643	121.56561246815153	149.9840262479927	165.5726669647043	477.5238728990443	343.75862551168206	431.99033785802106	-1.8995780221804452	0.1805294864301848	-10.522259048884289	6.82180317829362e-26	5.6521997214556106e-24	sprouty RTK signaling antagonist 1 [Source:HGNC Symbol;Acc:HGNC:11269]	protein_coding	4	123396795	123403760	48.71
Control_normoxia_vs_Control_hypoxia	ENSG00000166130	IKBIP	2055.74448597821	1609.7169024036857	1680.7120245699718	1533.5906600269705	1679.8112458932842	1756.3477743421122	1645.806785009298	1741.0480607681648	1616.1149786544117	1575.1810540633405	2538.5215161045166	2652.2479644172295	2800.837188043812	2248.7125053867258	1974.541196560008	1936.3981547024084	2756.0284715254766	2540.017507201457	2717.766757934902	-0.7291754926342298	0.06974494490293673	-10.45488663944054	1.3916509752856661e-25	1.1471077704017055e-23	IKBKB interacting protein [Source:HGNC Symbol;Acc:HGNC:26430]	protein_coding	12	98613405	98645113	40.95
Control_normoxia_vs_Control_hypoxia	ENSG00000105701	FKBP8	5742.739136442364	5209.486553209558	5257.939997435758	4811.904779826377	4786.2723407415315	4452.247788671159	4400.13836090532	4982.957296592706	4868.991394767595	4883.594657069366	7373.247880366871	7280.736652950727	7813.8021133934935	5913.452830014192	5878.280502618828	5751.479683390429	6805.235821892627	6737.733623844445	6161.80217827156	-0.5566704409908872	0.05324892088346141	-10.454116848850237	1.4029973527312142e-25	1.1505297778217869e-23	FKBP prolyl isomerase 8 [Source:HGNC Symbol;Acc:HGNC:3724]	protein_coding	19	18531751	18544077	56.64
Control_normoxia_vs_Control_hypoxia	ENSG00000073578	SDHA	23563.877825459986	20171.319045613815	20435.285292938293	20843.792626376202	21977.46905757828	20161.577706481177	20192.630550208574	19834.80394522221	20225.870110071806	20100.777168488177	27586.512002931206	28560.4055613899	30836.23047313166	22461.974978863316	24109.006627203533	23881.440201497982	27322.30027741958	28064.35058219017	27384.054650673836	-0.5009384704827111	0.04819093012108545	-10.394870346433315	2.6164253577906545e-25	2.1346560151239975e-23	succinate dehydrogenase complex flavoprotein subunit A [Source:HGNC Symbol;Acc:HGNC:10680]	protein_coding	5	218303	257082	45.97
Control_normoxia_vs_Control_hypoxia	ENSG00000019549	SNAI2	305.6373325951958	193.27102699774017	196.3868834137007	233.2863658156391	158.25489976912536	185.45090149752642	172.22873544586452	266.86547132846977	238.89647408103247	267.0474427204902	434.8526418729659	494.5395062583619	464.5156151095019	223.30561743622275	212.9708937959619	216.10709024770043	515.5031114441721	518.7831076327726	509.20620184627603	-1.1520795473530463	0.11186179758952308	-10.299133146247145	7.109908806071137e-25	5.771297041516931e-23	snail family transcriptional repressor 2 [Source:HGNC Symbol;Acc:HGNC:11094]	protein_coding	8	48917598	48921740	40.53
Control_normoxia_vs_Control_hypoxia	ENSG00000178802	MPI	1109.133836895274	717.5808439576214	879.6584622599541	809.8097472810085	999.4393951872894	748.8823289715228	786.39085601065	914.1322899850788	821.7991397933279	885.0461178471814	1763.0171870471247	1711.3697869082205	1661.235483822799	956.5734590682821	1088.882432568029	954.9556094867683	1486.1638086328735	1490.6295034451377	1288.8426118420632	-1.0959010182110198	0.10674672695591766	-10.266366468206423	9.989653749812819e-25	8.067906722891756e-23	mannose phosphate isomerase [Source:HGNC Symbol;Acc:HGNC:7216]	protein_coding	15	74890005	74902219	51.86
Control_normoxia_vs_Control_hypoxia	ENSG00000188807	TMEM201	1230.8129012691536	1439.455364400939	1474.5270794724831	1468.56840796951	1467.0489443985969	1469.783190154728	1400.0561036394301	1393.8053241306957	1449.5732571760327	1388.6503010158258	860.0847020440086	933.8329171179782	958.268488647084	1116.3341762239231	1057.9922357382623	1090.5667274761684	976.1051418911085	1128.9039916394631	1081.0758697085264	0.6730824086221431	0.06580259499711813	10.228812536217168	1.473145773339868e-24	1.1837725659034086e-22	transmembrane protein 201 [Source:HGNC Symbol;Acc:HGNC:33719]	protein_coding	1	9588911	9614877	59.34
Control_normoxia_vs_Control_hypoxia	ENSG00000109062	NHERF1	6669.3637556115145	6057.162052161482	6051.597079898688	5880.418007221061	6468.734104173629	5954.441421571429	5877.733907663885	5673.196355005535	5599.579317264121	5978.907677718228	8104.9626884815025	8409.258250480843	8616.91614043254	6149.535509269408	6316.956665844924	6303.610074155198	7391.9669018810355	7848.7239191637045	7364.847528620047	-0.4823890804756004	0.04719129153101354	-10.221993609956197	1.5805628878638865e-24	1.2637390569915704e-22	NHERF family PDZ scaffold protein 1 [Source:HGNC Symbol;Acc:HGNC:11075]	protein_coding	17	74748628	74769353	56.22
Control_normoxia_vs_Control_hypoxia	ENSG00000110195	FOLR1	467.0617205143792	346.1249810825723	314.928727581411	346.0465400493376	271.5782706532866	224.9235103186469	251.6282002788781	289.47445082492783	293.1307078621942	256.9899329710384	739.0390555189764	819.0050654937708	1016.8603129891272	311.10063412996294	348.4908814048572	409.345915754176	658.2481041541847	737.0800943943647	773.1155837971133	-1.348187330534605	0.13237508580219948	-10.184600239271038	2.3231274057474168e-24	1.8482154400650219e-22	folate receptor alpha [Source:HGNC Symbol;Acc:HGNC:3791]	protein_coding	11	72189558	72196323	50.62
Control_normoxia_vs_Control_hypoxia	ENSG00000117305	HMGCL	425.04256124584873	361.49808362438375	315.61683194775117	301.91278674939065	319.15466950855756	290.775734893027	291.3562020743267	340.2544637452522	312.959124882181	297.7275049284344	649.4265689326495	643.2989120835709	641.4319739275927	483.50951332462034	465.2414162463847	454.3795663291884	519.3439002997155	506.03965066428503	456.839198263966	-0.9864937542961181	0.09704935617528683	-10.164866550112407	2.845113684763192e-24	2.2522877689627823e-22	3-hydroxy-3-methylglutaryl-CoA lyase [Source:HGNC Symbol;Acc:HGNC:5005]	protein_coding	1	23801885	23838620	46.84
Control_normoxia_vs_Control_hypoxia	ENSG00000116685	KIAA2013	3524.4518163478947	2893.1790025647797	3003.7941770670145	2783.189029261406	2999.036557271246	2802.8122804195586	2713.326437462736	3147.44085111864	2863.0776982081375	2870.846630730095	4790.481163947633	4818.634607631984	4316.141160120485	3360.842587112171	3333.7426342654344	3252.2827961321414	4742.775192138116	4618.961800139947	4129.568088670578	-0.6840929103164903	0.06745540982610843	-10.141409148354386	3.618417689202512e-24	2.8503506043368162e-22	KIAA2013 [Source:HGNC Symbol;Acc:HGNC:28513]	protein_coding	1	11919591	11926428	55.79
Control_normoxia_vs_Control_hypoxia	ENSG00000128567	PODXL	3125.277675512034	4244.009709282063	4283.5157057318775	4936.037748255327	2829.0208937966713	3403.5451110095705	3820.432329953418	4011.6515269373426	4222.868285228621	4300.390735868411	2194.9133645596467	2303.0407998608966	2083.2500232435114	1972.2335869041522	1877.833382111212	2040.7428094668624	2268.61946946989	2616.4158631487144	2846.4768143884244	1.0326177223435704	0.10188034247142988	10.135593356816067	3.840348883852654e-24	3.010344068710186e-22	podocalyxin like [Source:HGNC Symbol;Acc:HGNC:9171]	protein_coding	7	131500262	131558217	50.47
Control_normoxia_vs_Control_hypoxia	ENSG00000099977	DDT	3579.690870061857	3110.8480407404786	2975.07626844756	2776.249542701426	2946.9264065097555	2721.2383610354036	2667.4157935205762	3146.797420794832	3211.9422172361406	2907.7658185435894	4838.121934771316	4582.734606928293	4580.076828421076	3687.7440590266046	3682.369038287777	3570.984559625421	4674.495171691662	4313.134257260531	4040.515335570985	-0.6611511052665292	0.06554983348942577	-10.086236227788183	6.356000843743169e-24	4.957990706941318e-22	D-dopachrome tautomerase [Source:HGNC Symbol;Acc:HGNC:2732]	protein_coding	22	23970542	23980525	54.25
Control_normoxia_vs_Control_hypoxia	ENSG00000275874	PICSAR	298.4025957138935	197.16442143182968	208.72249169736293	158.95153033279192	225.35008648524095	195.5644580447506	191.88136541930172	203.87975985378824	226.75941184662122	190.21447083248788	537.3594405122692	480.68682454784874	483.3646676423195	309.9505285091952	258.54653496717907	274.71850967328896	469.893570387459	401.9450495853978	356.29360108095074	-1.423146162959798	0.14145470877376382	-10.060790307347864	8.233471414050822e-24	6.39133210592654e-22	P38 inhibited cutaneous squamous cell carcinoma associated lincRNA [Source:HGNC Symbol;Acc:HGNC:19725]	lncRNA	21	44999208	45004727	62.75
Control_normoxia_vs_Control_hypoxia	ENSG00000167552	TUBA1A	1189.2272058756057	768.3251066754982	808.795439262931	818.1845538431041	891.389060091959	822.4178865891881	703.5290348643198	845.9333283179479	689.5535255400393	691.2982656103692	1750.0563691015932	1713.9690120320079	1527.3245062972812	1848.7158512502524	1719.418485789216	1659.2205808211818	1497.2319249623156	1415.4381597163865	1235.2886149953094	-1.0602289620114078	0.10575752174133106	-10.02509272678106	1.1824855492876487e-23	9.134843680511494e-22	tubulin alpha 1a [Source:HGNC Symbol;Acc:HGNC:20766]	protein_coding	12	49184686	49189080	47.92
Control_normoxia_vs_Control_hypoxia	ENSG00000156976	EIF4A2	8676.273601303386	7566.460336127735	7412.93283773591	7280.277010275435	6907.121404412213	7101.3156940612635	7033.577384707435	6836.203151545246	7164.6854220511295	7632.442751526981	10746.895193295948	10465.968898804553	10179.840229268308	10580.281837961935	10614.908235798384	9561.768913953112	9757.998569140944	9657.26031384288	9672.986638951545	-0.49649381946938875	0.049573572511793305	-10.015292308240955	1.3057533978404843e-23	1.0038607011955376e-21	eukaryotic translation initiation factor 4A2 [Source:HGNC Symbol;Acc:HGNC:3284]	protein_coding	3	186783205	186789897	41.92
Control_normoxia_vs_Control_hypoxia	ENSG00000069998	HDHD5	2786.629904460601	2263.447087956517	2437.7628443068843	2224.8850547646066	2345.550460262124	2104.1264878140155	2012.6538182373931	2420.659689492922	2227.7006251114767	2385.052738883978	3848.1436659579713	3561.2687191730956	3825.278631481139	2821.639548081728	2877.1312700576937	2622.8087120264845	3610.145111252592	3362.800918657531	3208.2828967726664	-0.6983813276697552	0.07002155627932219	-9.973804707850968	1.9847675831231216e-23	1.5185846134795138e-21	haloacid dehalogenase like hydrolase domain containing 5 [Source:HGNC Symbol;Acc:HGNC:1843]	protein_coding	22	17137511	17165287	50.12
Control_normoxia_vs_Control_hypoxia	ENSG00000170955	CAVIN3	811.5518356518861	633.9028096337968	553.8024010448968	585.5790297990569	656.5404951052678	572.2065196518312	590.6078386045887	699.2802843214354	654.2586402285847	599.8355904334974	1104.6969174815135	1142.0507739753218	1043.877962846703	871.0750249116771	881.6177742689833	904.8793930542283	1131.3934931555084	1031.3372313779228	950.9908618391366	-0.8932542631267327	0.0896331277458757	-9.965671014619192	2.1541426495504744e-23	1.6403283385219826e-21	caveolae associated protein 3 [Source:HGNC Symbol;Acc:HGNC:9400]	protein_coding	11	6318946	6320532	64.65
Control_normoxia_vs_Control_hypoxia	ENSG00000124107	SLPI	643.4312337023119	480.5053607945213	550.2657715301212	454.4371705910534	446.45843479976753	367.49840422295824	375.1968042505459	492.8360992405438	434.08753856910226	531.5776156245007	982.7852880825179	951.3669176063236	1066.7987186802936	552.8182046901708	631.8422085035417	640.0408591660157	895.0597950832229	868.3088248917742	859.8781903146405	-1.0183015322182818	0.10254121173548215	-9.930656318409008	3.0623318454064376e-23	2.320841163028168e-21	secretory leukocyte peptidase inhibitor [Source:HGNC Symbol;Acc:HGNC:11092]	protein_coding	20	45252239	45254564	51.29
Control_normoxia_vs_Control_hypoxia	ENSG00000128274	A4GALT	369.9445720930586	247.4068134765293	190.25460119963518	238.75843266385644	257.671924135783	316.6462663566335	277.59622019778095	248.45427431882686	286.3813543321243	248.59336488499312	528.0835418069557	570.6902170539793	472.20186043447933	362.90792290464714	402.76895086524803	388.3980919633626	510.69392571316183	560.1124019399924	551.3821334270654	-1.211088402801307	0.12202700179172907	-9.924757512835933	3.2489145897954277e-23	2.4506317549725796e-21	alpha 1,4-galactosyltransferase (P blood group) [Source:HGNC Symbol;Acc:HGNC:18149]	protein_coding	22	42692121	42721298	52.39
Control_normoxia_vs_Control_hypoxia	ENSG00000137801	THBS1	1703.8123517775832	2018.892480307377	2318.6293270543	2183.0608473185853	2070.3433597944163	2330.583077437619	2051.078837871385	2241.628784496729	2334.1395285090757	2171.031225974331	977.2999268499448	1125.215689931219	1112.2958267240863	1241.376677654085	1360.285378473909	1406.5843033221872	1029.6871463311104	1280.6816915712475	1415.8082223748888	1.020017179889444	0.10288174166281085	9.914462599520265	3.6018954911128657e-23	2.6914911588030768e-21	thrombospondin 1 [Source:HGNC Symbol;Acc:HGNC:11785]	protein_coding	15	39581079	39599466	43.51
Control_normoxia_vs_Control_hypoxia	ENSG00000248098	BCKDHA	1602.7117576020687	1294.1642676369331	1402.0726831653717	1310.582620147254	1192.500545148238	1133.7915854173855	1069.3674918370057	1291.7938840053178	1350.0038415800282	1337.4114120461668	2206.2724982537375	2301.919488041121	2368.6790886927333	1419.4107172273254	1295.364978544286	1582.726777272507	2166.5182486369426	2210.3585598137356	1915.872949371146	-0.7798811099307758	0.07866013100679319	-9.914566629229542	3.598145374050011e-23	2.6914911588030768e-21	branched chain keto acid dehydrogenase E1 subunit alpha [Source:HGNC Symbol;Acc:HGNC:986]	protein_coding	19	41397808	41425002	52.33
Control_normoxia_vs_Control_hypoxia	ENSG00000139514	SLC7A1	6207.74959072688	4799.944013750814	5001.863836907095	4744.055027591293	5021.340445811055	5470.190649530668	5115.617849085142	5349.41648366034	5262.186271745917	4845.682597208831	8837.41679063893	8331.67598295383	7054.225698340658	5973.91791700303	5718.074142873574	5329.4485715945775	8528.810819582714	8201.366851973176	8154.2586828321955	-0.7369631177471748	0.07436450468914112	-9.910146256306444	3.760952122533856e-23	2.7972737391366926e-21	solute carrier family 7 member 1 [Source:HGNC Symbol;Acc:HGNC:11057]	protein_coding	13	29509414	29595688	47.44
Control_normoxia_vs_Control_hypoxia	ENSG00000080608	PUM3	1983.991057313155	2332.894780909343	2366.863899251143	2425.5592483068735	2204.779820787052	2464.5282594467485	2419.6711691856713	2294.13507119687	2363.2626914414104	2404.9674763042244	1416.0670045215052	1482.617394809586	1650.233300875413	1622.6777062539584	1623.5314553304024	1766.848802926262	1596.5694869541633	1582.3102073320815	1694.321255804081	0.6517769267238932	0.06577604896643822	9.909031280617933	3.803156698132995e-23	2.8025934912370837e-21	pumilio RNA binding family member 3 [Source:HGNC Symbol;Acc:HGNC:29676]	protein_coding	9	2720469	2844095	39.59
Control_normoxia_vs_Control_hypoxia	ENSG00000123131	PRDX4	9412.038104601777	7495.342065450744	7186.731161522404	6770.66880748937	7788.738660209716	6897.211073785075	6444.3611550451715	8094.1692850140535	7805.749347451354	7492.142519808804	13021.082535218051	12474.433280137446	11724.669621394163	11398.637194718869	10770.900782476585	10416.550848203215	12527.681488792034	10723.923926714202	10383.692129400728	-0.7954022001216905	0.08026788001248007	-9.909346054711063	3.791194445241018e-23	2.8025934912370837e-21	peroxiredoxin 4 [Source:HGNC Symbol;Acc:HGNC:17169]	protein_coding	X	23664262	23686397	40.65
Control_normoxia_vs_Control_hypoxia	ENSG00000124762	CDKN1A	1086.5332694470376	620.1426285406828	682.4276407996502	591.0118185832138	997.9282005471155	688.3344978094378	850.038606955559	562.2168910203832	629.904760371809	545.6674343590456	1513.227780874646	1437.8460031845375	1406.7936214245105	2015.3641242854471	1956.8015062488319	1743.193316167804	1164.510521413659	1201.6688988597004	950.5205986006436	-1.2061103428364326	0.12212679249244404	-9.875886512871894	5.296255057698077e-23	3.8849731480573375e-21	cyclin dependent kinase inhibitor 1A [Source:HGNC Symbol;Acc:HGNC:1784]	protein_coding	6	36676460	36687337	54.41
Control_normoxia_vs_Control_hypoxia	ENSG00000104356	POP1	2031.2274873983288	2434.779022351303	2497.1929201718317	2553.895674959815	2543.1751392185793	2858.5541871931114	2624.236532637026	2389.793775358606	2459.7152304211836	2578.741521228196	1451.4828181886705	1351.652759598903	1488.0249480785637	1498.7599525326539	1758.8259185093214	1499.430220619568	1357.2822592435273	1592.08234000709	1624.4695528519676	0.8053330147997588	0.08169124517454	9.858253636348659	6.31379482049632e-23	4.610223423495738e-21	POP1 homolog, ribonuclease P/MRP subunit [Source:HGNC Symbol;Acc:HGNC:30129]	protein_coding	8	98117293	98159835	41.8
Control_normoxia_vs_Control_hypoxia	ENSG00000165637	VDAC2	11648.64777869998	10141.32404427575	10259.484239043226	9670.355122016868	10706.807297635542	10979.247065036334	10012.615425623573	11118.162192542275	10956.022195565594	11076.325034468022	12858.834639682529	12970.922666058435	12847.765051961267	12200.48605793654	12333.206113473381	12208.7681809042	13071.910381421292	13253.470551272998	13009.953757681818	-0.3640327518237677	0.037148029542751926	-9.799517129295364	1.1312512934234963e-22	8.222654287788695e-21	voltage dependent anion channel 2 [Source:HGNC Symbol;Acc:HGNC:12672]	protein_coding	10	75210154	75231448	44.04
Control_normoxia_vs_Control_hypoxia	ENSG00000108424	KPNB1	18212.922567044832	21070.963421670138	21808.741236889175	21523.484575609345	19490.450803091328	20158.810872720143	21013.94006811779	18878.551729554845	19661.996959934277	20336.211840740576	14472.665856125273	15214.986317967194	15173.514432460785	15317.214348958805	16247.605345693297	15336.483772214413	16023.373776840817	17723.658998044444	18379.95185017431	0.521647624501778	0.053306889426362754	9.78574495933351	1.2963707246763343e-22	9.380210071628624e-21	karyopherin subunit beta 1 [Source:HGNC Symbol;Acc:HGNC:6400]	protein_coding	17	47649476	47685505	43.15
Control_normoxia_vs_Control_hypoxia	ENSG00000120211	INSL4	628.9286361847218	411.93967764076854	457.2577619198083	402.1984306474438	544.7672003670181	479.1207208252453	461.23462026033195	471.5839898691449	518.6597910568371	488.33160993834764	1091.8136179178082	881.8465568391541	832.1427310823905	597.7110376061227	536.2747725635503	505.00308591286625	918.5418172529196	933.4799983783836	788.8080312468518	-1.1469252263342875	0.1175197618208755	-9.759424360325367	1.681066722202524e-22	1.2108981060693947e-20	insulin like 4 [Source:HGNC Symbol;Acc:HGNC:6087]	protein_coding	9	5231419	5235304	39.94
Control_normoxia_vs_Control_hypoxia	ENSG00000163882	POLR2H	2665.3120317475345	2184.6935694514373	2263.044038056901	1945.8712709807817	2312.4778954152894	2176.133474128773	1985.3814889208406	2313.996019346792	2127.77918230687	2051.7670481917803	3517.7488324934457	3614.609539827339	3566.3988998152226	2574.2791539353934	2596.102316871306	2440.924309030809	3633.993513394741	3519.173871045634	3151.2421482422696	-0.7451715973111953	0.076456564879653785	-9.746338963621113	1.912409057020198e-22	1.3713602345654705e-20	RNA polymerase II, I and III subunit H [Source:HGNC Symbol;Acc:HGNC:9195]	protein_coding	3	184361710	184368596	52.78
Control_normoxia_vs_Control_hypoxia	ENSG00000162545	CAMK2N1	242.38782548535875	177.0160905397477	191.6398187594544	167.63852938952238	159.3147146421138	150.27265839459378	172.50594855592794	192.57889673135435	181.31940007361513	190.37459297467544	357.8584309202672	443.6795572778378	455.6312788898863	203.07436798318335	192.422151577668	199.07446114393557	292.9921084579349	319.6659099572359	315.92194246750364	-1.2341664869736249	0.1267896923344254	-9.733965468725481	2.160043472008172e-22	1.5351668960392303e-20	calcium/calmodulin dependent protein kinase II inhibitor 1 [Source:HGNC Symbol;Acc:HGNC:24190]	protein_coding	1	20482391	20486210	57.49
Control_normoxia_vs_Control_hypoxia	ENSG00000204308	RNF5	3249.9875935682094	2630.1547533350117	2423.1831648277566	2377.342943708549	2475.5348704493354	2313.8762005713374	2117.09569425609	2769.4110196645897	2576.1408374560638	2547.5983173965915	4811.9017205071195	4625.173251567322	4419.807866525857	3810.542828347673	3390.9436672314077	3114.442623273855	4516.471304423107	4047.5424959776706	3532.6131247084304	-0.8996582044376251	0.09242371606611431	-9.734062237814202	2.157988750715214e-22	1.5351668960392303e-20	ring finger protein 5 [Source:HGNC Symbol;Acc:HGNC:10068]	protein_coding	6	32178405	32180793	51.65
Control_normoxia_vs_Control_hypoxia	ENSG00000167695	TLCD3A	1718.1247336833962	1454.5224206149167	1418.8669721943265	1545.0751385250524	1519.5606199371498	1530.4829034947725	1446.928269067754	1608.308850475318	1479.0777266097773	1284.903726019593	2654.28156261443	2495.3078308712884	2294.3622423992806	1394.481910277402	1398.246070722696	1398.079466246132	2016.7462296024846	2042.1407450422128	1944.872521586545	-0.7522711282231522	0.07742990805805515	-9.715511061424957	2.589467208404236e-22	1.83221991723859e-20	TLC domain containing 3A [Source:HGNC Symbol;Acc:HGNC:29646]	protein_coding	17	732412	742968	49.92
Control_normoxia_vs_Control_hypoxia	ENSG00000104331	BPNT2	5308.786868754819	3798.943273323983	4329.6161809608475	3829.5472137240404	4473.783926050374	4469.566430780151	4019.2565577574633	4580.016166170233	3984.4576584493125	4326.576730002534	7686.278350395432	7496.1344724539385	6324.102751704588	4821.618680362178	5175.9177621283525	4270.493969071799	7355.973319638001	7375.22204896093	7240.658145652577	-0.8482612671925258	0.08740628468257702	-9.704808644745112	2.8761548477942974e-22	2.0261053819858416e-20	3'(2'), 5'-bisphosphate nucleotidase 2 [Source:HGNC Symbol;Acc:HGNC:26019]	protein_coding	8	56957931	56993867	38.23
Control_normoxia_vs_Control_hypoxia	ENSG00000182934	SRPRA	3752.35929843739	4093.672108313675	4268.236904055624	4253.5397156034205	3931.997083783667	4143.581067431108	3984.072828583775	4112.89885447852	4134.502363909094	4222.615719271742	3271.581915131315	3283.3923642939985	3109.3282779332053	3459.8707101195378	3381.526072529318	3478.1881377705367	3514.0159073640525	3435.6331917632992	3463.814149537129	0.3823639470410948	0.039411225628321785	9.701904494092148	2.9592253811455297e-22	2.0754812749955335e-20	SRP receptor subunit alpha [Source:HGNC Symbol;Acc:HGNC:11307]	protein_coding	11	126262938	126269144	49.57
Control_normoxia_vs_Control_hypoxia	ENSG00000275074	NUDT18	167.81190932055182	86.6892999044071	71.01362397930463	96.64813938154222	61.422211946345946	103.56636175159177	92.38330656323843	100.36438935147308	93.13999615494262	70.11742286217363	303.00362246109137	301.20391799607324	324.99157072350624	201.71607600009395	172.78910065040296	137.98013952214848	264.96894537300216	272.22832795544326	266.3879151931518	-1.8541156018288627	0.1911440291442266	-9.700096885735576	3.0121247177462823e-22	2.103357483034096e-20	nudix hydrolase 18 [Source:HGNC Symbol;Acc:HGNC:26194]	protein_coding	8	22106874	22109419	63.12
Control_normoxia_vs_Control_hypoxia	ENSG00000143870	PDIA6	13119.092799392189	11686.889762733796	12322.454566311888	11770.32642430793	11751.710269454707	11652.766600653265	11139.613353245606	12129.783806328642	11952.553795980839	12269.010141123033	15020.552398982445	15521.713305037629	15235.046759760138	12610.417598739043	13550.138989908695	13149.876115306679	14957.32158493624	14715.39740410816	14708.097512140665	-0.3560851462998923	0.03677650644825155	-9.682408164596655	3.5817799113081187e-22	2.49027141572731e-20	protein disulfide isomerase family A member 6 [Source:HGNC Symbol;Acc:HGNC:30168]	protein_coding	2	10783391	10837977	46.27
Control_normoxia_vs_Control_hypoxia	ENSG00000118804	STBD1	399.897061925053	258.017340716245	320.10921781725233	314.20676859496353	280.68957303310185	291.2896908328233	242.7049320118784	265.63469985370654	255.95997756243128	292.61404243842827	611.6519231140012	646.1174849488332	561.7073039707561	343.0995636909527	319.8079028874692	323.4477694037458	610.1785812301457	619.7036822195341	641.2066603246851	-1.0311572555182915	0.10702084786148285	-9.635106393970258	5.683309461853363e-22	3.934277125735807e-20	starch binding domain 1 [Source:HGNC Symbol;Acc:HGNC:24854]	protein_coding	4	76306733	76311130	48.64
Control_normoxia_vs_Control_hypoxia	ENSG00000107816	LZTS2	2413.332440793384	2090.750786396527	2085.611405260096	2140.796536776346	1930.7388752938523	2011.8149371839359	2097.8702365008367	2032.0824055839312	1961.1907640243955	2017.2998300245854	3068.4959800848633	2921.902176999929	3399.906932204772	2090.185692943499	2041.5590431758064	2187.690813846329	3112.2360336151833	3198.9167888099773	3050.934695556052	-0.5681054076030608	0.05897592203992156	-9.632836383948401	5.810308852805026e-22	4.0048555545347055e-20	leucine zipper tumor suppressor 2 [Source:HGNC Symbol;Acc:HGNC:29381]	protein_coding	10	100996618	101007836	60.49
Control_normoxia_vs_Control_hypoxia	ENSG00000164619	BMPER	118.74148232062575	17.751762196622696	26.617177189749754	24.08567028982986	101.31659729460546	69.5606323805289	70.12386662142454	62.246302865941715	33.87529206681015	27.099490612687006	177.99097136289885	216.01434444462816	167.64821417549325	144.869193371187	80.0941577197268	118.04222449745734	255.78834429159787	314.53358616658295	229.68885422349123	-3.047653619107028	0.3170712028691154	-9.611890299495524	7.12291257606733e-22	4.888519098879513e-20	BMP binding endothelial regulator [Source:HGNC Symbol;Acc:HGNC:24154]	protein_coding	7	33904308	34156427	40.62
Control_normoxia_vs_Control_hypoxia	ENSG00000160208	RRP1B	5154.791298128872	5731.802109200263	5879.218611250663	6003.118339052616	5858.81704018544	6186.272794957614	6018.428717301592	5710.902721297557	6208.095754779852	5807.810041326304	3990.205657913176	4096.987317678191	4043.436826138015	4289.992107590982	4420.412414718376	4311.799094138591	4308.86289690577	4903.8877884424355	5016.1931334422525	0.5381807823154623	0.05606392684573788	9.59941289514536	8.04010814554021e-22	5.494417493817671e-20	ribosomal RNA processing 1B [Source:HGNC Symbol;Acc:HGNC:23818]	protein_coding	21	43659560	43696079	47.5
Control_normoxia_vs_Control_hypoxia	ENSG00000136830	NIBAN2	11100.702014001497	9879.179718014777	9519.991017405031	9799.505723646329	10263.236315703189	10427.48275892364	10260.46144189263	10050.47115144244	10288.280733655738	10015.86031030858	12433.044773794889	11962.853126093007	12522.522034486496	12201.209729971186	12502.048429842289	12137.436867327602	12235.777498412825	11906.130000706982	11407.144620399318	-0.3374868933432535	0.03520074285185262	-9.587493501589313	9.025081090356742e-22	6.141279647484879e-20	niban apoptosis regulator 2 [Source:HGNC Symbol;Acc:HGNC:25282]	protein_coding	9	127505339	127578989	54.31
Control_normoxia_vs_Control_hypoxia	ENSG00000125966	MMP24	476.34456462398424	350.5245786082959	292.75058779942424	351.08891630232046	399.0309015225136	360.41930482725894	431.7509609192014	348.10803851060956	361.47819117400263	341.61470982397054	723.5227182734857	671.3820352788753	618.7981890180774	494.86025742469707	473.9541603106347	425.6955508933853	684.6770778997272	640.2134127404215	604.3325719048147	-1.014189834932216	0.10581807322218628	-9.584278035404415	9.310651670647887e-22	6.308755545141117e-20	matrix metallopeptidase 24 [Source:HGNC Symbol;Acc:HGNC:7172]	protein_coding	20	35226690	35276998	49.13
Control_normoxia_vs_Control_hypoxia	ENSG00000105048	TNNT1	1953.3717088402623	1671.4871423189752	1631.7166438404417	1495.1283714376457	1691.807818368601	1425.6209808340668	1490.4312397141775	1643.8505564190375	1512.5904807411912	1602.649104081961	2607.0528182095386	2686.222955116601	2802.4236032053736	1898.971963461834	1992.0851263005907	2021.5163836631198	2528.0680979656568	2347.84573694439	2111.221736501521	-0.7559640571554265	0.07891975495218824	-9.578895139922954	9.808858832220624e-22	6.618289518398312e-20	troponin T1, slow skeletal type [Source:HGNC Symbol;Acc:HGNC:11948]	protein_coding	19	55132698	55149206	55.48
Control_normoxia_vs_Control_hypoxia	ENSG00000140795	MYLK3	5095.834359450928	5638.840415089085	6014.420533745383	5761.150778057009	5652.1334950066785	5638.237828082897	5642.015853506559	5810.3767717189985	5457.934424702589	5505.604027142034	4143.650235895763	4266.361727308396	3650.7256715847534	4909.006964586912	5094.737583936854	4774.2074690355985	4525.560605256304	4626.176810190767	4613.877275270112	0.5274792784286273	0.05509426404823704	9.574123323742013	1.0272508482350534e-21	6.902003493330563e-20	myosin light chain kinase 3 [Source:HGNC Symbol;Acc:HGNC:29826]	protein_coding	16	46702282	46790407	46.64
Control_normoxia_vs_Control_hypoxia	ENSG00000112378	PERP	4164.826095894849	3338.6258171569775	3272.495962724009	3118.869105900548	3723.3531804797212	3328.3070610590003	3190.8233020725115	3860.0522476064625	3541.8166857551328	3348.291797814545	5577.216928396569	5385.487210254011	4824.766302026238	4402.119970876012	4316.238377090125	4248.8153845985	5435.8585222200045	5131.2044088698185	4922.527461207088	-0.6997474305257508	0.07321485171289409	-9.557451994436208	1.2069146114956239e-21	8.075218222772602e-20	p53 apoptosis effector related to PMP22 [Source:HGNC Symbol;Acc:HGNC:17637]	protein_coding	6	138088505	138107419	39.25
Control_normoxia_vs_Control_hypoxia	ENSG00000261373	VPS9D1-AS1	648.5036742602057	755.7173321291758	763.4727441001651	886.8365587432944	822.9154161748972	789.4856603771551	905.6087300264486	870.4557552922872	991.1572624296215	935.8692693751234	365.4887366727568	402.6380335554555	453.6955913637323	469.24946524663727	466.27551823919737	522.2374839899173	396.6638914099609	435.20184258244734	440.09684497542867	0.9893535008900667	0.10364761648445266	9.54535699369866	1.3563962876589033e-21	9.037555431647301e-20	VPS9D1 antisense RNA 1 [Source:HGNC Symbol;Acc:HGNC:48915]	lncRNA	16	89711856	89718165	56.56
Control_normoxia_vs_Control_hypoxia	ENSG00000102172	SMS	8959.61896481609	7924.244690838695	7911.0415019164	7355.373411591911	8363.671950478169	7939.894177220243	7388.952002369352	8021.613944564207	7827.657527426893	7672.673525139965	10898.240816668449	10556.315882118004	10791.988631302422	9237.462405607735	8783.015493876906	8906.887812275998	10981.122814547387	10379.298439245695	10333.686339501206	-0.47617704112081727	0.050210179902825884	-9.48367526351001	2.454812137970213e-21	1.628834062169364e-19	spermine synthase [Source:HGNC Symbol;Acc:HGNC:11123]	protein_coding	X	21940709	21994837	43.39
Control_normoxia_vs_Control_hypoxia	ENSG00000156508	EEF1A1	436248.77757540427	353510.8771083495	356275.65720915346	316947.1039939961	348256.68370137183	329691.2449318578	296016.1605204635	385221.41447273514	357069.3651884106	351961.3462560274	608694.3318129467	574447.2890960864	537554.1784267339	498820.35107287706	491321.59625521424	446222.27347258874	579687.0221969942	531478.0860078536	489303.014633616	-0.7449452438478879	0.07860255353525081	-9.477366960016166	2.6078016659160222e-21	1.723196547093517e-19	eukaryotic translation elongation factor 1 alpha 1 [Source:HGNC Symbol;Acc:HGNC:3189]	protein_coding	6	73489308	73525587	42.73
Control_normoxia_vs_Control_hypoxia	ENSG00000013588	GPRC5A	8292.692741595942	6133.492077774041	6510.042504002252	6115.868865320064	7285.9055480918405	7454.356961068368	6651.159221600745	6736.043493477952	6626.830257462129	6175.138797958125	11844.515937833332	10912.095975967539	9075.76958300478	8345.294605219737	9057.554500386519	8487.292425888249	10546.714037537398	10240.676133042429	11069.718423091444	-0.7633345766970083	0.08085743183228691	-9.440499894682578	3.710051231222692e-21	2.441457993353171e-19	G protein-coupled receptor class C group 5 member A [Source:HGNC Symbol;Acc:HGNC:9836]	protein_coding	12	12891559	12917937	46.32
Control_normoxia_vs_Control_hypoxia	ENSG00000241343	RPL36A	5814.300639652744	4680.385101495426	4877.82490890176	3999.790542197608	4665.973756966762	4339.111039158338	4212.023332066804	4636.967573664809	5172.992770503493	4812.691803263625	7342.84611264773	7517.926725940831	7860.766631324425	6206.396857355412	7193.200329894457	6811.268381898412	7093.76320854439	6330.537874771306	6902.944563153814	-0.7457695318076172	0.07902569653679781	-9.437051041497044	3.834182528625648e-21	2.512803803903801e-19	ribosomal protein L36a [Source:HGNC Symbol;Acc:HGNC:10359]	protein_coding	X	101390824	101396155	41.82
Control_normoxia_vs_Control_hypoxia	ENSG00000197766	CFD	1047.2227004744752	882.7597873884453	829.162874006992	886.5193151264662	867.0742085038821	769.1003312550889	801.0865575273302	966.1001074651799	863.3138270437149	870.0674968088476	1420.5492248138548	1336.560644068539	1483.5209748529837	1067.9783323712152	1143.7948004593195	1134.5221614277132	1243.943928723344	1141.4288605096751	1142.5251761879622	-0.7015889934759264	0.07438458728348758	-9.431913506518441	4.0267483234459174e-21	2.6282339771519864e-19	complement factor D [Source:HGNC Symbol;Acc:HGNC:2771]	protein_coding	19	859453	867884	63.39
Control_normoxia_vs_Control_hypoxia	ENSG00000143537	ADAM15	6412.27986138817	5855.33680332265	5800.483669934589	5750.4334380461	5191.105322403669	5160.828146005351	5383.24241773349	5934.053311813975	6023.512487754277	5764.843769608779	8042.19033603618	7553.557396778357	7705.628747107183	6344.353833712178	6491.486938722228	6793.346171130864	7485.517434246079	7296.958466530146	6844.158814100958	-0.42079473355549246	0.044627305725631505	-9.429086670446493	4.136752354332377e-21	2.689057190980855e-19	ADAM metallopeptidase domain 15 [Source:HGNC Symbol;Acc:HGNC:193]	protein_coding	1	155050566	155062775	58.25
Control_normoxia_vs_Control_hypoxia	ENSG00000168906	MAT2A	6897.130787229066	7543.100202694515	7588.922386146723	7666.840892723512	7382.976266447162	7355.955686920943	7809.725751879865	7349.204543734019	7341.245032594711	7505.035063887433	5894.163243590682	5951.200906165298	6079.394894565275	6540.536884668107	6874.909697477984	6878.766290498509	5967.502250923129	6163.222284060981	6255.651891144341	0.3478302621084075	0.03694840301286072	9.41394576613602	4.778535089493531e-21	3.093666178789112e-19	methionine adenosyltransferase 2A [Source:HGNC Symbol;Acc:HGNC:6904]	protein_coding	2	85539168	85545281	44.47
Control_normoxia_vs_Control_hypoxia	ENSG00000177971	IMP3	2965.3745397299417	2625.148748744014	2405.8852887198727	2397.2660173053837	2689.4473193607873	2519.117175102534	2329.8994656226055	2665.874194625031	2654.688372701872	2551.3311273495506	3755.6910949310163	3808.479905374864	3665.4636646929316	2953.063004851601	2978.317358147879	2743.357778225734	3715.8318318290053	3595.5237498706256	3322.355617683639	-0.5972238558181957	0.06357113899554995	-9.394575356908456	5.744908659052178e-21	3.7043078373751365e-19	IMP U3 small nucleolar ribonucleoprotein 3 [Source:HGNC Symbol;Acc:HGNC:14497]	protein_coding	15	75639085	75648706	52.2
Control_normoxia_vs_Control_hypoxia	ENSG00000133112	TPT1	39643.37606259082	31858.868644858583	31147.56955138548	28593.531682317665	31411.21205644497	28623.27484640334	27139.453505748945	35573.76176774128	32714.74576247547	32480.05315550525	56289.107285644895	52064.02732282133	48429.846894368144	48030.76465071874	42980.82946219699	42394.816136903195	53163.98266690105	46863.99980052772	43820.923933671635	-0.7754837175341408	0.08257145592066936	-9.391668208916988	5.9057358487525785e-21	3.792715741261144e-19	tumor protein, translationally-controlled 1 [Source:HGNC Symbol;Acc:HGNC:12022]	protein_coding	13	45333471	45341284	43.84
Control_normoxia_vs_Control_hypoxia	ENSG00000115107	STEAP3	1339.0103624799538	1548.5213505346912	1535.0751474680735	1633.952740067831	1674.4913240699095	1655.9369594943762	1576.1634936857895	1617.7818986741609	1454.9938762086185	1514.5893588737788	1016.2149917834408	1028.3123955591811	1058.7986741076927	1206.5359994166845	1178.801447412063	1182.1714303315475	1009.6036507059302	1153.1386332173518	1057.103153028048	0.607425307038785	0.0651241613922361	9.327188159557632	1.0871675043875062e-20	6.953958225064245e-19	STEAP3 metalloreductase [Source:HGNC Symbol;Acc:HGNC:24592]	protein_coding	2	119223831	119265652	51.67
Control_normoxia_vs_Control_hypoxia	ENSG00000160049	DFFA	1971.468687042384	2316.6782673640487	2238.346471199597	2398.1952476021556	2299.7207179698903	2266.682175385049	2405.3378695447514	2031.6201277605514	2319.692923516625	2234.789062417344	1574.6577856902322	1478.3458337064556	1489.1378889682667	1894.2002568104378	1865.3764824271157	2022.929787585435	1440.8476395373482	1593.1814706199905	1616.6963586576205	0.6166321870102225	0.06629527596164211	9.301299045304535	1.387400791579635e-20	8.83901436579679e-19	DNA fragmentation factor subunit alpha [Source:HGNC Symbol;Acc:HGNC:2772]	protein_coding	1	10456522	10472529	48.53
Control_normoxia_vs_Control_hypoxia	ENSG00000160877	NACC1	5427.114171145233	6478.039394994129	6213.008272756767	6557.488524683073	5603.18087961277	5835.975429370287	6308.412827302732	5718.611411761627	6248.7140067184855	5927.9729730546405	4350.90274312139	4691.131949084624	4265.580104946484	4606.920389617103	4640.56535275765	4594.691805495505	5011.767359507668	5479.867627653462	5155.224028175791	0.5319790101911644	0.057281350620969874	9.287124071345039	1.5851340599069305e-20	1.0058682044433225e-18	nucleus accumbens associated 1 [Source:HGNC Symbol;Acc:HGNC:20967]	protein_coding	19	13116862	13141147	55.36
Control_normoxia_vs_Control_hypoxia	ENSG00000142871	CCN1	5516.576350155076	5873.946667718778	5764.501415864968	5623.811186317651	6322.395827097407	6338.780433451535	5809.052561646924	6219.58891672283	5953.710104268489	5643.394395340686	4028.371750642257	4073.157877445315	4293.223936004421	6215.552355846075	5964.347037505409	6398.660682827246	4980.545530506153	4980.510802758125	4814.8228208270975	0.47863850361976784	0.05156020807339671	9.283098759772631	1.646198112399234e-20	1.04048830100301e-18	cellular communication network factor 1 [Source:HGNC Symbol;Acc:HGNC:2654]	protein_coding	1	85580761	85584589	48.34
Control_normoxia_vs_Control_hypoxia	ENSG00000240972	MIF	19752.402618912187	17052.934885692608	15155.984053642245	14440.605532690868	14919.812929625637	13067.825709448523	13482.45921901359	17478.308284881583	16430.11938017869	16404.12745164946	29812.8646087508	27906.01470429011	26631.406589248592	21736.51762154319	18461.52875502496	19889.952144493498	27689.17972629953	23657.585815657552	21326.019728287953	-0.8547014344472829	0.09213886608933557	-9.276231309582055	1.7557917214747834e-20	1.10538840228753e-18	macrophage migration inhibitory factor [Source:HGNC Symbol;Acc:HGNC:7097]	protein_coding	22	23894383	23895227	69.82
Control_normoxia_vs_Control_hypoxia	ENSG00000116120	FARSB	3121.82404914257	3399.856317636771	3443.7118650792554	3443.751939677316	3603.0440017898336	3591.0114096541683	3432.248706326749	3687.9764678562206	3706.426296970386	3418.7901777978436	2409.183922479538	2474.2414857650756	2482.906433455714	3029.5682567462295	2832.894703537482	3171.6479144183245	2788.1535645854165	2633.089998763587	2644.3294220263488	0.4821118511900812	0.052039140259104597	9.264408458510852	1.9616162424918734e-20	1.230125699360296e-18	phenylalanyl-tRNA synthetase subunit beta [Source:HGNC Symbol;Acc:HGNC:17800]	protein_coding	2	222566899	222656092	38.07
Control_normoxia_vs_Control_hypoxia	ENSG00000110172	CHORDC1	4185.338494278911	4470.23968528129	4775.406886582466	4685.7009708483965	4757.292435550977	5037.629686732749	4895.276509991379	4791.974553291433	4561.1742734465515	4810.87665986686	3352.5677268819245	3216.839087231294	2996.044895522062	4273.962648781994	3790.0325098841754	3731.8441096072875	3784.7846325952705	3632.3482601662845	3772.097364758004	0.541175302867843	0.05845630804687051	9.257774241129399	2.087379366320884e-20	1.3038782596420803e-18	cysteine and histidine rich domain containing 1 [Source:HGNC Symbol;Acc:HGNC:14525]	protein_coding	11	90200429	90223077	35.44
Control_normoxia_vs_Control_hypoxia	ENSG00000168894	RNF181	1223.7783543640846	958.8340111621703	889.0914836012581	957.9424377056022	1071.4745473600744	903.2497569699506	847.1638650390826	1037.4580726128304	958.7949529854644	895.7923196196916	1750.8735996826758	1583.9761992693466	1660.3906322605467	1443.6599128240891	1433.3479616134089	1344.9586727223927	1525.233527292827	1440.1269352617658	1325.641490570346	-0.830167736026543	0.08971558692164217	-9.253327816398434	2.1760978427950157e-20	1.3540070273982527e-18	ring finger protein 181 [Source:HGNC Symbol;Acc:HGNC:28037]	protein_coding	2	85595725	85597708	54.54
Control_normoxia_vs_Control_hypoxia	ENSG00000163682	RPL9	13186.029277857879	10308.570014625446	10014.95555621861	8986.57292018767	10437.83184697958	10186.74344394658	8966.559322748488	11543.80263583338	10859.964386709034	10391.78873913577	17935.185476518727	16397.158019065962	16337.238972875219	17071.224380325886	15782.997240416953	15422.282549272033	17561.741758784498	15137.421681471786	14006.488056326183	-0.7900644199797651	0.08543765682819762	-9.24726226479346	2.3031612791492717e-20	1.427513643987442e-18	ribosomal protein L9 [Source:HGNC Symbol;Acc:HGNC:10369]	protein_coding	4	39452587	39458931	40.71
Control_normoxia_vs_Control_hypoxia	ENSG00000123349	PFDN5	3899.7361970460797	3169.7428265426443	3028.5920876629198	2870.7626576823577	3039.5896659672626	3183.495050853841	2987.2465096564047	3268.739950349006	3224.0957708912324	3155.2190828156513	5129.0022686070515	4601.968274231182	4910.185942828888	5154.00700754088	4398.364151048841	4666.782500656688	4906.590224520321	4432.907076248605	4067.9604987256603	-0.6913713954918866	0.07492344504429085	-9.227704293137933	2.764941235782726e-20	1.7071110154981302e-18	prefoldin subunit 5 [Source:HGNC Symbol;Acc:HGNC:8869]	protein_coding	12	53295291	53299452	47.28
Control_normoxia_vs_Control_hypoxia	ENSG00000162496	DHRS3	1226.7724298524197	1137.644422399856	1093.5772760107047	1140.374501053306	806.0460830144515	816.4178219834963	831.674261070265	951.4302263661314	867.2097143503152	948.4312939757449	1905.2618293165708	1770.3642865290744	1852.2659613122933	1145.3234082023137	1340.1398548772465	1329.903175471043	1501.3906322180692	1384.870879270542	1259.578109922132	-0.7116460017712701	0.07731644668668343	-9.20432886233299	3.438129753912642e-20	2.114582034416041e-18	dehydrogenase/reductase 3 [Source:HGNC Symbol;Acc:HGNC:17693]	protein_coding	1	12567910	12618210	51.33
Control_normoxia_vs_Control_hypoxia	ENSG00000073060	SCARB1	7197.519660492045	6500.31170475335	6589.301596604379	6735.122700195229	6140.742257565918	6013.532424515447	5946.7891893068845	6291.140924892225	6316.191591311613	6176.537966098838	9174.427361640144	9912.682126292837	9361.830628743111	5784.851275299249	6131.9543009083845	6270.552136190075	7905.9880186504415	9110.689282676241	9192.708403212446	-0.5212212284416405	0.05666434753765675	-9.19839813023981	3.6332538383350963e-20	2.2260292003377978e-18	scavenger receptor class B member 1 [Source:HGNC Symbol;Acc:HGNC:1664]	protein_coding	12	124776856	124882668	51.45
Control_normoxia_vs_Control_hypoxia	ENSG00000171303	KCNK3	146.83846955611838	86.18867371971385	56.20200911140868	71.68934071117991	76.260170471743	74.18637954087555	70.36516076866724	90.02828446079846	69.6008526483709	87.67939828588422	232.028148379775	202.5757253978441	231.741037392303	187.1854634757368	211.10931650863512	207.37477031918968	233.70956259957543	253.17591830070444	201.9922399177256	-1.624605919435759	0.1767013518728082	-9.194077477150092	3.7822599329518606e-20	2.308477808695924e-18	potassium two pore domain channel subfamily K member 3 [Source:HGNC Symbol;Acc:HGNC:6278]	protein_coding	2	26692722	26733420	53.75
Control_normoxia_vs_Control_hypoxia	ENSG00000106344	RBM28	1331.0656710161732	1713.2319438157795	1558.1103175981789	1615.3747179958598	1678.072353586361	1589.2897952810092	1601.49174591544	1318.6677556638576	1375.9639786640482	1645.2770218624873	884.6824632544452	1011.2549938221605	907.3357194409259	1270.13920663042	1287.525633964001	1137.2094543977323	1086.3820377916486	1151.9728422702087	1127.2000963365526	0.7993369336349861	0.08696524954920443	9.191452192438383	3.875731863743382e-20	2.3565333928943122e-18	RNA binding motif protein 28 [Source:HGNC Symbol;Acc:HGNC:21863]	protein_coding	7	128297685	128343908	43.22
Control_normoxia_vs_Control_hypoxia	ENSG00000120800	UTP20	2476.345014659576	2882.9220086427404	3243.694683516104	2894.143939388131	2741.767980287214	3007.7792522145955	2918.6583459383246	2835.125289394737	3131.237560682177	2958.515898124398	1744.2359516305746	1864.3916586683981	1740.9904679456176	2063.2507484524845	2162.189711677418	1946.2428367213913	1908.166075023387	2132.4990833754287	2398.3987721892486	0.7517482972509238	0.08180965174184111	9.18899275629658	3.965368945281648e-20	2.4019020759090466e-18	UTP20 small subunit processome component [Source:HGNC Symbol;Acc:HGNC:17897]	protein_coding	12	101280105	101386618	39.31
Control_normoxia_vs_Control_hypoxia	ENSG00000007264	MATK	2701.9378958867187	2299.314805302826	2353.2991496317777	2353.405336595734	2252.524837490717	2046.9567141469531	2096.3716577956507	2447.494898771544	2335.2729550567065	2440.010469348257	3706.430816652096	3476.3116654964892	3416.16759302217	2564.876115708789	2670.4527439303224	2369.138198083643	3417.2574705283596	3396.135864739773	2993.4608336591323	-0.5975631522682393	0.0650634979964004	-9.18430718713124	4.141848553712556e-20	2.4918377446124973e-18	megakaryocyte-associated tyrosine kinase [Source:HGNC Symbol;Acc:HGNC:6906]	protein_coding	19	3777970	3802129	54.4
Control_normoxia_vs_Control_hypoxia	ENSG00000164649	CDCA7L	2944.550471911541	2641.7718982293927	2656.753703793295	2492.6219070871707	2645.0060814912727	2632.8286070363506	2496.421521289446	2757.237214737551	2705.5786493673713	2659.1523927468997	3636.791011781219	3644.9460261536224	3383.3394199133695	2729.9964701471777	2918.3252102666365	2752.4924483410555	3443.7998599614616	3476.440474135639	3328.4055979288055	-0.4567619955406859	0.049733319340162827	-9.184225014553201	4.145011819566783e-20	2.4918377446124973e-18	cell division cycle associated 7 like [Source:HGNC Symbol;Acc:HGNC:30777]	protein_coding	7	21900899	21945903	41.36
Control_normoxia_vs_Control_hypoxia	ENSG00000106799	TGFBR1	15016.900221401225	10026.566166983317	10909.794836539148	9747.80044708392	10140.762114157304	11702.147505611772	10010.85861369819	11368.82769708994	9801.744426726482	9924.721177411502	25613.324271977574	21658.41009149701	17968.41057519738	14871.96196506557	14769.777908665601	11161.66692237225	24383.300923067105	22895.650595500432	23348.47774657754	-1.088482801245599	0.11907341988107262	-9.141274369483524	6.172066086554892e-20	3.6965359097415455e-18	transforming growth factor beta receptor 1 [Source:HGNC Symbol;Acc:HGNC:11772]	protein_coding	9	99104038	99154192	39.03
Control_normoxia_vs_Control_hypoxia	ENSG00000126432	PRDX5	4280.687582099149	3372.2448823477775	3407.9757901236626	3216.1802534620997	3634.6079890000374	3165.7492023626937	3267.5717210322255	3637.371279382495	3616.751942538242	3646.7078549134717	5425.67191000484	5422.880677305459	5223.782697048028	5181.730176642193	5175.542925842732	5165.947525601941	5399.278366009574	4896.543219045499	4195.838065121713	-0.6859532780216625	0.07523542184556126	-9.11742449493732	7.693075914006131e-20	4.590297647047464e-18	peroxiredoxin 5 [Source:HGNC Symbol;Acc:HGNC:9355]	protein_coding	11	64318121	64321811	57.3
Control_normoxia_vs_Control_hypoxia	ENSG00000070495	JMJD6	1519.7868368477382	1274.0670047053752	1226.4349570190086	1305.998732920654	1407.2196960969184	1426.6106833809279	1434.2129787260726	1236.226384133914	1195.974991119017	1236.8972871609026	1804.6517388135135	1801.5910908271364	1890.2354694276244	1410.1118672177492	1407.9799858022625	1538.270239519153	1900.316746816901	2021.5816058390612	1837.7816037330942	-0.5257908089163591	0.057732449853526505	-9.10737046930015	8.440277627312665e-20	5.017415596221443e-18	jumonji domain containing 6, arginine demethylase and lysine hydroxylase [Source:HGNC Symbol;Acc:HGNC:19355]	protein_coding	17	76712832	76726799	48.83
Control_normoxia_vs_Control_hypoxia	ENSG00000117308	GALE	1306.439323349191	1105.92390484966	1071.5506146738046	1085.6759912452042	1168.988511889312	1131.4565655566482	1126.568450842068	1218.465123231769	1206.0880224146424	1127.4850248872458	1576.266113317197	1528.181499201388	1592.2838537045018	1356.969829094564	1342.548656536461	1469.8379514135065	1515.818762491626	1454.6276706607205	1437.1712742751183	-0.5234857894951092	0.057632154744026984	-9.083224318441147	1.0540508695036219e-19	6.242713871937932e-18	UDP-galactose-4-epimerase [Source:HGNC Symbol;Acc:HGNC:4116]	protein_coding	1	23795599	23800781	60.06
Control_normoxia_vs_Control_hypoxia	ENSG00000197958	RPL12	22842.434590346136	20346.753012552646	19479.031581533964	18224.34578271424	19083.07506221352	18140.584896607506	16995.796794530306	21541.46432883188	20799.399115028107	20022.486795100354	28534.282169677354	27844.07545404645	27695.127663390413	25805.68755545717	23914.427118489795	25400.72461461217	27565.181592099354	25131.898382581505	24639.48070676372	-0.5346013634706481	0.058975899842820687	-9.064742799947744	1.2489856665108398e-19	7.369937193053446e-18	ribosomal protein L12 [Source:HGNC Symbol;Acc:HGNC:10302]	protein_coding	9	127447674	127451406	51.25
Control_normoxia_vs_Control_hypoxia	ENSG00000055044	NOP58	3856.5173047700055	4594.632445991155	4354.2704423275145	4501.522104252523	4157.8187419860615	4282.942972987071	4554.804733040725	4262.1990623850115	4531.38300347184	4446.410154899457	3005.5547230981824	3282.1347770813168	3158.837136500419	3237.639982241285	3094.1636762495586	3298.037152637776	3327.9930888971494	3682.3444475958167	3644.6228402172333	0.5095293431008606	0.05624224504272982	9.059548435766526	1.3099171029582846e-19	7.70106043875218e-18	NOP58 ribonucleoprotein [Source:HGNC Symbol;Acc:HGNC:29926]	protein_coding	2	202265736	202303661	41.15
Control_normoxia_vs_Control_hypoxia	ENSG00000111845	PAK1IP1	2113.9036099598343	2368.0811017643673	2318.4703842250615	2344.3953960823055	2321.5765914511344	2566.634590742451	2237.6856157000416	2423.123478604165	2423.821114235836	2380.826420467981	1722.3146813547532	1607.7440832362336	1565.6515368412888	2268.8218774636325	2129.002705148198	2212.8829749462416	1728.9795520656103	1702.1016927724208	1728.1511821752933	0.5210961431776512	0.0575604409919279	9.053025553621595	1.3906073971770392e-19	8.145495563464481e-18	PAK1 interacting protein 1 [Source:HGNC Symbol;Acc:HGNC:20882]	protein_coding	6	10694972	10709782	40.66
Control_normoxia_vs_Control_hypoxia	ENSG00000145220	LYAR	1892.5509918659916	2113.544859246847	2024.2786097962303	2023.0869942338682	2231.6126030434534	2234.2446287916346	2213.1920843642424	2128.991765623849	2215.796558083933	2207.940992167278	1343.6383286728462	1424.48886601682	1479.0923297430145	1706.0641110640245	1715.9795741547991	1955.6553888796057	1630.7372480133856	1692.3516245188023	1725.2212871732133	0.5381929925366572	0.05951060809112148	9.043648011671912	1.5152861098592262e-19	8.84340882582441e-18	Ly1 antibody reactive [Source:HGNC Symbol;Acc:HGNC:26021]	protein_coding	4	4267701	4290154	44
Control_normoxia_vs_Control_hypoxia	ENSG00000167136	ENDOG	950.6067242834159	834.6174136573013	783.4368567742616	729.6620112635043	825.7396281211626	746.4544553767319	701.0572640368609	866.7276097261154	799.3531726375986	852.5607840775934	1274.5077822044566	1251.872420115804	1227.5710270135457	951.3918684842974	999.8669757161541	895.8100333126474	1133.0710098904992	1137.2503718833148	1099.970352809637	-0.6814932310127066	0.07538811803559688	-9.039796307037644	1.5696402801052964e-19	9.12731553424138e-18	endonuclease G [Source:HGNC Symbol;Acc:HGNC:3346]	protein_coding	9	128818500	128822676	61.55
Control_normoxia_vs_Control_hypoxia	ENSG00000086065	CHMP5	2664.2576960696993	2036.3003808449207	2096.3483859796524	1973.6869272060633	2264.591705568544	2261.298242301199	2057.2472045296363	2202.123699798021	2020.5766302802497	2039.1396041461774	3677.2979294300426	3439.9993541693116	3122.7013177740846	3437.6411464125968	3306.7439275974093	2986.634080473818	3335.6872828586784	2941.3114468963477	2757.3092629878347	-0.7476013015140917	0.08273312101666527	-9.036300000860589	1.6206449057380148e-19	9.389758220165433e-18	charged multivesicular body protein 5 [Source:HGNC Symbol;Acc:HGNC:26942]	protein_coding	9	33264879	33282070	41.65
Control_normoxia_vs_Control_hypoxia	ENSG00000129474	AJUBA	2589.092485844249	1945.4018281892359	2002.910225014995	2045.0549200685666	2427.7905477611807	1967.7099284020676	2039.8863901833176	2335.0545144710313	2317.22015962992	2225.8957860158753	3513.215795567397	3579.1601646868903	3155.273978480175	2773.184955563732	2612.7303582712984	2457.8428039021446	3252.966626053039	3209.6632157502618	2742.702547185355	-0.7746247465340429	0.08579943011188909	-9.028320415693582	1.7432675581011938e-19	1.006375145183978e-17	ajuba LIM protein [Source:HGNC Symbol;Acc:HGNC:20250]	protein_coding	14	22971177	22982551	52.84
Control_normoxia_vs_Control_hypoxia	ENSG00000175183	CSRP2	458.64890037591056	382.7678634729208	387.4224216417886	304.2976255010009	257.35722919431714	276.19514776873154	231.09837022954912	352.86685194913775	310.7557122323051	296.2881910200545	702.8282966088294	772.9580614662559	779.2077574555683	395.09366297669806	346.81229058416466	411.8743422299543	677.4006458164521	633.4861332010254	736.9696034176369	-1.0777439612076583	0.119462067753075	-9.021641609580433	1.8529153175805876e-19	1.0658262173896106e-17	cysteine and glycine rich protein 2 [Source:HGNC Symbol;Acc:HGNC:2470]	protein_coding	12	76858709	76879023	42.35
Control_normoxia_vs_Control_hypoxia	ENSG00000147872	PLIN2	877.3866366464075	787.132687322456	775.1963485984494	703.3872765720391	734.8411997435174	669.6926826819371	697.8536860389829	745.7330024137541	701.8712203811824	604.1974986344245	1197.3473974869157	1317.809380299737	1358.787378509966	687.330970124822	683.180504486489	688.5981885079588	1113.9667265394753	1118.0936694275874	1207.9396418656418	-0.7762268673188445	0.08613197085216111	-9.012064389553771	2.0221354887652987e-19	1.1589952903528994e-17	perilipin 2 [Source:HGNC Symbol;Acc:HGNC:248]	protein_coding	9	19108375	19149290	44.99
Control_normoxia_vs_Control_hypoxia	ENSG00000042493	CAPG	2614.574292062454	2101.9559083963686	2032.308286565083	2052.575342251686	2481.2065221724865	2216.307624681691	2280.8032206359217	2199.515509020973	2077.9899863307255	2151.0632360843692	3181.227870459768	3025.7724483310426	3127.323165460479	3378.7722891633025	3359.727493540681	3148.7656227276675	2974.8986111689496	2777.9655851394573	2494.1585349935176	-0.5928369709090257	0.06587049382486934	-9.000038355340227	2.2563883795727745e-19	1.2886395206338657e-17	capping actin protein, gelsolin like [Source:HGNC Symbol;Acc:HGNC:1474]	protein_coding	2	85394753	85418432	51.32
Control_normoxia_vs_Control_hypoxia	ENSG00000167900	TK1	6301.49632994737	5627.070045861374	5361.202564864665	5290.8040119335565	5300.26141394515	5437.69109430383	4932.897530290629	5433.364114279546	5000.563069403117	4928.455208707492	8634.167221134241	8143.841162836939	8414.58137366454	7150.607981118457	6736.409713523383	6274.2258028748865	7564.002174428367	6877.4914948981905	6319.297960984299	-0.6299962578206806	0.0700135616260733	-8.998203250755175	2.2944174355260654e-19	1.3056949897330005e-17	thymidine kinase 1 [Source:HGNC Symbol;Acc:HGNC:11830]	protein_coding	17	78174091	78187233	53.19
Control_normoxia_vs_Control_hypoxia	ENSG00000072274	TFRC	38003.93748208776	28694.339466295358	30295.7415242919	28152.2870781448	30656.828032745776	32266.06602962422	28347.85884268084	34542.890977501345	30657.927141510063	31345.390929571524	49731.33346675791	48884.858462396165	41934.23210671598	39129.23523252304	37931.1206348003	33343.66166390488	54310.3442202528	52185.45936436135	51661.29950350141	-0.6898435422665481	0.07677334384244455	-8.985456510559912	2.576623977386352e-19	1.4610919866094025e-17	transferrin receptor [Source:HGNC Symbol;Acc:HGNC:11763]	protein_coding	3	196012511	196082153	42.38
Control_normoxia_vs_Control_hypoxia	ENSG00000107929	LARP4B	2695.6810055395135	3236.2470785605865	3132.37216850906	3169.8897768677575	2774.5099858233802	2945.9632061983134	2944.976191944961	2790.8897769733558	2941.1933260224578	2923.7937875133507	2111.2232999012676	2347.653856176685	2351.060479240832	2259.243734122988	2402.3453034705944	2358.335911992583	2508.3003534028585	2675.992740433545	2648.267122556668	0.4871189586468131	0.05425959586171819	8.97756333991589	2.7682929642331985e-19	1.5642322541008152e-17	La ribonucleoprotein 4B [Source:HGNC Symbol;Acc:HGNC:28987]	protein_coding	10	806933	931821	42.73
Control_normoxia_vs_Control_hypoxia	ENSG00000156804	FBXO32	1162.8082009796046	361.6944277450691	408.66097896908565	355.2884359837206	1819.8763716618312	1680.932114089732	1695.0787499387843	428.42575692438356	416.133689637974	417.2457803011639	705.0782467703046	661.1576309090622	772.892517809015	2832.5341988710024	3130.2258025103283	3320.8890055225293	627.3892185794559	568.2836680683293	728.7610233411126	-0.9256468934220727	0.10323122569257241	-8.966733536407812	3.0543788323122865e-19	1.7198088699825978e-17	F-box protein 32 [Source:HGNC Symbol;Acc:HGNC:16731]	protein_coding	8	123497889	123541206	44.08
Control_normoxia_vs_Control_hypoxia	ENSG00000265972	TXNIP	521.2404508059818	515.8877100038984	473.9788649149793	452.96804908725113	282.9842246926651	330.58505615407347	313.5508548127475	413.2829069282875	472.02852854717094	452.94707085030933	892.6668008305921	1011.7477346072931	1083.5190265447484	147.58652190901688	167.68681708528584	196.15044092174313	711.8380742582799	644.060366223779	818.8590661355526	-1.0504292261550903	0.11741223063262654	-8.94650600278432	3.669120092527911e-19	2.0586982245478534e-17	thioredoxin interacting protein [Source:HGNC Symbol;Acc:HGNC:16952]	protein_coding	1	145992435	145996579	42.39
Control_normoxia_vs_Control_hypoxia	ENSG00000172667	ZMAT3	1027.9049897904792	1338.9974499835616	1221.3980750599867	1316.6472364992367	1158.368108169284	1095.2846951545243	1040.7788889555904	1196.8932545453624	1127.5172928193128	1152.6572987152347	808.4775459794182	799.7305950305823	705.3082398579087	954.036661584789	906.9058084375195	968.0987708701788	811.2368878163688	989.0326718100102	910.9203349397585	0.740407850537562	0.08282376291560074	8.939558219445475	3.907292604891788e-19	2.184668393175685e-17	zinc finger matrin-type 3 [Source:HGNC Symbol;Acc:HGNC:29983]	protein_coding	3	178960121	179072215	39.67
Control_normoxia_vs_Control_hypoxia	ENSG00000197956	S100A6	3968.031306501309	3525.919610461983	3513.051217370051	3303.9345073539403	3268.912928111795	3108.8588888531976	2996.6159813703503	3520.96060630649	3545.816717669674	3170.734142158683	4816.936589008485	4779.694073704983	5255.576900225119	4070.593138869645	4276.1442995414045	4248.3229435191	4767.3665555254165	4744.7529362720015	4510.371480701243	-0.5219684448898111	0.05848188347990976	-8.92530154349633	4.444866407115117e-19	2.4765804430723985e-17	S100 calcium binding protein A6 [Source:HGNC Symbol;Acc:HGNC:10496]	protein_coding	1	153534599	153536244	58.51
Control_normoxia_vs_Control_hypoxia	ENSG00000068654	POLR1A	2837.4660516097438	3411.7962393021935	3989.0395135268695	3658.948312634768	3423.577963917848	3695.9999942047034	3252.3215772983112	3592.0075928423603	3471.2587941170123	3073.975561385925	1963.8829412153023	1885.9106635230662	1687.3619664312375	1903.5716341714103	2467.245923093436	2359.634622177095	2098.473406167797	2359.5067236934483	2779.8754992726003	0.9971954748065954	0.11174213339775277	8.924077646316443	4.494285078574667e-19	2.4954205795655384e-17	RNA polymerase I subunit A [Source:HGNC Symbol;Acc:HGNC:17264]	protein_coding	2	86020216	86106155	46.69
Control_normoxia_vs_Control_hypoxia	ENSG00000088992	TESC	771.8824909630073	735.7743925598741	720.3201784008221	687.0149637532626	469.4636879233067	373.61614057452607	395.49723917451	702.0980919295141	681.5042762664973	715.908315721266	1279.7453353041392	1219.3960385975342	1135.5041253487593	532.835356681082	500.7895415732554	473.2341998672179	1173.9234899501637	1062.9416463590355	1034.317817349364	-0.7657712858837561	0.08603432125685995	-8.900765121369483	5.546301598755073e-19	3.068889580127764e-17	tescalcin [Source:HGNC Symbol;Acc:HGNC:26065]	protein_coding	12	117038923	117099479	51.4
Control_normoxia_vs_Control_hypoxia	ENSG00000179152	TCAIM	1513.0907547761565	1289.9469937255421	1284.5594119621423	1302.5544015412856	1291.76097436151	1319.8681662834063	1151.9692852169003	1417.9959581662229	1309.3884770540144	1320.0311494956907	1876.3430397830919	1951.581180246871	1843.3368285182937	1524.0852426957106	1469.4228261515593	1396.6922168906858	1799.8468430923836	1862.1049345491717	1824.1456562363346	-0.5498451395589298	0.06182108279743634	-8.894136347636591	5.887537339967326e-19	3.246469296669569e-17	T cell activation inhibitor, mitochondrial [Source:HGNC Symbol;Acc:HGNC:25241]	protein_coding	3	44338119	44409451	39.47
Control_normoxia_vs_Control_hypoxia	ENSG00000135924	DNAJB2	762.122764942993	535.3828257368283	522.1941001879196	608.4345094838586	547.9858626985522	584.6944263558702	654.6855394132199	485.903718157855	581.1661208247499	468.5595189891567	983.1083630805025	1056.5700327473487	1190.987022449996	726.6777463327251	788.1886461462873	741.8363539372439	1166.981039718688	1015.0007025191114	1059.8532401939601	-0.9490113281593409	0.10686618308716579	-8.880370765981942	6.663787274803062e-19	3.661877055373738e-17	DnaJ heat shock protein family (Hsp40) member B2 [Source:HGNC Symbol;Acc:HGNC:5228]	protein_coding	2	219279342	219286898	56.76
Control_normoxia_vs_Control_hypoxia	ENSG00000178409	BEND3	640.9586387437486	777.6474631994957	795.0615086068831	830.39569004719	756.2765149947649	752.6899917926147	812.680112108092	737.8902763034229	808.6594481023548	703.8045740072226	485.7174248671469	492.8309144560629	485.7295138019093	439.7518197453322	502.1810745766394	510.49504305902457	530.1944896621216	552.6839904995152	562.5656475576824	0.7158325684486908	0.08068288721044475	8.872173433526102	7.17319503453926e-19	3.928306910867031e-17	BEN domain containing 3 [Source:HGNC Symbol;Acc:HGNC:23040]	protein_coding	6	107065182	107115515	47.6
Control_normoxia_vs_Control_hypoxia	ENSG00000109475	RPL34	8699.405740885302	7499.505451010711	7367.024226532432	6976.302749768261	7381.341750761512	7064.177136085834	6688.38750793362	7986.412569505709	7677.5491236384605	7583.150468733909	10930.53611885564	10442.997782103419	10620.981832849759	10134.488735059951	9554.067945342073	9342.336242085126	10738.616203861522	9544.872261757835	9056.555230049658	-0.5510353355251585	0.062195301502350905	-8.859758248849875	8.018814045312699e-19	4.3764114470510367e-17	ribosomal protein L34 [Source:HGNC Symbol;Acc:HGNC:10340]	protein_coding	4	108620569	108630412	41.51
Control_normoxia_vs_Control_hypoxia	ENSG00000129235	TXNDC17	1428.4403009080704	1230.1300417496604	1135.7970416650578	1113.2288017684718	1263.479537733256	1172.7706860038388	1121.490704474994	1066.9465164334538	1010.3516432716756	991.4043683151552	2052.253770865626	1916.9769517427899	2057.8813486052413	1791.6341236620847	1656.0407596788773	1504.0066989781972	1723.635119627034	1545.4172541848009	1358.4800475850516	-0.7927127173206239	0.0895580550247594	-8.851383799050447	8.644074280028768e-19	4.701611966392518e-17	thioredoxin domain containing 17 [Source:HGNC Symbol;Acc:HGNC:28218]	protein_coding	17	6640985	6644541	41.89
Control_normoxia_vs_Control_hypoxia	ENSG00000145425	RPS3A	48833.248753824315	39176.83568806982	38582.31681749555	34737.45315405284	39916.56051918486	38445.94212463915	33126.704564394764	42213.52525373141	39350.86449739634	39670.499172920914	63170.64836999766	60194.81132726335	58914.37915188992	61941.526343172394	60429.32605773784	55575.62348585962	63986.434416378295	54957.80488971824	54607.22173493468	-0.6963816090035053	0.07872713697878654	-8.845509131002048	9.111193117251466e-19	4.9388843775582443e-17	ribosomal protein S3A [Source:HGNC Symbol;Acc:HGNC:10421]	protein_coding	4	151099624	151104642	41.26
Control_normoxia_vs_Control_hypoxia	ENSG00000142541	RPL13A	70797.99413763043	59502.680068632304	58844.32599183528	52175.88977815669	59895.40188472359	51633.25773968173	48923.758359531654	62072.29626802978	58174.46696535618	57992.2975123115	93060.28432221577	89831.7608864148	92535.61155425447	79025.89388412534	80874.03163925116	73232.45706428206	91754.94507070485	86796.93459297958	78037.60089486104	-0.6917663541626357	0.07823202940327614	-8.84249532370774	9.36042185491015e-19	5.05684141492798e-17	ribosomal protein L13a [Source:HGNC Symbol;Acc:HGNC:10304]	protein_coding	19	49487510	49493057	52.27
Control_normoxia_vs_Control_hypoxia	ENSG00000165995	CACNB2	973.310799808917	1049.030240821305	1115.6569456272316	1163.6133379025684	1170.7063744895358	1109.75571434416	1388.5898764986616	1035.091810534087	1083.018856719898	993.7703649995068	664.3269427222316	671.6946311396828	629.4877765288162	1042.4005128548304	1066.221599893547	1133.2828620363516	718.3358396661234	726.39036997747	758.2203398044978	0.7589576250571419	0.08584708467872783	8.840808373370484	9.502852221458626e-19	5.1165020159375385e-17	calcium voltage-gated channel auxiliary subunit beta 2 [Source:HGNC Symbol;Acc:HGNC:1402]	protein_coding	10	18140424	18543557	40.46
Control_normoxia_vs_Control_hypoxia	ENSG00000139832	RAB20	1714.9390922769717	1419.5928059734433	1472.050046099895	1439.8434928295837	1575.1858543039773	1557.6809186008986	1355.090108101744	1543.5629598291112	1487.5245847132487	1525.1619331405695	2140.340904509214	2071.9435997584606	2188.0107446378706	1836.582020140432	1746.1143215212828	1819.741704988614	1994.5201061593787	1900.3970404479921	1795.5605152297753	-0.5623766794884921	0.06364692285437447	-8.83588167766134	9.93118505039467e-19	5.329180541639637e-17	RAB20, member RAS oncogene family [Source:HGNC Symbol;Acc:HGNC:18260]	protein_coding	13	110523066	110561722	49.73
Control_normoxia_vs_Control_hypoxia	ENSG00000130956	HABP4	430.03486676768136	457.05930876648716	463.7543106604679	463.87163430244	631.1881575601277	566.6495771210783	590.3617554418682	485.0684885281429	474.74787160295267	428.06399811841214	202.5131475881628	234.0274199080738	278.2151641071598	511.8246869978265	513.7975232242752	581.68529488663	284.344834160716	281.94934700465586	291.50508183878713	0.9674517538602678	0.10969492212728361	8.819476189952466	1.1499639760222276e-18	6.150191953368375e-17	hyaluronan binding protein 4 [Source:HGNC Symbol;Acc:HGNC:17062]	protein_coding	9	96450169	96491336	43.82
Control_normoxia_vs_Control_hypoxia	ENSG00000164134	NAA15	4431.48237507383	4696.839338134257	4999.4476389427755	5061.66069184324	5029.092889332561	5457.996593927309	4940.350236359418	4963.1019319951965	5327.109261322355	4818.892498349984	3393.9730857665236	3423.3230489425578	3635.041074063846	4070.0297613431044	3971.422601823335	4022.176212637759	3909.451437203262	3868.4170334510854	4178.357415890366	0.49938296438356755	0.05676386988584331	8.7975496629787	1.3983592366931723e-18	7.453720851320173e-17	N-alpha-acetyltransferase 15, NatA auxiliary subunit [Source:HGNC Symbol;Acc:HGNC:30782]	protein_coding	4	139301446	139420033	39.06
Control_normoxia_vs_Control_hypoxia	ENSG00000108578	BLMH	2442.6565441620146	2900.8892438649505	2882.1447627906	2656.650988521111	2850.905057358281	3006.285802856891	2722.7874729059067	2648.208700184905	2755.8681211392854	2738.8401636356193	2037.8379119119552	2006.7968630174394	1877.114074764069	2298.8921860691526	2501.0633341361145	2365.7024095305196	1955.196711216301	1899.9601957842272	1862.6737952289343	0.5073665474715222	0.057912495961708166	8.760916604371426	1.9366904902828505e-18	1.0288909511665469e-16	bleomycin hydrolase [Source:HGNC Symbol;Acc:HGNC:1059]	protein_coding	17	30248203	30292056	40.18
Control_normoxia_vs_Control_hypoxia	ENSG00000082438	COBLL1	301.53269096798664	380.39315561447563	439.4916675557053	423.776371711324	386.41160370407425	418.27897231233226	398.7481927465266	361.51982000521866	351.3537422972419	334.57555018373165	204.4052847398416	195.90816391273273	203.94201822509933	214.9179669349606	245.89756918313546	240.04662759987144	220.1446271737591	175.4292217646417	232.3478817590873	1.0424800141056974	0.11900679893433334	8.759835769391012	1.9553504943374423e-18	1.0353645614221867e-16	cordon-bleu WH2 repeat protein like 1 [Source:HGNC Symbol;Acc:HGNC:23571]	protein_coding	2	164653624	164843679	36.27
Control_normoxia_vs_Control_hypoxia	ENSG00000198042	MAK16	1256.2851571735166	1413.1146106953477	1574.0635619848629	1512.573047540451	1407.06191609153	1581.762680391249	1389.4903885781146	1419.5882778006683	1383.6047919465207	1398.2225636113862	937.0178246158314	1008.1876646359968	1016.9920097629143	1179.666653284403	1178.8878650899758	1209.6161703336497	945.8382612850788	1015.5319731718455	1041.912568303473	0.60276333122154	0.06900567928733678	8.734981489156256	2.436960349125398e-18	1.2861198991044303e-16	MAK16 homolog [Source:HGNC Symbol;Acc:HGNC:13703]	protein_coding	8	33485182	33501262	39.93
Control_normoxia_vs_Control_hypoxia	ENSG00000196154	S100A4	10248.35596470069	9504.664555403306	9043.05350712107	8747.794421536384	7987.269602016513	7746.51139055831	7504.558982250128	9932.179175152914	9711.84760732447	9306.33321897719	12208.599896612803	12377.854770899416	13184.520519839481	9815.41651994273	9820.459236232662	10587.70534835186	12831.216422741722	12518.373813008024	11642.04837664342	-0.4685834354556776	0.053654535538119996	-8.73334249856217	2.472549343429493e-18	1.3006097549599021e-16	S100 calcium binding protein A4 [Source:HGNC Symbol;Acc:HGNC:10494]	protein_coding	1	153543613	153550136	56.3
Control_normoxia_vs_Control_hypoxia	ENSG00000011007	ELOA	2032.8340490832695	2222.9326465565105	2249.4682127817255	2378.6661974687345	2398.6442785144936	2458.885976556328	2381.096593183834	2178.036142353329	2384.489112261062	2287.0733911401044	1433.6013286557484	1664.1487726121493	1576.1672234354692	1800.0100178853536	1939.8734834807658	1936.774860838854	1773.9756556523507	1712.8572588230932	1814.311731298947	0.5516844189265936	0.06317733119609872	8.732315982360786	2.4950999303841024e-18	1.308168622517121e-16	elongin A [Source:HGNC Symbol;Acc:HGNC:11620]	protein_coding	1	23743448	23762059	45.21
Control_normoxia_vs_Control_hypoxia	ENSG00000100504	PYGL	3588.038159781696	3252.129156391058	3342.025675870759	3175.46879104161	3134.4067652279045	3148.436549955769	3032.1382363079256	3336.6821017263596	3227.5598993035433	3104.2363069188145	4282.252064862633	4254.068352623029	4595.256219195084	3125.5332418401026	3302.027389211745	3129.768343721859	4294.451007754828	4306.807440614347	4541.439333503152	-0.426251950548387	0.04883185985929335	-8.728972268855035	2.569972227535804e-18	1.3430204539387266e-16	glycogen phosphorylase L [Source:HGNC Symbol;Acc:HGNC:9725]	protein_coding	14	50857891	50944483	42.37
Control_normoxia_vs_Control_hypoxia	ENSG00000158710	TAGLN2	26625.242667661452	22190.594535928358	22047.488299328113	20749.337902434163	22228.80652369822	21488.722315883093	19834.033464837976	24986.255538720285	22482.45610930482	22699.976182557897	34052.14845160366	32705.443300624593	31117.788234535717	30248.798177473134	29310.809517550137	27648.601433835032	34504.25444897289	31659.958571656098	29298.89500896198	-0.5909890585097267	0.06781569817191972	-8.714635024644428	2.916968629196103e-18	1.5193890993314294e-16	transgelin 2 [Source:HGNC Symbol;Acc:HGNC:11554]	protein_coding	1	159918107	159925507	56.34
Control_normoxia_vs_Control_hypoxia	ENSG00000180185	FAHD1	1385.0564675802163	1182.3934933778326	1149.5749994241098	1085.7334691069138	1308.0934140866007	1241.2802002059161	1129.7804843374938	1242.6282641411099	1115.3283039579478	1120.5858642655026	1801.4224759445515	1806.8777466145773	1650.3592252698086	1527.8803126832804	1562.2602837081915	1542.4327899796674	1567.1542003368124	1446.5038866693899	1450.7270023341887	-0.6259822961588716	0.07196559677499194	-8.698354828016942	3.3673022785602455e-18	1.748263984949899e-16	fumarylacetoacetate hydrolase domain containing 1 [Source:HGNC Symbol;Acc:HGNC:14169]	protein_coding	16	1826967	1840207	45.43
Control_normoxia_vs_Control_hypoxia	ENSG00000153904	DDAH1	3664.625807979716	3956.843913812232	4039.5828710730143	3967.302817051359	4227.6000523586945	4455.496562422213	4314.724709725266	3824.1274559470157	4064.8890369541673	3744.6794476694176	2951.6448936930205	2884.5916965370598	2741.886125336011	3712.3658485878764	3544.540170889362	3723.512358669207	3080.4064404701476	3216.620980722654	3512.44916171617	0.47835880190146773	0.055105849526431466	8.680726384084204	3.932491533904579e-18	2.035096185070166e-16	dimethylarginine dimethylaminohydrolase 1 [Source:HGNC Symbol;Acc:HGNC:2715]	protein_coding	1	85318481	85578363	39.19
Control_normoxia_vs_Control_hypoxia	ENSG00000125991	ERGIC3	5330.4636024657275	4729.9476539748275	4768.326336810845	4538.9742663737925	4759.990887877915	4025.2501154611437	4275.679625929648	4701.0228595773115	4753.710002259855	4920.982048473251	6583.504087503752	6453.023420412148	6428.839155665788	5542.8151258198295	5656.465019276845	5621.001909586162	6291.780332601249	6054.508673769482	5842.523323009257	-0.47236675116037397	0.05447066559653354	-8.671947478285173	4.247916029978556e-18	2.1912395237221642e-16	ERGIC and golgi 3 [Source:HGNC Symbol;Acc:HGNC:15927]	protein_coding	20	35542038	35557634	50.91
Control_normoxia_vs_Control_hypoxia	ENSG00000135404	CD63	8905.29222078583	7315.2554082101815	7531.825676717119	6547.074088009779	8165.163759976093	7466.31028625213	6914.538674627246	7762.291731450929	7336.640113298603	7320.121365905673	10960.28925247909	10738.387133366325	10467.797106833048	10783.649528396878	10738.823408703034	10329.776003311548	10548.932748343836	10073.096434679015	9295.287253584418	-0.5892868268947227	0.06799805992476665	-8.666230000484017	4.4666419193159076e-18	2.296658229317707e-16	CD63 molecule [Source:HGNC Symbol;Acc:HGNC:1692]	protein_coding	12	55725323	55729707	59.18
Control_normoxia_vs_Control_hypoxia	ENSG00000235173	HGH1	2139.080198708135	2317.046821267941	2345.339471176052	2471.995366088394	2412.6508171376317	2401.9553510498195	2354.373373524093	2481.7822215155334	2570.9416788064086	2593.8012720761208	1673.1415891525955	1695.7876424963406	1866.6370477640749	1959.4425023670328	2007.006307476668	2089.714641779451	1742.289951318047	1781.1524605099294	1738.385061240292	0.4529790910815446	0.052536509628246394	8.622177116197289	6.569299064509303e-18	3.366976325018214e-16	HGH1 homolog [Source:HGNC Symbol;Acc:HGNC:24161]	protein_coding	8	144137774	144140851	64.55
Control_normoxia_vs_Control_hypoxia	ENSG00000164111	ANXA5	9476.20842491557	8161.914911974855	8306.604001613196	7747.542551768098	8840.734891593444	8656.016305833675	7852.198464717056	8746.806829935325	8211.613356444428	8382.911479715105	11375.659495393968	11243.009658299787	10582.666642650316	10091.264072354465	9986.92324939382	9920.063114906496	11299.168943380573	10427.02407798373	10739.629600521946	-0.4562922088636226	0.05293818619044492	-8.619339680851798	6.734131238697967e-18	3.4404310746970986e-16	annexin A5 [Source:HGNC Symbol;Acc:HGNC:543]	protein_coding	4	121667946	121696995	38.94
Control_normoxia_vs_Control_hypoxia	ENSG00000171388	APLN	85.32142801389745	57.14992893529784	40.51061333353151	41.207682085430015	31.763528969352954	44.91176423878997	47.21182025825104	51.24743272721778	51.64023117707882	41.31038703801383	166.30511972937975	147.58375713677597	179.9282824417488	81.95203981309403	70.56369101236288	64.13320414242366	138.87756182132244	144.79671293997657	134.6919464501063	-1.828518184357981	0.21217255646600153	-8.618071134242012	6.809137802509896e-18	3.4676726942654694e-16	apelin [Source:HGNC Symbol;Acc:HGNC:16665]	protein_coding	X	129645259	129654956	56.18
Control_normoxia_vs_Control_hypoxia	ENSG00000183255	PTTG1IP	5975.515706438975	4775.89911262771	4841.313956132156	4545.472197328499	4980.4823015590155	4802.634259580117	4508.575073678321	5162.363187976601	4827.586476135198	4949.720339323473	8215.940738294374	7623.831162553799	6996.712163030452	7159.917467247487	6390.8286292797975	5857.157139597847	7842.88371470916	7382.3427592312955	6695.622037616244	-0.6900654479739297	0.08007872988578807	-8.617337574636016	6.852887354451251e-18	3.478873704286665e-16	PTTG1 interacting protein [Source:HGNC Symbol;Acc:HGNC:13524]	protein_coding	21	44849585	44873903	51
Control_normoxia_vs_Control_hypoxia	ENSG00000163584	RPL22L1	2599.4872121169874	2304.7142519960407	2317.8393237225073	2039.3506887819321	2222.6286530557095	2096.3711182841544	2005.034095644833	2091.7426645353753	2063.6698139340438	1982.9044640366797	3454.0797830528218	3469.065682557078	3180.7298651339174	3095.8514351134622	3084.6976858886414	3302.428063563954	2881.6239958326883	2490.4394570702775	2707.5987759016566	-0.6043964902479115	0.0702582388199382	-8.602499869045866	7.79982427967196e-18	3.9470566473491872e-16	ribosomal protein L22 like 1 [Source:HGNC Symbol;Acc:HGNC:27610]	protein_coding	3	170864875	170870208	39.31
Control_normoxia_vs_Control_hypoxia	ENSG00000167658	EEF2	104327.34494029237	93313.77691801687	91629.6468898332	88950.90629328498	93051.65553985823	88804.83534630026	85189.78914515323	101402.26995838126	97913.74244676642	95830.52968286088	130036.38872608116	125162.69223912281	117081.3618315156	106870.82886113331	104139.2235431657	107615.02424527488	122037.53944042565	119030.07482000405	109831.92299808416	-0.44284554809923216	0.05148517410106304	-8.601418871187006	7.873655075387356e-18	3.971849158060543e-16	eukaryotic translation elongation factor 2 [Source:HGNC Symbol;Acc:HGNC:3214]	protein_coding	19	3976056	3985463	59.53
Control_normoxia_vs_Control_hypoxia	ENSG00000175573	C11orf68	670.0880722148598	540.2565971579011	567.1304071364586	547.4971224621148	520.4562597831161	483.8557480923277	490.64237167350944	561.8430886180932	534.7192917372457	526.7936662983536	1021.6178460917594	900.9047402552333	926.2613400516155	702.9970427649455	620.0409713026423	743.6672814924518	831.4450551358852	826.0186075366086	715.4378622772156	-0.7842365788186789	0.09120309986807666	-8.598793022968083	8.055882247492214e-18	4.0509941201147173e-16	chromosome 11 open reading frame 68 [Source:HGNC Symbol;Acc:HGNC:28801]	protein_coding	11	65916810	65919062	61.47
Control_normoxia_vs_Control_hypoxia	ENSG00000116857	TMEM9	2991.402270963905	2391.6530309634923	2375.5974204417953	2155.2249135620377	2623.2279441442233	2317.687936077562	2224.035300847946	2602.695792302008	2486.190255792155	2378.2002947610035	3911.2975633942415	3711.8439035237902	3685.374692657291	3740.3883115331296	3662.6439234774375	3279.1562422890634	3728.566226024729	3495.524261409402	3075.9328641489797	-0.7093575051941257	0.08260785629020836	-8.58704652378453	8.923350731855797e-18	4.47314424931367e-16	transmembrane protein 9 [Source:HGNC Symbol;Acc:HGNC:18823]	protein_coding	1	201134772	201171574	48.53
Control_normoxia_vs_Control_hypoxia	ENSG00000104687	GSR	3741.8593810362513	4373.012175531295	4173.342149844037	4012.731506191775	4054.1908046445037	4083.2418965924217	3730.319671303491	4141.834247006568	4210.056953597042	4072.9101606233517	3138.517209807121	3169.3651157894274	3239.0090483030763	3673.49587569985	3740.037597098719	3755.6449635977124	3237.4742174580592	3286.947184682286	3261.338080881787	0.39528499897901703	0.0461374020405708	8.567560839932518	1.0570001951025782e-17	5.282028162464165e-16	glutathione-disulfide reductase [Source:HGNC Symbol;Acc:HGNC:4623]	protein_coding	8	30678066	30727846	44.66
Control_normoxia_vs_Control_hypoxia	ENSG00000277443	MARCKS	8060.873245687183	8017.52596319997	7516.072292762976	6552.725364462588	6325.9720699286145	6183.470858189961	5653.172208334973	7490.171161484228	7624.723863560728	6912.000003971982	11364.452748055908	10805.178596247728	10687.81576184795	6732.577059502023	6708.459893392335	6741.57620958033	10086.937819010227	9827.455880638192	9865.430668198585	-0.5739820655071056	0.06716759215964194	-8.545520943238252	1.2795775399109164e-17	6.374368984646562e-16	myristoylated alanine rich protein kinase C substrate [Source:HGNC Symbol;Acc:HGNC:6759]	protein_coding	6	113857345	113863475	48.52
Control_normoxia_vs_Control_hypoxia	ENSG00000114209	PDCD10	3489.14869685435	2872.0435627332326	2692.0592375190918	2607.090675205173	3015.229503305975	3086.7933802696084	2744.9010156264135	3103.2828907890466	3123.471737244152	2961.218232481873	4554.979233423615	4421.030155708968	4078.9353652365503	4015.751429970113	3520.8031825518965	3345.168499666866	4583.925060542658	4185.639299760451	3892.3540813426157	-0.6772325954037672	0.07926711339618493	-8.54367677070428	1.3001738369680583e-17	6.456857089116839e-16	programmed cell death 10 [Source:HGNC Symbol;Acc:HGNC:8761]	protein_coding	3	167683298	167734939	35.73
Control_normoxia_vs_Control_hypoxia	ENSG00000086712	TXLNG	2602.3659203959246	2931.6634252280187	3150.9915048246394	3173.731581012729	3001.2985272437263	3137.2252864965167	3060.160743124862	2857.7703152014587	3018.365870747985	2996.3333384680896	1966.8321032896656	2063.64000990796	2080.402759441413	2184.0908124236444	2155.2451463351917	2447.6694066854834	2038.1731548001965	2137.0041417399534	2441.9884401551058	0.5996414824808451	0.07019308040158387	8.542743516173063	1.3107210405059361e-17	6.469055604546427e-16	taxilin gamma [Source:HGNC Symbol;Acc:HGNC:18578]	protein_coding	X	16786432	16844519	42.93
Control_normoxia_vs_Control_hypoxia	ENSG00000135750	KCNK1	986.2524308914528	924.321371289062	837.9203756567769	796.6186444070722	717.9613399177199	786.141944974005	736.9671754872559	899.8514050965088	892.3420174871017	895.12701403723	1333.3964235189512	1277.5920502667868	1271.7420663155153	924.7740144038047	937.5502296517841	854.3188991197505	1284.473250353479	1187.089728933317	1194.355805130031	-0.6049516193894939	0.07081462581473288	-8.542749642880054	1.3106515247745865e-17	6.469055604546427e-16	potassium two pore domain channel subfamily K member 1 [Source:HGNC Symbol;Acc:HGNC:6272]	protein_coding	1	233614106	233672514	42.07
Control_normoxia_vs_Control_hypoxia	ENSG00000141905	NFIC	5011.0384071404305	6766.426690248288	6471.454646989588	7116.837998867037	5762.159797703178	6108.22860296753	6129.916053296531	5978.870952190823	6596.204223851051	6998.524510673295	2710.6885328559038	3621.52874917846	3568.4642927598634	3084.290763694348	3319.33618182532	4096.210520515809	3323.022721356038	4137.364144320483	4409.161945234198	1.0398932728996013	0.12190568257756274	8.530310079991285	1.4595596487780753e-17	7.181482567264677e-16	nuclear factor I C [Source:HGNC Symbol;Acc:HGNC:7786]	protein_coding	19	3314403	3469217	55.09
Control_normoxia_vs_Control_hypoxia	ENSG00000129103	SUMF2	4519.1102083169035	4078.033975557021	4342.879258031975	4127.680509435954	3878.098661969969	3583.7745365650176	3655.637166087448	3763.5909054093545	3848.3570899335778	4082.6513015587243	5577.411638051264	5547.070956360643	5698.3682534805885	4571.922579185585	4909.051061844081	4908.556104466118	5104.523302677744	4858.992145218895	4807.384303870307	-0.42321494465604925	0.049631268323757305	-8.527183748263518	1.4995357907921303e-17	7.355545040048146e-16	sulfatase modifying factor 2 [Source:HGNC Symbol;Acc:HGNC:20415]	protein_coding	7	56064002	56080670	49.29
Control_normoxia_vs_Control_hypoxia	ENSG00000089876	DHX32	1269.204692034095	1033.964111382881	1101.7956529038472	968.0963595259236	1139.6661900731353	1011.7314339624531	1035.9343203169628	1016.8918063390388	1061.0497497030117	1028.0009305963629	1805.8895018039227	1604.2410921888995	1539.1263998271293	1302.7245241262008	1244.55143124973	1246.0052007414104	1695.0353948518693	1503.241793384595	1507.7385636363367	-0.6775786052711702	0.07950451053220726	-8.52251778843017	1.5612166400678865e-17	7.634683575328922e-16	DEAH-box helicase 32 (putative) [Source:HGNC Symbol;Acc:HGNC:16717]	protein_coding	10	125836337	125896436	41.45
Control_normoxia_vs_Control_hypoxia	ENSG00000062485	CS	7622.898742648878	8155.91991773412	8440.634273139825	8667.325862363416	8328.88664853906	9057.252805444508	8537.203518107048	8529.957326410446	8450.284809008508	8266.474966863523	6328.015205544208	6351.819897604426	6183.985698302068	7037.068653502073	6845.834871532045	7417.088792728631	6521.039098867403	6842.71811232366	7250.666909664838	0.42139245770202194	0.04963014388563141	8.490655571603545	2.054746952213703e-17	1.001751783928333e-15	citrate synthase [Source:HGNC Symbol;Acc:HGNC:2422]	protein_coding	12	56271699	56300391	46.15
Control_normoxia_vs_Control_hypoxia	ENSG00000064666	CNN2	6508.326776114771	7188.544502173895	6804.351668731936	7234.166538330125	7504.584597290451	7397.692627106143	7081.471503962926	7033.451356208055	7252.344706706109	7399.730966621793	4851.779205316601	4932.938745763305	5294.2875233535915	6379.255999363285	6127.514096362598	7039.387344175772	5573.556120234045	5953.8449221686815	6100.979546196565	0.4947350869530417	0.058361798748691025	8.477036307318029	2.3100287486515985e-17	1.1227863136683195e-15	calponin 2 [Source:HGNC Symbol;Acc:HGNC:2156]	protein_coding	19	1026586	1039068	59.72
Control_normoxia_vs_Control_hypoxia	ENSG00000104131	EIF3J	7361.145612286658	7516.035753979813	7916.190246897641	8059.207981392928	7696.0834806915545	8240.245454539781	8090.658301465047	7798.421891141002	7654.613293961505	7784.7089098003	5672.39125257777	5852.931383038828	5916.388496817743	8134.504769559284	7945.827464907039	7664.570320344988	7320.378851802791	6809.2362478311	6428.226920410745	0.4300379494411532	0.050863648785226645	8.45472080182454	2.797559336840479e-17	1.355629435012609e-15	eukaryotic translation initiation factor 3 subunit J [Source:HGNC Symbol;Acc:HGNC:3270]	protein_coding	15	44537125	44563029	42.02
Control_normoxia_vs_Control_hypoxia	ENSG00000143319	ISG20L2	2271.8434415720994	2625.341758260743	2758.789552369054	2658.2187982651535	2447.630732781174	2591.0530778864595	2639.09083105053	2657.408401468253	2547.224354313416	2585.556238557477	1894.8942838931564	1868.3314535896204	1994.3527660600394	1684.4522377330097	1818.8116708852635	1860.983607086176	2071.8193824789773	2210.764875004685	1978.4579266146018	0.48374898923391624	0.05729740087324667	8.442773701097995	3.098946994601384e-17	1.4971378063646746e-15	interferon stimulated exonuclease gene 20 like 2 [Source:HGNC Symbol;Acc:HGNC:25745]	protein_coding	1	156721891	156728766	50.2
Control_normoxia_vs_Control_hypoxia	ENSG00000128951	DUT	6232.818654528501	5333.603654956849	5287.911618372772	5389.701184298357	5429.561638008744	5031.838528768935	4822.908707820507	5789.876093617717	5722.052235783664	5458.172250806858	7908.018647614137	7334.797908827319	7787.4015151982485	6854.5660886637015	6806.2624280621285	6150.182721361955	7532.407052231856	6941.603361812805	6609.870145306455	-0.5238931989385726	0.0620568956711985	-8.442143186058837	3.115713544689875e-17	1.5007040750944515e-15	deoxyuridine triphosphatase [Source:HGNC Symbol;Acc:HGNC:3078]	protein_coding	15	48331011	48343373	39.96
Control_normoxia_vs_Control_hypoxia	ENSG00000145730	PAM	2504.548443384238	2043.4322779489457	1904.1729601937843	1984.7488935512415	1933.5699855766638	1972.036300622551	1810.063298635475	1834.5927158757643	1951.84999709717	1949.5104581598005	3136.545421159509	3635.282621494751	4168.547434032231	1749.3903343671427	2039.6479261399477	2035.6008646932403	3173.513294209987	3608.753479600355	4150.613717557721	-0.8815860102678833	0.10462517758201977	-8.426136333931415	3.572658983556698e-17	1.7156273215031578e-15	peptidylglycine alpha-amidating monooxygenase [Source:HGNC Symbol;Acc:HGNC:8596]	protein_coding	5	102753981	103029730	35.93
Control_normoxia_vs_Control_hypoxia	ENSG00000172216	CEBPB	2993.3282715001865	2629.5043358645303	2506.96952041607	2437.438767041651	2459.48577140626	2262.812461113528	2237.577339278108	2668.9862642601597	2720.167321732423	2534.484284494681	3750.8465912087445	3828.255458772147	4097.146505758847	2793.1549769430653	3272.82842612481	3394.5775396541203	3188.624462797374	3496.4750542016377	3600.573805935198	-0.6242160082909606	0.0743517088795937	-8.39544938101995	4.641157175361719e-17	2.2220582153056662e-15	CCAAT enhancer binding protein beta [Source:HGNC Symbol;Acc:HGNC:1834]	protein_coding	20	50190830	50192668	66.23
Control_normoxia_vs_Control_hypoxia	ENSG00000006534	ALDH3B1	2626.5040558403552	2450.915048280077	2325.371868153399	2323.6465978370143	2210.182104940912	2086.0097003157675	2396.6087259461287	2282.760926669868	2341.4716435553005	2357.873923128425	3290.2951095627595	3312.0265260870074	3523.021488541962	2595.405317002194	2707.5857448669794	2827.3739768083847	2911.1397163183465	2628.588992801221	2706.795594310648	-0.5113081731198837	0.06095164965536131	-8.388750362147238	4.9133677657391876e-17	2.3453631027443388e-15	aldehyde dehydrogenase 3 family member B1 [Source:HGNC Symbol;Acc:HGNC:410]	protein_coding	11	68008578	68029282	58.4
Control_normoxia_vs_Control_hypoxia	ENSG00000196968	FUT11	755.2305078864936	628.4872129053113	552.0609970640505	596.4261033316301	587.9040850155599	567.5457531372508	622.2495946913455	495.2532846805267	567.0480601464025	497.2549585119683	1034.235348795196	1059.055756485447	1304.9101915974318	486.30064050447515	503.2534039501102	578.3069297908138	1037.6689888562626	1217.5692839293708	1258.618548563731	-0.9301986239285516	0.11093213878489527	-8.385294235895586	5.0599031014680414e-17	2.408122336177841e-15	fucosyltransferase 11 [Source:HGNC Symbol;Acc:HGNC:19233]	protein_coding	10	73772276	73780251	47.53
Control_normoxia_vs_Control_hypoxia	ENSG00000164733	CTSB	2652.5154785310297	2386.492394275382	2337.2929150576274	2416.1556191221744	2516.0540338411924	2337.469482601798	2426.220910704915	2324.667148346253	2432.1569678390288	2463.3118787896174	3050.6339899370814	3138.0036838736505	3135.3691825103615	2542.7935935981236	2685.343378404618	2727.223349384189	2972.1328553940725	2970.5370303567665	2883.4201995216868	-0.38381827732715623	0.04583102265837494	-8.374639165007137	5.5393329739850723e-17	2.6284710263203347e-15	cathepsin B [Source:HGNC Symbol;Acc:HGNC:2527]	protein_coding	8	11842524	11869533	52.18
Control_normoxia_vs_Control_hypoxia	ENSG00000116649	SRM	4890.459579579018	5479.112803339289	5248.964129414201	5268.433801785625	5816.915699735688	5487.06347065231	5228.9270764780995	5915.083176040323	5826.63979259432	5906.29130545621	3708.934224746463	3659.4524064276548	4040.1143326569045	4324.26188728933	4723.9193195022635	4953.960725814563	4088.314297533605	4303.457497680495	4048.4264852749784	0.4892614698478078	0.058511480431976126	8.361802952783087	6.176694784659356e-17	2.9222345059611763e-15	spermidine synthase [Source:HGNC Symbol;Acc:HGNC:11296]	protein_coding	1	11054584	11060020	59.85
Control_normoxia_vs_Control_hypoxia	ENSG00000148843	PDCD11	2656.1874268837673	2838.2993765854435	3335.0880058994935	3211.8933266893628	2852.6183175280307	3176.9397550504737	3236.5382688307077	2937.8279206195766	3178.028331431831	3083.3419215574404	1929.7813518095643	1874.7613579356923	2040.5729530422211	2376.9231241084412	2354.957547822191	2432.532645094943	2034.0105828000442	2450.080246681952	2467.178650420404	0.6843130251827615	0.08192901511799207	8.352511307468195	6.682666542585058e-17	3.152286745795801e-15	programmed cell death 11 [Source:HGNC Symbol;Acc:HGNC:13408]	protein_coding	10	103396626	103446294	46.81
Control_normoxia_vs_Control_hypoxia	ENSG00000124839	RAB17	731.6985823230028	567.048621642773	589.4302121767687	558.0262285095821	503.5754378612789	542.0917332190348	532.2248127038214	556.8635079889729	605.7745120331982	614.9466855398323	991.7540460911529	963.2784396099006	995.9463547363989	641.2189056609992	612.3550228587276	546.2422688695789	1114.8499139032758	1251.4249238103173	983.5228545984381	-0.7844598400109966	0.09401869644622766	-8.34365790701698	7.202715454728453e-17	3.3876065540165497e-15	RAB17, member RAS oncogene family [Source:HGNC Symbol;Acc:HGNC:16523]	protein_coding	2	237574322	237601614	52.74
Control_normoxia_vs_Control_hypoxia	ENSG00000112972	HMGCS1	2486.6016587197546	2554.6226745196195	2521.8651218243494	2508.4592049960997	2840.604676576262	3079.311283460332	2999.1222920039495	2711.4763606512115	2900.5838024616455	2855.3342029402193	1432.5854375230417	1574.3490884741213	1522.8531622564562	2790.32182741594	3331.981761068842	3278.648365245604	1728.6598239844361	1877.1779180172439	2250.8728535362075	0.743141959583251	0.08910534058892741	8.340038371118654	7.426643168362475e-17	3.4826818447297454e-15	3-hydroxy-3-methylglutaryl-CoA synthase 1 [Source:HGNC Symbol;Acc:HGNC:5007]	protein_coding	5	43287470	43313512	38.76
Control_normoxia_vs_Control_hypoxia	ENSG00000196642	RABL6	3483.3665430089027	3144.6927023585654	2974.007154985476	3140.7488893877353	3007.730190132254	2700.1192236851775	3040.9507624049456	3325.28639219419	3070.1223144480537	3178.276918855561	4229.75736696598	4196.12978857434	4182.865656011952	3610.4078416783987	3352.8530889194853	3441.3884075342557	4093.287400637858	4079.8251610071834	3932.148514378836	-0.4444583234320363	0.05334790108816996	-8.331317903162944	7.994733314151187e-17	3.738122234695662e-15	RAB, member RAS oncogene family like 6 [Source:HGNC Symbol;Acc:HGNC:24703]	protein_coding	9	136807943	136841187	57.06
Control_normoxia_vs_Control_hypoxia	ENSG00000162613	FUBP1	4927.5276315084675	5543.921750925958	5902.798947257254	5358.132875475798	5591.389172079953	5336.254273270194	5438.25818278069	5653.970589071861	5693.506612334312	5532.123246755043	4177.749698556431	4315.971867273828	4111.564365460435	4344.472269288225	3871.3365945095998	4001.5173950974645	4693.57354732155	4530.132737380299	4598.823242313526	0.41255647090098213	0.04962008028174431	8.31430478464513	9.229168513079643e-17	4.302729845266955e-15	far upstream element binding protein 1 [Source:HGNC Symbol;Acc:HGNC:4004]	protein_coding	1	77944055	77979110	36.32
Control_normoxia_vs_Control_hypoxia	ENSG00000137876	RSL24D1	5842.014624765249	4744.415083900972	4646.456869462362	4361.289201092179	4951.834881726066	4950.1824630896635	4319.539193503639	5097.357932790989	4789.431903018667	4390.2829248700555	7355.695654947009	6815.578152687533	6880.686920130267	7768.915944733736	7899.969370858213	7039.441955228036	6800.6937533577675	6237.905607191172	6106.5854331861565	-0.614808904495998	0.07401065564322136	-8.307032266539695	9.812527150026664e-17	4.561398885351059e-15	ribosomal L24 domain containing 1 [Source:HGNC Symbol;Acc:HGNC:18479]	protein_coding	15	55180806	55197049	36.2
Control_normoxia_vs_Control_hypoxia	ENSG00000100300	TSPO	4127.584600780978	3400.9888935875115	3405.425982071968	3288.855027309706	3566.3016378099514	3158.859631809255	3306.4867912757604	3830.273854888175	3567.5203180052613	3800.774629755747	5334.435004827458	4977.362819333915	5221.2610625851785	4659.301239719286	4524.8780829067855	4401.931678790414	5108.398437196483	4719.545623710781	4023.9220984739577	-0.6217323968699656	0.07485762217431816	-8.305532273282212	9.93729560283844e-17	4.6060085213040434e-15	translocator protein [Source:HGNC Symbol;Acc:HGNC:1158]	protein_coding	22	43151547	43163242	57.74
Control_normoxia_vs_Control_hypoxia	ENSG00000103507	BCKDK	2009.15066610282	1835.520426428764	1717.7078889106901	1879.890267848978	1667.2831433085146	1848.989195459665	1793.4990655452489	1803.314629019334	1997.0249562390773	1817.8657126886424	2619.1580221027484	2558.195323880301	2648.7617083146265	1701.8150207631352	1632.5015205688935	1836.4402624469308	2201.3198514687892	2333.501438189877	2271.9235566665448	-0.5238567422652072	0.06311086508208343	-8.300579331052857	1.0360492960048298e-16	4.788284477576079e-15	branched chain keto acid dehydrogenase kinase [Source:HGNC Symbol;Acc:HGNC:16902]	protein_coding	16	31106107	31112791	57.82
Control_normoxia_vs_Control_hypoxia	ENSG00000104812	GYS1	3376.4584604380784	3004.1090027111622	2888.2144142163797	3017.032609876495	3190.700088294374	3056.005582379838	2921.5610589712173	2931.148371386349	3114.8793627012765	3290.534343580201	4038.870827520304	4455.672915437954	4073.719015409372	2961.9211393898313	2858.4249333312523	3077.7077845501226	3832.7069042936378	3937.90159641575	4125.142337419898	-0.49696999859764335	0.05991614415596076	-8.294425577587877	1.0911116313751148e-16	5.028232304703015e-15	glycogen synthase 1 [Source:HGNC Symbol;Acc:HGNC:4706]	protein_coding	19	48968130	48993310	52.54
Control_normoxia_vs_Control_hypoxia	ENSG00000145287	PLAC8	3744.4918071392694	3043.7538797557613	3111.5959791362516	2735.0905402792823	3741.846059693686	3379.3799730086803	2933.6831292074307	3097.24354326409	3038.871375171889	2761.811938933994	4749.786583686588	4686.23163033469	5007.284599001708	3986.6598497916398	3737.2571583489357	3449.822485965449	4864.604844350724	4521.599779799306	4554.329178776745	-0.7007667795526232	0.08462312752260398	-8.281031439844137	1.2211294173449605e-16	5.611230032403237e-15	placenta associated 8 [Source:HGNC Symbol;Acc:HGNC:19254]	protein_coding	4	83090048	83137075	41.72
Control_normoxia_vs_Control_hypoxia	ENSG00000116661	FBXO2	1389.9494722539253	1213.073578801457	1294.955678117667	1227.26119132658	1207.3538752528405	1106.3937451064014	1147.429162102643	1081.0185756014482	1016.140675473043	1028.385280241351	1793.9499391384968	1730.7924428517651	1835.4751723351746	1620.8548936142604	1596.537837929732	1636.1192748255226	1523.1856328941583	1576.8111090502646	1383.3524359078478	-0.5208106571667624	0.06297875414608126	-8.269624641331031	1.3438142095035722e-16	6.1572873994761096e-15	F-box protein 2 [Source:HGNC Symbol;Acc:HGNC:13581]	protein_coding	1	11637018	11655785	55.46
Control_normoxia_vs_Control_hypoxia	ENSG00000166171	DPCD	573.1547397447827	478.3106372689803	484.00451289705813	397.9145347006182	471.2707102074606	481.86648052641993	446.5513124216714	437.51066384894096	375.7934761684825	437.3206787369193	797.8023406097009	816.3264144321579	825.6725561510864	568.0868536203031	582.9284607794459	602.9160508167234	753.7770743858999	741.6511969426308	617.0813608915878	-0.8514342233527852	0.10296554475288372	-8.269117843218513	1.3495382671362248e-16	6.165847551364392e-15	deleted in primary ciliary dyskinesia homolog (mouse) [Source:HGNC Symbol;Acc:HGNC:24542]	protein_coding	10	101570560	101609662	50.18
Control_normoxia_vs_Control_hypoxia	ENSG00000111276	CDKN1B	2764.848947573518	2497.421932590543	2352.696506431393	2418.998494775631	1968.3323730300876	2042.637031580128	1973.2141631497311	2532.5588517556403	2326.163114950236	2432.6985203984154	3836.4383384543244	3615.423651766743	3426.542579910294	2820.231460799512	2525.262666887638	2436.315819927996	3844.4545839558878	3360.7225976665163	3357.1683682926123	-0.582146444871657	0.07044798986920314	-8.26349262700747	1.4147094357997408e-16	6.445190480875686e-15	cyclin dependent kinase inhibitor 1B [Source:HGNC Symbol;Acc:HGNC:1785]	protein_coding	12	12685498	12722369	42.64
Control_normoxia_vs_Control_hypoxia	ENSG00000104872	PIH1D1	2125.866364681936	1872.000636579318	1796.2645330632197	1772.0712353281301	1858.9778058402828	1607.743805177075	1673.1487722179738	1917.0025385869508	1838.1525967440484	1900.596469326437	2693.036809908528	2713.078886592625	2993.2579779354387	2197.3840842205695	2102.83007116947	2013.3562840436027	2686.3369021333865	2402.4930618233043	2227.862093584487	-0.625576261577897	0.07571649525391913	-8.262086873936717	1.431474573557594e-16	6.50304258686349e-15	PIH1 domain containing 1 [Source:HGNC Symbol;Acc:HGNC:26075]	protein_coding	19	49446298	49453497	55.81
Control_normoxia_vs_Control_hypoxia	ENSG00000102743	SLC25A15	924.9803811904478	1126.1347245470229	1097.3778044106089	1152.6328748000888	1085.656233629503	1132.8051473828236	1132.8282467062504	1013.1790615096489	1220.6919717424196	1154.4353150742281	588.7277170506167	630.5207697569167	680.7039121569924	701.6786681684083	901.5076609207323	879.8290364818238	647.9087018558291	748.4234383222013	754.605576911947	0.8330968951687657	0.1009121261358074	8.255666856603389	1.510564288015692e-16	6.8428990169005476e-15	solute carrier family 25 member 15 [Source:HGNC Symbol;Acc:HGNC:10985]	protein_coding	13	40789412	40812460	46.25
Control_normoxia_vs_Control_hypoxia	ENSG00000289609		100.01024771306962	32.88731549193159	50.8597068240861	47.0915675770573	74.66114031426464	64.45742210381773	63.280145862695846	32.571728344451664	41.5239114038558	48.1183009492874	154.66060199583555	182.6846573361875	258.507437288964	75.8407039788444	105.80726792453223	124.36754395159369	128.1658476278408	141.242536993279	173.45662286672777	-2.1779871310236043	0.2642204599640367	-8.243067669021741	1.6785058041279146e-16	7.582199523674995e-15	novel transcript	lncRNA	6	43990798	43999561	52.5
Control_normoxia_vs_Control_hypoxia	ENSG00000167526	RPL13	42043.77921498098	37057.03411056923	35935.50172901578	33561.628708449694	35965.591264318915	32666.40052521728	31400.536242821185	39230.59518303784	37635.54799570127	37345.69962893648	51403.993555714296	50076.398969935566	50148.25781630838	47567.33392419366	47571.51752117753	46362.54695386265	51550.57470724087	47421.80692593287	43887.060107224155	-0.5090695112061369	0.06177844141534684	-8.240245295014438	1.7185794914181525e-16	7.741353421765543e-15	ribosomal protein L13 [Source:HGNC Symbol;Acc:HGNC:10303]	protein_coding	16	89560677	89564542	54.97
Control_normoxia_vs_Control_hypoxia	ENSG00000242247	ARFGAP3	818.1486776277004	620.566315328737	716.9281831044894	645.4276658284762	570.7028994315	630.7947415998292	693.2406974624399	730.4652374473343	692.5995716695639	636.8004547685913	1111.7089112516937	1053.9375656578623	1075.7990790590109	891.6976657293619	830.4487978417005	938.8006831003934	976.0973287744417	980.3099723448669	930.3504268983153	-0.7119343049254194	0.08658889403157147	-8.222004829693732	2.001291270419939e-16	8.989508063282371e-15	ADP ribosylation factor GTPase activating protein 3 [Source:HGNC Symbol;Acc:HGNC:661]	protein_coding	22	42796502	42858106	45
Control_normoxia_vs_Control_hypoxia	ENSG00000183258	DDX41	2227.254477073818	2024.9410825067118	1939.183284418216	1950.8916488229097	2029.2496751841268	2182.4664964676135	1984.4647394692981	1838.4671473536744	1854.7737542641394	1968.5055989559714	2564.260164524187	2649.7750314328555	2830.242842478282	1912.9758128988472	1994.450543077884	1929.3576765324697	2789.375793848416	2835.899534391649	2811.299760701473	-0.4419613258930824	0.05403935075791382	-8.178509173305697	2.873771269582172e-16	1.287240234506681e-14	DEAD-box helicase 41 [Source:HGNC Symbol;Acc:HGNC:18674]	protein_coding	5	177511577	177516961	59.13
Control_normoxia_vs_Control_hypoxia	ENSG00000173227	SYT12	3222.9425493096865	2601.811990705961	2757.412785233604	2726.3555110784205	2397.788253010291	2395.3345343027995	2789.326486075406	2333.2430563860185	2416.664527409603	2492.1765304646005	3875.0495758166007	4292.233470937756	4298.512711105853	2983.4032531702496	3269.9337072846324	3548.5309554437936	4130.66368617033	4547.221734864047	4157.303118114389	-0.6245242347225605	0.07645308999785556	-8.168724570060906	3.116667983002212e-16	1.3921407183292842e-14	synaptotagmin 12 [Source:HGNC Symbol;Acc:HGNC:18381]	protein_coding	11	67006778	67050863	53.68
Control_normoxia_vs_Control_hypoxia	ENSG00000143924	EML4	2995.2564384354105	3284.670295399843	3491.913230551913	3412.0547917830872	3167.1148754682217	3441.3216935519126	3363.011226658866	3241.6762259400552	3265.1801654774267	3407.830527762918	2506.140739135633	2592.114414719627	2386.4694463533488	2670.993235834927	2658.7175398775753	2627.4761506452896	2655.6896639316383	2776.14304118539	2966.098627559716	0.44241260419193246	0.05421116842130232	8.160912540266999	3.325028724044989e-16	1.4810733795599837e-14	EMAP like 4 [Source:HGNC Symbol;Acc:HGNC:1316]	protein_coding	2	42169353	42332548	38.02
Control_normoxia_vs_Control_hypoxia	ENSG00000096384	HSP90AB1	115597.43624372415	126512.43689732747	126807.14112970968	120498.46749735916	128450.5917703864	131519.42597134714	118690.92143753686	132086.53470652457	127627.69268181988	127075.30715286304	101483.79836532744	98972.62290972956	99601.58855793826	108977.94916344041	108139.24461886806	108934.12274509174	106246.1899175214	104330.91895989359	104798.89790434994	0.31704696471759963	0.03885609618442879	8.159516674365584	3.363678430573365e-16	1.489988415049825e-14	heat shock protein 90 alpha family class B member 1 [Source:HGNC Symbol;Acc:HGNC:5258]	protein_coding	6	44246166	44253888	49.1
Control_normoxia_vs_Control_hypoxia	ENSG00000117877	POLR1G	1245.0096767458062	1659.4649293214625	1574.27059748965	1731.1079753366882	1558.831105142173	1455.9680231249843	1649.0456636078043	1425.4759707486412	1555.9255020881594	1592.8160994780023	674.9786718240274	870.6725423107277	933.2753296521096	712.009838082905	895.1196119346085	1024.6796392494414	947.1849260581628	1089.1898788903475	1060.1578770846163	1.0045852205340728	0.12311521474469714	8.159716267540707	3.3581249455705295e-16	1.489988415049825e-14	RNA polymerase I subunit G [Source:HGNC Symbol;Acc:HGNC:24219]	protein_coding	19	45406644	45410737	53.47
Control_normoxia_vs_Control_hypoxia	ENSG00000116016	EPAS1	4676.500682592225	4828.81167911421	4582.75405544252	4875.4301670486575	5887.586425186364	6736.485196997233	6490.473682064253	5057.879925577621	5203.538939021716	4998.042760336992	2796.6149604150282	3059.907369331064	3249.206578509146	5108.262153213292	4995.941372930038	5814.573419888486	3249.266112535257	3383.8428944514953	3858.3945945966743	0.6511952819487272	0.07982959254950658	8.157316868990485	3.4254887378204385e-16	1.513176530565929e-14	endothelial PAS domain protein 1 [Source:HGNC Symbol;Acc:HGNC:3374]	protein_coding	2	46293667	46386697	46.71
Control_normoxia_vs_Control_hypoxia	ENSG00000117174	ZNHIT6	1329.122709950136	1549.1539466171928	1414.199893878345	1658.9923250544678	1442.5892856090418	1516.1200578549349	1553.8182797452175	1590.7001240209856	1613.1680912829363	1594.7296524830433	966.932256931862	1029.317842758056	1044.7769494596303	1109.7407866896642	1130.8801077983117	1234.6980475543166	1138.7498170838685	1087.8923547104107	1247.7489595701622	0.6082212386666525	0.07457557768507653	8.1557697244411	3.4696297089183307e-16	1.528453131551323e-14	zinc finger HIT-type containing 6 [Source:HGNC Symbol;Acc:HGNC:26089]	protein_coding	1	85649417	85708433	36.47
Control_normoxia_vs_Control_hypoxia	ENSG00000273611	ZNHIT3	935.3328706902942	796.8985964378476	855.5559445469669	754.6447344635912	825.552986280758	825.6989540984079	730.3163083996833	759.7463945849239	815.3436996138769	725.7742845956951	1206.724451940208	1244.6324594011853	1215.1988839061157	1065.821942421716	992.788225360562	946.3829832656913	1033.7116998687159	1047.3561925727024	993.842930666647	-0.6124647538289532	0.07522503788155688	-8.14176730350458	3.8954938888643266e-16	1.7113418345282814e-14	zinc finger HIT-type containing 3 [Source:HGNC Symbol;Acc:HGNC:12309]	protein_coding	17	36486629	36499310	45.77
Control_normoxia_vs_Control_hypoxia	ENSG00000169884	WNT10B	628.51543059827	521.8040850312022	482.19423289800767	490.3932850819011	544.8273622155002	562.2805156043523	459.6224855120734	477.3381316846767	541.5902454773682	446.0277474379301	929.4185712358734	864.7133939477933	918.3983714631446	535.1637569573032	550.8674285566024	484.73094735679285	917.3083542428615	842.3345364294614	744.2642996360155	-0.8589205888333464	0.10555247866351096	-8.13737962110284	4.0392467473159305e-16	1.7696327325021656e-14	Wnt family member 10B [Source:HGNC Symbol;Acc:HGNC:12775]	protein_coding	12	48965340	48971735	55.74
Control_normoxia_vs_Control_hypoxia	ENSG00000146278	PNRC1	1116.9756816801757	875.1405369840986	838.0263787208622	878.3580971299234	785.9192151218864	685.4843782606035	925.7270371160425	882.2613923593408	867.415412745394	895.4457675005034	1460.2856648502454	1584.4482977524158	1682.0005585472334	811.0372703138856	1052.8460327865553	970.443248640244	1519.2639138641698	1662.2143498000028	1729.244717749756	-0.8652094614856773	0.10638147333419644	-8.133084026460413	4.185043249912376e-16	1.828497994790951e-14	proline rich nuclear receptor coactivator 1 [Source:HGNC Symbol;Acc:HGNC:17278]	protein_coding	6	89080751	89085160	48.53
Control_normoxia_vs_Control_hypoxia	ENSG00000115548	KDM3A	1213.1309985653945	820.3107162856045	725.4727919889134	1079.1307453910347	661.2292177035365	857.9758580087266	779.8414084150638	738.4897272315094	743.4123096504977	863.6109683184875	1902.0158092913632	2035.6564603222635	1791.4328989868861	875.7342339594613	1130.1753350878892	903.4579523405588	1786.8121609579646	2033.8854804475814	2107.7138997897573	-1.1243724136163622	0.13856051406451325	-8.114666874668627	4.871192233857934e-16	2.1224859676191344e-14	lysine demethylase 3A [Source:HGNC Symbol;Acc:HGNC:20815]	protein_coding	2	86440647	86492716	40.15
Control_normoxia_vs_Control_hypoxia	ENSG00000119673	ACOT2	1370.2285417591502	1288.0759713931438	1260.7048369414715	1201.2514430902531	1164.197460967886	1091.154143696333	1143.7173170378217	1175.9059236571038	1124.913034354676	1165.8547847062666	1701.4896424083465	1722.3937798513746	1650.0693633476983	1544.9388770659657	1497.0046111259571	1528.6843784151158	1469.9116391255445	1512.4606037438748	1421.3859407358707	-0.4405947365430106	0.05432105813121687	-8.110938035829838	5.023046719276921e-16	2.1827048936944904e-14	acyl-CoA thioesterase 2 [Source:HGNC Symbol;Acc:HGNC:18431]	protein_coding	14	73567620	73575658	48.61
Control_normoxia_vs_Control_hypoxia	ENSG00000005100	DHX33	2448.6780439175136	2792.441348056299	3070.907814660166	2927.6712581476145	2827.1908303286987	2928.6929879112095	2989.016560902627	2595.007385504186	2466.1770090218606	2432.1398890826913	2096.2222858760133	2102.191206695497	2002.1512492208906	2254.224832110745	2346.9167827819647	2239.5577664638304	1823.7264901116835	2040.6118404269187	2141.3572532123535	0.5018773230354578	0.06194949703784307	8.101394636487141	5.433268974708291e-16	2.3482001128259532e-14	DEAH-box helicase 33 [Source:HGNC Symbol;Acc:HGNC:16718]	protein_coding	17	5440917	5468982	45.78
Control_normoxia_vs_Control_hypoxia	ENSG00000118495	PLAGL1	1185.4793235583068	855.4362655422854	874.3836457632765	1065.9759650867886	948.3646603509487	1051.5850525615062	1061.000174888858	974.4177925344766	860.3467497484725	942.7318177798439	1683.946697204354	1680.5061692604525	1491.3481516230308	856.5574703538508	940.2293210566048	974.6632469183397	1709.3499378525485	1547.2797279751978	1820.5049775486868	-0.7941909627922404	0.0980294638573088	-8.101553671131578	5.426169681293899e-16	2.3482001128259532e-14	PLAG1 like zinc finger 1 [Source:HGNC Symbol;Acc:HGNC:9046]	protein_coding	6	143940300	144064599	40.32
Control_normoxia_vs_Control_hypoxia	ENSG00000115866	DARS1	3027.995592808941	2317.948079855087	2281.345500786878	2134.4851488429986	2395.7970116788933	2244.3195858266868	1989.913031439897	2429.19385399153	2242.956371148928	2752.4191499291073	4793.669914671291	4129.53635751679	3941.0293310536335	3173.139954039231	3435.145382027929	2443.1734464222404	4146.37176480948	3997.026375645392	3656.450410874951	-0.9344521167234942	0.11554021153261708	-8.087678777182242	6.081253205654164e-16	2.6083898428730544e-14	aspartyl-tRNA synthetase 1 [Source:HGNC Symbol;Acc:HGNC:2678]	protein_coding	2	135905881	135986100	36.99
Control_normoxia_vs_Control_hypoxia	ENSG00000127526	SLC35E1	2313.3455134012593	2137.0535473394802	2070.4643787493737	2014.5502115136467	2029.170260489673	2152.4121329029535	2048.622198017792	2012.4327181186695	2144.5301052086484	1908.1174232468961	2867.184589725747	2932.4132818294065	2805.007517196705	1778.9574432093407	1959.0060226387186	1987.1664747890018	2954.097174113517	2820.412898440571	3018.6208636925235	-0.46972550318902045	0.05807721230084556	-8.087948518530762	6.067804084237435e-16	2.6083898428730544e-14	solute carrier family 35 member E1 [Source:HGNC Symbol;Acc:HGNC:20803]	protein_coding	19	16549831	16572415	50.17
Control_normoxia_vs_Control_hypoxia	ENSG00000169241	SLC50A1	1291.5391423012754	1039.8587012308162	1117.9616384136757	1058.5977227783922	1050.5343703766948	1058.3203247435147	994.1571126737225	1113.927922071713	1103.7092104816961	1009.7075160499114	1702.8361496798775	1534.9465936121517	1764.61487528657	1503.7939449922337	1411.0889955732189	1441.5593163952708	1592.8162816241977	1340.5830226761027	1408.6908627631994	-0.6354074139288226	0.07856544723681246	-8.08761912871919	6.08423120124851e-16	2.6083898428730544e-14	solute carrier family 50 member 1 [Source:HGNC Symbol;Acc:HGNC:30657]	protein_coding	1	155135344	155138857	55.69
Control_normoxia_vs_Control_hypoxia	ENSG00000166295	ANAPC16	2387.8002959946994	1930.6881136804043	1929.7533659776273	2041.6216851458782	2093.7846070678206	2142.145335040698	1792.3891768614376	1992.2644263787297	2149.985936700089	2055.927246140612	2852.3564415136957	2836.3877094694394	3169.82229981622	2631.9042653236324	2537.619341078089	2428.4678521826954	2939.3758609267447	2723.1188151041792	2732.7928494965963	-0.5831512046671177	0.0721078721509068	-8.087205838590041	6.104904538457768e-16	2.610254772044871e-14	anaphase promoting complex subunit 16 [Source:HGNC Symbol;Acc:HGNC:26976]	protein_coding	10	72216000	72235860	43.46
Control_normoxia_vs_Control_hypoxia	ENSG00000114019	AMOTL2	2847.4035275687784	2622.322174555037	2560.20843270758	2601.423884302053	2107.4122403532724	2415.835664498747	2293.2118734435912	2618.6964734040907	2452.7392570079946	2318.370599143108	3650.13098751623	3710.4415345073035	3865.2384189041218	2068.065696413693	2349.853238246816	2173.2886822358305	3633.686852020684	3931.700298603606	3880.6371883742527	-0.527468461115891	0.06529459844099555	-8.078286316325933	6.56832449991845e-16	2.8009087220852247e-14	angiomotin like 2 [Source:HGNC Symbol;Acc:HGNC:17812]	protein_coding	3	134355347	134375479	54.88
Control_normoxia_vs_Control_hypoxia	ENSG00000140264	SERF2	11146.247218853592	9059.68986418406	8893.328396918345	8447.04503178705	8914.172633117674	7703.46818092511	7689.292422394789	9909.55873074337	8942.369602301082	9531.253984404468	15846.572363689213	13949.784826820707	14620.287126374024	13255.570915377259	12742.137886520119	11763.702320784309	15033.5558808543	13171.857963414319	11158.801808754477	-0.7506411215981966	0.09302471983929315	-8.069265060889006	7.072258017440707e-16	3.007778669066339e-14	small EDRK-rich factor 2 [Source:HGNC Symbol;Acc:HGNC:10757]	protein_coding	15	43777087	43804427	49.05
Control_normoxia_vs_Control_hypoxia	ENSG00000108406	DHX40	2160.073848222893	1870.4756796385498	1960.5391854526088	1909.6815588877168	1947.7991895509865	1977.0348322776244	1853.710052316982	1777.6216395696056	1695.203237097412	1659.0172156675992	3007.01128477773	2851.94128515663	2533.6398378819085	2315.723510110125	2181.1487664754104	2001.6952311016673	2405.1056019711928	2497.3283261329675	2436.6528339453585	-0.5503498131807989	0.0682856598103616	-8.059522522139991	7.659303026231521e-16	3.2488041032484946e-14	DEAH-box helicase 40 [Source:HGNC Symbol;Acc:HGNC:18018]	protein_coding	17	59565558	59608345	39.62
Control_normoxia_vs_Control_hypoxia	ENSG00000141580	WDR45B	3863.066454974079	3549.9728025009153	3431.196741461551	3385.5439490323374	3684.4287565056425	3581.4972515070035	3275.988280023717	3489.2671290029684	3296.743071025084	3349.5416189664093	4918.252099108896	4566.684018787154	4469.681286151502	3791.009529421711	3751.9902610327817	3685.770502027221	4453.5953984983325	4539.713220265208	4314.320274214992	-0.42970265206946867	0.05334871078686205	-8.0546023649233085	7.97376006952989e-16	3.3732380230648804e-14	WD repeat domain 45B [Source:HGNC Symbol;Acc:HGNC:25072]	protein_coding	17	82614562	82648553	49.34
Control_normoxia_vs_Control_hypoxia	ENSG00000197562	RAB40C	1228.4272105236098	1102.36218025572	1029.8071225546967	981.0938801080987	1037.7602690015617	926.5697143802685	1019.3608522484637	904.9709398354354	1033.3561772629673	1059.965817217233	1512.9299479249644	1649.8643935690282	1686.4534193997054	1043.3785506186246	1038.898515217622	1074.5889677424473	1568.9981703884946	1731.9587694657246	1709.3721022339214	-0.6406510711565127	0.07966810419034165	-8.041500141962462	8.874524394675939e-16	3.744393656867096e-14	RAB40C, member RAS oncogene family [Source:HGNC Symbol;Acc:HGNC:18285]	protein_coding	16	589357	629272	56.81
Control_normoxia_vs_Control_hypoxia	ENSG00000237550		12977.347404028558	10183.151413897815	9996.79639971232	8778.31482545296	10838.974368374129	9657.65031797642	8760.796793131498	11340.748131470225	10621.075219362723	10212.990242992018	18147.258703640742	16379.155599539248	16143.263640581146	17004.69669791204	15063.949235774196	14893.557521817635	17361.282785167845	15143.700204305302	13064.891171405774	-0.8074574979298946	0.10062552954008648	-8.024380111293977	1.0203988819173862e-15	4.2939996107212955e-14	ribosomal protein L9 pseudogene 9	transcribed_processed_pseudogene	15	82372196	82372916	42.02
Control_normoxia_vs_Control_hypoxia	ENSG00000158373	H2BC5	127.5914805361253	75.30104311422691	96.66283184718701	75.55390639837934	66.55584326702726	80.9877028225769	85.44816615530127	90.4364991382496	90.90350992456425	98.46371795587804	238.81471412727015	201.788818159204	207.40765931899483	108.57091566277646	100.0466089106633	124.4572193046074	201.26740220975412	164.50178053869757	189.47831079489697	-1.3998245497217483	0.1748278618961458	-8.006873358396934	1.1766154548234328e-15	4.938387857764177e-14	H2B clustered histone 5 [Source:HGNC Symbol;Acc:HGNC:4747]	protein_coding	6	26158122	26171349	42.23
Control_normoxia_vs_Control_hypoxia	ENSG00000118503	TNFAIP3	802.1469295513557	648.0274363318539	544.6395377776892	586.0910433459092	636.1605648953947	677.5756845868991	704.1803238203072	765.0051011232442	758.2190547559312	734.3682086059239	942.6681050818901	939.534244554112	898.1430197642582	682.4224296401164	747.3772907597173	768.2563151247191	1096.815713517774	1094.7351584757162	1214.4254997629473	-0.6448633131563669	0.08058322266425083	-8.002451277521914	1.219664385568909e-15	5.097096269195996e-14	TNF alpha induced protein 3 [Source:HGNC Symbol;Acc:HGNC:11896]	protein_coding	6	137867214	137883314	43.95
Control_normoxia_vs_Control_hypoxia	ENSG00000151233	GXYLT1	799.5932968733597	863.4622991802544	998.2065322194034	947.9920716276241	900.610940919837	884.2515119351541	895.9627843186352	890.1445912231848	851.7755602417467	959.8547415403302	591.834674859492	643.3695846426857	585.4563287669952	757.0534526314203	803.311670790104	729.3768442339472	694.6714428956811	678.4813331157119	716.8629785782666	0.6211170317373097	0.07761994058331942	8.002029208854976	1.2238534348025794e-15	5.097096269195996e-14	glucoside xylosyltransferase 1 [Source:HGNC Symbol;Acc:HGNC:27482]	protein_coding	12	42081845	42144874	37.61
Control_normoxia_vs_Control_hypoxia	ENSG00000171956	FOXB1	378.5638736479835	276.882405043047	314.09759313149624	312.74811890538825	209.7484584564058	252.295736328832	212.44072082071364	292.76688923726766	295.08068460674474	295.3413591809731	518.9957154259913	561.9345434069892	685.8013340718275	228.8409444099072	244.80660856821638	235.317406017406	579.9954189124358	672.1188081049705	624.9369810350909	-0.9612474263899803	0.12012566695766924	-8.002015312253889	1.2239915998819727e-15	5.097096269195996e-14	forkhead box B1 [Source:HGNC Symbol;Acc:HGNC:3799]	protein_coding	15	60004234	60061730	41.12
Control_normoxia_vs_Control_hypoxia	ENSG00000173272	MZT2A	1696.124046182924	1442.1114619191658	1365.2128806311848	1321.804656283885	1525.8214007329434	1203.576997226565	1291.3474520983896	1528.201046419515	1418.5404582410586	1402.4774256005348	2178.687330507043	2218.070824385709	2303.331091993869	1927.4201371017148	1896.9631856684366	1774.5788915554854	2043.2808626919705	1983.4381643354766	1705.3685638996858	-0.6987093437925361	0.08749062272963748	-7.986105504719972	1.3926850607479327e-15	5.784526443226024e-14	mitotic spindle organizing protein 2A [Source:HGNC Symbol;Acc:HGNC:33187]	protein_coding	2	131464900	131492743	51.73
Control_normoxia_vs_Control_hypoxia	ENSG00000184990	SIVA1	2384.9336254043333	1936.890423541017	1833.1312756108766	1619.3839821936112	1959.9108943133238	1793.0869420855356	1593.6964944945487	2086.3962642511096	1865.2327907312992	1912.8706254481483	3330.463219780527	3282.7634263628483	3181.9254538095624	2937.0472905330994	2649.35236877283	2270.3804796681907	3291.3082587563154	2819.378880888716	2565.586186036436	-0.8633974521820278	0.10815724626428411	-7.982798027903754	1.430528750471512e-15	5.926317421966308e-14	SIVA1 apoptosis inducing factor [Source:HGNC Symbol;Acc:HGNC:17712]	protein_coding	14	104753147	104768494	52.25
Control_normoxia_vs_Control_hypoxia	ENSG00000180879	SSR4	2650.386229080535	2344.88302121509	2166.231412563008	2074.1943165729135	2399.730600492851	2095.090797682304	2110.320784886868	2481.7716629518536	2426.573071394895	2393.7191853136846	3155.6599821457394	3252.423409460841	3478.3977862057595	2726.1898781972313	2699.2540998019936	2815.370486059595	3266.413762865758	3062.5535671356856	2758.1742985035557	-0.5863694183650824	0.07346484900722365	-7.981632390034939	1.4441057511650242e-15	5.967104668444418e-14	signal sequence receptor subunit 4 [Source:HGNC Symbol;Acc:HGNC:11326]	protein_coding	X	153793516	153798499	61.52
Control_normoxia_vs_Control_hypoxia	ENSG00000154429	CCSAP	1017.0027400882709	871.0572145423539	878.0579946600483	891.8648609776022	850.0848176217365	913.1632319480642	924.6785820516822	932.6217993759429	882.2070705168215	857.6644299466398	1285.8750329384216	1353.1919383524862	1260.5206559630738	809.5539102452806	834.7955974976795	750.7554586295674	1308.9186618857213	1270.7125542891754	1430.3255101465797	-0.5639022296689892	0.0706995986417671	-7.976031554666471	1.5111332443529879e-15	6.227972090321812e-14	centriole, cilia and spindle associated protein [Source:HGNC Symbol;Acc:HGNC:29578]	protein_coding	1	229321011	229343294	43.58
Control_normoxia_vs_Control_hypoxia	ENSG00000153048	CARHSP1	3942.0434119812885	3485.5130606667217	3134.342374308144	3271.3229739047088	3417.577260169516	3369.4501333243397	2990.1582836174002	3489.4535436800606	3161.8273500046066	2995.966919240156	5139.144463044891	4965.093637676304	5067.636616717955	4501.299293549239	4085.0547115458417	4259.355296652786	4765.988583529414	4769.10834007934	4088.4885739517667	-0.6168283506822344	0.07744127713767399	-7.9651107714255005	1.6507583637840422e-15	6.776360039934987e-14	calcium regulated heat stable protein 1 [Source:HGNC Symbol;Acc:HGNC:17150]	protein_coding	16	8852942	8869012	55.97
Control_normoxia_vs_Control_hypoxia	ENSG00000214274	ANG	44.389770579143196	9.115946827599616	17.624757543453637	14.559994675682594	23.971885350061267	21.861370502383565	23.368019007023438	27.821797078067657	18.183083558015937	41.981972885970926	78.19556106711094	101.50323640048963	95.55893124586531	48.29559339021309	34.323630801887425	30.71531506314191	69.89757716178896	80.6174709842397	61.41972688158196	-2.7437841263562666	0.34448150671931355	-7.964967851211604	1.6526673851382934e-15	6.776360039934987e-14	angiogenin [Source:HGNC Symbol;Acc:HGNC:483]	protein_coding	14	20684177	20698971	43.52
Control_normoxia_vs_Control_hypoxia	ENSG00000105856	HBP1	1035.8747064868476	758.2835937464055	833.5661775911251	788.1063036986337	710.8654785471784	925.8143942282048	874.0807950240198	739.8530763057537	746.7291645954172	860.2406364134063	1597.0345212840416	1445.0647499954875	1255.3499429702274	1148.1390995632364	1102.656055096167	1008.2911614151893	1346.5447038825478	1275.3064553392	1229.8184070670138	-0.8555558025236326	0.10750359379574498	-7.958392573825711	1.742886226502348e-15	7.128003490536841e-14	HMG-box transcription factor 1 [Source:HGNC Symbol;Acc:HGNC:23200]	protein_coding	7	107168961	107202522	37.95
Control_normoxia_vs_Control_hypoxia	ENSG00000173890	GPR160	47.96413985112272	18.170881338779957	21.89852559774685	22.001100248475016	33.060182636351435	30.056856591316095	19.883174740475187	18.146634078918797	19.64136271118694	20.494308130909356	118.02369291939276	86.62594490968392	104.81011522021936	52.63055221203881	41.73370942724219	53.343924685713766	53.29762293129851	73.28857133540903	76.24735760505088	-2.3047760385451617	0.29033758274268895	-7.9382628207239865	2.0503253016399345e-15	8.36396732105209e-14	G protein-coupled receptor 160 [Source:HGNC Symbol;Acc:HGNC:23693]	protein_coding	3	170037995	170085392	42.34
Control_normoxia_vs_Control_hypoxia	ENSG00000010256	UQCRC1	9348.907822653193	8136.0323504114185	7915.229599840326	7133.909260381801	8151.709529954207	7651.965924425391	7496.711931245203	8383.26198155306	8058.471307132024	8421.277259770282	12076.818543957776	10834.895923325366	11669.947790731458	10653.544856482902	10324.785860420465	9826.390421246348	11467.453918894895	10679.196050185936	9398.738297798618	-0.577117229745285	0.07278504688485035	-7.929063103556337	2.208053330456435e-15	8.984473487869938e-14	ubiquinol-cytochrome c reductase core protein 1 [Source:HGNC Symbol;Acc:HGNC:12585]	protein_coding	3	48599002	48610976	53.04
Control_normoxia_vs_Control_hypoxia	ENSG00000105971	CAV2	1691.8128724995997	1150.8099538316326	1245.8487988348154	1141.0131040721315	1634.4481196114816	1432.9372806123315	1414.4803524012052	1664.2943693017246	1452.0703984493439	1340.9274492042132	2324.3335522135053	2143.443388596809	2060.704297122961	1863.7329147981914	1746.6226084344037	1368.6197840950401	2341.6906334715345	2167.6648715859706	1958.9898283555012	-0.8852990469674351	0.11167491948162721	-7.92746528116445	2.23664017890654e-15	9.077693680430072e-14	caveolin 2 [Source:HGNC Symbol;Acc:HGNC:1528]	protein_coding	7	116287380	116508541	37.86
Control_normoxia_vs_Control_hypoxia	ENSG00000068796	KIF2A	2434.2315769570605	2932.7632388808115	2742.133179221852	2807.2223135924796	2598.1003372404557	2839.2357547173838	2659.0748389031723	2656.351109028063	2522.034649656895	2619.254658377168	2030.3423936257354	2073.0628123804886	1829.160812578381	2334.2550929508543	2243.9494170914927	2258.8774120625594	2058.785018723923	2234.3342828265836	2377.2310633687875	0.5129876406721902	0.06477423779382686	7.919624501101873	2.382289206026513e-15	9.644351061663283e-14	kinesin family member 2A [Source:HGNC Symbol;Acc:HGNC:6318]	protein_coding	5	62306162	62391025	38.5
Control_normoxia_vs_Control_hypoxia	ENSG00000105855	ITGB8	501.582645577872	318.16335661514955	371.7677114451881	345.8456680296177	432.09798599697467	404.54193616640146	381.4437410792661	450.5087588667926	331.29225129949447	329.4226325723009	683.5826977555706	689.3697987769966	617.4215156791937	389.3003405284489	423.40559852165325	435.77325780558544	799.905702138978	839.4928769385152	785.1517901855677	-0.9473120877987135	0.11963400765406698	-7.918418068363602	2.405513702074084e-15	9.689312244298912e-14	integrin subunit beta 8 [Source:HGNC Symbol;Acc:HGNC:6163]	protein_coding	7	20330702	20415754	37.44
Control_normoxia_vs_Control_hypoxia	ENSG00000168398	BDKRB2	155.78060138887565	76.5960549977902	93.64499784222981	72.78381677921047	125.99916245739098	149.4482576511496	148.66410087569784	77.54243337736965	108.82197656053687	80.21096884179	187.87102926111862	223.76494681930208	234.75041352198562	168.67811760454586	150.23708722750732	174.92949928774132	221.614480244142	237.33210117036185	271.16138047989165	-1.4203412661208001	0.17937008332272852	-7.918495881864958	2.4040090460737126e-15	9.689312244298912e-14	bradykinin receptor B2 [Source:HGNC Symbol;Acc:HGNC:1030]	protein_coding	14	96204679	96244166	50.22
Control_normoxia_vs_Control_hypoxia	ENSG00000147403	RPL10	36698.72186296526	33005.26653869617	32315.070568085477	29652.53443145934	33238.50132776311	31129.38722995597	29994.463778609646	34523.92180110468	34022.57032478149	33623.31596602482	42796.40354705694	42585.063548516846	42094.27543901443	40347.260851310195	38233.205402134474	40745.39710259522	43187.50477905546	40428.56115523945	38654.28974197105	-0.4248547658163874	0.05367281099767385	-7.915642164424748	2.4598014384183493e-15	9.88308663360498e-14	ribosomal protein L10 [Source:HGNC Symbol;Acc:HGNC:10298]	protein_coding	X	154389955	154409168	54.28
Control_normoxia_vs_Control_hypoxia	ENSG00000101224	CDC25B	3906.3338654610898	4217.062154823642	4433.170745698792	4370.089588466068	4618.680588844479	4385.532304591876	4390.295391374238	4297.704324310438	4793.559290979181	4542.720404583147	2848.3126077806887	2998.967507657071	3238.598468127128	3353.2156466879737	3596.7225617137933	3898.5667158028964	3271.8596372297793	3513.273275512558	3545.678364115864	0.5203765773202201	0.06576058177749627	7.913199111907745	2.5085766215392065e-15	1.0053796680459511e-13	cell division cycle 25B [Source:HGNC Symbol;Acc:HGNC:1726]	protein_coding	20	3786772	3806121	53.03
Control_normoxia_vs_Control_hypoxia	ENSG00000160886	LY6K	5160.5020119759465	3805.716575915465	3736.8143279077885	3686.754635366014	4073.314716517518	3564.6880245684506	3294.429434095422	4955.155829900656	4033.2878170161293	4041.2396210030347	7494.273840508063	6923.355463584126	6464.189108735538	5411.422391128922	5285.813257381577	4431.862690310227	8219.327041367518	7341.694481339162	6125.696958921421	-0.8952157435899417	0.113161821900925	-7.910934346512356	2.554642357494602e-15	1.0212821484674045e-13	lymphocyte antigen 6 family member K [Source:HGNC Symbol;Acc:HGNC:24225]	protein_coding	8	142700111	142705127	54.4
Control_normoxia_vs_Control_hypoxia	ENSG00000116199	FAM20B	1968.1812777180867	2333.266401136264	2536.5709105044943	2467.2573483861215	2031.7263285939446	2153.2950760979243	2150.0278944826223	2228.303982915468	2362.4288984065483	2411.9276743917103	1527.8574761615423	1609.3655885090109	1712.7681620018477	1371.2904785015833	1544.8983817303883	1423.4484521858487	1723.6312895736296	1773.2817205534354	2065.9169347931766	0.5988038726142806	0.07583549407260991	7.896089818323676	2.8778933328083406e-15	1.1474964440219676e-13	FAM20B glycosaminoglycan xylosylkinase [Source:HGNC Symbol;Acc:HGNC:23017]	protein_coding	1	179025804	179076567	43.17
Control_normoxia_vs_Control_hypoxia	ENSG00000167996	FTH1	159984.28943680282	153525.2252004601	145655.7295586353	143338.91313838036	132549.9146250531	122008.48305141238	117467.12808699186	166629.6455764731	153144.2323064974	150485.57796611384	194550.6523799645	198908.78160399327	204559.41483443684	145680.84606779448	140421.33075171194	154290.3639134255	188111.90857014834	186250.0939608822	182138.96827007626	-0.43444940322844966	0.055022883585831364	-7.895794893241878	2.8847074635534424e-15	1.1474964440219676e-13	ferritin heavy chain 1 [Source:HGNC Symbol;Acc:HGNC:3976]	protein_coding	11	61959718	61967634	50.4
Control_normoxia_vs_Control_hypoxia	ENSG00000011422	PLAUR	568.4330686385593	391.8286993548978	461.7033416454862	399.6658224959358	498.79779204682677	493.4819088159819	448.4797568731504	414.9610571783798	422.63873331964163	430.74147411131	721.7501430121436	682.823684365941	838.7203366819666	579.4973862853584	651.2525283659203	655.5924556172539	647.629702412116	710.0512108880923	782.1792020236652	-0.8394841695712061	0.10649443116828931	-7.882892657970063	3.198878567065182e-15	1.2693118403458892e-13	plasminogen activator, urokinase receptor [Source:HGNC Symbol;Acc:HGNC:9053]	protein_coding	19	43646095	43670547	49.94
Control_normoxia_vs_Control_hypoxia	ENSG00000106780	MEGF9	1266.962253337524	1312.9514914456418	1405.0546838918551	1368.3864244626632	1418.4484939187175	1523.4440319136893	1462.2568515465357	1389.1913866818893	1330.2739333775105	1315.1624180821227	1000.3192179014565	898.4082624304559	824.6896166387583	1596.0697170505232	1494.5496840352257	1428.4258132871842	963.6849686242404	1057.2282360145387	1016.7753287724261	0.5811211790426148	0.07390516756275811	7.863065577236446	3.748446473134862e-15	1.4836982067301872e-13	multiple EGF like domains 9 [Source:HGNC Symbol;Acc:HGNC:3234]	protein_coding	9	120600811	120714470	38.18
Control_normoxia_vs_Control_hypoxia	ENSG00000180304	OAZ2	2958.623664753213	2266.863975932137	2577.895341563616	2468.5333882379873	2633.2408679651226	2518.8706630709466	2446.6211584019816	2724.602200996665	2626.6222763305764	2687.5596315649273	3822.817358289109	3356.719739279622	3385.2252688857748	3430.8487694659875	3084.1742507919607	3008.878502719728	3412.858680078524	3477.912761566999	3324.9811304161617	-0.5312408909539357	0.06760586967645461	-7.857910762724101	3.905934012931582e-15	1.5422170568096032e-13	ornithine decarboxylase antizyme 2 [Source:HGNC Symbol;Acc:HGNC:8096]	protein_coding	15	64687573	64703281	47.83
Control_normoxia_vs_Control_hypoxia	ENSG00000127129	EDN2	43.3845852856028	17.228542046262174	7.4964640226885635	16.763127524301492	8.497070870327677	11.972696241294386	6.442413335280244	6.827541333570832	18.26004532110519	9.926980351282893	106.82018436558764	91.38639959982625	110.15780044362029	28.882320610666742	19.4190347190945	23.514369269065682	92.44535524390969	102.02619618869917	102.85599365426708	-2.880408915189388	0.36694294381435577	-7.849746026582944	4.168806157880909e-15	1.6419551544500888e-13	endothelin 2 [Source:HGNC Symbol;Acc:HGNC:3177]	protein_coding	1	41478775	41484683	56.96
Control_normoxia_vs_Control_hypoxia	ENSG00000112667	DNPH1	2789.6697581630333	2453.389473595756	2457.8073471033	2422.352600773292	2378.7873715537567	2175.0953027516275	2284.739528652625	2552.988531791487	2475.000932407414	2454.289645907162	3536.424286912524	3600.098500967223	3467.142926466723	3016.546855848351	3031.268812522674	2986.745260416911	3186.6790118457857	3143.6745190862325	2591.024738331755	-0.5327243351541507	0.0678721874300002	-7.84893422955573	4.195875763835866e-15	1.648151092367839e-13	2'-deoxynucleoside 5'-phosphate N-hydrolase 1 [Source:HGNC Symbol;Acc:HGNC:21218]	protein_coding	6	43225629	43229481	55.28
Control_normoxia_vs_Control_hypoxia	ENSG00000152795	HNRNPDL	7679.900144460841	8323.346528447268	8737.56924818746	8853.617221829587	8650.972485180357	8401.039594992923	8381.466598642064	8134.001708122788	8617.021309154125	8355.226356329393	6078.935195811144	6218.813889116217	6808.399721083426	6857.777065236877	7288.032010563957	7376.6904073993655	6595.666508537179	7098.827542787165	7460.799208873847	0.44090421325514456	0.05617575060800948	7.8486572672921415	4.2051506827970625e-15	1.648151092367839e-13	heterogeneous nuclear ribonucleoprotein D like [Source:HGNC Symbol;Acc:HGNC:5037]	protein_coding	4	82422565	82430462	42.42
Control_normoxia_vs_Control_hypoxia	ENSG00000104884	ERCC2	1521.794577593802	1835.1870567063022	1806.4610282097574	1860.735808205715	1550.490484871664	1607.1002364500355	1635.5966763258161	1824.4378505659436	1640.097519172139	1752.43382602163	1281.687548776556	1301.7979872012004	1152.6275227376318	1310.3200329969332	1548.420778132706	1468.3470079444937	1236.7840049263996	1327.8065608033385	1251.9704666401715	0.5558188198403293	0.07088733627652828	7.840876086415567	4.474137876240366e-15	1.749289456698281e-13	ERCC excision repair 2, TFIIH core complex helicase subunit [Source:HGNC Symbol;Acc:HGNC:3434]	protein_coding	19	45349837	45370918	56.56
Control_normoxia_vs_Control_hypoxia	ENSG00000122406	RPL5	39676.29208684105	36551.09627146573	36286.14658299723	34117.63935385233	36001.07241273713	35134.358802596	32525.23969182178	38775.04866699549	37044.338296471986	36811.68340843834	45132.105179047256	44690.282105477316	45907.931862354	41832.04930737527	41271.78039318944	42705.093573052545	43934.78731560869	43497.42692524767	41955.17741441071	-0.3438551760613658	0.0438607088649433	-7.839708590213873	4.5159320923199764e-15	1.7613236606899692e-13	ribosomal protein L5 [Source:HGNC Symbol;Acc:HGNC:10360]	protein_coding	1	92832013	92841924	40.37
Control_normoxia_vs_Control_hypoxia	ENSG00000092621	PHGDH	13571.847644384212	11413.215547722612	11818.488067210994	11604.057758559218	11916.284073756826	11272.11917918135	11258.102958239831	12841.679910500308	12739.16827035895	13117.454599782388	14875.804945285861	15284.317375024628	15755.970940531035	14926.917648679178	16355.693886880896	16711.13327002978	14586.230889424123	14542.920902917285	13273.697374830545	-0.39833572563368497	0.05090852768272467	-7.82453831932084	5.095233169394691e-15	1.982284979017075e-13	phosphoglycerate dehydrogenase [Source:HGNC Symbol;Acc:HGNC:8923]	protein_coding	1	119648411	119744218	43.78
Control_normoxia_vs_Control_hypoxia	ENSG00000127540	UQCR11	2837.1981672024563	2169.90243458178	2349.5968885317884	2369.1442940997613	2455.20049327732	2247.794758281725	2261.4988522041576	2469.769298307011	2492.5955070484692	2406.8029412731894	3632.395976050617	3481.721437088233	3545.9992807237722	3313.52697292475	3448.3444734325226	2849.740337313404	3415.8599843684424	3334.078826085315	2825.594254051952	-0.6298787335115907	0.08050348532478578	-7.824241782456849	5.107256652836188e-15	1.982284979017075e-13	ubiquinol-cytochrome c reductase, complex III subunit XI [Source:HGNC Symbol;Acc:HGNC:30862]	protein_coding	19	1597169	1605473	56.29
Control_normoxia_vs_Control_hypoxia	ENSG00000205138	SDHAF1	458.129017718832	345.84325292077	386.48521514752395	336.2435508668042	333.5756427159766	306.4867201366259	348.1029434693869	366.1608514987174	321.08905200960686	324.0512093011738	641.4463749914171	672.2657445732092	604.0700978523158	568.8811208052668	544.496763089708	458.8405002501005	611.5757140723317	557.8528299109973	518.8547353270446	-0.8520972841767674	0.108967349223926	-7.81974867008761	5.292890588379239e-15	2.0493610992438844e-13	succinate dehydrogenase complex assembly factor 1 [Source:HGNC Symbol;Acc:HGNC:33867]	protein_coding	19	35995188	35996312	63.47
Control_normoxia_vs_Control_hypoxia	ENSG00000166741	NNMT	1999.861417766754	1643.9906115805045	1609.5937866043985	1476.9244343679668	1720.9498985316545	1580.2076772531207	1504.5530842834958	1819.9052713526912	1713.154707304732	1567.0048314124078	2404.7335401231553	2305.4932840219067	2307.9204871120987	2485.884081118826	2495.5823030917836	2443.3623675917174	2442.156448008533	2339.129723690303	2136.9589823522733	-0.5712763149215931	0.07311602746107686	-7.813284374971148	5.5716693171243505e-15	2.1520909190853983e-13	nicotinamide N-methyltransferase [Source:HGNC Symbol;Acc:HGNC:7861]	protein_coding	11	114257787	114313536	43.32
Control_normoxia_vs_Control_hypoxia	ENSG00000134779	TPGS2	2826.691909153964	2615.912012828938	2622.9788889307406	2480.940429246777	2567.321839584657	2464.932858372375	2479.9338514885785	2683.2625625232067	2598.399068201889	2684.5629971054204	3493.390208942487	3363.3805292964166	3162.0584393752442	2919.271146944254	2811.8601064885074	2720.192848878613	3056.738095646724	3122.6968955650636	3032.621585351459	-0.37970991622798844	0.04864589447147893	-7.805590180906474	5.922373728395116e-15	2.282040440741357e-13	tubulin polyglutamylase complex subunit 2 [Source:HGNC Symbol;Acc:HGNC:24561]	protein_coding	18	36777647	36829216	42.82
Control_normoxia_vs_Control_hypoxia	ENSG00000169100	SLC25A6	23560.125801769962	20276.549155789256	19844.61365312238	18891.075473738885	20405.059777630042	17878.626663022194	17433.904130507173	22044.076645355817	21138.76568438745	20795.391543078887	31112.537052958443	28977.212845973878	28837.35955092495	26151.570431472355	23736.854091147292	24091.3622676692	30022.91317146205	28075.036502692197	24369.35579092685	-0.5917203882110516	0.0758302722476288	-7.80322120272428	6.034663599783555e-15	2.319718885195645e-13	solute carrier family 25 member 6 [Source:HGNC Symbol;Acc:HGNC:10992]	protein_coding	X	1386152	1392113	57.28
Control_normoxia_vs_Control_hypoxia	ENSG00000162772	ATF3	1308.0130891500348	976.4534625031046	962.217224124353	1045.5249457682326	1032.1453870111777	1110.0611419516172	988.1893074927359	1120.902594589006	972.0353435329464	953.40757880348	1573.4775808911977	1490.5027574523529	1522.0211942326716	1706.0929394966422	1899.0478696065134	1876.1399580786453	1533.9834096227498	1370.6618897061792	1411.3710198370204	-0.6180129739251377	0.07921952580590268	-7.801270805878635	6.128683460032539e-15	2.3502104846374177e-13	activating transcription factor 3 [Source:HGNC Symbol;Acc:HGNC:785]	protein_coding	1	212565334	212620777	43.16
Control_normoxia_vs_Control_hypoxia	ENSG00000164603	BMT2	178.05959248372108	105.48275886262246	124.34134492188997	102.7466761220863	87.59131723983707	108.51649576182795	93.557220554336	98.94893142475598	81.74129187291308	141.67035492413982	329.7935210794691	314.49657648971896	258.8987521527996	154.21264641546614	190.31790079332453	143.06500277892815	314.77915840779553	261.95664290497314	292.95607200009573	-1.4530112768439465	0.18637077564116203	-7.79634721079646	6.3724896150050176e-15	2.4378584075010823e-13	base methyltransferase of 25S rRNA 2 homolog [Source:HGNC Symbol;Acc:HGNC:26475]	protein_coding	7	112819147	112939875	36.97
Control_normoxia_vs_Control_hypoxia	ENSG00000123080	CDKN2C	1927.4458550110064	1692.406730212901	1673.236871117939	1590.1989454896539	1568.7159799328258	1483.0414834987089	1484.2700718607514	1721.5329718476355	1739.5878396524442	1669.42186464662	2682.5529890607277	2427.9914566057014	2433.5416534156006	1857.8325545314556	1787.2052298851402	1657.8719259712002	2728.4272977961778	2246.3421783846456	2249.847346287986	-0.6072498976723891	0.0779085498489886	-7.794393540239569	6.471855102165431e-15	2.469962647702325e-13	cyclin dependent kinase inhibitor 2C [Source:HGNC Symbol;Acc:HGNC:1789]	protein_coding	1	50960745	50974634	40.97
Control_normoxia_vs_Control_hypoxia	ENSG00000169499	PLEKHA2	2758.9060494906716	2102.9471317801585	2341.3860077607205	2121.6384487916575	2431.661874062863	2601.4266679996176	2137.263851832808	2316.1461104380587	2434.9663606782674	2342.145162585865	3718.4314899059254	3592.524340729034	3098.6294899388545	2803.882304203648	3025.1662657447973	2575.1327818994932	3468.7285135777493	3253.228860740879	3295.003228161696	-0.6670217956702751	0.08568488237148773	-7.784591367919429	6.993888528083493e-15	2.6628397964900745e-13	pleckstrin homology domain containing A2 [Source:HGNC Symbol;Acc:HGNC:14336]	protein_coding	8	38901235	38973912	46.53
Control_normoxia_vs_Control_hypoxia	ENSG00000107262	BAG1	10075.155034682326	8636.785274060747	8624.491697396967	7794.829887762556	8905.45915254684	7582.002860309294	7791.34120866587	8803.552174672323	8451.627602959523	8982.218061829348	11872.259717402496	11859.206709636137	11852.565125346711	11842.049228134741	12422.744997505863	11713.570612012167	12023.631616731947	11570.026467753363	10624.428229554991	-0.5066489876557974	0.06522288649306522	-7.7679632855511	7.975817047842729e-15	3.029484332827864e-13	BAG cochaperone 1 [Source:HGNC Symbol;Acc:HGNC:937]	protein_coding	9	33247820	33264720	46.54
Control_normoxia_vs_Control_hypoxia	ENSG00000103152	MPG	1939.2706913771833	1672.3688895216426	1579.6980155622691	1615.0335599650807	1584.714681808192	1357.2473428982687	1424.169163289256	1800.0534036444622	1508.2848128184758	1572.9277330588388	2735.211884263734	2581.9900511524415	2590.0097665316603	2153.872485819453	1907.6677899087406	1982.529411647255	2549.011116920645	2259.2918520056232	2032.7904839732612	-0.6999970136324895	0.09014885097779915	-7.764902226040317	8.17082306730632e-15	3.0961998025899374e-13	N-methylpurine DNA glycosylase [Source:HGNC Symbol;Acc:HGNC:7211]	protein_coding	16	77007	85851	61.9
Control_normoxia_vs_Control_hypoxia	ENSG00000188994	ZNF292	703.1007687483357	522.7046435682191	633.3903573133451	524.4589904454679	499.0560350456864	585.1823557292599	522.4862931407416	512.6059943883056	511.8024931347143	575.5755196090304	1066.3251357443662	1034.4262175055737	866.4829572230316	496.91755780007696	474.5587347704417	493.5070319060744	1192.211781675152	1021.6211040511233	1122.5006344194321	-0.8269200223550224	0.10656902860850237	-7.759477900402373	8.527972394719963e-15	3.2238961362639935e-13	zinc finger protein 292 [Source:HGNC Symbol;Acc:HGNC:18410]	protein_coding	6	87151803	87265943	37.93
Control_normoxia_vs_Control_hypoxia	ENSG00000247596	TWF2	1701.0638060981034	1389.906886179527	1452.6590484174242	1310.427440117114	1451.6245989848396	1443.9545703278602	1274.6194436072701	1434.1088063184911	1242.1419603776915	1305.2464320666309	2229.988550879417	2107.560628142815	2105.7470001581933	2001.6096563163621	2030.1992292914076	2173.475152881446	2023.6526735896005	1950.6450975879236	1691.581334521849	-0.6357209687244744	0.08211473569295698	-7.741862204873424	9.797113774409291e-15	3.6949444897778063e-13	twinfilin actin binding protein 2 [Source:HGNC Symbol;Acc:HGNC:9621]	protein_coding	3	52228612	52246788	57.04
Control_normoxia_vs_Control_hypoxia	ENSG00000149418	ST14	754.7057159269079	640.0258896576852	600.228657229457	606.2104636018801	661.6238718121479	654.4313113403414	656.1438041965438	643.3778883219433	600.6306824847264	646.189742177731	906.5304607016781	916.4962187926192	1119.8869795267535	670.5928851907161	648.3024930800782	714.9965152478444	998.2892886882406	950.0171779258224	950.7285567081343	-0.6650021059342448	0.08591747147354298	-7.740010204315922	9.940883549838287e-15	3.740345149305036e-13	ST14 transmembrane serine protease matriptase [Source:HGNC Symbol;Acc:HGNC:11344]	protein_coding	11	130159782	130210362	51.85
Control_normoxia_vs_Control_hypoxia	ENSG00000237330	RNF223	43.23137482689613	8.980706441270295	16.983531083387383	16.270003517981856	10.158424891071551	16.70064315476264	19.257356698732778	13.694203007401956	11.226420824543805	10.347360420455342	115.8946763680138	85.88897108360723	124.2369769048812	23.441465507960032	40.745898231293374	16.378773533206967	97.09244190857882	81.79120706903419	69.07568623794714	-2.9347818264972134	0.37995972614958	-7.723928681172562	1.1279796901579357e-14	4.234160381529472e-13	ring finger protein 223 [Source:HGNC Symbol;Acc:HGNC:40020]	protein_coding	1	1070967	1074306	65.48
Control_normoxia_vs_Control_hypoxia	ENSG00000096060	FKBP5	2357.8654071379315	2699.3116796129593	2707.8671956616554	2717.353782173438	2441.094718260807	2703.1321603615693	2627.2944202920776	2639.9247523679314	2662.202542522243	2657.4416224676775	1996.7965455373815	2093.0155150589	1924.9170408684356	2032.4658080856218	2139.8998946249417	2193.0572409884626	1976.4940803560944	2036.611776062718	2192.6965531798487	0.4311476426503306	0.055872382706884376	7.716650369328286	1.1942666414867015e-14	4.472486619206989e-13	FKBP prolyl isomerase 5 [Source:HGNC Symbol;Acc:HGNC:3721]	protein_coding	6	35573585	35728583	41.97
Control_normoxia_vs_Control_hypoxia	ENSG00000101187	SLCO4A1	2917.790832273303	2313.87755291196	2224.073760372559	2423.90605861349	2853.2405623941645	2710.2350975015092	2632.282220813499	2721.342888304769	2610.949587948127	2745.9692602183195	3274.0012351974997	3219.3361380152214	3244.705268310634	2468.958681733763	2487.2736990588232	2743.2024746813568	3904.595533834799	4250.828988060037	3691.4559729489188	-0.4826789830166847	0.06262489553518806	-7.70746168742867	1.2834481811301051e-14	4.795238286086802e-13	solute carrier organic anion transporter family member 4A1 [Source:HGNC Symbol;Acc:HGNC:10953]	protein_coding	20	62642503	62685785	58.19
Control_normoxia_vs_Control_hypoxia	ENSG00000036672	USP2	378.31977512562725	509.4465413747656	543.298410236856	559.835674211956	475.151612161893	453.33189693809794	489.0700916550674	433.445513278267	512.62509972021	429.0952335365213	166.22543529393474	253.94487236903987	251.40997174480344	351.37065193071726	281.65390635122145	399.165393139033	194.70474666471404	263.978576538133	242.00232511605935	1.2641730033210015	0.16407655806467192	7.704775247800596	1.3107377175085885e-14	4.885782480344951e-13	ubiquitin specific peptidase 2 [Source:HGNC Symbol;Acc:HGNC:12618]	protein_coding	11	119355215	119381711	54.63
Control_normoxia_vs_Control_hypoxia	ENSG00000165704	HPRT1	2659.498018735833	2304.6190613684616	2549.3463725854986	2249.0565164021896	2285.090710007469	2357.4547638060126	2109.410940988366	2418.5230860355614	2327.8846803100164	2323.2384444448035	3407.024115926957	3299.7254131982554	3134.2569128306536	2453.1197870420515	2635.775969297435	2479.779648221977	3292.445178579168	3106.082244999933	3138.130491200179	-0.4736073224623087	0.061488778013794196	-7.7023375282569635	1.3359943014737347e-14	4.968345319736393e-13	hypoxanthine phosphoribosyltransferase 1 [Source:HGNC Symbol;Acc:HGNC:5157]	protein_coding	X	134460165	134520513	40.12
Control_normoxia_vs_Control_hypoxia	ENSG00000234741	GAS5	2799.9088518582607	2616.7611539876634	2538.7462265809804	2614.991603303373	2336.289592552385	2268.038478991601	2348.96247642	2635.4779110489258	2698.886969888096	2675.9095999860324	3377.7073486772906	3323.0825503940423	3440.107582980339	2530.659783386978	2794.385289666666	2824.8837997668343	3218.8778857978305	3190.61201278534	2963.979067234315	-0.3825792105824221	0.049696465374546424	-7.698318335097769	1.3786856049692863e-14	5.115211487021777e-13	growth arrest specific 5 [Source:HGNC Symbol;Acc:HGNC:16355]	lncRNA	1	173858559	173868882	44.51
Control_normoxia_vs_Control_hypoxia	ENSG00000186792	HYAL3	607.0693153141519	437.56339290234166	409.26064884594456	444.72475007743213	499.66626689833475	428.6195974633898	412.3817104158157	510.8254422797957	569.8724490842064	472.49603241951127	772.223743743017	750.0049633976898	770.3969167800543	700.3513418830516	726.052469190637	773.6703387355767	861.8897479500326	710.9715941868717	676.2762694010323	-0.8248632312831319	0.10716203838242466	-7.697345475451644	1.3892192957890972e-14	5.142362444204503e-13	hyaluronidase 3 [Source:HGNC Symbol;Acc:HGNC:5322]	protein_coding	3	50292831	50299405	58.81
Control_normoxia_vs_Control_hypoxia	ENSG00000111321	LTBR	4758.055569497042	5168.985759209615	4883.459494400625	5646.80482662805	5496.203412071453	5120.346074647684	5643.4769244927375	5229.586773409217	5529.875517811282	5528.787340556461	3488.369972845208	3646.113696163537	3782.6931856319675	4566.229984680218	4544.546505007566	5043.763992502727	3823.1651632437943	4201.069858024945	4301.5217696196705	0.5257512900895444	0.0683820938896194	7.688435088551083	1.4894555185492186e-14	5.500665865385809e-13	lymphotoxin beta receptor [Source:HGNC Symbol;Acc:HGNC:6718]	protein_coding	12	6375045	6391571	53.53
Control_normoxia_vs_Control_hypoxia	ENSG00000166136	NDUFB8	2994.815525706425	2404.4378075529303	2441.7402161344826	2238.03650056221	2707.5593543124214	2284.691687817377	2263.3709356060804	2536.2342700898703	2335.865876964151	2420.746333947588	3899.425616889602	3587.3873411073087	3758.276973965182	3770.231166327609	3468.250934477438	3353.480375762546	3865.6323539178493	3484.5084939971953	3086.8032232838086	-0.6672793549430744	0.08683583461105587	-7.684377744877653	1.5374241112510616e-14	5.664734784105006e-13	NADH:ubiquinone oxidoreductase subunit B8 [Source:HGNC Symbol;Acc:HGNC:7703]	protein_coding	10	100523740	100530000	47.71
Control_normoxia_vs_Control_hypoxia	ENSG00000052749	RRP12	3173.0426376090372	3447.1240880875985	3595.680331485078	3489.7956465283555	3499.7553885895727	3556.8634891655825	3503.7874644824665	3712.590109669585	3589.673003083194	3341.6477787080257	2714.189684612647	2671.7924632485715	2663.7530169209645	3015.7922193608015	3089.1588700471357	3190.0816496360562	2718.44684829147	2778.0276201075126	2536.607804938053	0.38722823145397905	0.050452650783859604	7.675081991486915	1.653128774158785e-14	6.077053385648995e-13	ribosomal RNA processing 12 homolog [Source:HGNC Symbol;Acc:HGNC:29100]	protein_coding	10	97356358	97426076	50.49
Control_normoxia_vs_Control_hypoxia	ENSG00000165169	DYNLT3	2132.490759531176	1836.8658227476053	1899.994529662689	1661.1885582363532	1975.4176407142695	2096.392702768345	1849.6778577127614	1792.7934477142385	1727.239181937189	1733.064302819587	2513.728375124547	2514.6877432189494	2467.455063046659	2244.025960767706	2345.3150838694655	2190.8554063767606	2526.5031899152013	2415.709555872997	2593.919249055844	-0.4774930839365636	0.06221596979626293	-7.674767194021056	1.65719347693953e-14	6.078023139848629e-13	dynein light chain Tctex-type 3 [Source:HGNC Symbol;Acc:HGNC:11694]	protein_coding	X	37836757	37847571	37.43
Control_normoxia_vs_Control_hypoxia	ENSG00000131370	SH3BP5	5460.408369799191	4562.638072956177	4521.419309878612	5221.87322367222	4063.318695520323	4132.303681897821	4727.966110662815	4309.863647387496	4645.447076340604	4632.080179085192	6760.7333092002955	7298.5570384910525	7252.078163905802	4988.099214330973	5428.962174106896	5560.350839234801	6448.365005576372	6590.723800082324	7142.571114055669	-0.5741085340930651	0.07481030052839427	-7.674190987578803	1.6646590098539928e-14	6.091433003792952e-13	SH3 domain binding protein 5 [Source:HGNC Symbol;Acc:HGNC:10827]	protein_coding	3	15254353	15341368	46.7
Control_normoxia_vs_Control_hypoxia	ENSG00000067992	PDK3	24.222174863136125	1.1020933338392365	1.2863421120126126	1.1329450319412584	3.716304128365543	7.704488785435062	2.8179485661809593	3.253957000232415	0.7941752219718651	5.1691959226584805	62.54231316985805	65.28693956906625	76.07426731234179	13.386507503321731	17.660121395580774	19.977100723448107	48.70178125713889	53.06085792136918	52.331808581688044	-5.84877094219079	0.7627630193770961	-7.667874285472228	1.748701500664054e-14	6.384357465095637e-13	pyruvate dehydrogenase kinase 3 [Source:HGNC Symbol;Acc:HGNC:8811]	protein_coding	X	24465244	24550466	40.8
Control_normoxia_vs_Control_hypoxia	ENSG00000167994	RAB3IL1	537.8429145995104	646.7775954909786	557.0998315006884	652.1707705730882	675.2382343468373	636.6279958896029	690.0590831793428	588.5771775784549	638.5987517835814	590.8060621525663	374.50845089695764	364.47093186722054	418.2038124651397	550.9927476695619	545.8663479094167	527.0201664217049	395.28392645317984	429.02852906102316	399.8420475518435	0.6955479798385108	0.09073214918119556	7.665948466066586	1.7751446044760957e-14	6.466136075211218e-13	RAB3A interacting protein like 1 [Source:HGNC Symbol;Acc:HGNC:9780]	protein_coding	11	61897301	61920269	59.29
Control_normoxia_vs_Control_hypoxia	ENSG00000120868	APAF1	655.232826003075	490.97530193356863	548.8846563241576	509.5931644192814	661.6535617594249	517.6558936159244	521.2778089637305	523.9719471742036	563.1765091619055	554.6395586333044	861.4574928459682	908.80257785199	807.4112335841451	580.2505132393652	598.9359155401753	613.4492770034058	837.7996094462787	794.1009668226137	900.1548797359076	-0.7400268273170214	0.09662314944804382	-7.658897806006091	1.875355464691435e-14	6.815638462700167e-13	apoptotic peptidase activating factor 1 [Source:HGNC Symbol;Acc:HGNC:576]	protein_coding	12	98645290	98735433	39.43
Control_normoxia_vs_Control_hypoxia	ENSG00000078043	PIAS2	853.1793739980341	644.921155931373	737.2570637611241	645.6074323291067	605.135080014269	590.2454770597802	521.458417816945	681.2890515604087	585.4734836000207	609.5054462702134	1488.8869809850498	1409.496888964579	1047.7246787657416	690.2198987751249	586.3248429424985	565.1915152630671	1355.865023002616	1388.7389429599393	1203.887351962756	-0.9653065648720028	0.12605784800628278	-7.657647501834964	1.893697960480174e-14	6.866694804090353e-13	protein inhibitor of activated STAT 2 [Source:HGNC Symbol;Acc:HGNC:17311]	protein_coding	18	46803218	46920160	38.59
Control_normoxia_vs_Control_hypoxia	ENSG00000169629	RGPD8	465.98800602662345	580.8902440058953	579.2772597008392	610.01929528637	513.6505223112437	556.9839685872814	608.1188421649281	523.7558452010888	462.23194935136183	530.1657507643201	383.8392061284238	320.4173626840502	320.4940600574138	350.29386183476004	395.55982965062447	396.27975262609084	403.3021582335846	414.39123132266576	438.11296856828034	0.7895387142809334	0.10313236282842561	7.655586400114151	1.9243212017039116e-14	6.96195030236363e-13	RANBP2 like and GRIP domain containing 8 [Source:HGNC Symbol;Acc:HGNC:9849]	protein_coding	2	112368369	112434488	39.76
Control_normoxia_vs_Control_hypoxia	ENSG00000148606	POLR3A	2057.6624049868833	2311.25576406155	2324.517373146886	2202.9727274270526	2230.8383764758228	2352.755754146526	2322.1448510629466	2273.3767527406076	2207.4941492150547	2183.2200722833563	1798.0962829699963	1748.366528194765	1581.3261928846302	1853.6728656172263	1898.616901949704	1930.8086151738041	1918.4461670567057	1926.80244494105	1973.2114704162111	0.40975648537815007	0.05353575444744082	7.653884578771221	1.949973117240022e-14	7.038830726362346e-13	RNA polymerase III subunit A [Source:HGNC Symbol;Acc:HGNC:30074]	protein_coding	10	77953148	78029522	45.12
Control_normoxia_vs_Control_hypoxia	ENSG00000169752	NRG4	546.3494379685902	467.1763317764447	483.3698197344312	420.138067303343	385.19540171791886	384.44356007687526	397.84635954860767	443.64574997425353	472.75457717323087	420.658637025228	833.6583325731441	808.5780962607041	686.164540333268	473.45223098487475	476.22123507884226	515.7914856762402	798.1453204270039	684.9266094217278	682.1235283484858	-0.7741052919845474	0.10118300569320153	-7.650546518965085	2.0012692318075176e-14	7.207724388701354e-13	neuregulin 4 [Source:HGNC Symbol;Acc:HGNC:29862]	protein_coding	15	75935969	76059795	38.21
Control_normoxia_vs_Control_hypoxia	ENSG00000185261	KIAA0825	559.9626020341603	414.22755532140616	404.6040894651192	434.61440912265715	412.81162596885605	410.1309683606707	389.0165751929696	477.4400317647866	453.92088943035765	436.2968524587988	893.356163968351	704.960514313411	630.3269574968339	639.9165920809498	640.3424851536405	635.7707588551675	709.9104015575731	711.5154831909703	680.1644829123672	-0.8298715858440804	0.10849581785962097	-7.648880871314532	2.027359459247341e-14	7.285282047825669e-13	KIAA0825 [Source:HGNC Symbol;Acc:HGNC:28532]	protein_coding	5	94150851	94618604	36.66
Control_normoxia_vs_Control_hypoxia	ENSG00000134574	DDB2	1007.7848274436775	862.3147822264428	920.1440638312228	902.2972958589597	714.701350863545	783.7667400783645	835.1460938682217	884.1368850726936	820.0322122418982	847.0404513129319	1236.9707596922526	1279.810718128272	1397.3373004624748	1097.42641259573	1147.0991206062881	1120.3470370963178	1130.003407832624	1091.1191177561107	1070.4331444618456	-0.5408994184451209	0.07085234795007941	-7.634177752672692	2.272661770212695e-14	8.14846062050924e-13	damage specific DNA binding protein 2 [Source:HGNC Symbol;Acc:HGNC:2718]	protein_coding	11	47214465	47239217	47.15
Control_normoxia_vs_Control_hypoxia	ENSG00000172366	MCRIP2	1857.4059795429987	1511.3612946371413	1333.141226608212	1471.9449268872208	1648.2422643601883	1389.4135727355258	1483.7640978349434	1620.1736228497987	1455.1146557940162	1552.2154021872827	2539.179684481337	2313.9654373109574	2340.3700103321644	2116.2795282402644	2138.2864285400833	2009.101873626449	2480.8350735073946	2177.858602719874	1852.0599291211247	-0.7357693924591984	0.09662533621367106	-7.614663206264713	2.6437992775080046e-14	9.45794054734463e-13	MAPK regulated corepressor interacting protein 2 [Source:HGNC Symbol;Acc:HGNC:14142]	protein_coding	16	636817	648474	62.73
Control_normoxia_vs_Control_hypoxia	ENSG00000170412	GPRC5C	419.49934857202436	365.6189605013258	330.07772944404803	408.4337185377231	291.40511451757425	255.64271977253281	319.9559955299859	330.0701020253246	314.78945690243347	294.5754055366913	692.8375338441241	665.1660790323162	660.4244819218176	392.45621171197524	365.3640725478189	337.82987135506187	566.9538445193447	496.52879512150736	462.8581814748329	-0.8650355068010802	0.11390015679079776	-7.594682318040218	3.085484492254045e-14	1.1013388954382686e-12	G protein-coupled receptor class C group 5 member C [Source:HGNC Symbol;Acc:HGNC:13309]	protein_coding	17	74424851	74451653	54.5
Control_normoxia_vs_Control_hypoxia	ENSG00000205221	VIT	104.70098543007865	54.64367988553848	84.44173358910604	66.70278601104036	60.92001539236327	55.48982114490356	52.370978533451456	66.07769390008042	59.69532276037441	60.47600831195259	179.49837820192522	210.93537246103068	198.7304181096153	47.903367774286	41.77081330238005	64.4677323115428	225.07345103318022	179.81722746859032	175.6029375500545	-1.533725606017909	0.20223056397985992	-7.5840445471469495	3.3494607334728495e-14	1.1929003694646848e-12	vitrin [Source:HGNC Symbol;Acc:HGNC:12697]	protein_coding	2	36696690	36814794	43.29
Control_normoxia_vs_Control_hypoxia	ENSG00000111057	KRT18	30126.2348791813	27675.574310793745	27690.52305530217	26028.680108219505	30484.480308781993	29461.481090213616	27081.39034754714	25432.02424886588	25160.832646727853	23918.91312395862	34865.218006655035	35483.20763491284	37820.260811080465	30032.57751779146	31982.24493851638	32695.570296578284	31116.462988342824	32968.7185909988	32374.06779997677	-0.41028216570119225	0.05410129716080898	-7.583592025190867	3.361169426238578e-14	1.194410228777358e-12	keratin 18 [Source:HGNC Symbol;Acc:HGNC:6430]	protein_coding	12	52948871	52952906	56.17
Control_normoxia_vs_Control_hypoxia	ENSG00000132153	DHX30	5332.41331605985	5679.4238158569515	5721.962973553726	5954.636628621448	5824.164088592755	5667.501643999059	5668.885626463591	5689.107504759708	5641.411772804306	5710.1935036376935	4661.506146352951	4804.371807370824	4889.0447263154165	5216.083493749855	5050.882695486166	4978.893644712121	4926.51302160257	5047.716556779016	4851.140038419154	0.2757456189078166	0.03638465207477307	7.578624589872113	3.492374310080651e-14	1.2382828734478866e-12	DExH-box helicase 30 [Source:HGNC Symbol;Acc:HGNC:16716]	protein_coding	3	47802909	47850195	50.03
Control_normoxia_vs_Control_hypoxia	ENSG00000100387	RBX1	2565.7516185518516	2018.8320825714313	1926.1862821531847	1918.135822965034	2258.6515612278276	1949.0190946488108	1869.2882144531502	2184.1021897201595	2103.602650748805	2134.227858902112	3345.819952281378	3155.760217020372	3237.570697665966	3345.212779092612	3030.5178391507425	2784.8050205700206	3375.55003086069	3020.4601726129004	2525.7866672881337	-0.7321405749434888	0.09663984464083748	-7.575970115271742	3.56453862512319e-14	1.2610738308483392e-12	ring-box 1 [Source:HGNC Symbol;Acc:HGNC:9928]	protein_coding	22	40951347	40973309	44.92
Control_normoxia_vs_Control_hypoxia	ENSG00000108861	DUSP3	3443.448780074845	3051.8636603644622	3017.717496292231	2961.652239749129	3357.5551838860647	3372.176727543984	3008.260930949382	2980.285492503667	2992.432821009458	2769.521114787003	4219.801434246677	4052.5817770276767	3980.623842600795	3708.5560378603254	3312.324530206932	3618.363896711968	3954.1417623706234	3796.4561720343922	3827.762921202442	-0.4409995519896289	0.0582440957195295	-7.571575222203336	3.6872545696367647e-14	1.3016090027165895e-12	dual specificity phosphatase 3 [Source:HGNC Symbol;Acc:HGNC:3069]	protein_coding	17	43766125	43778977	50.9
Control_normoxia_vs_Control_hypoxia	ENSG00000130731	METTL26	2463.3406342751423	2272.499563243562	1958.0234127418746	2083.4302044200913	2130.924962940534	1993.6748356722383	2028.9197599867161	2357.9437622821188	2190.997765253079	2156.6570924336397	3058.25736407451	3021.126667145853	3130.7064474060035	2574.5156817052157	2417.259026843287	2610.483416941125	3036.996332808824	2773.654823645296	2544.060297408591	-0.5438599861602701	0.07191682653903157	-7.56234684333714	3.9586110365627435e-14	1.3943204644421768e-12	methyltransferase like 26 [Source:HGNC Symbol;Acc:HGNC:14141]	protein_coding	16	634427	636366	67.84
Control_normoxia_vs_Control_hypoxia	ENSG00000153395	LPCAT1	5456.333967806589	5061.081285422109	4931.731213463927	4843.472137554292	4789.87700853271	4551.428090622629	4988.312721348539	5014.274956238996	5291.563588194835	5122.6168847984345	6333.378661754658	6747.014901498449	7115.575152582099	3298.2594996837906	3403.5399880675304	3769.096988067281	7554.423986847601	7459.443858252573	7938.920497588147	-0.44445269194754394	0.05878044845195848	-7.561233431398488	3.9926496963019e-14	1.4003210982130533e-12	lysophosphatidylcholine acyltransferase 1 [Source:HGNC Symbol;Acc:HGNC:25718]	protein_coding	5	1456480	1523962	56.13
Control_normoxia_vs_Control_hypoxia	ENSG00000180448	ARHGAP45	666.374245654883	472.46872909083356	393.5301377484123	500.18331368173205	472.2888739944596	332.21171890028825	535.3315801043242	415.85997112906335	441.4729183995571	465.709482724387	925.3515201866694	1057.6541772029645	1454.5592571912978	444.96544611843564	470.58499628542097	493.6951250026386	934.0673839552413	978.9567637464529	1205.845026325716	-1.3252197187385224	0.17526540493397688	-7.561216768578702	3.993161283128962e-14	1.4003210982130533e-12	Rho GTPase activating protein 45 [Source:HGNC Symbol;Acc:HGNC:17102]	protein_coding	19	1065923	1086628	61.63
Control_normoxia_vs_Control_hypoxia	ENSG00000160818	GPATCH4	1800.7697936130746	2450.8713693882173	2266.2408401336966	2611.419316034193	2275.2956536849383	2371.237038561918	2550.369287577629	2184.9326978291365	2361.225033869048	2469.0662320190013	833.9137976527765	918.3671268162146	1375.963601393035	1014.8404744165761	1383.089507547936	1508.7673635175672	1060.554219878375	1330.5130060366205	1447.1897186784652	1.2322759051994514	0.16303280014370913	7.558453906902369	4.078885007991919e-14	1.4272527387920957e-12	G-patch domain containing 4 (gene/pseudogene) [Source:HGNC Symbol;Acc:HGNC:25982]	protein_coding	1	156594301	156601496	48.5
Control_normoxia_vs_Control_hypoxia	ENSG00000104889	RNASEH2A	3498.5716853564077	3112.6555845450216	3155.024381097545	2919.5886432261063	3069.6361329347837	2747.4414978243335	2794.9124714608965	3184.0252724764355	3057.691628363974	3137.9530567582638	4423.006015650327	4228.068235294067	4460.155568179838	4026.865884665157	3740.5989794236866	3637.1098917191725	4084.448886201916	3776.034637412585	3419.0735691812283	-0.513583674369128	0.06799794286655611	-7.552929584605527	4.255751111666464e-14	1.4858889962152497e-12	ribonuclease H2 subunit A [Source:HGNC Symbol;Acc:HGNC:18518]	protein_coding	19	12806584	12813640	51.76
Control_normoxia_vs_Control_hypoxia	ENSG00000130707	ASS1	50535.6973015307	44449.73750574531	44073.10592981978	41370.62112213028	46809.21626455074	40925.09678500819	41756.701107915535	47047.45860991869	46165.68142489841	45688.075018879805	62346.06276093729	58835.45000189477	60532.240590666115	58312.83657432846	55688.352796335465	59088.545520694664	56651.39881682437	52418.77199836615	47483.19859863864	-0.4843900615311957	0.06416024074349867	-7.549692082168172	4.362884957050777e-14	1.5199758899389756e-12	argininosuccinate synthase 1 [Source:HGNC Symbol;Acc:HGNC:758]	protein_coding	9	130444961	130501274	55.65
Control_normoxia_vs_Control_hypoxia	ENSG00000164040	PGRMC2	3110.6789723920842	2728.527744311564	2858.4942352976386	2483.4500098065355	2706.43863929293	2971.610646593596	2842.9131424753296	2750.9983226785257	3030.666520846986	2712.0248843831237	3705.300715644994	3900.762849940938	3666.0651468966403	2740.0936049234056	2801.946449776776	2804.306820837768	3697.6989018670915	3625.4947957848094	3965.4280716988646	-0.48554913753923834	0.06440535816927606	-7.53895562948464	4.7375011528451355e-14	1.6468995855466644e-12	progesterone receptor membrane component 2 [Source:HGNC Symbol;Acc:HGNC:16089]	protein_coding	4	128269237	128288829	38.64
Control_normoxia_vs_Control_hypoxia	ENSG00000185100	ADSS1	128.40850538709853	56.26154570700039	90.18655650754218	101.78221979538095	74.71143267902919	66.7821695216173	98.99255382390626	44.93465181626369	45.96805696211092	51.779611549771396	264.7230544188256	217.9930930914708	339.3772329035083	80.43742356582214	70.87396256636859	61.726820058591834	205.45094674297198	221.016848286505	218.35491697108714	-1.7195855565566631	0.22818097935325998	-7.536060023190954	4.843836935587903e-14	1.680212504056099e-12	adenylosuccinate synthase 1 [Source:HGNC Symbol;Acc:HGNC:20093]	protein_coding	14	104724174	104747325	60.77
Control_normoxia_vs_Control_hypoxia	ENSG00000177469	CAVIN1	10620.82659611356	9796.128555649104	9704.607653812905	9612.04956129678	10199.406041363261	10686.75947148798	9903.776141581286	8914.454244033299	9171.722032312504	8492.328390625657	11828.439685044164	12154.793525829973	12599.258445735784	11103.690199851288	11272.69088030612	11704.584834896925	11468.477883036543	11584.833373596515	10976.877809583997	-0.3292252355971092	0.04369995369348694	-7.533766234772397	4.92973480520165e-14	1.7063071270558352e-12	caveolae associated protein 1 [Source:HGNC Symbol;Acc:HGNC:9688]	protein_coding	17	42402449	42423256	52.49
Control_normoxia_vs_Control_hypoxia	ENSG00000198546	ZNF511	1420.4404978556895	1108.5887009371527	1249.596306404952	1042.8111317974792	1192.0616830850988	1132.6657318620335	1099.3196534854044	1314.514945330114	1220.5399822686254	1156.1414168577887	1904.9110753074515	1652.335450379339	1736.7921703568495	1633.0859181752562	1682.5677340238701	1610.6425945744297	1748.7648524100002	1593.7097789215422	1488.8798352250221	-0.6419503636514294	0.08530366434619062	-7.5254723061623885	5.253008770477018e-14	1.8142735042915335e-12	zinc finger protein 511 [Source:HGNC Symbol;Acc:HGNC:28445]	protein_coding	10	133308914	133313162	55.28
Control_normoxia_vs_Control_hypoxia	ENSG00000143753	DEGS1	7742.895861199484	6820.35492426682	6725.218160646911	6489.1164169393405	6861.36838506039	6807.736841924424	6236.415295624879	7418.729283658317	7103.99372642665	6846.5244145781035	8867.785241299523	8829.488010590263	8644.161236891428	8842.471291997652	8018.858733056241	8368.42851618058	9213.143964735316	8527.973998038035	8750.357059675835	-0.39545291291901075	0.05259998128950023	-7.518118889482366	5.5569960069782955e-14	1.915127654042886e-12	delta 4-desaturase, sphingolipid 1 [Source:HGNC Symbol;Acc:HGNC:13709]	protein_coding	1	224175756	224193441	46.06
Control_normoxia_vs_Control_hypoxia	ENSG00000150991	UBC	27687.534996819624	24611.237483209487	24530.488720169822	24473.634771239515	25427.01967086319	25095.761359442593	23802.91786203319	25919.96973552043	25623.95087934875	25544.69969777005	30969.714585744186	32561.420592153812	35996.59679358716	24348.0998685725	25811.623944103798	27126.02246899428	30946.913326710182	31547.19969770409	34038.358485586185	-0.4348753872155743	0.05785569920466659	-7.516552270454587	5.623960218931811e-14	1.9340375884072813e-12	ubiquitin C [Source:HGNC Symbol;Acc:HGNC:12468]	protein_coding	12	124911604	124917368	50.7
Control_normoxia_vs_Control_hypoxia	ENSG00000048162	NOP16	2162.4095707531988	2410.1916229362414	2399.773614519947	2187.5634439241735	2579.1672398101273	2419.5049579651313	2363.6201382825307	2414.5783867287105	2422.630589584311	2504.5503581160924	1628.3953227126037	1697.5904434205777	1731.6256628798317	2309.016766402105	2116.535043024941	2065.120326867729	1836.1428585540364	1988.3706587103482	1848.99483911814	0.46700629854840786	0.06214159911093234	7.5151960237574444	5.682572438942514e-14	1.950000340582183e-12	NOP16 nucleolar protein [Source:HGNC Symbol;Acc:HGNC:26934]	protein_coding	5	176383946	176388927	49.26
Control_normoxia_vs_Control_hypoxia	ENSG00000136819	C9orf78	1960.125213123797	2064.217683985527	2270.377881083953	2266.0315732913723	2340.709207914547	2157.993585941961	2277.3089217850716	2149.6724929369775	2236.877122088876	2012.9694860691104	1477.7424144361657	1578.1703670499708	1518.950866085913	2097.0741713852526	1954.452644169952	1780.046124709929	1679.5288361337928	1787.8904215910409	1632.2400355689322	0.5280699922110408	0.07047763664431257	7.492731274121905	6.745492161872605e-14	2.3097894038651994e-12	chromosome 9 open reading frame 78 [Source:HGNC Symbol;Acc:HGNC:24932]	protein_coding	9	129827290	129835863	48.01
Control_normoxia_vs_Control_hypoxia	ENSG00000186283	TOR3A	1208.648409229472	1495.4844624701864	1374.7008259498057	1392.7042678985363	1213.667454455506	1237.7509115072967	1128.1937206084453	1640.3666444437727	1480.0056105706412	1409.2988871703476	981.1976851442156	959.6042298978077	939.4479208786253	1264.9707043374947	1151.0943424586947	1145.4761077531425	1041.7238820553569	947.7378822026801	952.2458263279422	0.5646287815844748	0.07553263291780161	7.4752959055317465	7.703032392864765e-14	2.6320339956047107e-12	torsin family 3 member A [Source:HGNC Symbol;Acc:HGNC:11997]	protein_coding	1	179082070	179098023	52.39
Control_normoxia_vs_Control_hypoxia	ENSG00000064703	DDX20	2125.8567909302246	2398.07355478062	2377.7432437199795	2278.763286259015	2456.2737077797374	2523.4611373143507	2234.9634097753183	2530.867587692187	2420.0974346344187	2395.1623829735267	1727.8562814639986	1712.349552056372	1582.5323249236703	2136.1604986899497	1964.7954429592567	2183.25628155981	1859.762474113591	1797.6109606110701	1685.6926754371752	0.4865827244265787	0.06515095426711273	7.468543322199636	8.108742103968417e-14	2.7647525583061613e-12	DEAD-box helicase 20 [Source:HGNC Symbol;Acc:HGNC:2743]	protein_coding	1	111754832	111775602	40.27
Control_normoxia_vs_Control_hypoxia	ENSG00000130313	PGLS	1638.7443666567463	1450.2721547794072	1476.1993975847847	1424.8713680534943	1388.4711932300336	1212.4274969144028	1131.914306142799	1550.3745789299444	1407.884332180819	1460.251547671485	2033.6311284562264	2072.6175264894714	2098.2967211604973	1665.9227492531768	1793.3643418761742	1725.7314017199787	1867.0487507782766	1928.6310398002418	1809.488564800219	-0.5124262130905977	0.06863639435553592	-7.465809034726305	8.278934212207788e-14	2.8167752550513773e-12	6-phosphogluconolactonase [Source:HGNC Symbol;Acc:HGNC:8903]	protein_coding	19	17511636	17521288	53.3
Control_normoxia_vs_Control_hypoxia	ENSG00000100722	ZC3H14	1984.8576888832235	2165.5201645309176	2440.2032748008255	2260.5051681189498	2092.132363580558	2264.2870490115456	2232.4728400529393	2239.1070825497773	2241.429022943376	2203.908043916414	1761.075814228886	1688.5611307676058	1544.0741213919264	1733.8894249885136	1673.5244142524248	1700.7519794990853	1859.0712570600108	1762.5172801505005	1864.407968053767	0.45511236669750277	0.06105816184763838	7.453751520282717	9.072279179060478e-14	3.0801447208568176e-12	zinc finger CCCH-type containing 14 [Source:HGNC Symbol;Acc:HGNC:20509]	protein_coding	14	88562970	88627596	40.17
Control_normoxia_vs_Control_hypoxia	ENSG00000013503	POLR3B	1116.956334425599	1226.7768919713455	1241.5674432502865	1209.120725521636	1190.5620074210462	1360.496859124583	1269.6115247858388	1262.8216418580266	1330.8100965045835	1295.0934308794594	874.0643670303137	876.2406566545158	815.3964329041019	1198.4630143659438	1042.7070856218204	1058.0510217599688	937.3865521586911	942.7118037190954	973.3324641295237	0.5149423134783592	0.06915252945155563	7.446471120613148	9.58700106928494e-14	3.2480028410791414e-12	RNA polymerase III subunit B [Source:HGNC Symbol;Acc:HGNC:30348]	protein_coding	12	106357748	106510198	39.73
Control_normoxia_vs_Control_hypoxia	ENSG00000118894	EEF2KMT	667.0841028323395	688.9489677179358	719.6238547904549	773.5585401634366	764.2814549516997	770.4156603264561	708.245514723552	809.4914833687251	859.7394730858997	800.3090332018044	492.2173894359145	492.6785392385583	410.3810673854252	706.6271346372553	774.7838185251242	743.1235199131094	504.40904178314764	494.4641259489812	494.21523178462934	0.6407322550159187	0.08612065758171004	7.439936863092355	1.0073343332298906e-13	3.3983720090040465e-12	eukaryotic elongation factor 2 lysine methyltransferase [Source:HGNC Symbol;Acc:HGNC:32221]	protein_coding	16	5084284	5097795	53.8
Control_normoxia_vs_Control_hypoxia	ENSG00000198755	RPL10A	22327.93919065911	20239.252630906038	19816.18055691805	18100.131338720737	20384.326508712817	18285.703060682135	17831.633611940626	21051.475043046856	20205.353480852533	20238.352049320933	26475.260794633214	25820.317451168637	26694.30709426063	25044.544764277856	24273.41420676453	23702.642891832595	26016.6235723249	24534.965061844894	23188.421313656014	-0.4419579429017429	0.05940136414666226	-7.440198541746391	1.0053408703566588e-13	3.3983720090040465e-12	ribosomal protein L10a [Source:HGNC Symbol;Acc:HGNC:10299]	protein_coding	6	35468401	35470785	56.98
Control_normoxia_vs_Control_hypoxia	ENSG00000185262	UBALD2	1136.4613069715272	877.4696970474158	1011.193105980912	945.0181075576965	1032.6879758070081	922.2448983785483	902.8935459634105	1089.7924650092123	989.1300440530679	961.9139268020226	1432.6376422607834	1480.436145151559	1667.5867058946221	1331.7038501787376	1158.6824096182077	1271.9924600871286	1153.2560963078859	1205.4209512588332	1022.2434981304366	-0.6923267053015775	0.09327264473101188	-7.4226125709008475	1.1483231506390528e-13	3.865860105656651e-12	UBA like domain containing 2 [Source:HGNC Symbol;Acc:HGNC:28438]	protein_coding	17	76265348	76271298	58.09
Control_normoxia_vs_Control_hypoxia	ENSG00000228474	OST4	1798.0530353479621	1576.9524440716732	1553.4673894872872	1358.582555900491	1659.3193706122138	1557.6339522272076	1575.0102767841613	1674.242707423939	1649.8843297940036	1656.5665823092695	2088.4198377376288	2076.6018082924497	2193.297667913865	1901.5533896452262	1869.4996972601684	2041.8994653201864	2107.213463836837	1959.7787906252265	1865.0309070214842	-0.5053071170974699	0.06813409391047492	-7.416362177816884	1.203810260650522e-13	4.044144932366071e-12	oligosaccharyltransferase complex subunit 4, non-catalytic [Source:HGNC Symbol;Acc:HGNC:32483]	protein_coding	2	27070472	27071654	54.69
Control_normoxia_vs_Control_hypoxia	ENSG00000102024	PLS3	10723.575071958054	9607.437124146658	9997.869602841789	9354.20315647709	9206.385810131376	9826.126837258471	8905.10866548512	9548.261251820339	9321.920684156235	9136.11057267843	13186.398668837426	13505.17117445578	12126.34790339218	10635.910369297575	10934.665634707946	9669.53868355193	12983.183635099651	12407.318513663828	12672.393007243149	-0.4236160442723856	0.0571615048142994	-7.410862356555993	1.25480768021093e-13	4.199054259098602e-12	plastin 3 [Source:HGNC Symbol;Acc:HGNC:9091]	protein_coding	X	115561174	115650861	38.9
Control_normoxia_vs_Control_hypoxia	ENSG00000130255	RPL36	10683.070880130415	9503.030105632692	9057.915669102866	9117.914756380924	9771.009967102911	9191.516632823847	8657.964433397485	10166.466183531238	9731.29835475513	9461.557822419152	12239.483172709764	11411.081333709637	12358.116876083166	12203.265810229923	12471.269431152195	12214.808640535259	11874.131379173048	11708.431943428533	11156.013330179714	-0.37907600681221343	0.05115166976659923	-7.410823704131368	1.2551734949966432e-13	4.199054259098602e-12	ribosomal protein L36 [Source:HGNC Symbol;Acc:HGNC:13631]	protein_coding	19	5674947	5691875	58.81
Control_normoxia_vs_Control_hypoxia	ENSG00000103005	USB1	3170.4463332223468	3471.9843683900067	3582.9607550433684	3519.5729341772803	3769.777849918805	4076.2389875365748	3867.595838197182	3042.361365673981	3333.1386887985873	3421.669095799592	2588.384876053678	2305.431459484405	2326.711609479587	2779.9583317342363	3332.6576974809363	3001.243238852813	3069.164169559098	2851.469404395444	2727.7133274266666	0.5507175303668363	0.07434395068871677	7.407697939980732	1.2851059281863541e-13	4.290214801174945e-12	U6 snRNA biogenesis phosphodiesterase 1 [Source:HGNC Symbol;Acc:HGNC:25792]	protein_coding	16	57999546	58021618	49.63
Control_normoxia_vs_Control_hypoxia	ENSG00000184254	ALDH1A3	1191.770838894784	1639.546247465452	1804.1996645759634	1569.9491168269835	1242.2573982127067	1099.2319567760733	1248.2097576024619	1344.890392173673	1307.8556971973137	1340.5056872333485	1039.3967814415507	1162.6349327998632	1074.8211176213301	911.4412118583848	739.6338357165218	794.476309424602	1009.5963919624559	1073.281188859197	1049.9474123582313	0.6088399184191321	0.08232682608305077	7.395401321617068	1.4098182307031295e-13	4.696750693161197e-12	aldehyde dehydrogenase 1 family member A3 [Source:HGNC Symbol;Acc:HGNC:409]	protein_coding	15	100877714	100916626	48.81
Control_normoxia_vs_Control_hypoxia	ENSG00000106683	LIMK1	607.8411281846909	735.9757719882123	675.5278786364075	723.0538168899889	688.33445320565	634.253605237577	695.0049242915071	681.1703374335301	706.1769943933649	685.2596951319412	415.18213729502423	471.27304564264296	509.90702108917924	542.6198814570243	531.6153466872942	522.6086664874564	575.4346034943572	552.6820037298248	595.060124233454	0.6199378297600545	0.08391686478179636	7.3875237280615655	1.4958844399321787e-13	4.9731160247308665e-12	LIM domain kinase 1 [Source:HGNC Symbol;Acc:HGNC:6613]	protein_coding	7	74082933	74122525	54.59
Control_normoxia_vs_Control_hypoxia	ENSG00000166710	B2M	17376.47179183519	16910.756108249134	16985.909593006723	14821.504288253578	14531.71357363062	13672.290035951988	12702.017405098732	16085.63091849688	14918.744991864138	15100.218753542795	22070.408626374254	22800.09518287313	21999.251030486095	17943.59391790542	17796.58294333474	16827.745547011753	19985.041162009038	18646.138065432737	18978.850109511633	-0.4574107927494432	0.06192630258925583	-7.3863733764851585	1.5088770529576342e-13	5.005903102457579e-12	beta-2-microglobulin [Source:HGNC Symbol;Acc:HGNC:914]	protein_coding	15	44711358	44718851	42.87
Control_normoxia_vs_Control_hypoxia	ENSG00000125995	ROMO1	1622.295796549501	1241.7260890028042	1285.9176400697183	1186.7153776082378	1437.6609746872227	1182.5438002320775	1139.7775448060795	1270.2546683063165	1191.593265801428	1237.4250469899525	2149.3835444134584	2130.077761606737	2117.2544415614625	2220.360597850097	2041.8221098516558	1747.4530187605692	2120.707028205732	1880.2130156605137	1620.4384124769533	-0.785449469949911	0.10643466373503258	-7.3796396999503395	1.587184637200213e-13	5.254797004858925e-12	reactive oxygen species modulator 1 [Source:HGNC Symbol;Acc:HGNC:16185]	protein_coding	20	35699272	35700984	50.26
Control_normoxia_vs_Control_hypoxia	ENSG00000213672	NCKIPSD	1192.962582650526	1038.6038367419947	1077.2680509330999	1056.7274293167218	906.3027080418129	992.9926182514333	1096.5482980366246	911.1866732637988	918.2424339414176	899.2934800783187	1480.8759356270739	1659.4510189245436	1847.929316890951	1019.3149839559863	929.413546003728	959.5992156446949	1506.2343585092726	1488.9912896360584	1684.3512939119346	-0.6508098655050449	0.08824890704539352	-7.374707373659382	1.6470641877132213e-13	5.441777567297959e-12	NCK interacting protein with SH3 domain [Source:HGNC Symbol;Acc:HGNC:15486]	protein_coding	3	48673844	48686364	56.62
Control_normoxia_vs_Control_hypoxia	ENSG00000171863	RPS7	20938.641189672853	17425.577794140154	17271.54612682921	16054.796049162045	18179.41734120482	16950.43050469619	15756.666942705446	19887.83089752779	18014.406932766662	17896.216327368584	26994.541537939553	24922.207406487832	23790.27665403602	26043.670865174783	23907.744151059513	23253.309005554544	25981.037083046438	22999.797271927724	21566.06852248408	-0.5771892521544758	0.07833570347489324	-7.368150492699235	1.730114215437532e-13	5.704382766816819e-12	ribosomal protein S7 [Source:HGNC Symbol;Acc:HGNC:10440]	protein_coding	2	3575260	3580920	44.62
Control_normoxia_vs_Control_hypoxia	ENSG00000150347	ARID5B	1784.8299992560158	2243.3454256250943	2167.6709123366886	2137.966205874276	1791.6020144665185	1986.2086009757886	1988.8096079201437	1890.6792660221001	2060.1942735434714	2033.3937635395546	1465.669775614944	1549.9925625694107	1603.9087328428536	1503.900246697128	1567.509568271572	1497.09458280003	1437.2433885450164	1523.9813386100907	1677.7697203536031	0.5042577743850938	0.06847652109618688	7.36395141448232	1.7854470058322463e-13	5.874708450671492e-12	AT-rich interaction domain 5B [Source:HGNC Symbol;Acc:HGNC:17362]	protein_coding	10	61901684	62096944	40.32
Control_normoxia_vs_Control_hypoxia	ENSG00000182718	ANXA2	34256.215392536375	30202.37985283882	31168.94493316903	28472.56533516769	31939.972847527806	30852.039711022826	27817.25428138973	31713.360456483155	29747.15169719753	30198.165762550725	40776.83423367904	39306.699016571365	39708.272136497784	36595.45704869259	38040.2836664524	36201.47334563578	40105.579595942305	37362.567584812	36402.87556002412	-0.4152019976457826	0.056450334530408826	-7.355173376733851	1.906794599052448e-13	6.261099062309588e-12	annexin A2 [Source:HGNC Symbol;Acc:HGNC:537]	protein_coding	15	60347134	60402883	44.95
Control_normoxia_vs_Control_hypoxia	ENSG00000158825	CDA	965.8060003065048	857.8941877433849	930.6307847550356	771.8115343745767	764.4112434090479	707.7588083768549	676.0349898026822	765.7942596445623	747.6206325648656	816.632044873066	1288.8963597647687	1317.9266307827922	1337.4263210130086	945.1897228027775	958.3660828146452	1053.0935256597747	1049.506099932931	1233.464096121219	1162.0506810810937	-0.6283014084035531	0.08551092898872206	-7.3476152795208085	2.0177425619926094e-13	6.611828137054061e-12	cytidine deaminase [Source:HGNC Symbol;Acc:HGNC:1712]	protein_coding	1	20589086	20618903	48.46
Control_normoxia_vs_Control_hypoxia	ENSG00000101400	SNTA1	1002.4125250952877	847.017185206816	780.0143562168216	766.4248092331267	890.3159149252513	881.1597588828316	800.3318201919518	916.5943369658809	827.3800451983101	764.1508611730978	1325.6204520713516	1282.4463576616124	1204.9436521363857	1169.927313541003	1122.480341703528	1158.6895610242811	1215.7539511813106	1113.8584598532088	976.3162745484104	-0.6742353322023715	0.09183631431513188	-7.34170722366716	2.1088631911587676e-13	6.8962845173455735e-12	syntrophin alpha 1 [Source:HGNC Symbol;Acc:HGNC:11167]	protein_coding	20	33407957	33443763	50.31
Control_normoxia_vs_Control_hypoxia	ENSG00000105854	PON2	3919.8587248791864	3541.3157017387275	3607.186674022908	3647.2593408878583	3764.9119546416614	3429.861904712449	3418.128741384941	3850.499514861195	3750.7004251167423	3744.87856409161	4546.4650670839055	4498.093278292124	4515.122085286443	3692.606784099619	3493.8194167169218	3397.2549077063654	4509.402499116675	4573.205464465245	4576.744723599969	-0.32839414905614067	0.04474331205312856	-7.339513638735615	2.1437141924548736e-13	6.9959456431726296e-12	paraoxonase 2 [Source:HGNC Symbol;Acc:HGNC:9205]	protein_coding	7	95404862	95435329	38.28
Control_normoxia_vs_Control_hypoxia	ENSG00000107372	ZFAND5	3266.2765250076345	3528.637305130503	3729.3310582738372	3538.3176119852797	3591.4979571682725	3975.474248961159	3470.6547688576534	3430.5071018730737	3605.0341608656117	3417.241298583126	2601.7056976440435	2701.1656072816363	2512.3025566463934	3303.190955044611	3348.236538711161	3178.7052578013813	2770.350276433227	2919.0145514643496	3171.610497412104	0.46421214364059254	0.06326562484198299	7.3375098214874805	2.1760443504250162e-13	7.086990877321066e-12	zinc finger AN1-type containing 5 [Source:HGNC Symbol;Acc:HGNC:13008]	protein_coding	9	72351413	72365235	39.89
Control_normoxia_vs_Control_hypoxia	ENSG00000127804	METTL16	1487.8892598358123	1940.8752404960785	1944.007892965585	1974.324329103665	1819.994379369905	1868.1144210062132	2026.055888145724	1465.8782091097546	1665.7147428427768	1627.3344462617042	942.8736968899887	1101.708233142043	1289.7193702256454	1141.7510438714328	1306.6253194594397	1412.4652216396485	939.2845166159838	1131.6810119061035	1183.5987139929312	0.8164855493395567	0.11129835779640165	7.336007156845527	2.200602585094764e-13	7.152053272582308e-12	methyltransferase 16, N6-methyladenosine [Source:HGNC Symbol;Acc:HGNC:28484]	protein_coding	17	2405562	2511891	44.67
Control_normoxia_vs_Control_hypoxia	ENSG00000237412	PRSS56	47059.466748797255	44872.58026906974	42910.37957287164	46320.69476223877	33252.677650587226	31484.81269160985	35531.26187832388	38721.60841930499	40851.833796211955	42499.774173189784	59908.87861102618	61892.65689420316	72014.60672103487	38972.06168828374	43196.51469024039	44619.991022400754	55046.93340438555	57538.05608975478	57435.07914361328	-0.5311753217816205	0.07240921676396021	-7.335741850559542	2.2049667083878921e-13	7.152053272582308e-12	serine protease 56 [Source:HGNC Symbol;Acc:HGNC:39433]	protein_coding	2	232520388	232525716	66
Control_normoxia_vs_Control_hypoxia	ENSG00000125726	CD70	1475.8635371209002	1339.0945294588064	1254.6419911839962	1416.1796619957624	893.1566578708563	884.7114508806138	975.8970642289379	1316.6249291934546	1226.5518499202924	1208.7666645232082	2098.7655649847325	1979.103253338048	2052.053036259643	1563.2299245563408	1310.2483435725458	1484.3722001089818	1979.352091782064	1914.0653978768748	1668.7290564410441	-0.6095559915887772	0.08327362924479755	-7.319916246196976	2.4812576870366173e-13	8.031941634292015e-12	CD70 molecule [Source:HGNC Symbol;Acc:HGNC:11937]	protein_coding	19	6583183	6604103	48.3
Control_normoxia_vs_Control_hypoxia	ENSG00000138640	FAM13A	666.3953551122364	512.1547385957613	564.1361850176576	547.2532033613738	532.3620429910264	527.157476793399	431.94894957271754	454.7411150083275	521.0222425988741	501.0256666139135	862.9725743160607	932.2437667178889	1017.5530676489615	484.04115753958	524.9967376885121	509.41848846990786	1070.246564117331	897.6825671025375	1104.1598478664262	-0.7907749390064311	0.10804842078784925	-7.318708901438742	2.5036803751034885e-13	8.088152096622197e-12	family with sequence similarity 13 member A [Source:HGNC Symbol;Acc:HGNC:19367]	protein_coding	4	88725955	89111398	38.27
Control_normoxia_vs_Control_hypoxia	ENSG00000006744	ELAC2	5103.003019211113	6098.87040633023	5727.772880687114	5748.166349199797	5820.940355812882	6144.723837219677	5536.126870275215	5025.15312178711	4803.780088684535	5488.5872141193295	4564.172332797171	4211.433465842003	4267.884708496116	5142.216531277603	4999.07671838512	4829.046173813541	4394.3131947262345	4450.806525597291	4600.983570749063	0.43009034240819477	0.05880606705375446	7.313706968620268	2.598715327184371e-13	8.378237257460742e-12	elaC ribonuclease Z 2 [Source:HGNC Symbol;Acc:HGNC:14198]	protein_coding	17	12991612	13018065	48.02
Control_normoxia_vs_Control_hypoxia	ENSG00000159086	PAXBP1	980.6600354485137	1107.1281879638277	1157.7950534762108	1130.0253794932985	1038.9898285257477	1136.4451064469843	1164.3014961084777	1049.9820586653195	1046.5889801143067	1059.3276765097776	803.4693768459051	794.5544195923472	750.8478616415352	798.995549169434	802.0630385412923	857.1581969307223	899.8757107762701	999.9185816447775	1054.4141356270122	0.5278437173139522	0.07228990662305929	7.301762334073603	2.840226485519469e-13	9.13844300401244e-12	PAX3 and PAX7 binding protein 1 [Source:HGNC Symbol;Acc:HGNC:13579]	protein_coding	21	32733899	32771792	38.11
Control_normoxia_vs_Control_hypoxia	ENSG00000109586	GALNT7	4944.183465862229	5551.755230375989	5650.692913590605	5488.470522837006	5252.056044886575	5318.267054566274	5373.7308347322905	5520.831123876748	5105.803456504509	5258.352376853971	4470.7826295408995	4565.237085073611	4300.286557520821	4745.455489818905	4653.617823310807	4524.5063924229025	4342.977692013859	4273.306253401674	4599.172904192678	0.3217966049993343	0.04408652602634444	7.299205312912178	2.8947231799520673e-13	9.289666646613788e-12	polypeptide N-acetylgalactosaminyltransferase 7 [Source:HGNC Symbol;Acc:HGNC:4129]	protein_coding	4	173168811	173323967	38.97
Control_normoxia_vs_Control_hypoxia	ENSG00000231500	RPS18	46893.01331087339	41141.40239378906	38798.01125563852	35779.11896017414	38954.084171482944	35189.948104924246	33840.511917534735	44328.41819647225	41622.71268963956	41519.77179715055	61969.36468441542	57568.04882636333	58646.44920601087	56900.38832359755	48643.03919732899	52307.85743295561	59274.37967535042	50984.1194338577	46606.61332903515	-0.6228123392792553	0.08532828602369227	-7.299013824165237	2.898845385942268e-13	9.289666646613788e-12	ribosomal protein S18 [Source:HGNC Symbol;Acc:HGNC:10401]	protein_coding	6	33272075	33276511	46.9
Control_normoxia_vs_Control_hypoxia	ENSG00000272870	SAP30-DT	67.38014767288017	35.017498330622196	29.323144029543506	35.0995870773943	39.531263765608536	58.426560824454796	42.75843022574308	45.78956650946146	30.32349245901906	36.59531025432997	109.85267913734928	121.65349324432434	109.60754570815641	76.95071679937256	49.56249127872444	54.41465336704954	111.90115748708253	106.45953928641543	119.5755283271915	-1.7735456285689224	0.2430129817106596	-7.29815179454311	2.9174739353374417e-13	9.330665139996206e-12	SAP30 divergent transcript [Source:HGNC Symbol;Acc:HGNC:54424]	lncRNA	4	173349543	173370721	38.32
Control_normoxia_vs_Control_hypoxia	ENSG00000175105	ZNF654	443.650008306475	291.60291864017205	398.01186545528174	345.574599413456	328.32726600948814	363.14594766595764	332.7742464474776	389.8435163843401	323.86237640154735	343.90658541511516	669.4347496702396	675.212972149421	556.6920294404507	321.95417074493037	324.25460286893775	322.7542397790842	654.4623222641087	625.1061714510234	718.7795693155182	-0.8845831231074287	0.12125954413941173	-7.294956692979368	2.987551593995474e-13	9.535716075764795e-12	zinc finger protein 654 [Source:HGNC Symbol;Acc:HGNC:25612]	protein_coding	3	88059255	88144660	35.52
Control_normoxia_vs_Control_hypoxia	ENSG00000141127	PRPSAP2	1131.1040170824012	855.4302819466494	987.1428111158971	954.2174937737841	1169.5059754402205	948.1816588164932	943.1490270246808	853.1956544769209	887.4226184972433	828.7919065199902	1501.4945337917954	1439.9020949290125	1464.4469223098308	1398.2361658008008	1218.7767979144894	1158.5074347212148	1253.2714849559209	1217.7293079701394	1280.4701374781398	-0.6560477943835216	0.09021119590507182	-7.272354476642489	3.532750762997731e-13	1.1253429771134803e-11	phosphoribosyl pyrophosphate synthetase associated protein 2 [Source:HGNC Symbol;Acc:HGNC:9467]	protein_coding	17	18840085	18931287	44.41
Control_normoxia_vs_Control_hypoxia	ENSG00000137161	CNPY3	1555.0718075386364	1462.793443994152	1334.831146321242	1389.4636603154865	1420.1773384742337	1310.2552849775502	1321.2404508683965	1360.0724809070484	1419.0481214573088	1357.7978770899206	1878.9717006556823	1911.4192430300366	1845.0384487945573	1582.2095667851102	1670.4236523591057	1602.7617909182393	1781.9652679980916	1734.8150858489241	1608.0079749003698	-0.4290302272773493	0.059026263232609226	-7.268463287039494	3.6359993803097564e-13	1.155929743350563e-11	canopy FGF signaling regulator 3 [Source:HGNC Symbol;Acc:HGNC:11968]	protein_coding	6	42929480	42939294	50.28
Control_normoxia_vs_Control_hypoxia	ENSG00000135457	TFCP2	1526.5157176966843	1791.0440759846929	1731.9759885285073	1774.6137001760683	1671.9191925904074	1616.1338370413432	1709.2467144716536	1685.1115623402939	1813.604182715714	1663.9690995103201	1216.9683804350134	1331.158353486674	1079.6192929535066	1467.0780040506193	1455.9165238161013	1640.2847399809466	1270.0168824369373	1314.1409136656173	1244.4814743559018	0.5425317307067778	0.07467106167177905	7.265622298120085	3.7132479969424783e-13	1.1781458079187931e-11	transcription factor CP2 [Source:HGNC Symbol;Acc:HGNC:11748]	protein_coding	12	51093656	51173135	41.94
Control_normoxia_vs_Control_hypoxia	ENSG00000173638	SLC19A1	2160.2721721496064	2514.9016927220455	2338.3391484542512	2399.2386856775456	2541.655159503983	2700.264480639788	2530.068603086265	2494.1460236135804	2378.178929471351	2365.4345224062713	1810.699948496915	1609.833421798293	1635.8285493448648	2052.0601527914605	1896.2749694454037	1928.6087788930479	2068.577543081581	1907.7931261149674	1712.9953631513001	0.5211161074719323	0.07174945418093213	7.26299751574169	3.7860489098195784e-13	1.1988655072658393e-11	solute carrier family 19 member 1 [Source:HGNC Symbol;Acc:HGNC:10937]	protein_coding	21	45493572	45573365	56.63
Control_normoxia_vs_Control_hypoxia	ENSG00000259330	INAFM2	312.4530274774555	284.661987180443	263.4554495864438	257.3294038628049	215.96101255009816	213.65734077195526	213.283684820825	227.8938725569712	268.48971392768675	239.89597028438436	460.8322930942296	452.0010474302987	495.0705273674143	254.5715289779119	292.0665142081869	308.82460483039836	360.2194961424957	426.6964187774708	389.2436282241802	-0.8041971875999223	0.11073587210797291	-7.262300574251048	3.805613601794297e-13	1.2026791918239645e-11	InaF motif containing 2 [Source:HGNC Symbol;Acc:HGNC:35165]	protein_coding	15	40323692	40326715	55.89
Control_normoxia_vs_Control_hypoxia	ENSG00000115568	ZNF142	642.3854149905344	853.41368677057	896.0204253278395	1034.1481498705539	751.6004512179624	889.7001559909643	1048.5359546479935	657.2120602323628	856.2520928148181	849.3032225340643	246.17045307441876	341.8996239836229	423.0381488594996	374.13322920675677	383.29061431291586	488.0492001259216	360.294107755353	494.30577152214875	615.5701215818532	1.4655683781805782	0.20195222781088784	7.257005253504636	3.95754340600361e-13	1.2482263630257147e-11	zinc finger protein 142 [Source:HGNC Symbol;Acc:HGNC:12927]	protein_coding	2	218633329	218659655	49.33
Control_normoxia_vs_Control_hypoxia	ENSG00000196230	TUBB	86439.18492536481	94527.14654478726	91726.74804048307	92144.77321920196	93680.52805337924	93019.90505307993	86676.40595530889	97830.44208799678	97242.00240950096	94732.03568601738	76142.24985766757	78047.32886719129	76110.14152312212	79641.93979699351	76543.23771518652	82574.88640381001	82288.03110110604	81707.82208383488	81269.70425789908	0.27359283520217986	0.03774337436575405	7.24876457920574	4.205901898226018e-13	1.3239483711522098e-11	tubulin beta class I [Source:HGNC Symbol;Acc:HGNC:20778]	protein_coding	6	30717435	30725538	50.8
Control_normoxia_vs_Control_hypoxia	ENSG00000290786		24.94097131869734	1.6223678978797509	4.71999171338674	3.358822052696905	4.5876599123198	0	4.673594691612355	0	3.6398519470512842	0	77.54706536169404	70.40137136923681	63.607295755679104	8.469343553972188	17.08945743884622	4.428319177467835	86.74195809278187	55.3149032899541	42.73548148197311	-4.463630457367739	0.6160453772836751	-7.245619595506414	4.304667385141236e-13	1.3523759559094991e-11	novel transcript	lncRNA	7	143620943	143645675	41.54
Control_normoxia_vs_Control_hypoxia	ENSG00000182196	ARL6IP4	3018.4871052735875	2581.157037122233	2646.8773096457317	2544.315011653685	2716.2275671304214	2479.447027378822	2451.8711085002724	2717.908802968959	2707.928671312741	2650.402977630472	3801.9152492093276	3595.11337637588	3620.3595868468865	3502.7876371083503	3210.992774292416	3118.4900512207446	3696.730556318837	3221.441893077443	3068.801257131352	-0.503928325899422	0.06955938425528582	-7.244577152235624	4.3379042358310777e-13	1.3601456202975444e-11	ADP ribosylation factor like GTPase 6 interacting protein 4 [Source:HGNC Symbol;Acc:HGNC:18076]	protein_coding	12	122980060	122982913	65.56
Control_normoxia_vs_Control_hypoxia	ENSG00000166197	NOLC1	12066.193805794379	13473.936194612617	14039.692584426433	15072.43328776374	12922.674391706923	14468.617329398934	14796.297901707934	13339.16626902138	14333.40945704266	14496.58490157652	8670.38283206864	9416.094777860633	10083.634641111481	8950.395425934514	9793.887942255136	10234.164719147897	9884.828171965815	11158.757116909826	12056.530559787729	0.5966609301965816	0.08239040941409352	7.241873592322726	4.425282191184725e-13	1.3848275444077286e-11	nucleolar and coiled-body phosphoprotein 1 [Source:HGNC Symbol;Acc:HGNC:15608]	protein_coding	10	102152176	102163871	47.22
Control_normoxia_vs_Control_hypoxia	ENSG00000131143	COX4I1	6823.587676898273	5883.674254155531	5896.9661184207835	5221.369440904	6072.882302772701	5281.182146938315	5034.117760285305	6233.283668558072	5863.029097637455	5827.068821956358	8816.917134766003	8411.349987418831	8257.289646140367	7815.805772791681	7537.460093872226	7194.157380433804	8565.412862454405	7894.339508825791	7018.272185837271	-0.5847258235496742	0.08074695718717832	-7.241459541245993	4.4388158787515204e-13	1.3863497015061633e-11	cytochrome c oxidase subunit 4I1 [Source:HGNC Symbol;Acc:HGNC:2265]	protein_coding	16	85798633	85807068	50.78
Control_normoxia_vs_Control_hypoxia	ENSG00000071082	RPL31	16152.496798559976	13128.82878558448	13033.107549951941	11632.82579793357	13705.351471194308	11614.584337652135	11374.28398343871	14521.414789328386	13583.411394728213	13575.484150752733	22166.243568571273	21171.81592763582	20183.0276247834	20668.098183555405	17162.01049945335	17891.35835010134	21252.412849499804	18661.67900660579	15419.004103308895	-0.7492756030305926	0.10350692197054773	-7.238893677504915	4.523594674160214e-13	1.4100741215301363e-11	ribosomal protein L31 [Source:HGNC Symbol;Acc:HGNC:10334]	protein_coding	2	101002229	101024032	42.39
Control_normoxia_vs_Control_hypoxia	ENSG00000111678	C12orf57	1285.9694191700623	1120.1974846310777	1043.1782607759374	891.557153826014	916.135231948263	780.6675161207712	757.514995958248	1094.9182678549619	1014.5974650253773	1021.8847822684069	1863.4917917168193	1703.452808557929	1725.7496366043636	1687.1514783399448	1480.5558239479217	1385.9726228142868	1733.3785887307276	1574.9495783289226	1352.0960576111513	-0.7955995512256936	0.10991761296063494	-7.238144368279027	4.548651184993438e-13	1.4151260914247097e-11	chromosome 12 open reading frame 57 [Source:HGNC Symbol;Acc:HGNC:29521]	protein_coding	12	6942978	6946003	52.58
Control_normoxia_vs_Control_hypoxia	ENSG00000118640	VAMP8	1634.8517504566714	1419.0110956019519	1432.6830108885963	1303.4372077579778	1398.9986160067529	1360.3751880321356	1265.0232287607068	1381.1112103772325	1309.9458350381594	1333.5730846970193	2086.7256555884937	1970.0185627899707	1950.4859077671615	2051.1187966475045	1992.077723554444	1896.1102540938225	1944.9288793633048	1722.2939872372924	1609.4132640175599	-0.5345756506489526	0.07402886013248544	-7.22117900629905	5.153875579567985e-13	1.6003033862693524e-11	vesicle associated membrane protein 8 [Source:HGNC Symbol;Acc:HGNC:12647]	protein_coding	2	85561562	85582031	47.95
Control_normoxia_vs_Control_hypoxia	ENSG00000134248	LAMTOR5	3122.390212686096	2693.095832311648	2525.517298778931	2445.0638728625636	2877.349500563793	2504.8555894217197	2498.6728500734084	2726.2666729494663	2641.912334596048	2715.5641148931186	3942.5694930008713	3814.777781033861	3861.1660059252986	3815.831919152518	3257.5977606844526	3546.508654296087	3885.229256688543	3343.9994926103677	3107.0453985070385	-0.6007981199171655	0.08326337908655279	-7.215634610416569	5.36830262259149e-13	1.6636536286407074e-11	late endosomal/lysosomal adaptor, MAPK and MTOR activator 5 [Source:HGNC Symbol;Acc:HGNC:17955]	protein_coding	1	110401249	110407942	42.55
Control_normoxia_vs_Control_hypoxia	ENSG00000089157	RPLP0	62126.15610406034	51737.25285419983	50110.616489973116	44272.27405795896	51738.46806196763	47629.46945852061	42815.02822499522	57464.23486837531	53052.052036724934	52090.903271351555	84475.48126134291	76933.2755362155	73496.03389556732	78218.48439882536	71367.31624404067	68541.78625327507	80712.46228087392	71168.13857302575	62447.532105852406	-0.6849962791524385	0.09494601146755205	-7.214587201343757	5.409783148552804e-13	1.6732658090620482e-11	ribosomal protein lateral stalk subunit P0 [Source:HGNC Symbol;Acc:HGNC:10371]	protein_coding	12	120196699	120201235	48.95
Control_normoxia_vs_Control_hypoxia	ENSG00000161016	RPL8	101244.27341621679	84519.75148327707	82875.87343345476	78255.0274603882	92107.09450579877	80092.15953810638	77911.95855256634	95344.48044487648	91133.17684329816	88594.79415748216	125599.36079015762	120049.5112152606	117898.29521072518	124594.64349285692	115239.0122535316	115256.93172890067	123273.69534381993	111940.44736498783	97710.70767241345	-0.5655669716351338	0.07840930169505508	-7.213008653421046	5.472893529704907e-13	1.6895181550870882e-11	ribosomal protein L8 [Source:HGNC Symbol;Acc:HGNC:10368]	protein_coding	8	144789765	144792587	60.89
Control_normoxia_vs_Control_hypoxia	ENSG00000063046	EIF4B	29976.432250749673	26532.85049345629	28516.041485351223	25966.560631966582	24822.32426568057	24694.325688722365	24073.66816284479	28319.48313836545	26541.85660091871	27388.08702608187	37178.94376958629	35753.228339446105	33211.52114603471	28646.41221562148	30833.511143917975	28217.852659863795	36665.74619240823	37400.41649993934	34812.95105328835	-0.3901093239684872	0.05413346738833688	-7.206435183062681	5.743564371730877e-13	1.7696596891781978e-11	eukaryotic translation initiation factor 4B [Source:HGNC Symbol;Acc:HGNC:3285]	protein_coding	12	53006282	53042215	42.71
Control_normoxia_vs_Control_hypoxia	ENSG00000120727	PAIP2	3846.4854730997986	3395.1506032875627	3479.3593247303293	3198.4852569462637	3480.527716081818	3450.9074664941377	3235.833013147687	3409.1064186669514	3281.2373455322377	3263.3241030162185	4604.459564662599	4415.5917053698195	4346.746636370381	4381.150324230284	4130.807132798145	3911.3357277859345	4587.176135630127	4492.79042089415	4172.749620151732	-0.40992899844266806	0.05691147054339531	-7.202924024430101	5.893481548615867e-13	1.8123589123830064e-11	poly(A) binding protein interacting protein 2 [Source:HGNC Symbol;Acc:HGNC:17970]	protein_coding	5	139341587	139369720	43.58
Control_normoxia_vs_Control_hypoxia	ENSG00000179348	GATA2	1776.246453224995	2095.1673744823697	1810.2952214821842	2209.9715051643702	2203.944408787422	2376.695704762434	2306.4298163092903	1848.2716216924418	1978.4298581291282	2053.6360309320557	1164.3621666744873	1379.8167036472114	1242.159206061462	1471.3249827986926	1593.4934717067208	1619.2822756486282	1345.5745920063018	1705.6571210436339	1567.924096721079	0.6918988325729647	0.09621541087006386	7.191143563346148	6.425087846760007e-13	1.9720456767282008e-11	GATA binding protein 2 [Source:HGNC Symbol;Acc:HGNC:4171]	protein_coding	3	128479427	128493201	60.46
Control_normoxia_vs_Control_hypoxia	ENSG00000171631	P2RY6	1832.3572339125799	1690.8822348835213	1722.2583410687816	1623.0600587709218	1588.4398638398795	1427.8951874465133	1630.6515391823616	1689.7883284824045	1705.899922798081	1592.0503083328404	2315.8951018444327	2357.7187265810444	2212.528839674925	1559.8807326117571	1701.4485979435328	1760.0093218941026	2194.222762825828	2068.6817375567953	2141.1186046887133	-0.45458584874963753	0.06327281953655221	-7.1845359836861205	6.743582007530436e-13	2.0658356299314022e-11	pyrimidinergic receptor P2Y6 [Source:HGNC Symbol;Acc:HGNC:8543]	protein_coding	11	73264498	73305103	51.57
Control_normoxia_vs_Control_hypoxia	ENSG00000149273	RPS3	51906.60913330518	42551.26140700821	43579.99934404999	39383.769556651736	46421.46932085968	41264.3365245366	37575.76852498765	47548.74437134663	44248.44234435907	44128.1659581771	65562.46725196592	63188.31479307358	61438.453953910794	62641.52082178501	61938.45991597946	56960.42671889901	64668.77264937874	59579.68790285529	51638.90303966881	-0.5996556634554893	0.08351247850825728	-7.180431884753586	6.949154522150892e-13	2.1247405346790618e-11	ribosomal protein S3 [Source:HGNC Symbol;Acc:HGNC:10420]	protein_coding	11	75399515	75422280	48.5
Control_normoxia_vs_Control_hypoxia	ENSG00000157193	LRP8	1352.7471646392305	1493.5547001389375	1532.271582946889	1761.0875746291863	1650.5982387298732	1492.5816755281753	1719.5902198493288	1457.8814555261324	1767.279671599143	1651.54885421515	949.2718682206686	976.8213872338976	976.190869999058	1008.2830763264105	1172.8812964888966	1193.7181222792108	1081.4679069901997	1145.5268338987205	1318.8936289062713	0.7234991053849436	0.10079444092403697	7.177966351638417	7.075596777713227e-13	2.159272291458248e-11	LDL receptor related protein 8 [Source:HGNC Symbol;Acc:HGNC:6700]	protein_coding	1	53242364	53328469	51.87
Control_normoxia_vs_Control_hypoxia	ENSG00000023909	GCLM	1974.0644559623338	2686.533459674845	2490.3379939667348	2239.6028012583965	1928.2140215224815	2435.155658876566	2002.0567291247341	2380.2316349141947	2429.830491560186	2431.4598088655894	1506.735885947234	1458.3518449733704	1096.5336562009252	1602.0337368173464	2014.2409392352813	1693.074911966105	1816.8936107656857	1724.598674991938	1597.2743466603958	0.8663997901491791	0.12096297963982608	7.162520241555987	7.92071681809358e-13	2.412574907393037e-11	glutamate-cysteine ligase modifier subunit [Source:HGNC Symbol;Acc:HGNC:4312]	protein_coding	1	93885199	93909456	36.37
Control_normoxia_vs_Control_hypoxia	ENSG00000143198	MGST3	2219.063261529709	1911.9479570190342	1959.2118630363925	1784.561923196613	2077.099825987392	1946.1677612873204	1890.967663873333	1986.0026355049642	2152.319833604872	2031.9414000950374	2553.3049208182756	2430.2574158341527	2543.9675450565987	2352.621064831853	2393.7539861855257	2508.8737711757403	2550.646770014402	2489.1464569535924	2380.3459130596602	-0.41413555857370665	0.05783340083804861	-7.160837034872187	8.018592786526049e-13	2.4377436739417878e-11	microsomal glutathione S-transferase 3 [Source:HGNC Symbol;Acc:HGNC:7064]	protein_coding	1	165631213	165661796	43.33
Control_normoxia_vs_Control_hypoxia	ENSG00000125352	RNF113A	527.0639233584957	400.6488473821229	421.8057532908053	421.6959870465659	464.3653947709106	440.07965612456087	447.31331581241926	481.7016012525202	398.55032917893215	459.6264811773076	722.5149471940439	681.1857461657173	635.2009373426439	583.6201710664916	524.0585433880822	543.4299182626015	672.7861395784489	633.9779390575424	554.5889123612069	-0.7146768468862015	0.0998096313542634	-7.160399624656802	8.044221260771099e-13	2.440894538538722e-11	ring finger protein 113A [Source:HGNC Symbol;Acc:HGNC:12974]	protein_coding	X	119870475	119871733	53.22
Control_normoxia_vs_Control_hypoxia	ENSG00000110768	GTF2H1	1927.360036136755	2091.1921268223	2149.149449612085	2143.9272154582122	2126.0603353237434	2227.2644212755195	1946.2464380255458	2064.3760447534614	2156.060902836322	2069.969254602554	1636.1235811420147	1607.3033419912242	1661.6659760799027	1877.512750834817	1854.8298513677778	1875.438858564645	1713.9790922944737	1732.4148061030055	1758.966203373987	0.38172724781360146	0.05332524263612257	7.158471840782943	8.158134115555136e-13	2.4707712621561017e-11	general transcription factor IIH subunit 1 [Source:HGNC Symbol;Acc:HGNC:4655]	protein_coding	11	18322295	18367045	40.71
Control_normoxia_vs_Control_hypoxia	ENSG00000139433	GLTP	670.6343380451037	598.3270153677464	583.2616755194064	519.3500186959861	634.3787953883324	624.2155010519275	514.813419942344	547.0631278794547	577.2168687668405	593.4139392209146	840.5584278735378	875.9713266667717	914.6836172632394	613.9639036681139	611.2459286198354	645.4387391566285	800.6440532775081	796.8387710603563	780.0329553929238	-0.6327937962056209	0.088452675602736	-7.154037929250017	8.426176778072917e-13	2.547126519057921e-11	glycolipid transfer protein [Source:HGNC Symbol;Acc:HGNC:24867]	protein_coding	12	109850945	109880541	49.11
Control_normoxia_vs_Control_hypoxia	ENSG00000171858	RPS21	10949.700614343172	8951.296940769384	8762.261004008284	7970.976968110402	10132.989797974758	7949.117512421483	7867.207174087031	9863.032925653813	9290.503633363065	9189.529076192033	14378.404894152372	13454.640384562083	13761.20585124684	12794.615425699576	12867.756133048795	12094.96828059633	14246.974750603717	12607.865913897513	10911.264391789602	-0.6957440292824071	0.09732590074060929	-7.148600978650974	8.766675032680402e-13	2.6450547254262698e-11	ribosomal protein S21 [Source:HGNC Symbol;Acc:HGNC:10409]	protein_coding	20	62387103	62388520	59.45
Control_normoxia_vs_Control_hypoxia	ENSG00000029993	HMGB3	2916.4515308257583	3286.00598947444	3277.6749488052246	3108.1851738691353	3160.8871560978423	3399.1819645002015	3051.4282721502686	3010.3081482408	3346.52096175916	3325.147459941994	2297.027134502857	2332.855764819598	2456.606530000408	2671.4508811743317	2912.2130706196713	2795.0229126532254	2621.8567761672307	2604.349493329923	2839.4049167573376	0.44886287052399926	0.06279315513114006	7.148277062787716	8.78738165112136e-13	2.646309227553327e-11	high mobility group box 3 [Source:HGNC Symbol;Acc:HGNC:5004]	protein_coding	X	150980509	150990771	51.17
Control_normoxia_vs_Control_hypoxia	ENSG00000151929	BAG3	2324.136420562445	2743.1689687772623	2757.3488400648343	2847.7939600365944	3010.256492843387	2800.4997704884386	2917.8184188778687	2535.7882218764603	2786.456480339292	2677.6980560419393	1581.7617344993437	1722.1121928083626	1887.808435054935	1761.2841612164145	1876.3830196935708	2282.787997286489	1669.3051797916457	1899.6938111006332	2076.489829326541	0.6869568240954835	0.09611267266618682	7.147411522738356	8.842947888240529e-13	2.6580372120461335e-11	BAG cochaperone 3 [Source:HGNC Symbol;Acc:HGNC:939]	protein_coding	10	119651380	119677819	49.76
Control_normoxia_vs_Control_hypoxia	ENSG00000134419	RPS15A	20614.160958920016	18694.46497026688	16338.433600605225	15613.498801676113	17499.014371419646	15302.680620652476	15007.522206699818	18666.59944571519	17937.595857035336	17730.666514325683	28020.391798364686	26422.0937044846	25078.57652536792	24481.982848295178	21271.345557763205	22860.458570819912	26624.84756244016	22538.519113172308	20966.205191455967	-0.6510546491069192	0.09122528211574524	-7.136778686865239	9.554348783842007e-13	2.863867001667306e-11	ribosomal protein S15a [Source:HGNC Symbol;Acc:HGNC:10389]	protein_coding	16	18781295	18790383	46.41
Control_normoxia_vs_Control_hypoxia	ENSG00000152518	ZFP36L2	1626.2361168732198	1879.7720409029484	1924.9997187035215	1868.6915969739503	1989.8643782283502	1910.525351710717	1912.7765796821811	1720.6107463548244	1833.2198099018126	1962.6356255152425	1204.4457300132478	1286.7964420824117	1350.16471397181	1321.0113379422155	1312.5143676230127	1387.6702504884906	1286.8232939833636	1512.9007777248446	1606.8273419150132	0.5637203663005845	0.078989531637656	7.136646522814005	9.563535606843483e-13	2.863867001667306e-11	ZFP36 ring finger protein like 2 [Source:HGNC Symbol;Acc:HGNC:1108]	protein_coding	2	43222402	43226606	55.93
Control_normoxia_vs_Control_hypoxia	ENSG00000127663	KDM4B	1284.3243656419709	923.1368579411752	1130.4189715479815	1084.407818496621	952.4593787019181	1065.6259258117766	1054.0028280555205	837.6447044389051	932.5057490006457	971.8937001175533	1667.777238261892	1766.9146469787363	2130.0905972758133	939.0756288997441	1008.5444558987911	1001.4586911922648	1602.2549230798836	1917.511768168018	2132.1146976882333	-0.8249195566482105	0.11572470458951926	-7.128292611108728	1.0162156624465152e-12	3.037440123024715e-11	lysine demethylase 4B [Source:HGNC Symbol;Acc:HGNC:29136]	protein_coding	19	4969113	5153598	57.26
Control_normoxia_vs_Control_hypoxia	ENSG00000087263	OGFOD1	3000.256256091966	3415.6437300034268	3444.073593975689	3311.9045995701404	3274.5488205375154	3958.3474506587745	3265.3806504797076	3549.325234269715	3082.3949948440595	3159.5551444942635	2239.3257506716095	2268.696636047677	2290.0205304103306	3097.954279690632	3051.5585927123207	2683.4281056708815	2704.932526316281	2711.400361646883	2496.1216076554765	0.5811714978121999	0.08154218318299912	7.127249665463573	1.0239426600699807e-12	3.0548259472348994e-11	2-oxoglutarate and iron dependent oxygenase domain containing 1 [Source:HGNC Symbol;Acc:HGNC:25585]	protein_coding	16	56451521	56479104	40.36
Control_normoxia_vs_Control_hypoxia	ENSG00000109103	UNC119	539.0453642547919	454.33516353256584	373.86493760374907	428.8917686215185	584.000842197285	473.7393120130708	453.5262544980445	441.13520249059275	427.02442216416944	413.0344422371383	701.9704988513763	703.752153588698	693.2535129922962	621.5050358865877	538.0940150128118	579.1101720915943	638.1809582977394	607.7147572226813	569.683107284336	-0.7368152434623448	0.10344876132330577	-7.122513928993262	1.0597603966315286e-12	3.1557967416265875e-11	unc-119 lipid binding chaperone [Source:HGNC Symbol;Acc:HGNC:12565]	protein_coding	17	28546708	28552631	57.41
Control_normoxia_vs_Control_hypoxia	ENSG00000123213	NLN	3812.0079697694	3992.7684318931197	4577.786976869375	4350.1508859676405	4225.719086528705	4225.009253325701	4013.783536461067	4285.906713025305	4259.5741183710625	4219.71875038874	3115.701868868593	3155.154633554457	2696.3428003909626	4223.69717283611	3993.1568085904983	3506.5634161144076	3278.4385484422914	3273.2480854305823	3223.4223687905837	0.5245225203166092	0.07367834331372855	7.119086786237149	1.0864448765616172e-12	3.229245357081194e-11	neurolysin [Source:HGNC Symbol;Acc:HGNC:16058]	protein_coding	5	65722205	65871725	40.37
Control_normoxia_vs_Control_hypoxia	ENSG00000254772	EEF1G	59654.54637561282	51360.5921442536	51876.607388865435	46897.938637306994	51009.96186271731	48221.523004788534	44497.032076604155	56656.116982135434	54121.5896889254	51642.15804452899	77324.26685536523	73035.90822994125	68469.98702089566	68723.55960777929	64177.532404930775	63017.962845098504	74462.59134150804	67503.78012479714	60782.72650058908	-0.5436531644457439	0.07643145619396283	-7.112950498628416	1.1358802838911293e-12	3.369918667848432e-11	eukaryotic translation elongation factor 1 gamma [Source:HGNC Symbol;Acc:HGNC:3213]	protein_coding	11	62559596	62574086	47.78
Control_normoxia_vs_Control_hypoxia	ENSG00000099904	ZDHHC8	857.724478072405	1022.7630559369088	1235.4883127097457	1141.5458898718862	925.4382050438319	1067.3246967593723	1318.9116102831283	880.6066456966427	1173.022967691606	930.9646371016253	498.6033155052013	546.108546856277	583.2688546445388	616.0806975141467	726.5098226701084	639.6532276105366	578.9472106159055	809.067012988359	744.7358958034679	1.0618542632115926	0.1493280302524806	7.110883746448891	1.153022331813333e-12	3.4144407607457424e-11	zinc finger DHHC-type palmitoyltransferase 8 [Source:HGNC Symbol;Acc:HGNC:18474]	protein_coding	22	20129456	20148007	63.57
Control_normoxia_vs_Control_hypoxia	ENSG00000170379	TCAF2	26.14869621207523	4.312547642865201	1.0910150423704033	1.3005575357199854	5.5083206628370425	0	3.218316712682006	3.9476546385456173	5.6225362203463325	6.281788415070651	60.68943315817404	48.00372076614683	73.98217155878555	9.766730060511216	6.209214767096369	15.809691931877484	73.42821466235348	88.67829770309848	62.82632033887346	-4.954212146526178	0.6969051862093117	-7.1088754174347715	1.1699229009112953e-12	3.458084493248156e-11	TRPM8 channel associated factor 2 [Source:HGNC Symbol;Acc:HGNC:26878]	protein_coding	7	143620952	143730410	41.82
Control_normoxia_vs_Control_hypoxia	ENSG00000167733	HSD11B1L	130.86222616769098	94.49847447266755	73.97624696437416	94.71455327424587	50.648867298846184	89.27355821375552	46.206592084659086	96.28474844492264	100.0136974758213	80.07534594017966	217.87852905254042	251.15420755745222	229.5375578102002	111.15739223341937	113.4594756857838	120.91420466169369	202.36407705173858	188.7937404271026	194.56880236903456	-1.3983586458749375	0.196726373542432	-7.108140208630059	1.1761704452628165e-12	3.470136824759723e-11	hydroxysteroid 11-beta dehydrogenase 1 like [Source:HGNC Symbol;Acc:HGNC:30419]	protein_coding	19	5680604	5688523	58.24
Control_normoxia_vs_Control_hypoxia	ENSG00000227057	WDR46	2930.223091047199	3314.3572006521676	3305.424099626987	3241.056837268183	3132.382592769465	3281.0634140451616	3001.7731976910864	3143.556829295963	3057.3727018804993	3006.709215933437	2558.952473056805	2531.6601760730778	2651.8623609703964	2955.680978059005	2875.9026860067593	2780.4243387463466	2549.8946757012814	2762.689660132842	2593.2522009401173	0.35000777364555846	0.04925811439728072	7.105586113643046	1.1981297108445225e-12	3.5284147709235284e-11	WD repeat domain 46 [Source:HGNC Symbol;Acc:HGNC:13923]	protein_coding	6	33279108	33289247	51.96
Control_normoxia_vs_Control_hypoxia	ENSG00000178826	TMEM139	377.41779573549366	276.7081423431182	293.976284573575	242.29966096402686	367.08460031677276	323.28646806353333	340.43711070789385	321.0741306395162	313.9001557910131	376.4862206655208	496.2474050013227	510.94676279926955	526.3010511887327	327.1582731325801	417.45993390158446	387.44466915142266	478.85719755371804	430.9350822505157	362.91717419477015	-0.9221815657833543	0.12986476547021295	-7.101091373355422	1.237755043642445e-12	3.638408254207047e-11	transmembrane protein 139 [Source:HGNC Symbol;Acc:HGNC:22058]	protein_coding	7	143279957	143288048	47.5
Control_normoxia_vs_Control_hypoxia	ENSG00000205544	TMEM256	645.3211007652513	531.5176297836335	520.2104021777602	523.4861936095185	499.6797981434688	454.4383364097699	484.54351963014375	520.6629656480584	500.2358184701846	485.41206975607656	926.5300727849608	848.3671388129205	939.8470683848412	892.1527429883658	759.312442118133	806.7228856597508	754.5193836201119	636.844862179128	531.2964835976985	-0.7834033901258597	0.11038207673035262	-7.097197419465122	1.2731213814053015e-12	3.735501653220583e-11	transmembrane protein 256 [Source:HGNC Symbol;Acc:HGNC:28618]	protein_coding	17	7402975	7404097	57.35
Control_normoxia_vs_Control_hypoxia	ENSG00000082516	GEMIN5	3397.3637736532473	3839.689117089501	4124.758917929084	3916.1047983226476	3739.1670982283827	4220.366517842365	3783.4971839064738	4063.180481313032	3898.464544347686	3849.8832776988015	2914.7203170928237	2802.7371896758696	2337.829380957029	3100.232917907805	3148.8955643335285	2733.7111996781755	2886.870312680736	2899.0175275756583	2893.4215791788556	0.5579015331717366	0.07867209752141847	7.091479072613362	1.3268614645274509e-12	3.886051589607778e-11	gem nuclear organelle associated protein 5 [Source:HGNC Symbol;Acc:HGNC:20043]	protein_coding	5	154887411	154938211	41.33
Control_normoxia_vs_Control_hypoxia	ENSG00000104998	IL27RA	1209.8380713670017	1460.4555748855748	1386.458946666173	1412.0893760134052	1253.931745087648	1275.1815313252434	1250.5263160552536	1263.77003891537	1376.3290423567144	1290.2300148863767	1047.7760635032662	1002.4725499877935	1048.4709001826714	1129.094033161721	1265.0832728225648	1185.822077136793	983.5308244948822	1107.4941068426724	1038.3688702819063	0.46106627055379723	0.06503325674755644	7.08969984916404	1.3440318103563371e-12	3.9291430858150254e-11	interleukin 27 receptor subunit alpha [Source:HGNC Symbol;Acc:HGNC:17290]	protein_coding	19	14031762	14053218	51.73
Control_normoxia_vs_Control_hypoxia	ENSG00000173221	GLRX	666.2122079958094	484.2426832852091	506.099398364627	484.5245290498594	575.3340769884857	525.3131558833289	519.7223195061242	560.7440998006489	568.4934765133934	456.765514088029	935.3872652939388	844.1659464358006	869.5458935971096	842.3982451349157	605.6663878811358	790.9367287738052	868.3968295834894	809.9804142745458	744.1027794701237	-0.8456102251012095	0.11935779518531664	-7.084666935982714	1.3937910653896834e-12	4.0671738917238004e-11	glutaredoxin [Source:HGNC Symbol;Acc:HGNC:4330]	protein_coding	5	95751319	95822726	41.08
Control_normoxia_vs_Control_hypoxia	ENSG00000197381	ADARB1	2613.3845700978886	2213.6021093597733	2431.3620234220925	2431.5771750238937	2468.1611141939375	2434.6373340334526	2518.73156394584	2407.6671938690047	2469.234223412987	2264.4119127571153	3062.7143494064167	3006.0384609324947	3319.3318777049185	2053.296924435616	2078.6101647008504	2229.7690709164367	3203.084949001492	3187.7920143601796	3260.899800285497	-0.40522085067053565	0.05720203104810276	-7.084029067600315	1.4002251783010418e-12	4.078506525721669e-11	adenosine deaminase RNA specific B1 [Source:HGNC Symbol;Acc:HGNC:226]	protein_coding	21	45073853	45226560	45.43
Control_normoxia_vs_Control_hypoxia	ENSG00000107077	KDM4C	496.8177939957115	379.51775322021734	444.90894473411754	427.86272274474584	440.2172880969747	436.98346276110715	448.6112111421626	458.02669694095835	452.380736206294	383.3665042557755	638.3731969379046	708.8445726598989	643.6801662356977	409.3380035679464	428.6843116328693	401.7150631113938	593.8003599516395	643.5407306135507	602.8685671095529	-0.6717301328827728	0.09490482001401997	-7.077934848657217	1.4631848045325004e-12	4.254143310778039e-11	lysine demethylase 4C [Source:HGNC Symbol;Acc:HGNC:17071]	protein_coding	9	6720863	7175648	40.37
Control_normoxia_vs_Control_hypoxia	ENSG00000172840	PDP2	710.858482677276	726.7391043167555	828.6234305928632	942.406821222354	881.8866961028646	729.1302908052263	838.0430655723137	683.017530623887	753.3639002017572	722.943011121478	522.1821840328972	430.7420729254677	424.94678154611216	833.9765786161696	812.8857537284083	757.4410691128239	727.9145200022505	567.2085852467102	612.0012924206285	0.8631218436761777	0.12201037044614102	7.074167880321166	1.5034818375056923e-12	4.3633716993745056e-11	pyruvate dehydrogenase phosphatase catalytic subunit 2 [Source:HGNC Symbol;Acc:HGNC:30263]	protein_coding	16	66878589	66895754	48.25
Control_normoxia_vs_Control_hypoxia	ENSG00000163453	IGFBP7	1407.0380296245048	1179.415431689197	1056.712632943577	1132.238468464274	1324.4566942117203	1099.5995498561929	1212.2011015681462	1146.509994727945	1277.9241576492673	1162.8293074763421	1675.1122337061838	1687.8988656953377	1713.9254925702824	1668.071599037179	1507.1833855932211	1703.45948739699	1741.1694197794504	1519.3542974448449	1518.6224134309348	-0.590472110983971	0.08348041919164091	-7.073180953110215	1.5142182165607948e-12	4.3865694748231285e-11	insulin like growth factor binding protein 7 [Source:HGNC Symbol;Acc:HGNC:5476]	protein_coding	4	57030773	57110385	42.44
Control_normoxia_vs_Control_hypoxia	ENSG00000167771	RCOR2	152.30914982012126	131.05433903066302	107.48474879514012	110.71181454312934	107.34878305306191	116.97758707199452	100.56391863756754	104.20469435893042	102.57970529853057	90.33503480220814	249.25569698205626	260.28499042538465	254.35832387490748	90.39500667753823	103.04516446232556	112.6231366158058	223.12885354236462	203.17288822721918	274.0400103633556	-1.1296720144217671	0.15974554763577103	-7.071696401814489	1.5305098617328878e-12	4.4257474139187355e-11	REST corepressor 2 [Source:HGNC Symbol;Acc:HGNC:27455]	protein_coding	11	63911230	63917164	61.85
Control_normoxia_vs_Control_hypoxia	ENSG00000198258	UBL5	2822.452048869234	2427.0531715609486	2346.848090632072	2034.9869564611015	2447.7045006238172	2106.21235704758	2061.7513818403004	2497.2993849251247	2308.9288252236356	2572.082400057431	3707.6799849969384	3492.9016284175136	3640.118285104489	3353.9788734932317	3184.4204403289273	3083.7120439119994	3570.990995323639	3220.792708043945	2746.674851653517	-0.6723365995371238	0.09511200292643951	-7.068893292649037	1.561741774146408e-12	4.50790843147567e-11	ubiquitin like 5 [Source:HGNC Symbol;Acc:HGNC:13736]	protein_coding	19	9827892	9830115	52.38
Control_normoxia_vs_Control_hypoxia	ENSG00000099995	SF3A1	5401.342719955823	5935.416488503727	6114.1453850545795	6755.33304749154	6900.023194724761	6762.230207048143	6798.6456159519175	7591.073049908992	6021.965815408468	7228.364912449057	3055.633670707308	3653.810818501022	3641.6919904840124	4538.41175174043	4723.60181908936	4014.348492555573	3678.811218106752	5506.9958265031055	4303.665654976061	0.8616044758929413	0.12203581475420584	7.060259134814741	1.6619238525420632e-12	4.788436815495519e-11	splicing factor 3a subunit 1 [Source:HGNC Symbol;Acc:HGNC:10765]	protein_coding	22	30331988	30356919	49.02
Control_normoxia_vs_Control_hypoxia	ENSG00000204592	HLA-E	1948.3821230308051	1791.8378221445869	1793.9354024748745	1717.4164366592215	1814.8158539519964	1906.441762406184	1685.6551096984583	1732.4706582218976	1641.9766983556062	1736.9237724862328	2399.49276923746	2317.382951231122	2407.789282096813	2020.217793399628	1944.4153945368835	1814.7816327659727	2123.3249109470617	2205.4364469814964	2016.5635169589984	-0.42629923920964263	0.06040875470094162	-7.056911557274623	1.7024390025526265e-12	4.896349296730045e-11	major histocompatibility complex, class I, E [Source:HGNC Symbol;Acc:HGNC:4962]	protein_coding	6	30489509	30494194	55.61
Control_normoxia_vs_Control_hypoxia	ENSG00000166441	RPL27A	35720.51639030409	30687.687928227322	30163.487461959387	29960.395293151978	31796.02236946014	30312.00816924884	27681.011922076148	33815.26634159967	32308.737069694955	30168.216732039935	41929.06527297395	40217.26863916095	42377.99824138097	41030.40381509127	41484.78044858188	38177.31006724324	42986.652086388094	40848.84542828442	37024.13773891048	-0.4554304490447691	0.0645629869380203	-7.054048622037529	1.7378560822028622e-12	4.989238170647391e-11	ribosomal protein L27a [Source:HGNC Symbol;Acc:HGNC:10329]	protein_coding	11	8682788	8714759	50.4
Control_normoxia_vs_Control_hypoxia	ENSG00000176022	B3GALT6	962.3493814173597	893.4347099781224	842.8335244319841	790.1475765388084	744.448509114614	721.6268122197389	736.018989213815	941.9563378769354	913.8125046653117	868.8915622796458	1156.419540766064	1284.180975032619	1208.9547964683354	910.0469287501127	980.8653110906058	865.1631923708048	1090.8789883785614	1211.444312802361	1161.164293534035	-0.5352893497528347	0.07590140327241969	-7.052430214387655	1.7581959862218014e-12	5.038586382737066e-11	beta-1,3-galactosyltransferase 6 [Source:HGNC Symbol;Acc:HGNC:17978]	protein_coding	1	1232237	1235041	64.21
Control_normoxia_vs_Control_hypoxia	ENSG00000105835	NAMPT	3182.2287356128254	2675.5567153654006	2742.87738042349	2782.551023126155	2741.5025471444055	2789.6235258518777	2792.5117643759027	3101.150734291036	2948.653001075311	2858.7158829683785	3922.2399059101635	3776.610195055495	3360.1222044860706	3235.1655570211706	2975.988608424187	2931.6363513629717	3877.955210361911	4016.487041607548	3750.7695921793843	-0.43288130762475213	0.06142682690443506	-7.0471051402054075	1.8267829025199307e-12	5.225775562468016e-11	nicotinamide phosphoribosyltransferase [Source:HGNC Symbol;Acc:HGNC:30092]	protein_coding	7	106248298	106285966	37.11
Control_normoxia_vs_Control_hypoxia	ENSG00000159884	CCDC107	376.40764874248913	330.1255353497769	265.4590116083027	281.57232035989267	333.4059151925388	292.78610186290354	328.7411537685017	299.83492105274655	325.6284587924374	311.32843512196297	497.91477811885875	466.1895006762091	494.45075471487183	375.6894028504895	378.84565264857	376.58809720423	501.52612160125784	437.0964544841032	478.1550619571504	-0.7309176281963544	0.10374094249382375	-7.045604277596281	1.8465835968312137e-12	5.2729854101657035e-11	coiled-coil domain containing 107 [Source:HGNC Symbol;Acc:HGNC:28465]	protein_coding	9	35658290	35661511	52.82
Control_normoxia_vs_Control_hypoxia	ENSG00000186480	INSIG1	2083.349483878141	1423.7568963289677	1513.0428281031632	1433.2154227143499	1469.54397345461	1495.4672718860304	1475.4294575157326	1628.706115006571	1749.0771764347662	1551.2363860213795	2325.4080806134643	2289.633739505205	1891.2988469783836	3054.1965986515816	3559.9862493448245	3401.554400185829	2296.169182487026	2496.235357961923	2446.3327266127308	-0.5775175735489623	0.0820656183074701	-7.0372658545654705	1.960485857887247e-12	5.588258351778069e-11	insulin induced gene 1 [Source:HGNC Symbol;Acc:HGNC:6083]	protein_coding	7	155297776	155310235	44.41
Control_normoxia_vs_Control_hypoxia	ENSG00000055332	EIF2AK2	1843.063879518901	1848.308654933003	2104.3315567109294	2308.867947938826	2148.010631165476	2214.9106350532647	2276.0327428211285	2088.0386963180567	2179.11730680585	2026.379033671039	1494.4092344847281	1460.6431524464547	1258.990359928365	1650.505901173875	1538.6616554626273	1565.8307491598803	1624.4748231342523	1690.6609126643607	1696.9758374681046	0.5717650414554492	0.08129762521669666	7.032985772111112	2.021599886897094e-12	5.7522070803152016e-11	eukaryotic translation initiation factor 2 alpha kinase 2 [Source:HGNC Symbol;Acc:HGNC:9437]	protein_coding	2	37099210	37157522	41.3
Control_normoxia_vs_Control_hypoxia	ENSG00000153317	ASAP1	1636.1172256317268	2031.2194738038368	2138.6799513594715	2461.655351679534	1833.53280802256	2178.748877393831	2290.5137805014324	1694.7987227043477	1868.7526241440578	2056.5828709459415	996.7964656028622	1129.673770914034	1202.5373943133754	950.1689242840663	963.3335611425662	1126.8679056872852	1193.9790464198531	1447.9577399130173	1884.3107925390077	0.9956051692982928	0.1416720858652958	7.027532369678886	2.1021805073171457e-12	5.970864741120511e-11	ArfGAP with SH3 domain, ankyrin repeat and PH domain 1 [Source:HGNC Symbol;Acc:HGNC:2720]	protein_coding	8	130052104	130443674	42.15
Control_normoxia_vs_Control_hypoxia	ENSG00000065328	MCM10	1729.6882603971983	1924.161599487057	2249.6371786155014	2261.6317777682275	1949.5104522391118	1974.2089700127926	2274.5360903971377	2015.3626238996374	1782.7359798746434	1818.0818704494993	1385.1651855253817	1394.8991835930099	1453.242110539506	1425.0588484781738	1323.7614621792386	1477.4433011874514	1442.189269390595	1394.352729942819	1588.4100535697842	0.6048302203097223	0.08614367612908859	7.0211795861064505	2.2000285484482603e-12	6.237705056424846e-11	minichromosome maintenance 10 replication initiation factor [Source:HGNC Symbol;Acc:HGNC:18043]	protein_coding	10	13161558	13211110	43.59
Control_normoxia_vs_Control_hypoxia	ENSG00000135269	TES	4595.601015908264	4032.8750643146223	3994.7740778002076	4042.1167064246474	4315.334184535491	4309.262876652029	4440.420970927633	4467.652485393089	4223.3027467244365	4054.1085637162028	5514.484451112948	5123.57508574024	4920.958732220298	4539.677951847008	4687.006446907105	4413.586055061828	5424.447861074699	5105.92449687857	5111.309529017709	-0.36693166297309776	0.0522654963762864	-7.0205333999196435	2.210228164258202e-12	6.25553249108901e-11	testin LIM domain protein [Source:HGNC Symbol;Acc:HGNC:14620]	protein_coding	7	116210506	116258783	37.72
Control_normoxia_vs_Control_hypoxia	ENSG00000166803	PCLAF	4127.526372570131	3826.1269944797596	3946.8512390665505	3398.3794563699557	3768.2730127729687	3388.7063192119704	3462.2675354724056	3618.935097050769	3484.672363730128	3456.8967302161436	4740.93810183477	5078.191739434481	5273.591452648239	4396.755463812994	4473.325292103449	4481.661197233035	4641.077729672038	4398.348572191203	4460.476408961484	-0.43532842509141095	0.06208750133680525	-7.011530754473282	2.357246605553197e-12	6.65984637268572e-11	PCNA clamp associated factor [Source:HGNC Symbol;Acc:HGNC:28961]	protein_coding	15	64364304	64387687	43.33
Control_normoxia_vs_Control_hypoxia	ENSG00000144560	VGLL4	1328.2380849069389	1207.8987739724578	1278.6617797013055	1260.6332118343719	1138.024551594303	1053.0619631917477	1100.8306969224507	1162.0611155578897	1137.3829761038166	1288.344727291818	1719.1095236608646	1621.8082033455817	1707.1341930056644	1204.5514138622095	1191.1733135511515	1170.9385460771025	1520.4137750369264	1536.19289026654	1610.0638733486987	-0.42851507315457515	0.0612065643993744	-7.001129329176252	2.5390742170682318e-12	7.160905785738641e-11	vestigial like family member 4 [Source:HGNC Symbol;Acc:HGNC:28966]	protein_coding	3	11556069	11771350	44.93
Control_normoxia_vs_Control_hypoxia	ENSG00000197451	HNRNPAB	9977.0794419191825	11376.908868545304	10836.035226817601	11110.199484263137	11381.061737785327	10705.541114453441	10946.429154916359	11428.748122180134	11733.112374518447	11573.344028592499	8025.870700661726	8515.215346716152	8869.259367156701	8401.15696971145	7842.732260689537	9272.751914366354	9158.483449710933	9156.207942768671	9254.3718906915	0.3916146469390415	0.05601522883359611	6.991217479489503	2.725109407666684e-12	7.672046573591187e-11	heterogeneous nuclear ribonucleoprotein A/B [Source:HGNC Symbol;Acc:HGNC:5034]	protein_coding	5	178204533	178211163	53.61
Control_normoxia_vs_Control_hypoxia	ENSG00000247077	PGAM5	3835.4024249660674	4178.87093961149	4198.587784804573	4224.077990260503	4081.455668841649	3974.620132720033	4194.674130445041	4032.498230531752	4016.5004384853805	4122.75103501925	3244.3199340164874	3394.955681406499	3506.144603111932	3769.1446814796777	3652.1209478852625	3906.959718648542	3393.171947381869	3501.554020117558	3644.8357646217187	0.3139138311416792	0.04490543572130526	6.990553061101769	2.738047152390477e-12	7.694923025285785e-11	PGAM family member 5, mitochondrial serine/threonine protein phosphatase [Source:HGNC Symbol;Acc:HGNC:28763]	protein_coding	12	132710819	132722734	55.09
Control_normoxia_vs_Control_hypoxia	ENSG00000174177	CTU2	616.1782162031304	735.1472948840343	751.7166993828089	722.4883533058837	748.8256317585043	611.4975759679186	659.5937989142828	738.8967740995643	755.7095130556647	729.0990890985362	491.3439674318702	454.1484404146455	466.0601866541643	662.2793630636363	595.3477437937318	527.4266941847919	494.7630338792331	487.8024801857701	459.06125158130607	0.6461151601232503	0.09243757942762627	6.989745557207328	2.753852209838592e-12	7.725763278513848e-11	cytosolic thiouridylase subunit 2 [Source:HGNC Symbol;Acc:HGNC:28005]	protein_coding	16	88706483	88715396	60.9
Control_normoxia_vs_Control_hypoxia	ENSG00000167491	GATAD2A	3140.027456822051	4069.61055490722	3611.492076620593	4358.027685497989	4076.8807539642385	3962.5553707076015	4457.206158806654	3314.4354581732928	3892.051210815544	3346.2162327269184	2118.5483698988164	2162.4159917998977	1961.3130934285007	1736.0572657693901	2703.328169982899	2460.534629552596	2307.888577766821	2822.5531977126384	3159.3794246653124	0.9477817227435484	0.13561588186941909	6.988722188571853	2.7740109219106258e-12	7.76868803017037e-11	GATA zinc finger domain containing 2A [Source:HGNC Symbol;Acc:HGNC:29989]	protein_coding	19	19385826	19508932	50.87
Control_normoxia_vs_Control_hypoxia	ENSG00000135940	COX5B	3760.4622431271796	3522.2541112721005	3236.686205309968	3119.419885436513	3328.2176731317304	3151.9517246293153	2928.789612520605	3526.4106545444015	3406.0473797948353	3216.6723617805255	4554.154202601327	4381.401783757701	4679.412524873134	4164.424303569169	3958.2183613486363	4076.370739054651	4409.851394374643	4157.586049179089	3870.45140911089	-0.46295392303324234	0.06628542811760141	-6.98424881878842	2.8638411713454816e-12	8.006238491431048e-11	cytochrome c oxidase subunit 5B [Source:HGNC Symbol;Acc:HGNC:2269]	protein_coding	2	97646062	97648383	50.22
Control_normoxia_vs_Control_hypoxia	ENSG00000150093	ITGB1	23328.435479944477	20864.568288586375	22512.59356592364	21223.100089820433	21129.54275355609	22103.604931448812	22230.880598296226	21140.022711725353	20566.389695705635	20992.730966297284	25966.81231676275	26793.385514020945	25572.904107161965	22864.921837996135	24183.876570874716	23435.5171389076	25954.61387569369	25524.110213022428	26852.263463200543	-0.2785734888292517	0.039903051650690476	-6.981257756120297	2.9254900204462886e-12	8.164312550952287e-11	integrin subunit beta 1 [Source:HGNC Symbol;Acc:HGNC:6153]	protein_coding	10	32887273	33005792	39.16
Control_normoxia_vs_Control_hypoxia	ENSG00000176715	ACSF3	1416.0486420428756	1167.8909663878446	1187.8101379135846	1105.9871091191224	1244.7427544773063	1294.3973053707293	1224.6030745066826	1256.1726004393606	1309.2515361946992	1340.1572399352674	1524.3076891568758	1709.597513317763	2000.7161881539932	1443.533626585757	1518.0930915092767	1567.4420343781642	1457.2790079851213	1610.8476351479733	1526.0460461922405	-0.5938514348839626	0.08509492521331075	-6.978693892677292	2.979368269671514e-12	8.300187804933306e-11	acyl-CoA synthetase family member 3 [Source:HGNC Symbol;Acc:HGNC:27288]	protein_coding	16	89088375	89164121	55.16
Control_normoxia_vs_Control_hypoxia	ENSG00000135617	PRADC1	469.56043628433343	372.6143587449023	357.3775755388157	339.53903143787494	391.4806640936687	361.3288023730326	347.70812120095025	394.81838435262665	364.5032020516788	341.47209824633353	699.6325449043601	618.1291769380178	612.4735930448389	643.7680982795598	505.9793471248519	530.6993083452122	592.4060508926254	529.7102070454489	448.447288503203	-0.8544817892697558	0.12251105073052526	-6.9747323541389745	3.0645366638129928e-12	8.522609702788447e-11	protease associated domain containing 1 [Source:HGNC Symbol;Acc:HGNC:16047]	protein_coding	2	73228010	73233239	52.12
Control_normoxia_vs_Control_hypoxia	ENSG00000091527	CDV3	7160.904223121895	7961.31784769416	8373.887672114655	8006.790237035793	8041.78319670391	8561.693986027873	7975.683445996627	8219.875443751396	8158.548744053274	8447.516321202389	5404.498122217716	5962.9645076580655	5921.7200842160255	5955.804658527891	6129.758922656614	6632.231252243379	5708.132464285239	6347.299345641956	7086.769764167146	0.4933733388026325	0.0707656356510753	6.9719339657360315	3.1261329330861624e-12	8.67881800919806e-11	CDV3 homolog [Source:HGNC Symbol;Acc:HGNC:26928]	protein_coding	3	133573686	133590261	42.48
Control_normoxia_vs_Control_hypoxia	ENSG00000114942	EEF1B2	9115.881046744418	7772.03163902242	7891.745029781973	7211.19164175733	7768.134216174965	7749.101848874636	6723.917063597247	8441.249864471862	7928.335447950521	7768.090267240291	11204.233217632542	10888.41528808549	10504.774063651244	11290.914652013604	10600.514750751523	9834.682940143148	11062.001998672524	9908.01254485055	9538.512366727671	-0.5115462057460792	0.07345043132770156	-6.964509213891457	3.2955057318012203e-12	9.133177150300401e-11	eukaryotic translation elongation factor 1 beta 2 [Source:HGNC Symbol;Acc:HGNC:3208]	protein_coding	2	206159585	206162928	45.25
Control_normoxia_vs_Control_hypoxia	ENSG00000104529	EEF1D	12347.701139651805	11160.961336275344	11048.77330842475	10979.322953486733	11742.988139678033	10862.529165886259	10900.245177869849	11446.41792832152	11466.982791231188	11398.980166673133	14104.974194853325	14108.380047667879	13787.004402216142	13980.205331754421	13491.110363096548	13466.969145559635	13715.934380632423	12701.426391501487	11895.415288603806	-0.3399130725637672	0.048811842658345636	-6.963741871884657	3.313514989909615e-12	9.167200381253399e-11	eukaryotic translation elongation factor 1 delta [Source:HGNC Symbol;Acc:HGNC:3211]	protein_coding	8	143579697	143599541	61.99
Control_normoxia_vs_Control_hypoxia	ENSG00000163001	CFAP36	698.2586955182422	531.1991090858977	536.3664232459429	550.2383076977981	597.4096461540619	593.0416487208173	510.1353108204076	537.811356159916	505.20010263149624	566.4282782525079	1079.3178872988867	940.5458333987956	766.1283361695793	815.456489483923	806.436600524265	853.3666803254417	864.7740964336641	737.2578148770758	777.542598047883	-0.7873020281633792	0.11319437075257262	-6.955310789123194	3.5178563817389476e-12	9.715723903348447e-11	cilia and flagella associated protein 36 [Source:HGNC Symbol;Acc:HGNC:30540]	protein_coding	2	55519604	55545079	40.38
Control_normoxia_vs_Control_hypoxia	ENSG00000182899	RPL35A	20000.25478441827	17260.037820823327	16967.495664324102	15851.83691020017	17855.75380717253	16037.92380956471	15241.796439488264	18955.888145491346	18690.211575012003	17413.146043666155	25316.02165416023	24321.9714048177	24305.019689014203	23694.532969603282	20031.518065243556	21847.925260919346	24606.066565246874	21682.00124500848	19925.43904977256	-0.5623398969641189	0.08087185982899286	-6.9534680932676896	3.5641359166395348e-12	9.826568524652206e-11	ribosomal protein L35a [Source:HGNC Symbol;Acc:HGNC:10345]	protein_coding	3	197950190	197956610	44.87
Control_normoxia_vs_Control_hypoxia	ENSG00000162377	COA7	2209.9231524487295	2523.880887200615	2410.793794108223	2630.5453329066154	2332.7515420743944	2654.173261695586	2642.7239816569577	2609.242541040511	2678.094386670835	2370.234190294544	1805.1934602620754	1664.905739521162	1563.291633085226	2079.8856644321577	2041.61647398525	2007.9453206211954	1711.1486397809401	2131.8616328121575	1920.3282619286856	0.5878326083263687	0.08454892266853502	6.952573607955993	3.5868157259333576e-12	9.872077499724669e-11	cytochrome c oxidase assembly factor 7 [Source:HGNC Symbol;Acc:HGNC:25716]	protein_coding	1	52684449	52698347	46
Control_normoxia_vs_Control_hypoxia	ENSG00000066117	SMARCD1	3355.9951700260535	3815.9189845871783	3688.3737618056634	3993.120645340623	3575.7630047106536	3813.478430861486	3706.195962667377	3800.8551663433354	3403.436489562395	3928.088774928293	2763.4911673908055	2779.9933143783633	2668.253396821438	3233.1898449295886	2784.499791885925	3031.8652317088354	2908.1923084570426	3280.7669314968457	3232.429852593115	0.48567572402622683	0.06988823187222143	6.949320522433606	3.670497567929282e-12	1.0085038936212568e-10	SWI/SNF related, matrix associated, actin dependent regulator of chromatin, subfamily d, member 1 [Source:HGNC Symbol;Acc:HGNC:11106]	protein_coding	12	50085200	50100707	48.48
Control_normoxia_vs_Control_hypoxia	ENSG00000142937	RPS8	54068.93252127884	48574.77266130941	46943.06990076004	41826.881231979736	47881.21869468131	44319.25084146036	41908.07776417517	51434.38980627473	50409.10767805194	48944.21166054674	65442.00220013297	62864.03803807489	63879.191996879345	61505.07751386558	57740.35639222319	58284.94806975593	66285.53253765265	59363.66805415271	55634.99034104246	-0.48479716022068314	0.0697879179178985	-6.9467205024087315	3.7387537292394534e-12	1.02549589852947e-10	ribosomal protein S8 [Source:HGNC Symbol;Acc:HGNC:10441]	protein_coding	1	44775251	44778779	55.11
Control_normoxia_vs_Control_hypoxia	ENSG00000134376	CRB1	546.7008085158798	332.11517960512765	405.3208391343938	327.58098558932994	444.02767530388905	398.42039896813225	388.64452275891625	436.3618989095624	443.469148831572	356.04420976247815	750.8704537359831	719.4594349410393	617.5208727700443	840.3787122891392	678.2891709182828	683.2959041624409	798.082024585842	614.775158280482	605.9579627391807	-0.9778255449348857	0.14084445447136948	-6.942591730749724	3.849708091195666e-12	1.0541212686011968e-10	crumbs cell polarity complex component 1 [Source:HGNC Symbol;Acc:HGNC:2343]	protein_coding	1	197268204	197478455	36.53
Control_normoxia_vs_Control_hypoxia	ENSG00000104067	TJP1	2011.3514903500804	2448.878834684796	2439.555092783262	2597.4390096795482	2283.04804191667	2430.2645426940785	2622.636865397803	2241.7228848791933	2296.1879663332325	2193.657068795251	1464.8948239461793	1465.5496307946237	1567.3446106614194	1440.1462115239597	1715.5667005938421	1591.5149062927087	1467.683470424455	1792.255043315863	2145.981121584564	0.7364471259241929	0.10609370025202666	6.941478374067031	3.880176377727371e-12	1.06064787104681e-10	tight junction protein 1 [Source:HGNC Symbol;Acc:HGNC:11827]	protein_coding	15	29699367	29968915	40.22
Control_normoxia_vs_Control_hypoxia	ENSG00000137818	RPLP1	36176.60683737379	31850.532359720437	30980.991492519282	31395.150800066276	32132.64330306717	32897.15849723075	29835.054235006995	35953.73056251451	34601.40170838165	31640.129334085614	39659.153205000795	38938.03547085687	41490.21535511565	39182.98411027494	40428.4255830182	39007.58681405936	40202.45833905806	41223.731809240926	39759.54009351071	-0.3497333230852418	0.05041639377071718	-6.9368968489843414	4.008062548634308e-12	1.0937359763687923e-10	ribosomal protein lateral stalk subunit P1 [Source:HGNC Symbol;Acc:HGNC:10372]	protein_coding	15	69452814	69456205	47.29
Control_normoxia_vs_Control_hypoxia	ENSG00000244038	DDOST	3714.727509985112	3475.83583892279	3457.8129881136215	3363.616955701122	3494.338093324447	3415.9068001614955	3217.6021669151564	3437.457396173796	3440.658668365917	3451.2982418173033	4366.705778199247	4330.089959298306	4196.570784499392	3874.2170724853086	3764.691786230872	4067.2285729197083	3975.2376735192515	3861.786582721096	3674.0398203631894	-0.32587306488279433	0.04700044386830429	-6.933403986479231	4.108327846102069e-12	1.1191868924534614e-10	dolichyl-diphosphooligosaccharide--protein glycosyltransferase non-catalytic subunit [Source:HGNC Symbol;Acc:HGNC:2728]	protein_coding	1	20651767	20661544	50.61
Control_normoxia_vs_Control_hypoxia	ENSG00000163041	H3-3A	11133.781785823589	10721.29923104662	11099.22296867803	9744.14057916573	9720.527486573028	8962.544311297512	8782.071650883501	10510.68571594155	10401.666324469636	10270.325842665878	13734.925590972225	13514.084832258757	13232.925753200396	11013.782480066548	10869.641423057465	10690.795945244743	12854.063906418905	12072.397044363483	12212.971058520576	-0.35996331529960574	0.05192313889998319	-6.932618538200938	4.131211153776267e-12	1.1235067612251069e-10	H3.3 histone A [Source:HGNC Symbol;Acc:HGNC:4764]	protein_coding	1	226061851	226072019	44.55
Control_normoxia_vs_Control_hypoxia	ENSG00000109881	CCDC34	2091.6293991016123	1897.842055038057	1751.5401298028205	1773.3659698657889	1912.8507680009939	1793.7175414521594	1953.7193221760751	1878.7994771009623	1848.974402317501	1809.1926064776133	2524.228743894448	2457.1692462597107	2393.0929763911654	2428.7223447547003	2182.7723269798757	2322.0641886992244	2418.229275388973	2106.404250120472	2196.643559108477	-0.4443506714083497	0.06410145271531636	-6.9319906583361535	4.14959368062675e-12	1.126590026263198e-10	coiled-coil domain containing 34 [Source:HGNC Symbol;Acc:HGNC:25079]	protein_coding	11	27330827	27363234	37.32
Control_normoxia_vs_Control_hypoxia	ENSG00000115657	ABCB6	1237.0128836231765	1110.7980232935588	871.7325187941717	1186.782289367068	980.9686930838564	886.5105115488395	1153.2435457787765	1062.89681337026	1205.6605777234784	1094.2152001579097	1744.8224094804946	1758.9303316811156	1738.933482654412	931.4898297788322	960.9485714835005	916.0646490045365	1577.5465281029735	1548.9674306349923	1535.7204992784013	-0.7244029456231725	0.10455722385816466	-6.928291694181257	4.259527773869145e-12	1.1526697436049072e-10	ATP binding cassette subfamily B member 6 (Langereis blood group) [Source:HGNC Symbol;Acc:HGNC:47]	protein_coding	2	219209772	219218994	54.45
Control_normoxia_vs_Control_hypoxia	ENSG00000143499	SMYD2	1797.5460225295335	1576.4713589647595	1552.6901986944922	1447.1374201568894	1519.0959763823396	1449.125650770266	1364.6358529835352	1652.5900447591505	1579.9204242862968	1752.6307340658022	2293.178709577315	2262.5140784150053	2049.913579016804	1983.155152151132	1760.3903115007652	1678.5478941059662	2286.8433715065835	2098.815381765404	2048.172266429098	-0.5328151836416054	0.07690446544571095	-6.928273677654451	4.2600701549027586e-12	1.1526697436049072e-10	SET and MYND domain containing 2 [Source:HGNC Symbol;Acc:HGNC:20982]	protein_coding	1	214281102	214337131	43.58
Control_normoxia_vs_Control_hypoxia	ENSG00000164898	FMC1	302.93449835900725	240.2036435291962	268.57369730607167	240.54942496911298	248.34019008896033	225.5565010657578	255.76501276087419	259.6855941212598	217.89199779277865	235.08357555350224	477.3484861975965	416.52237041634385	406.29492138251186	382.39840451158585	351.4167634541904	337.84271433523315	318.98625274765106	286.19644315674293	284.16497707276073	-0.8010238455328654	0.11574909631306848	-6.920346430751589	4.505404908665883e-12	1.216992059028313e-10	formation of mitochondrial complex V assembly factor 1 homolog [Source:HGNC Symbol;Acc:HGNC:26946]	protein_coding	7	139339457	139346328	46.48
Control_normoxia_vs_Control_hypoxia	ENSG00000157514	TSC22D3	1156.735910946377	777.8092587629964	850.4047214434534	850.9053649485057	902.2557867868145	894.3908501791809	858.1407686090578	819.9861629465775	915.8343142374436	832.9409185841687	1390.1848358538766	1244.9163042090952	1268.4159515926467	1650.5990519007385	2017.8076658234468	1914.0942589535969	1087.2592135294979	1346.3645572370622	1198.9364114366288	-0.6542068021103369	0.0945942084238133	-6.915928712879274	4.648081059411914e-12	1.2534142364427643e-10	TSC22 domain family member 3 [Source:HGNC Symbol;Acc:HGNC:3051]	protein_coding	X	107713221	107777342	48.75
Control_normoxia_vs_Control_hypoxia	ENSG00000170889	RPS9	25768.500889289924	21143.45982559591	21758.585294421206	18973.70023995294	23338.194336552107	19581.730185217504	18606.20613207085	22782.20644312135	21017.162314049678	21345.24258046646	34141.70443492591	31731.09120936221	31653.424623988292	31214.037986645904	30804.101565888002	27364.33475770581	32753.91842932178	30112.517999814278	25511.397648118415	-0.656565812007584	0.09505383624456454	-6.9073047227499815	4.939481888026125e-12	1.3297517655122183e-10	ribosomal protein S9 [Source:HGNC Symbol;Acc:HGNC:10442]	protein_coding	19	54200809	54249003	51.78
Control_normoxia_vs_Control_hypoxia	ENSG00000112695	COX7A2	4079.758035562789	3446.820393763115	3146.167548594881	2897.3271993411204	3639.5452940397736	3052.4517851278947	2935.1412804307893	3407.3507562296595	3336.8436027406433	3249.3992807275436	5494.121142145076	5120.224944003276	5069.650396432374	5343.723320797686	4734.606311133276	4755.936142516131	5428.70765596098	4392.42117041147	3985.2064157345076	-0.7254739060510464	0.10507128623084953	-6.904587657346514	5.0349459763227084e-12	1.3531734639895199e-10	cytochrome c oxidase subunit 7A2 [Source:HGNC Symbol;Acc:HGNC:2288]	protein_coding	6	75237675	75250323	40.34
Control_normoxia_vs_Control_hypoxia	ENSG00000112149	CD83	1747.3214044385222	1735.193193765815	1718.152477686152	1783.2832696756711	1968.6989431178529	1992.1170130571713	1913.7808607896147	2129.826918169645	2309.220170325948	2205.1182980593157	1275.5982704908688	1321.6426059316832	1168.7204210646228	1635.0028189305012	1786.6183051842618	1767.3053919062204	1630.6556629081044	1667.339605157991	1443.5110536719592	0.4721862474300207	0.06845867970648638	6.897390505550191	5.296643828209704e-12	1.4211179774647881e-10	CD83 molecule [Source:HGNC Symbol;Acc:HGNC:1703]	protein_coding	6	14117256	14136918	45.18
Control_normoxia_vs_Control_hypoxia	ENSG00000160789	LMNA	16348.457777821313	14839.417048739837	15046.173428281103	14505.699828594024	15218.827643512524	14817.408259836177	14093.261150038381	15572.945039113569	14860.581198344868	14997.993941252664	17819.24856558613	17706.093508086295	18931.19691623067	17038.678256371764	18015.640626340944	17359.44517743782	18278.292403787225	17881.424027463934	17289.912981765712	-0.29460563254691297	0.04272845724019033	-6.894834299559201	5.392762484250463e-12	1.4444834989220965e-10	lamin A/C [Source:HGNC Symbol;Acc:HGNC:6636]	protein_coding	1	156082573	156140081	53.03
Control_normoxia_vs_Control_hypoxia	ENSG00000138641	HERC3	251.06434653778342	180.78762640842058	85.77689555549064	135.22850516608764	119.46112160460046	120.23168227386479	115.3968527185911	122.79930656393262	179.7136448876418	131.94098655412822	459.0843878234331	488.6655290444594	331.4777522712631	172.05585757416642	181.10734559088667	135.37407842476003	571.9228627210412	607.3624245309611	380.77137796637265	-1.6754030515193115	0.24300645691792847	-6.894479565558013	5.406235594094567e-12	1.445670792394084e-10	HECT and RLD domain containing E3 ubiquitin protein ligase 3 [Source:HGNC Symbol;Acc:HGNC:4876]	protein_coding	4	88592434	88708541	39.04
Control_normoxia_vs_Control_hypoxia	ENSG00000122779	TRIM24	1464.5341908227954	1713.2764408590965	1875.6273734290357	1920.6531482450216	1674.9862594415335	1739.5417312401319	1879.900880322349	1596.3506036206581	1706.3846882022053	1815.954155743004	885.3928451393665	999.2434338297201	1059.2965822738142	1130.12191915187	1302.2021839130844	1575.1484326436696	951.3717774399291	1125.363720811691	1410.7992585041352	0.9054255423039251	0.1313727954634231	6.89203224389036	5.500090226136705e-12	1.4683129016052097e-10	tripartite motif containing 24 [Source:HGNC Symbol;Acc:HGNC:11812]	protein_coding	7	138460259	138589996	39.2
Control_normoxia_vs_Control_hypoxia	ENSG00000162664	ZNF326	1399.9073675796653	1704.2687796614427	1627.9664415489276	1804.0723464073635	1513.7551889407991	1891.9170830803846	1778.9056243057798	1474.1616821793832	1571.5831674776932	1615.1062357519088	997.6415473631936	941.238659779792	1162.9376965726844	1126.8289243368345	1179.3180328600731	1249.6656366986058	1026.6190667342873	1198.689847873279	1333.6566548615417	0.7325803512233803	0.10632980719413819	6.889698858249847	5.5910617528918816e-12	1.4901111415082348e-10	zinc finger protein 326 [Source:HGNC Symbol;Acc:HGNC:14104]	protein_coding	1	89995110	90035533	35.67
Control_normoxia_vs_Control_hypoxia	ENSG00000005700	IBTK	1959.8219236489492	2147.318212532319	2266.776938808482	2117.997402306794	2049.0759706945437	2202.932142147814	2214.423800369565	2196.2465900294887	2191.6627188415027	2263.890774435183	1566.1553389394437	1715.0415011966015	1480.392821769491	1833.5199799845877	1995.830058824683	1852.12475766901	1670.482823973008	1687.9718425691092	1824.9509505894596	0.4507430893997865	0.06544570919397213	6.88728252701557	5.68682121302416e-12	1.5131107823206214e-10	inhibitor of Bruton tyrosine kinase [Source:HGNC Symbol;Acc:HGNC:17853]	protein_coding	6	82169986	82247754	36.07
Control_normoxia_vs_Control_hypoxia	ENSG00000152642	GPD1L	1552.37662625495	1620.2082652934344	1740.4998895094288	1597.1121585230508	1898.54518098456	1798.4925732246502	1691.8054390632474	1786.8636701857024	1842.9211633394993	1587.1243339574619	1231.0431158992326	1205.3640141471474	1105.8779434991134	1631.912940115138	1635.7814107659397	1606.1877084256037	1301.5565572555554	1338.2343597511135	1323.2485486492224	0.480241343526634	0.06973511941878802	6.88664976168733	5.71216221071029e-12	1.5173286696257184e-10	glycerol-3-phosphate dehydrogenase 1 like [Source:HGNC Symbol;Acc:HGNC:28956]	protein_coding	3	32105689	32168709	44.49
Control_normoxia_vs_Control_hypoxia	ENSG00000162636	EEIG2	4124.430881917934	4430.126916512185	4543.979940202334	4599.459824065631	4479.394726817238	4659.7892959641895	4447.379636257913	4579.977627595963	4528.183177748666	4515.83264610963	3556.690951781605	3618.973164998125	3329.0925969952123	3806.377546753811	3712.8853922023277	3896.8200968834267	3554.122357492904	3876.7889218122355	4103.881054329417	0.3682273961734239	0.053472115649743704	6.886344250626053	5.724436909587949e-12	1.5180675061562337e-10	EEIG family member 2 [Source:HGNC Symbol;Acc:HGNC:27637]	protein_coding	1	108560089	108644900	39.64
Control_normoxia_vs_Control_hypoxia	ENSG00000231881		27.246194233126168	0	2.3327497412519955	1.3929607510908986	0	2.7978053710255413	1.7206790300118553	1.0643986781614703	1.0016430106389713	0.9195447464055875	75.45466424930076	67.23979030806267	82.026570136377	0	3.3234524618837593	8.520205400667509	128.38968088451537	54.180692499224534	60.06665892765312	-5.901372923538848	0.8575268649751054	-6.881851944906903	5.90794000842536e-12	1.564136898588244e-10	novel transcript	lncRNA	6	44058792	44089288	53.91
Control_normoxia_vs_Control_hypoxia	ENSG00000175220	ARHGAP1	1344.8197215889118	1590.2555139479432	1601.4848400133887	1787.5579489430233	1684.7112631148325	1636.6896873028193	1678.405352600455	1339.05911905704	1580.350228970027	1524.3661669790934	950.9661029712335	1048.0013175491817	1085.1998908128671	1069.03906658636	1127.5345042005388	1239.8363226343465	932.1826249678369	1090.7426847997483	1240.3723531496767	0.6934896142642055	0.10078248413225506	6.881052994825485	5.9411742307241894e-12	1.5703358202233143e-10	Rho GTPase activating protein 1 [Source:HGNC Symbol;Acc:HGNC:673]	protein_coding	11	46677080	46700619	53.08
Control_normoxia_vs_Control_hypoxia	ENSG00000108813	DLX4	331.746959961386	296.2728777348082	229.61513950705958	245.92369015202348	187.9300530751295	185.80384929393855	234.48472803495056	181.16310071653095	240.4112919022244	242.53502276118436	530.9870138880602	504.4675830692108	622.7173293839348	206.73306508888	238.86187124549855	307.6808535460186	476.69353817192035	524.1305991919589	515.0336725416153	-1.0996468936970865	0.16009285349888228	-6.868806880906548	6.4741077386435744e-12	1.708373875390254e-10	distal-less homeobox 4 [Source:HGNC Symbol;Acc:HGNC:2917]	protein_coding	17	49968588	49974959	59.65
Control_normoxia_vs_Control_hypoxia	ENSG00000164117	FBXO8	416.64404127601034	359.4204118370017	306.976808427117	299.6513123035952	349.99931207100065	335.4543392962214	334.1368812452939	347.12338747468726	356.1640472357085	320.5764145360125	540.2946546555661	556.245300109258	473.4529006862758	527.9795196947952	472.0322296270658	445.1753798857378	503.3278416739531	477.73579629393936	493.84620591495707	-0.7103083197672673	0.1034396588877912	-6.866885751603186	6.561857886123987e-12	1.7286765973148051e-10	F-box protein 8 [Source:HGNC Symbol;Acc:HGNC:13587]	protein_coding	4	174236658	174283667	33.65
Control_normoxia_vs_Control_hypoxia	ENSG00000124614	RPS10	29801.37776509761	26037.42501117457	24506.469850235164	21707.52020397865	26127.41206943561	24331.222649573323	21714.985063938504	27420.233185465288	25972.19186572522	25148.549254686586	38061.4892884119	35441.054627458725	35010.507957184804	36583.030430030936	35715.628906063794	32658.42695572231	36808.60218178421	32894.96975529026	30285.080515597176	-0.5869435350547048	0.08558048645365034	-6.858380448358265	6.964557958315281e-12	1.831747472227297e-10	ribosomal protein S10 [Source:HGNC Symbol;Acc:HGNC:10383]	protein_coding	6	34417454	34426069	47.38
Control_normoxia_vs_Control_hypoxia	ENSG00000088247	KHSRP	13758.34184983862	14382.9619616479	15336.227905111657	15637.29156616003	15036.994362547757	14302.493141906943	15457.396550779162	15244.364460570921	15206.380908981158	15727.733112199268	12019.000632906014	11415.81302912751	11735.007520937255	11369.659964497625	11942.147181454522	11532.239923656767	12861.03340671949	14791.250229045787	13652.157438845403	0.36722369074822453	0.053619150211181306	6.8487413415150815	7.450256287806938e-12	1.9562733710725902e-10	KH-type splicing regulatory protein [Source:HGNC Symbol;Acc:HGNC:6316]	protein_coding	19	6413102	6424811	58.57
Control_normoxia_vs_Control_hypoxia	ENSG00000149091	DGKZ	1581.5783329407407	1739.5828907153793	1768.0702951195942	1817.422418219432	1677.3969768298796	1910.5099078673097	1942.6065422862177	1786.954088407949	1707.6801117162825	1792.7484315590223	1195.7858935211232	1334.2146859953773	1275.9113655684323	1458.2685416616318	1388.0609883986476	1522.8326457602484	1297.3842205533101	1432.7459115304137	1420.2340772230805	0.4839256196421362	0.07069279848889196	6.845472664633244	7.62237739027046e-12	1.9981874893084417e-10	diacylglycerol kinase zeta [Source:HGNC Symbol;Acc:HGNC:2857]	protein_coding	11	46332905	46380554	56.98
Control_normoxia_vs_Control_hypoxia	ENSG00000051523	CYBA	7871.031836288366	6814.34666638991	6675.332409998618	5984.536182504862	6556.579967697444	5013.617797225703	5305.133748531656	7000.938338348062	6310.226195374782	6715.940096720545	11113.032320926564	10942.787817878607	10046.968850521123	8933.585985636848	8608.132350733791	8278.749105717736	10493.146637343027	9172.0779116188	7713.440670022519	-0.7216142618101368	0.10542235396673369	-6.844983389745254	7.64847453847749e-12	2.0017472396856554e-10	cytochrome b-245 alpha chain [Source:HGNC Symbol;Acc:HGNC:2577]	protein_coding	16	88643275	88651083	61.74
Control_normoxia_vs_Control_hypoxia	ENSG00000105135	ILVBL	2530.6662581664114	2094.34912194582	2088.3880866010186	1678.9072109219412	2152.1321010722954	1871.2409857883513	1648.3614448800008	2254.214738134303	2259.699584639039	2055.1167779191937	4001.53586266727	3398.144111578458	3012.850260478634	2625.8810037185044	2563.7885111104847	2371.1411386465447	3445.7266601339775	3294.199399648015	2736.3156471115494	-0.8309086620077268	0.12152172193102405	-6.83753199678451	8.056909750000608e-12	2.1017625417986904e-10	ilvB acetolactate synthase like [Source:HGNC Symbol;Acc:HGNC:6041]	protein_coding	19	15114984	15125786	57.24
Control_normoxia_vs_Control_hypoxia	ENSG00000117360	PRPF3	1486.8325467993825	1644.021343586449	1684.1223705071336	1730.0095229576957	1528.0492357726569	1582.3947857327034	1629.5740280043142	1680.617698904345	1645.1823884678618	1599.3439052566305	1215.1416993127502	1315.602465375088	1279.4467926399573	1318.6842185049784	1274.8331078601325	1366.8562716574354	1363.8687678836563	1393.212184685451	1512.0250552796454	0.408874533583276	0.05979674514734241	6.837738953446164	8.04528246457353e-12	2.1017625417986904e-10	pre-mRNA processing factor 3 [Source:HGNC Symbol;Acc:HGNC:17348]	protein_coding	1	150321479	150353233	44.22
Control_normoxia_vs_Control_hypoxia	ENSG00000100697	DICER1	1106.8013600624824	1187.0520871474635	1250.0309219342173	1253.6063296515076	1497.7415645185724	1501.3980259537655	1578.522359125546	1136.4319885802997	1248.1847286814586	1367.8875961063954	768.1268545334327	807.951406833855	706.6224635370287	906.7296684097121	1090.2690580714047	949.7694257861842	762.95170435874	941.010404311974	968.1378935831276	0.6901427766734128	0.1009517874362604	6.836360149731472	8.123057955215317e-12	2.115567097098504e-10	dicer 1, ribonuclease III [Source:HGNC Symbol;Acc:HGNC:17098]	protein_coding	14	95086228	95158010	38
Control_normoxia_vs_Control_hypoxia	ENSG00000168028	RPSA	50684.81277805522	41999.07801393956	42163.99677378009	38260.21991058642	42819.350654928	40414.942528174026	35711.546696562735	47376.41641320473	44362.36225526456	42458.4444093364	68545.78004727411	60454.49124555895	58895.35034230951	63414.73183312874	58244.215554443406	56697.28176212389	63906.76264529109	56482.24566545011	50119.41325363763	-0.6181286682984025	0.09042642883966817	-6.835708058253457	8.160097236834828e-12	2.1217579660849713e-10	ribosomal protein SA [Source:HGNC Symbol;Acc:HGNC:6502]	protein_coding	3	39406716	39426255	43.75
Control_normoxia_vs_Control_hypoxia	ENSG00000141456	PELP1	4426.620051620079	5616.287187137082	5331.594159464698	5248.558151659661	5049.747298078492	5404.3347011489905	5189.8703259141685	4453.518011337948	4692.749970670808	4363.936054727748	3625.093723902803	3613.5040822808382	4230.250273323223	3623.6568947654464	3974.087130229144	4297.6267388518	3435.3773219133022	3771.340626549379	3757.628277205878	0.49953586734429273	0.07308962724579796	6.834565808693625	8.225377086987212e-12	2.135259821396307e-10	proline, glutamate and leucine rich protein 1 [Source:HGNC Symbol;Acc:HGNC:30134]	protein_coding	17	4669774	4704337	48.03
Control_normoxia_vs_Control_hypoxia	ENSG00000245648	KLRK1-AS1	101.35529379901514	45.5842389295011	53.74010795584362	54.45696870709023	36.469299266499725	82.22524480452368	71.52641600353101	58.62025944456272	61.327662319201146	38.63777659060794	175.04174513535884	196.79041270608138	173.18234612214943	111.13420574304263	81.84212175815146	76.83472529166103	180.6469307770304	192.8361193986573	133.49870742877897	-1.8277329375582947	0.2676348110556515	-6.829204804670343	8.538660205030771e-12	2.2129937656182668e-10	KLRK1 antisense RNA 1 [Source:HGNC Symbol;Acc:HGNC:54868]	lncRNA	12	10363638	10398506	37.27
Control_normoxia_vs_Control_hypoxia	ENSG00000166046	TCP11L2	28.94863985096101	11.802775385253664	8.98041882568006	8.929421457416401	8.352568321824988	8.582577694914066	6.685758476131515	13.319516732865306	8.305538757411194	9.188306012215508	61.50153387815594	61.80216305022309	53.77052594324607	34.98457921358347	29.310182550812424	29.89212749024398	61.585657473672	60.99504022072389	43.08682583292461	-2.5919448430913357	0.3796155072715955	-6.827816022902699	8.621705246693491e-12	2.23090111003035e-10	t-complex 11 like 2 [Source:HGNC Symbol;Acc:HGNC:28627]	protein_coding	12	106301929	106347003	42.31
Control_normoxia_vs_Control_hypoxia	ENSG00000119280	C1orf198	1012.6854819565013	1176.1521689152669	1243.2263077931148	1274.5768144725275	987.2941317124506	970.8968379590871	924.3801727974285	1199.2720834774764	1158.525602200591	1116.663943005706	936.5321955629387	856.0538462971069	877.3612867651708	1059.943544330955	915.8972133378154	970.465251384796	861.2348015133853	856.6769482625829	843.1855254286248	0.47042969382224875	0.0689649322918423	6.821288417010376	9.022758579251103e-12	2.3309035935509595e-10	chromosome 1 open reading frame 198 [Source:HGNC Symbol;Acc:HGNC:25900]	protein_coding	1	230837119	230869589	47.8
Control_normoxia_vs_Control_hypoxia	ENSG00000105929	ATP6V0A4	328.20178155285424	224.31975315361933	258.11711300672846	250.1116291748061	308.05459352992654	296.76884215713017	239.09376024051352	305.8570973892673	266.4914213707495	283.4782472505755	460.22378192431324	438.969374293688	393.5082841377528	284.41059205271625	234.5431857749229	240.07721768699014	475.91806981059716	477.8299269102865	469.8591780867931	-0.8235661731741123	0.12083915329196364	-6.815391789317372	9.400721234401581e-12	2.4246279557954145e-10	ATPase H+ transporting V0 subunit a4 [Source:HGNC Symbol;Acc:HGNC:866]	protein_coding	7	138706294	138799560	45.87
Control_normoxia_vs_Control_hypoxia	ENSG00000144815	NXPE3	532.7048729538182	570.0093153315491	615.9722514643419	644.1841639835885	625.94460202259	714.8735793524567	590.2830261986094	678.7914559490908	615.8670684156822	639.1469087604851	386.7047257186559	359.2879425647522	360.820890258917	473.0584088931486	548.5233646908824	453.2507399029296	480.9072164349321	421.56987500457336	409.4921782215415	0.7272234910153428	0.10675076175379343	6.8123494302793635	9.60175324534376e-12	2.472490115077167e-10	neurexophilin and PC-esterase domain family member 3 [Source:HGNC Symbol;Acc:HGNC:28238]	protein_coding	3	101779177	101843743	39.43
Control_normoxia_vs_Control_hypoxia	ENSG00000112578	BYSL	2695.3426031651998	2925.7716430316195	2981.5548942747914	2819.850667820541	2995.9596089756446	2999.2818673636634	2865.6914038343234	2961.1696367803816	2987.6181463757225	2850.7209661127595	2290.8389733709446	2249.4187548757172	2315.0645290529988	2729.7392625493185	2644.413545988359	2686.849291935091	2535.594661673381	2433.7189607111	2242.9100422472357	0.3478588047173806	0.05115435274297734	6.8001799664083515	1.0448854059840621e-11	2.6862962262204404e-10	bystin like [Source:HGNC Symbol;Acc:HGNC:1157]	protein_coding	6	41921499	41933046	48.48
Control_normoxia_vs_Control_hypoxia	ENSG00000135926	TMBIM1	2494.6483195650667	1899.0099880150672	2012.554613313842	1882.269854202189	2203.6900182167738	2159.2470025802654	2054.2272503361337	2265.5443548585476	2105.57635597933	2274.2330052507737	3423.2618564650807	2857.9086631910686	2578.9495025931196	3126.803712273896	2814.690259128135	2774.3905943751893	2902.4639654554653	2966.665734067832	2602.183021868488	-0.6140654797073704	0.09031437732591047	-6.799199616816711	1.0520196750763674e-11	2.700296408370175e-10	transmembrane BAX inhibitor motif containing 1 [Source:HGNC Symbol;Acc:HGNC:23410]	protein_coding	2	218274197	218292586	54.42
Control_normoxia_vs_Control_hypoxia	ENSG00000143153	ATP1B1	3923.945278357474	3289.1706697875784	3464.7422632876696	3122.7475393426685	2905.0955857372774	2691.569770426087	2758.611425028333	3671.1271555074	3522.5597236102212	3671.370401172776	4661.565918941986	4779.091169441084	4445.071197557203	2870.8916282476234	3246.493465641383	2702.9335928212026	5938.596142531144	6836.6037032077675	6052.773658145122	-0.4932272343068799	0.07259738027355436	-6.794008715581048	1.0905979250180983e-11	2.7948319581673737e-10	ATPase Na+/K+ transporting subunit beta 1 [Source:HGNC Symbol;Acc:HGNC:804]	protein_coding	1	169105697	169310992	37.7
Control_normoxia_vs_Control_hypoxia	ENSG00000109736	MFSD10	1515.1794503690255	1396.6301560272634	1213.071979714061	1421.5061110227427	1285.1034472830745	1202.440579815088	1446.3254077480392	1364.4187230390255	1442.6978321494803	1360.6345356238298	1862.3383015717498	1904.4091520056322	1983.4571155329938	1439.918275388483	1439.7942351005702	1375.2797853865604	1650.7076510830486	1729.1141373514063	1755.3826807994117	-0.5082883662373386	0.074834832523546	-6.7921360828516715	1.1048525337422152e-11	2.826831498731482e-10	major facilitator superfamily domain containing 10 [Source:HGNC Symbol;Acc:HGNC:16894]	protein_coding	4	2930561	2934834	67.43
Control_normoxia_vs_Control_hypoxia	ENSG00000149243	KLHL35	180.35736959450085	147.22169020699945	128.6527871592178	104.0827919198728	95.2806603650099	115.9118111106887	130.13902010984512	136.2823967790266	136.37640697669613	176.65546901821583	308.4509524796718	294.40649634256016	263.421906107288	181.31050541629148	129.48422755362378	158.86797933050133	230.23226866814332	268.85596798825435	240.79931516910892	-1.2026471001379455	0.1770862976789204	-6.791305233104456	1.1112353212169348e-11	2.8386204507316304e-10	kelch like family member 35 [Source:HGNC Symbol;Acc:HGNC:26597]	protein_coding	11	75422394	75433203	55.08
Control_normoxia_vs_Control_hypoxia	ENSG00000267757	EML2-AS1	272.94405967977815	212.51603721332162	178.6724652936637	205.8050258773807	188.03266940278758	174.1074664575845	211.43339130043864	171.33637355279052	169.72447201963885	216.6345252826454	395.55440983272433	388.9861712736732	407.55766189391505	332.86978514620006	345.815338079565	265.8341279380982	390.0350676664596	357.1940275040958	300.8840585010243	-0.9924842772801538	0.14621876370368966	-6.787667000737399	1.1396131063914876e-11	2.9064678124890397e-10	EML2 antisense RNA 1 [Source:HGNC Symbol;Acc:HGNC:48331]	lncRNA	19	45641494	45642840	61.4
Control_normoxia_vs_Control_hypoxia	ENSG00000247315	ZCCHC3	728.2360674039361	619.9454938911189	632.4463411535605	647.8970605492425	580.5578235361119	587.9419354687799	653.1553516102151	648.2112546361786	707.2510311064259	668.4969714048838	918.6755891526026	892.0149616996142	890.5296821303481	727.7284304323063	730.2542420538916	697.321782111016	855.0309042123926	869.8518401645664	780.9385179575952	-0.5060532482715043	0.07457606505254724	-6.785732767140942	1.1549876820043315e-11	2.9409885386833225e-10	zinc finger CCHC-type containing 3 [Source:HGNC Symbol;Acc:HGNC:16230]	protein_coding	20	297570	300321	55.56
Control_normoxia_vs_Control_hypoxia	ENSG00000148300	REXO4	2170.3680006083637	2553.9577442117197	2354.183593021242	2404.550067305404	2314.709083520496	2492.965093404628	2408.7616100658724	2370.7163442696474	2502.585493122372	2435.2116463875036	1622.7979659381965	1783.8634974005217	1944.0435576799407	1918.0939093302463	1938.0462231511397	2064.6408747531154	1897.1176592768354	2065.716423397346	1994.6632247143184	0.4534865835030476	0.06684846649192912	6.783799349500393	1.1705587672800119e-11	2.975899085464971e-10	REX4 homolog, 3'-5' exonuclease [Source:HGNC Symbol;Acc:HGNC:12820]	protein_coding	9	133406059	133418096	51.72
Control_normoxia_vs_Control_hypoxia	ENSG00000198918	RPL39	12029.809586817475	10415.808267419274	9716.9710594634	9228.671254355617	9504.83100936697	9205.924052186434	8804.274410342052	11371.483263818838	11118.92491570932	10547.42756446203	16308.473994026537	15338.889528024103	15156.780472131626	14867.601724421613	10920.09021689388	14125.994104838015	15126.765099778015	12587.85796461639	12189.803660860425	-0.6729052537459805	0.09922109696202722	-6.7818767817443835	1.1862463133730185e-11	3.0109944122457044e-10	ribosomal protein L39 [Source:HGNC Symbol;Acc:HGNC:10350]	protein_coding	X	119786504	119791630	46.07
Control_normoxia_vs_Control_hypoxia	ENSG00000183648	NDUFB1	617.8991814452305	446.4274488288628	523.0435874878203	423.34886489688046	503.7075897381026	455.86762227894326	415.0530779830591	490.24740062469243	500.5006969979925	508.718367503459	782.1097597661175	845.9152470875094	769.869167965752	776.7911396060401	880.4121424548316	663.3192074727524	709.5421369273421	776.689028764485	650.6227796295067	-0.7916386486214043	0.11680122170174956	-6.777657263233459	1.2214017266828686e-11	3.095314581836094e-10	NADH:ubiquinone oxidoreductase subunit B1 [Source:HGNC Symbol;Acc:HGNC:7695]	protein_coding	14	92116122	92121917	44.2
Control_normoxia_vs_Control_hypoxia	ENSG00000165195	PIGA	858.3592629974554	667.143221793633	680.0758614484936	703.6730943501447	749.1557536803898	759.8499028232874	602.6764959440126	812.3931586244108	785.8720331802377	658.9331386299042	1094.2857600656262	1163.1222949888838	1108.9532829824773	789.2395296020691	694.8010368841631	807.7230644870905	1227.8621147522458	1055.296619616059	1089.4103701010692	-0.7147927863475978	0.10548145360117235	-6.776478347086917	1.2314050638170514e-11	3.1157275910598845e-10	phosphatidylinositol glycan anchor biosynthesis class A [Source:HGNC Symbol;Acc:HGNC:8957]	protein_coding	X	15319452	15335554	39.52
Control_normoxia_vs_Control_hypoxia	ENSG00000135966	TGFBRAP1	1390.7684325245914	1507.797495645167	1574.369021047016	1674.5794043507108	1530.4820296974603	1650.3778098199552	1564.7021804244407	1448.8760525870334	1494.1558257942218	1522.5878232136458	1187.2381814120795	1194.520148048461	1150.8239454760753	1245.941920080216	1198.2443998136346	1230.8397110168462	1209.0358364295262	1277.263232348287	1371.996768237869	0.429857554404089	0.06349580720144377	6.769857307906071	1.2890947127201546e-11	3.256542425135544e-10	transforming growth factor beta receptor associated protein 1 [Source:HGNC Symbol;Acc:HGNC:16836]	protein_coding	2	105264391	105329735	43.93
Control_normoxia_vs_Control_hypoxia	ENSG00000133874	RNF122	99.9643260470466	72.97326440924608	64.01414805007978	55.77527909232744	55.870081787529834	55.31950954628959	54.88206004748114	61.324224012176316	78.58501815737654	73.47167954297909	162.9879766648663	148.66989737690014	187.64784049501566	97.11889375284146	103.70636983616197	94.17890547103147	169.92243416009256	145.22416273166564	117.6861237127778	-1.3749901735318808	0.20317871102449955	-6.767392935011202	1.3112361394038564e-11	3.3072519093386544e-10	ring finger protein 122 [Source:HGNC Symbol;Acc:HGNC:21147]	protein_coding	8	33547754	33567128	49.07
Control_normoxia_vs_Control_hypoxia	ENSG00000146729	NIPSNAP2	2790.123245895057	2707.4584730905467	2581.6039931140285	2530.0214592295356	2425.4803695580677	2352.7450095506606	2134.0117242538404	2507.852042566887	2544.489714878936	2368.5726060954253	3382.063040082649	3353.289556783474	3384.260043399367	2901.266481084401	2709.3071641433066	2823.887585682663	3271.3950153725823	3167.416881907458	3077.097265317202	-0.3725863599605546	0.055110917133312086	-6.760663391960552	1.3736132168500171e-11	3.4591258189997836e-10	nipsnap homolog 2 [Source:HGNC Symbol;Acc:HGNC:4179]	protein_coding	7	55951793	56000181	45.28
Control_normoxia_vs_Control_hypoxia	ENSG00000165678	GHITM	11512.134396390293	9873.126980869163	10416.923287559464	9806.101564578705	11194.482250140205	10544.244928042466	9969.370076213421	10810.175931443355	10411.01454570443	10375.361596805207	12937.451695914766	12602.803435005953	12221.097208178953	13063.038064322373	13159.22963637249	12965.004582652986	12810.605528601413	12281.98877762601	11776.399044993914	-0.32801085849321904	0.048526071231267	-6.7594769197360955	1.3849081860501096e-11	3.4820859753344817e-10	growth hormone inducible transmembrane protein [Source:HGNC Symbol;Acc:HGNC:17281]	protein_coding	10	84139482	84154841	37.79
Control_normoxia_vs_Control_hypoxia	ENSG00000108828	VAT1	4142.841049092707	3650.41450600923	3799.2169611819254	3594.298604040309	3750.4740056006176	3775.28178325401	3575.834280450324	3553.726713183181	3437.461824717267	3305.1307634122113	5187.0647884493665	5010.095574002577	4540.034298806197	4921.582413270806	4839.481032344441	4678.85934427463	4447.176009071706	4530.55613091095	3974.449850688983	-0.418069895782663	0.06193010526847999	-6.750673101074871	1.471608297399904e-11	3.694268176408456e-10	vesicle amine transport 1 [Source:HGNC Symbol;Acc:HGNC:16919]	protein_coding	17	43014607	43025123	54.69
Control_normoxia_vs_Control_hypoxia	ENSG00000135720	DYNC1LI2	3106.135621245246	3537.019424151752	3545.539389729363	3814.223140213757	3250.083426583953	3634.390234186009	4082.1364745860237	3408.8240183699186	3442.9285732414005	3707.2921986541764	2468.4608615072443	2462.7688059394795	2498.646429017324	2384.3900083135895	2548.3333911173645	2605.507194948002	2587.710536741977	2821.1639753198615	3111.0230997932363	0.5532457580259188	0.08199076454848366	6.7476594598501105	1.5024907407306056e-11	3.7658823565866953e-10	dynein cytoplasmic 1 light intermediate chain 2 [Source:HGNC Symbol;Acc:HGNC:2966]	protein_coding	16	66720893	66751609	44.86
[truncated: 29,924 more rows]
