# Supplementary material for: Deubiquitinating enzyme mutagenesis screens identify a USP43-dependent HIF-1 transcriptional response
Source: EMBO J. 2024 Jul 15;43(17):8. doi: 10.1038/s44318-024-00166-6 (PMC11377827; doi:10.1038/s44318-024-00166-6)
Supplement: Supplementary file 5 — Source data Fig. 1 [file 44318_2024_166_MOESM5_ESM.zip › Figure 1/F1 F, F2 F RNA seq data/deseq2/deseq2.xlsx]

## Sheet: 1
contrast_name

## Sheet: 2
contrast_name

## Sheet: 3
contrast_name

## Sheet: 4
contrast_name

## Sheet: 5
contrast_name

## Sheet: 6
contrast_name

## Sheet: 7
contrast_name

## Sheet: 8
contrast_name

## Sheet: 9
contrast_name

## Sheet: 10
contrast_name
