# Supplementary material for: Deubiquitinating enzyme mutagenesis screens identify a USP43-dependent HIF-1 transcriptional response
Source: EMBO J. 2024 Jul 15;43(17):8. doi: 10.1038/s44318-024-00166-6 (PMC11377827; doi:10.1038/s44318-024-00166-6)
Supplement: Supplementary file 5 — Source data Fig. 1 [file 44318_2024_166_MOESM5_ESM.zip › Figure 1/F1 F, F2 F RNA seq data/deseq2/HIF1B_hypoxia_vs_Control_normoxia.csv]

contrast_name	ensembl_gene_id	external_gene_name	baseMean	Control-normoxia-1	Control-normoxia-2	Control-normoxia-3	HIF1B-normoxia-1	HIF1B-normoxia-2	HIF1B-normoxia-3	USP43-normoxia-1	USP43-normoxia-2	USP43-normoxia-3	Control-hypoxia-1	Control-hypoxia-2	Control-hypoxia-3	HIF1B-hypoxia-1	HIF1B-hypoxia-2	HIF1B-hypoxia-3	USP43-hypoxia-1	USP43-hypoxia-2	USP43-hypoxia-3	log2FoldChange	lfcSE	stat	pvalue	padj	description	gene_biotype	chromosome_name	start_position	end_position	percentage_gene_gc_content
HIF1B_hypoxia_vs_Control_normoxia	ENSG00000104419	NDRG1	12842.285780938928	2133.791272806363	2018.8714338428892	2197.54370148656	2668.8677326655625	2597.0150133120387	2650.6567945988168	2630.032480372763	2401.5572347697116	2304.6179237315732	34107.2250089422	33714.00263712069	30999.40422094604	7087.094502287004	7198.111000408742	7528.785495515069	29086.823421646288	30512.264277744405	29324.47990470397	1.7787743439017454	0.057571007138053604	30.897051004098227	1.3085336591171245e-209	2.0190674360177232e-205	N-myc downstream regulated 1 [Source:HGNC Symbol;Acc:HGNC:7679]	protein_coding	8	133237175	133302022	50.32
HIF1B_hypoxia_vs_Control_normoxia	ENSG00000156804	FBXO32	1162.8082009796046	361.6944277450691	408.66097896908565	355.2884359837206	1819.8763716618312	1680.932114089732	1695.0787499387843	428.42575692438356	416.133689637974	417.2457803011639	705.0782467703046	661.1576309090622	772.892517809015	2832.5341988710024	3130.2258025103283	3320.8890055225293	627.3892185794559	568.2836680683293	728.7610233411126	3.049081186249233	0.10033232645153406	30.38981845718592	7.487703100156291e-203	5.7767629417705785e-199	F-box protein 32 [Source:HGNC Symbol;Acc:HGNC:16731]	protein_coding	8	123497889	123541206	44.08
HIF1B_hypoxia_vs_Control_normoxia	ENSG00000176171	BNIP3	5664.821165772813	1719.547794919681	1706.4309390890928	1507.8793096799536	1648.1396334467265	1602.8204884645636	1511.0825330485923	1720.8622947793979	1693.1401782491068	1694.5460778731078	13806.966472183269	13604.581254261497	13086.371128903196	3698.538422227884	3513.0883849348197	3538.221696062323	12303.59076159057	11587.331722136973	12023.641892059884	1.1269840041188919	0.056270866306194975	20.027841725173865	3.150177322799621e-89	1.620241203026605e-85	BCL2 interacting protein 3 [Source:HGNC Symbol;Acc:HGNC:1084]	protein_coding	10	131967684	131981967	49.61
HIF1B_hypoxia_vs_Control_normoxia	ENSG00000059804	SLC2A3	6450.027656498509	2273.2691841149226	2389.781934271557	2216.2152754968815	2657.0819148911696	2494.083854179152	2551.7449140681506	2872.59439532283	2667.243994543093	2772.7218214286245	13626.432912792485	13629.981767559742	12233.270591906563	4806.611326015177	4687.057532985693	4742.828624620694	13114.418216438868	12967.058385876968	13398.101170460595	1.0507126115298044	0.05370988408622386	19.56274211731735	3.2132374470447446e-85	1.23950634519751e-81	solute carrier family 2 member 3 [Source:HGNC Symbol;Acc:HGNC:11007]	protein_coding	12	7919230	8019007	45.14
HIF1B_hypoxia_vs_Control_normoxia	ENSG00000163993	S100P	1165.331389121928	574.7760649727562	591.4457930095949	603.0097303062661	1202.542676473021	998.2019077107059	1102.2120193329106	783.9393423419249	769.5116754394935	736.7021098229303	1428.0109938516641	1462.7303807958403	1544.3781602624963	1788.6800152490557	1593.6762263559367	1807.1593969102826	1418.822146056171	1306.6363798187597	1263.5299854848918	1.5479784114460482	0.08308643029960751	18.63094136869376	1.803246224123396e-77	5.5648178476447995e-74	S100 calcium binding protein P [Source:HGNC Symbol;Acc:HGNC:10504]	protein_coding	4	6693878	6697170	53.54
HIF1B_hypoxia_vs_Control_normoxia	ENSG00000114268	PFKFB4	1205.7755044345179	164.05248149924685	154.9267874227574	157.36430639006548	159.1206830668754	174.8963858665319	158.02492832424937	129.96124554905066	167.4636583641262	192.33385180736454	3079.997347342807	3262.0848926334543	3104.2925889656035	662.3320942302548	718.4680174808717	651.2965166411532	2759.6948914816776	2963.0398257986694	3044.608576956561	2.096822725898881	0.11303957557689995	18.549456818089595	8.238025708696971e-77	2.1185456114199043e-73	6-phosphofructo-2-kinase/fructose-2,6-biphosphatase 4 [Source:HGNC Symbol;Acc:HGNC:8875]	protein_coding	3	48517684	48562015	51.91
HIF1B_hypoxia_vs_Control_normoxia	ENSG00000163283	ALPP	6344.384090508052	7789.444837837553	7156.285241843048	7975.429632517065	3374.3251562887476	3324.4882100457853	2926.881681599197	6875.178188978881	7069.5165351397245	7192.002138975636	7936.520227515107	8436.662288026868	9375.6775363364	2660.0448618720266	2670.296331145006	3146.743635521419	8434.430489290478	8906.921250809071	8948.06538540293	-1.4359955734478858	0.07946409016564981	-18.07100000081078	5.392733285580735e-73	1.1887124942358677e-69	alkaline phosphatase, placental [Source:HGNC Symbol;Acc:HGNC:439]	protein_coding	2	232378724	232382889	62.27
HIF1B_hypoxia_vs_Control_normoxia	ENSG00000168209	DDIT4	16760.898461043827	9370.58437132178	9078.924723097562	8918.120835386742	7326.234479387334	6561.7219235771	6859.95950421013	9320.95693893738	8839.405738186555	9036.871793232553	32420.374714938804	32379.488980401384	33067.46756297136	15556.41391477913	16624.449837753156	16374.376464552948	27814.99792615655	26917.46555790485	25228.35703199356	0.8277867302487514	0.04959619536629227	16.690528862852073	1.536040609295705e-62	2.962638325179091e-59	DNA damage inducible transcript 4 [Source:HGNC Symbol;Acc:HGNC:24944]	protein_coding	10	72273919	72276036	58.69
HIF1B_hypoxia_vs_Control_normoxia	ENSG00000119938	PPP1R3C	1236.6609385661018	533.7541398764719	621.9687476861008	542.7593887624137	682.1330641090192	742.4335846369167	680.0677153297127	584.9911917864613	517.529959608714	550.8531719276971	2420.244480613729	2399.3935365852935	2402.279925893318	1258.2453507982696	1301.3725281875693	1247.3096535255745	1943.5992858151023	1900.6865616122213	1930.2746074352483	1.1728612235315699	0.07043883647355798	16.650775087289382	2.9870827036367147e-62	5.121187346346056e-59	protein phosphatase 1 regulatory subunit 3C [Source:HGNC Symbol;Acc:HGNC:9293]	protein_coding	10	91628442	91633071	40.5
HIF1B_hypoxia_vs_Control_normoxia	ENSG00000181458	TMEM45A	3177.914613376972	582.2889721481748	652.4320721511643	626.2464552456886	671.0108809721305	631.5135050320702	607.4627303238107	731.4314414533395	637.5010348908154	700.4950658260485	8461.531569327151	8407.251838638509	7536.650903318935	1785.7387154039611	1612.9768720763807	1490.1355628571803	7723.265807738895	7361.535943263416	6982.993670117823	1.3915739701210008	0.08428447206196457	16.51044298050462	3.086096815665241e-61	4.7618473865714666e-58	transmembrane protein 45A [Source:HGNC Symbol;Acc:HGNC:25480]	protein_coding	3	100492619	100577444	40.01
HIF1B_hypoxia_vs_Control_normoxia	ENSG00000120129	DUSP1	3670.6116358966	2256.94749220683	2339.9030025831926	2217.715753338827	3074.449894934548	2838.3268403171683	2715.545832385742	2665.332226369574	2688.7184900588322	2380.2749388863176	4864.535559207583	4705.504901157809	4229.381028719052	5409.075326176992	5073.84028394856	5026.728449529383	4831.089590487216	4631.48227964343	4122.157556187745	1.1866434503704553	0.07626543235475354	15.559387965581934	1.3740653385336824e-54	1.927438924870429e-51	dual specificity phosphatase 1 [Source:HGNC Symbol;Acc:HGNC:3064]	protein_coding	5	172768096	172771195	53.06
HIF1B_hypoxia_vs_Control_normoxia	ENSG00000138061	CYP1B1	3855.255009073751	5001.404381399133	5134.736292260873	5002.961418088529	2674.241486536244	2980.288655709447	2555.531728355859	5559.247013318263	4811.071847287561	5038.975818118612	4476.7942492942275	4258.6326561536425	3772.2484521572223	2179.727100978569	1936.3095535143502	1652.6401191936575	4320.8903739517145	3953.655653208007	4085.233363801605	-1.393417342715212	0.0933719607447021	-14.923295297665408	2.325017730788248e-50	2.8750379071870283e-47	cytochrome P450 family 1 subfamily B member 1 [Source:HGNC Symbol;Acc:HGNC:2597]	protein_coding	2	38066973	38109902	44.41
HIF1B_hypoxia_vs_Control_normoxia	ENSG00000173237	C11orf86	2332.1968756340298	1375.5828279248851	1332.2246319281096	1341.2445117850543	1784.2006097421663	1440.744170433525	1607.338021598429	1230.6020419030738	1168.3275850978043	1272.7049071396166	3532.393116104719	3422.024970334974	3356.9034990351943	3181.270853477455	3322.315144248352	3077.6502934791183	3328.3844893011997	3407.0369715823695	2798.5951162964884	1.243242705945331	0.0833241228237237	14.920561583054074	2.4222613605593886e-50	2.8750379071870283e-47	chromosome 11 open reading frame 86 [Source:HGNC Symbol;Acc:HGNC:34442]	protein_coding	11	66975277	66977009	59.84
HIF1B_hypoxia_vs_Control_normoxia	ENSG00000143437	ARNT	916.2907435145669	1295.1786442727544	1654.2963927932094	1316.2496361082228	145.77479774942086	174.94463351243087	152.07014311645767	1267.3640261692615	1185.2248375398026	1453.5651235762316	1640.514604918932	1231.8129524233088	959.6766288632223	236.26860008674575	146.47460660559835	101.05611820693952	1225.4080740562245	1258.315070238194	1049.038493025246	-3.2096443907778105	0.21627055312030155	-14.84087567387147	7.970863446803982e-50	8.785030213156103e-47	aryl hydrocarbon receptor nuclear translocator [Source:HGNC Symbol;Acc:HGNC:700]	protein_coding	1	150809713	150876708	41.19
HIF1B_hypoxia_vs_Control_normoxia	ENSG00000184557	SOCS3	1853.8307921095259	1489.9157000989076	1421.693255623651	1336.9165823663184	1455.8317503533194	1443.215193326659	1438.2802173781326	1453.1001565166105	1468.3882651897045	1375.2515806491554	2301.2536739583243	2221.2032403455514	2318.2187833988255	2475.979860262269	2480.196440693295	2482.2542992886515	2161.391844738404	2047.4715372477804	1998.3918765359062	0.8112610294644645	0.05493690395841609	14.76714141150983	2.3862107248937307e-49	2.4546154323406846e-46	suppressor of cytokine signaling 3 [Source:HGNC Symbol;Acc:HGNC:19391]	protein_coding	17	78356778	78360077	62.24
HIF1B_hypoxia_vs_Control_normoxia	ENSG00000186480	INSIG1	2083.349483878141	1423.7568963289677	1513.0428281031632	1433.2154227143499	1469.54397345461	1495.4672718860304	1475.4294575157326	1628.706115006571	1749.0771764347662	1551.2363860213795	2325.4080806134643	2289.633739505205	1891.2988469783836	3054.1965986515816	3559.9862493448245	3401.554400185829	2296.169182487026	2496.235357961923	2446.3327266127308	1.19887404264462	0.0818918205694438	14.63972878253429	1.5669202127782377e-48	1.511098680198013e-45	insulin induced gene 1 [Source:HGNC Symbol;Acc:HGNC:6083]	protein_coding	7	155297776	155310235	44.41
HIF1B_hypoxia_vs_Control_normoxia	ENSG00000135069	PSAT1	6024.349094899552	5179.652632655897	5088.99201481437	4990.171431688681	5607.924345364311	5538.424063139508	4922.689125715692	5995.155485712154	5565.093724779639	5781.827277330397	6195.232149524661	6144.404632672962	5853.209898022434	8679.293002617187	8687.269831903686	8842.5020080407	5371.373207242324	4916.6377430550065	5078.431133912333	0.7806997018267126	0.054466805657826585	14.333495280249288	1.3514401381950128e-46	1.2266306666087674e-43	phosphoserine aminotransferase 1 [Source:HGNC Symbol;Acc:HGNC:19129]	protein_coding	9	78297125	78330093	45.6
HIF1B_hypoxia_vs_Control_normoxia	ENSG00000101255	TRIB3	2653.889058317601	2148.698407571749	2077.7072607234268	2024.4923461602893	2505.307103881925	2317.2480102409877	2280.020386114002	2574.093316272611	2575.0915528277715	2439.7389215717067	2507.3345830448125	2413.043735965245	2412.046305199371	4238.766653410711	4254.301126565021	4427.820607698588	2446.69410246295	2213.300881265783	1914.2977487398741	1.0481006124334538	0.07371252722716484	14.218758355733101	7.008542042422855e-46	6.007877984143592e-43	tribbles pseudokinase 3 [Source:HGNC Symbol;Acc:HGNC:16228]	protein_coding	20	362835	397559	50.47
HIF1B_hypoxia_vs_Control_normoxia	ENSG00000138772	ANXA3	2595.044875064907	2035.2134083355297	2060.150572408257	1864.19063746111	2883.824259859446	2893.250602658841	2675.094522719084	2180.59322511143	2143.6600325364866	1976.2443363465113	2573.3049696215003	2423.6959846591203	2373.466745537562	4017.61012598066	3830.0409563508633	3803.6038330879464	2536.8067621735077	2221.033794905225	2219.022981415246	0.9686513441325226	0.06842770533586015	14.155835554884408	1.7188255006244973e-45	1.3958672355071573e-42	annexin A3 [Source:HGNC Symbol;Acc:HGNC:541]	protein_coding	4	78551747	78610451	39.9
HIF1B_hypoxia_vs_Control_normoxia	ENSG00000051108	HERPUD1	5832.684833414806	4328.055360684075	4113.232956712414	4463.766082770374	4357.807912759319	4612.9283701200775	4098.718610287614	4905.7258736511085	4795.668378311476	4943.453135911867	7485.208500713568	7346.269282155226	7157.934838943146	7108.085895977168	7210.16082105327	7796.734941883399	7105.269565194134	6635.539676125051	6523.766798213227	0.7762511577516258	0.055897474471336625	13.887052413247678	7.589484268641072e-44	5.855287113256587e-41	homocysteine inducible ER protein with ubiquitin like domain 1 [Source:HGNC Symbol;Acc:HGNC:13744]	protein_coding	16	56932142	56944864	42.95
HIF1B_hypoxia_vs_Control_normoxia	ENSG00000124762	CDKN1A	1086.5332694470376	620.1426285406828	682.4276407996502	591.0118185832138	997.9282005471155	688.3344978094378	850.038606955559	562.2168910203832	629.904760371809	545.6674343590456	1513.227780874646	1437.8460031845375	1406.7936214245105	2015.3641242854471	1956.8015062488319	1743.193316167804	1164.510521413659	1201.6688988597004	950.5205986006436	1.5965588070441794	0.12220471464621159	13.064625302438555	5.244220298633621e-39	3.8532532956150844e-36	cyclin dependent kinase inhibitor 1A [Source:HGNC Symbol;Acc:HGNC:1784]	protein_coding	6	36676460	36687337	54.41
HIF1B_hypoxia_vs_Control_normoxia	ENSG00000135919	SERPINE2	3260.157589055509	2610.199865281693	2549.560859026552	2618.5646918621546	3462.452616482116	3611.180477237244	3516.621051823759	3280.085123372837	3521.4453954948112	3573.738279941135	2398.9237471511415	2414.63693792995	2177.1782275164255	4320.996489280487	4328.7856761931025	4333.652477705448	3108.7004204948216	3500.0000507235113	3356.114215481972	0.7387162352723694	0.05659257088081695	13.053236913871505	6.090370352663381e-39	4.271564297345271e-36	serpin family E member 2 [Source:HGNC Symbol;Acc:HGNC:8951]	protein_coding	2	223975045	224039318	43.2
HIF1B_hypoxia_vs_Control_normoxia	ENSG00000128422	KRT17	6298.464749136108	3851.0726077888917	3763.031932167189	3604.0562125458578	4972.834478161231	4538.453082051185	4424.54224955522	4623.348443076366	4340.640422617345	4318.5650527193975	9546.167024785806	8426.376077734209	8601.340318534893	8162.014374697988	7668.413143947534	7150.710662495501	9480.71478412392	8151.690973516824	7748.393643930593	1.0347331775790012	0.07952355142750452	13.01165703750401	1.0503939836782194e-38	7.046773551371706e-36	keratin 17 [Source:HGNC Symbol;Acc:HGNC:6427]	protein_coding	17	41619442	41624842	58.67
HIF1B_hypoxia_vs_Control_normoxia	ENSG00000067064	IDI1	4556.106127127485	4038.929543160486	3824.378547886334	3819.820763892503	4061.8772656387655	4195.0430426385765	4141.759938614694	4359.646945004896	4544.9170307602335	4204.2802895540835	3930.6155298822314	4026.2466845866907	3421.8611226118564	6894.455948696228	6714.21477018943	6392.511260968534	4658.248020020647	4408.757758749932	4372.345825438599	0.7756342138986914	0.060354936213547844	12.85121420979292	8.467070793489456e-38	5.443620930980929e-35	isopentenyl-diphosphate delta isomerase 1 [Source:HGNC Symbol;Acc:HGNC:5387]	protein_coding	10	1039152	1049119	42.88
HIF1B_hypoxia_vs_Control_normoxia	ENSG00000128965	CHAC1	167.22163853414528	55.71715844401401	71.78828924121703	79.91441784971076	101.7501922743382	100.41534409415833	110.62722074449555	98.31277285004774	82.00844827339066	95.49682818940104	167.5926698035108	149.55949992230762	242.57943762046972	456.5020209122325	412.55135570357504	558.8519960288943	80.4267523230658	57.38620866026302	88.50888067952289	2.772229023443307	0.2186957126587196	12.676192823996708	8.013036943872417e-37	4.945646401758056e-34	ChaC glutathione specific gamma-glutamylcyclotransferase 1 [Source:HGNC Symbol;Acc:HGNC:28680]	protein_coding	15	40952962	40956512	57.9
HIF1B_hypoxia_vs_Control_normoxia	ENSG00000122884	P4HA1	4108.110366089213	2177.2379242460956	2100.3444840125126	2144.640259978457	2225.6905426953526	2350.3335849793584	2088.3193193298353	2442.536933400552	2262.4810364519153	2194.310172787744	7448.223317685572	7680.454480681136	7027.577415096474	3633.118611930606	3669.1923849086043	3428.297797173172	7224.103180745643	6889.267305579709	6959.857837923101	0.7406651058765543	0.059229792624311585	12.504941737252333	7.015123885621389e-36	4.163206213659155e-33	prolyl 4-hydroxylase subunit alpha 1 [Source:HGNC Symbol;Acc:HGNC:8546]	protein_coding	10	73007217	73096974	38.79
HIF1B_hypoxia_vs_Control_normoxia	ENSG00000167767	KRT80	1415.1240829183694	1229.498168346209	1275.2115749484053	1370.1357466699208	1812.1753561857768	1897.9978172473357	1811.7468863776598	1281.1677890297328	1189.5644708682883	1137.6407744427875	999.1397136600567	984.6626064434554	992.9447332232198	2217.4742051904436	2189.9079683162363	2317.602507133376	876.7119710201962	945.0739032213169	943.5773002062307	0.7919002834593837	0.06356000658923619	12.459096937750964	1.2477552320316651e-35	7.130690085277258e-33	keratin 80 [Source:HGNC Symbol;Acc:HGNC:27056]	protein_coding	12	52168996	52192014	55.71
HIF1B_hypoxia_vs_Control_normoxia	ENSG00000157514	TSC22D3	1156.735910946377	777.8092587629964	850.4047214434534	850.9053649485057	902.2557867868145	894.3908501791809	858.1407686090578	819.9861629465775	915.8343142374436	832.9409185841687	1390.1848358538766	1244.9163042090952	1268.4159515926467	1650.5990519007385	2017.8076658234468	1914.0942589535969	1087.2592135294979	1346.3645572370622	1198.9364114366288	1.1735158548811577	0.09444637509682345	12.42520799425183	1.9072971651896924e-35	1.0510569735313197e-32	TSC22 domain family member 3 [Source:HGNC Symbol;Acc:HGNC:3051]	protein_coding	X	107713221	107777342	48.75
HIF1B_hypoxia_vs_Control_normoxia	ENSG00000104765	BNIP3L	2284.530964994507	752.8130269120337	792.2570443254423	790.0328930095233	735.8237412956275	649.1343004686859	700.7535977580847	769.742722951899	659.6577673830593	732.3662710339797	5434.39205053379	5200.2699480587835	5098.088781035202	1362.3904018460976	1568.9506078888119	1437.4071854367262	4645.226628852182	4859.714158118749	4932.536242992449	0.9073435140129281	0.07346306457530294	12.3510163816112	4.8099875446171766e-35	2.559245097015277e-32	BCL2 interacting protein 3 like [Source:HGNC Symbol;Acc:HGNC:1085]	protein_coding	8	26383054	26505636	43.6
HIF1B_hypoxia_vs_Control_normoxia	ENSG00000170421	KRT8	42706.236481458945	34479.800493319206	34499.125115585724	31570.015343232415	38477.63300348129	36230.53867120995	34898.979117692405	29412.123583359815	28436.085075221825	28025.683161922832	60597.28150404358	59116.060049662585	60158.97197569573	49779.9052537065	50934.810090986466	49044.837610210925	48686.90002674182	48468.36373593542	45895.142854252495	0.575042846787407	0.046759938274260504	12.297767448165033	9.311225682713999e-35	4.7890737428092336e-32	keratin 8 [Source:HGNC Symbol;Acc:HGNC:6446]	protein_coding	12	52897187	52949954	50.58
HIF1B_hypoxia_vs_Control_normoxia	ENSG00000204388	HSPA1B	9949.773632130247	12499.872778981557	12137.478547282999	12571.22301893801	14125.221854288042	12589.906278830365	12740.047274646615	11965.935747872874	11999.74005345722	12089.194679024577	6602.510772019554	6547.52918876696	6541.526122153404	8653.951661447809	8245.675399099347	8365.47368470064	7188.906451432584	7337.607982249399	6894.12388315249	-0.5593766692001969	0.04555632837471454	-12.278791754224684	1.1774353946574685e-34	5.860589722440238e-32	heat shock protein family A (Hsp70) member 1B [Source:HGNC Symbol;Acc:HGNC:5233]	protein_coding	6	31827738	31830254	58.76
HIF1B_hypoxia_vs_Control_normoxia	ENSG00000181577	LINC03040	1190.7073312298999	430.4513707668232	469.07650967797014	438.78429631460494	455.31173631594004	428.3107990056409	479.31651199337074	436.6934471920703	641.7966400330806	460.8273825813406	2501.1732583107228	2442.2817827254157	2205.423454905347	1094.0038386055498	1217.773461576468	1329.2988111187358	2098.9847807149545	2185.9336689014513	2117.2902113987107	1.4465819426663002	0.11824747136774477	12.233512699544246	2.0584071104027385e-34	9.925381785473204e-32	long intergenic non-protein coding RNA 3040 [Source:HGNC Symbol;Acc:HGNC:28692]	lncRNA	6	44000580	44007612	57.78
HIF1B_hypoxia_vs_Control_normoxia	ENSG00000184254	ALDH1A3	1191.770838894784	1639.546247465452	1804.1996645759634	1569.9491168269835	1242.2573982127067	1099.2319567760733	1248.2097576024619	1344.890392173673	1307.8556971973137	1340.5056872333485	1039.3967814415507	1162.6349327998632	1074.8211176213301	911.4412118583848	739.6338357165218	794.476309424602	1009.5963919624559	1073.281188859197	1049.9474123582313	-1.0423285249963412	0.08529195299435934	-12.220713542170552	2.40960397746955e-34	1.1266724052228835e-31	aldehyde dehydrogenase 1 family member A3 [Source:HGNC Symbol;Acc:HGNC:409]	protein_coding	15	100877714	100916626	48.81
HIF1B_hypoxia_vs_Control_normoxia	ENSG00000198840	MT-ND3	10330.200953095034	5330.185475258722	4324.266127234769	4057.740886928137	4852.127073130223	5249.287032035574	5367.964876148689	6267.3881899729195	6022.333264747889	6064.1992395052375	18621.74770030886	16390.721422820865	14995.40264283417	17777.57996082865	11608.852702957662	15722.0832690601	17171.11838584417	14178.696999459493	11941.92190663449	1.7178664908176218	0.14234178136033251	12.068603289914657	1.5473828818458097e-33	7.022387607906131e-31	mitochondrially encoded NADH:ubiquinone oxidoreductase core subunit 3 [Source:HGNC Symbol;Acc:HGNC:7458]	protein_coding	MT	10059	10404	40.17
HIF1B_hypoxia_vs_Control_normoxia	ENSG00000185633	NDUFA4L2	536.7444328479644	7.242079271491522	2.791681981697442	15.574520853576411	2.022137654203206	0	1.5331365823894458	3.7909979468822463	2.401196346489743	8.90384234480525	1358.7645126530058	1712.2574403832316	1922.90680298766	137.16530875588248	167.24316807153141	235.20237104135094	1154.8556287645508	1336.5931281001278	1592.151837524483	4.2461725365559735	0.3554929419515936	11.944463688210615	6.939654838407262e-33	3.0593964044749728e-30	NDUFA4 mitochondrial complex associated like 2 [Source:HGNC Symbol;Acc:HGNC:29836]	protein_coding	12	57234903	57240715	62.05
HIF1B_hypoxia_vs_Control_normoxia	ENSG00000031698	SARS1	5126.306644871845	4525.722130034922	4503.76066717849	4308.88314731136	4909.822336930315	4990.476344106156	4614.927803837498	4903.019170435559	4654.225532176902	4791.907493349908	5327.850491925438	5122.832183469708	5295.636109482426	6314.613376663629	6623.846629345612	6803.470852735514	5064.639728348296	4768.367643794241	4749.517966567221	0.5672049120569057	0.04752124084751687	11.935818634806207	7.699761934313255e-33	3.300203517957042e-30	seryl-tRNA synthetase 1 [Source:HGNC Symbol;Acc:HGNC:10537]	protein_coding	1	109213918	109238182	43.12
HIF1B_hypoxia_vs_Control_normoxia	ENSG00000143641	GALNT2	20727.908407202773	16596.332181731712	16914.39908816883	16654.025448408	18463.618896730746	17536.324497304544	17496.09788129818	18241.87663311155	17923.508328320382	17778.131557690183	25659.001652563995	25377.178812848382	24244.855790524274	22324.992960777054	22793.050111565004	22299.499243166032	25076.13874048754	24156.431552747028	23566.887952206496	0.42674959213757374	0.035900990054164736	11.886847451664307	1.3853761521385828e-32	5.777392980404955e-30	polypeptide N-acetylgalactosaminyltransferase 2 [Source:HGNC Symbol;Acc:HGNC:4124]	protein_coding	1	230057990	230282122	45.94
HIF1B_hypoxia_vs_Control_normoxia	ENSG00000134802	SLC43A3	12446.585264046129	13783.459077519981	13565.670006857334	13616.673007216543	11136.580096910418	11520.513007856602	11088.608991197438	14185.88791298572	14005.723831293222	12926.529180312691	14038.954203949994	13855.145900577929	12453.91234138428	9214.8604018293	8695.599749419487	9128.341092548288	13406.628899570374	13583.062735891968	13832.384315508763	-0.5999873321356337	0.05086308292825561	-11.796125944271596	4.086974668214781e-32	1.6595268192251072e-29	solute carrier family 43 member 3 [Source:HGNC Symbol;Acc:HGNC:17466]	protein_coding	11	57406954	57427580	48.17
HIF1B_hypoxia_vs_Control_normoxia	ENSG00000128567	PODXL	3125.277675512034	4244.009709282063	4283.5157057318775	4936.037748255327	2829.0208937966713	3403.5451110095705	3820.432329953418	4011.6515269373426	4222.868285228621	4300.390735868411	2194.9133645596467	2303.0407998608966	2083.2500232435114	1972.2335869041522	1877.833382111212	2040.7428094668624	2268.61946946989	2616.4158631487144	2846.4768143884244	-1.193641137919377	0.10269965874788374	-11.622639767962944	3.1621228252102575e-31	1.2510655177690839e-28	podocalyxin like [Source:HGNC Symbol;Acc:HGNC:9171]	protein_coding	7	131500262	131558217	50.47
HIF1B_hypoxia_vs_Control_normoxia	ENSG00000120913	PDLIM2	2938.545774809684	2166.1605829273876	2035.3588660058497	1980.5553961964335	2660.741579161793	2562.2038304431976	2407.8589185639476	2210.831478573531	2035.632178747135	2053.009401440919	3833.4921075066313	3817.4548255129243	3939.7414397591133	3410.2368615137943	3522.0511180188355	3335.452582750065	3903.3931034686525	3630.089102250536	3389.560573733572	0.7336945238307855	0.0633864911051683	11.574935148460408	5.521299442406873e-31	2.1298412599084514e-28	PDZ and LIM domain 2 [Source:HGNC Symbol;Acc:HGNC:13992]	protein_coding	8	22578279	22598025	58.44
HIF1B_hypoxia_vs_Control_normoxia	ENSG00000148841	ITPRIP	3597.7754484579177	2592.7444833884956	2995.9774992384705	3128.345606299572	3483.7395922363803	3705.8463198836344	3902.8388293010303	2964.237180036952	3103.1430915677197	3155.181917720145	3382.083481590929	3600.869922032667	3336.5806193448966	4778.222074111555	5224.486424996886	5201.051793855539	3468.607255199007	3387.466330077966	3348.535651360676	0.8024174257350921	0.06935735108712258	11.569320528506676	5.89476420374836e-31	2.218444186922858e-28	inositol 1,4,5-trisphosphate receptor interacting protein [Source:HGNC Symbol;Acc:HGNC:29370]	protein_coding	10	104309698	104338465	52.5
HIF1B_hypoxia_vs_Control_normoxia	ENSG00000086062	B4GALT1	11773.390773924764	10034.419430398779	10473.34179906857	9809.10532257201	11462.645778767888	11495.355279577114	10825.703740539548	10749.230015516741	10696.999740200117	10497.578869735335	12701.147397685134	12672.521909676012	11718.524735379375	14519.027147779847	14689.280359131102	13836.453519213113	12180.791015437888	11851.091952373257	11707.815917593925	0.5064434673474858	0.04446596285258984	11.389463644954873	4.7188540402583544e-30	1.7336170914568193e-27	beta-1,4-galactosyltransferase 1 [Source:HGNC Symbol;Acc:HGNC:924]	protein_coding	9	33104082	33167356	47.1
HIF1B_hypoxia_vs_Control_normoxia	ENSG00000107159	CA9	1514.8043189035068	64.61204222677691	33.01060858128933	27.80410885371695	9.870585512308024	13.184304886740842	9.355382509885303	32.39255127784818	16.368517642842583	23.15974391282178	3619.519248650345	4544.443013994885	5376.776097013031	407.1620088015196	523.0387857234595	722.3505340351078	3134.7120966185394	4032.017329933938	4676.700780088065	3.765335703124345	0.3361884737665071	11.200073759041134	4.073941677492497e-29	1.4618818624118426e-26	carbonic anhydrase 9 [Source:HGNC Symbol;Acc:HGNC:1383]	protein_coding	9	35673928	35681159	52.49
HIF1B_hypoxia_vs_Control_normoxia	ENSG00000265972	TXNIP	521.2404508059818	515.8877100038984	473.9788649149793	452.96804908725113	282.9842246926651	330.58505615407347	313.5508548127475	413.2829069282875	472.02852854717094	452.94707085030933	892.6668008305921	1011.7477346072931	1083.5190265447484	147.58652190901688	167.68681708528584	196.15044092174313	711.8380742582799	644.060366223779	818.8590661355526	-1.489755887304531	0.13532692157766854	-11.008569986937236	3.474750529749376e-28	1.2185318335007472e-25	thioredoxin interacting protein [Source:HGNC Symbol;Acc:HGNC:16952]	protein_coding	1	145992435	145996579	42.39
HIF1B_hypoxia_vs_Control_normoxia	ENSG00000162772	ATF3	1308.0130891500348	976.4534625031046	962.217224124353	1045.5249457682326	1032.1453870111777	1110.0611419516172	988.1893074927359	1120.902594589006	972.0353435329464	953.40757880348	1573.4775808911977	1490.5027574523529	1522.0211942326716	1706.0929394966422	1899.0478696065134	1876.1399580786453	1533.9834096227498	1370.6618897061792	1411.3710198370204	0.877839983605847	0.07984675819514972	10.99405916343353	4.081476791669999e-28	1.3994930421215131e-25	activating transcription factor 3 [Source:HGNC Symbol;Acc:HGNC:785]	protein_coding	1	212565334	212620777	43.16
HIF1B_hypoxia_vs_Control_normoxia	ENSG00000092841	MYL6	14868.563966600443	11888.33142489394	11725.724185410003	10671.885753524222	12344.65393402103	12112.08397263424	11094.102694318815	12328.450282654781	11641.181746902073	11367.759096564048	19142.251405061565	17441.774868482873	18436.110962054587	19274.967239570942	18296.337196784578	18536.490428989666	18503.77717419152	16715.162649497102	16113.106383251989	0.7108284868672565	0.06467700386225633	10.990436235746472	4.248675753721143e-28	1.4251536278242877e-25	myosin light chain 6 [Source:HGNC Symbol;Acc:HGNC:7587]	protein_coding	12	56158346	56163496	51.25
HIF1B_hypoxia_vs_Control_normoxia	ENSG00000125845	BMP2	4122.306556781824	3005.8797491065825	3166.4702608252983	2942.565924329008	3221.0497835164133	3316.4183706512317	3339.7834739481186	3106.1507882325077	3169.1281812671837	3184.2878197232517	5778.763035805844	5832.857794391401	5350.1108196087525	4311.082903054599	4340.12594832428	4551.9449405949435	5380.670268443037	5063.142835290006	5141.085124960366	0.5362544406602459	0.04888720211651719	10.969219293469552	5.373434483063047e-28	1.7640871079502727e-25	bone morphogenetic protein 2 [Source:HGNC Symbol;Acc:HGNC:1069]	protein_coding	20	6767686	6780246	43.74
HIF1B_hypoxia_vs_Control_normoxia	ENSG00000167772	ANGPTL4	515.9394418899379	111.59124598057838	115.98723657832161	107.65004901928968	128.71634136992904	117.43459768929765	118.60985313579374	120.94533979290205	119.09868740831088	142.97486801533253	1129.2648887454789	1250.004658132666	1369.9024179073233	309.21647049588535	319.911396703167	350.7036950760541	1025.1132107768876	1137.55090482091	1312.2340923707557	1.553035989065852	0.14177045029832466	10.954581760852351	6.31694942745671e-28	2.030636034701188e-25	angiopoietin like 4 [Source:HGNC Symbol;Acc:HGNC:16039]	protein_coding	19	8363289	8374370	55.65
HIF1B_hypoxia_vs_Control_normoxia	ENSG00000120875	DUSP4	1868.0426495274107	1273.6499397704424	1290.5932904700965	1273.429758761184	1730.7741365590784	1732.8263332779568	1661.8386920736816	1599.3930472449397	1596.0593732076848	1554.6260647571216	2374.8279482743055	2162.5114956342613	2117.408921838298	2085.8444977302775	2025.1792995238357	2052.432728456202	2503.9986560684515	2390.2864707972985	2199.0870370482785	0.6829775576326209	0.06261994717530481	10.906709258642815	1.070619988552229e-27	3.371360494563448e-25	dual specificity phosphatase 4 [Source:HGNC Symbol;Acc:HGNC:3070]	protein_coding	8	29333064	29350684	51.1
HIF1B_hypoxia_vs_Control_normoxia	ENSG00000150782	IL18	1110.6145331854354	890.5055664045449	872.4673072741506	895.4160884631284	1559.0465547423792	1465.079302292306	1357.3377417996721	934.323252178708	976.7365411523704	948.2231548516417	824.5697925950047	940.9657208243215	942.7909930313032	1531.9051661462267	1461.5174718870103	1580.8826991335998	936.0485078272088	930.3072501707325	942.9384865635313	0.7801746322027864	0.07168349566010487	10.88360193679825	1.3799984026647914e-27	4.258675070623547e-25	interleukin 18 [Source:HGNC Symbol;Acc:HGNC:5986]	protein_coding	11	112143253	112164096	39.22
HIF1B_hypoxia_vs_Control_normoxia	ENSG00000146733	PSPH	1727.8072835715489	1400.074066081309	1495.8441257505958	1337.921176152055	1363.1552904333105	1553.8860219723035	1293.4250132995942	1591.400928570657	1561.8641414173983	1647.695538032789	2006.0562521577913	1664.5710701182338	1854.5055902290362	2647.1086453193657	2471.9287554631956	2647.0792890027283	1596.096744466104	1465.792756021529	1502.125699799885	0.8761473319137791	0.08221681206639202	10.656547120876803	1.6251961234499415e-26	4.91701493820247e-24	phosphoserine phosphatase [Source:HGNC Symbol;Acc:HGNC:9577]	protein_coding	7	56011051	56051604	46.35
HIF1B_hypoxia_vs_Control_normoxia	ENSG00000291174		1497.064459728797	1080.8013616585317	1088.9982347915482	872.5906451955017	1173.8391155552204	1074.0838367631968	1146.696154780461	1012.8528823538721	1067.231166961537	1013.8361262464817	1995.1665352914226	2019.4782894711766	2032.3946106043181	1876.7329288448518	1908.3803991106647	1914.7954362901623	2023.5311570082113	1950.1612861125247	1695.5901080786598	0.9115611844412062	0.08583444949116101	10.619992204121681	2.405812134985436e-26	7.138784854389476e-24	novel transcript	lncRNA	11	65455257	65466720	46.85
HIF1B_hypoxia_vs_Control_normoxia	ENSG00000167552	TUBA1A	1189.2272058756057	768.3251066754982	808.795439262931	818.1845538431041	891.389060091959	822.4178865891881	703.5290348643198	845.9333283179479	689.5535255400393	691.2982656103692	1750.0563691015932	1713.9690120320079	1527.3245062972812	1848.7158512502524	1719.418485789216	1659.2205808211818	1497.2319249623156	1415.4381597163865	1235.2886149953094	1.1245622000666717	0.10636082609705584	10.573086363963476	3.972033163511159e-26	1.1563862587354186e-23	tubulin alpha 1a [Source:HGNC Symbol;Acc:HGNC:20766]	protein_coding	12	49184686	49189080	47.92
HIF1B_hypoxia_vs_Control_normoxia	ENSG00000109107	ALDOC	1306.7054229115208	599.4564453268752	514.758288632705	558.9040154688831	559.8971479614652	519.8042833138564	519.3875742718885	573.2150583187552	588.2911987359507	560.1217268394554	2652.559078744585	2868.226258572325	2777.5791123683007	901.4907962427679	1062.3305269212844	1067.4053298467556	2266.5704466581838	2460.570431613965	2470.1298925693727	0.8608607235477609	0.08204298786043324	10.492800737732848	9.32233221375258e-26	2.6637701121889315e-23	aldolase, fructose-bisphosphate C [Source:HGNC Symbol;Acc:HGNC:418]	protein_coding	17	28573115	28576948	55.56
HIF1B_hypoxia_vs_Control_normoxia	ENSG00000153162	BMP6	4696.034849207307	3594.6890232234755	3570.3600534673537	3489.5543066321266	4913.748383531164	4656.792795980099	4477.039820677451	3879.3617534544746	3880.8549243598773	3798.0807027610394	5279.242486276052	5206.052717212984	4196.800874083594	6651.666456007928	6317.808030837058	5859.008566571962	4968.161080871406	5151.3895475889385	4638.015762194549	0.8213866907879178	0.07835401157098507	10.483020260472305	1.0338821832172481e-25	2.900509470371298e-23	bone morphogenetic protein 6 [Source:HGNC Symbol;Acc:HGNC:1073]	protein_coding	6	7726099	7881728	43.48
HIF1B_hypoxia_vs_Control_normoxia	ENSG00000072042	RDH11	3412.2211616664426	2903.6811136622728	3075.499990073011	2900.8219299166185	3202.2065469237773	3230.058519529972	3217.276635503001	3025.119046722377	3240.9141953771045	3160.6391947526486	3551.304529876779	3422.688933644375	3276.6305925318366	4209.324539682149	4006.254163500263	4254.178897667884	3627.6697537126347	3537.309084364532	3578.4032425547316	0.4898074780405082	0.046943038697378536	10.434081210594082	1.7328194326671603e-25	4.774536401081122e-23	retinol dehydrogenase 11 [Source:HGNC Symbol;Acc:HGNC:17964]	protein_coding	14	67676800	67695793	42.62
HIF1B_hypoxia_vs_Control_normoxia	ENSG00000204389	HSPA1A	9730.701857908096	11704.8453851716	11874.839969197628	11510.085099081036	12422.881993789693	12049.999447775159	11758.90654240976	11636.062620197208	12117.501673413943	11650.874720092934	6876.981463194237	6909.600192078885	7227.556894725894	8685.981490109509	8218.297268797716	8545.21753358168	7468.8277951340015	7605.447752893043	6888.7256007018	-0.4640373602250963	0.04468407238537313	-10.384849353547152	2.9062777364950197e-25	7.867344820020729e-23	heat shock protein family A (Hsp70) member 1A [Source:HGNC Symbol;Acc:HGNC:5232]	protein_coding	6	31815543	31817946	59.78
HIF1B_hypoxia_vs_Control_normoxia	ENSG00000159176	CSRP1	14661.87927599363	11949.812919124173	12238.622666125419	11376.2319614478	14715.0075177333	14503.2778636385	13268.457403034927	13096.974044379536	12273.95393322676	11843.851724063206	15736.092250304246	13912.50041725072	14447.613543753392	19769.790103190684	20409.14059605406	18877.087898148664	16573.62186569763	15064.215829589923	13857.574431122397	0.7319564091027355	0.07059891873334051	10.367813306991447	3.4738290038925705e-25	9.241583022424546e-23	cysteine and glycine rich protein 1 [Source:HGNC Symbol;Acc:HGNC:2469]	protein_coding	1	201483530	201509456	50.68
HIF1B_hypoxia_vs_Control_normoxia	ENSG00000102144	PGK1	41824.21331343297	23350.157056579144	23672.562745209936	22152.406987793504	24060.194510792364	24234.156113157474	21067.13644562126	25806.270953138646	24075.408690709486	23648.51677214076	76827.49078838459	73160.64581872679	70745.29998172975	38192.21795668414	38182.28244036543	34031.36526118613	73036.12437821967	69267.33579167174	67326.26694968261	0.6746031392075028	0.06522233585327293	10.343130622078915	4.496050410799412e-25	1.1758314887904226e-22	phosphoglycerate kinase 1 [Source:HGNC Symbol;Acc:HGNC:8896]	protein_coding	X	77910739	78129295	39.63
HIF1B_hypoxia_vs_Control_normoxia	ENSG00000052802	MSMO1	2645.1464094832945	2250.6950524652757	2322.50225232314	2019.577216953451	2668.1775234982856	2461.430673100021	2336.9056415343093	2760.1187473386294	2812.2569583898517	2594.281751308956	2138.869223061345	1916.4680586045322	1743.4465149311422	4115.511309452805	4026.892098554593	3623.0603690707035	2672.4237104400904	2573.6259697357723	2576.3922999363976	0.8372415366114546	0.08096084724195947	10.34131392065693	4.582114499800995e-25	1.1783671121988228e-22	methylsterol monooxygenase 1 [Source:HGNC Symbol;Acc:HGNC:10545]	protein_coding	4	165327667	165343164	37
HIF1B_hypoxia_vs_Control_normoxia	ENSG00000130513	GDF15	461.2267726818	365.20951613185537	320.2301670959094	296.85595303010945	326.3390690400277	274.2611383160443	344.25450649453785	281.5051411516374	313.4623247376822	314.8066826925278	557.425817676217	521.4297344278635	568.5239863486105	691.8343890859583	824.7756071698299	980.0759506519514	430.48220265760307	421.21395666441714	469.3957648996178	1.3515634853625722	0.13076231128182264	10.336032394300865	4.841701744650591e-25	1.2247124249173545e-22	growth differentiation factor 15 [Source:HGNC Symbol;Acc:HGNC:30142]	protein_coding	19	18374731	18389176	51.93
HIF1B_hypoxia_vs_Control_normoxia	ENSG00000110619	CARS1	2030.0566787361545	1774.235780641317	1706.433894264527	1629.214861928949	1849.9456403435884	1901.0731079918367	1900.8600194872686	1794.2413307071129	1858.4909734720602	1886.2649354000914	2239.45838028036	2060.0097626441775	2311.5567401830103	2492.665359658358	2853.4995361832607	2839.8939783250953	1834.354289567221	1732.5796590456052	1876.2419671269404	0.6838573621647804	0.06634219227370623	10.308030813082091	6.481575270970565e-25	1.6130759101786423e-22	cysteinyl-tRNA synthetase 1 [Source:HGNC Symbol;Acc:HGNC:1493]	protein_coding	11	3000922	3057613	52.02
HIF1B_hypoxia_vs_Control_normoxia	ENSG00000042493	CAPG	2614.574292062454	2101.9559083963686	2032.308286565083	2052.575342251686	2481.2065221724865	2216.307624681691	2280.8032206359217	2199.515509020973	2077.9899863307255	2151.0632360843692	3181.227870459768	3025.7724483310426	3127.323165460479	3378.7722891633025	3359.727493540681	3148.7656227276675	2974.8986111689496	2777.9655851394573	2494.1585349935176	0.6764012573005594	0.0663832453076641	10.18933699558776	2.2126805201963232e-24	5.419311178830042e-22	capping actin protein, gelsolin like [Source:HGNC Symbol;Acc:HGNC:1474]	protein_coding	2	85394753	85418432	51.32
HIF1B_hypoxia_vs_Control_normoxia	ENSG00000120437	ACAT2	2900.368654043375	2509.9074605964256	2497.382028188921	2439.8214908135506	2855.4690986500173	2804.3730059843597	2769.089513562068	2818.0246075557284	2911.717413543081	2722.3376863510343	2715.480089108107	2549.256506454444	2499.7143862524817	3647.852175691746	3916.3323580320052	3604.9060902459983	3094.961409224518	3101.429962848362	2748.5804896779027	0.5868958245153248	0.058684053288691126	10.000942191708225	1.5095391257831552e-23	3.639404486067826e-21	acetyl-CoA acetyltransferase 2 [Source:HGNC Symbol;Acc:HGNC:94]	protein_coding	6	159762045	159779112	43.61
HIF1B_hypoxia_vs_Control_normoxia	ENSG00000124466	LYPD3	873.4863778227807	676.2063028872456	704.1226327849179	708.1504734661675	1083.1652124932555	985.3937714294605	1066.0106342736808	787.2172906828133	763.1563247982315	771.8398352953834	735.0752909668274	740.6234215594569	807.2575044932609	1151.703354202549	1086.77428637249	1121.90260828776	841.48030641961	827.8870570945985	864.7884933023431	0.6822859097747556	0.06830843234658511	9.988311637909584	1.7147746555894338e-23	4.070611220883841e-21	LY6/PLAUR domain containing 3 [Source:HGNC Symbol;Acc:HGNC:24880]	protein_coding	19	43460787	43465608	56.84
HIF1B_hypoxia_vs_Control_normoxia	ENSG00000143319	ISG20L2	2271.8434415720994	2625.341758260743	2758.789552369054	2658.2187982651535	2447.630732781174	2591.0530778864595	2639.09083105053	2657.408401468253	2547.224354313416	2585.556238557477	1894.8942838931564	1868.3314535896204	1994.3527660600394	1684.4522377330097	1818.8116708852635	1860.983607086176	2071.8193824789773	2210.764875004685	1978.4579266146018	-0.5818950272734962	0.05844275901662658	-9.956665925165355	2.358393503865963e-23	5.5136381461593644e-21	interferon stimulated exonuclease gene 20 like 2 [Source:HGNC Symbol;Acc:HGNC:25745]	protein_coding	1	156721891	156728766	50.2
HIF1B_hypoxia_vs_Control_normoxia	ENSG00000112715	VEGFA	2093.332593491518	1258.080822206775	1082.9437463846832	1212.1135595092599	1121.653833271037	1198.2086582639022	1176.7407164262252	1381.109865175952	1265.5662513508132	1433.542054018119	3786.0974687783005	3573.43113944515	3580.1899709226254	1830.3860053174312	1957.7289794911537	1900.6115692077212	3448.751515902731	3311.497789404263	3161.3327377711794	0.6793704764653	0.06828566825644297	9.948946738193476	2.5486629744114473e-23	5.869532790323676e-21	vascular endothelial growth factor A [Source:HGNC Symbol;Acc:HGNC:12680]	protein_coding	6	43770184	43786487	56.4
HIF1B_hypoxia_vs_Control_normoxia	ENSG00000100234	TIMP3	1833.3844614389602	1586.7492592460233	1584.010197394626	1584.4400476175824	2058.749360603498	2082.135710879647	1961.2499105848574	1667.2872738996878	1752.3811775410538	1713.0831123541961	1443.315157855309	1397.2180815779418	1424.0282742445554	2455.7826679950795	2342.173803309669	2611.446339554132	1615.158004334389	1899.368373069755	1822.3435538392814	0.638412501872936	0.06483186285102346	9.847202807359372	7.047812670162159e-23	1.599231610302972e-20	TIMP metallopeptidase inhibitor 3 [Source:HGNC Symbol;Acc:HGNC:11822]	protein_coding	22	32801705	32863041	47.17
HIF1B_hypoxia_vs_Control_normoxia	ENSG00000171223	JUNB	2101.1090916596268	1546.0772159825924	1464.461857762764	1402.6043817600778	1679.8526793878461	1528.0116822662803	1530.8591836096168	1662.218796245282	1648.0424586873428	1681.7643978915569	2971.225094562172	2943.4964061941087	3063.144222959931	2180.301126605993	2158.047975902622	2287.628367703794	2833.8750049904966	2682.4620893522197	2555.8907080085814	0.5877454894955972	0.06002306738170155	9.791993564040606	1.2186895898675303e-22	2.725272517631303e-20	JunB proto-oncogene, AP-1 transcription factor subunit [Source:HGNC Symbol;Acc:HGNC:6205]	protein_coding	19	12791486	12793315	64.86
HIF1B_hypoxia_vs_Control_normoxia	ENSG00000116199	FAM20B	1968.1812777180867	2333.266401136264	2536.5709105044943	2467.2573483861215	2031.7263285939446	2153.2950760979243	2150.0278944826223	2228.303982915468	2362.4288984065483	2411.9276743917103	1527.8574761615423	1609.3655885090109	1712.7681620018477	1371.2904785015833	1544.8983817303883	1423.4484521858487	1723.6312895736296	1773.2817205534354	2065.9169347931766	-0.7545914505645546	0.07731328255117098	-9.760178660957989	1.668610056334641e-22	3.6262891787666913e-20	FAM20B glycosaminoglycan xylosylkinase [Source:HGNC Symbol;Acc:HGNC:23017]	protein_coding	1	179025804	179076567	43.17
HIF1B_hypoxia_vs_Control_normoxia	ENSG00000137876	RSL24D1	5842.014624765249	4744.415083900972	4646.456869462362	4361.289201092179	4951.834881726066	4950.1824630896635	4319.539193503639	5097.357932790989	4789.431903018667	4390.2829248700555	7355.695654947009	6815.578152687533	6880.686920130267	7768.915944733736	7899.969370858213	7039.441955228036	6800.6937533577675	6237.905607191172	6106.5854331861565	0.7242471474942543	0.07419791161391852	9.761017955098286	1.6548571558642265e-22	3.6262891787666913e-20	ribosomal L24 domain containing 1 [Source:HGNC Symbol;Acc:HGNC:18479]	protein_coding	15	55180806	55197049	36.2
HIF1B_hypoxia_vs_Control_normoxia	ENSG00000182199	SHMT2	12532.544600239937	7956.522754215278	7513.772268347351	7416.607213299558	7345.88634963204	7344.141464991183	7261.316598497425	8787.760362472825	8712.654522679812	8593.948449769116	22466.727622815877	21109.311178520926	20318.702271380476	11572.957078397272	10981.548633338984	11184.341668942267	20554.351620235786	19005.184914661204	17460.067832121476	0.5597610713990474	0.05747157999448431	9.739789152356158	2.039771410141098e-22	4.3713434525662694e-20	serine hydroxymethyltransferase 2 [Source:HGNC Symbol;Acc:HGNC:10852]	protein_coding	12	57229573	57234935	57.11
HIF1B_hypoxia_vs_Control_normoxia	ENSG00000126226	PCID2	4181.293314210605	3208.3585148524476	3234.20467318738	2863.7398346622504	4195.399977910156	3841.0416844294596	3653.8211875724037	3686.087784333438	3293.02049960144	3204.1587731408654	4904.869009741695	4548.996615046451	4451.812531311455	6040.1049453155465	5338.752095160461	5134.315967142837	4992.3215665854195	4450.832665248103	4221.441330549088	0.8276092792482276	0.08634667261663677	9.584726940465435	9.270253131421535e-22	1.9594521344908805e-19	PCI domain containing 2 [Source:HGNC Symbol;Acc:HGNC:25653]	protein_coding	13	113177536	113208715	43.4
HIF1B_hypoxia_vs_Control_normoxia	ENSG00000101782	RIOK3	1444.725160442259	949.084564316995	1050.7273056592044	957.2978810296245	995.1445545620986	1054.2163293158399	979.6624549383483	1019.480659566765	972.0201805208825	1035.9495473583072	2095.487239615214	2153.5722234902846	2139.4857316703046	1580.8778773738115	1570.444327455146	1592.8366904019556	1846.0271937254465	1860.4878573952783	2152.2502695651565	0.6850487496578035	0.0714851572842376	9.58309075174765	9.418341032963662e-22	1.9638513802517473e-19	RIO kinase 3 [Source:HGNC Symbol;Acc:HGNC:11451]	protein_coding	18	23453287	23486603	41.69
HIF1B_hypoxia_vs_Control_normoxia	ENSG00000130164	LDLR	4594.504704033837	4067.9412037921466	4321.416536726616	4039.892169482845	4184.501402924427	4460.124621462018	4379.8204025197	4059.4595472460496	4454.886867689312	4299.9504637436485	4183.313633407971	4143.503418805237	4114.137234549763	5627.767015095272	6409.929442674448	6027.002032411818	4443.527937191555	4673.277492915986	4810.6332499702585	0.5419580531792723	0.056750473158410634	9.549842019228205	1.2989421408394494e-21	2.6723569644203603e-19	low density lipoprotein receptor [Source:HGNC Symbol;Acc:HGNC:6547]	protein_coding	19	11089418	11133820	51.08
HIF1B_hypoxia_vs_Control_normoxia	ENSG00000110092	CCND1	5032.603398221923	5880.525722988668	5961.008125222149	6062.435680693099	6396.432967730904	6432.477742447507	6438.941556716672	5803.041473212476	6107.514254265722	5993.487445104316	3204.480156940484	3563.713618398051	3508.195498687174	3937.188735968869	4001.413981413181	4196.41692383701	3971.308402009044	4490.989002865444	4637.289879493856	-0.5611694674781897	0.058887348554449284	-9.529542104605254	1.5797848828832301e-21	3.2073790451168735e-19	cyclin D1 [Source:HGNC Symbol;Acc:HGNC:1582]	protein_coding	11	69641156	69654474	58.63
HIF1B_hypoxia_vs_Control_normoxia	ENSG00000182240	BACE2	14965.888555799298	11703.266178467376	12213.235483965196	11563.307894648075	13063.275526490967	12435.08808907274	11902.689801412636	12546.111595127872	12117.573029104322	11974.085393632451	19011.833285115765	19188.376454147216	18018.905078333602	15750.55391633517	16541.536985919716	15477.140732355685	18946.30932744237	18702.39918304525	18230.306049770967	0.4298469782947398	0.04530028733336481	9.488835581361679	2.3362933446210116e-21	4.681689130844443e-19	beta-secretase 2 [Source:HGNC Symbol;Acc:HGNC:934]	protein_coding	21	41167801	41282530	45.56
HIF1B_hypoxia_vs_Control_normoxia	ENSG00000133466	C1QTNF6	3582.887676279451	2741.653976529729	2900.9046143321057	3026.122298565869	2901.258411169813	2871.8823319656876	3002.1151438709153	2627.3603056458296	2757.4917498047066	2761.93215785615	4880.832834140569	4920.944901665051	4594.064370993436	4114.2410087032285	4007.6195178805874	4066.3395776738544	4180.080680490081	4223.501320912301	3913.632970830209	0.4895951990239521	0.05162759728741011	9.483207136260527	2.4658535484886695e-21	4.877964135023099e-19	C1q and TNF related 6 [Source:HGNC Symbol;Acc:HGNC:14343]	protein_coding	22	37180166	37199385	50.65
HIF1B_hypoxia_vs_Control_normoxia	ENSG00000249915	PDCD6	11119.611163951913	7828.361372259791	7528.001265258017	7773.852839238088	8262.534281298555	7993.863452402583	7358.6465782662635	8583.030101137272	8210.202724885725	8315.535439177936	16623.554873381305	15943.241071713492	15946.195356615073	11354.420934903266	10683.343033591565	10708.030768431508	16676.700790922663	15390.514534204536	14972.971533446786	0.500838224267309	0.052955205398217284	9.457771346576052	3.1457627297829477e-21	6.144192268424162e-19	programmed cell death 6 [Source:HGNC Symbol;Acc:HGNC:8765]	protein_coding	5	271621	314974	51.3
HIF1B_hypoxia_vs_Control_normoxia	ENSG00000136830	NIBAN2	11100.702014001497	9879.179718014777	9519.991017405031	9799.505723646329	10263.236315703189	10427.48275892364	10260.46144189263	10050.47115144244	10288.280733655738	10015.86031030858	12433.044773794889	11962.853126093007	12522.522034486496	12201.209729971186	12502.048429842289	12137.436867327602	12235.777498412825	11906.130000706982	11407.144620399318	0.3354870221860296	0.03549657877703786	9.451249493459649	3.3480982189204333e-21	6.457644439742786e-19	niban apoptosis regulator 2 [Source:HGNC Symbol;Acc:HGNC:25282]	protein_coding	9	127505339	127578989	54.31
HIF1B_hypoxia_vs_Control_normoxia	ENSG00000175906	ARL4D	879.3248008672896	795.5597650153314	768.0602358689904	718.3839206730731	896.1985756521929	897.3476578018679	835.4689632638663	803.4246804221273	846.4827481644971	757.1744968342829	850.1006895498723	820.4785479582484	769.9089677199117	1308.5009203295685	1327.92043891756	1213.5666044166194	805.4547383727032	723.7774456567607	690.0370189937381	0.7583672934920442	0.08031341659308634	9.442597833116306	3.636495420012571e-21	6.927299300098021e-19	ADP ribosylation factor like GTPase 4D [Source:HGNC Symbol;Acc:HGNC:656]	protein_coding	17	43398993	43401137	55.94
HIF1B_hypoxia_vs_Control_normoxia	ENSG00000156976	EIF4A2	8676.273601303386	7566.460336127735	7412.93283773591	7280.277010275435	6907.121404412213	7101.3156940612635	7033.577384707435	6836.203151545246	7164.6854220511295	7632.442751526981	10746.895193295948	10465.968898804553	10179.840229268308	10580.281837961935	10614.908235798384	9561.768913953112	9757.998569140944	9657.26031384288	9672.986638951545	0.46682827802444105	0.04984921685615917	9.3648066602828	7.618965280711488e-21	1.433666271724125e-18	eukaryotic translation initiation factor 4A2 [Source:HGNC Symbol;Acc:HGNC:3284]	protein_coding	3	186783205	186789897	41.92
HIF1B_hypoxia_vs_Control_normoxia	ENSG00000134107	BHLHE40	3366.7568922662394	1613.1380731545407	1587.5161353527399	1661.7096665584224	1524.6843328237146	1618.56534451227	1584.4552967428774	1606.753434198006	1685.3092212045037	1785.7290470790101	6332.134918011233	6696.139704024169	6988.106279942797	2381.398726955239	2587.1497646853063	2972.5498660553094	5761.020500885667	5866.50942906754	6348.754319538961	0.7079460536771386	0.07623173736465437	9.286762681147879	1.5905235744169463e-20	2.956840813644998e-18	basic helix-loop-helix family member e40 [Source:HGNC Symbol;Acc:HGNC:1046]	protein_coding	3	4979437	4985323	47.72
HIF1B_hypoxia_vs_Control_normoxia	ENSG00000170345	FOS	412.7483389952185	222.52440474451336	194.32298399635283	199.6926719071663	265.4978314051832	282.9056088583262	242.85963743002426	232.0516513207368	288.83053075521804	216.86070294518967	669.5377595074746	661.7393626744758	655.5120396181184	440.9570443808539	415.3553753262264	491.23293820703265	598.8184155406219	682.525088335739	668.2460549606797	1.125457974402672	0.12179786725853255	9.240375055285117	2.4563470987924612e-20	4.512075682662819e-18	Fos proto-oncogene, AP-1 transcription factor subunit [Source:HGNC Symbol;Acc:HGNC:3796]	protein_coding	14	75278826	75282230	54.04
HIF1B_hypoxia_vs_Control_normoxia	ENSG00000107819	SFXN3	1829.855784457764	1031.3971520123246	936.89549161299135	969.4731809556758	1152.2121670070107	1046.343097255331	1093.2384294650255	985.7700966001202	1016.251583581523	989.6213126087689	3348.939378026279	3466.958335071603	3365.6611020854557	1428.9779675755303	1429.0233063876237	1490.808761641476	2979.433375188338	3222.078838790612	2984.3205443740644	0.564888903894366	0.061172219422562256	9.234402629603087	2.597312246639217e-20	4.714885643016838e-18	sideroflexin 3 [Source:HGNC Symbol;Acc:HGNC:16087]	protein_coding	10	101031234	101041241	54.04
HIF1B_hypoxia_vs_Control_normoxia	ENSG00000169604	ANTXR1	7426.473616867472	6355.01850504863	6259.671808613661	6554.9866609506425	8288.961862153283	8182.754512462326	7952.844856028984	6919.812235003248	6714.986389101224	6813.8450854873945	7318.495654257757	7520.893830308786	6713.095479879894	9175.734735445283	8381.125880495905	8855.482294790332	7356.195381389031	6952.917410638283	7359.702521559823	0.4606326608368551	0.05005245060219949	9.202999159777667	3.4809562224179817e-20	6.245483082780169e-18	ANTXR cell adhesion molecule 1 [Source:HGNC Symbol;Acc:HGNC:21014]	protein_coding	2	69013176	69249327	41.88
HIF1B_hypoxia_vs_Control_normoxia	ENSG00000140416	TPM1	2868.211763929556	2604.9242314466546	2637.804238280581	2387.762443903806	3091.109827517583	2956.358342198948	2971.6287651156963	2775.3193305099135	2646.725540391457	2742.563119154845	2682.1886617108958	2426.689872961081	2546.625374522471	3678.991852637372	3908.62887527692	3542.373512675732	2804.7221360500025	2588.431609616252	2634.964016761797	0.5480001405352077	0.05972450926218979	9.17546493566811	4.496299246817373e-20	7.97447096303357e-18	tropomyosin 1 [Source:HGNC Symbol;Acc:HGNC:12010]	protein_coding	15	63042620	63071915	45.07
HIF1B_hypoxia_vs_Control_normoxia	ENSG00000162613	FUBP1	4927.5276315084675	5543.921750925958	5902.798947257254	5358.132875475798	5591.389172079953	5336.254273270194	5438.25818278069	5653.970589071861	5693.506612334312	5532.123246755043	4177.749698556431	4315.971867273828	4111.564365460435	4344.472269288225	3871.3365945095998	4001.5173950974645	4693.57354732155	4530.132737380299	4598.823242313526	-0.4614231649220955	0.050355524502153845	-9.16330769034804	5.0330450953275114e-20	8.725829867517248e-18	far upstream element binding protein 1 [Source:HGNC Symbol;Acc:HGNC:4004]	protein_coding	1	77944055	77979110	36.32
HIF1B_hypoxia_vs_Control_normoxia	ENSG00000175938	ORAI3	349.07292497108085	134.31803355941412	141.7618166624126	136.40614564501	150.24120339267472	126.02155352981137	122.51234873428122	113.5700808025887	143.93167009425295	153.3319995096306	695.8359730746685	712.6593538435087	810.93393156609	306.8421053279687	360.04238270545306	466.234483450376	568.0399804030014	533.0922620724047	607.5373251059082	1.461522417563705	0.15948672519646864	9.163912643909914	5.0048983270666753e-20	8.725829867517248e-18	ORAI calcium release-activated calcium modulator 3 [Source:HGNC Symbol;Acc:HGNC:28185]	protein_coding	16	30949068	30956461	54.21
HIF1B_hypoxia_vs_Control_normoxia	ENSG00000092621	PHGDH	13571.847644384212	11413.215547722612	11818.488067210994	11604.057758559218	11916.284073756826	11272.11917918135	11258.102958239831	12841.679910500308	12739.16827035895	13117.454599782388	14875.804945285861	15284.317375024628	15755.970940531035	14926.917648679178	16355.693886880896	16711.13327002978	14586.230889424123	14542.920902917285	13273.697374830545	0.4628405747757612	0.05104464896317995	9.067367181026597	1.2192746691733001e-19	2.0903786828160025e-17	phosphoglycerate dehydrogenase [Source:HGNC Symbol;Acc:HGNC:8923]	protein_coding	1	119648411	119744218	43.78
HIF1B_hypoxia_vs_Control_normoxia	ENSG00000116560	SFPQ	15130.708764110334	16588.16371983298	16617.26791471301	16173.483759805584	15698.631332304225	16567.67520336117	15709.988294085786	17143.976610231923	17436.19001919826	17071.2929992758	13460.156108693664	13157.616762727328	14328.626794494621	12273.7280002285	12464.072937809375	12867.578222264505	14319.754588761896	14926.075617290791	15548.478868906579	-0.39269756195191097	0.04332229237133978	-9.064561002125162	1.2510701235495176e-19	2.1213200006998962e-17	splicing factor proline and glutamine rich [Source:HGNC Symbol;Acc:HGNC:10774]	protein_coding	1	35176378	35193446	42.02
HIF1B_hypoxia_vs_Control_normoxia	ENSG00000179041	RRS1	2181.8007376167197	2835.918733316199	2559.089035307139	2753.173899004153	2686.4755526480444	2729.0319621214394	2603.12172030008	2712.0193918123664	2795.396789038125	2620.286394905151	1412.2415255266217	1582.8784030430133	1705.556672337021	1634.7118437471229	1792.4642242628859	1758.114872836605	1592.4636445968824	1720.3830000405112	1779.0856122575908	-0.6504722116473471	0.07192494131374787	-9.043764232074732	1.5136752817763265e-19	2.5386966954139908e-17	ribosome biogenesis regulator 1 homolog [Source:HGNC Symbol;Acc:HGNC:17083]	protein_coding	8	66429014	66430733	56.28
HIF1B_hypoxia_vs_Control_normoxia	ENSG00000099194	SCD	49651.40770492536	39469.38525968303	42827.11720157679	39181.91090997316	42168.961653522216	44726.79680238512	44036.441933835755	40776.349881940965	46985.2236395947	42744.68803091553	53375.89892086246	53602.2634900158	47760.59481724335	59036.61246922573	66495.36323724262	65913.17564540179	50177.22075486299	57407.209884792865	57040.12415558165	0.6563808175093137	0.07270947102433696	9.027445919522822	1.7572511323394553e-19	2.915525265806214e-17	stearoyl-CoA desaturase [Source:HGNC Symbol;Acc:HGNC:10571]	protein_coding	10	100347233	100364826	46.86
HIF1B_hypoxia_vs_Control_normoxia	ENSG00000140105	WARS1	8827.795466465013	8106.611780522619	8140.392523872685	7768.201220549345	8917.090871392116	9065.60750646724	8588.62830685976	9189.72926878558	8901.395001468794	9409.618130993547	8013.129331824641	7769.311230114651	6862.563481357379	11526.458307635678	11259.32341065454	12780.668362414404	7889.115316014902	7316.26166651416	7396.212678928205	0.5666616607552971	0.06280783380564212	9.0221494106742	1.8443445137471539e-19	3.027471898629637e-17	tryptophanyl-tRNA synthetase 1 [Source:HGNC Symbol;Acc:HGNC:12729]	protein_coding	14	100333790	100376805	46.89
HIF1B_hypoxia_vs_Control_normoxia	ENSG00000151729	SLC25A4	2255.412654996694	1517.611169497371	1472.267312698356	1526.5750522392918	1513.0635274322306	1577.0115545735657	1586.4521736349054	1731.1669509493317	1563.6005919100508	1576.459609933013	3373.180949731565	3192.4602946430396	3199.812752634805	2408.8503672569705	2218.0202554064194	2170.224084510405	3447.499787670714	3435.600404151097	3087.5709510673582	0.5869671118753097	0.06508234853778731	9.01883728941515	1.9009610361977073e-19	3.087560925108487e-17	solute carrier family 25 member 4 [Source:HGNC Symbol;Acc:HGNC:10990]	protein_coding	4	185143266	185150382	46.85
HIF1B_hypoxia_vs_Control_normoxia	ENSG00000090861	AARS1	11069.417479251744	9895.629009620092	10162.459295348035	9651.338891825353	10254.823014003377	9961.950465838836	9754.609058491682	10456.291765528416	10941.313612210515	11111.048861628267	11205.021463304654	11098.855998716064	11594.086680480874	12692.345083356078	13953.92537068642	15107.620145329218	10292.376077039835	10651.354654319957	10464.465178803712	0.4917450078013063	0.05488849242885361	8.95898185651037	3.2769005196020435e-19	5.2669348976520344e-17	alanyl-tRNA synthetase 1 [Source:HGNC Symbol;Acc:HGNC:20]	protein_coding	16	70251983	70289707	49.58
HIF1B_hypoxia_vs_Control_normoxia	ENSG00000085063	CD59	10437.98372669389	9145.374605112918	9224.15834289506	8268.291552429395	10154.129993672637	9916.743248439145	10165.281513279819	9744.212215791465	8421.577869350403	8342.139766301989	11749.398383593296	11071.47375323263	10660.618717425205	13398.007726185646	13217.15871114493	12915.725352413003	10852.59463312435	10546.748892215714	10090.07180388242	0.570083797297365	0.06378319904780005	8.937836386508867	3.968641048872322e-19	6.31300323547422e-17	CD59 molecule (CD59 blood group) [Source:HGNC Symbol;Acc:HGNC:1689]	protein_coding	11	33703010	33736479	43.12
HIF1B_hypoxia_vs_Control_normoxia	ENSG00000149925	ALDOA	33491.30039034547	23466.6736392753	23304.56890238613	22395.573898158404	24021.4354513961	22653.118000747414	21546.20714964252	27019.72523439205	25564.861319882915	25268.929818172783	49578.46400787133	50102.72292185151	50821.08435984103	29858.28017974494	30492.362269314977	31045.108469127696	49361.88564854633	49581.02553111685	46761.380224750144	0.40228211694094634	0.04507680129300406	8.924371415044943	4.48237396949125e-19	7.057452076454081e-17	aldolase, fructose-bisphosphate A [Source:HGNC Symbol;Acc:HGNC:414]	protein_coding	16	30064164	30070457	59.26
HIF1B_hypoxia_vs_Control_normoxia	ENSG00000135480	KRT7	7039.208006442793	6916.04521550859	7035.7007251723535	6782.770723097679	7988.922661806036	7480.786025195535	7218.595439417798	6040.013327202955	6107.12631846106	6449.91683119069	6776.729924481667	6450.339632557126	6714.3717253152945	9246.847832192587	9558.125515219841	10093.77885552712	5615.6910866642365	5114.234127628819	5115.748149330878	0.47952483112339533	0.053911837888086726	8.894611089290267	5.862423986482801e-19	9.137091122366628e-17	keratin 7 [Source:HGNC Symbol;Acc:HGNC:6445]	protein_coding	12	52232520	52252186	54.34
HIF1B_hypoxia_vs_Control_normoxia	ENSG00000166741	NNMT	1999.861417766754	1643.9906115805045	1609.5937866043985	1476.9244343679668	1720.9498985316545	1580.2076772531207	1504.5530842834958	1819.9052713526912	1713.154707304732	1567.0048314124078	2404.7335401231553	2305.4932840219067	2307.9204871120987	2485.884081118826	2495.5823030917836	2443.3623675917174	2442.156448008533	2339.129723690303	2136.9589823522733	0.6526413925589234	0.07371225381335803	8.853906356077973	8.450829712974163e-19	1.2946779684383772e-16	nicotinamide N-methyltransferase [Source:HGNC Symbol;Acc:HGNC:7861]	protein_coding	11	114257787	114313536	43.32
HIF1B_hypoxia_vs_Control_normoxia	ENSG00000247095	MIR210HG	82.10321340264711	4.206270767989736	3.296145151881383	9.425342045762152	17.141038058776786	4.828850957670028	7.128844790416488	11.131871871249656	7.30501974759219	15.774366909243502	234.66815720892058	213.37810814115795	242.0352027578711	50.709381250035236	54.28804893490957	55.94093941475917	179.9104158036362	178.13531338998564	188.55452404579063	3.3916812886231633	0.3830852725643409	8.853593524803319	8.474560908118994e-19	1.2946779684383772e-16	MIR210 host gene [Source:HGNC Symbol;Acc:HGNC:39524]	lncRNA	11	565657	568457	61.51
HIF1B_hypoxia_vs_Control_normoxia	ENSG00000171246	NPTX1	13934.452615628205	16418.772250200655	15483.041642714596	17963.38122229291	11185.221945899139	11694.814148883834	13150.545898727012	12665.267544753171	12683.535026444879	13776.890792057482	15951.272758049081	16622.627503189222	16834.3189556122	10237.272734671142	10982.403653859488	11126.212776102142	14193.349504255673	14229.931300616847	15621.287422978216	-0.624485001618398	0.0707848327074241	-8.822299604769716	1.1213275007418646e-18	1.6930426437017822e-16	neuronal pentraxin 1 [Source:HGNC Symbol;Acc:HGNC:7952]	protein_coding	17	80466834	80477843	59.94
HIF1B_hypoxia_vs_Control_normoxia	ENSG00000198146	ZNF770	1875.7791166200477	2048.1686949607756	2056.038403045709	2214.038866770398	1680.9837933949416	1912.5416389369013	1882.6482991509342	2067.8539826233514	1995.0267168494056	1942.667456727572	1897.846072891991	1943.6328963429087	1830.215145730979	1418.0600821441317	1349.413357325576	1347.9910107765493	1965.5676247850533	1973.6000274624446	2237.730029241238	-0.6218860851733318	0.07049726510288166	-8.821421430544422	1.1301580836116886e-18	1.6930426437017822e-16	zinc finger protein 770 [Source:HGNC Symbol;Acc:HGNC:26061]	protein_coding	15	34978341	34988287	37.91
HIF1B_hypoxia_vs_Control_normoxia	ENSG00000168564	CDKN2AIP	1106.6657806452154	1367.3921237200475	1350.545016810096	1318.569712107234	825.2748611320678	901.59376384578	876.0451175078799	1307.5783706695488	1227.9325450573065	1294.0478542017129	1305.1922681042283	1176.8032191528748	1287.5396375093044	842.7882756146261	804.909837761809	772.9375671527027	1232.6525804818243	1002.459927737794	1025.72137304704	-0.738157679102035	0.08404073728759903	-8.783331785583428	1.5870215543712077e-18	2.3545906330718975e-16	CDKN2A interacting protein [Source:HGNC Symbol;Acc:HGNC:24325]	protein_coding	4	183444635	183449064	41.2
HIF1B_hypoxia_vs_Control_normoxia	ENSG00000072682	P4HA2	1547.9021233784006	976.9237604052023	981.7468829541377	896.2362111580859	1015.0183924632208	939.640383773531	934.7414904649762	1006.3631180941767	958.8533007601318	969.9093888077343	2517.0893719097116	2648.2572418928457	2699.6943502237627	1395.456366015152	1383.9972721266474	1379.4009636926774	2357.8717089508887	2319.000191325839	2482.0378257924885	0.5475100188570012	0.06286649675905817	8.70909064577569	3.0632224802857637e-18	4.501478368648508e-16	prolyl 4-hydroxylase subunit alpha 2 [Source:HGNC Symbol;Acc:HGNC:8547]	protein_coding	5	132190147	132295315	49.23
HIF1B_hypoxia_vs_Control_normoxia	ENSG00000132906	CASP9	803.2022196088188	709.019033821309	645.0600028358111	647.6280879230832	906.2252741021657	807.359098792787	868.183828698374	704.3801209832384	674.1407325776378	733.2292038982163	762.2499060086833	674.6657603967379	700.1450148402475	1097.8333806486164	1102.757465957588	1163.0817077459733	811.9339375429635	771.1917653694653	678.5556308158417	0.7493576649307983	0.0860555846758468	8.707833056430564	3.0973904284692726e-18	4.508748519932158e-16	caspase 9 [Source:HGNC Symbol;Acc:HGNC:1511]	protein_coding	1	15490832	15526534	48.7
HIF1B_hypoxia_vs_Control_normoxia	ENSG00000176619	LMNB2	6253.413294720034	7233.133968339953	6597.811566572675	7621.839966352716	6276.3877410698215	5988.664234115335	6749.98592662773	6747.227053418675	6828.8628372960375	6713.424154203415	5947.26742286075	6226.337455170163	6241.228085581091	4900.02438419797	5141.709164634386	4954.964890869646	5822.319035580437	6326.954950916312	6243.296467153503	-0.516750635874699	0.0596377156085573	-8.664829472451347	4.5218932763337775e-18	6.520823668582261e-16	lamin B2 [Source:HGNC Symbol;Acc:HGNC:6638]	protein_coding	19	2427638	2456959	59.73
HIF1B_hypoxia_vs_Control_normoxia	ENSG00000010278	CD9	6644.114887610268	5891.681903549943	5599.6931092158875	5046.094536539625	6587.339726057925	6001.19754124265	5935.274879617288	6023.9176491023745	6041.741180466954	5888.421286430573	7240.4252247289205	6878.022963677897	6652.6906277387025	8109.614643402036	8296.304301516104	7990.449188396405	7669.451953621451	6960.1553548339	6781.591906846186	0.5620405818410876	0.06513486378482573	8.62887475588802	6.1958491674435685e-18	8.852032653116136e-16	CD9 molecule [Source:HGNC Symbol;Acc:HGNC:1709]	protein_coding	12	6199715	6238271	51.04
HIF1B_hypoxia_vs_Control_normoxia	ENSG00000079459	FDFT1	5681.1551508873745	5226.383550269432	5343.335584917087	5003.29737874797	5982.70515234678	5602.217659370523	5645.951437804411	5875.3331015792255	6018.696933774668	5842.688852121271	4892.7319014131745	4827.63333497397	4360.55773451845	7198.408142048934	7190.432393140148	7543.086613679619	5467.55147439636	5383.933856567592	4855.847614303129	0.4945692280079252	0.057402293766699586	8.615844342701795	6.942802833369296e-18	9.828206212742042e-16	farnesyl-diphosphate farnesyltransferase 1 [Source:HGNC Symbol;Acc:HGNC:3629]	protein_coding	8	11795573	11839395	44.38
HIF1B_hypoxia_vs_Control_normoxia	ENSG00000165272	AQP3	7478.208839499272	6345.163792408439	6349.779854874108	6041.319733482582	6807.529636788406	6832.2059730185365	6633.682101159246	6917.125032584625	6555.456840515526	6206.299182940514	8682.274522896354	8169.449060578932	7374.436131854266	9473.234651599221	9375.787177495502	9040.47289380658	8284.893139675913	8275.809194878131	7242.840190430005	0.5742360034204572	0.06672310476671228	8.60625424173816	7.548673827373395e-18	1.0588730650579227e-15	aquaporin 3 (Gill blood group) [Source:HGNC Symbol;Acc:HGNC:636]	protein_coding	9	33441156	33447596	55.6
HIF1B_hypoxia_vs_Control_normoxia	ENSG00000123349	PFDN5	3899.7361970460797	3169.7428265426443	3028.5920876629198	2870.7626576823577	3039.5896659672626	3183.495050853841	2987.2465096564047	3268.739950349006	3224.0957708912324	3155.2190828156513	5129.0022686070515	4601.968274231182	4910.185942828888	5154.00700754088	4398.364151048841	4666.782500656688	4906.590224520321	4432.907076248605	4067.9604987256603	0.6480234735296547	0.07530753399595422	8.60502846321417	7.629782470019875e-18	1.0606085001117719e-15	prefoldin subunit 5 [Source:HGNC Symbol;Acc:HGNC:8869]	protein_coding	12	53295291	53299452	47.28
HIF1B_hypoxia_vs_Control_normoxia	ENSG00000178409	BEND3	640.9586387437486	777.6474631994957	795.0615086068831	830.39569004719	756.2765149947649	752.6899917926147	812.680112108092	737.8902763034229	808.6594481023548	703.8045740072226	485.7174248671469	492.8309144560629	485.7295138019093	439.7518197453322	502.1810745766394	510.49504305902457	530.1944896621216	552.6839904995152	562.5656475576824	-0.7211642075951017	0.08386570184201411	-8.599036218091015	8.038831688432853e-18	1.1074926156474904e-15	BEN domain containing 3 [Source:HGNC Symbol;Acc:HGNC:23040]	protein_coding	6	107065182	107115515	47.6
HIF1B_hypoxia_vs_Control_normoxia	ENSG00000160285	LSS	3699.744317928079	3182.144078961439	3327.1857218586374	3249.4118839767643	3524.258584426098	3430.3562579471636	3527.0056543569594	3240.523558345331	3672.1024473193934	3780.8167524710743	3335.05510641433	3158.459110260834	3220.2915540428003	4994.416716859159	5129.362181231971	4976.263169795438	3597.520289864026	4022.7603164211655	3227.4643381528354	0.6302391041246507	0.07344130270890636	8.581534924873008	9.361545492588483e-18	1.2783066101826577e-15	lanosterol synthase [Source:HGNC Symbol;Acc:HGNC:6708]	protein_coding	21	46188141	46228824	53.33
HIF1B_hypoxia_vs_Control_normoxia	ENSG00000100889	PCK2	1354.851817078966	1188.969591903921	1049.795881082802	1022.0162514084284	1166.3917740564202	1040.247023601191	1045.5818326614983	1281.0388059441618	1333.5790740865807	1394.4138735282445	1417.2846674827858	1401.6408920443873	1694.8474904610096	1771.0455372598497	1866.9567071373913	2093.909035843367	1300.6721973896338	1176.9171293004129	1142.0249422293007	0.815879784959395	0.09510691711060518	8.578553587333323	9.60735565366409e-18	1.3003640152283941e-15	phosphoenolpyruvate carboxykinase 2, mitochondrial [Source:HGNC Symbol;Acc:HGNC:8725]	protein_coding	14	24094053	24110598	49.2
HIF1B_hypoxia_vs_Control_normoxia	ENSG00000210082	MT-RNR2	46355.68411149855	37077.08690813968	30864.435533523065	28640.83788531433	28850.31824849656	36081.8356977758	33491.97908714793	36351.06163053717	35189.68912574896	35017.08591361376	68655.4696686653	66810.9326553061	62118.75202163304	62102.165600882836	56997.51132752581	52766.81280016416	55832.30574473809	57954.250613899036	49599.78354386228	0.8314902972185763	0.09708390602960164	8.564656401083084	1.0839860388720952e-17	1.4544264851996894e-15	mitochondrially encoded 16S rRNA [Source:HGNC Symbol;Acc:HGNC:7471]	Mt_rRNA	MT	1671	3229	42.81
HIF1B_hypoxia_vs_Control_normoxia	ENSG00000108424	KPNB1	18212.922567044832	21070.963421670138	21808.741236889175	21523.484575609345	19490.450803091328	20158.810872720143	21013.94006811779	18878.551729554845	19661.996959934277	20336.211840740576	14472.665856125273	15214.986317967194	15173.514432460785	15317.214348958805	16247.605345693297	15336.483772214413	16023.373776840817	17723.658998044444	18379.95185017431	-0.45714870011882575	0.05345931433354613	-8.551338636080512	1.2166908396173084e-17	1.6184085909737128e-15	karyopherin subunit beta 1 [Source:HGNC Symbol;Acc:HGNC:6400]	protein_coding	17	47649476	47685505	43.15
HIF1B_hypoxia_vs_Control_normoxia	ENSG00000140374	ETFA	6128.555090717367	5350.234472738612	5423.707410532645	5005.264037181445	5910.435930432885	5813.025244724631	5410.070240941716	5633.361842194171	5643.882998409251	5356.884560061084	6709.5023717726235	6378.27761597374	6575.3293456372885	7640.7537180723	7236.287660782966	7081.935269552168	6766.115714446947	6362.720731887424	6016.20246757072	0.4771501562243037	0.05602078288310634	8.517377510056065	1.632068222852965e-17	2.1523771520189106e-15	electron transfer flavoprotein subunit alpha [Source:HGNC Symbol;Acc:HGNC:3481]	protein_coding	15	76188555	76311730	43.06
HIF1B_hypoxia_vs_Control_normoxia	ENSG00000055044	NOP58	3856.5173047700055	4594.632445991155	4354.2704423275145	4501.522104252523	4157.8187419860615	4282.942972987071	4554.804733040725	4262.1990623850115	4531.38300347184	4446.410154899457	3005.5547230981824	3282.1347770813168	3158.837136500419	3237.639982241285	3094.1636762495586	3298.037152637776	3327.9930888971494	3682.3444475958167	3644.6228402172333	-0.4836400307051854	0.05694674525660353	-8.492847633800505	2.0163457192460438e-17	2.6366283430480046e-15	NOP58 ribonucleoprotein [Source:HGNC Symbol;Acc:HGNC:29926]	protein_coding	2	202265736	202303661	41.15
HIF1B_hypoxia_vs_Control_normoxia	ENSG00000135404	CD63	8905.29222078583	7315.2554082101815	7531.825676717119	6547.074088009779	8165.163759976093	7466.31028625213	6914.538674627246	7762.291731450929	7336.640113298603	7320.121365905673	10960.28925247909	10738.387133366325	10467.797106833048	10783.649528396878	10738.823408703034	10329.776003311548	10548.932748343836	10073.096434679015	9295.287253584418	0.5749875603732972	0.0681857448051651	8.432665244271728	3.3788019633813395e-17	4.38108523487177e-15	CD63 molecule [Source:HGNC Symbol;Acc:HGNC:1692]	protein_coding	12	55725323	55729707	59.18
HIF1B_hypoxia_vs_Control_normoxia	ENSG00000163682	RPL9	13186.029277857879	10308.570014625446	10014.95555621861	8986.57292018767	10437.83184697958	10186.74344394658	8966.559322748488	11543.80263583338	10859.964386709034	10391.78873913577	17935.185476518727	16397.158019065962	16337.238972875219	17071.224380325886	15782.997240416953	15422.282549272033	17561.741758784498	15137.421681471786	14006.488056326183	0.7200784560818109	0.0855391467307402	8.418115957462973	3.825870104950773e-17	4.919431309949203e-15	ribosomal protein L9 [Source:HGNC Symbol;Acc:HGNC:10369]	protein_coding	4	39452587	39458931	40.71
HIF1B_hypoxia_vs_Control_normoxia	ENSG00000114023	FAM162A	2410.382374673245	1226.3336843355492	1323.1370281631714	1282.491451342771	1397.8789436531945	1301.552997340437	1256.2516005304997	1284.9452116921823	1321.1453045118988	1230.3496462344394	4464.308689463459	4713.7232686029665	5021.535748337658	1829.108131449161	1840.3760696423342	1863.0154678010633	3849.171805062516	4070.2445508183773	4111.313145136732	0.530622084667051	0.06311107680196698	8.40774887001315	4.179548461967617e-17	5.295132665472231e-15	family with sequence similarity 162 member A [Source:HGNC Symbol;Acc:HGNC:17865]	protein_coding	3	122384161	122412334	38.81
HIF1B_hypoxia_vs_Control_normoxia	ENSG00000126432	PRDX5	4280.687582099149	3372.2448823477775	3407.9757901236626	3216.1802534620997	3634.6079890000374	3165.7492023626937	3267.5717210322255	3637.371279382495	3616.751942538242	3646.7078549134717	5425.67191000484	5422.880677305459	5223.782697048028	5181.730176642193	5175.542925842732	5165.947525601941	5399.278366009574	4896.543219045499	4195.838065121713	0.6355309678116559	0.07559051978710091	8.407548586801829	4.1866894697836174e-17	5.295132665472231e-15	peroxiredoxin 5 [Source:HGNC Symbol;Acc:HGNC:9355]	protein_coding	11	64318121	64321811	57.3
HIF1B_hypoxia_vs_Control_normoxia	ENSG00000148926	ADM	1055.3621658408438	322.1682890829582	384.73387905441115	289.53047241445415	321.27424407689347	271.4788227854985	321.31880896357575	363.4372917342908	376.34482083715494	365.35272565843593	2246.842751883999	2426.26453470141	2623.5554707235347	649.0396395304484	562.420508767767	612.0806333612037	2349.8689099531884	2253.008569671444	2257.798611934518	0.8833138399447952	0.1050827015923963	8.405891993251828	4.2462178747686486e-17	5.32675949655937e-15	adrenomedullin [Source:HGNC Symbol;Acc:HGNC:259]	protein_coding	11	10305073	10307397	58.97
HIF1B_hypoxia_vs_Control_normoxia	ENSG00000145425	RPS3A	48833.248753824315	39176.83568806982	38582.31681749555	34737.45315405284	39916.56051918486	38445.94212463915	33126.704564394764	42213.52525373141	39350.86449739634	39670.499172920914	63170.64836999766	60194.81132726335	58914.37915188992	61941.526343172394	60429.32605773784	55575.62348585962	63986.434416378295	54957.80488971824	54607.22173493468	0.6616435615135068	0.07875588612481885	8.40119506070796	4.4195755527990473e-17	5.499520224168492e-15	ribosomal protein S3A [Source:HGNC Symbol;Acc:HGNC:10421]	protein_coding	4	151099624	151104642	41.26
HIF1B_hypoxia_vs_Control_normoxia	ENSG00000129521	EGLN3	756.8648785170894	135.93821550545692	137.8612661900724	167.13402605874245	123.36261167051002	145.8059011561137	119.85509730587242	149.248235000222	137.13988193624118	215.47054748147707	1943.651374472666	2049.544331819501	1912.3648856997622	380.38298594434696	366.24175356050466	290.7033971124662	1720.0162336808307	1852.6283757179003	1776.2186929949244	1.2210172140277296	0.14578584895819202	8.375416563084176	5.502887824612946e-17	6.7927647307022206e-15	egl-9 family hypoxia inducible factor 3 [Source:HGNC Symbol;Acc:HGNC:14661]	protein_coding	14	33924227	34462774	41.68
HIF1B_hypoxia_vs_Control_normoxia	ENSG00000153395	LPCAT1	5456.333967806589	5061.081285422109	4931.731213463927	4843.472137554292	4789.87700853271	4551.428090622629	4988.312721348539	5014.274956238996	5291.563588194835	5122.6168847984345	6333.378661754658	6747.014901498449	7115.575152582099	3298.2594996837906	3403.5399880675304	3769.096988067281	7554.423986847601	7459.443858252573	7938.920497588147	-0.5028322527871565	0.060140472066323905	-8.36096285098369	6.220843464905151e-17	7.61806465583226e-15	lysophosphatidylcholine acyltransferase 1 [Source:HGNC Symbol;Acc:HGNC:25718]	protein_coding	5	1456480	1523962	56.13
HIF1B_hypoxia_vs_Control_normoxia	ENSG00000143575	HAX1	2488.5415166641365	2197.712457002564	2167.3800760994163	1994.4726461995733	2138.6290748201	2165.2404253058407	2056.6011271329394	2450.316504897939	2331.1828666887127	2260.7707396908922	2782.626624266065	2670.9709182214588	2750.6146113798777	3387.7601387098784	3020.0143605589615	3199.6766697077896	2620.8664050571033	2429.4574399170383	2169.4542142983055	0.5949551698371283	0.07129635623679365	8.34481874306631	7.132318996925528e-17	8.665486781304007e-15	HCLS1 associated protein X-1 [Source:HGNC Symbol;Acc:HGNC:16915]	protein_coding	1	154272355	154275875	49.87
HIF1B_hypoxia_vs_Control_normoxia	ENSG00000106144	CASP2	1510.6480751013514	1818.108714197969	1814.0252909967437	1836.025079018215	1598.1098177124466	1620.855000113945	1662.3487852779706	1575.2439481435808	1692.7595547954338	1682.6142884046017	1337.2324322714926	1387.5837904044038	1400.4210699109733	1088.443194082021	1132.3941851504705	1240.1583857912344	1266.0298458256784	1433.6619303470202	1605.6500393801261	-0.6593501227282447	0.0790256620130586	-8.343493821276565	7.212721205696255e-17	8.694710015929157e-15	caspase 2 [Source:HGNC Symbol;Acc:HGNC:1503]	protein_coding	7	143288215	143307696	43.43
HIF1B_hypoxia_vs_Control_normoxia	ENSG00000100097	LGALS1	8631.971876328935	6370.944545633292	6539.373492155682	5805.167920003154	7163.486522426484	5894.982926305907	5909.702211174807	7062.947481324457	6820.54882014413	7106.569509365007	11562.553820010484	12177.965711107374	12046.077087158543	9754.475123094757	9436.48122783401	9992.101877584668	11587.560389876799	10158.727595947668	9985.827512773607	0.6413587824156285	0.07689150575606994	8.341087563693582	7.361036065949642e-17	8.80471213159713e-15	galectin 1 [Source:HGNC Symbol;Acc:HGNC:6561]	protein_coding	22	37675636	37679802	56.68
HIF1B_hypoxia_vs_Control_normoxia	ENSG00000172183	ISG20	241.02182017735632	139.652703687584	126.75953980020437	128.0780591893222	204.6473144687653	189.58887212982256	187.54571902446398	158.4467628321827	153.37407570532775	171.86744907770068	329.7657579839534	349.21983887739606	363.6275489603702	280.9707067661815	256.8951051976926	307.25331741396224	319.8336000005473	353.4247153716595	317.44167670527764	1.0956205596781798	0.13159507088890468	8.325696033122135	8.383467371029401e-17	9.950530887306436e-15	interferon stimulated exonuclease gene 20 [Source:HGNC Symbol;Acc:HGNC:6130]	protein_coding	15	88635670	88656483	51.94
HIF1B_hypoxia_vs_Control_normoxia	ENSG00000137312	FLOT1	6620.068353142023	5738.864509336557	5727.719370130623	5633.432308926411	6219.627489578336	5667.722290679614	5837.469756115311	6035.184851748057	5933.925597080268	6107.695982447093	7552.386712118948	7265.183591972789	7012.679257317011	7692.598118532159	7830.734196417078	7789.19005723778	7614.485630997522	6900.802446662668	6601.528189258188	0.4475009632500304	0.053777450463884366	8.32134955059949	8.696735681447952e-17	1.024355966143068e-14	flotillin 1 [Source:HGNC Symbol;Acc:HGNC:3757]	protein_coding	6	30727709	30742732	49.72
HIF1B_hypoxia_vs_Control_normoxia	ENSG00000171303	KCNK3	146.83846955611838	86.18867371971385	56.20200911140868	71.68934071117991	76.260170471743	74.18637954087555	70.36516076866724	90.02828446079846	69.6008526483709	87.67939828588422	232.028148379775	202.5757253978441	231.741037392303	187.1854634757368	211.10931650863512	207.37477031918968	233.70956259957543	253.17591830070444	201.9922399177256	1.496819461201776	0.18094503083783914	8.272233032711512	1.3147301269548828e-16	1.5368398377965032e-14	potassium two pore domain channel subfamily K member 3 [Source:HGNC Symbol;Acc:HGNC:6278]	protein_coding	2	26692722	26733420	53.75
HIF1B_hypoxia_vs_Control_normoxia	ENSG00000080603	SRCAP	2378.981005258445	2966.3248719446606	3429.052780227109	3544.68968673148	2527.5715296679464	2877.97394327231	3458.0288464207943	2602.492619241188	2993.5314986750836	3225.393334649527	1280.4687010688374	1863.8142404361713	1454.5800119174855	1215.8275229620951	1167.3590027639746	1338.5465036024593	1649.668258410825	2311.656359106585	2914.678383553476	-1.4177896313446605	0.17143944912457257	-8.269914763401136	1.340548191871061e-16	1.555237488764697e-14	Snf2 related CREBBP activator protein [Source:HGNC Symbol;Acc:HGNC:16974]	protein_coding	16	30698209	30741409	49.63
HIF1B_hypoxia_vs_Control_normoxia	ENSG00000165175	MID1IP1	3489.1248743469146	3203.1228089954175	3354.133885717198	3066.4287793817066	3177.387731321952	3205.0627325911746	3064.2920066833954	3497.8678447285833	3417.4330789301057	3487.7784059444116	3483.678882823664	3512.3434783299513	3602.6356614920196	4300.5599200561655	4485.2547536374905	4221.897837940507	3375.710372242228	3337.444271213221	3011.215286215269	0.43752924717670955	0.052927010966672315	8.266653249173999	1.3777192838926881e-16	1.5864334739152372e-14	MID1 interacting protein 1 [Source:HGNC Symbol;Acc:HGNC:20715]	protein_coding	X	38801440	38806537	53.77
HIF1B_hypoxia_vs_Control_normoxia	ENSG00000144746	ARL6IP5	4498.211372264874	3858.394892592484	3877.437286503718	3525.1170574977573	4289.95332843808	4236.525890818148	3997.6388811481033	4003.707321928919	3881.841204495081	3726.946884784791	5151.237716199651	4885.377615728873	4595.374060016053	5966.220704465988	5720.891741309602	5219.163574650867	5108.142824561763	4459.524267745898	4464.3094478819585	0.5869376156350802	0.07113789389470285	8.250702733818008	1.5746579842434172e-16	1.7997757553241427e-14	ADP ribosylation factor like GTPase 6 interacting protein 5 [Source:HGNC Symbol;Acc:HGNC:16937]	protein_coding	3	69084937	69106092	42.48
HIF1B_hypoxia_vs_Control_normoxia	ENSG00000160877	NACC1	5427.114171145233	6478.039394994129	6213.008272756767	6557.488524683073	5603.18087961277	5835.975429370287	6308.412827302732	5718.611411761627	6248.7140067184855	5927.9729730546405	4350.90274312139	4691.131949084624	4265.580104946484	4606.920389617103	4640.56535275765	4594.691805495505	5011.767359507668	5479.867627653462	5155.224028175791	-0.4760554024744367	0.05780301479743698	-8.23582306463962	1.7832732819362397e-16	2.023228436785013e-14	nucleus accumbens associated 1 [Source:HGNC Symbol;Acc:HGNC:20967]	protein_coding	19	13116862	13141147	55.36
HIF1B_hypoxia_vs_Control_normoxia	ENSG00000179051	RCC2	6110.86111948441	6776.826852926789	6862.360134275175	6629.874269709761	6124.769222989574	6093.377752875539	5978.879689583024	6298.98751526297	6633.427887238728	6387.822801754101	5895.935061264734	6119.216019255383	6313.32193338659	4961.9587388406635	5110.750939647997	5493.041235105048	5881.226429767584	6254.084703620535	6179.638963215182	-0.38005885946649665	0.04627253007494889	-8.213487761548912	2.1485463467649232e-16	2.41985913361918e-14	regulator of chromosome condensation 2 [Source:HGNC Symbol;Acc:HGNC:30297]	protein_coding	1	17406760	17439677	51.69
HIF1B_hypoxia_vs_Control_normoxia	ENSG00000105323	HNRNPUL1	10365.942253385509	11774.208766375028	11722.988711809056	12639.59696263519	10766.733388733886	11146.53175527204	12173.11342315549	11415.966170345326	11420.67681280234	12314.18355412544	8458.121731124393	9091.737655989304	9352.911358300327	7674.829169288893	8188.504200221446	8645.511247973505	9169.591735365755	10151.278128134536	10480.47578928721	-0.5600377859364524	0.0682709307434609	-8.203166118254419	2.3413731065769684e-16	2.6179265967016392e-14	heterogeneous nuclear ribonucleoprotein U like 1 [Source:HGNC Symbol;Acc:HGNC:17011]	protein_coding	19	41262496	41307787	48
HIF1B_hypoxia_vs_Control_normoxia	ENSG00000107798	LIPA	1747.242180217962	1602.6714848852735	1579.2629685163745	1377.0034705304322	1940.6374349209987	1862.1712243717695	1819.0320013863197	1683.875143023593	1669.4439199569915	1616.71761799762	1601.923947853567	1622.1754001702175	1463.51831637314	2227.1146132114004	2206.0790299044793	2138.214009578744	1693.9580096115412	1642.3490881211749	1704.2115635096807	0.5316418880562546	0.06489568196344328	8.19225365958457	2.563795892836062e-16	2.8459978867957145e-14	lipase A, lysosomal acid type [Source:HGNC Symbol;Acc:HGNC:6617]	protein_coding	10	89213569	89414557	41.43
HIF1B_hypoxia_vs_Control_normoxia	ENSG00000116761	CTH	882.4277769307184	807.5912258833649	772.8920039217319	635.4572460992063	880.3631359023351	892.9783373298642	943.8434808059519	810.6370875814958	876.3371646636294	802.0026789352074	800.6693311469437	845.2531478671856	752.0018703651739	1228.524954489947	1214.115868180617	1414.9947834439113	781.1043907094399	678.8198090169508	746.1134684099754	0.8051334279384125	0.09867089048547335	8.159786781867007	3.3561651144696447e-16	3.6989734083047584e-14	cystathionine gamma-lyase [Source:HGNC Symbol;Acc:HGNC:2501]	protein_coding	1	70411218	70439851	39.51
HIF1B_hypoxia_vs_Control_normoxia	ENSG00000100065	CARD10	2065.266095363763	2390.3465505025742	2073.2413069553513	2451.856830430932	1610.0797732800634	1855.387926578268	1722.4534830092966	1876.9626326002913	2198.828738850765	2087.238437787968	2354.793748640333	2422.9588392364863	2779.915722547518	1077.5542065296227	1399.603309936798	1384.754944746728	2456.0191533712396	2476.888167680275	2555.905943863217	-0.8384985254279566	0.10300201548366295	-8.140603089081786	3.9331378356759414e-16	4.304135943580126e-14	caspase recruitment domain family member 10 [Source:HGNC Symbol;Acc:HGNC:16422]	protein_coding	22	37490362	37519542	57.09
HIF1B_hypoxia_vs_Control_normoxia	ENSG00000130766	SESN2	443.6790901021116	401.10364783717614	394.66206247772635	375.65750136385316	390.0771302048782	360.3599798442078	396.025519264521	368.2951111230541	391.7912167060016	423.3563435643603	425.6352903253535	447.2483056850731	427.1773949250401	588.6546118997431	775.4606536900977	775.037431694634	346.6755308658071	356.3201052581469	342.6857851083347	0.8784862111058601	0.10839161102889183	8.104743556876365	5.285688446617822e-16	5.719861530310678e-14	sestrin 2 [Source:HGNC Symbol;Acc:HGNC:20746]	protein_coding	1	28259518	28282491	50.07
HIF1B_hypoxia_vs_Control_normoxia	ENSG00000186352	ANKRD37	178.72390414498614	67.6471682955142	38.657250671920764	53.14137131485469	40.79491966330592	40.673764964660776	32.12534489730451	53.6953625650636	54.04121665353048	50.32522076906774	428.5395524119006	404.8555115263853	407.3809847900509	172.58760527978015	154.2158628231803	129.06376258953048	380.42311170723764	357.35671283936074	351.5055508471017	1.5016806450887188	0.18529219219983922	8.104392458529194	5.300973420832319e-16	5.719861530310678e-14	ankyrin repeat domain 37 [Source:HGNC Symbol;Acc:HGNC:29593]	protein_coding	4	185396021	185400628	45.33
HIF1B_hypoxia_vs_Control_normoxia	ENSG00000204174	NPY4R	570.9011836109901	676.6441169306523	659.6886670649153	653.7314418856096	389.132760896697	404.24076346876836	434.23472163191485	513.0341113889575	485.7259372838627	624.2682160767371	751.0571174707171	771.6054798324188	692.4687835767127	280.5071657980134	403.3756822480292	299.80722676040864	745.8421598287313	744.6821114693345	746.174841385341	-1.0013629635689933	0.1237372960408394	-8.092652705442136	5.837914181164891e-16	6.255487209400991e-14	neuropeptide Y receptor Y4 [Source:HGNC Symbol;Acc:HGNC:9329]	protein_coding	10	46461099	46465958	52.57
HIF1B_hypoxia_vs_Control_normoxia	ENSG00000086065	CHMP5	2664.2576960696993	2036.3003808449207	2096.3483859796524	1973.6869272060633	2264.591705568544	2261.298242301199	2057.2472045296363	2202.123699798021	2020.5766302802497	2039.1396041461774	3677.2979294300426	3439.9993541693116	3122.7013177740846	3437.6411464125968	3306.7439275974093	2986.634080473818	3335.6872828586784	2941.3114468963477	2757.3092629878347	0.6727790751951142	0.08326935298657528	8.079552092875993	6.500508885073104e-16	6.917438075632965e-14	charged multivesicular body protein 5 [Source:HGNC Symbol;Acc:HGNC:26942]	protein_coding	9	33264879	33282070	41.65
HIF1B_hypoxia_vs_Control_normoxia	ENSG00000130255	RPL36	10683.070880130415	9503.030105632692	9057.915669102866	9117.914756380924	9771.009967102911	9191.516632823847	8657.964433397485	10166.466183531238	9731.29835475513	9461.557822419152	12239.483172709764	11411.081333709637	12358.116876083166	12203.265810229923	12471.269431152195	12214.808640535259	11874.131379173048	11708.431943428533	11156.013330179714	0.4146048797294017	0.05134804292184771	8.074404712180264	6.780662751798068e-16	7.156857840995204e-14	ribosomal protein L36 [Source:HGNC Symbol;Acc:HGNC:13631]	protein_coding	19	5674947	5691875	58.81
HIF1B_hypoxia_vs_Control_normoxia	ENSG00000137203	TFAP2A	4191.582534407491	5170.107899884999	4844.15706994828	5493.011160120488	4662.378324240117	4721.014599309259	4890.676788220243	4554.990392919141	4940.351235089348	5331.419438387334	3251.609074976295	3614.507562908899	4107.428813860567	2330.9576695883206	2524.1768879044917	3157.277544598415	3350.9620314529884	3993.116575508232	4510.342550417425	-0.9526922275641224	0.11799902205478982	-8.073729857877671	6.818263788893681e-16	7.156857840995204e-14	transcription factor AP-2 alpha [Source:HGNC Symbol;Acc:HGNC:11742]	protein_coding	6	10393186	10419659	47.57
HIF1B_hypoxia_vs_Control_normoxia	ENSG00000125657	TNFSF9	3002.6973421335338	2456.9800428374806	2378.7112422657538	2483.2304631483844	1965.164190195484	1867.869649874408	1876.094683577023	2246.824991449829	2415.9499508204	2219.2583140419033	4027.6676703678177	3919.214640158745	3729.3080387082955	3353.76008913871	3600.123194909578	3448.1206871577974	3807.930871830951	4390.336945044111	3862.006492876932	0.5077490836296882	0.06303449944531174	8.055098209674965	7.941501884438538e-16	8.27955230249234e-14	TNF superfamily member 9 [Source:HGNC Symbol;Acc:HGNC:11939]	protein_coding	19	6531026	6535924	59.2
HIF1B_hypoxia_vs_Control_normoxia	ENSG00000263001	GTF2I	7498.638950208043	8210.379139598175	9159.150650313128	8816.10679667098	8151.998823919545	7594.32696441151	8668.379956936084	7950.090519299487	8511.483835133618	8545.31002543924	6370.051574549912	6396.0154046023345	6330.870577089312	5521.482441182594	6288.258532693784	5886.162671401434	6853.1617139363925	7954.701373295324	7767.570103271921	-0.5641512884948404	0.07007063062182649	-8.05118040880185	8.199929360985963e-16	8.49160470067204e-14	general transcription factor IIi [Source:HGNC Symbol;Acc:HGNC:4659]	protein_coding	7	74650231	74760692	43.08
HIF1B_hypoxia_vs_Control_normoxia	ENSG00000104549	SQLE	4544.547772869623	4090.1961282487914	4276.386726846556	3855.415453184968	4822.107951715604	4844.002181927268	4346.108988825499	4785.18823431268	5072.859891669145	4484.938935372331	3432.3915510797688	3481.0491019550786	3305.0844377330654	5679.361447392856	5986.883866465529	5590.0559639703015	4388.451448076984	4635.535173948827	4725.842428927967	0.4994699141445692	0.062228569810997135	8.026376239427924	1.0039401276237743e-15	1.0327197446156558e-13	squalene epoxidase [Source:HGNC Symbol;Acc:HGNC:11279]	protein_coding	8	124998497	125022283	37.59
HIF1B_hypoxia_vs_Control_normoxia	ENSG00000170775	GPR37	1213.8680393787026	1002.0027239651993	973.7021621507276	975.2130933375583	1001.48562580141	966.4438547282689	979.2566616185483	1066.5268611610802	1042.8934667235712	992.5359465423484	1476.4225577234922	1376.360852451791	1192.3341258223704	1577.9060510433928	1627.9487988680346	1408.0075777300026	1450.0071116363238	1399.022010426393	1341.5552270861363	0.6462473836849949	0.08067963051922973	8.010043917230929	1.1466748832217003e-15	1.1717346654378036e-13	G protein-coupled receptor 37 [Source:HGNC Symbol;Acc:HGNC:4494]	protein_coding	7	124743885	124765792	38.36
HIF1B_hypoxia_vs_Control_normoxia	ENSG00000168461	RAB31	2178.800765119096	1821.5871372498063	2011.127470474067	1723.317209332773	2284.9215872316745	2280.498706576367	2196.765957857138	1971.5995014036823	1960.721933073678	1743.0701743122813	2225.0392882035185	2069.446775869724	2026.2424962661908	2784.637138592902	2950.562075157176	2585.9855843268983	2266.7222608108964	2119.63015817592	2196.538317229036	0.5866697041295793	0.07327610997719569	8.006288875216727	1.1822183758613018e-15	1.2001072065486767e-13	RAB31, member RAS oncogene family [Source:HGNC Symbol;Acc:HGNC:9771]	protein_coding	18	9708275	9862551	43.6
HIF1B_hypoxia_vs_Control_normoxia	ENSG00000107262	BAG1	10075.155034682326	8636.785274060747	8624.491697396967	7794.829887762556	8905.45915254684	7582.002860309294	7791.34120866587	8803.552174672323	8451.627602959523	8982.218061829348	11872.259717402496	11859.206709636137	11852.565125346711	11842.049228134741	12422.744997505863	11713.570612012167	12023.631616731947	11570.026467753363	10624.428229554991	0.5227939617610878	0.06538844205354671	7.995204432810479	1.2935904516820344e-15	1.304581743101555e-13	BAG cochaperone 1 [Source:HGNC Symbol;Acc:HGNC:937]	protein_coding	9	33247820	33264720	46.54
HIF1B_hypoxia_vs_Control_normoxia	ENSG00000063438	AHRR	2007.5448924801913	2579.1554692522823	2415.0257992662387	3136.3928540849756	1825.9869054971812	1717.7524961993854	2183.357529082893	1981.5672323825427	2568.7223860688005	2781.4540574160096	1724.628734573414	1685.2962310249413	1801.4086920481436	1134.7692470260272	1351.606086330799	1413.6086824195834	1748.4121341059167	2007.2527590861323	2079.4107687781748	-1.0593084008232916	0.13253327074124602	-7.992773398699663	1.3193650092945675e-15	1.3219352008711154e-13	aryl hydrocarbon receptor repressor [Source:HGNC Symbol;Acc:HGNC:346]	protein_coding	5	321714	438291	51.64
HIF1B_hypoxia_vs_Control_normoxia	ENSG00000107929	LARP4B	2695.6810055395135	3236.2470785605865	3132.37216850906	3169.8897768677575	2774.5099858233802	2945.9632061983134	2944.976191944961	2790.8897769733558	2941.1933260224578	2923.7937875133507	2111.2232999012676	2347.653856176685	2351.060479240832	2259.243734122988	2402.3453034705944	2358.335911992583	2508.3003534028585	2675.992740433545	2648.267122556668	-0.44068676415686286	0.05519797350520825	-7.983748970698744	1.4195456458019025e-15	1.413134794498281e-13	La ribonucleoprotein 4B [Source:HGNC Symbol;Acc:HGNC:28987]	protein_coding	10	806933	931821	42.73
HIF1B_hypoxia_vs_Control_normoxia	ENSG00000067225	PKM	92825.28111229996	65963.83845951244	66401.67418991093	62832.88392952005	64127.15153310125	61906.31119064977	57562.36749650201	72982.46041271699	67847.36377469383	68295.92865724834	141309.5519360675	140137.44335957672	134372.22955537328	87079.63400873005	89439.5214310788	83137.7786080356	137619.3371350963	140520.11148861903	129319.47285496636	0.4117620344042581	0.051622446121052566	7.97641462860347	1.5064528107308178e-15	1.4818424286001294e-13	pyruvate kinase M1/2 [Source:HGNC Symbol;Acc:HGNC:9021]	protein_coding	15	72199029	72231819	48.38
HIF1B_hypoxia_vs_Control_normoxia	ENSG00000204386	NEU1	1025.9002978352532	796.714671803975	895.2648438418065	830.2959479316955	921.2917884466335	962.2417595688339	911.5500414448697	912.0197235908703	834.6405922716734	799.2612126394141	1273.5655329684837	1081.885765884345	1018.4121077855526	1408.4284842060522	1411.3470609551555	1302.5626741863869	1087.6148635642116	1033.2772299473856	985.8310599972139	0.7104197240910496	0.08906625171722517	7.976306517832908	1.5077722701893732e-15	1.4818424286001294e-13	neuraminidase 1 [Source:HGNC Symbol;Acc:HGNC:7758]	protein_coding	6	31857659	31862905	52.85
HIF1B_hypoxia_vs_Control_normoxia	ENSG00000106615	RHEB	5099.055597726472	4378.4689656467835	4666.6501275081	4214.450461605992	5486.452065248389	5323.005920296557	4696.810362866305	5008.404632036439	4948.541832357904	4501.664259392143	4849.756132695432	4783.35434569606	5100.041562004527	6477.664960068469	6528.121902853112	6292.9064689112665	5110.666097405129	4875.918465615033	4540.122196868862	0.5424524997877205	0.06807144656928935	7.968869873149569	1.6013196175696714e-15	1.5638203607025335e-13	Ras homolog, mTORC1 binding [Source:HGNC Symbol;Acc:HGNC:10011]	protein_coding	7	151466012	151520120	42
HIF1B_hypoxia_vs_Control_normoxia	ENSG00000092201	SUPT16H	7236.419527335065	7683.729788258461	8095.7600726722785	8027.288791963488	7195.27068194873	7772.947053464974	7780.191174880171	7646.888278164776	7494.635906008288	7907.006830045348	6720.915769952623	6706.883886689967	6957.146377812738	5950.440222232562	6184.979866250449	6095.766119653911	6961.52550282584	7361.497534637945	7712.677634568619	-0.38433324341607245	0.04832540228154655	-7.953027295601701	1.820082231612163e-15	1.7662810587280298e-13	SPT16 homolog, facilitates chromatin remodeling subunit [Source:HGNC Symbol;Acc:HGNC:11465]	protein_coding	14	21351476	21384019	40.35
HIF1B_hypoxia_vs_Control_normoxia	ENSG00000165732	DDX21	18244.561321374713	20948.871529287717	20631.81171918383	20345.80649429635	19755.48102742446	21800.971094357094	19994.930461940636	21772.259000483657	21131.7186928514	20895.6418227544	14314.04034611364	14558.758828395114	13917.432676420538	16081.80567249272	16696.598570983173	15746.314928227779	16292.078627993595	16312.970607042116	17204.611684496635	-0.35142987750130705	0.044244777726847415	-7.942855531356007	1.975790215809243e-15	1.905402689371039e-13	DExD-box helicase 21 [Source:HGNC Symbol;Acc:HGNC:2744]	protein_coding	10	68956135	68985068	41.17
HIF1B_hypoxia_vs_Control_normoxia	ENSG00000167283	ATP5MG	4711.587402196051	3956.500226927059	4185.347601829856	3721.0660482133894	4104.468741404873	4045.34501784654	3688.8013313341694	4094.980184309098	4184.257464591923	4097.9845184053675	5088.117510768917	5290.720968498575	5236.87951021287	5887.907967066572	5906.195239088035	5310.887232803763	5762.762784043482	5286.422053067327	4959.92883911709	0.5292151886318414	0.06673689527401175	7.929874269082531	2.1936786728073884e-15	2.1023889392185095e-13	ATP synthase membrane subunit g [Source:HGNC Symbol;Acc:HGNC:14247]	protein_coding	11	118401346	118433278	42.73
HIF1B_hypoxia_vs_Control_normoxia	ENSG00000104356	POP1	2031.2274873983288	2434.779022351303	2497.1929201718317	2553.895674959815	2543.1751392185793	2858.5541871931114	2624.236532637026	2389.793775358606	2459.7152304211836	2578.741521228196	1451.4828181886705	1351.652759598903	1488.0249480785637	1498.7599525326539	1758.8259185093214	1499.430220619568	1357.2822592435273	1592.08234000709	1624.4695528519676	-0.6513384274014419	0.08224622536243294	-7.919371673668922	2.3871379132735514e-15	2.273675185296969e-13	POP1 homolog, ribonuclease P/MRP subunit [Source:HGNC Symbol;Acc:HGNC:30129]	protein_coding	8	98117293	98159835	41.8
HIF1B_hypoxia_vs_Control_normoxia	ENSG00000095794	CREM	1835.9691620502506	1563.74226044053	1598.351564470265	1478.2353883180738	2006.2414141062739	1825.69722672426	1763.2985703605088	1842.490541354541	1882.9691865989842	1879.750555798946	1689.038976271734	1630.4852320141015	1567.7013003527095	2492.594813370571	2375.623275277372	2053.3068244857313	1837.1248672348577	1814.6863599605194	1746.1065597645334	0.5775198824253421	0.07293429581738779	7.918358242209276	2.406671172795797e-15	2.278216944554549e-13	cAMP responsive element modulator [Source:HGNC Symbol;Acc:HGNC:2352]	protein_coding	10	35126791	35212958	39.22
HIF1B_hypoxia_vs_Control_normoxia	ENSG00000138430	OLA1	4001.02948408378	3372.4389088105854	3427.9495736856006	3544.488730393417	4012.672042572894	3833.71595601793	3597.6512840538076	3836.40165156146	3697.921163279858	3656.9318275456526	4263.599008661205	4000.6811460058143	3816.5478470248886	4792.251762958959	4905.429564191507	4462.645314153294	4400.546776061113	4197.04877312517	4199.60938340489	0.45282209139464874	0.057211891132477995	7.914824740648909	2.4760163102185632e-15	2.3154504040407535e-13	Obg like ATPase 1 [Source:HGNC Symbol;Acc:HGNC:28833]	protein_coding	2	174072447	174248599	36.47
HIF1B_hypoxia_vs_Control_normoxia	ENSG00000205730	ITPRIPL2	4327.393317917046	4762.217798104858	5148.285136208332	4818.6900992323635	3987.1572823044226	4140.411010575333	4126.989179747828	5046.725327524332	5175.610032122819	4634.646991061191	4042.286281362405	4306.512985767377	3668.795890992227	3394.7787294136956	3599.1996521899673	3333.0537550830672	4390.533475230177	4632.245721486646	4684.940374099794	-0.5107045247506067	0.0645241820495381	-7.914932177807632	2.4738791340989107e-15	2.3154504040407535e-13	ITPRIP like 2 [Source:HGNC Symbol;Acc:HGNC:27257]	protein_coding	16	19113932	19121629	49.31
HIF1B_hypoxia_vs_Control_normoxia	ENSG00000153317	ASAP1	1636.1172256317268	2031.2194738038368	2138.6799513594715	2461.655351679534	1833.53280802256	2178.748877393831	2290.5137805014324	1694.7987227043477	1868.7526241440578	2056.5828709459415	996.7964656028622	1129.673770914034	1202.5373943133754	950.1689242840663	963.3335611425662	1126.8679056872852	1193.9790464198531	1447.9577399130173	1884.3107925390077	-1.1260426846667533	0.14265586089742402	-7.893420414576788	2.940150845126075e-15	2.732923345800924e-13	ArfGAP with SH3 domain, ankyrin repeat and PH domain 1 [Source:HGNC Symbol;Acc:HGNC:2720]	protein_coding	8	130052104	130443674	42.15
HIF1B_hypoxia_vs_Control_normoxia	ENSG00000148344	PTGES	1303.612274742974	1244.5266467914428	1096.4385446910849	1107.8541575785123	1404.2806582894164	1419.3005797094602	1359.2434908012763	1238.8204924402708	1227.2112064662792	1191.352783539431	1139.7649794933998	1124.6581687368498	1065.095731945043	1964.323862259061	1729.121859280813	1610.3017895147093	1254.8770909947839	1175.6332446912443	1112.2156581504564	0.618700430945777	0.07849641424069326	7.88189418498351	3.2245504508191707e-15	2.97933014707424e-13	prostaglandin E synthase [Source:HGNC Symbol;Acc:HGNC:9599]	protein_coding	9	129738331	129753042	52.26
HIF1B_hypoxia_vs_Control_normoxia	ENSG00000154518	ATP5MC3	7682.138091126101	6328.796519062674	6646.498256906848	6286.496681557294	7263.250761135012	7021.883568206342	6261.132398823684	7264.619148095687	6817.046790302009	6615.346730886093	8394.925540078626	8079.82774095016	8210.187863452253	9975.36061698437	9564.17426781013	8923.045955644255	8873.123566357679	8328.38165850073	7424.387575515976	0.5634315909143497	0.07153229810621876	7.8766040771919075	3.3639872510764277e-15	3.0896621002446e-13	ATP synthase membrane subunit c locus 3 [Source:HGNC Symbol;Acc:HGNC:843]	protein_coding	2	175176258	175181710	39.78
HIF1B_hypoxia_vs_Control_normoxia	ENSG00000127080	IPPK	2236.3429653263765	2593.1340109918765	2537.2279844718173	2559.2216678955615	2037.0326729374224	2201.3682300246296	2234.070833049772	2448.753869697424	2278.910489128739	2489.4666576641716	1987.5062074912435	2104.7468279695463	2164.8944495313985	1951.991288118667	1870.733458690508	1794.073503970303	2256.883702070574	2385.487372530612	2358.670149640513	-0.4545563651478539	0.05804542950874516	-7.831044907323326	4.838318039993974e-15	4.4174702578169836e-13	inositol-pentakisphosphate 2-kinase [Source:HGNC Symbol;Acc:HGNC:14645]	protein_coding	9	92613183	92670131	47.89
HIF1B_hypoxia_vs_Control_normoxia	ENSG00000136826	KLF4	1819.0203509564813	1498.5719370060278	1439.5377323664468	1595.8551161190894	2076.2216119756054	2003.0136640966452	2136.908445917157	1752.7828712017101	1701.6022571420126	1585.2319478543805	1621.7592382349	1715.6080252896018	1612.5084581649223	2259.6404638414147	1999.1405591742155	2282.7330599811758	1831.9713002276465	1793.6554573808642	1835.6241712428457	0.5227066546475398	0.06677711530547757	7.827631550964338	4.9714634498333696e-15	4.485946259118649e-13	KLF transcription factor 4 [Source:HGNC Symbol;Acc:HGNC:6348]	protein_coding	9	107484852	107490482	56.93
HIF1B_hypoxia_vs_Control_normoxia	ENSG00000165678	GHITM	11512.134396390293	9873.126980869163	10416.923287559464	9806.101564578705	11194.482250140205	10544.244928042466	9969.370076213421	10810.175931443355	10411.01454570443	10375.361596805207	12937.451695914766	12602.803435005953	12221.097208178953	13063.038064322373	13159.22963637249	12965.004582652986	12810.605528601413	12281.98877762601	11776.399044993914	0.3812963845058644	0.04870809185892271	7.828193837078339	4.94928474016623e-15	4.485946259118649e-13	growth hormone inducible transmembrane protein [Source:HGNC Symbol;Acc:HGNC:17281]	protein_coding	10	84139482	84154841	37.79
HIF1B_hypoxia_vs_Control_normoxia	ENSG00000160710	ADAR	6724.469386995201	7479.070650691576	7778.407146805879	8253.675662756303	6456.307925484353	7191.208913330118	7466.2649334296	7073.165646207228	7690.956321551459	7671.899261616266	5894.717750468074	6141.565351603198	6083.292396147655	4961.606832428704	5301.327683021053	5590.8090281463765	6107.054089587597	6672.607606783102	7226.511765855067	-0.5683869171209142	0.07262809264837183	-7.825992620689539	5.036668820035256e-15	4.5183604589037205e-13	adenosine deaminase RNA specific [Source:HGNC Symbol;Acc:HGNC:225]	protein_coding	1	154581695	154628013	45.41
HIF1B_hypoxia_vs_Control_normoxia	ENSG00000141905	NFIC	5011.0384071404305	6766.426690248288	6471.454646989588	7116.837998867037	5762.159797703178	6108.22860296753	6129.916053296531	5978.870952190823	6596.204223851051	6998.524510673295	2710.6885328559038	3621.52874917846	3568.4642927598634	3084.290763694348	3319.33618182532	4096.210520515809	3323.022721356038	4137.364144320483	4409.161945234198	-0.95475055951364185	0.12224079180974402	-7.810408828172668	5.700278074385823e-15	5.084120849004234e-13	nuclear factor I C [Source:HGNC Symbol;Acc:HGNC:7786]	protein_coding	19	3314403	3469217	55.09
HIF1B_hypoxia_vs_Control_normoxia	ENSG00000165637	VDAC2	11648.64777869998	10141.32404427575	10259.484239043226	9670.355122016868	10706.807297635542	10979.247065036334	10012.615425623573	11118.162192542275	10956.022195565594	11076.325034468022	12858.834639682529	12970.922666058435	12847.765051961267	12200.48605793654	12333.206113473381	12208.7681809042	13071.910381421292	13253.470551272998	13009.953757681818	0.2900413654197518	0.037463173925586575	7.742039315618678	9.78347244284595e-15	8.6758034363858055e-13	voltage dependent anion channel 2 [Source:HGNC Symbol;Acc:HGNC:12672]	protein_coding	10	75210154	75231448	44.04
HIF1B_hypoxia_vs_Control_normoxia	ENSG00000070669	ASNS	1531.8436145796522	973.7228207121129	1339.050900011163	992.9094824009914	1530.772279743387	1455.407352408544	1018.9265840703049	1561.7090800584924	1292.5602969289057	1412.1271963821532	1275.8795704954073	1471.1663372517598	1696.5571470066855	2241.0676759329044	2545.649501013037	3062.9318816547657	1246.9646257490147	1110.4443044707596	1345.338026143352	1.2504041615765722	0.16154078256303395	7.740485973495014	9.903752895209723e-15	8.732280409890631e-13	asparagine synthetase (glutamine-hydrolyzing) [Source:HGNC Symbol;Acc:HGNC:753]	protein_coding	7	97851677	97872542	38.47
HIF1B_hypoxia_vs_Control_normoxia	ENSG00000105355	PLIN3	4856.801308263343	4230.903153180139	4205.310802440077	3834.2797035524495	4422.888517314902	4467.6521175513735	4087.925943652196	4566.912827949977	4288.637928748289	4219.87928217116	5664.159717390726	5314.419997439616	5191.119459722994	6083.092492841116	5679.445839876573	5641.601307201982	5488.555729950766	5238.247880741959	4797.390847013884	0.5046036617768169	0.06523022913224158	7.735733393697442	1.0280870580652032e-14	8.962363449687055e-13	perilipin 3 [Source:HGNC Symbol;Acc:HGNC:16893]	protein_coding	19	4838341	4867694	52.34
HIF1B_hypoxia_vs_Control_normoxia	ENSG00000163286	ALPG	114.04543328499715	160.3606363632325	184.2368043414393	177.7916419536564	73.67393743316018	86.66749604554333	62.61099771823647	129.26610607737146	126.8566992082422	147.7998759616636	102.20653719079937	148.4102501420786	164.3787409053425	35.138582797901776	39.881564519054805	65.50484175338013	99.79707029052574	118.63996294669491	129.59605348162532	-1.8957089699144436	0.24504617373800755	-7.7361296485341216	1.024889509839007e-14	8.962363449687055e-13	alkaline phosphatase, germ cell [Source:HGNC Symbol;Acc:HGNC:441]	protein_coding	2	232406844	232410714	62.98
HIF1B_hypoxia_vs_Control_normoxia	ENSG00000065911	MTHFD2	8680.028524970523	7497.143962979766	7343.428138988922	7112.517578712399	7701.693044393649	7720.127364522816	7017.225959520529	8080.071673719961	7404.438066461611	7475.579649837786	10619.7187029148	9779.152926108824	8937.436824667862	11593.269052051191	11314.865420353875	10265.90311135811	9610.60807460336	8719.509746511287	8047.824151762675	0.5956775631203459	0.07706675686458814	7.72937109793	1.0807918443161828e-14	9.368886605504889e-13	methylenetetrahydrofolate dehydrogenase (NADP+ dependent) 2, methenyltetrahydrofolate cyclohydrolase [Source:HGNC Symbol;Acc:HGNC:7434]	protein_coding	2	74186172	74217565	43.85
HIF1B_hypoxia_vs_Control_normoxia	ENSG00000160208	RRP1B	5154.791298128872	5731.802109200263	5879.218611250663	6003.118339052616	5858.81704018544	6186.272794957614	6018.428717301592	5710.902721297557	6208.095754779852	5807.810041326304	3990.205657913176	4096.987317678191	4043.436826138015	4289.992107590982	4420.412414718376	4311.799094138591	4308.86289690577	4903.8877884424355	5016.1931334422525	-0.4354875777895973	0.056487605792469094	-7.709435931654522	1.2637504478581316e-14	1.0893670061704452e-12	ribosomal RNA processing 1B [Source:HGNC Symbol;Acc:HGNC:23818]	protein_coding	21	43659560	43696079	47.5
HIF1B_hypoxia_vs_Control_normoxia	ENSG00000114251	WNT5A	1838.1540457722438	2431.3401165803134	2412.1360302342996	2099.9250200360693	1377.6998549310051	1522.5069212666838	1366.99264536156	1974.4257365320502	1963.976296916694	2169.424056992943	2085.4471680624865	1958.8858252494922	1612.366701345045	1467.529903567556	1383.169905884385	1196.3044207698379	1946.850670758903	2146.871033957958	1970.9205154531055	-0.7793076918756565	0.10129780894911314	-7.693233446610292	1.434624083812569e-14	1.22979164517933e-12	Wnt family member 5A [Source:HGNC Symbol;Acc:HGNC:12784]	protein_coding	3	55465715	55490539	48.49
HIF1B_hypoxia_vs_Control_normoxia	ENSG00000169908	TM4SF1	31092.342075894026	25990.850333183116	26782.0560282306	23798.752428651776	35696.453343166824	33951.07095620011	31452.802776047072	26375.685733592956	25242.267642373972	23634.028033152186	34907.97832087432	32608.25248349889	31444.764353628318	41978.874799947385	39366.49792531924	36449.58827106731	33697.39588842976	28097.52240824193	28187.315640486726	0.6214743881817574	0.0807977274471841	7.691731040183068	1.4515751713889205e-14	1.2374477842282346e-12	transmembrane 4 L six family member 1 [Source:HGNC Symbol;Acc:HGNC:11853]	protein_coding	3	149369022	149377692	37.6
HIF1B_hypoxia_vs_Control_normoxia	ENSG00000165502	RPL36AL	4403.490854516129	3905.5359132254052	4056.221368585753	3677.094303368491	4433.0116271827765	4096.950248262159	3858.7573368447993	3790.619742897353	3831.820549814166	3746.1847556008197	4565.300870898331	4648.943959575023	5094.871182029169	5256.665645053461	5324.043183413519	5216.689760091526	4565.054565832165	4615.90997011768	4579.160398497726	0.4423879371522418	0.05755435916771887	7.686436675683962	1.5128951371883306e-14	1.2826358223525243e-12	ribosomal protein L36a like [Source:HGNC Symbol;Acc:HGNC:10346]	protein_coding	14	49618530	49620626	45.45
HIF1B_hypoxia_vs_Control_normoxia	ENSG00000116754	SRSF11	4586.270429145771	4992.44746936466	5030.772501169457	5278.023994925067	4591.676568932307	4985.710861065251	5167.952151946083	4983.210127877682	4980.061770770579	4936.589499851778	4422.064441495683	4086.0629702986853	4350.582395015517	3869.8454625750333	3952.4499590893092	3694.5862776407416	4581.593476409365	4335.110195974285	4314.127600222403	-0.41016292643710806	0.053394059881571386	-7.68180818890442	1.5685858261808768e-14	1.322583568195133e-12	serine and arginine rich splicing factor 11 [Source:HGNC Symbol;Acc:HGNC:10782]	protein_coding	1	70205682	70253052	37.01
HIF1B_hypoxia_vs_Control_normoxia	ENSG00000110921	MVK	882.8513769811423	834.7433453112297	758.9688053381724	720.8714625882046	899.742894317713	881.579149010219	793.6409898710187	921.4656676720964	903.1289641081761	862.2928484832411	786.9365218707082	645.852350925937	723.5772816827753	1201.238462139483	1282.8102590019703	1240.556581168326	760.7734213848935	868.8792017548676	804.2665790315278	0.6902856785340702	0.08999883389890741	7.669940249553059	1.720764894534077e-14	1.4430109957967828e-12	mevalonate kinase [Source:HGNC Symbol;Acc:HGNC:7530]	protein_coding	12	109573255	109598125	52.45
HIF1B_hypoxia_vs_Control_normoxia	ENSG00000120306	CYSTM1	1236.696888690525	1069.0166379554732	1067.9292809873657	939.3484562400018	1263.5170458904472	1238.4648103827196	1241.596036728413	1117.6377013349047	1095.4380001971044	1024.370419031028	1312.355318650325	1260.6705063065644	1271.1493420788436	1668.8386014776427	1586.8157666966558	1651.6119384875008	1274.9991500377564	1199.9874400976494	976.7975438490536	0.675975617876915	0.08815683314283213	7.66787546442028	1.7486854320174213e-14	1.4584981738393952e-12	cysteine rich transmembrane module containing 1 [Source:HGNC Symbol;Acc:HGNC:30239]	protein_coding	5	140175156	140282052	43.99
HIF1B_hypoxia_vs_Control_normoxia	ENSG00000128272	ATF4	10672.539466800252	9237.165393104595	9146.506538234205	9778.36053669051	9742.510332010625	9985.457339519047	10245.020120198278	9947.015349449051	10147.887611250942	10218.815563553153	10042.352768988665	10645.591029127554	12672.936307892889	13144.693744239159	13720.209441352441	14988.107300728941	9094.652490486576	9382.27291738063	9966.155618197281	0.5714234765875656	0.07456880366991195	7.663036664997906	1.8158747713585974e-14	1.5063950388205998e-12	activating transcription factor 4 [Source:HGNC Symbol;Acc:HGNC:786]	protein_coding	22	39519695	39522683	58.95
HIF1B_hypoxia_vs_Control_normoxia	ENSG00000070404	FSTL3	20106.165768281604	12414.74060984184	12187.468104183972	12800.156690204916	14357.148250445287	12994.476610086387	14154.106697676354	14074.476927578282	14092.79596554881	13238.364918990963	31133.07611756668	31522.186577301363	36026.50333401201	16998.74396659353	17063.412786628567	16894.39199231988	30630.515019160328	31689.256318260035	29639.162942669645	0.44595030716271034	0.05836604395693497	7.640577927326239	2.1624886510673194e-14	1.7843422398913765e-12	follistatin like 3 [Source:HGNC Symbol;Acc:HGNC:3973]	protein_coding	19	676392	683392	64.93
HIF1B_hypoxia_vs_Control_normoxia	ENSG00000115844	DLX2	278.6324663874485	432.2842631677139	411.6971202695055	387.3331547389561	296.17106311911454	275.7098610425048	305.4337215961546	327.8176468378521	342.86381569264034	399.4420539631082	201.8915606089212	211.91103566822926	247.62143739948624	171.7385701585484	188.05202657005702	178.13728112541065	161.7154386680926	220.08671996559062	255.47762438218712	-1.1883317980367758	0.1555499968956932	-7.639548838008866	2.1798421211033273e-14	1.7890938259906566e-12	distal-less homeobox 2 [Source:HGNC Symbol;Acc:HGNC:2915]	protein_coding	2	172099438	172102900	59.8
HIF1B_hypoxia_vs_Control_normoxia	ENSG00000080608	PUM3	1983.991057313155	2332.894780909343	2366.863899251143	2425.5592483068735	2204.779820787052	2464.5282594467485	2419.6711691856713	2294.13507119687	2363.2626914414104	2404.9674763042244	1416.0670045215052	1482.617394809586	1650.233300875413	1622.6777062539584	1623.5314553304024	1766.848802926262	1596.5694869541633	1582.3102073320815	1694.321255804081	-0.508202399476504	0.06653341446303959	-7.6383033033547205	2.2010288031454555e-14	1.7969245731499671e-12	pumilio RNA binding family member 3 [Source:HGNC Symbol;Acc:HGNC:29676]	protein_coding	9	2720469	2844095	39.59
HIF1B_hypoxia_vs_Control_normoxia	ENSG00000148834	GSTO1	2537.71256162743	2073.938114895321	2034.6498425910447	1919.8710585257966	2500.760650206793	2200.749289605718	2053.775341933679	2324.4882194465754	2210.869841356375	1980.645723345673	2950.9851488675868	2766.908068585125	2842.556185697048	3396.330666950612	3328.0615695689685	2970.165670490816	2990.7101669220383	2678.3831456487687	2454.977404655806	0.6860959111018788	0.08999873923591105	7.62339469337938	2.4708988615535936e-14	2.0066299701985238e-12	glutathione S-transferase omega 1 [Source:HGNC Symbol;Acc:HGNC:13312]	protein_coding	10	104235356	104267459	41.43
HIF1B_hypoxia_vs_Control_normoxia	ENSG00000173812	EIF1	11402.642515368536	10466.325421854712	10220.431494611326	10495.467142685628	11407.999121465602	11089.29329579608	10859.215059899236	10902.700405336795	10880.765429837977	11219.369051401563	11074.461034399746	11373.315506372273	12249.74707050165	12769.218008610786	13091.252602176733	14065.428142254019	11236.064196473106	11073.016577358896	10773.49571559751	0.35651158974395647	0.04679585117471848	7.618444387577724	2.5675106010560886e-14	2.074172176664683e-12	eukaryotic translation initiation factor 1 [Source:HGNC Symbol;Acc:HGNC:3249]	protein_coding	17	41688885	41692668	49.15
HIF1B_hypoxia_vs_Control_normoxia	ENSG00000198796	ALPK2	615.9338001114138	734.5785468500798	803.0257983247906	857.885869617031	578.5969056304355	635.9210078194034	595.263339486803	768.0048650942198	843.7213756251006	735.2033790815946	429.3625916190577	520.4962601212098	520.2572479605925	407.5323856489812	454.5661036615792	444.3633925649674	503.6838913573437	614.8789570422288	639.4664845000304	-0.8720983034385854	0.11462662843746609	-7.608165007787468	2.7801475916780348e-14	2.2342540281037537e-12	alpha kinase 2 [Source:HGNC Symbol;Acc:HGNC:20565]	protein_coding	18	58481247	58629091	44.38
HIF1B_hypoxia_vs_Control_normoxia	ENSG00000103018	CYB5B	6092.8858745266225	5315.849232691186	5263.285248042828	4844.553260153418	5849.697664952651	5932.738260013663	5380.158491537002	6086.202574305355	5692.554759200848	5520.504863447586	6580.665101026063	6290.167802159436	5483.499834144588	7903.315418481111	7856.328065760688	7083.068046900603	6529.580917050542	6143.452277072446	5916.323924539184	0.5671481399938616	0.07459038849815273	7.603501622838541	2.882236370901816e-14	2.3042957100007785e-12	cytochrome b5 type B [Source:HGNC Symbol;Acc:HGNC:24374]	protein_coding	16	69398402	69466264	41.39
HIF1B_hypoxia_vs_Control_normoxia	ENSG00000119812	FAM98A	2397.5994693319226	2672.222815588622	2736.5506608698397	2670.175187310368	2911.0135465446515	2954.7812296877923	2866.2736031474888	2759.1766743054723	2709.696591500652	2699.3331198113806	1856.2746243283516	1861.8443277346971	1759.6459141765267	2095.5071353803605	2127.13559885561	2199.51865635381	2117.0945764534667	2061.122667985708	2099.423517939806	-0.32986451377715786	0.04339149418753045	-7.602054733389477	2.914654017929939e-14	2.3182016235391216e-12	family with sequence similarity 98 member A [Source:HGNC Symbol;Acc:HGNC:24520]	protein_coding	2	33532744	33599347	39.91
HIF1B_hypoxia_vs_Control_normoxia	ENSG00000064205	CCN5	3935.31411404099	2280.44776348263	2279.466653113281	2307.5220040191434	1689.3135087848461	1594.4921156394817	1874.6198864182334	2100.5902069767126	1909.118484319525	1712.5648474887182	7821.479393607648	8077.3178554574715	8846.34138690763	3265.0977065908232	3585.7688759104412	3758.7171000321746	6253.469936352418	5694.275530884067	5785.050796752575	0.628181861614094	0.08277991201730975	7.588578512655794	3.2343397025078385e-14	2.559274954343382e-12	cellular communication network factor 5 [Source:HGNC Symbol;Acc:HGNC:12770]	protein_coding	20	44714844	44728509	51.46
HIF1B_hypoxia_vs_Control_normoxia	ENSG00000213145	CRIP1	3881.3774728508392	3376.145036275559	3190.3935493855197	3148.7860367466105	4074.0144697532232	3448.8187627270186	3481.461234127475	3433.292846832859	3344.1046862580542	3313.0530807569326	4158.099611960405	3840.038222076117	4519.981083314265	4678.709566902887	4762.914821758855	5184.5543593710445	4207.7059511268635	4011.4115563129826	3691.3096356284314	0.5905446550336831	0.07782996990408374	7.587625380832857	3.2582128538607986e-14	2.565011445666945e-12	cysteine rich protein 1 [Source:HGNC Symbol;Acc:HGNC:2360]	protein_coding	14	105486317	105488947	68.07
HIF1B_hypoxia_vs_Control_normoxia	ENSG00000174607	UGT8	1302.7922440097448	1662.1093102272434	1469.721381596669	1485.1496918672985	1305.7762892919986	1375.299986033755	1304.5741618763077	1562.0204233006114	1449.8033263493685	1587.5820773384544	1266.0088976645902	1148.4200549430377	1021.2852614792162	1000.3597551751661	1042.0583832631626	983.7216968486022	1256.9080130951384	1224.655021091659	1304.806660733126	-0.6074691295507131	0.08038175066716721	-7.557301557987096	4.115171572151506e-14	3.2232029115887175e-12	UDP glycosyltransferase 8 [Source:HGNC Symbol;Acc:HGNC:12555]	protein_coding	4	114598770	114678225	36.06
HIF1B_hypoxia_vs_Control_normoxia	ENSG00000153207	AHCTF1	4057.753827157862	4588.367137436632	4757.620307911517	4932.298091739032	4129.114344628715	4478.077157803139	4784.481708032855	4454.011367325359	4604.721386772799	4858.000293136451	3330.4799186321047	3452.5683990704188	3352.812543557266	2955.8651121735434	3307.8705571735823	3328.7593626531357	3507.2045828764976	3954.4293655800866	4262.887252338378	-0.5730224952423115	0.0758390196069263	-7.555774035744233	4.163761712623275e-14	3.244790061907936e-12	AT-hook containing transcription factor 1 [Source:HGNC Symbol;Acc:HGNC:24618]	protein_coding	1	246839098	246931948	38.74
HIF1B_hypoxia_vs_Control_normoxia	ENSG00000116857	TMEM9	2991.402270963905	2391.6530309634923	2375.5974204417953	2155.2249135620377	2623.2279441442233	2317.687936077562	2224.035300847946	2602.695792302008	2486.190255792155	2378.2002947610035	3911.2975633942415	3711.8439035237902	3685.374692657291	3740.3883115331296	3662.6439234774375	3279.1562422890634	3728.566226024729	3495.524261409402	3075.9328641489797	0.626983873050827	0.08310173129668696	7.5447750999602	4.530686812630403e-14	3.512989825069704e-12	transmembrane protein 9 [Source:HGNC Symbol;Acc:HGNC:18823]	protein_coding	1	201134772	201171574	48.53
HIF1B_hypoxia_vs_Control_normoxia	ENSG00000133639	BTG1	1701.954334134226	1103.333195358757	1183.5604127290667	1006.9673309657796	1257.6853591498596	1295.2363321729995	1172.5963006733837	1226.6845015599197	1184.1911743485452	1131.02724070245	2487.8744069607296	2521.4794493575696	2709.5852664657364	1607.2760100834016	1715.6015894604516	1558.7019363978684	2448.2714240814335	2370.46194399647	2654.6441399516452	0.5742591555806553	0.07616908095276526	7.539268537804346	4.7261485206039875e-14	3.646223583645976e-12	BTG anti-proliferation factor 1 [Source:HGNC Symbol;Acc:HGNC:1130]	protein_coding	12	92140278	92145846	42.38
HIF1B_hypoxia_vs_Control_normoxia	ENSG00000136997	MYC	11389.291018349011	11687.831844757513	12214.309306002633	11723.227846749476	10896.935477595014	11185.369701485286	11422.505780252111	10988.251273094036	11603.438469650717	11531.029038423078	11806.550767004353	12609.840826572276	13089.623269504553	8348.176143991011	9082.70478578018	9367.953690310584	12109.70429347424	13164.641957780983	12175.143857854147	-0.40981157536193324	0.05464412853485912	-7.499645183297273	6.399081102698314e-14	4.912329423613681e-12	MYC proto-oncogene, bHLH transcription factor [Source:HGNC Symbol;Acc:HGNC:7553]	protein_coding	8	127735434	127742951	51.53
HIF1B_hypoxia_vs_Control_normoxia	ENSG00000123131	PRDX4	9412.038104601777	7495.342065450744	7186.731161522404	6770.66880748937	7788.738660209716	6897.211073785075	6444.3611550451715	8094.1692850140535	7805.749347451354	7492.142519808804	13021.082535218051	12474.433280137446	11724.669621394163	11398.637194718869	10770.900782476585	10416.550848203215	12527.681488792034	10723.923926714202	10383.692129400728	0.6032054739303603	0.08045989087415649	7.496971066910909	6.53093876660203e-14	4.988731939043036e-12	peroxiredoxin 4 [Source:HGNC Symbol;Acc:HGNC:17169]	protein_coding	X	23664262	23686397	40.65
HIF1B_hypoxia_vs_Control_normoxia	ENSG00000061656	SPAG4	211.11597490136595	30.91029105115299	26.006784501781173	26.047875114213234	22.07292736250665	25.082446931521684	21.190731643643158	37.25747361828565	17.0672842606693	54.67873017671713	604.9476589364584	585.2060651700386	612.6003193202603	92.85019390891146	100.61844412912546	129.3622708480198	566.9689955530968	414.56703090735874	432.6520247908264	1.9677013245229205	0.2636766201080454	7.462555169725044	8.486046350952221e-14	6.450231290403585e-12	sperm associated antigen 4 [Source:HGNC Symbol;Acc:HGNC:11214]	protein_coding	20	35615829	35621094	59.57
HIF1B_hypoxia_vs_Control_normoxia	ENSG00000167721	TSR1	6774.882581582886	7321.197594592637	7661.948597214367	7477.776298944371	7762.333317499219	7731.334257058579	7258.292602115361	6852.935509696082	6633.5231907981215	6777.570311124157	6458.154625788167	6758.080186266447	6501.825497461862	6097.104463014223	6106.609056101667	5998.351313736035	5973.514881039354	6232.006875012457	6345.327891028834	-0.3029913091421705	0.040637759573020314	-7.4559058453441045	8.925246828305539e-14	6.7508116941546314e-12	TSR1 ribosome maturation factor [Source:HGNC Symbol;Acc:HGNC:25542]	protein_coding	17	2322396	2336657	44.46
HIF1B_hypoxia_vs_Control_normoxia	ENSG00000291048		605.5833443232856	429.9574192578273	401.2814597380287	465.21254031065087	688.1092978806727	767.6363933521473	555.5827068298653	542.2478116453567	602.6436443498635	556.2443361705863	567.4343532081872	550.2962009757312	596.3582484897248	815.216555018679	858.1065529782085	724.2551946097977	621.6379722631954	539.7365454389505	618.5429653016685	0.8832248557553131	0.11871486869047751	7.4398840305179	1.0077372818560367e-13	7.58506646782373e-12	novel transcript	lncRNA	8	8234341	8244667	52.08
HIF1B_hypoxia_vs_Control_normoxia	ENSG00000034510	TMSB10	24141.46864224621	19363.2962540526	18788.098363205077	16360.573591687968	20778.160427993353	18269.368150208687	17783.112566655298	20723.108673072184	18969.91264999913	19419.53124139936	32272.182993776823	32398.614986463723	31775.99243593168	27868.224853144082	26082.106235394873	26357.706966288286	31634.809907216215	28680.24360879823	27021.39165514425	0.5591597531290039	0.07538474482257931	7.417412560658079	1.1943048334136079e-13	8.945691058044644e-12	thymosin beta 10 [Source:HGNC Symbol;Acc:HGNC:11879]	protein_coding	2	84905656	84906671	63.48
HIF1B_hypoxia_vs_Control_normoxia	ENSG00000162076	FLYWCH2	2366.672182662444	2165.1190450327595	2138.601248501412	2053.50634712256	2216.7456394825435	2045.0707045065067	2144.989697605438	2209.9392138082326	2237.5669374283825	2281.7721543591824	2471.3929604975347	2411.435099800866	2523.0375890492905	2868.194461942944	2741.5931017360576	2869.153422489455	2558.108191997676	2418.5767023758594	2245.2967701872913	0.41545758867067206	0.05601805451319278	7.416494419184584	1.2026094653841567e-13	8.964378768539874e-12	FLYWCH family member 2 [Source:HGNC Symbol;Acc:HGNC:25178]	protein_coding	16	2883213	2899382	51.45
HIF1B_hypoxia_vs_Control_normoxia	ENSG00000100219	XBP1	7439.871878370225	6642.219779522474	6459.588865284572	6026.787456446553	7037.819803737302	6732.177557889531	6065.082154209743	7207.036064778839	6956.915286844276	6926.4763575007955	8325.235299338332	7944.6750133801015	7487.21312616667	9123.61970281296	9092.646648631815	8809.711753040843	8324.572041676458	7600.682468565125	7155.234430837663	0.4991178482464126	0.06732945827245258	7.413067935682819	1.2341062613453585e-13	9.111129001224344e-12	X-box binding protein 1 [Source:HGNC Symbol;Acc:HGNC:12801]	protein_coding	22	28794555	28800597	44.93
HIF1B_hypoxia_vs_Control_normoxia	ENSG00000150347	ARID5B	1784.8299992560158	2243.3454256250943	2167.6709123366886	2137.966205874276	1791.6020144665185	1986.2086009757886	1988.8096079201437	1890.6792660221001	2060.1942735434714	2033.3937635395546	1465.669775614944	1549.9925625694107	1603.9087328428536	1503.900246697128	1567.509568271572	1497.09458280003	1437.2433885450164	1523.9813386100907	1677.7697203536031	-0.5177120932195253	0.06983349842428295	-7.413520801637271	1.2298974110745424e-13	9.111129001224344e-12	AT-rich interaction domain 5B [Source:HGNC Symbol;Acc:HGNC:17362]	protein_coding	10	61901684	62096944	40.32
HIF1B_hypoxia_vs_Control_normoxia	ENSG00000134376	CRB1	546.7008085158798	332.11517960512765	405.3208391343938	327.58098558932994	444.02767530388905	398.42039896813225	388.64452275891625	436.3618989095624	443.469148831572	356.04420976247815	750.8704537359831	719.4594349410393	617.5208727700443	840.3787122891392	678.2891709182828	683.2959041624409	798.082024585842	614.775158280482	605.9579627391807	1.0484609143113088	0.14186458700162802	7.3905753117885356	1.461948658431347e-13	1.0741841809331279e-11	crumbs cell polarity complex component 1 [Source:HGNC Symbol;Acc:HGNC:2343]	protein_coding	1	197268204	197478455	36.53
HIF1B_hypoxia_vs_Control_normoxia	ENSG00000197930	ERO1A	3183.2174069124194	2162.1198319135738	2047.2005772442358	2125.3528896705557	2337.191127221673	2453.82001655946	2239.2660910806017	2115.0596888208065	2276.7577180087733	2211.2770619364214	4585.141199668665	4565.702670669395	4517.425348585325	3004.9856186306365	3168.877762106014	2668.1636982067175	4933.506105913767	4709.176729820184	5176.889188366748	0.4815889761880538	0.0652079968825682	7.385428156232707	1.5196357502433812e-13	1.1112786552727664e-11	endoplasmic reticulum oxidoreductase 1 alpha [Source:HGNC Symbol;Acc:HGNC:13280]	protein_coding	14	52639915	52695900	37.59
HIF1B_hypoxia_vs_Control_normoxia	ENSG00000127952	STYXL1	621.5130542885004	531.6879199796645	470.88470682659505	480.6274404018171	599.9223373290539	592.6094169952298	577.7133327911182	585.0097983648134	547.7793511164848	563.017647185153	732.9747046488786	688.8937504488805	637.2940862719252	775.6361618159851	861.1828085066536	772.6233078578937	661.9959338636882	542.2246207242835	565.1576520648877	0.7051313626465054	0.09553955138489155	7.380517831885211	1.5767505626509813e-13	1.1476066595143698e-11	serine/threonine/tyrosine interacting like 1 [Source:HGNC Symbol;Acc:HGNC:18165]	protein_coding	7	75996338	76048004	48.42
HIF1B_hypoxia_vs_Control_normoxia	ENSG00000152894	PTPRK	1602.0647463506884	1961.629922424234	2027.6041608690343	1917.473117638428	1519.9343024616219	1773.6692306869616	1549.8381068375431	1695.3193161065872	1631.2693666643065	1554.71519572315	1557.8508921189673	1445.6753470561262	1350.4315664553949	1338.3719859411497	1341.9633807719374	1299.875059350263	1658.618953160376	1502.2839761647122	1710.6415538816	-0.5686574106585881	0.07709881677144503	-7.37569569121067	1.634890620460094e-13	1.1843362569811853e-11	protein tyrosine phosphatase receptor type K [Source:HGNC Symbol;Acc:HGNC:9674]	protein_coding	6	127968785	128520616	35.4
HIF1B_hypoxia_vs_Control_normoxia	ENSG00000117877	POLR1G	1245.0096767458062	1659.4649293214625	1574.27059748965	1731.1079753366882	1558.831105142173	1455.9680231249843	1649.0456636078043	1425.4759707486412	1555.9255020881594	1592.8160994780023	674.9786718240274	870.6725423107277	933.2753296521096	712.009838082905	895.1196119346085	1024.6796392494414	947.1849260581628	1089.1898788903475	1060.1578770846163	-0.9146709742134134	0.12417754998503656	-7.365832022967369	1.7604538236610883e-13	1.2693365653780651e-11	RNA polymerase I subunit G [Source:HGNC Symbol;Acc:HGNC:24219]	protein_coding	19	45406644	45410737	53.47
HIF1B_hypoxia_vs_Control_normoxia	ENSG00000152256	PDK1	1301.7065423849945	569.0611497454305	620.0325532767654	604.8843598209282	549.0393334952952	602.9112455694145	535.1511880525718	628.1473977155958	545.991238714326	541.23292489637	2804.585728767883	2593.6992253343824	2800.215493193071	999.0097143406039	995.4831985133856	922.6648352769041	2636.0155206740683	2101.0258298775625	2381.5668256653407	0.7015142439517765	0.09626520370974355	7.287308569636074	3.162081264748331e-13	2.2693448332589182e-11	pyruvate dehydrogenase kinase 1 [Source:HGNC Symbol;Acc:HGNC:8809]	protein_coding	2	172555373	172608669	39.52
HIF1B_hypoxia_vs_Control_normoxia	ENSG00000215301	DDX3X	13870.351351476407	14702.8139183101	15395.363835261893	15285.583380931608	14963.729110024735	15371.495065669693	14996.670506273571	14528.43530846753	14606.691743076433	14885.558393540561	11534.330958526327	12498.43554693871	12199.188404062743	10952.477548620029	11996.010965013675	11623.933522240231	13561.261192287948	14911.340971403464	15653.003955926082	-0.39191882794147564	0.053816083952904305	-7.2825593977527765	3.2754564428388754e-13	2.3398283756020302e-11	DEAD-box helicase 3 X-linked [Source:HGNC Symbol;Acc:HGNC:2745]	protein_coding	X	41333348	41364472	42.68
HIF1B_hypoxia_vs_Control_normoxia	ENSG00000241343	RPL36A	5814.300639652744	4680.385101495426	4877.82490890176	3999.790542197608	4665.973756966762	4339.111039158338	4212.023332066804	4636.967573664809	5172.992770503493	4812.691803263625	7342.84611264773	7517.926725940831	7860.766631324425	6206.396857355412	7193.200329894457	6811.268381898412	7093.76320854439	6330.537874771306	6902.944563153814	0.577672673160616	0.07934887998607268	7.280161651456317	3.33420408539872e-13	2.370818849663698e-11	ribosomal protein L36a [Source:HGNC Symbol;Acc:HGNC:10359]	protein_coding	X	101390824	101396155	41.82
HIF1B_hypoxia_vs_Control_normoxia	ENSG00000167258	CDK12	3499.4587225081614	4087.0009961266396	4167.367768515318	4582.228964217932	3673.4171048052467	4280.550658056555	4689.460725932	3713.831293996355	3839.2408574717465	4159.550753384623	2995.5860483835027	3001.684978231703	2615.177798684118	2473.3935820441534	2788.259921914592	2637.8767856472746	2747.7490078283727	3225.998644273582	3311.8811156331876	-0.6997825923997308	0.09623676465199722	-7.271468392876901	3.556005870995523e-13	2.5169344307092167e-11	cyclin dependent kinase 12 [Source:HGNC Symbol;Acc:HGNC:24224]	protein_coding	17	39461486	39567559	44.52
HIF1B_hypoxia_vs_Control_normoxia	ENSG00000131069	ACSS2	730.989150941436	588.3497504498195	604.7736326312796	491.1529619044643	744.8095840753404	790.0705125979264	776.9503398755271	681.1934273720713	872.4553446786283	736.2495821167923	543.7355200297178	582.027952917047	535.9418978194619	873.878838204183	1256.6804978068917	1067.4725380410532	707.2456804693032	689.7103674385693	615.1062885177723	0.933251372632784	0.128393668467446	7.268671296430855	3.6304058665852414e-13	2.5578613023475012e-11	acyl-CoA synthetase short chain family member 2 [Source:HGNC Symbol;Acc:HGNC:15814]	protein_coding	20	34872146	34927962	45.42
HIF1B_hypoxia_vs_Control_normoxia	ENSG00000113300	CNOT6	1523.733724387778	1949.698477999291	1823.555396345518	1943.571434176461	1451.4796053014984	1524.3577656867305	1450.9529929527266	1524.6956866122475	1668.3009872180712	1650.088161481304	1405.9760726918037	1433.689997093165	1280.0588958889127	1269.7528174191323	1359.8432824764861	1115.4766375482568	1376.87989554159	1583.212710500679	1615.6162220461322	-0.6095781810097873	0.08388522998248499	-7.266811822976055	3.68070973552353e-13	2.5815159645058216e-11	CCR4-NOT transcription complex subunit 6 [Source:HGNC Symbol;Acc:HGNC:14099]	protein_coding	5	180494379	180578358	42.09
HIF1B_hypoxia_vs_Control_normoxia	ENSG00000119326	CTNNAL1	4657.009339843738	4171.365345383782	4235.082991574005	3821.5941295577195	4258.9771725156015	4581.154687206192	4160.444263700521	4253.678929108936	3969.5809756823514	4085.9636419149056	5207.644651412329	5013.339706574395	4828.213116060829	5293.135658641749	5375.929393226997	5559.05547227473	5175.304045170705	5033.352138174178	4802.351799007372	0.40985072847330517	0.056437941935097616	7.261971546457602	3.814884608360598e-13	2.663514457330499e-11	catenin alpha like 1 [Source:HGNC Symbol;Acc:HGNC:2512]	protein_coding	9	108942569	109013522	39.11
HIF1B_hypoxia_vs_Control_normoxia	ENSG00000182934	SRPRA	3752.35929843739	4093.672108313675	4268.236904055624	4253.5397156034205	3931.997083783667	4143.581067431108	3984.072828583775	4112.89885447852	4134.502363909094	4222.615719271742	3271.581915131315	3283.3923642939985	3109.3282779332053	3459.8707101195378	3381.526072529318	3478.1881377705367	3514.0159073640525	3435.6331917632992	3463.814149537129	-0.2910669858128201	0.040177839364356496	-7.244465865206237	4.341467319513252e-13	3.0175153486526795e-11	SRP receptor subunit alpha [Source:HGNC Symbol;Acc:HGNC:11307]	protein_coding	11	126262938	126269144	49.57
HIF1B_hypoxia_vs_Control_normoxia	ENSG00000187605	TET3	734.9348311597062	876.1631750902874	925.5032024855519	1009.6609977977736	823.3986473847795	869.1452398117317	948.3207375980245	794.6827199731426	925.8242094374104	901.1850165763796	474.7034879918194	549.1108333192099	588.2758931383869	459.2904442701305	498.8636121177268	492.393314802159	541.1303686214608	764.9222631296808	786.2527973290559	-0.9536721089898174	0.13170713264251396	-7.240853929895517	4.458684136560178e-13	3.08508951691137e-11	tet methylcytosine dioxygenase 3 [Source:HGNC Symbol;Acc:HGNC:28313]	protein_coding	2	73984910	74108176	47.03
HIF1B_hypoxia_vs_Control_normoxia	ENSG00000132688	NES	1167.8364190556463	1537.0473009783932	1569.7028143828861	1685.8167869193073	1171.8145489321118	1295.5883286012286	1296.3907283918174	1130.3514350496794	1450.3949805056002	1268.9515422843663	886.6976944760323	1009.796314787805	1249.308129654749	655.2041313414635	826.6072647160948	843.1588327244219	845.5528842475869	1089.24298748228	1209.4288375258104	-1.0410145824887609	0.14379992839055095	-7.239326153636427	4.509194634933767e-13	3.106110411474466e-11	nestin [Source:HGNC Symbol;Acc:HGNC:7756]	protein_coding	1	156668763	156677407	59.01
HIF1B_hypoxia_vs_Control_normoxia	ENSG00000111669	TPI1	47022.15406399079	31380.41226654704	28490.38642414655	27332.578505628782	29421.61361698145	26573.960961704746	24864.434447650645	32768.34144426473	31258.79515611136	29056.217190235267	80114.47366914706	81811.51515495892	81571.19816770515	42213.06251436686	40084.712220205096	39686.859482115746	75674.41038189827	73846.5670661049	70249.23448206161	0.4842964864506179	0.06697002451577788	7.2315411253361495	4.775434325161237e-13	3.2748867394327954e-11	triosephosphate isomerase 1 [Source:HGNC Symbol;Acc:HGNC:12009]	protein_coding	12	6867119	6870948	59.16
HIF1B_hypoxia_vs_Control_normoxia	ENSG00000182253	SYNM	583.1531871270971	702.8776630975805	685.7170904310536	848.9864500133332	604.6147999140242	607.7763459655426	628.3178760124143	625.4647317766863	802.7866377098451	694.4801194826856	464.34406806317236	532.120462078645	571.2251348638133	348.89488699039043	350.02485919268014	401.84315032119736	433.84021206825753	579.1608829913658	614.2819973150614	-1.0260425053246807	0.142116086441592	-7.219749227659544	5.208353081851052e-13	3.555968497918661e-11	synemin [Source:HGNC Symbol;Acc:HGNC:24466]	protein_coding	15	99098217	99135593	49.91
HIF1B_hypoxia_vs_Control_normoxia	ENSG00000163584	RPL22L1	2599.4872121169874	2304.7142519960407	2317.8393237225073	2039.3506887819321	2222.6286530557095	2096.3711182841544	2005.034095644833	2091.7426645353753	2063.6698139340438	1982.9044640366797	3454.0797830528218	3469.065682557078	3180.7298651339174	3095.8514351134622	3084.6976858886414	3302.428063563954	2881.6239958326883	2490.4394570702775	2707.5987759016566	0.511559073631485	0.07092110305805871	7.213072718464394	5.470318192478931e-13	3.7076050420385974e-11	ribosomal protein L22 like 1 [Source:HGNC Symbol;Acc:HGNC:27610]	protein_coding	3	170864875	170870208	39.31
HIF1B_hypoxia_vs_Control_normoxia	ENSG00000166848	TERF2IP	1752.8726362054367	1581.9036540711816	1620.5663484731838	1486.508066684048	1743.636294469931	1749.2798542452122	1722.1155605173478	1680.7338903823497	1665.7238228383262	1501.2778867263667	1748.8880627966296	1830.75804220003	1761.540402664571	2232.9278266258684	2128.8017535068943	2039.024661868227	1739.813414658246	1718.524287123931	1599.6836218455178	0.45041486612190057	0.06244600619641932	7.212869061716353	5.478509070543099e-13	3.7076050420385974e-11	TERF2 interacting protein [Source:HGNC Symbol;Acc:HGNC:19246]	protein_coding	16	75647773	75761872	42.42
HIF1B_hypoxia_vs_Control_normoxia	ENSG00000165264	NDUFB6	1803.7778693083742	1463.3186815159374	1408.899081366948	1462.084329314953	1647.1591310367141	1549.3927102230123	1462.0218096069605	1723.889620457108	1552.8963858390368	1572.402843965814	2146.097026236609	2012.203217327233	1987.773484113425	2483.6788377758216	2180.3744189492713	2083.5218325934447	2121.891426259411	1923.584947915392	1686.8118630536453	0.6365084049348396	0.08832981854428484	7.206042256451837	5.760153449538935e-13	3.881186363597632e-11	NADH:ubiquinone oxidoreductase subunit B6 [Source:HGNC Symbol;Acc:HGNC:7701]	protein_coding	9	32553001	32573184	41.42
HIF1B_hypoxia_vs_Control_normoxia	ENSG00000161847	RAVER1	3743.9257522776343	4406.686085202245	4189.571094698278	4744.820295319189	3641.9489570718783	3956.7741217643797	4163.2773617175735	3889.1697996303	4300.525413244032	4434.305153794191	3114.3301786932448	3473.899255849838	3388.695305150594	2516.5570719293432	2818.731158646623	3064.4616951002135	3289.041418647934	3952.091830564226	4045.777343973333	-0.6672481168776769	0.09266672795219359	-7.200514484787978	5.998578446259889e-13	4.024263714164786e-11	ribonucleoprotein, PTB binding 1 [Source:HGNC Symbol;Acc:HGNC:30296]	protein_coding	19	10316212	10333529	56.77
HIF1B_hypoxia_vs_Control_normoxia	ENSG00000115756	HPCAL1	4599.758281762622	3596.4761904623074	3547.1424160106344	3363.8525772521	3979.1105714602286	3568.0404809299966	3531.9183883188684	4100.9387329030815	3900.7865020445333	3770.903929373553	6409.648647970467	5957.9699733775715	5841.8068118429865	5034.3804852784915	4615.252147478377	4889.330926531404	5922.765020881898	5497.2026351473205	5268.122634463373	0.46820021860212385	0.06527342159559918	7.1729075503786754	7.342143759904226e-13	4.904297758239057e-11	hippocalcin like 1 [Source:HGNC Symbol;Acc:HGNC:5145]	protein_coding	2	10302889	10427617	52.12
HIF1B_hypoxia_vs_Control_normoxia	ENSG00000244187	TMEM141	1255.5286894533924	781.0702979856859	742.3758456918436	686.2018595225622	689.9886037147268	654.7736463766786	698.0578223047013	773.5787515378427	818.6972662032845	675.7465364331965	2360.992679453217	2142.5835491757375	2395.2572680372746	1193.2095236291702	1187.9786012228444	1128.875957886046	2119.767280857659	1773.7410668745922	1776.6198532540022	0.6704480927052153	0.09354587494222048	7.167051386491645	7.6630274944162355e-13	5.096573889605281e-11	transmembrane protein 141 [Source:HGNC Symbol;Acc:HGNC:28211]	protein_coding	9	136791344	136793317	62.16
HIF1B_hypoxia_vs_Control_normoxia	ENSG00000213024	NUP62	4825.057188906347	5352.909152490248	5114.154426262838	5537.340558685815	4824.774496456864	4840.285758979038	5127.145261878415	4998.153059492027	5114.852333708335	5078.585749350398	4521.697589355373	4790.548074960853	4741.727455287888	4294.876199050512	3912.622738939683	4297.85335474131	4649.785814363282	4792.14061590299	4861.576760408376	-0.35927545539430567	0.050146661231541274	-7.164494037507893	7.807436626337556e-13	5.170332495467317e-11	nucleoporin 62 [Source:HGNC Symbol;Acc:HGNC:8066]	protein_coding	19	49906825	49929764	54.29
HIF1B_hypoxia_vs_Control_normoxia	ENSG00000173156	RHOD	1002.658332334302	850.1850609221297	847.8231305897162	742.3759278142887	1022.0481317079895	876.6556057427031	866.3430179513937	977.9623968229689	752.2204880221678	796.8598064735982	1086.996575535314	1065.3515131920262	975.69335318616	1488.5998858922692	1434.5018369843378	1467.178391080103	1058.633554417754	956.7365720652965	781.6847336172206	0.8489120854653748	0.11855503067620293	7.160489779500968	8.03893239342185e-13	5.300885761987144e-11	ras homolog family member D [Source:HGNC Symbol;Acc:HGNC:670]	protein_coding	11	67056847	67072017	55.57
HIF1B_hypoxia_vs_Control_normoxia	ENSG00000164294	GPX8	2581.128469771056	2296.844802387897	2389.992904044346	2276.8748194604477	2627.169850252353	2719.228074294981	2460.947361951631	2522.8515071953757	2423.9479811703623	2338.961492631929	2689.147877981984	2655.4229865864113	2682.7821725281156	3185.6936673419095	3010.5383995484863	3137.485549104266	2519.0461420692045	2205.2461428148335	2318.1307245144794	0.4223090132796985	0.059016091804354555	7.155828188008512	8.316925755957473e-13	5.4608580601882476e-11	glutathione peroxidase 8 (putative) [Source:HGNC Symbol;Acc:HGNC:33100]	protein_coding	5	55160167	55167297	38.84
HIF1B_hypoxia_vs_Control_normoxia	ENSG00000106829	TLE4	445.078164705253	631.8473975409864	512.3545875360333	688.0718068079715	328.6444642180096	445.94377039237105	388.7685369498667	489.5443070851265	627.7614062462985	556.770320316793	371.4045754197079	386.53757015437566	403.6545693252767	275.83030912264473	268.13941563636956	335.8452966085232	381.0056266037045	473.58450905232274	445.6984956781727	-1.0651563626377383	0.14904717705862416	-7.14643768273977	8.905879142929264e-13	5.822784541330447e-11	TLE family member 4, transcriptional corepressor [Source:HGNC Symbol;Acc:HGNC:11840]	protein_coding	9	79571773	79726882	39.28
HIF1B_hypoxia_vs_Control_normoxia	ENSG00000111641	NOP2	3075.1742050659486	4114.065080800354	3630.699622189329	4010.6539195846726	3483.2311099302515	3363.79914224838	4071.318442114509	3475.432681392441	3421.5407208080323	3551.289402985133	2044.9894603661205	2202.7347109750126	2045.0052454192796	2531.793731377926	2621.03868457307	2823.1179136290198	2461.5772402251628	2714.048256027036	2786.800326541343	-0.5599688618205398	0.07846788764567761	-7.1362805680341985	9.58901866031894e-13	6.242977127794145e-11	NOP2 nucleolar protein [Source:HGNC Symbol;Acc:HGNC:7867]	protein_coding	12	6556863	6568691	49.45
HIF1B_hypoxia_vs_Control_normoxia	ENSG00000164619	BMPER	118.74148232062575	17.751762196622696	26.617177189749754	24.08567028982986	101.31659729460546	69.5606323805289	70.12386662142454	62.246302865941715	33.87529206681015	27.099490612687006	177.99097136289885	216.01434444462816	167.64821417549325	144.869193371187	80.0941577197268	118.04222449745734	255.78834429159787	314.53358616658295	229.68885422349123	2.3123815682473636	0.3241644201071694	7.133360186422944	9.794779799919631e-13	6.35014505515798e-11	BMP binding endothelial regulator [Source:HGNC Symbol;Acc:HGNC:24154]	protein_coding	7	33904308	34156427	40.62
HIF1B_hypoxia_vs_Control_normoxia	ENSG00000084774	CAD	4449.8351866812	4930.663466091728	5079.26779314383	5224.332985800325	4542.89851637558	4727.350526197537	5080.736447256112	4795.191319684362	5042.519847078883	5278.338980076204	3827.6006501410548	3888.7866836604403	3849.890106875129	3639.069265339339	3888.607799796007	3733.5528549966352	3875.333681561856	4456.290217520911	4236.602218665662	-0.4351709986042972	0.06101507608296086	-7.132188084345002	9.878575614652374e-13	6.377674549543353e-11	carbamoyl-phosphate synthetase 2, aspartate transcarbamylase, and dihydroorotase [Source:HGNC Symbol;Acc:HGNC:1424]	protein_coding	2	27217369	27243943	51.18
HIF1B_hypoxia_vs_Control_normoxia	ENSG00000169032	MAP2K1	3391.7609973180047	2577.0762869523915	2655.584264658722	2647.3660521648794	2826.019604001271	2703.383160271163	2605.704888479404	2658.5140640575546	2808.717255974124	2533.611284157768	4452.798177143804	4666.984638858843	4576.536043241831	3293.151448008059	3404.094362617868	3306.9559121866055	4495.510714579201	4471.072085472158	4368.617708898441	0.34525827663364883	0.04841475519233759	7.131261435941155	9.945321092259168e-13	6.394012685564957e-11	mitogen-activated protein kinase kinase 1 [Source:HGNC Symbol;Acc:HGNC:6840]	protein_coding	15	66386837	66491656	44.71
HIF1B_hypoxia_vs_Control_normoxia	ENSG00000119125	GDA	4365.843637679244	4843.114350323568	4793.212827110291	4737.023019986427	3656.271246473437	3874.115258338184	3897.3894139419667	4778.15282447327	4511.774484427249	4808.233407128735	4681.626900180908	4394.721415264926	4449.535700203499	3804.991255957645	3615.1081960832407	3317.0800627427416	5142.408472853422	4614.5250068406795	4665.901635896204	-0.42117860500345305	0.05930358451071977	-7.102076686904489	1.228959998333225e-12	7.868403640780774e-11	guanine deaminase [Source:HGNC Symbol;Acc:HGNC:4212]	protein_coding	9	72114595	72257193	40.49
HIF1B_hypoxia_vs_Control_normoxia	ENSG00000125266	EFNB2	211.21400773810262	261.62779242267106	271.3505689782095	260.04776855889224	149.69262719762713	149.6926741132095	157.59074039616308	188.8044153200689	247.5043590857591	205.22692490174288	243.42167408463158	278.3471152414612	276.5906846297256	145.8558639881817	115.25591351389777	127.23957169826807	226.71302984245284	240.15052675205487	256.7398885608301	-1.0485019073946977	0.14812825030890373	-7.0783385695042815	1.4589294041776274e-12	9.302182110107765e-11	ephrin B2 [Source:HGNC Symbol;Acc:HGNC:3227]	protein_coding	13	106489745	106535662	41.29
HIF1B_hypoxia_vs_Control_normoxia	ENSG00000135047	CTSL	2117.2084458187232	1800.9949784668693	1842.869330620539	1755.1570966142774	2187.6821925739996	2250.827070459949	1902.9714898091622	2013.1187293230462	1973.138748179837	1800.0597239277793	2068.4581876776083	2149.8290046572083	1991.673053011596	2593.9746646842655	2593.988985457428	2401.2985526536613	2300.114603115618	2284.24154698269	2199.354066521484	0.49238420476178196	0.06956813528122566	7.077726070583088	1.4653901946282873e-12	9.304926215273446e-11	cathepsin L [Source:HGNC Symbol;Acc:HGNC:2537]	protein_coding	9	87724051	87731469	45.11
HIF1B_hypoxia_vs_Control_normoxia	ENSG00000088247	KHSRP	13758.34184983862	14382.9619616479	15336.227905111657	15637.29156616003	15036.994362547757	14302.493141906943	15457.396550779162	15244.364460570921	15206.380908981158	15727.733112199268	12019.000632906014	11415.81302912751	11735.007520937255	11369.659964497625	11942.147181454522	11532.239923656767	12861.03340671949	14791.250229045787	13652.157438845403	-0.38013401050723883	0.053865597636079385	-7.057083318288918	1.7003368282638233e-12	1.0752539860701146e-10	KH-type splicing regulatory protein [Source:HGNC Symbol;Acc:HGNC:6316]	protein_coding	19	6413102	6424811	58.57
HIF1B_hypoxia_vs_Control_normoxia	ENSG00000058673	ZC3H11A	2035.3879716025908	2303.8866678213967	2418.7772807116858	2555.6316423656694	2055.83520176692	2213.5922209745218	2295.0947625256526	1923.3348611166211	2207.0519636973795	2304.137888723182	1601.435657376677	1904.665954974927	2104.1100487695544	1329.5640275706178	1386.005753840576	1598.6131572114757	1950.3567409183229	2126.9622287472303	2357.9274297342245	-0.7543644719025121	0.10692651382405444	-7.054980518151042	1.7262490669170432e-12	1.087184616429795e-10	zinc finger CCCH-type containing 11A [Source:HGNC Symbol;Acc:HGNC:29093]	protein_coding	1	203795623	203854999	40.74
HIF1B_hypoxia_vs_Control_normoxia	ENSG00000106588	PSMA2	6045.126591184438	5225.272965770975	5238.754810382916	4868.712816832922	5351.096584669224	5576.514345488675	4619.040564387154	5595.190915311449	5057.054990413857	5298.257537467489	6771.9714848051735	6594.160109019562	6799.16268446476	7606.16072350152	7636.091519353119	6958.639058761707	7166.18682780243	6312.9172934223125	6137.093409464642	0.534552816807419	0.07577584927915212	7.054395587678199	1.7335256137089752e-12	1.0873292772166459e-10	proteasome 20S subunit alpha 2 [Source:HGNC Symbol;Acc:HGNC:9531]	protein_coding	7	42916828	42932185	38.26
HIF1B_hypoxia_vs_Control_normoxia	ENSG00000186792	HYAL3	607.0693153141519	437.56339290234166	409.26064884594456	444.72475007743213	499.66626689833475	428.6195974633898	412.3817104158157	510.8254422797957	569.8724490842064	472.49603241951127	772.223743743017	750.0049633976898	770.3969167800543	700.3513418830516	726.052469190637	773.6703387355767	861.8897479500326	710.9715941868717	676.2762694010323	0.7667681998833118	0.10917181242929438	7.0234997736243745	2.1637850026153952e-12	1.3517086068969858e-10	hyaluronidase 3 [Source:HGNC Symbol;Acc:HGNC:5322]	protein_coding	3	50292831	50299405	58.81
HIF1B_hypoxia_vs_Control_normoxia	ENSG00000103995	CEP152	404.1017004590721	466.8728127860068	474.6581668974119	576.5662719184996	433.39474534380366	446.73440113623104	622.8798742429269	403.27974767316203	391.38926983706114	451.5818032143926	296.6619329756173	328.81165049476743	369.2859534047126	242.1391305058027	242.63025975185744	230.9550046817523	375.7015231686614	454.8169710252087	465.4710892054225	-1.0880170703546719	0.15496213630259065	-7.021180117381245	2.2000201816555625e-12	1.3688028791510214e-10	centrosomal protein 152 [Source:HGNC Symbol;Acc:HGNC:29298]	protein_coding	15	48712928	48811146	36.6
HIF1B_hypoxia_vs_Control_normoxia	ENSG00000272391	POM121C	1959.2187884746238	2321.2492902555887	2137.6557001822543	2707.1498467538954	2207.0041642871242	2421.5179896942927	2359.890720945169	2224.680173855854	2273.4445371523184	2372.8099246402244	1365.1330462153198	1621.6144405375162	1546.3135908552208	1099.6999455032321	1277.4771475645541	1395.5725529293748	1504.3747637097838	2201.8716015366763	2228.4787559248284	-0.9247454691101806	0.13175788665526605	-7.0185208080158645	2.2422936719151885e-12	1.3895016609498538e-10	POM121 transmembrane nucleoporin C [Source:HGNC Symbol;Acc:HGNC:34005]	protein_coding	7	75416786	75486299	45.74
HIF1B_hypoxia_vs_Control_normoxia	ENSG00000155366	RHOC	3472.046390658013	3083.5622455277303	2807.144126170793	2832.940395058348	3677.9687437412736	3179.3328717860118	3116.518527504909	3238.8322118199153	3056.8008528065247	2943.8245039759713	3919.0965070843336	3535.5741690301206	3498.5875326787345	4751.422371682263	4502.504250479222	4456.651295641863	3773.1488307336367	3283.221247960869	2839.704348161718	0.6520303425011463	0.09295149978711979	7.014737190840869	2.3038158514420826e-12	1.4219151435100534e-10	ras homolog family member C [Source:HGNC Symbol;Acc:HGNC:669]	protein_coding	1	112701127	112707434	57.2
HIF1B_hypoxia_vs_Control_normoxia	ENSG00000057657	PRDM1	78.11168538640425	110.3203535662753	155.15386590182493	114.05981146657662	60.74117416156661	52.52642460688539	59.67371458970756	80.76843297001398	98.6056264963345	100.79898732674414	80.43533990634334	53.83181654818645	91.2012746678556	27.288111856888477	42.11140716705737	19.65365431060752	69.55625391791851	90.36078903558001	98.92329845891014	-2.091143257899224	0.2982275441628031	-7.011905167141986	2.3509454126445187e-12	1.4452226182113515e-10	PR/SET domain 1 [Source:HGNC Symbol;Acc:HGNC:9346]	protein_coding	6	105993463	106109939	40.37
HIF1B_hypoxia_vs_Control_normoxia	ENSG00000247596	TWF2	1701.0638060981034	1389.906886179527	1452.6590484174242	1310.427440117114	1451.6245989848396	1443.9545703278602	1274.6194436072701	1434.1088063184911	1242.1419603776915	1305.2464320666309	2229.988550879417	2107.560628142815	2105.7470001581933	2001.6096563163621	2030.1992292914076	2173.475152881446	2023.6526735896005	1950.6450975879236	1691.581334521849	0.5813507214056333	0.08292751793094999	7.0103475409658085	2.377268627279125e-12	1.4556053539252736e-10	twinfilin actin binding protein 2 [Source:HGNC Symbol;Acc:HGNC:9621]	protein_coding	3	52228612	52246788	57.04
HIF1B_hypoxia_vs_Control_normoxia	ENSG00000213719	CLIC1	11282.609412701862	9577.128918770726	9205.893663359502	8353.774303087861	10591.587906515253	9665.779799652102	9150.019095915264	10661.102465205802	9808.69241953776	9654.423007466354	13464.358159357413	12489.58926268863	12528.680630285735	14797.960930478464	13502.498176133127	12599.463220105936	13690.819677783542	12245.150189012336	11100.047603277702	0.5919520753917603	0.08471106370652998	6.987895671367062	2.7903975514291065e-12	1.7018116291917435e-10	chloride intracellular channel 1 [Source:HGNC Symbol;Acc:HGNC:2062]	protein_coding	6	31730581	31739763	51
HIF1B_hypoxia_vs_Control_normoxia	ENSG00000157933	SKI	1332.5874038297388	1723.8114116199422	1785.7089862747475	1770.4711070184576	1394.9704891847034	1426.0712405684656	1620.1168407348594	1470.4505219136813	1633.6891287437732	1684.1952542170789	902.01481674815	1054.4420730402258	1071.2915576855382	773.5313534932961	947.0610646751026	1180.5512758581772	1070.0749129361589	1167.3811052639974	1310.7401289589454	-0.863581632666424	0.1236227391307567	-6.985621243620942	2.835982230660386e-12	1.722803378704321e-10	SKI proto-oncogene [Source:HGNC Symbol;Acc:HGNC:10896]	protein_coding	1	2227388	2310213	57.89
HIF1B_hypoxia_vs_Control_normoxia	ENSG00000065328	MCM10	1729.6882603971983	1924.161599487057	2249.6371786155014	2261.6317777682275	1949.5104522391118	1974.2089700127926	2274.5360903971377	2015.3626238996374	1782.7359798746434	1818.0818704494993	1385.1651855253817	1394.8991835930099	1453.242110539506	1425.0588484781738	1323.7614621792386	1477.4433011874514	1442.189269390595	1394.352729942819	1588.4100535697842	-0.6081379118565645	0.08706555437408914	-6.984827883178878	2.8520541287277683e-12	1.725772361030175e-10	minichromosome maintenance 10 replication initiation factor [Source:HGNC Symbol;Acc:HGNC:18043]	protein_coding	10	13161558	13211110	43.59
HIF1B_hypoxia_vs_Control_normoxia	ENSG00000261373	VPS9D1-AS1	648.5036742602057	755.7173321291758	763.4727441001651	886.8365587432944	822.9154161748972	789.4856603771551	905.6087300264486	870.4557552922872	991.1572624296215	935.8692693751234	365.4887366727568	402.6380335554555	453.6955913637323	469.24946524663727	466.27551823919737	522.2374839899173	396.6638914099609	435.20184258244734	440.09684497542867	-0.7283275070977131	0.10451130389717858	-6.968887382883137	3.194572852314326e-12	1.9254788715316425e-10	VPS9D1 antisense RNA 1 [Source:HGNC Symbol;Acc:HGNC:48915]	lncRNA	16	89711856	89718165	56.56
HIF1B_hypoxia_vs_Control_normoxia	ENSG00000110080	ST3GAL4	1888.0518744658698	1779.6377223465056	1730.7647378961212	1776.5930408595505	1876.5990557630032	1882.0172764893387	1881.5534736111085	1814.5939328155187	1732.9236590747605	1804.3717153592663	1774.8897239703829	1773.6197637566258	1731.7242484684266	2404.722922186954	2291.4997438931105	2341.6995995934735	1902.432896005704	1860.0526632790456	1625.237565016761	0.41065942416888246	0.058938162253715544	6.967631980126661	3.22320035346187e-12	1.9351743756387805e-10	ST3 beta-galactoside alpha-2,3-sialyltransferase 4 [Source:HGNC Symbol;Acc:HGNC:10864]	protein_coding	11	126355640	126440344	52.01
HIF1B_hypoxia_vs_Control_normoxia	ENSG00000148400	NOTCH1	713.306843384899	948.4011725394439	1016.9486434051121	1108.2254510882785	780.6642821247145	911.1752411836987	917.603346776734	622.9619454029648	890.5453601293983	942.079557084857	465.2929338519319	571.3898388132078	773.4974263476327	256.2249034322232	400.50973143684934	420.03531817368025	462.94512053104734	570.582523047178	780.4403855592298	-1.5097057669995606	0.21699189206930483	-6.957429388732078	3.4653753644994923e-12	2.0725093749700452e-10	notch receptor 1 [Source:HGNC Symbol;Acc:HGNC:7881]	protein_coding	9	136494433	136546048	63.46
HIF1B_hypoxia_vs_Control_normoxia	ENSG00000116285	ERRFI1	784.6925832240097	333.851045283788	333.8072320964269	371.8625886656331	415.9480447040791	404.55449986774244	388.54017260500285	400.4857185581402	347.9128050368063	398.9946412163186	1599.6820046034343	1536.2784586936984	1641.3347795909574	579.0258458745443	534.7795282675488	548.4058241190885	1431.7815559156795	1309.6019249997482	1547.619827933538	0.6669065032797419	0.09598198497457285	6.948246626243623	3.698540280252941e-12	2.203416082019416e-10	ERBB receptor feedback inhibitor 1 [Source:HGNC Symbol;Acc:HGNC:18185]	protein_coding	1	8004404	8026309	42.8
HIF1B_hypoxia_vs_Control_normoxia	ENSG00000164086	DUSP7	631.5825840668518	756.2771443179741	718.0347067802038	773.2693856188037	647.204897088949	762.6062394472498	719.8727727738612	684.3502077562777	723.7901629441731	692.7361763414441	476.0290571731796	527.6316531841828	543.3201152200218	464.8049730561108	501.19343442188386	489.92467645557707	583.525007846587	639.3997386797593	664.5161640970939	-0.6246044062482242	0.08997652200921256	-6.941859857444499	3.8697101151904814e-12	2.2965241183611202e-10	dual specificity phosphatase 7 [Source:HGNC Symbol;Acc:HGNC:3073]	protein_coding	3	52048919	52056571	59.39
HIF1B_hypoxia_vs_Control_normoxia	ENSG00000145781	COMMD10	764.8343906622589	628.5443848901915	533.5080511721286	544.8973220252632	592.25172736767	667.2876545902196	596.4046121456007	724.513312792139	633.2283202309706	672.4869683360771	966.1320782040777	936.3380836808614	865.6929303216373	1032.4094331200727	900.7962916616349	900.4051292805239	968.8091373388902	823.225626625635	780.0879681370674	0.7286540612849643	0.10501076691308585	6.938850964568697	3.953018827782224e-12	2.336976264853629e-10	COMM domain containing 10 [Source:HGNC Symbol;Acc:HGNC:30201]	protein_coding	5	116085016	116412762	37.45
HIF1B_hypoxia_vs_Control_normoxia	ENSG00000197728	RPS26	9465.787055064851	8422.549979756575	8498.453953186026	7818.306291543995	8454.688334268354	8397.583590803533	7646.822919814611	8971.644045736995	9119.508328839345	8512.70444004463	10441.921328630824	10141.317535923232	10829.575827199815	10641.95204131265	10428.559173618329	11004.557773345021	10845.3949467546	10064.345569309377	10144.280911079397	0.3751169502817572	0.05407787714685232	6.936606428967255	4.016307006571409e-12	2.365328897381559e-10	ribosomal protein S26 [Source:HGNC Symbol;Acc:HGNC:10414]	protein_coding	12	56041351	56044697	47.33
HIF1B_hypoxia_vs_Control_normoxia	ENSG00000136888	ATP6V1G1	2854.9385024649127	2526.4772401567325	2524.994025987242	2514.7737589448407	2803.946692603222	2735.280019683037	2553.8093437913167	2695.28605306186	2757.971762019967	2744.7181148383866	2936.9593285922283	2961.4446823677185	2954.7955943148054	3438.8354766839066	3273.9140452194083	3111.386427794236	3141.714206537152	2860.529609900353	2852.0566618720172	0.37587296068831627	0.05419838100570869	6.935132631521332	4.0584021898466886e-12	2.3810321592902814e-10	ATPase H+ transporting V1 subunit G1 [Source:HGNC Symbol;Acc:HGNC:864]	protein_coding	9	114587706	114598915	44.1
HIF1B_hypoxia_vs_Control_normoxia	ENSG00000145041	DCAF1	2051.2997706638353	2229.848541070704	2314.3700137812752	2251.2777276482175	2072.594192841845	2171.263229956848	2204.7996940707867	2320.2872257158256	2173.54469420824	2253.5483586374485	1975.5594371486357	1885.8625786521482	1771.7424172699548	1600.2254296470783	1789.871127491422	1701.4880586641027	2002.5486677901686	2062.310455698025	2142.2540216563048	-0.4115790652250047	0.059357349232376865	-6.933919229002668	4.09338427667254e-12	2.3924590677673214e-10	DDB1 and CUL4 associated factor 1 [Source:HGNC Symbol;Acc:HGNC:30911]	protein_coding	3	51395867	51500015	43.34
HIF1B_hypoxia_vs_Control_normoxia	ENSG00000105281	SLC1A5	9015.733798601988	8281.369353267613	8415.759879305173	8074.936602038198	8867.646285465935	8417.145915153857	8076.469169487847	9561.697701144145	9474.767008304496	8790.368932317819	9207.773233301967	9346.849127952273	9276.696926767961	11134.398657868633	10441.969654008184	11440.107981776868	8335.243539434834	7985.086152259077	7154.922254980916	0.4142545892093623	0.0597773942397187	6.929953947944314	4.209776403355624e-12	2.451201883161407e-10	solute carrier family 1 member 5 [Source:HGNC Symbol;Acc:HGNC:10943]	protein_coding	19	46774883	46788594	54.4
HIF1B_hypoxia_vs_Control_normoxia	ENSG00000163545	NUAK2	404.89947138568743	562.4677503440757	531.8750910420061	586.3757214109905	391.3417891387992	408.4011230359216	421.07091896151064	493.43308023290115	563.5510862902763	541.0971844390223	250.3321174215153	328.0498225122438	354.6844504910736	275.9400718403705	265.5886353306542	349.3150863861335	321.5273121288872	299.5977638700721	343.5414800659197	-0.921235582344973	0.13297941717331488	-6.927655436662858	4.2787231572261626e-12	2.481981139699236e-10	NUAK family kinase 2 [Source:HGNC Symbol;Acc:HGNC:29558]	protein_coding	1	205302063	205321745	51.29
HIF1B_hypoxia_vs_Control_normoxia	ENSG00000183741	CBX6	2002.026282812992	2454.2280608899528	2355.32218432894	2512.435913665878	2218.5732081695464	2137.30191617859	2406.067093177647	2105.154943649067	2308.3437269515075	2211.9763013239817	1515.5227567578156	1702.5402448402735	1766.5549595814423	1526.5184242195287	1604.8167820609774	1768.6543467695687	1624.019468990785	1885.0668990178174	1933.3758600605354	-0.5793986282464688	0.08364704215697541	-6.926707906289693	4.307466675190884e-12	2.4820994782643617e-10	chromobox 6 [Source:HGNC Symbol;Acc:HGNC:1556]	protein_coding	22	38861422	38872249	58.27
HIF1B_hypoxia_vs_Control_normoxia	ENSG00000237550		12977.347404028558	10183.151413897815	9996.79639971232	8778.31482545296	10838.974368374129	9657.65031797642	8760.796793131498	11340.748131470225	10621.075219362723	10212.990242992018	18147.258703640742	16379.155599539248	16143.263640581146	17004.69669791204	15063.949235774196	14893.557521817635	17361.282785167845	15143.700204305302	13064.891171405774	0.6976128239281277	0.10071520992680984	6.926588590095636	4.3110995474714775e-12	2.4820994782643617e-10	ribosomal protein L9 pseudogene 9	transcribed_processed_pseudogene	15	82372196	82372916	42.02
HIF1B_hypoxia_vs_Control_normoxia	ENSG00000085872	CHERP	2705.6743228214355	3457.225568940523	3342.182150759746	3764.690465647649	3048.4999197373713	3249.969775521692	3500.750363990743	2886.659539387306	3404.800185051526	3640.5874581040302	1708.0081023244957	2033.8029672798352	2279.416863429719	1691.5404769572467	1792.724237498943	2172.4103542060056	1836.5223901506088	2359.8565799357616	2532.490411862635	-0.901389002651652	0.1302844270003635	-6.918624300731945	4.5605053982265475e-12	2.615933022105414e-10	calcium homeostasis endoplasmic reticulum protein [Source:HGNC Symbol;Acc:HGNC:16930]	protein_coding	19	16517894	16542437	57.25
HIF1B_hypoxia_vs_Control_normoxia	ENSG00000118640	VAMP8	1634.8517504566714	1419.0110956019519	1432.6830108885963	1303.4372077579778	1398.9986160067529	1360.3751880321356	1265.0232287607068	1381.1112103772325	1309.9458350381594	1333.5730846970193	2086.7256555884937	1970.0185627899707	1950.4859077671615	2051.1187966475045	1992.077723554444	1896.1102540938225	1944.9288793633048	1722.2939872372924	1609.4132640175599	0.5173560533363633	0.07489822364275368	6.907454251572451	4.9342800189190026e-12	2.819849655256304e-10	vesicle associated membrane protein 8 [Source:HGNC Symbol;Acc:HGNC:12647]	protein_coding	2	85561562	85582031	47.95
HIF1B_hypoxia_vs_Control_normoxia	ENSG00000115641	FHL2	5315.509124351091	4685.549681577693	4731.6468036645965	4488.139582948592	4697.980070336516	4192.188756770227	4318.606448366282	4641.70825550135	4545.233863801638	4438.343942912588	6483.852221348143	6310.612910460579	6475.792372231943	5603.403133489514	5786.0355335473	5823.396489845917	6124.9178193821335	6155.943751829718	6175.812600304893	0.30956666782667847	0.044927372422699084	6.890379987374315	5.564355288264948e-12	3.1681919593331417e-10	four and a half LIM domains 2 [Source:HGNC Symbol;Acc:HGNC:3703]	protein_coding	2	105357712	105438513	44.54
HIF1B_hypoxia_vs_Control_normoxia	ENSG00000110955	ATP5F1B	35552.91149483215	31681.66063186161	32304.869607607685	30448.349391784413	33222.603377456704	32177.38485649242	29985.159050960236	34192.11649209298	32729.541191713073	32155.75479128519	40750.92604282129	39177.003673675405	37353.69094805139	41320.345606188836	39718.41439169137	39497.603867972655	39585.698580732824	37424.122294728804	36227.162109861834	0.35212187464285727	0.05117211531406071	6.88112798311669	5.938047139282919e-12	3.356192943558075e-10	ATP synthase F1 subunit beta [Source:HGNC Symbol;Acc:HGNC:830]	protein_coding	12	56638175	56645984	45.22
HIF1B_hypoxia_vs_Control_normoxia	ENSG00000184009	ACTG1	166187.95359135198	158546.44214054974	158069.82615888325	145689.31425719132	176157.13607580215	173132.20873595754	152824.40114657904	156091.95615887747	152002.78808253075	145297.34912656277	170733.40164884672	168246.8597228434	164749.17728411977	202206.63092398463	198937.19649674642	197404.23984938633	158383.01063424084	160866.00792523555	152045.21827599802	0.37264914636342783	0.054152367435834375	6.88149316472605	5.922841719572218e-12	3.356192943558075e-10	actin gamma 1 [Source:HGNC Symbol;Acc:HGNC:144]	protein_coding	17	81509413	81523847	60.66
HIF1B_hypoxia_vs_Control_normoxia	ENSG00000276043	UHRF1	3085.534650150467	3499.0327537843577	3596.5211645067934	3788.673319686109	3282.1753869634413	3023.2956478893548	3595.0225990515623	2943.56567154078	3279.84391168858	3522.051266930616	2626.996919106429	2986.156159096279	3294.691068384277	1976.84246276119	2194.7915643511733	2393.382689822503	2768.52038504851	3287.493837743798	3480.5668943526493	-0.7287585134976166	0.1060170980398488	-6.873971528853743	6.243867503680499e-12	3.5161633424010984e-10	ubiquitin like with PHD and ring finger domains 1 [Source:HGNC Symbol;Acc:HGNC:12556]	protein_coding	19	4903080	4962154	52.99
HIF1B_hypoxia_vs_Control_normoxia	ENSG00000127564	PKMYT1	1906.716200768206	2211.9414872067523	2106.687523127483	2324.155936567393	2197.9687374252726	1945.8312862000241	2270.659574823884	1996.117975455347	2112.8599098038117	2090.575137246284	1733.7643064461035	1764.1455328935876	1801.836721270835	1471.9567513667794	1464.7958721197706	1709.712436772713	1755.4547636429916	1749.3665583819907	1613.0611030766822	-0.5183032044875088	0.0755009630666675	-6.864855538727977	6.655857293854384e-12	3.7345410197881145e-10	protein kinase, membrane associated tyrosine/threonine 1 [Source:HGNC Symbol;Acc:HGNC:29650]	protein_coding	16	2968024	2980479	62.15
HIF1B_hypoxia_vs_Control_normoxia	ENSG00000197451	HNRNPAB	9977.0794419191825	11376.908868545304	10836.035226817601	11110.199484263137	11381.061737785327	10705.541114453441	10946.429154916359	11428.748122180134	11733.112374518447	11573.344028592499	8025.870700661726	8515.215346716152	8869.259367156701	8401.15696971145	7842.732260689537	9272.751914366354	9158.483449710933	9156.207942768671	9254.3718906915	-0.38592292204642487	0.05627904914164048	-6.857310632152865	7.016894566652627e-12	3.922850839255436e-10	heterogeneous nuclear ribonucleoprotein A/B [Source:HGNC Symbol;Acc:HGNC:5034]	protein_coding	5	178204533	178211163	53.61
HIF1B_hypoxia_vs_Control_normoxia	ENSG00000105173	CCNE1	549.5844629904916	675.835433799855	673.159189032452	637.917981901971	492.713443466821	494.4091178119227	553.5133168708833	609.0792698187296	633.3662258998118	646.6561325586991	582.6992048846909	551.0017681605915	560.0292405725904	458.6860045356098	407.1172552840375	450.4024769535657	517.1291524139858	484.4287031747147	464.376416687917	-0.5999470101880825	0.087533133230949	-6.853941907976394	7.184226560574452e-12	4.0018994884355164e-10	cyclin E1 [Source:HGNC Symbol;Acc:HGNC:1589]	protein_coding	19	29811991	29824312	47.23
HIF1B_hypoxia_vs_Control_normoxia	ENSG00000100722	ZC3H14	1984.8576888832235	2165.5201645309176	2440.2032748008255	2260.5051681189498	2092.132363580558	2264.2870490115456	2232.4728400529393	2239.1070825497773	2241.429022943376	2203.908043916414	1761.075814228886	1688.5611307676058	1544.0741213919264	1733.8894249885136	1673.5244142524248	1700.7519794990853	1859.0712570600108	1762.5172801505005	1864.407968053767	-0.42642814286500635	0.06222365640649574	-6.853151477939989	7.224051832827222e-12	4.009608625198707e-10	zinc finger CCCH-type containing 14 [Source:HGNC Symbol;Acc:HGNC:20509]	protein_coding	14	88562970	88627596	40.17
HIF1B_hypoxia_vs_Control_normoxia	ENSG00000143799	PARP1	9049.091264134773	9645.369362308418	9633.096303017666	10054.972736295198	8629.297959850115	8762.95738696426	8828.838688374768	9143.497085002839	9690.475816231285	9664.3406908052	8588.099663680257	9007.772522830157	9409.262226225526	7700.457715831597	8064.433532006465	7921.137185988112	9042.133765553306	9369.853891214154	9727.646222246598	-0.30821571110110807	0.04499166236914412	-6.850507291157272	7.35885608668343e-12	4.069790301703417e-10	poly(ADP-ribose) polymerase 1 [Source:HGNC Symbol;Acc:HGNC:270]	protein_coding	1	226360210	226408154	46.86
HIF1B_hypoxia_vs_Control_normoxia	ENSG00000134755	DSC2	1174.054790414203	1305.8188645655596	1234.4087666099658	1309.2283205470567	1033.1396066691273	1101.8177686415095	1041.9287058401142	1230.1354823749502	1207.380039217597	1162.5320029479872	1221.7638108206284	1316.3708304936079	1122.1726507407711	910.3727396575306	907.0641540535792	960.5757247562714	1335.3483600954928	1372.8748400202621	1360.0535594036417	-0.47287248339117677	0.06905125290947449	-6.848137629176808	7.481757036465641e-12	4.1229825383094584e-10	desmocollin 2 [Source:HGNC Symbol;Acc:HGNC:3036]	protein_coding	18	31058840	31102522	37.1
HIF1B_hypoxia_vs_Control_normoxia	ENSG00000106355	LSM5	1926.2795690276332	1683.7072051825483	1606.8725763834652	1487.2123306186743	1750.509840270743	1635.9853854451178	1556.2767659556987	1719.383399976752	1581.9366144371204	1511.1031496735748	2149.518134368909	2336.1977383416197	2108.929696107236	2376.1851890875605	2502.647974554352	2091.5879062119852	2128.7072081965384	2230.8607363454094	2215.4103913400927	0.5476949440711326	0.08016825678376797	6.831818054225508	8.384515154190923e-12	4.6040238017496776e-10	LSM5 homolog, U6 small nuclear RNA and mRNA degradation associated [Source:HGNC Symbol;Acc:HGNC:17162]	protein_coding	7	32485338	32495283	39.74
HIF1B_hypoxia_vs_Control_normoxia	ENSG00000205542	TMSB4X	22250.394412830872	20243.59811784321	19456.562172457117	18205.099578953847	21231.040029506803	18781.169199286007	19218.625926158405	21230.309355856978	19882.06737478991	20024.60108836212	25592.705616641953	24092.752697855984	24810.64715644051	25887.57502535197	25078.282090851208	25018.563680750474	25192.96583331125	23796.591855145067	22763.942631392907	0.392159335274948	0.05747288642448525	6.823379852171055	8.892311574298433e-12	4.865544950050525e-10	thymosin beta 4 X-linked [Source:HGNC Symbol;Acc:HGNC:11881]	protein_coding	X	12975110	12977227	50.47
HIF1B_hypoxia_vs_Control_normoxia	ENSG00000104369	JPH1	1182.2823543124923	1463.4481709973254	1525.4907390837661	1542.925179549935	1248.9718505748544	1395.9553608413996	1534.0045022579666	1248.5336420186989	1561.643285123197	1502.6713350421287	934.9223463200858	903.4195193167836	851.8255381240316	824.1936989507841	860.600821861992	894.6032311315024	1115.9188319058233	797.9944389654512	1073.9598855591357	-0.8122410986993656	0.11910177543101419	-6.819722844264649	9.121631719020076e-12	4.973384361289038e-10	junctophilin 1 [Source:HGNC Symbol;Acc:HGNC:14201]	protein_coding	8	74234700	74321540	39.8
HIF1B_hypoxia_vs_Control_normoxia	ENSG00000101843	PSMD10	2465.704706003918	1992.2643304542657	2108.478439820904	1896.3431511733706	2175.77003779554	2101.0727140550443	2062.72380138993	2279.589394846182	2132.8229930064745	2094.7421057725164	3108.2171731723856	2798.1680217681505	2712.73168461913	3173.5717720815005	2996.7977506318307	2729.285178306964	2965.251938105581	2659.4861190062943	2395.368102064462	0.5702130961512892	0.0837699304035037	6.806894710365427	9.972786210663831e-12	5.41831307149799e-10	proteasome 26S subunit, non-ATPase 10 [Source:HGNC Symbol;Acc:HGNC:9555]	protein_coding	X	108084207	108091549	37.71
HIF1B_hypoxia_vs_Control_normoxia	ENSG00000110871	COQ5	779.1366929985413	636.5580041771452	651.1877816029172	685.0147543779525	685.8923412511654	737.3299067413639	664.1626136676143	749.8987367096738	695.4713894700989	694.2369510387634	919.8425930804498	842.1317775265042	822.4841755383933	1035.1322703943342	917.4277427498915	1042.1927994183054	801.8977236764255	759.9401919793828	683.6587205733629	0.5955536655325779	0.08756694006733091	6.801124546257435	1.0380562865286901e-11	5.620073158293925e-10	coenzyme Q5, methyltransferase [Source:HGNC Symbol;Acc:HGNC:28722]	protein_coding	12	120503279	120534434	45.87
HIF1B_hypoxia_vs_Control_normoxia	ENSG00000163435	ELF3	1345.132025934639	764.8362423787706	912.7731260056444	754.1552954945204	600.3745329051098	555.3203241284144	695.7620143387823	705.5215337297273	710.8881192040934	757.1035285146177	2542.2947208671903	2558.4594137920963	2796.187241914513	1199.9182401880994	1241.9116743722977	1245.570431393251	1971.9450288359935	2160.86295956244	2038.4920391979372	0.6067882960890496	0.08944012954496913	6.784295809678649	1.1665409357047398e-11	6.293610712560886e-10	E74 like ETS transcription factor 3 [Source:HGNC Symbol;Acc:HGNC:3318]	protein_coding	1	202007945	202017183	54.8
HIF1B_hypoxia_vs_Control_normoxia	ENSG00000137801	THBS1	1703.8123517775832	2018.892480307377	2318.6293270543	2183.0608473185853	2070.3433597944163	2330.583077437619	2051.078837871385	2241.628784496729	2334.1395285090757	2171.031225974331	977.2999268499448	1125.215689931219	1112.2958267240863	1241.376677654085	1360.285378473909	1406.5843033221872	1029.6871463311104	1280.6816915712475	1415.8082223748888	-0.7002140245513414	0.10325115366585481	-6.781658118972692	1.1880435230690946e-11	6.375382660681039e-10	thrombospondin 1 [Source:HGNC Symbol;Acc:HGNC:11785]	protein_coding	15	39581079	39599466	43.51
HIF1B_hypoxia_vs_Control_normoxia	ENSG00000171314	PGAM1	37816.85008585954	26616.702052813067	27536.46009600676	24456.611378536716	28389.772901379878	27050.802058711175	23957.253409195422	29360.477349821824	27524.79397700618	26864.597728564382	57956.48901728025	57570.79316890855	52487.40528227664	38615.921379820415	36710.24677387007	34810.859469172756	56276.63708036664	53992.629829765596	50524.84859197552	0.4866238603277912	0.07175834718193243	6.781425150359582	1.1899612483967202e-11	6.375382660681039e-10	phosphoglycerate mutase 1 [Source:HGNC Symbol;Acc:HGNC:8888]	protein_coding	10	97426191	97433444	47.44
HIF1B_hypoxia_vs_Control_normoxia	ENSG00000161016	RPL8	101244.27341621679	84519.75148327707	82875.87343345476	78255.0274603882	92107.09450579877	80092.15953810638	77911.95855256634	95344.48044487648	91133.17684329816	88594.79415748216	125599.36079015762	120049.5112152606	117898.29521072518	124594.64349285692	115239.0122535316	115256.93172890067	123273.69534381993	111940.44736498783	97710.70767241345	0.5315786944057375	0.07842392704039426	6.778271816609415	1.2162187256819294e-11	6.493513819125318e-10	ribosomal protein L8 [Source:HGNC Symbol;Acc:HGNC:10368]	protein_coding	8	144789765	144792587	60.89
HIF1B_hypoxia_vs_Control_normoxia	ENSG00000184675	AMER1	377.3032275209806	486.7611153848336	482.3147250849729	505.24927763067717	368.6273732606755	472.3368259474194	536.9566205622142	516.395307117201	511.9005426836345	452.6899585174577	297.8449372080594	249.81260836730155	284.833039462216	269.0266479630426	213.06508533880174	282.3987114915509	281.1179574020339	287.8107217654197	292.31664019013925	-0.9594964662972957	0.14190317485622075	-6.761627900640542	1.364497821953621e-11	7.260069445773921e-10	APC membrane recruitment protein 1 [Source:HGNC Symbol;Acc:HGNC:26837]	protein_coding	X	64185117	64205708	50.92
HIF1B_hypoxia_vs_Control_normoxia	ENSG00000146918	NCAPG2	2900.3439844756076	3095.557075879586	3344.859838471558	3201.839355937008	2807.781575396262	3006.989550471676	3099.955720892364	2783.595189686955	2894.1872499473484	3012.7217888224577	2799.6008887072508	2760.8866804947297	3073.57486329488	2153.4457623412814	2377.637799604733	2488.292209621541	3121.367754042127	2956.3580438669833	3227.540373082197	-0.4559774080532791	0.06745412703163164	-6.759814827037269	1.3816821471494063e-11	7.326239013922797e-10	non-SMC condensin II complex subunit G2 [Source:HGNC Symbol;Acc:HGNC:21904]	protein_coding	7	158631169	158704804	41.8
HIF1B_hypoxia_vs_Control_normoxia	ENSG00000183010	PYCR1	7685.693888888052	6973.894919266109	6382.310554424468	6572.755763392189	6887.568587327887	6581.766430288039	6363.439199431311	7228.979268160472	7383.348045437794	7411.6510882089315	9228.011261161157	8227.755395697395	8054.335640955756	10130.277223025003	9027.843385405562	9295.745807771436	8358.599311567978	7488.150168442724	6746.057950020728	0.5132158263168494	0.0759641658595134	6.7560252983752935	1.4182866499124177e-11	7.494576372653632e-10	pyrroline-5-carboxylate reductase 1 [Source:HGNC Symbol;Acc:HGNC:9721]	protein_coding	17	81932384	81942412	62.3
HIF1B_hypoxia_vs_Control_normoxia	ENSG00000163510	CWC22	709.6685657133302	746.324226459245	829.0582285909788	884.6490868611232	726.098670261374	828.2181583884624	825.1390601169408	798.3749789564567	811.3941773237812	799.0728183283835	578.1796471275625	628.4200226221525	611.4891197674782	526.2149430606703	562.6002758583404	551.7136000804986	654.9119586363485	702.1814193655066	709.9937910346397	-0.5843001898681571	0.08652896083590812	-6.752654651385597	1.4516419357628704e-11	7.644653607106174e-10	CWC22 spliceosome associated protein homolog [Source:HGNC Symbol;Acc:HGNC:29322]	protein_coding	2	179944876	180007297	35.05
HIF1B_hypoxia_vs_Control_normoxia	ENSG00000135241	PNPLA8	617.1307483784626	376.94847083781764	461.6665927314701	432.47093243150346	504.9792108481385	625.943262793818	514.9078976487381	460.6409763907149	579.1700841551428	402.7075146278352	777.5877054083309	678.718420003694	594.1999142886996	875.6835372822093	803.1988631906931	849.9775597370902	838.9547227456059	677.7294954764806	652.8683102143455	0.9909283619035898	0.1467654641220854	6.751781611778203	1.4604058872246928e-11	7.664647224447962e-10	patatin like phospholipase domain containing 8 [Source:HGNC Symbol;Acc:HGNC:28900]	protein_coding	7	108470417	108569666	37.75
HIF1B_hypoxia_vs_Control_normoxia	ENSG00000198887	SMC5	1197.5641287187823	1374.7821588813715	1466.6519665817307	1454.6797302524606	1150.930497407826	1475.28652334688	1566.1766642197097	1344.5393131434473	1328.9320684224151	1291.8246522679983	1029.831848783321	1090.416280510265	1005.1063693148049	806.8152306685785	877.6511840550664	919.7256457616674	1008.4357408438202	1096.2179053774018	1268.150537099316	-0.7206539051664235	0.10675290518223458	-6.7506725361358315	1.4716140279725852e-11	7.697289644615928e-10	structural maintenance of chromosomes 5 [Source:HGNC Symbol;Acc:HGNC:20465]	protein_coding	9	70258978	70354873	36.37
HIF1B_hypoxia_vs_Control_normoxia	ENSG00000108515	ENO3	2378.4615252774856	2245.2066223285997	2225.0652978538596	2296.8732294947417	2652.9611683171975	2441.9313186423983	2917.658953215455	1787.8899552113812	1910.7295836628964	2075.228104836582	2186.913717333875	2141.9544603645295	2296.1847983265543	2976.32599864838	3401.1212921998945	3293.658256645857	1898.9286085411472	2083.060356961924	1980.6157324094702	0.5161825520821339	0.07647558764508842	6.749638256820708	1.482142177619014e-11	7.726166824547765e-10	enolase 3 [Source:HGNC Symbol;Acc:HGNC:3354]	protein_coding	17	4948092	4957131	58.22
HIF1B_hypoxia_vs_Control_normoxia	ENSG00000196313	POM121	2609.7449768699166	3080.692963246211	3145.738776587258	3513.387657738362	2984.6953918152394	3264.5074567999413	3457.8469466327942	2852.236707651157	3162.384025737668	3315.2088251422256	1711.4638178155797	2041.5695861509653	2185.224788226919	1501.6124456951195	1789.5772240786532	1995.4512663234948	1854.5103554350537	2412.409509232918	2706.891839348942	-0.8808471639716069	0.1305125231386641	-6.74913903116978	1.4872502623193808e-11	7.726690756763652e-10	POM121 transmembrane nucleoporin [Source:HGNC Symbol;Acc:HGNC:19702]	protein_coding	7	72879349	72951440	46.19
HIF1B_hypoxia_vs_Control_normoxia	ENSG00000118523	CCN2	558.4390414916977	503.61956504964104	521.3330291349472	525.3847054594942	660.478154117472	774.7259551290832	725.2656756772375	595.6353327266185	593.8708081922224	592.3711757780674	342.87263817564207	341.1290426934878	358.5162927221218	799.9318287554885	711.1487998804864	818.8369859485243	386.2073134385337	410.91764257014717	389.6578014013436	0.5810753455465161	0.08614746959974554	6.7451237772424655	1.5289662343035896e-11	7.916761407820264e-10	cellular communication network factor 2 [Source:HGNC Symbol;Acc:HGNC:2500]	protein_coding	6	131948176	131951372	52.27
HIF1B_hypoxia_vs_Control_normoxia	ENSG00000171863	RPS7	20938.641189672853	17425.577794140154	17271.54612682921	16054.796049162045	18179.41734120482	16950.43050469619	15756.666942705446	19887.83089752779	18014.406932766662	17896.216327368584	26994.541537939553	24922.207406487832	23790.27665403602	26043.670865174783	23907.744151059513	23253.309005554544	25981.037083046438	22999.797271927724	21566.06852248408	0.5284836330393525	0.0784074551818132	6.740221727817734	1.5814510883164882e-11	8.16113387716502e-10	ribosomal protein S7 [Source:HGNC Symbol;Acc:HGNC:10440]	protein_coding	2	3575260	3580920	44.62
HIF1B_hypoxia_vs_Control_normoxia	ENSG00000119801	YPEL5	465.53382672864643	272.6526865824062	350.31102008962483	299.67157339319056	321.15592843695185	329.6417806124333	268.156316939515	376.3859025816624	275.8244979772397	288.5484754764474	652.0986549485057	623.890127882552	573.6965667825309	666.5736818478155	527.165103994049	718.1947298126511	580.2370080913515	700.9575502269525	554.4472754397567	1.0504983961122587	0.1561566525840386	6.7272087274470325	1.7294856873634188e-11	8.865768822597193e-10	yippee like 5 [Source:HGNC Symbol;Acc:HGNC:18329]	protein_coding	2	30146941	30160533	41.9
HIF1B_hypoxia_vs_Control_normoxia	ENSG00000166197	NOLC1	12066.193805794379	13473.936194612617	14039.692584426433	15072.43328776374	12922.674391706923	14468.617329398934	14796.297901707934	13339.16626902138	14333.40945704266	14496.58490157652	8670.38283206864	9416.094777860633	10083.634641111481	8950.395425934514	9793.887942255136	10234.164719147897	9884.828171965815	11158.757116909826	12056.530559787729	-0.555285622973918	0.08253770675185677	-6.727659936607414	1.724132809026582e-11	8.865768822597193e-10	nucleolar and coiled-body phosphoprotein 1 [Source:HGNC Symbol;Acc:HGNC:15608]	protein_coding	10	102152176	102163871	47.22
HIF1B_hypoxia_vs_Control_normoxia	ENSG00000139116	KIF21A	1501.8207016051228	1749.98151658112	1795.8228022456879	2135.245514197937	1662.9520140215848	1879.1618302128104	2137.9343052214263	1746.7503818141333	1788.3174439655743	1697.2713191913451	1091.5319570450185	1030.6037498750266	1252.3775374439585	1018.1607564151664	1083.1999950683598	1226.902170808621	1105.1337199580075	1249.5563190689056	1381.869295757526	-0.7722121999134498	0.11487746525237784	-6.722051171802521	1.7918399762427784e-11	9.154996964710619e-10	kinesin family member 21A [Source:HGNC Symbol;Acc:HGNC:19349]	protein_coding	12	39293228	39443390	36.22
HIF1B_hypoxia_vs_Control_normoxia	ENSG00000163125	RPRD2	1336.5796659130908	1469.2601337933634	1658.7452618911605	1800.7733703636593	1235.7119636333346	1316.2100061439135	1531.7680004894219	1426.3090880089658	1710.0141572082061	1505.0491238868385	1097.9389216536333	1203.8576043834987	1174.3883485370693	912.6179522421664	886.8916827383729	1092.2912719552228	1183.8340152672886	1400.424269000078	1452.34881523944	-0.7712876863042761	0.11497979192884593	-6.708028196655458	1.9727181971519232e-11	1.004588837691557e-9	regulation of nuclear pre-mRNA domain containing 2 [Source:HGNC Symbol;Acc:HGNC:29039]	protein_coding	1	150363091	150476566	41.76
HIF1B_hypoxia_vs_Control_normoxia	ENSG00000164182	NDUFAF2	1257.12347659721	1097.7707021494252	967.4442167541791	958.5325679798985	1179.5709856594779	1170.474406701062	1006.5341510685247	1169.8401823005133	1142.380673869871	1007.7845947593476	1448.2673913439214	1338.514302831096	1356.90989373068	1825.6584453786206	1423.0976869040096	1586.2830139327066	1398.2280594735364	1309.7172438045836	1241.214060108324	0.6736351813125571	0.10046229393258775	6.705353371331338	2.0091955363502077e-11	1.0197989186145954e-9	NADH:ubiquinone oxidoreductase complex assembly factor 2 [Source:HGNC Symbol;Acc:HGNC:28086]	protein_coding	5	60945177	61154531	36.3
HIF1B_hypoxia_vs_Control_normoxia	ENSG00000123983	ACSL3	5541.274961380661	4828.8476432473835	5292.808625456805	4806.978553376847	5292.9937351750195	5411.568629844947	4889.665101524471	5219.726310734274	5207.140088354462	5196.496870987696	5720.643084989997	5611.981686617435	5220.858191238896	6548.989555313342	6346.576137223842	6258.081359533077	5806.397901211708	5944.000924885951	6139.194905135735	0.3602366709553615	0.053757810534148576	6.701103846603432	2.0685096915809524e-11	1.0464624439702982e-9	acyl-CoA synthetase long chain family member 3 [Source:HGNC Symbol;Acc:HGNC:3570]	protein_coding	2	222860942	222944639	39.46
HIF1B_hypoxia_vs_Control_normoxia	ENSG00000124766	SOX4	1312.8150107624583	1584.3664759952917	1393.2168241080458	1492.833653660645	1081.510546837814	1111.62273816613	1084.2653746987291	1337.1055127201178	1398.7596925791431	1412.6408220878652	1384.4834590067846	1539.8173000421307	1632.474023527221	917.7311528809166	1093.159558442081	1009.6364275767696	1314.1869666824791	1351.2586631801187	1491.6010015319678	-0.5606776295553746	0.0836816765235687	-6.700124242819888	2.0824241023054468e-11	1.0500589509337596e-9	SRY-box transcription factor 4 [Source:HGNC Symbol;Acc:HGNC:11200]	protein_coding	6	21593751	21598619	52.52
HIF1B_hypoxia_vs_Control_normoxia	ENSG00000082438	COBLL1	301.53269096798664	380.39315561447563	439.4916675557053	423.776371711324	386.41160370407425	418.27897231233226	398.7481927465266	361.51982000521866	351.3537422972419	334.57555018373165	204.4052847398416	195.90816391273273	203.94201822509933	214.9179669349606	245.89756918313546	240.04662759987144	220.1446271737591	175.4292217646417	232.3478817590873	-0.8183241781649897	0.12214656212691063	-6.699526895523662	2.0909538296365782e-11	1.0509256544394919e-9	cordon-bleu WH2 repeat protein like 1 [Source:HGNC Symbol;Acc:HGNC:23571]	protein_coding	2	164653624	164843679	36.27
HIF1B_hypoxia_vs_Control_normoxia	ENSG00000100316	RPL3	55927.37838503207	47780.89679270695	48506.35758281965	44671.64764019898	46991.10299118176	43873.945916198776	42155.38034186391	50767.761110154424	49364.14423865873	48702.093814270986	71231.90665026095	69150.70795426557	69950.05607059407	60188.804614259185	59719.66049110609	59172.52990663314	68282.42986196703	65683.69634586443	60499.68860757259	0.34545153427296577	0.05166878837050315	6.6858841704555685	2.2953452744701236e-11	1.1499083631517535e-9	ribosomal protein L3 [Source:HGNC Symbol;Acc:HGNC:10332]	protein_coding	22	39312882	39320389	53.41
HIF1B_hypoxia_vs_Control_normoxia	ENSG00000001167	NFYA	1084.6475318441064	1291.9920046453287	1217.4258926098728	1342.004836952936	1220.3664985632884	1223.6236731017752	1274.3158094282887	1231.106975106551	1379.4748201967682	1347.167994895265	909.1735231241797	912.1292517233368	781.1706362436169	874.0959013188963	873.3140866992793	846.7488765932573	921.9959946658489	1027.2243515157325	850.3244458096932	-0.5718761878565938	0.08560113778482792	-6.680707787951318	2.3779095677759966e-11	1.1874156838441304e-9	nuclear transcription factor Y subunit alpha [Source:HGNC Symbol;Acc:HGNC:7804]	protein_coding	6	41072974	41102403	40.69
HIF1B_hypoxia_vs_Control_normoxia	ENSG00000119771	KLHL29	379.51611344061155	535.9690490915918	451.27548523082066	551.8616541177644	355.3086190586874	423.80452811163605	501.9781360605384	394.96561448638823	436.721052615691	488.2933739915111	252.9894645592399	296.2155046175812	329.22699868875395	229.4316762839562	243.22180950470397	240.54584787161608	301.5086833996982	352.4217322182699	445.5508120225594	-1.1104157371818248	0.16629275076346056	-6.677475308357314	2.430935507440827e-11	1.2099785445100632e-9	kelch like family member 29 [Source:HGNC Symbol;Acc:HGNC:29404]	protein_coding	2	23385179	23708611	50.5
HIF1B_hypoxia_vs_Control_normoxia	ENSG00000153187	HNRNPU	24727.424736826924	28358.501238816956	29131.842962034665	30059.55843043011	25779.067760497877	28010.618029361645	27689.38711251143	26937.438087796047	28385.453644538396	28382.559652859818	18824.935683854328	21900.518638776084	23466.852736191013	16773.083683180263	18581.816961957513	21156.382722830014	21330.95994774539	23355.51586645643	26969.152103046647	-0.6314976418915694	0.09471534432132063	-6.66732139777924	2.6051418795816264e-11	1.2925189454001446e-9	heterogeneous nuclear ribonucleoprotein U [Source:HGNC Symbol;Acc:HGNC:5048]	protein_coding	1	244840638	244864560	38.67
HIF1B_hypoxia_vs_Control_normoxia	ENSG00000176692	FOXC2	607.7791119735889	614.2492489298612	543.6029292909936	596.0225809354766	374.7763794462403	429.23086575278404	403.6683413000709	507.6419568492184	514.1591607423964	525.8284268425174	795.5868729195469	889.1734458758183	921.6130971161751	364.66631882491316	353.6052290129195	380.72111112326735	826.0143539459386	903.7115073285115	995.7521892879505	-0.6791966108564611	0.1018810764607279	-6.666562961947806	2.618633781043869e-11	1.2950486936380416e-9	forkhead box C2 [Source:HGNC Symbol;Acc:HGNC:3801]	protein_coding	16	86566829	86569728	63.17
HIF1B_hypoxia_vs_Control_normoxia	ENSG00000164683	HEY1	645.6724690566994	287.9530123648821	278.8560574857246	296.4080376980494	255.77067076595122	275.12118288754954	285.8945757920012	260.6682786832565	293.5008312846501	348.5050600886859	1296.5665783193772	1386.0990467717925	1339.9995058073252	434.9486073397742	483.5744164299442	484.5999852260178	1258.306887497094	1167.0424179409831	1188.2892906375303	0.7025062307250648	0.10557617825845304	6.6540221697106	2.8518968725172532e-11	1.4059031547265566e-9	hes related family bHLH transcription factor with YRPW motif 1 [Source:HGNC Symbol;Acc:HGNC:4880]	protein_coding	8	79762371	79767857	45.23
HIF1B_hypoxia_vs_Control_normoxia	ENSG00000166136	NDUFB8	2994.815525706425	2404.4378075529303	2441.7402161344826	2238.03650056221	2707.5593543124214	2284.691687817377	2263.3709356060804	2536.2342700898703	2335.865876964151	2420.746333947588	3899.425616889602	3587.3873411073087	3758.276973965182	3770.231166327609	3468.250934477438	3353.480375762546	3865.6323539178493	3484.5084939971953	3086.8032232838086	0.5804967379933506	0.0873032592577055	6.649198929444494	2.946924825665223e-11	1.4481226133762547e-9	NADH:ubiquinone oxidoreductase subunit B8 [Source:HGNC Symbol;Acc:HGNC:7703]	protein_coding	10	100523740	100530000	47.71
HIF1B_hypoxia_vs_Control_normoxia	ENSG00000129757	CDKN1C	763.0310687794898	666.7334376581813	604.6819285246306	580.2031733955472	666.601387517094	594.7519770753837	589.6494865219221	627.8924325963377	489.56488047327	564.1678709919796	996.870919957272	925.6339910815939	916.5434420694693	963.4081409831086	916.3841115951872	985.9542903947059	909.8475597639414	890.2468711975671	845.423336233626	0.6311343506157209	0.09495866680074187	6.646411242694385	3.003254110404943e-11	1.4711178070967705e-9	cyclin dependent kinase inhibitor 1C [Source:HGNC Symbol;Acc:HGNC:1786]	protein_coding	11	2883213	2885775	67.58
HIF1B_hypoxia_vs_Control_normoxia	ENSG00000116731	PRDM2	217.5476500380843	337.00335731762016	311.69875534454695	280.62534951721267	222.50898341525556	231.71876200189504	262.40865355258137	221.38237466300095	234.92810901870143	216.4039517482046	165.72448861055304	205.82940358220426	180.0826065746387	135.3301395901653	141.49712678544938	169.4571627090802	163.99370130817104	202.70339569857146	232.5613792476651	-1.0520115095850457	0.15830352568095057	-6.645534299124201	3.021190944781232e-11	1.4752207682903295e-9	PR/SET domain 2 [Source:HGNC Symbol;Acc:HGNC:9347]	protein_coding	1	13700188	13825079	43.44
HIF1B_hypoxia_vs_Control_normoxia	ENSG00000125968	ID1	2838.628082789411	3180.1867926026143	2902.3579936008086	3142.776593658818	3628.2642590243076	3630.477402739622	3877.736823186954	2973.90332245375	2987.1340725212276	3349.4473903095327	1353.9710729193062	1341.6969113002967	1427.2165503269377	4281.6363540982775	3970.352504324825	4711.844853319389	1538.4912594872271	1434.2800686006651	1363.5312657348402	0.48912746285122094	0.0736142856785296	6.644463888262387	3.043227062259059e-11	1.4812931725759395e-9	inhibitor of DNA binding 1 [Source:HGNC Symbol;Acc:HGNC:5360]	protein_coding	20	31605283	31606515	58.56
HIF1B_hypoxia_vs_Control_normoxia	ENSG00000198837	DENND4B	1043.7599352769334	1317.174711321765	1199.1848441568093	1351.536551926924	981.5897842690757	1175.2152146280364	1251.0560019632078	933.2038315606886	1080.9194641288886	1247.4219386881002	871.9691602731109	1032.1484555105542	987.732005453424	741.5256034044361	796.3178873833998	755.2845200006501	969.34903908773	1018.3017148201134	1077.748106407888	-0.7541249160708244	0.11353083496919633	-6.642467804235182	3.084740612305581e-11	1.4967782279206014e-9	DENN domain containing 4B [Source:HGNC Symbol;Acc:HGNC:29044]	protein_coding	1	153929501	153946718	56.5
HIF1B_hypoxia_vs_Control_normoxia	ENSG00000132170	PPARG	281.7901502222797	367.70664052309365	420.24504198155023	334.83708180242803	292.73370423097145	272.2451433447134	220.34663339568795	372.0660266642363	292.5929956074611	306.23663225436144	291.03830446941606	273.11852904702926	251.79446128114805	180.20760460664357	196.90549074842136	195.17180427594678	266.2305835317135	262.78725302218146	275.9587732140309	-0.9588632866323122	0.14443694146470015	-6.638629127068956	3.166139123884213e-11	1.5314585166624894e-9	peroxisome proliferator activated receptor gamma [Source:HGNC Symbol;Acc:HGNC:9236]	protein_coding	3	12287368	12434356	38.71
HIF1B_hypoxia_vs_Control_normoxia	ENSG00000120800	UTP20	2476.345014659576	2882.9220086427404	3243.694683516104	2894.143939388131	2741.767980287214	3007.7792522145955	2918.6583459383246	2835.125289394737	3131.237560682177	2958.515898124398	1744.2359516305746	1864.3916586683981	1740.9904679456176	2063.2507484524845	2162.189711677418	1946.2428367213913	1908.166075023387	2132.4990833754287	2398.3987721892486	-0.5456423090668576	0.08226492226662561	-6.632745695648963	3.2949922489185005e-11	1.5888040750253895e-9	UTP20 small subunit processome component [Source:HGNC Symbol;Acc:HGNC:17897]	protein_coding	12	101280105	101386618	39.31
HIF1B_hypoxia_vs_Control_normoxia	ENSG00000146963	LUC7L2	4248.102094866108	4548.256242067128	4811.9134627607145	4446.145461278719	4625.562909903919	4294.266534536723	4329.941381391808	4681.300393443779	4705.463611216704	4644.405649735961	3914.991248301045	4101.2082169453715	3717.3819135042495	3366.868915866613	3541.4848007810415	3373.9144358211443	4867.121726842224	4094.1354598303406	4401.475343362454	-0.4234059321453804	0.0638520518352408	-6.631046614412742	3.3331494383088344e-11	1.6021961318724396e-9	LUC7 like 2, pre-mRNA splicing factor [Source:HGNC Symbol;Acc:HGNC:21608]	protein_coding	7	139340359	139423457	40.36
HIF1B_hypoxia_vs_Control_normoxia	ENSG00000100387	RBX1	2565.7516185518516	2018.8320825714313	1926.1862821531847	1918.135822965034	2258.6515612278276	1949.0190946488108	1869.2882144531502	2184.1021897201595	2103.602650748805	2134.227858902112	3345.819952281378	3155.760217020372	3237.570697665966	3345.212779092612	3030.5178391507425	2784.8050205700206	3375.55003086069	3020.4601726129004	2525.7866672881337	0.6431531578986888	0.09713043914640249	6.621540719375094	3.554740689121688e-11	1.7034052432654548e-9	ring-box 1 [Source:HGNC Symbol;Acc:HGNC:9928]	protein_coding	22	40951347	40973309	44.92
HIF1B_hypoxia_vs_Control_normoxia	ENSG00000167526	RPL13	42043.77921498098	37057.03411056923	35935.50172901578	33561.628708449694	35965.591264318915	32666.40052521728	31400.536242821185	39230.59518303784	37635.54799570127	37345.69962893648	51403.993555714296	50076.398969935566	50148.25781630838	47567.33392419366	47571.51752117753	46362.54695386265	51550.57470724087	47421.80692593287	43887.060107224155	0.40934545353175766	0.06182839803362018	6.620670542186287	3.575731142054906e-11	1.7081588706472818e-9	ribosomal protein L13 [Source:HGNC Symbol;Acc:HGNC:10303]	protein_coding	16	89560677	89564542	54.97
HIF1B_hypoxia_vs_Control_normoxia	ENSG00000138166	DUSP5	517.3275911503908	346.52043367092625	333.19317422503883	293.46111262158945	454.7430840150469	374.8603475343268	353.50871401166586	370.5196572843279	316.5805251342204	328.6808523645006	716.3643178734297	813.9729044829886	784.3562903356944	520.3922628374479	563.8903261367157	529.499035359049	744.2944427201325	713.3527843710982	753.7063757288361	0.7392993764761283	0.11175948130608125	6.615093125310525	3.7131791746689424e-11	1.762903220465901e-9	dual specificity phosphatase 5 [Source:HGNC Symbol;Acc:HGNC:3071]	protein_coding	10	110497907	110511533	49.03
HIF1B_hypoxia_vs_Control_normoxia	ENSG00000180921	FAM83H	6121.502809810275	7005.769861556176	6965.703276651436	7902.604059652123	6412.591002715799	6706.82420623517	7397.636890935959	6501.522900234293	7442.120951908076	7302.676609923425	4540.779447660383	5250.500197795001	5586.181117241309	4043.0886356844853	4597.021566846043	4966.232835480255	5064.2819100288525	6095.8311494588625	6405.683956577301	-0.6847296805394518	0.10350457602976361	-6.615453217667904	3.70415117698469e-11	1.762903220465901e-9	family with sequence similarity 83 member H [Source:HGNC Symbol;Acc:HGNC:24797]	protein_coding	8	143723933	143738234	64.47
HIF1B_hypoxia_vs_Control_normoxia	ENSG00000149532	CPSF7	3982.4560986388806	4249.124543568411	4336.565853593345	4515.393833492562	4073.9108417373004	4638.505014856958	4272.129520379767	4277.547780546486	4407.042580887653	4524.34930695916	3530.377468400409	3624.9597211711107	3558.861753783181	3253.018652900906	3271.7523208146854	3507.12058637265	3649.8478633194336	3938.752426785444	4054.949705930386	-0.38577992082593965	0.05836280748401551	-6.610030213704123	3.842415941083866e-11	1.8186649684332533e-9	cleavage and polyadenylation specific factor 7 [Source:HGNC Symbol;Acc:HGNC:30098]	protein_coding	11	61402641	61430031	44.18
HIF1B_hypoxia_vs_Control_normoxia	ENSG00000067057	PFKP	13421.107768338834	9830.1693591815565	9959.62534218338	9571.33671036554	10700.468980749758	9942.251979997283	10031.26559827775	9975.902787366193	10043.157173263222	10202.406632362248	19675.44459783393	20562.10066266919	19892.13218386025	11578.947237048575	11740.950213828906	11679.61983485517	18207.864141859776	19358.57292051787	18627.723473878425	0.2541274573804036	0.03846986378265846	6.605883993146859	3.9515223790460415e-11	1.8645868595926733e-9	phosphofructokinase, platelet [Source:HGNC Symbol;Acc:HGNC:8878]	protein_coding	10	3066333	3137718	51.45
HIF1B_hypoxia_vs_Control_normoxia	ENSG00000118508	RAB32	1401.6957010823396	1159.8239420654618	1096.6860844843002	961.5389682470897	1342.9412969496238	1263.2273795176732	1144.0836404177412	1338.8774862360813	1205.7746810041167	1178.4871358295525	1691.7451682539222	1507.2301540789847	1495.1868728201844	1940.5688388602618	1693.8759682228429	1633.3818404359135	1744.742784735705	1469.35758954404	1362.9927877786195	0.7116431903427017	0.10775141911520537	6.604490188494213	3.9888762683187435e-11	1.876474415248726e-9	RAB32, member RAS oncogene family [Source:HGNC Symbol;Acc:HGNC:9772]	protein_coding	6	146543833	146554953	38.94
HIF1B_hypoxia_vs_Control_normoxia	ENSG00000107957	SH3PXD2A	2988.7833684658626	3370.1811000141447	3516.3447678850316	3962.487491010459	2677.8437562702397	3061.181942781125	3031.6657394730905	3197.6111725269516	3152.037734398521	3484.163840882875	2690.232693775957	2583.0149244866725	2950.458706960758	2117.9813227141726	2580.2202127460077	2284.1598765904464	2759.5060251326327	2978.1246075466565	3400.884717189783	-0.6346542368040846	0.09624271199264947	-6.59430957070865	4.272394019471807e-11	2.0037398091322186e-9	SH3 and PX domains 2A [Source:HGNC Symbol;Acc:HGNC:23664]	protein_coding	10	103594027	103855584	51.59
HIF1B_hypoxia_vs_Control_normoxia	ENSG00000175567	UCP2	1923.2867321236251	2370.2674230536654	2432.859403261798	2354.012613490609	2481.6646841865195	2315.354932737781	2357.4153874157946	2383.728172335491	2610.549538493944	2451.9273792395657	1218.8313217995694	1313.875112404005	1431.154529126886	1533.3647945301225	1636.256053144381	1866.3891934803987	1241.4319428161518	1363.209562508771	1256.869134199801	-0.5057521323271247	0.07671237883887538	-6.592835993124302	4.315031797692569e-11	2.017604261769586e-9	uncoupling protein 2 [Source:HGNC Symbol;Acc:HGNC:12518]	protein_coding	11	73974672	73982843	52.37
HIF1B_hypoxia_vs_Control_normoxia	ENSG00000132432	SEC61G	2658.2464453247003	1930.8595080814125	1802.4871800333167	1591.669273317155	1994.5835748731552	1824.8901609431443	1683.7931427762412	1832.611541896936	1847.207343873523	1885.312109719549	3813.6319898263387	4083.2379671120602	4470.884898864328	2473.552023597375	2546.241920560197	2659.102169766515	3814.3060177796656	3690.097012377274	3903.968180446419	0.5311765159972702	0.0806130479264805	6.589212660482778	4.4216507484031085e-11	2.0612106056755277e-9	SEC61 translocon subunit gamma [Source:HGNC Symbol;Acc:HGNC:18277]	protein_coding	7	54752250	54759974	39.24
HIF1B_hypoxia_vs_Control_normoxia	ENSG00000185043	CIB1	3353.9471246240173	2842.5391926592497	2880.1354137223934	2539.127110901235	3247.1340427623963	2762.8680288498945	2608.8872280024384	2921.5244378661178	2759.084839830267	2812.0292819359565	4037.9745432788854	3823.319384367614	3938.9793632079836	4247.822396391561	4038.1816758935383	3835.215262027387	4048.193884248138	3630.5754857505917	3397.4566715366664	0.5538718157985905	0.08406345276522385	6.588735027877909	4.4358962825263225e-11	2.061622880704252e-9	calcium and integrin binding 1 [Source:HGNC Symbol;Acc:HGNC:16920]	protein_coding	15	90229975	90234047	56.35
HIF1B_hypoxia_vs_Control_normoxia	ENSG00000185630	PBX1	1792.8631747382037	2187.0856998611157	1947.7897742859727	2251.985530208246	1444.807112809618	1486.1037288085918	1734.3307064739074	2031.0327357456654	1789.1087413322232	1961.6394798031747	1890.1897324633362	1940.08406052607	1764.658652108799	1547.902133945594	1437.5267124575237	1392.3331136255038	1832.7480756917705	1876.9617234406296	1755.249431699927	-0.5481181940642281	0.08323816912102831	-6.584938134178134	4.5507483974225474e-11	2.1086500832501474e-9	PBX homeobox 1 [Source:HGNC Symbol;Acc:HGNC:8632]	protein_coding	1	164555584	164899296	41.67
HIF1B_hypoxia_vs_Control_normoxia	ENSG00000137818	RPLP1	36176.60683737379	31850.532359720437	30980.991492519282	31395.150800066276	32132.64330306717	32897.15849723075	29835.054235006995	35953.73056251451	34601.40170838165	31640.129334085614	39659.153205000795	38938.03547085687	41490.21535511565	39182.98411027494	40428.4255830182	39007.58681405936	40202.45833905806	41223.731809240926	39759.54009351071	0.33219134330252736	0.05047957984081226	6.580707374151991	4.682152875920965e-11	2.1630424813012125e-9	ribosomal protein lateral stalk subunit P1 [Source:HGNC Symbol;Acc:HGNC:10372]	protein_coding	15	69452814	69456205	47.29
HIF1B_hypoxia_vs_Control_normoxia	ENSG00000109475	RPL34	8699.405740885302	7499.505451010711	7367.024226532432	6976.302749768261	7381.341750761512	7064.177136085834	6688.38750793362	7986.412569505709	7677.5491236384605	7583.150468733909	10930.53611885564	10442.997782103419	10620.981832849759	10134.488735059951	9554.067945342073	9342.336242085126	10738.616203861522	9544.872261757835	9056.555230049658	0.41048524372733003	0.062451599730671235	6.572853946057245	4.9359871182928034e-11	2.2735009323957598e-9	ribosomal protein L34 [Source:HGNC Symbol;Acc:HGNC:10340]	protein_coding	4	108620569	108630412	41.51
HIF1B_hypoxia_vs_Control_normoxia	ENSG00000169504	CLIC4	6561.670237013738	5456.009630704377	5674.110229912539	5301.810905897664	5732.216539980744	6161.606999964139	5604.539773973637	6145.54774483765	5493.460289649068	5653.45677764938	8014.077478225138	7685.5922402676	6795.232616590229	7784.175154946946	8040.776524815422	7262.116087511763	7745.511035536596	6751.566520309186	6808.257715475218	0.4911943365867248	0.07475609217357265	6.57062618316436	5.010410305605632e-11	2.3009116373659198e-9	chloride intracellular channel 4 [Source:HGNC Symbol;Acc:HGNC:13518]	protein_coding	1	24745382	24844321	41.66
HIF1B_hypoxia_vs_Control_normoxia	ENSG00000175416	CLTB	2479.9231319454652	2339.8057300472788	2133.7939714033146	2093.039285114464	2824.7124968732282	2437.476423768969	2532.3341381362216	2220.0617357932265	2229.007619805012	2118.4533155156732	2395.3009266678628	2537.143101395206	2543.279012303489	3355.085129677337	3015.0971727351694	2998.819495834225	2466.1353058933237	2331.6724355622996	2067.3990784920743	0.5119722355962225	0.07793932843363531	6.568856133167257	5.070324205193161e-11	2.3215163942471947e-9	clathrin light chain B [Source:HGNC Symbol;Acc:HGNC:2091]	protein_coding	5	176392501	176416539	53.08
HIF1B_hypoxia_vs_Control_normoxia	ENSG00000133112	TPT1	39643.37606259082	31858.868644858583	31147.56955138548	28593.531682317665	31411.21205644497	28623.27484640334	27139.453505748945	35573.76176774128	32714.74576247547	32480.05315550525	56289.107285644895	52064.02732282133	48429.846894368144	48030.76465071874	42980.82946219699	42394.816136903195	53163.98266690105	46863.99980052772	43820.923933671635	0.5424027884131667	0.08262009880593275	6.565022267610966	5.2025087239641004e-11	2.3749914086025463e-9	tumor protein, translationally-controlled 1 [Source:HGNC Symbol;Acc:HGNC:12022]	protein_coding	13	45333471	45341284	43.84
HIF1B_hypoxia_vs_Control_normoxia	ENSG00000175130	MARCKSL1	3725.3690882527767	4119.8829743006445	4071.4239043743196	4255.151410168487	3222.8861640801756	3189.617906363865	3129.9789930993006	3703.2775785860886	3891.1322082669303	4004.950045429101	3796.908416836272	4218.323049725146	4835.465258121692	2684.2260590387546	2778.3357263534613	3143.862596132004	3745.499558459897	4181.695312607358	4084.0264266064833	-0.532381207041303	0.0812469918106152	-6.5526266902566785	5.653371996974884e-11	2.5732014723693942e-9	MARCKS like 1 [Source:HGNC Symbol;Acc:HGNC:7142]	protein_coding	1	32333839	32336233	63.72
HIF1B_hypoxia_vs_Control_normoxia	ENSG00000178952	TUFM	11779.845206547232	10549.358471354743	10975.248214089655	10134.155263248602	11410.52487585104	10353.498950678646	10155.499742563134	10963.253073377778	10658.422954124984	10484.442012583986	13340.938997984893	13018.18450868056	13391.70541076645	13610.852608439036	13359.865576100405	13570.234800744063	12683.577194699497	12185.524381451562	11191.926681111156	0.357122073808371	0.054528012111958096	6.5493323518766875	5.77948806200865e-11	2.6228676704939255e-9	Tu translation elongation factor, mitochondrial [Source:HGNC Symbol;Acc:HGNC:12420]	protein_coding	16	28842411	28846348	55.33
HIF1B_hypoxia_vs_Control_normoxia	ENSG00000125089	SH3TC1	320.81410039075064	243.73581276350146	254.5861186521385	297.80848231514557	322.933491935893	280.7585817935356	458.10366916681465	253.38738933196447	293.7551201263202	221.8452795703607	239.1860644708992	268.13781711955073	250.73646641583048	559.3334268312237	583.1487981957828	619.967949666027	222.06137812950783	169.97656321492414	235.1913973340911	1.1441269058777264	0.17478201339551439	6.54602200564357	5.908987735058307e-11	2.673773629089433e-9	SH3 domain and tetratricopeptide repeats 1 [Source:HGNC Symbol;Acc:HGNC:26009]	protein_coding	4	8182072	8241803	57.48
HIF1B_hypoxia_vs_Control_normoxia	ENSG00000040731	CDH10	197.80257754724693	196.2423490654506	145.29869442680106	193.81820875193216	59.8962052889582	88.6040758706971	71.62732671621053	111.29036535297226	145.27480676720313	127.3076278838882	340.8025159954778	371.71393197424305	525.5174255010817	76.37285105015378	55.40846190973424	63.08579500160198	312.9159614470523	303.56126087948303	371.7085319675035	-1.4951144487860175	0.22850350981062606	-6.543069951201645	6.026862197037148e-11	2.7191369503006785e-9	cadherin 10 [Source:HGNC Symbol;Acc:HGNC:1749]	protein_coding	5	24487100	24644978	34
HIF1B_hypoxia_vs_Control_normoxia	ENSG00000127578	WFIKKN1	280.97514539636404	134.48966544768115	130.0482819946722	107.65880468230657	122.28749613873363	141.44411790833752	174.2241151661527	99.94781883561467	79.52410562079369	90.64341914752086	553.5106323123853	588.9395888690483	681.8207694793405	236.9300732224492	281.4884297110369	271.71477376142013	385.73087811655637	497.15513142533587	479.99451529516676	1.1020911365811585	0.16852513748361994	6.539624610531933	6.167343724413142e-11	2.7744056462884774e-9	WAP, follistatin/kazal, immunoglobulin, kunitz and netrin domain containing 1 [Source:HGNC Symbol;Acc:HGNC:30912]	protein_coding	16	629239	634117	66.98
HIF1B_hypoxia_vs_Control_normoxia	ENSG00000166333	ILK	4006.840905988948	3437.9821526237906	3381.8604305668473	3445.630488432792	3738.9722977280094	3576.7952560630342	3381.9379889158095	3836.5383991782037	3618.2235724297707	3479.6231135448647	4714.557090521665	4370.936846476179	4261.339440679786	4796.061213854972	4565.59155375979	4408.985559377545	4652.148391323312	4418.949189773569	4037.003322551124	0.42302618577987083	0.06471536648469985	6.5367193103956795	6.288290401428916e-11	2.820590723664191e-9	integrin linked kinase [Source:HGNC Symbol;Acc:HGNC:6040]	protein_coding	11	6603708	6610874	49.78
HIF1B_hypoxia_vs_Control_normoxia	ENSG00000171530	TBCA	4385.191548167476	3885.2352126533215	4071.656375158711	3513.1506196237924	4231.392176025838	3998.5268513345713	3841.387922999709	4127.2663421826655	3970.3573254523803	3951.9140624937704	4825.146714267792	4703.737491709831	4888.622370426891	5203.934496898975	5217.368901699947	4929.7592173114845	4901.8069130979065	4371.477292619916	4300.70758105706	0.42234567843835785	0.06472088149576202	6.5256478075938045	6.770824972415997e-11	3.028226936938517e-9	tubulin folding cofactor A [Source:HGNC Symbol;Acc:HGNC:11579]	protein_coding	5	77691166	77868780	39.32
HIF1B_hypoxia_vs_Control_normoxia	ENSG00000160211	G6PD	7661.516727016905	8564.30576740628	8139.88697340438	8607.735698189448	7500.4183078849655	7227.693296024006	7400.281581813967	8361.32300119258	8732.179132410927	9179.0433445664	7383.59112703586	7450.567074062965	7304.447001686498	6256.648713815355	6272.35578290343	7134.636726953606	7354.937106510314	7804.459916443189	7232.7905340001125	-0.3647938808350356	0.0559250774947532	-6.522903448265405	6.895925687245912e-11	3.0752639697746943e-9	glucose-6-phosphate dehydrogenase [Source:HGNC Symbol;Acc:HGNC:4057]	protein_coding	X	154517825	154547572	53.27
HIF1B_hypoxia_vs_Control_normoxia	ENSG00000085276	MECOM	1172.5461818571753	1421.0312273712123	1411.276161724344	1277.8356120099722	1281.437775860114	1269.78724455365	1103.648021661172	1462.5816149646041	1248.0814674098197	1308.808015992138	1004.7863988796876	1104.9680085633438	1076.473053928119	862.2667300602169	971.3348933829924	858.507705580355	1055.143387930641	1158.3600607225728	1229.5038928341992	-0.6054408585243252	0.09292503698046806	-6.515368496991645	7.25114248142533e-11	3.224355287849938e-9	MDS1 and EVI1 complex locus [Source:HGNC Symbol;Acc:HGNC:3498]	protein_coding	3	169083499	169663775	37.45
HIF1B_hypoxia_vs_Control_normoxia	ENSG00000129351	ILF3	15251.017445722779	16225.479251118471	16587.432692261278	17154.442208538585	16612.020820930888	15179.124438109	16739.39470589955	15991.63899510586	17177.507552584004	17335.686606948744	14254.327214902461	14153.183595089902	14811.897368361959	13343.95583167178	12987.15748483176	13887.991865675796	13926.735517462355	14041.036217694467	14109.301655823163	-0.31354122193917405	0.048157129595981694	-6.510795484898178	7.475386390758678e-11	3.314517586477196e-9	interleukin enhancer binding factor 3 [Source:HGNC Symbol;Acc:HGNC:6038]	protein_coding	19	10654304	10692400	50.89
HIF1B_hypoxia_vs_Control_normoxia	ENSG00000139154	AEBP2	1970.648063045898	2498.216084978283	2401.739152071952	2232.279216301195	1692.951658190223	1980.6329360095444	2115.822251235541	1932.327678456003	2051.6252677879597	2120.246624431363	1713.3383829926504	1928.9268745066568	1961.2472605767757	1440.194369030223	1541.9170203948436	1622.206325170087	1861.922887470529	2056.087079910855	2319.9840653114766	-0.629058770681915	0.09671796550079209	-6.504052969112167	7.818434628120736e-11	3.456689006071718e-9	AE binding protein 2 [Source:HGNC Symbol;Acc:HGNC:24051]	protein_coding	12	19404045	19720801	40.33
HIF1B_hypoxia_vs_Control_normoxia	ENSG00000143924	EML4	2995.2564384354105	3284.670295399843	3491.913230551913	3412.0547917830872	3167.1148754682217	3441.3216935519126	3363.011226658866	3241.6762259400552	3265.1801654774267	3407.830527762918	2506.140739135633	2592.114414719627	2386.4694463533488	2670.993235834927	2658.7175398775753	2627.4761506452896	2655.6896639316383	2776.14304118539	2966.098627559716	-0.35649211951238235	0.054981639341333106	-6.483839401354211	8.941740177992126e-11	3.942030027040529e-9	EMAP like 4 [Source:HGNC Symbol;Acc:HGNC:1316]	protein_coding	2	42169353	42332548	38.02
HIF1B_hypoxia_vs_Control_normoxia	ENSG00000125995	ROMO1	1622.295796549501	1241.7260890028042	1285.9176400697183	1186.7153776082378	1437.6609746872227	1182.5438002320775	1139.7775448060795	1270.2546683063165	1191.593265801428	1237.4250469899525	2149.3835444134584	2130.077761606737	2117.2544415614625	2220.360597850097	2041.8221098516558	1747.4530187605692	2120.707028205732	1880.2130156605137	1620.4384124769533	0.6942829617158952	0.1071059645641306	6.48220633221773	9.039090655231107e-11	3.964661048837055e-9	reactive oxygen species modulator 1 [Source:HGNC Symbol;Acc:HGNC:16185]	protein_coding	20	35699272	35700984	50.26
HIF1B_hypoxia_vs_Control_normoxia	ENSG00000135926	TMBIM1	2494.6483195650667	1899.0099880150672	2012.554613313842	1882.269854202189	2203.6900182167738	2159.2470025802654	2054.2272503361337	2265.5443548585476	2105.57635597933	2274.2330052507737	3423.2618564650807	2857.9086631910686	2578.9495025931196	3126.803712273896	2814.690259128135	2774.3905943751893	2902.4639654554653	2966.665734067832	2602.183021868488	0.588619948810231	0.09080674962544412	6.482116706501951	9.044463312965933e-11	3.964661048837055e-9	transmembrane BAX inhibitor motif containing 1 [Source:HGNC Symbol;Acc:HGNC:23410]	protein_coding	2	218274197	218292586	54.42
HIF1B_hypoxia_vs_Control_normoxia	ENSG00000107581	EIF3A	12713.43210506886	13942.281275398527	14590.918919950747	14455.963372246084	12777.341925119252	14347.209896316577	13685.508835409064	13512.839561007995	14118.882798544051	14105.343501498191	10560.623059797068	11626.355161086214	12084.23634803073	9708.215055103034	10860.762363141315	10714.3444706287	11464.829111105095	12617.590858113406	13668.531378743433	-0.4580794430699936	0.07072650929461402	-6.476771547735318	9.370590225425898e-11	4.095983206184748e-9	eukaryotic translation initiation factor 3 subunit A [Source:HGNC Symbol;Acc:HGNC:3271]	protein_coding	10	119033670	119080817	41.68
HIF1B_hypoxia_vs_Control_normoxia	ENSG00000100902	PSMA6	5456.629759234734	4602.0980341115765	4342.622394523242	4134.393727664779	4847.845365133586	4665.217313074138	4369.023943891175	5119.936982633715	4724.361979889603	4715.5403116597	6859.630620961367	6607.949083430674	5994.785475797587	7115.519148574047	6369.688071615055	5952.562517173383	6665.3422044729305	5876.388792807095	5256.429698811556	0.5714350223599771	0.08828969585995274	6.47227308684358	9.65394362146379e-11	4.207919493762325e-9	proteasome 20S subunit alpha 6 [Source:HGNC Symbol;Acc:HGNC:9535]	protein_coding	14	35278633	35317493	42.27
HIF1B_hypoxia_vs_Control_normoxia	ENSG00000217930	PAM16	1044.7146282590622	942.9936390779816	895.3335392181568	857.1228185587278	967.666797007771	935.1437546450843	935.8217095585787	1020.3181231497975	1036.9733235478943	958.2940427230183	1119.0611468283444	1064.656349205089	1081.4731584779322	1415.9514333198085	1218.572449784265	1279.8371906442346	1141.9157589556573	998.1890719999158	935.5390019608632	0.5356394307152286	0.08276987453086358	6.471429777454804	9.707987377898995e-11	4.21955620397131e-9	presequence translocase associated motor 16 [Source:HGNC Symbol;Acc:HGNC:29679]	protein_coding	16	4331549	4355607	56.77
HIF1B_hypoxia_vs_Control_normoxia	ENSG00000114378	HYAL1	926.0216061822475	833.8598644513146	755.9842850188082	746.660423885937	856.7046784044683	884.7418528424683	930.2355257781304	825.362554641546	864.6127229494363	851.9439691707654	942.8640155207034	929.6542321365337	972.8225345541166	1160.3745898216685	1063.0145603113583	1152.7026016211532	1057.2201927810424	869.6715164951358	969.9587908958692	0.5289514283346753	0.08174925066046182	6.470413172735095	9.77353011669701e-11	4.2361115084448e-9	hyaluronidase 1 [Source:HGNC Symbol;Acc:HGNC:5320]	protein_coding	3	50299890	50312381	53.3
HIF1B_hypoxia_vs_Control_normoxia	ENSG00000072571	HMMR	2175.8843638834255	1815.1140593102366	1727.421060428371	1816.5700689963992	1885.911286615288	2119.8428589302603	2034.182358258057	1825.1083634100326	1823.514422148395	2064.8541928143413	2474.1619940250043	2422.2410875913547	2172.818250624381	2762.492603335378	2415.2053071773976	2431.2742822551068	2451.992038352855	2586.2342589887685	2336.980056640035	0.5025141837965441	0.07768478823150758	6.4686304131898655	9.889514602124003e-11	4.262436042200373e-9	hyaluronan mediated motility receptor [Source:HGNC Symbol;Acc:HGNC:5012]	protein_coding	5	163460203	163491941	36.97
HIF1B_hypoxia_vs_Control_normoxia	ENSG00000145604	SKP2	3997.807437266628	4806.195241460808	4557.638320761279	4238.274780770152	4482.440976532476	4374.659762220097	4214.835605783066	4923.216562720758	4453.086785920652	4539.323395662564	3502.5041341182764	3430.529961691676	3366.964480837082	3627.259756081211	3378.308370781411	3161.5682434360547	3576.285702141652	3497.872504774937	3829.5692851051476	-0.4206784408914752	0.06503161252458957	-6.468829920716013	9.876468277797473e-11	4.262436042200373e-9	S-phase kinase associated protein 2 [Source:HGNC Symbol;Acc:HGNC:10901]	protein_coding	5	36151989	36196849	39.26
HIF1B_hypoxia_vs_Control_normoxia	ENSG00000167601	AXL	2560.252261860959	2024.5397140650527	2224.7650000133476	2116.69817154618	2553.5716166349057	2598.8705460567903	2575.124043509572	2413.1049638606705	2097.4265863921632	2131.1384501262955	2935.843007855052	2797.675747306385	2682.1683394232095	3222.2767140102105	3213.018208063909	2849.152065522969	2824.07288928243	2583.3246043382883	2241.7700454898363	0.5449888890990108	0.0844095150334281	6.45648643856303	1.0716177982792732e-10	4.60586702714462e-9	AXL receptor tyrosine kinase [Source:HGNC Symbol;Acc:HGNC:905]	protein_coding	19	41219223	41261766	50.86
HIF1B_hypoxia_vs_Control_normoxia	ENSG00000168894	RNF181	1223.7783543640846	958.8340111621703	889.0914836012581	957.9424377056022	1071.4745473600744	903.2497569699506	847.1638650390826	1037.4580726128304	958.7949529854644	895.7923196196916	1750.8735996826758	1583.9761992693466	1660.3906322605467	1443.6599128240891	1433.3479616134089	1344.9586727223927	1525.233527292827	1440.1269352617658	1325.641490570346	0.5881836118574482	0.09111038207561743	6.455725444870627	1.0770171472421261e-10	4.616215161651668e-9	ring finger protein 181 [Source:HGNC Symbol;Acc:HGNC:28037]	protein_coding	2	85595725	85597708	54.54
HIF1B_hypoxia_vs_Control_normoxia	ENSG00000130707	ASS1	50535.6973015307	44449.73750574531	44073.10592981978	41370.62112213028	46809.21626455074	40925.09678500819	41756.701107915535	47047.45860991869	46165.68142489841	45688.075018879805	62346.06276093729	58835.45000189477	60532.240590666115	58312.83657432846	55688.352796335465	59088.545520694664	56651.39881682437	52418.77199836615	47483.19859863864	0.41420412602024015	0.06419691473800296	6.452087732107813	1.1031967866787027e-10	4.715325877687641e-9	argininosuccinate synthase 1 [Source:HGNC Symbol;Acc:HGNC:758]	protein_coding	9	130444961	130501274	55.65
HIF1B_hypoxia_vs_Control_normoxia	ENSG00000105647	PIK3R2	3817.308796449578	4244.503623965282	4191.025011910493	4558.306157277141	3800.174730550447	3632.867406724326	4016.495673107326	4065.1842656937397	4342.288188178835	4392.010816007876	3509.0770153204467	3754.4239403331285	3822.756407409156	2959.0414897785827	3292.9723221621034	3354.998398724961	3341.853637724656	3768.1123622984896	3665.4668889254185	-0.4350096687352562	0.06746389489998203	-6.448036677695169	1.1330834791619357e-10	4.8296900783062625e-9	phosphoinositide-3-kinase regulatory subunit 2 [Source:HGNC Symbol;Acc:HGNC:8980]	protein_coding	19	18153163	18170532	57.71
HIF1B_hypoxia_vs_Control_normoxia	ENSG00000158711	ELK4	958.4796672668692	990.7548270698478	1346.0862721847195	1157.3856522025353	914.8916367704642	1115.0392579621812	1038.038951254284	1159.7644848358443	1189.1089913463122	1038.3148018208776	759.7464911158263	777.1227002943451	758.7205314593839	690.2883952842592	703.890550628874	695.8266738612867	850.3891120276002	992.4988001151969	1074.7658805698077	-0.7374222007882331	0.11453777736073625	-6.438244374742186	1.2086329877532853e-10	5.137522589816306e-9	ETS transcription factor ELK4 [Source:HGNC Symbol;Acc:HGNC:3326]	protein_coding	1	205597556	205632011	41.89
HIF1B_hypoxia_vs_Control_normoxia	ENSG00000135720	DYNC1LI2	3106.135621245246	3537.019424151752	3545.539389729363	3814.223140213757	3250.083426583953	3634.390234186009	4082.1364745860237	3408.8240183699186	3442.9285732414005	3707.2921986541764	2468.4608615072443	2462.7688059394795	2498.646429017324	2384.3900083135895	2548.3333911173645	2605.507194948002	2587.710536741977	2821.1639753198615	3111.0230997932363	-0.5313727786100543	0.08255102348864726	-6.436901157053864	1.2193728155483654e-10	5.16893476481079e-9	dynein cytoplasmic 1 light intermediate chain 2 [Source:HGNC Symbol;Acc:HGNC:2966]	protein_coding	16	66720893	66751609	44.86
HIF1B_hypoxia_vs_Control_normoxia	ENSG00000108010	GLRX3	3589.5143071644193	3157.02654635555	3111.197160511507	2882.159567908835	3888.9402555385327	3608.96565234093	3133.8345060919555	3481.1002704964476	3351.3829870994655	3191.0763541103775	3928.092476075035	3658.341126113419	3477.9309192765063	4454.747297639181	4432.378256914279	4146.239767760779	3816.1731168043907	3547.5661952771743	3344.105072645182	0.5111552877439047	0.07949538269189543	6.429999711115512	1.27604187843169e-10	5.379597318087699e-9	glutaredoxin 3 [Source:HGNC Symbol;Acc:HGNC:15987]	protein_coding	10	130136391	130184521	42.15
HIF1B_hypoxia_vs_Control_normoxia	ENSG00000147155	EBP	4505.9423591861	4095.453293955036	4015.7626994907428	3592.6831464998986	4509.7927634218295	4207.9161323421595	3967.909271762715	4516.554723570756	4370.409581237707	4221.746185663793	4643.694105401791	4355.867273381971	4216.383149195068	6106.3450274197785	5600.139057767632	5309.574956054944	4936.493278478175	4504.985742308711	3935.2520773970905	0.5402171884127803	0.08400973139849724	6.43041204179405	1.2725850330887602e-10	5.379597318087699e-9	EBP cholestenol delta-isomerase [Source:HGNC Symbol;Acc:HGNC:3133]	protein_coding	X	48521799	48528716	49.44
HIF1B_hypoxia_vs_Control_normoxia	ENSG00000114942	EEF1B2	9115.881046744418	7772.03163902242	7891.745029781973	7211.19164175733	7768.134216174965	7749.101848874636	6723.917063597247	8441.249864471862	7928.335447950521	7768.090267240291	11204.233217632542	10888.41528808549	10504.774063651244	11290.914652013604	10600.514750751523	9834.682940143148	11062.001998672524	9908.01254485055	9538.512366727671	0.4720768154195288	0.07362261209160975	6.412117174437064	1.4351246146028012e-10	6.033780055400879e-9	eukaryotic translation elongation factor 1 beta 2 [Source:HGNC Symbol;Acc:HGNC:3208]	protein_coding	2	206159585	206162928	45.25
HIF1B_hypoxia_vs_Control_normoxia	ENSG00000188807	TMEM201	1230.8129012691536	1439.455364400939	1474.5270794724831	1468.56840796951	1467.0489443985969	1469.783190154728	1400.0561036394301	1393.8053241306957	1449.5732571760327	1388.6503010158258	860.0847020440086	933.8329171179782	958.268488647084	1116.3341762239231	1057.9922357382623	1090.5667274761684	976.1051418911085	1128.9039916394631	1081.0758697085264	-0.42739678820286264	0.06669523836765835	-6.408205423104306	1.4724243556581252e-10	6.17377929559915e-9	transmembrane protein 201 [Source:HGNC Symbol;Acc:HGNC:33719]	protein_coding	1	9588911	9614877	59.34
HIF1B_hypoxia_vs_Control_normoxia	ENSG00000134333	LDHA	84024.26348115664	47893.01814445307	52857.02871129981	48312.73031084757	54468.4174884948	52570.34018055325	45273.384804930545	58244.58439781409	50408.564780191744	50240.689550707866	144575.77012748763	135165.06640060025	125646.50047467988	76160.19941223618	81272.39562373044	65027.10762265505	141031.90531093287	147406.66338889874	135882.37593030566	0.5776757849326825	0.09018412385046488	6.405515297687339	1.4986235754166247e-10	6.266602105332932e-9	lactate dehydrogenase A [Source:HGNC Symbol;Acc:HGNC:6535]	protein_coding	11	18394560	18408425	43.95
HIF1B_hypoxia_vs_Control_normoxia	ENSG00000007392	LUC7L	906.7770386980203	1052.0630768241508	1034.394625342323	1036.5113990434584	955.787686070388	1048.499866551346	1049.084371885211	983.2131637017345	1085.60658708134	994.4328784780613	734.9006654889529	757.6126516823907	866.527080217666	743.6273124386046	705.8896942056912	749.6022212251245	864.0448680597336	865.5379163199243	794.6506319482651	-0.5088599348430205	0.07954488856040381	-6.397141840944421	1.5831225526044705e-10	6.602048915320805e-9	LUC7 like [Source:HGNC Symbol;Acc:HGNC:6723]	protein_coding	16	188969	229463	47.33
HIF1B_hypoxia_vs_Control_normoxia	ENSG00000139718	SETD1B	624.6288055656422	872.8000983490117	882.2850763736748	1011.308047098943	783.0191464119257	855.8537869672385	1111.5159417604582	610.0185613954005	822.8574740256183	947.6434347186522	229.2469883296171	338.55404754336206	411.7140269017705	250.6435773395692	349.84374488992546	369.70956620540125	309.03940644109554	503.4862846073145	583.7792908225806	-1.5085296602724665	0.23605990936507204	-6.3904525945551	1.6539547540369572e-10	6.878846861129447e-9	SET domain containing 1B, histone lysine methyltransferase [Source:HGNC Symbol;Acc:HGNC:29187]	protein_coding	12	121804009	121832656	56.88
HIF1B_hypoxia_vs_Control_normoxia	ENSG00000141867	BRD4	2813.6383244974563	3350.8190432807028	3419.183641432936	3683.364662001722	2854.669693169036	3045.111322919834	3579.227143525753	2937.862910423123	3247.294858140488	3334.7540336481507	1858.543257339585	2438.2293554431108	2356.696502449363	2210.3137914558847	1951.8202370060585	2277.7406431065633	2438.915112565313	2729.3522419460824	2931.5913911005096	-0.700418253625632	0.10962271218800516	-6.38935344369514	1.665886102030397e-10	6.909844772669093e-9	bromodomain containing 4 [Source:HGNC Symbol;Acc:HGNC:13575]	protein_coding	19	15235519	15332545	50.24
HIF1B_hypoxia_vs_Control_normoxia	ENSG00000113368	LMNB1	4867.323481543662	5527.470225434997	5818.1416730109	5363.669909244043	5153.528067033353	5148.8371897706575	4805.606457411	5427.471415387793	5267.588803475708	4866.986228796936	4076.321746710183	4361.726975846654	4936.113784737104	4152.982483214062	4001.631604352611	3968.710475044271	4773.787618981599	4682.3496232277785	5278.898386106268	-0.4628287608726408	0.07248290086534274	-6.385350963428942	1.7100481727232291e-10	7.0740062480212935e-9	lamin B1 [Source:HGNC Symbol;Acc:HGNC:6637]	protein_coding	5	126776623	126837020	42.33
HIF1B_hypoxia_vs_Control_normoxia	ENSG00000196704	AMZ2	1319.4479868637566	1118.9913792426628	1003.7734283453361	1127.2559098686695	1193.394314060874	1251.5993186984147	1235.6513071276036	1244.9004534266421	1180.5900952827367	1063.8202868570095	1628.0840521500174	1474.941480253742	1285.2425879365048	1824.5896530841699	1576.5503812380196	1705.37458601585	1440.516289038256	1186.5352397326362	1208.2530011884726	0.6478425797305396	0.10152805957589045	6.380921515064401	1.7602550993292076e-10	7.262228925842159e-9	archaelysin family metallopeptidase 2 [Source:HGNC Symbol;Acc:HGNC:28041]	protein_coding	17	68205481	68257712	44.84
HIF1B_hypoxia_vs_Control_normoxia	ENSG00000204576	PRR3	506.4068319656311	657.5842615600316	615.1314961213199	570.5269213110383	559.5470222094533	568.5681261621869	551.4093957163399	576.5640998792688	673.3931411231512	657.5630707139326	357.1632932672359	411.48032198460334	470.4830917473134	296.4428671508887	395.7205089337831	380.4854414856547	444.68035357220475	457.408739768143	471.17082267481084	-0.7680813413076961	0.12040111022170714	-6.379354309053693	1.7783617294332397e-10	7.297904650307152e-9	proline rich 3 [Source:HGNC Symbol;Acc:HGNC:21149]	protein_coding	6	30557280	30563723	44.2
HIF1B_hypoxia_vs_Control_normoxia	ENSG00000242114	MTFP1	2210.465785570893	1689.7786864601471	1682.114219397341	1639.18942915607	1827.2563222585122	1708.895438266247	1668.9900322521366	1737.9619261842233	1797.339448468848	1718.367643862618	3098.4228559277863	3094.0062428331858	2937.6780189617775	2333.166361823364	2321.7210276536034	2115.8896276001706	2983.6031336434226	2899.609069832612	2534.394655694003	0.43502106395565304	0.06819137767567571	6.379414506400679	1.7776628940901157e-10	7.297904650307152e-9	mitochondrial fission process 1 [Source:HGNC Symbol;Acc:HGNC:26945]	protein_coding	22	30425623	30429054	57.17
HIF1B_hypoxia_vs_Control_normoxia	ENSG00000156411	ATP5MJ	2370.169268311844	2032.157904738793	2016.0451238448559	1881.5175688417003	2258.4592041287215	2179.3266894250905	1936.7518374035064	2254.9636961190495	2017.9453762109954	2171.509943375813	2658.269053305681	2602.7990076814726	2595.1316315514614	2958.8009751888844	2773.725581156345	2652.3416275857926	2807.065691043199	2539.6029001832794	2326.633017828554	0.5001923674159672	0.07846221220281	6.374946020169102	1.830274052038051e-10	7.491015549853349e-9	ATP synthase membrane subunit j [Source:HGNC Symbol;Acc:HGNC:1188]	protein_coding	14	103912288	103928269	47.77
HIF1B_hypoxia_vs_Control_normoxia	ENSG00000149273	RPS3	51906.60913330518	42551.26140700821	43579.99934404999	39383.769556651736	46421.46932085968	41264.3365245366	37575.76852498765	47548.74437134663	44248.44234435907	44128.1659581771	65562.46725196592	63188.31479307358	61438.453953910794	62641.52082178501	61938.45991597946	56960.42671889901	64668.77264937874	59579.68790285529	51638.90303966881	0.5324942264531795	0.08354098039715553	6.37404808899406	1.8410282125413654e-10	7.515096645373882e-9	ribosomal protein S3 [Source:HGNC Symbol;Acc:HGNC:10420]	protein_coding	11	75399515	75422280	48.5
HIF1B_hypoxia_vs_Control_normoxia	ENSG00000068654	POLR1A	2837.4660516097438	3411.7962393021935	3989.0395135268695	3658.948312634768	3423.577963917848	3695.9999942047034	3252.3215772983112	3592.0075928423603	3471.2587941170123	3073.975561385925	1963.8829412153023	1885.9106635230662	1687.3619664312375	1903.5716341714103	2467.245923093436	2359.634622177095	2098.473406167797	2359.5067236934483	2779.8754992726003	-0.7148822088611568	0.11221218689275249	-6.37080720603378	1.8803589234208606e-10	7.655392661842712e-9	RNA polymerase I subunit A [Source:HGNC Symbol;Acc:HGNC:17264]	protein_coding	2	86020216	86106155	46.69
HIF1B_hypoxia_vs_Control_normoxia	ENSG00000011304	PTBP1	20320.333745973003	21265.959456789704	20722.451941042797	21601.675317769703	20178.12830581046	19842.223904591505	20323.486868456082	21596.086594258897	21935.437643887668	22078.28533920551	19426.860669859685	20551.124599556348	20573.588667954933	17552.88261561765	16699.455489352302	18572.328967461934	20336.681802396877	21206.59045216222	21302.7587913398	-0.26825353937242585	0.042165845161804945	-6.361867960740361	1.9931475207523545e-10	8.072631693225692e-9	polypyrimidine tract binding protein 1 [Source:HGNC Symbol;Acc:HGNC:9583]	protein_coding	19	797075	812327	61.17
HIF1B_hypoxia_vs_Control_normoxia	ENSG00000289754		266.5669591915438	191.78955107822463	176.22684621591318	233.23894866409412	254.815131422614	235.47414507861745	233.54303779321666	218.59476631404627	241.381269745208	262.14288126946855	235.65803788710684	217.71949218826276	334.95038325427396	376.24586890041184	454.1609751415852	498.54909509656727	191.3132039502302	191.43566859054317	250.9659628574037	1.1390064473498813	0.17903682595656906	6.361855675581418	1.9933069832268236e-10	8.072631693225692e-9	novel transcript	lncRNA	16	28537040	28620133	50.47
HIF1B_hypoxia_vs_Control_normoxia	ENSG00000100528	CNIH1	3406.679182274105	3017.629042052977	2985.6007747356184	2769.7541660631427	3201.231378481934	3411.9166346782113	2887.701150560193	3407.9075106757255	3161.51348652618	3105.3708902585	3786.3551542703467	3540.097335181264	3236.4787905426747	4243.943759380936	4215.212838667686	3935.7747879767157	3758.028754537724	3274.4149004971537	3381.2939258469073	0.4994391397062345	0.07854828517346386	6.358371014762281	2.039044978980266e-10	8.236247127137567e-9	cornichon family AMPA receptor auxiliary protein 1 [Source:HGNC Symbol;Acc:HGNC:19431]	protein_coding	14	54423561	54441391	38.2
HIF1B_hypoxia_vs_Control_normoxia	ENSG00000112290	WASF1	1440.0918475221883	1605.9479965494006	1647.8066260896653	1792.3747405988963	1493.6219107913403	1510.2296730558423	1681.675758762263	1348.225229081205	1537.0661263980037	1502.9439436046769	1255.9261059118255	1348.3378234042614	1347.745416466879	1077.9929692665223	1046.436158103342	1187.10508752472	1302.4303328541887	1547.4490639775145	1688.3382929588442	-0.6097041487938124	0.09593670504779521	-6.35527505859265	2.0805399630819134e-10	8.38191426379998e-9	WASP family member 1 [Source:HGNC Symbol;Acc:HGNC:12732]	protein_coding	6	110099819	110180004	36.65
HIF1B_hypoxia_vs_Control_normoxia	ENSG00000160752	FDPS	7204.396365515702	6445.826397216941	6635.137780518387	5803.955915514999	6591.551736145219	5703.853136881902	5920.053223712128	6667.122886773074	6870.8987339045825	6836.260041892208	7962.624771025393	7453.318634646731	7628.2137317721645	8249.535810581123	9010.966907234928	8385.430245881063	8346.360481496484	7935.314294641446	7232.709849443863	0.4428538330023426	0.06969772936758532	6.35392052252857	2.0989531125721079e-10	8.434074616403027e-9	farnesyl diphosphate synthase [Source:HGNC Symbol;Acc:HGNC:3631]	protein_coding	1	155308748	155320666	50.48
HIF1B_hypoxia_vs_Control_normoxia	ENSG00000167508	MVD	2290.4985965322394	2145.0964343966207	2231.945535333137	2247.5109385185533	2301.283679676442	2149.8899490711865	2497.3252285421127	2210.3933156379867	2466.55025913049	2350.3813379864414	1729.187220089031	1699.9231359718585	2002.0850475326627	2951.4580517759564	3069.639200600593	3368.1620671666365	1890.7265842834302	2049.5071187275466	1867.9096331396272	0.5033141628499238	0.07923336023026191	6.352301118963411	2.1211757892568815e-10	8.501231799541215e-9	mevalonate diphosphate decarboxylase [Source:HGNC Symbol;Acc:HGNC:7529]	protein_coding	16	88651935	88663161	59.29
HIF1B_hypoxia_vs_Control_normoxia	ENSG00000166441	RPL27A	35720.51639030409	30687.687928227322	30163.487461959387	29960.395293151978	31796.02236946014	30312.00816924884	27681.011922076148	33815.26634159967	32308.737069694955	30168.216732039935	41929.06527297395	40217.26863916095	42377.99824138097	41030.40381509127	41484.78044858188	38177.31006724324	42986.652086388094	40848.84542828442	37024.13773891048	0.4104241145811268	0.06461933047058019	6.351413912714311	2.1334479840519577e-10	8.528264868891635e-9	ribosomal protein L27a [Source:HGNC Symbol;Acc:HGNC:10329]	protein_coding	11	8682788	8714759	50.4
HIF1B_hypoxia_vs_Control_normoxia	ENSG00000140044	JDP2	1063.6198757134841	1015.1116371245552	879.805740003277	937.8383135366712	1049.7140071292063	965.5874004452058	948.3226786642591	1041.9887166589922	1013.147809315657	995.9504613803213	1120.6855781907377	1060.7063948592318	1239.8986726620803	1288.9944606110487	1287.8633597125904	1352.8638467304613	993.0045064148493	977.7128145299858	975.9613648735843	0.47134060693249746	0.07421790205783818	6.350767050315983	2.1424393378578996e-10	8.542077256627232e-9	Jun dimerization protein 2 [Source:HGNC Symbol;Acc:HGNC:17546]	protein_coding	14	75427716	75474111	50
HIF1B_hypoxia_vs_Control_normoxia	ENSG00000086712	TXLNG	2602.3659203959246	2931.6634252280187	3150.9915048246394	3173.731581012729	3001.2985272437263	3137.2252864965167	3060.160743124862	2857.7703152014587	3018.365870747985	2996.3333384680896	1966.8321032896656	2063.64000990796	2080.402759441413	2184.0908124236444	2155.2451463351917	2447.6694066854834	2038.1731548001965	2137.0041417399534	2441.9884401551058	-0.4485904664856452	0.0707659840079133	-6.339069155534985	2.3115747127005493e-10	9.1926798497344e-9	taxilin gamma [Source:HGNC Symbol;Acc:HGNC:18578]	protein_coding	X	16786432	16844519	42.93
HIF1B_hypoxia_vs_Control_normoxia	ENSG00000155846	PPARGC1B	338.58419557767365	401.9020648643157	429.5032977211039	461.04038313723476	433.15130328418593	402.2909551692217	466.6095655140324	388.8982103458806	508.38876572539033	446.08522668600267	247.1749732083727	194.91170081601467	281.96498513965645	243.9045427613588	225.46667321163417	196.25589663247501	232.20373984445828	283.61649119956195	251.14674513722582	-0.9615879535264921	0.1517264711980863	-6.337641322133513	2.3330918032725396e-10	9.254397564137605e-9	PPARG coactivator 1 beta [Source:HGNC Symbol;Acc:HGNC:30022]	protein_coding	5	149730298	149855022	49
HIF1B_hypoxia_vs_Control_normoxia	ENSG00000213722	DDAH2	695.3203694895027	590.2582425547103	614.0595712813883	589.4765554761042	671.4326909233305	653.7476214534198	615.8681366088598	603.8869485290452	613.0765460305156	570.0531279685755	702.5683270427185	689.2641414804764	876.3516613934844	859.6510238375686	911.7301931478953	897.8406572753332	705.8235259865697	673.0469176234052	677.630762197648	0.5767498965990089	0.09107099795214418	6.332969985703663	2.404863593161412e-10	9.51462698525143e-9	dimethylarginine dimethylaminohydrolase 2 [Source:HGNC Symbol;Acc:HGNC:2716]	protein_coding	6	31727038	31730617	59.86
HIF1B_hypoxia_vs_Control_normoxia	ENSG00000170955	CAVIN3	811.5518356518861	633.9028096337968	553.8024010448968	585.5790297990569	656.5404951052678	572.2065196518312	590.6078386045887	699.2802843214354	654.2586402285847	599.8355904334974	1104.6969174815135	1142.0507739753218	1043.877962846703	871.0750249116771	881.6177742689833	904.8793930542283	1131.3934931555084	1031.3372313779228	950.9908618391366	0.58280872983885	0.09203488627339963	6.332476231975268	2.4125746139458837e-10	9.52072283713171e-9	caveolae associated protein 3 [Source:HGNC Symbol;Acc:HGNC:9400]	protein_coding	11	6318946	6320532	64.65
HIF1B_hypoxia_vs_Control_normoxia	ENSG00000183648	NDUFB1	617.8991814452305	446.4274488288628	523.0435874878203	423.34886489688046	503.7075897381026	455.86762227894326	415.0530779830591	490.24740062469243	500.5006969979925	508.718367503459	782.1097597661175	845.9152470875094	769.869167965752	776.7911396060401	880.4121424548316	663.3192074727524	709.5421369273421	776.689028764485	650.6227796295067	0.7467279276797203	0.11821963065077591	6.316446122941929	2.676466967216516e-10	1.053517482248746e-8	NADH:ubiquinone oxidoreductase subunit B1 [Source:HGNC Symbol;Acc:HGNC:7695]	protein_coding	14	92116122	92121917	44.2
HIF1B_hypoxia_vs_Control_normoxia	ENSG00000155304	HSPA13	2091.998539727756	1664.6181049858396	1640.6952722293513	1489.896457895578	1718.4017850315188	1706.8629849974243	1479.2942508969152	1803.0915058348373	1690.7700908803042	1634.1096817071825	2952.650412267721	2613.9020216173244	2176.1029282483605	2723.6585893433357	2589.892672611978	2260.7829909172715	2678.9858610661136	2431.484909059986	2400.773195508564	0.6602992722496753	0.10457296845483655	6.314244321512671	2.7148475106774303e-10	1.0659057783652099e-8	heat shock protein family A (Hsp70) member 13 [Source:HGNC Symbol;Acc:HGNC:11375]	protein_coding	21	14371115	14383484	36.7
HIF1B_hypoxia_vs_Control_normoxia	ENSG00000167460	TPM4	18307.862660341085	17296.280057119253	17301.797085390062	17047.522489219027	17779.911383913714	18414.32984211262	17781.422130765528	18171.170362737586	17107.215991497804	16921.96347119826	18310.899355287303	18705.880154801744	18147.39362845892	20485.52419454502	19492.756911401582	20826.961726424743	18849.431897208193	18557.291408575828	18343.775795482354	0.23518489374834	0.03726225790174611	6.3116114532962655	2.761448201803613e-10	1.0814503998433946e-8	tropomyosin 4 [Source:HGNC Symbol;Acc:HGNC:12013]	protein_coding	19	16067021	16103002	50.92
HIF1B_hypoxia_vs_Control_normoxia	ENSG00000184470	TXNRD2	2804.1728892190777	2425.352255462722	2464.1227138522145	2286.0539336186603	2791.5181139001147	2606.6448328182482	2544.663562406482	2487.2131531463942	2330.369565172503	2561.104124156128	3109.072048966497	3009.61684113349	3257.067072587499	3160.434041666089	3187.27173319264	3113.6304478830934	3168.9062329387907	3169.840111766324	2802.231221275507	0.40073479992062194	0.0635208085906195	6.308716919888216	2.813581873202489e-10	1.0990776785699848e-8	thioredoxin reductase 2 [Source:HGNC Symbol;Acc:HGNC:18155]	protein_coding	22	19875517	19941820	54.09
HIF1B_hypoxia_vs_Control_normoxia	ENSG00000023330	ALAS1	2196.289053306886	2165.3112463531593	2078.1992191290383	2051.813373192354	2196.0948013392053	2078.8573912816464	2000.280379860163	2174.3236793778533	2041.9519238939852	2023.4221360063025	2102.7401514586695	2020.1778717362242	2196.525333338432	2588.2354639689424	2789.297606675081	2656.1482976569896	2075.1693025229106	2141.650682904769	2153.0040988282276	0.3547702970644549	0.05624961426344704	6.307070754349991	2.843658558418362e-10	1.108021503949377e-8	5'-aminolevulinate synthase 1 [Source:HGNC Symbol;Acc:HGNC:396]	protein_coding	3	52198086	52214327	45.47
HIF1B_hypoxia_vs_Control_normoxia	ENSG00000166986	MARS1	5408.910276128591	5210.66920251237	4840.344081291588	4907.552833264119	5204.222245484686	5649.5097291798675	5197.099133232385	5525.992809835591	5439.127850255188	5493.597255485952	5178.675125350107	5016.389155936513	5575.375541155832	6198.261052666685	6503.99326262357	7165.677669771746	5062.840972628986	4693.890894727782	4497.16615491168	0.40965745261431424	0.06500541591049067	6.301897263120243	2.940240446142577e-10	1.1427685159692687e-8	methionyl-tRNA synthetase 1 [Source:HGNC Symbol;Acc:HGNC:6898]	protein_coding	12	57475445	57517569	49.33
HIF1B_hypoxia_vs_Control_normoxia	ENSG00000107874	CUEDC2	1512.5839004442964	1398.3901687711	1252.056361547433	1260.3426208572625	1339.506564514738	1317.0021470840695	1321.5521656823437	1399.4328705037174	1334.2791925152992	1473.4233292347892	1667.368997146007	1651.350922729694	1747.2915808606801	1758.1652243448482	1782.7083137774562	1676.1641114805323	1729.7717155599148	1573.4200990684303	1544.2838223190224	0.41727706413312915	0.06626584237154688	6.297015916488204	3.034301346602146e-10	1.173415282658424e-8	CUE domain containing 2 [Source:HGNC Symbol;Acc:HGNC:28352]	protein_coding	10	102423245	102432584	52.83
HIF1B_hypoxia_vs_Control_normoxia	ENSG00000173905	GOLIM4	2810.429282717154	3314.2995856658827	3266.0557380184105	3689.453963169488	2895.1531557357434	3191.119946826564	3512.423857688757	2775.940352996522	2939.1725589354883	3250.0149701277796	2218.937208667934	2384.3546756319147	2606.6448702644957	2036.7733425305464	2148.5294625324555	2444.9394215261304	2393.8348914634353	2592.7330552973117	2927.3460318299126	-0.6315595630484968	0.10029118571291612	-6.297258912227226	3.029550235561167e-10	1.173415282658424e-8	golgi integral membrane protein 4 [Source:HGNC Symbol;Acc:HGNC:15448]	protein_coding	3	168008689	168095924	38.32
HIF1B_hypoxia_vs_Control_normoxia	ENSG00000197958	RPL12	22842.434590346136	20346.753012552646	19479.031581533964	18224.34578271424	19083.07506221352	18140.584896607506	16995.796794530306	21541.46432883188	20799.399115028107	20022.486795100354	28534.282169677354	27844.07545404645	27695.127663390413	25805.68755545717	23914.427118489795	25400.72461461217	27565.181592099354	25131.898382581505	24639.48070676372	0.3719110531219006	0.059084534794839064	6.294558371548462	3.0827625854011367e-10	1.1891756673184886e-8	ribosomal protein L12 [Source:HGNC Symbol;Acc:HGNC:10302]	protein_coding	9	127447674	127451406	51.25
HIF1B_hypoxia_vs_Control_normoxia	ENSG00000124614	RPS10	29801.37776509761	26037.42501117457	24506.469850235164	21707.52020397865	26127.41206943561	24331.222649573323	21714.985063938504	27420.233185465288	25972.19186572522	25148.549254686586	38061.4892884119	35441.054627458725	35010.507957184804	36583.030430030936	35715.628906063794	32658.42695572231	36808.60218178421	32894.96975529026	30285.080515597176	0.5388437802615827	0.08562558605731893	6.293022974474866	3.1134223709711803e-10	1.1980076604510053e-8	ribosomal protein S10 [Source:HGNC Symbol;Acc:HGNC:10383]	protein_coding	6	34417454	34426069	47.38
HIF1B_hypoxia_vs_Control_normoxia	ENSG00000137154	RPS6	48234.752914705554	42339.209055218445	41608.15751612788	37621.706843792104	44629.154227100924	40610.05855325285	36571.04054630781	45705.21712888575	42222.25763116529	42356.076551726685	56396.92328354989	55422.598145965625	56688.05012272463	55874.41561551665	56814.670428549885	52811.93706933077	57047.10179252962	53035.94663586521	50471.03131708989	0.44518730075205565	0.07075085691887124	6.292323798460053	3.1274824348561843e-10	1.2004242281052469e-8	ribosomal protein S6 [Source:HGNC Symbol;Acc:HGNC:10429]	protein_coding	9	19375715	19380236	40.65
HIF1B_hypoxia_vs_Control_normoxia	ENSG00000139800	ZIC5	463.83134624396826	481.52916702883164	520.1588181814915	555.0981627786053	551.5350292983388	504.5953504163782	536.8066713332191	541.2481779796883	554.5655260066937	549.0334224582724	393.8096811940592	367.9174117565455	445.3303194397857	324.3245754015645	306.6969616505212	341.0998524016355	421.9669377195969	440.12429887445774	513.1238684717429	-0.6864212301289901	0.10914669403326045	-6.288978664986553	3.195613801027618e-10	1.223531537217274e-8	Zic family member 5 [Source:HGNC Symbol;Acc:HGNC:20322]	protein_coding	13	99962964	99971767	51.61
HIF1B_hypoxia_vs_Control_normoxia	ENSG00000102804	TSC22D1	13983.461051711052	12228.465074809625	12599.42792712408	11686.498932578561	13312.507496825425	12950.070776901155	11852.041047650526	13544.122821018098	12666.905161893841	12190.69100037516	15472.497941609457	14646.672607331104	13667.373897947666	17225.0536589146	16457.18034637839	15479.257346437205	16340.816874927434	15033.844551539853	14348.871466536777	0.42917829421124776	0.06828083233953562	6.285487149264687	3.2682720029438167e-10	1.2482533912233439e-8	TSC22 domain family member 1 [Source:HGNC Symbol;Acc:HGNC:16826]	protein_coding	13	44432143	44577147	38.08
HIF1B_hypoxia_vs_Control_normoxia	ENSG00000163453	IGFBP7	1407.0380296245048	1179.415431689197	1056.712632943577	1132.238468464274	1324.4566942117203	1099.5995498561929	1212.2011015681462	1146.509994727945	1277.9241576492673	1162.8293074763421	1675.1122337061838	1687.8988656953377	1713.9254925702824	1668.071599037179	1507.1833855932211	1703.45948739699	1741.1694197794504	1519.3542974448449	1518.6224134309348	0.5309152905101063	0.08450317468660105	6.282785143624776	3.3256053288962045e-10	1.2670145734535416e-8	insulin like growth factor binding protein 7 [Source:HGNC Symbol;Acc:HGNC:5476]	protein_coding	4	57030773	57110385	42.44
HIF1B_hypoxia_vs_Control_normoxia	ENSG00000159086	PAXBP1	980.6600354485137	1107.1281879638277	1157.7950534762108	1130.0253794932985	1038.9898285257477	1136.4451064469843	1164.3014961084777	1049.9820586653195	1046.5889801143067	1059.3276765097776	803.4693768459051	794.5544195923472	750.8478616415352	798.995549169434	802.0630385412923	857.1581969307223	899.8757107762701	999.9185816447775	1054.4141356270122	-0.46557596078839014	0.07415336413354084	-6.278554806359785	3.4173456784465664e-10	1.2987596999613428e-8	PAX3 and PAX7 binding protein 1 [Source:HGNC Symbol;Acc:HGNC:13579]	protein_coding	21	32733899	32771792	38.11
HIF1B_hypoxia_vs_Control_normoxia	ENSG00000143753	DEGS1	7742.895861199484	6820.35492426682	6725.218160646911	6489.1164169393405	6861.36838506039	6807.736841924424	6236.415295624879	7418.729283658317	7103.99372642665	6846.5244145781035	8867.785241299523	8829.488010590263	8644.161236891428	8842.471291997652	8018.858733056241	8368.42851618058	9213.143964735316	8527.973998038035	8750.357059675835	0.33198737561555236	0.052907419521428	6.2748737061556055	3.499182068023588e-10	1.3265940862310556e-8	delta 4-desaturase, sphingolipid 1 [Source:HGNC Symbol;Acc:HGNC:13709]	protein_coding	1	224175756	224193441	46.06
HIF1B_hypoxia_vs_Control_normoxia	ENSG00000136813	ECPAS	5600.155472033079	5873.535197316278	6361.874705622998	6099.96349510058	5530.361955889823	5877.134376514185	5787.616369059075	6136.835004664987	6337.855560240845	6268.405961889372	4822.360815969758	5119.564542323492	4758.213651844623	4801.565756676728	5013.762547824004	4987.738135799254	5384.2217186473135	5815.831544359047	5825.957156853062	-0.30746908167580816	0.04902204049009752	-6.27205800904834	3.5630677448098815e-10	1.347503316235698e-8	Ecm29 proteasome adaptor and scaffold [Source:HGNC Symbol;Acc:HGNC:29020]	protein_coding	9	111360685	111484745	39.33
HIF1B_hypoxia_vs_Control_normoxia	ENSG00000104897	SF3A2	2784.022863845608	3340.01734857941	3190.0353345115577	3377.1667950522437	2980.5382400143667	3140.2594699852284	3077.6748431958235	3036.530834157235	3407.566121033448	3258.5185386145167	2135.0625489664485	2337.117083669199	2586.739246309878	1940.665635805105	2142.4731981074997	2525.3780211009985	2303.75581680595	2703.8265957632434	2629.085877548793	-0.5837072158806903	0.09308340101424811	-6.270798117822782	3.5920209966365793e-10	1.3551316376064162e-8	splicing factor 3a subunit 2 [Source:HGNC Symbol;Acc:HGNC:10766]	protein_coding	19	2236824	2248655	58.43
HIF1B_hypoxia_vs_Control_normoxia	ENSG00000115825	PRKD3	3581.2782517203723	3846.906235284108	4429.297126710424	3780.0505893467375	3401.0473916499213	3213.680270730007	3221.493717046328	4398.355057826853	3884.66939621859	3793.4668537833327	3755.709031639353	3823.89012152358	3020.409498988194	2704.6634647472547	2852.0291831121517	2617.2375367097397	3944.492133894827	3987.731436778017	3787.8794849772785	-0.5590488158430398	0.08919963666383032	-6.267388935113558	3.6715231328275743e-10	1.3817463887690114e-8	protein kinase D3 [Source:HGNC Symbol;Acc:HGNC:9408]	protein_coding	2	37250502	37324833	36.91
HIF1B_hypoxia_vs_Control_normoxia	ENSG00000165124	SVEP1	1290.108380797107	1278.1250775883118	1448.9542422595596	1403.846422682087	925.1120723550988	978.6091256232522	1124.4860947637123	1367.5471230404328	1560.8590036314347	1399.8754909662616	1344.462697515474	1569.900900373512	1438.5880291262167	773.9301980971452	880.4898653224551	806.739657973795	1324.3470466886104	1741.1038393549593	1854.973966985606	-0.7441364160349064	0.11897368637546922	-6.25463023551683	3.9845883431202527e-10	1.4959172295461193e-8	sushi, von Willebrand factor type A, EGF and pentraxin domain containing 1 [Source:HGNC Symbol;Acc:HGNC:15985]	protein_coding	9	110365248	110579880	37.88
HIF1B_hypoxia_vs_Control_normoxia	ENSG00000158710	TAGLN2	26625.242667661452	22190.594535928358	22047.488299328113	20749.337902434163	22228.80652369822	21488.722315883093	19834.033464837976	24986.255538720285	22482.45610930482	22699.976182557897	34052.14845160366	32705.443300624593	31117.788234535717	30248.798177473134	29310.809517550137	27648.601433835032	34504.25444897289	31659.958571656098	29298.89500896198	0.4243803277685719	0.06789901212423458	6.250169398519152	4.1000774070351166e-10	1.535538698799802e-8	transgelin 2 [Source:HGNC Symbol;Acc:HGNC:11554]	protein_coding	1	159918107	159925507	56.34
HIF1B_hypoxia_vs_Control_normoxia	ENSG00000198546	ZNF511	1420.4404978556895	1108.5887009371527	1249.596306404952	1042.8111317974792	1192.0616830850988	1132.6657318620335	1099.3196534854044	1314.514945330114	1220.5399822686254	1156.1414168577887	1904.9110753074515	1652.335450379339	1736.7921703568495	1633.0859181752562	1682.5677340238701	1610.6425945744297	1748.7648524100002	1593.7097789215422	1488.8798352250221	0.5394218305273504	0.08632483090951332	6.248744710462029	4.137645644317693e-10	1.5458564719569493e-8	zinc finger protein 511 [Source:HGNC Symbol;Acc:HGNC:28445]	protein_coding	10	133308914	133313162	55.28
HIF1B_hypoxia_vs_Control_normoxia	ENSG00000139746	RBM26	2321.6154539470654	2665.971458356577	2580.8321411917245	2829.543497813116	2405.926289651844	2673.8697080628153	2866.242445859932	2554.340459391176	2636.1781095043057	2578.6930299549476	1871.9923614708114	1856.3319016024452	2007.8648408870702	1907.5939353527872	1870.140905499952	1880.9731280183237	1953.7994960579463	2175.859831345457	2472.924631025942	-0.5145668753942447	0.08237167529526063	-6.246890979815377	4.1870308690249127e-10	1.5605286548080773e-8	RNA binding motif protein 26 [Source:HGNC Symbol;Acc:HGNC:20327]	protein_coding	13	79311824	79406477	34.26
HIF1B_hypoxia_vs_Control_normoxia	ENSG00000129354	AP1M2	1562.5804384551025	1376.4952023112776	1493.9313262923463	1370.8734820582429	1949.2559740692213	1554.6278694907214	1448.7429428633773	1571.0581537707906	1471.5865605420659	1487.9216843224185	1195.504426923476	1104.100764134047	1185.4970413479664	2171.2153678432364	2339.3759954304533	2242.9201391029	1431.4168701753395	1557.4464656208672	1174.4776258930967	0.6726513720951598	0.10770910654365645	6.2450742901903284	4.235987323741242e-10	1.574970708562105e-8	adaptor related protein complex 1 subunit mu 2 [Source:HGNC Symbol;Acc:HGNC:558]	protein_coding	19	10572671	10587315	51.96
HIF1B_hypoxia_vs_Control_normoxia	ENSG00000149806	FAU	7118.002007814588	6307.604447413061	6075.017592822107	5657.283443607927	6481.475444884676	5905.497484335386	5560.136040651528	6714.99054578744	6539.790728732175	6307.685108052598	8526.183992944696	7914.860110457903	8305.280670131817	8706.648990818238	8212.030491753108	7928.2505589049215	8411.136081576124	7620.7755539514055	6949.388853837477	0.4620879055222781	0.07419821792655178	6.22774937775049	4.731831955957014e-10	1.7551001702023252e-8	FAU ubiquitin like and ribosomal protein S30 fusion [Source:HGNC Symbol;Acc:HGNC:3597]	protein_coding	11	65120630	65122177	53.42
HIF1B_hypoxia_vs_Control_normoxia	ENSG00000068650	ATP11A	4011.9837557810324	4227.722797243943	4561.4763636719745	5399.798930503897	3426.9667524246483	3665.0255881735975	4598.3831804943575	4067.6776453392304	4433.293510995868	4664.710198438337	3810.15749656372	3961.2713739334918	3530.201854412781	2487.1551047278313	2900.7529324185334	3008.7153623334825	3904.367826826811	4475.368836862382	5092.661848693697	-0.7567526142271789	0.12154201339812327	-6.226263602762268	4.776900956048209e-10	1.7659085444231776e-8	ATPase phospholipid transporting 11A [Source:HGNC Symbol;Acc:HGNC:13552]	protein_coding	13	112690038	112887168	50.37
HIF1B_hypoxia_vs_Control_normoxia	ENSG00000139180	NDUFA9	3344.5162247369235	3011.4566440246563	3102.308825683797	2882.947571139804	3107.771573397311	3168.696663407082	2833.8593937077876	2978.0165899441754	2929.663769943147	3101.969291214824	3712.0903086112717	3768.1604987639416	3400.782246430058	4509.757818772624	3809.2303380808485	4012.72381415378	3459.3722632515914	3351.3422834674307	3061.142151270495	0.4535501644935449	0.07284734788262578	6.226035369528084	4.78386112487938e-10	1.7659085444231776e-8	NADH:ubiquinone oxidoreductase subunit A9 [Source:HGNC Symbol;Acc:HGNC:7693]	protein_coding	12	4649095	4694317	39.57
HIF1B_hypoxia_vs_Control_normoxia	ENSG00000152601	MBNL1	3339.7263477059423	3753.703997030061	3682.2856702201325	3735.5084158802556	3272.7837411121354	3736.871698327909	3430.298499717818	3957.9519394852136	3718.0715929294847	3773.6840206516113	3020.065981705504	3260.8371973870912	2680.7262027216198	2749.6450634062967	2818.4348253044554	2758.543115718015	3226.050842509154	3167.134205441114	3372.4772491590875	-0.42365780041669215	0.06807110229100993	-6.223754077104817	4.853977245912569e-10	1.787514770988805e-8	muscleblind like splicing regulator 1 [Source:HGNC Symbol;Acc:HGNC:6923]	protein_coding	3	152243828	152465780	35.71
HIF1B_hypoxia_vs_Control_normoxia	ENSG00000160949	TONSL	1288.7727134271843	1615.6111104478152	1514.6938417103827	1989.6742989726831	1313.6556424873586	1343.7481055322992	1689.627562284077	1301.5669585909227	1472.9187016109	1751.0624419807966	927.2493634892188	948.281441710875	1265.591064839718	765.83216859603294	933.2472009279827	947.232186467344	1010.7029250687569	1139.7638642719112	1267.4499627002433	-0.9514701366728993	0.15291841319246186	-6.222076967770956	4.906162338713497e-10	1.8024305925321252e-8	tonsoku like, DNA repair protein [Source:HGNC Symbol;Acc:HGNC:7801]	protein_coding	8	144428775	144444440	62.9
HIF1B_hypoxia_vs_Control_normoxia	ENSG00000137409	MTCH1	9571.271568163891	8319.982382176777	8377.232388566405	7895.218201057755	9103.091028610186	8715.098065782764	8119.2714024321485	8860.660074369465	8759.37293507257	8565.420361573731	11269.868176678485	10573.644462304408	9936.3763636197	11792.636974936297	11220.23930047938	10397.758254399632	10915.76109809825	10321.247035833268	9140.009720958802	0.4421894811941511	0.07112101393503378	6.217423750427315	5.053836051048517e-10	1.8522729279733636e-8	mitochondrial carrier 1 [Source:HGNC Symbol;Acc:HGNC:17586]	protein_coding	6	36965807	36986298	51.66
HIF1B_hypoxia_vs_Control_normoxia	ENSG00000108828	VAT1	4142.841049092707	3650.41450600923	3799.2169611819254	3594.298604040309	3750.4740056006176	3775.28178325401	3575.834280450324	3553.726713183181	3437.461824717267	3305.1307634122113	5187.0647884493665	5010.095574002577	4540.034298806197	4921.582413270806	4839.481032344441	4678.85934427463	4447.176009071706	4530.55613091095	3974.449850688983	0.3872997526714259	0.06238162615250397	6.208554931296543	5.347403137595718e-10	1.9552234695047847e-8	vesicle amine transport 1 [Source:HGNC Symbol;Acc:HGNC:16919]	protein_coding	17	43014607	43025123	54.69
HIF1B_hypoxia_vs_Control_normoxia	ENSG00000196739	COL27A1	308.8004872524222	352.60061708581856	398.65886136903356	577.3860849730751	259.55364175308586	264.3729480377694	343.6358319495596	303.0425251624394	469.0376679952987	511.55932811237375	192.16899504209647	230.65478670743818	270.12790604969297	141.07432992903458	185.10679282304898	172.28612028769788	249.2391029595694	343.9042625187771	293.99896778779055	-1.4139856220817935	0.22782354898128976	-6.206494580584023	5.417948831148607e-10	1.9763345263504258e-8	collagen type XXVII alpha 1 chain [Source:HGNC Symbol;Acc:HGNC:22986]	protein_coding	9	114155537	114312511	52.26
HIF1B_hypoxia_vs_Control_normoxia	ENSG00000152518	ZFP36L2	1626.2361168732198	1879.7720409029484	1924.9997187035215	1868.6915969739503	1989.8643782283502	1910.525351710717	1912.7765796821811	1720.6107463548244	1833.2198099018126	1962.6356255152425	1204.4457300132478	1286.7964420824117	1350.16471397181	1321.0113379422155	1312.5143676230127	1387.6702504884906	1286.8232939833636	1512.9007777248446	1606.8273419150132	-0.49657719196206274	0.08003742031651517	-6.204312807663011	5.493641955268049e-10	1.999219230419481e-8	ZFP36 ring finger protein like 2 [Source:HGNC Symbol;Acc:HGNC:1108]	protein_coding	2	43222402	43226606	55.93
HIF1B_hypoxia_vs_Control_normoxia	ENSG00000164442	CITED2	4446.162892466755	3618.273490571296	3354.0202576803053	3354.5381333776013	4296.676116396549	4105.065518949195	3912.6946444952214	3717.5783137517346	3487.831824234041	3331.7068767386118	5530.065643269605	5754.873626094982	5885.159463610336	4692.605520621482	4255.741138966253	4718.09468363212	5653.400776116084	5019.280640376936	5343.325395519235	0.40305406814147277	0.06502148163763376	6.198783201953203	5.690134597291081e-10	2.065853572616503e-8	Cbp/p300 interacting transactivator with Glu/Asp rich carboxy-terminal domain 2 [Source:HGNC Symbol;Acc:HGNC:1987]	protein_coding	6	139371807	139374648	50.46
HIF1B_hypoxia_vs_Control_normoxia	ENSG00000072506	HSD17B10	5684.402525613496	4998.659565125648	5050.046240270779	4503.175656538505	5964.851474545079	5084.215331561504	4931.913466002135	5442.50921678386	4965.286470034125	5343.058849344369	6142.338436131139	5996.026615025662	5980.948019441554	7053.144058065693	7107.16820999239	6641.784036415172	6200.634021453473	5890.280410170552	5023.2053841412935	0.5162648231025835	0.08329490048664723	6.198036375412255	5.717192961335844e-10	2.0708048683899545e-8	hydroxysteroid 17-beta dehydrogenase 10 [Source:HGNC Symbol;Acc:HGNC:4800]	protein_coding	X	53431258	53434370	51.98
HIF1B_hypoxia_vs_Control_normoxia	ENSG00000198363	ASPH	16595.953547185945	17100.684096021818	17537.77206189841	17400.136567680238	16470.580518940937	17115.62779351052	17004.864058728625	17329.851269896906	16283.070815605193	16629.99370426999	15843.751862562493	16452.56683331919	16400.48893281643	14606.189227525621	15096.280223490894	14465.338772481495	17061.149834907283	17629.647790733572	18299.169484957376	-0.23614919507004886	0.03810358101356151	-6.19755909519372	5.734551075082751e-10	2.0722277069912608e-8	aspartate beta-hydroxylase [Source:HGNC Symbol;Acc:HGNC:757]	protein_coding	8	61500556	61714640	38.17
HIF1B_hypoxia_vs_Control_normoxia	ENSG00000106400	ZNHIT1	1761.9895987556167	1616.032711734931	1490.6575133787903	1320.4025065159333	1552.9196937378547	1482.023202105026	1427.6132911772163	1675.5432896502277	1413.8049744464063	1559.7853580713252	2060.335256621579	1958.9230398113345	1952.546156388081	2461.4236373191798	2216.1052120889312	2019.3699266603537	2018.4468261050158	1824.774924432477	1665.10525735644	0.5979805444991356	0.0965004278111216	6.196662108789313	5.767312650608946e-10	2.0791970607218702e-8	zinc finger HIT-type containing 1 [Source:HGNC Symbol;Acc:HGNC:21688]	protein_coding	7	101218165	101224190	53.97
HIF1B_hypoxia_vs_Control_normoxia	ENSG00000140853	NLRC5	511.47644349224373	594.9858620782553	556.1243994585659	701.4006196735672	640.7262426047846	618.8067864838104	456.3682310313818	619.1418832467534	512.944963076733	654.9468098185048	512.5877083358861	516.2523816169958	394.871743564856	273.0032445175315	313.03552437033045	354.8991060218443	469.1741942724218	473.5324868935865	543.7737957945781	-0.9786714303117111	0.15804671676045978	-6.192292066370566	5.929554616247799e-10	2.1327046090606884e-8	NLR family CARD domain containing 5 [Source:HGNC Symbol;Acc:HGNC:29933]	protein_coding	16	56989485	57083531	49.44
HIF1B_hypoxia_vs_Control_normoxia	ENSG00000166797	CIAO2A	2531.369160551452	2259.4690729337503	2249.0510033525047	2002.3080835492663	2461.9649412275985	2338.72976486587	2131.500694261178	2412.39999244172	2298.6481894543203	2231.1172133923474	2791.1520214058123	2744.738511360948	2551.525232409183	3251.7700521193347	3126.1448115543017	2807.349506181147	2828.2863952565394	2656.3273006401287	2422.162103520181	0.4978479651338407	0.08044206629065587	6.188900759150075	6.058520892770271e-10	2.174022729661518e-8	cytosolic iron-sulfur assembly component 2A [Source:HGNC Symbol;Acc:HGNC:26235]	protein_coding	15	64072565	64093857	41.63
HIF1B_hypoxia_vs_Control_normoxia	ENSG00000096060	FKBP5	2357.8654071379315	2699.3116796129593	2707.8671956616554	2717.353782173438	2441.094718260807	2703.1321603615693	2627.2944202920776	2639.9247523679314	2662.202542522243	2657.4416224676775	1996.7965455373815	2093.0155150589	1924.9170408684356	2032.4658080856218	2139.8998946249417	2193.0572409884626	1976.4940803560944	2036.611776062718	2192.6965531798487	-0.35065215336842953	0.05678046418386168	-6.175577435101226	6.592208632231263e-10	2.3600412806340696e-8	FKBP prolyl isomerase 5 [Source:HGNC Symbol;Acc:HGNC:3721]	protein_coding	6	35573585	35728583	41.97
HIF1B_hypoxia_vs_Control_normoxia	ENSG00000104529	EEF1D	12347.701139651805	11160.961336275344	11048.77330842475	10979.322953486733	11742.988139678033	10862.529165886259	10900.245177869849	11446.41792832152	11466.982791231188	11398.980166673133	14104.974194853325	14108.380047667879	13787.004402216142	13980.205331754421	13491.110363096548	13466.969145559635	13715.934380632423	12701.426391501487	11895.415288603806	0.3025438018036734	0.049014496722930755	6.172537147813506	6.720273148159307e-10	2.400319784168938e-8	eukaryotic translation elongation factor 1 delta [Source:HGNC Symbol;Acc:HGNC:3211]	protein_coding	8	143579697	143599541	61.99
HIF1B_hypoxia_vs_Control_normoxia	ENSG00000126003	PLAGL2	689.190548068838	800.4124902280041	822.1034394935382	966.0340551056103	818.4962842120004	913.1874913651136	821.2143237834548	739.2664758227594	803.779002789784	785.0820930406032	474.94252997488223	486.79191143214064	582.5805163266548	459.6397667695834	491.8879425109661	545.7321979796642	512.1645570290566	655.096796720751	727.0179906545169	-0.7910890284878741	0.12819643193527164	-6.1709130008182065	6.789677613631051e-10	2.4195086738643673e-8	PLAG1 like zinc finger 2 [Source:HGNC Symbol;Acc:HGNC:9047]	protein_coding	20	32192504	32207743	48.45
HIF1B_hypoxia_vs_Control_normoxia	ENSG00000143198	MGST3	2219.063261529709	1911.9479570190342	1959.2118630363925	1784.561923196613	2077.099825987392	1946.1677612873204	1890.967663873333	1986.0026355049642	2152.319833604872	2031.9414000950374	2553.3049208182756	2430.2574158341527	2543.9675450565987	2352.621064831853	2393.7539861855257	2508.8737711757403	2550.646770014402	2489.1464569535924	2380.3459130596602	0.36232079037166076	0.05878107152115323	6.1639024433447815	7.09736787725749e-10	2.5233268743337114e-8	microsomal glutathione S-transferase 3 [Source:HGNC Symbol;Acc:HGNC:7064]	protein_coding	1	165631213	165661796	43.33
HIF1B_hypoxia_vs_Control_normoxia	ENSG00000156508	EEF1A1	436248.77757540427	353510.8771083495	356275.65720915346	316947.1039939961	348256.68370137183	329691.2449318578	296016.1605204635	385221.41447273514	357069.3651884106	351961.3462560274	608694.3318129467	574447.2890960864	537554.1784267339	498820.35107287706	491321.59625521424	446222.27347258874	579687.0221969942	531478.0860078536	489303.014633616	0.4843699121453701	0.0786074007257032	6.161886891993236	7.188319093382323e-10	2.5497876692158443e-8	eukaryotic translation elongation factor 1 alpha 1 [Source:HGNC Symbol;Acc:HGNC:3189]	protein_coding	6	73489308	73525587	42.73
HIF1B_hypoxia_vs_Control_normoxia	ENSG00000141682	PMAIP1	453.1852741370366	376.8741957248533	409.90092671885805	430.10822387444114	430.0300813040903	438.30621820723314	357.7329920740062	515.608995797598	517.7925385167061	455.78986159415376	424.27008504374675	408.6684926616391	348.03837971934	712.1461679304248	723.7803290107305	583.2321479785272	339.4140231159067	358.61322569267264	327.02804950173083	0.7294332343265059	0.11847996506036629	6.156595623191271	7.432530506412637e-10	2.6303657273841055e-8	phorbol-12-myristate-13-acetate-induced protein 1 [Source:HGNC Symbol;Acc:HGNC:9108]	protein_coding	18	59899996	59904305	39.61
HIF1B_hypoxia_vs_Control_normoxia	ENSG00000150995	ITPR1	8333.294065002157	6841.183440690531	6823.7434340905575	7381.384109059255	8862.97986599954	8994.215205427285	8698.021424492501	6506.187694571522	6854.483269999425	6655.495976294335	7168.689733315846	8929.410222366792	8625.145560502593	9348.960259073392	11198.369375958287	11569.008432202781	7829.000019035059	7844.045783282529	9868.969363676617	0.6097207181372489	0.09904303587314037	6.1561190321166235	7.454920087307374e-10	2.6322521040538394e-8	inositol 1,4,5-trisphosphate receptor type 1 [Source:HGNC Symbol;Acc:HGNC:6180]	protein_coding	3	4493345	4847506	42.9
HIF1B_hypoxia_vs_Control_normoxia	ENSG00000008441	NFIX	466.39110075006005	503.79909268018207	649.704860355745	589.7633879312875	503.7414543822247	574.4624508961897	662.7261778886441	465.2458647971564	411.75759868711026	487.1966523534354	328.98462133912466	468.9965880656293	478.59139213396406	269.3262943647574	294.2573789148976	337.42571548860326	448.42719732210986	451.4998023072621	469.13328359275755	-0.9454446914984732	0.1536240051405261	-6.154277065186763	7.542073267915664e-10	2.6555027408862328e-8	nuclear factor I X [Source:HGNC Symbol;Acc:HGNC:7788]	protein_coding	19	12995475	13098796	55.31
HIF1B_hypoxia_vs_Control_normoxia	ENSG00000134954	ETS1	438.02126976915525	474.48903870050066	531.8092606699634	530.4108525412639	429.1844954975166	427.4764211317187	394.09951203129236	493.3738132216502	520.0753482499633	481.41013020018863	425.40555281551644	418.2596906011644	355.23474431962376	347.426178946037	329.5854284357481	316.2613063033163	435.14466058739924	491.4062686583924	483.33015293353924	-0.6331922958254361	0.10289114803933826	-6.154001659922663	7.555189262793624e-10	2.6555027408862328e-8	ETS proto-oncogene 1, transcription factor [Source:HGNC Symbol;Acc:HGNC:3488]	protein_coding	11	128458761	128587558	42.5
HIF1B_hypoxia_vs_Control_normoxia	ENSG00000139842	CUL4A	12163.036772028456	10491.287167281545	10658.385390234005	10592.297995331088	13446.801826065754	13781.234964900685	13139.754200987974	12009.515874266615	11402.543076336187	11470.569347527371	12059.93284601903	11983.620878103948	10842.905835024447	13525.26352202863	12623.4347602531	12651.799900309717	12961.68864522048	12465.797131623256	12827.828534998383	0.2890843015771412	0.04698662800048575	6.152480266814478	7.628046537724233e-10	2.6750172290246573e-8	cullin 4A [Source:HGNC Symbol;Acc:HGNC:2554]	protein_coding	13	113208193	113267108	45.97
HIF1B_hypoxia_vs_Control_normoxia	ENSG00000115107	STEAP3	1339.0103624799538	1548.5213505346912	1535.0751474680735	1633.952740067831	1674.4913240699095	1655.9369594943762	1576.1634936857895	1617.7818986741609	1454.9938762086185	1514.5893588737788	1016.2149917834408	1028.3123955591811	1058.7986741076927	1206.5359994166845	1178.801447412063	1182.1714303315475	1009.6036507059302	1153.1386332173518	1057.103153028048	-0.4060916649661391	0.06606950245110259	-6.146431407844847	7.924556794265997e-10	2.7664233333829035e-8	STEAP3 metalloreductase [Source:HGNC Symbol;Acc:HGNC:24592]	protein_coding	2	119223831	119265652	51.67
HIF1B_hypoxia_vs_Control_normoxia	ENSG00000186907	RTN4RL2	1618.0025833209036	2050.6690778345574	1805.7721806525117	1995.9586445267685	1350.4483526953084	1239.758738533091	1227.1452810926016	1587.9126641220587	1571.6526047310347	1676.4849956350004	1802.9085388467595	1958.0977426866189	2265.210409186779	1032.1565137994426	1233.879619840577	1303.7413567397966	1379.6397923972456	1770.2405815397947	1872.3694049163182	-0.7109717161054028	0.11567140633686078	-6.146477669986094	7.922246958222749e-10	2.7664233333829035e-8	reticulon 4 receptor like 2 [Source:HGNC Symbol;Acc:HGNC:23053]	protein_coding	11	57460528	57477534	54.61
HIF1B_hypoxia_vs_Control_normoxia	ENSG00000172893	DHCR7	4961.1004556249645	4244.75982960075	4611.41256201944	3890.8990226674687	5397.002342922949	4488.680227853212	5155.804031191833	4997.965459838537	5200.414926613507	4557.360608333803	4685.277045096563	4514.112251902225	3784.8772334823293	7299.540068550177	6245.2063691520925	6287.439654417547	4924.875702290128	4924.9361955487775	4089.2446697680202	0.6378283507037067	0.10382731063248246	6.143165481396583	8.089292997317748e-10	2.8175573577564976e-8	7-dehydrocholesterol reductase [Source:HGNC Symbol;Acc:HGNC:2860]	protein_coding	11	71428193	71452868	51.71
HIF1B_hypoxia_vs_Control_normoxia	ENSG00000143320	CRABP2	6750.285273828273	5394.03231856474	5561.251206492069	4934.686370441471	4771.68450600657	4503.701465840743	4530.032496501695	4643.003686688507	4199.121015729118	4251.3446854878575	11133.567256754197	10584.289385792621	11230.470531790586	6777.137965110044	6677.868013399429	6772.446348739229	8818.444127210176	8630.304362963067	8091.749185396795	0.34936337733717693	0.05688579291972136	6.1414873451831316	8.17523397753129e-10	2.8410779340835094e-8	cellular retinoic acid binding protein 2 [Source:HGNC Symbol;Acc:HGNC:2339]	protein_coding	1	156699606	156705816	55.42
HIF1B_hypoxia_vs_Control_normoxia	ENSG00000114125	RNF7	1941.4016365583138	1642.179067808925	1698.0663407954655	1593.9490569219595	1741.0714905875136	1810.686268664222	1538.8160563795175	1796.5737151835874	1715.3759089152175	1714.233268262036	2287.0167846571703	2161.815358169707	2205.459050018136	2431.2898566216577	2229.8746376285576	2258.7004309647236	2221.234448882548	2091.3419471926463	1807.5457703960583	0.48741218616604315	0.07938485473240121	6.139863678141923	8.259232813107564e-10	2.8638193776685326e-8	ring finger protein 7 [Source:HGNC Symbol;Acc:HGNC:10070]	protein_coding	3	141738249	141747560	39.14
HIF1B_hypoxia_vs_Control_normoxia	ENSG00000104067	TJP1	2011.3514903500804	2448.878834684796	2439.555092783262	2597.4390096795482	2283.04804191667	2430.2645426940785	2622.636865397803	2241.7228848791933	2296.1879663332325	2193.657068795251	1464.8948239461793	1465.5496307946237	1567.3446106614194	1440.1462115239597	1715.5667005938421	1591.5149062927087	1467.683470424455	1792.255043315863	2145.981121584564	-0.6555616418633051	0.10678337692618516	-6.139173162846004	8.295210535845259e-10	2.8698452593742682e-8	tight junction protein 1 [Source:HGNC Symbol;Acc:HGNC:11827]	protein_coding	15	29699367	29968915	40.22
HIF1B_hypoxia_vs_Control_normoxia	ENSG00000198604	BAZ1A	1913.422171765119	2335.8641794858445	2314.7078194174965	2398.1534609129067	1939.1574443609838	2316.268082272871	2261.651028232361	2050.4619968341635	2146.551975634499	2065.214438056855	1423.100019942142	1554.755794349004	1818.5664938373734	1355.5970844252286	1440.3430753609096	1719.3894204902224	1632.6862973503112	1703.7178390281006	1965.4126417808677	-0.6431434433099618	0.10491856564806493	-6.129929811157532	8.791785058659247e-10	3.034837661188192e-8	bromodomain adjacent to zinc finger domain 1A [Source:HGNC Symbol;Acc:HGNC:960]	protein_coding	14	34752731	34875647	39.75
HIF1B_hypoxia_vs_Control_normoxia	ENSG00000147403	RPL10	36698.72186296526	33005.26653869617	32315.070568085477	29652.53443145934	33238.50132776311	31129.38722995597	29994.463778609646	34523.92180110468	34022.57032478149	33623.31596602482	42796.40354705694	42585.063548516846	42094.27543901443	40347.260851310195	38233.205402134474	40745.39710259522	43187.50477905546	40428.56115523945	38654.28974197105	0.32938862352175224	0.05374207721284199	6.129063865864918	8.839763963333068e-10	3.0378075268202504e-8	ribosomal protein L10 [Source:HGNC Symbol;Acc:HGNC:10298]	protein_coding	X	154389955	154409168	54.28
HIF1B_hypoxia_vs_Control_normoxia	ENSG00000163714	U2SURP	6129.911705153142	7270.00863580812	7103.02409875771	7907.030444831077	6496.1992695365325	7646.236201022382	8772.02417691815	6559.836063395185	6655.557976903659	7130.654398207388	4678.5147785831105	4737.5539451483155	5040.241901047648	4964.256511839746	4800.454555459906	4690.083949101683	4534.369343297158	5323.250493624912	6029.113949273873	-0.6246653599183996	0.10191516850927494	-6.129267792571534	8.828442185321046e-10	3.0378075268202504e-8	U2 snRNP associated SURP domain containing [Source:HGNC Symbol;Acc:HGNC:30855]	protein_coding	3	142964497	143060725	38.44
HIF1B_hypoxia_vs_Control_normoxia	ENSG00000068366	ACSL4	3200.2940251476493	2672.0045734763366	2952.0306055697724	2695.5455990936384	3020.8951775787045	3194.3877240562224	3002.9124604910658	3130.467013321844	2927.61940714445	2814.672956122125	3247.940179930357	3210.8294611960873	2522.115149628285	4521.714075360616	4479.5214028025075	3585.0689523009987	3256.1711455772406	3208.3617931708723	3163.0347758365656	0.5977953027197969	0.09763240468292103	6.122918970000234	9.187642510592224e-10	3.15034053196529e-8	acyl-CoA synthetase long chain family member 4 [Source:HGNC Symbol;Acc:HGNC:3571]	protein_coding	X	109624244	109733403	39.16
HIF1B_hypoxia_vs_Control_normoxia	ENSG00000112695	COX7A2	4079.758035562789	3446.820393763115	3146.167548594881	2897.3271993411204	3639.5452940397736	3052.4517851278947	2935.1412804307893	3407.3507562296595	3336.8436027406433	3249.3992807275436	5494.121142145076	5120.224944003276	5069.650396432374	5343.723320797686	4734.606311133276	4755.936142516131	5428.70765596098	4392.42117041147	3985.2064157345076	0.6444686802996915	0.10534618083982339	6.11762738014767	9.497883376785175e-10	3.249497572146236e-8	cytochrome c oxidase subunit 7A2 [Source:HGNC Symbol;Acc:HGNC:2288]	protein_coding	6	75237675	75250323	40.34
HIF1B_hypoxia_vs_Control_normoxia	ENSG00000131149	GSE1	1730.1763999904147	1885.6432865949603	1998.1973689825952	2167.182340783097	1935.8286961284705	1994.726424612649	2382.768005724304	1746.5924931924224	1957.3907472577262	2172.0346065003796	1363.8586298530631	1444.7624025614873	1602.0420182439623	940.6813592815589	1210.5965322603738	1334.9351336285458	1430.5728006912327	1730.015114826881	1845.3472387037552	-0.7930005796355525	0.12970629379795517	-6.1138172745172845	9.727568356455408e-10	3.32071636593157e-8	Gse1 coiled-coil protein [Source:HGNC Symbol;Acc:HGNC:28979]	protein_coding	16	85169525	85676204	56.58
HIF1B_hypoxia_vs_Control_normoxia	ENSG00000071054	MAP4K4	3408.9760075273753	3756.480645138021	3920.930115327348	3965.450439657312	3498.9770746509867	3966.2969896727373	3951.9590231936354	3783.8018388037576	3779.0393222480498	3846.849152689717	2805.2788059216027	2811.5650125323923	2851.575098265162	2597.6943280801656	2849.114211832005	3125.717141738584	3002.5187957789303	3470.8862166115414	3377.433923350805	-0.440753289275621	0.07214173374505563	-6.109546671462257	9.991453509105438e-10	3.40326992594916e-8	mitogen-activated protein kinase kinase kinase kinase 4 [Source:HGNC Symbol;Acc:HGNC:6866]	protein_coding	2	101696850	101894690	41.04
HIF1B_hypoxia_vs_Control_normoxia	ENSG00000110104	CCDC86	5532.264254538612	6381.976391145719	6278.68339619352	6647.232720017095	6713.496260065432	6727.596296186359	6760.779622984153	6257.241144861122	6416.921681633659	6379.50209504826	3740.1323975555883	3938.065154960979	4183.982278042827	4783.930086805198	5083.361166175603	5124.932356563199	4302.585280876393	5086.882161865897	4773.456090714008	-0.3646941049656775	0.05970008521417338	-6.108770258155269	1.0040173119524463e-9	3.4123319655123895e-8	coiled-coil domain containing 86 [Source:HGNC Symbol;Acc:HGNC:28359]	protein_coding	11	60842113	60851081	54.7
HIF1B_hypoxia_vs_Control_normoxia	ENSG00000182670	TTC3	3644.162753828697	4056.9502059076353	4232.81186225376	4628.345291467831	3131.85365350476	4061.4429620597693	4238.430985057464	3652.847221893226	3859.6228691923548	3863.6344701291832	3212.0481353768137	3505.0348933218415	3392.5739800872498	2505.8413760069975	2840.1429904902525	2930.23184523429	3362.0148100463625	3914.6425496857155	4206.459467201038	-0.6419472070769237	0.10519659771752772	-6.1023571199581035	1.0451552762655134e-9	3.544339761049862e-8	tetratricopeptide repeat domain 3 [Source:HGNC Symbol;Acc:HGNC:12393]	protein_coding	21	37073226	37203112	38.7
HIF1B_hypoxia_vs_Control_normoxia	ENSG00000114480	GBE1	1852.644446402373	1011.3105660913089	1076.6368167515723	1022.020394520198	1075.7967924802228	1138.3653584908766	1057.1433486051433	1144.2087082630285	1093.488483073782	1127.6665832740307	3390.183315721486	3556.2102911345264	3175.354246476509	1301.658872246952	1358.154964732711	1376.2838235078243	3168.183316700068	3069.1355683127445	3205.7985848597286	0.37970635968600036	0.062359012835124246	6.089037372832296	1.1359160310467146e-9	3.843680780493598e-8	1,4-alpha-glucan branching enzyme 1 [Source:HGNC Symbol;Acc:HGNC:4180]	protein_coding	3	81489703	81761645	35.25
HIF1B_hypoxia_vs_Control_normoxia	ENSG00000089157	RPLP0	62126.15610406034	51737.25285419983	50110.616489973116	44272.27405795896	51738.46806196763	47629.46945852061	42815.02822499522	57464.23486837531	53052.052036724934	52090.903271351555	84475.48126134291	76933.2755362155	73496.03389556732	78218.48439882536	71367.31624404067	68541.78625327507	80712.46228087392	71168.13857302575	62447.532105852406	0.5780421025955736	0.0949679028567058	6.0867101958412615	1.1525431487008332e-9	3.891409362024914e-8	ribosomal protein lateral stalk subunit P0 [Source:HGNC Symbol;Acc:HGNC:10371]	protein_coding	12	120196699	120201235	48.95
HIF1B_hypoxia_vs_Control_normoxia	ENSG00000096070	BRPF3	1095.7051440186244	1246.1400598650746	1321.8363150033358	1525.67923791676	1326.811671189181	1152.3671776751296	1316.58168402771	1161.909643628323	1279.806353592527	1249.3609984049003	848.7836393627368	936.9740598076573	911.0742954105535	692.7260159036364	791.2505155415383	963.8535729783571	854.0139593831849	1017.0610379549647	1126.4623546896703	-0.7441957850341377	0.12256204840157439	-6.071992062304485	1.263331789874697e-9	4.2561592833551475e-8	bromodomain and PHD finger containing 3 [Source:HGNC Symbol;Acc:HGNC:14256]	protein_coding	6	36196744	36232790	47.04
HIF1B_hypoxia_vs_Control_normoxia	ENSG00000078246	TULP3	1077.7276188794626	1200.5674559122472	1215.645974900775	1330.305025094217	1047.732563052653	1066.7484777122972	1081.862181938139	1104.4869171798723	1075.8447860538506	1159.7943414144902	1044.907424258414	1061.9954497247427	1030.2224069320978	803.9615671178174	909.326589081118	998.154883197002	1039.840811825044	1085.425071900486	1142.2752125350657	-0.4659888274438417	0.07678218897526401	-6.068970338862879	1.2873291652501889e-9	4.3275575206558636e-8	TUB like protein 3 [Source:HGNC Symbol;Acc:HGNC:12425]	protein_coding	12	2877223	2941138	44.99
HIF1B_hypoxia_vs_Control_normoxia	ENSG00000126524	SBDS	3812.5995644146806	3626.9722900019806	3559.223181752601	3378.0556173203086	4304.860993853403	4132.600753583159	3804.3672403416895	3856.7007134626992	3762.7937419882683	3711.120578354611	3429.7101483607375	3513.269355281827	3494.918238272032	4516.356657196155	4403.890468996201	4232.516724397359	3745.336493709196	3527.4413213486873	3626.657641243337	0.31694087884922845	0.05222993526421963	6.068184408919808	1.293643182445303e-9	4.339329196767614e-8	SBDS ribosome maturation factor [Source:HGNC Symbol;Acc:HGNC:19440]	protein_coding	7	66987680	66995693	43.01
HIF1B_hypoxia_vs_Control_normoxia	ENSG00000111237	VPS29	1851.3031879466814	1562.7729059738144	1634.464901129272	1478.3335102348437	1626.2531367539682	1703.0760096471483	1771.5723975613314	1751.6662645581698	1549.1992711385062	1761.5230983898193	2070.892860129107	1979.9338502101427	1875.9903203675324	2441.4476884637434	2138.3037987874686	2029.0541438877278	2137.0401247027576	1871.2911827236599	1940.6419183812513	0.49886993394830437	0.0822245119136531	6.067168078445823	1.3018529703771778e-9	4.357395083062875e-8	VPS29 retromer complex component [Source:HGNC Symbol;Acc:HGNC:14340]	protein_coding	12	110491083	110502111	40.66
HIF1B_hypoxia_vs_Control_normoxia	ENSG00000121057	AKAP1	2267.5754570856284	2706.3953053573478	2610.855178112552	2847.9580686041722	2275.4715646657487	2367.2597032317562	2652.857950487938	2261.5294877856536	2318.0857785990506	2199.9460802140707	2085.021495214247	1955.6676184428866	2047.9916479730066	2045.0026483067604	1922.6420208131667	2097.5928077647145	1968.507373620075	2188.107290444937	2265.4662079032237	-0.43191457372422365	0.07122504552722532	-6.0640828029955705	1.3270877611052884e-9	4.432243323345152e-8	A-kinase anchoring protein 1 [Source:HGNC Symbol;Acc:HGNC:367]	protein_coding	17	57085092	57121346	49.96
HIF1B_hypoxia_vs_Control_normoxia	ENSG00000128274	A4GALT	369.9445720930586	247.4068134765293	190.25460119963518	238.75843266385644	257.671924135783	316.6462663566335	277.59622019778095	248.45427431882686	286.3813543321243	248.59336488499312	528.0835418069557	570.6902170539793	472.20186043447933	362.90792290464714	402.76895086524803	388.3980919633626	510.69392571316183	560.1124019399924	551.3821334270654	0.7647354274116489	0.12619709143160748	6.059849864496261	1.362486623683422e-9	4.54064116704864e-8	alpha 1,4-galactosyltransferase (P blood group) [Source:HGNC Symbol;Acc:HGNC:18149]	protein_coding	22	42692121	42721298	52.39
HIF1B_hypoxia_vs_Control_normoxia	ENSG00000197894	ADH5	4981.646992502627	4244.977284857304	4276.52714100655	4295.007881515882	4681.706962298103	4500.281952420254	4219.190740161569	4736.275125207748	4266.018219867817	4356.828186288243	5579.977239908795	5400.547709864892	5007.954941780124	6481.988862120936	6350.810218692605	5279.743128528783	5846.317529125838	5228.844928965086	4916.647812436747	0.4987583443515889	0.08232749495780803	6.05822325344889	1.3763328835201444e-9	4.576900084637032e-8	alcohol dehydrogenase 5 (class III), chi polypeptide [Source:HGNC Symbol;Acc:HGNC:253]	protein_coding	4	99070978	99088801	40.37
HIF1B_hypoxia_vs_Control_normoxia	ENSG00000154380	ENAH	5053.034843990399	6000.145915325043	5886.44069348366	6058.820785791533	4398.619848047717	5617.275352684213	6238.408971760137	6041.853283767672	5676.724769317462	5777.192096887493	4408.641355518132	4314.567963337759	4107.891261418437	4243.466134057702	3907.8406596245754	3805.5954055341645	4378.326491883413	4950.497101899729	5142.319101488346	-0.5865319629340869	0.09682732802785496	-6.0575043727877675	1.3824958507198091e-9	4.5776632997009986e-8	ENAH actin regulator [Source:HGNC Symbol;Acc:HGNC:18271]	protein_coding	1	225486765	225653142	38.55
HIF1B_hypoxia_vs_Control_normoxia	ENSG00000162924	REL	380.389104104044	509.80205629022805	429.4446185951353	535.2499497728916	300.3156085993794	349.8055404485513	413.9850425654875	414.85656677725217	345.41901909418317	433.7086875186259	365.7365063563704	355.3259609743232	327.07092933317705	178.46142856600923	229.810555285628	317.76846279408124	457.805782600003	453.7830636625008	428.65409463896475	-1.0268726439214304	0.16952051049405426	-6.057512692291278	1.3824243739676433e-9	4.5776632997009986e-8	REL proto-oncogene, NF-kB subunit [Source:HGNC Symbol;Acc:HGNC:9954]	protein_coding	2	60881491	60931612	37.63
HIF1B_hypoxia_vs_Control_normoxia	ENSG00000123159	GIPC1	2997.463482267534	2861.1767525351956	2923.3147381935473	2648.235542777697	3001.1438134202376	2870.2184919185565	2625.4501189976313	2725.04010857678	2873.115967528229	2753.9167946704333	3052.0145229651725	3047.872315720779	2816.705146940277	3851.8660515269144	3688.761722857	3525.9095846310593	3005.232925684119	2949.1810523742697	2735.187029497712	0.3932903049774061	0.06493696608287156	6.056493376599933	1.3912086618782433e-9	4.5966487479189067e-8	GIPC PDZ domain containing family member 1 [Source:HGNC Symbol;Acc:HGNC:1226]	protein_coding	19	14477760	14496149	53.7
HIF1B_hypoxia_vs_Control_normoxia	ENSG00000134369	NAV1	780.4944532094903	921.7452299621957	912.4524241968253	1118.6893466735917	607.5079261218879	854.0244988271614	1060.334841127846	842.007054612604	806.5955986583067	892.0101481295263	783.8820511646417	770.8100342353329	704.7582196266143	394.2385773095437	482.42385417650365	507.3664819027199	596.1377409785267	867.3500744863782	926.5660555806198	-1.0902611164688627	0.180180579913009	-6.050935772297101	1.4400685814987254e-9	4.7479184214797725e-8	neuron navigator 1 [Source:HGNC Symbol;Acc:HGNC:15989]	protein_coding	1	201539127	201826969	47.7
HIF1B_hypoxia_vs_Control_normoxia	ENSG00000155506	LARP1	7446.588749063349	9126.917645426189	9626.784650839092	9907.338611124975	8093.216680079087	9171.160081211852	9617.937983132702	7436.2103445219045	9428.944599021195	9124.329386041934	4754.29881704859	5549.354377206263	6585.913352413767	4599.502284293573	5638.719234638852	6129.263946317959	5355.994573606879	6532.094116434971	7360.616799780487	-0.8079740790998798	0.13355120641660742	-6.049919733255261	1.4491801948795508e-9	4.767771941789225e-8	La ribonucleoprotein 1, translational regulator [Source:HGNC Symbol;Acc:HGNC:29531]	protein_coding	5	154682986	154817605	46.41
HIF1B_hypoxia_vs_Control_normoxia	ENSG00000141456	PELP1	4426.620051620079	5616.287187137082	5331.594159464698	5248.558151659661	5049.747298078492	5404.3347011489905	5189.8703259141685	4453.518011337948	4692.749970670808	4363.936054727748	3625.093723902803	3613.5040822808382	4230.250273323223	3623.6568947654464	3974.087130229144	4297.6267388518	3435.3773219133022	3771.340626549379	3757.628277205878	-0.44436524870044275	0.0735003836887866	-6.045754136222778	1.4871273304522286e-9	4.882207384867636e-8	proline, glutamate and leucine rich protein 1 [Source:HGNC Symbol;Acc:HGNC:30134]	protein_coding	17	4669774	4704337	48.03
HIF1B_hypoxia_vs_Control_normoxia	ENSG00000135002	RFK	3754.8289725140617	2886.3094496062963	3188.957721669014	2904.797965664565	3689.9399876891543	3671.1456289945863	3164.1686168038727	3476.3951173057562	3409.7081818824486	2866.8113454571567	4509.750716659854	4001.4911953536503	3236.5187911225134	5689.022812954896	5151.463454278835	4345.187809767322	4305.852912566052	3694.036852983602	3395.3629444935377	0.7578896189672768	0.12549346058713637	6.039275795100385	1.548074505501908e-9	5.0715052271538094e-8	riboflavin kinase [Source:HGNC Symbol;Acc:HGNC:30324]	protein_coding	9	76385526	76394517	40.41
HIF1B_hypoxia_vs_Control_normoxia	ENSG00000225973	PIGBOS1	401.39208338752144	333.52161619492034	323.7804193825595	317.8306641621345	343.5123531289937	385.96060703281444	375.8726019788092	391.23408795137055	349.35924824873535	338.67768483218686	422.63518559670337	449.0969363853683	455.09291867427817	469.5348587487805	522.6507704443884	513.2042575698723	454.88588467880413	399.5459517959016	378.66145416876446	0.6325218075067617	0.10476054143878796	6.037786735536747	1.5624236825923023e-9	5.1076689454235644e-8	PIGB opposite strand 1 [Source:HGNC Symbol;Acc:HGNC:50696]	protein_coding	15	55317184	55319161	47.12
HIF1B_hypoxia_vs_Control_normoxia	ENSG00000112541	PDE10A	6728.183225461197	6882.275168256215	7135.8949104260255	7219.498236961134	6471.078865647166	6479.677665650842	6867.3286301668495	6999.074714489281	7015.974032554847	7577.862225394562	6841.525692899177	6469.4938544961815	6739.803918745493	5743.716170267158	5702.107467644648	5779.628142027677	6809.574101533937	6880.4592455929505	7492.325015547404	-0.30243636204133395	0.05010634190085998	-6.035889880760647	1.5808903722869918e-9	5.1571117218579876e-8	phosphodiesterase 10A [Source:HGNC Symbol;Acc:HGNC:8772]	protein_coding	6	165327287	165988117	40.96
HIF1B_hypoxia_vs_Control_normoxia	ENSG00000005339	CREBBP	1437.6473200876096	1800.0690983070638	1992.462191008088	1988.3015452751506	1828.4315944517202	1945.895034909202	1893.0631077626094	1380.628982932586	1867.9121307965643	1736.4188598717499	873.5194346943541	1160.784343815378	1059.6163270548996	712.9178279070318	861.8122417091008	977.5695155485369	832.4597479007726	1173.5443445532326	1792.2454330789321	-1.1781977271363042	0.19526065811778878	-6.033973963283325	1.5997585136643986e-9	5.2076527143125885e-8	CREB binding protein [Source:HGNC Symbol;Acc:HGNC:2348]	protein_coding	16	3725054	3880713	45.01
HIF1B_hypoxia_vs_Control_normoxia	ENSG00000234327	ZNF232-AS1	333.27294189163257	329.7317570975965	256.9466313628728	263.1863330784006	349.24476490194434	265.6343789191725	305.869477916262	252.65161342541262	240.55738009713983	257.33404952286736	412.7293190035799	399.70758793062146	329.4111746533979	460.5204629614273	513.8804655452531	504.2517018322724	298.8168781048213	297.7628379781538	260.6761397181902	0.8050645447724061	0.1334671452223815	6.031930505676256	1.6201245288557128e-9	5.262846627419716e-8	ZNF232 antisense RNA 1 [Source:HGNC Symbol;Acc:HGNC:40623]	lncRNA	17	5097223	5115004	48.35
HIF1B_hypoxia_vs_Control_normoxia	ENSG00000043355	ZIC2	664.3761609866189	804.4460936391631	765.5397066260862	803.0836688974326	597.5801715721838	603.1197067549958	660.5159977508567	725.3014066046209	813.3678447721345	810.4864884680543	529.1089332469024	658.5266213418637	703.6371750117376	422.47056372433957	509.2265690856651	489.0321948231563	583.7574902138977	743.9940077431337	735.5762574829163	-0.7348509428191481	0.121877268636454	-6.0294339628755935	1.6453492991318966e-9	5.3335587574800766e-8	Zic family member 2 [Source:HGNC Symbol;Acc:HGNC:12873]	protein_coding	13	99981784	99986765	56.62
HIF1B_hypoxia_vs_Control_normoxia	ENSG00000116698	SMG7	2304.8537414069096	2399.2074787206075	2694.2216045860187	2796.6979621975806	2497.072734221281	2545.247649118872	2539.803456831451	2483.971808882	2620.6308400103917	2825.757363844604	1771.678188601209	2118.885564068464	1832.5893493818623	1710.7263512547688	1688.1294290371413	2006.812287519918	2152.2006155267386	2319.549605829728	2484.18505569174	-0.5468242831726806	0.09070716779960844	-6.028457248061504	1.655321713952666e-9	5.354636068404536e-8	SMG7 nonsense mediated mRNA decay factor [Source:HGNC Symbol;Acc:HGNC:16792]	protein_coding	1	183472216	183598246	40.28
HIF1B_hypoxia_vs_Control_normoxia	ENSG00000091127	PUS7	1525.0015142202797	1749.0446661819294	1781.00032247218	1812.3482326492847	1561.593213507076	1727.782123121192	1653.395220255019	1597.1272658936396	1760.4789690512805	1731.7413147310028	1311.009982552561	1267.6933021238274	1405.0888211495444	1061.7947294346877	1292.9343281680024	1322.8121386007344	1333.7755914371446	1463.1731170261	1617.2339176098287	-0.5348849419195528	0.08874490089345276	-6.027218877192014	1.6680503923395153e-9	5.3845225007947114e-8	pseudouridine synthase 7 [Source:HGNC Symbol;Acc:HGNC:26033]	protein_coding	7	105439661	105522271	43
HIF1B_hypoxia_vs_Control_normoxia	ENSG00000172809	RPL38	9343.250823679486	8310.563906629453	8156.987265857439	8063.144210114748	8884.35436843871	8258.350321213311	7643.254459707429	8657.639064336388	8208.612594942337	7782.936142603654	11307.058908738012	9962.629458857957	10830.52656846604	11235.167796740281	10584.395787564683	11190.668259569618	10293.721608315529	9997.401246097153	8811.102858037988	0.4281180686466839	0.07113514454446114	6.018376308761136	1.7617525635294507e-9	5.67512360235061e-8	ribosomal protein L38 [Source:HGNC Symbol;Acc:HGNC:10349]	protein_coding	17	74203582	74210655	48.98
HIF1B_hypoxia_vs_Control_normoxia	ENSG00000106153	CHCHD2	16388.207462303326	14761.339075268977	13673.810391249237	13017.572638149022	14756.431023870666	13635.151880404017	12903.449881111428	15539.52611879322	14620.006932728484	13968.325517879077	20204.4345179374	18908.123766609413	18577.206915849238	20087.74140088751	18900.330172557773	18854.139739186772	19606.76301422693	17466.732010521217	15506.649324229493	0.4806841997510418	0.07991251879168856	6.015130132539837	1.7974224935435058e-9	5.777964390703395e-8	coiled-coil-helix-coiled-coil-helix domain containing 2 [Source:HGNC Symbol;Acc:HGNC:21645]	protein_coding	7	56101573	56106476	44.9
HIF1B_hypoxia_vs_Control_normoxia	ENSG00000180185	FAHD1	1385.0564675802163	1182.3934933778326	1149.5749994241098	1085.7334691069138	1308.0934140866007	1241.2802002059161	1129.7804843374938	1242.6282641411099	1115.3283039579478	1120.5858642655026	1801.4224759445515	1806.8777466145773	1650.3592252698086	1527.8803126832804	1562.2602837081915	1542.4327899796674	1567.1542003368124	1446.5038866693899	1450.7270023341887	0.4415012921392842	0.07344546110182863	6.011280826832357	1.8406323624615543e-9	5.9045649382082714e-8	fumarylacetoacetate hydrolase domain containing 1 [Source:HGNC Symbol;Acc:HGNC:14169]	protein_coding	16	1826967	1840207	45.43
HIF1B_hypoxia_vs_Control_normoxia	ENSG00000164405	UQCRQ	3635.5952439091716	3105.651560170959	3243.9106913386267	2714.294296848466	3417.9173473234637	2908.572412007142	2747.9989440596382	3174.8598258184816	3122.0427232547336	3207.644740186445	4435.450804632826	4186.033217606344	4355.347721387922	4287.2721170073055	4264.6362835056225	4158.22210508074	4360.8118412348385	3947.4688246381374	3802.578934263397	0.4895154744163125	0.08147340711302864	6.008285301450622	1.8749569182709657e-9	6.002196109734648e-8	ubiquinol-cytochrome c reductase complex III subunit VII [Source:HGNC Symbol;Acc:HGNC:29594]	protein_coding	5	132866630	132868847	49.28
HIF1B_hypoxia_vs_Control_normoxia	ENSG00000141574	SECTM1	152.65338420280034	194.9097312767177	208.48530198059825	196.20917153184507	127.01705903079542	106.74584707222283	83.31899448829458	192.2527394991977	152.30062380745622	191.32197393868657	198.22656114051023	158.25576576020106	165.13570529717072	97.17972099863618	88.2450297418378	87.83880068409877	188.75727734303115	166.02332643210485	145.53728562700093	-1.1359429810592447	0.18912280351970442	-6.006377654722597	1.8971401009259778e-9	6.048113999439635e-8	secreted and transmembrane 1 [Source:HGNC Symbol;Acc:HGNC:10707]	protein_coding	17	82321024	82334074	63.33
HIF1B_hypoxia_vs_Control_normoxia	ENSG00000166889	PATL1	1731.6049024242345	1929.5527501836748	1944.990326854797	2317.718090387183	1854.4144640625618	1870.891269382377	2039.5806455675963	1686.0758804983586	1997.4259979503638	1878.1926783593015	1453.5363152305088	1587.5697472221023	1651.364884238542	1134.8155726758023	1216.8342962528477	1431.3669123224338	1457.1532211062959	1701.821166121759	2015.5840252197152	-0.7116477313638158	0.11847737963254203	-6.006612684809484	1.8943932896329304e-9	6.048113999439635e-8	PAT1 homolog 1, processing body mRNA decay factor [Source:HGNC Symbol;Acc:HGNC:26721]	protein_coding	11	59636716	59669037	39.89
HIF1B_hypoxia_vs_Control_normoxia	ENSG00000168028	RPSA	50684.81277805522	41999.07801393956	42163.99677378009	38260.21991058642	42819.350654928	40414.942528174026	35711.546696562735	47376.41641320473	44362.36225526456	42458.4444093364	68545.78004727411	60454.49124555895	58895.35034230951	63414.73183312874	58244.215554443406	56697.28176212389	63906.76264529109	56482.24566545011	50119.41325363763	0.5428990032859771	0.09045333927553628	6.001978563027001	1.949274420216302e-9	6.201506042048977e-8	ribosomal protein SA [Source:HGNC Symbol;Acc:HGNC:6502]	protein_coding	3	39406716	39426255	43.75
HIF1B_hypoxia_vs_Control_normoxia	ENSG00000106105	GARS1	8804.670264479271	8081.805547772921	8348.738784543257	8050.664436900408	8862.877141967	9416.981064207586	8862.973004166382	9221.123152858372	9355.71726737226	8993.869359923914	7411.578970071311	7672.5379482307235	8499.754020438766	9936.73880481545	10692.426822130745	11357.812574492256	7423.424349596008	7813.228987701875	8481.812523437637	0.38632071092438547	0.06440758741343501	5.998062129614895	1.9968612563213288e-9	6.339829050419362e-8	glycyl-tRNA synthetase 1 [Source:HGNC Symbol;Acc:HGNC:4162]	protein_coding	7	30580533	30634033	38.92
HIF1B_hypoxia_vs_Control_normoxia	ENSG00000173894	CBX2	2700.573801921605	3125.8690600194195	2981.909216794816	3119.2540063344522	2883.474404702249	2775.9026698951525	2869.793150745228	2750.4642548535194	2779.443106296147	2701.302280877978	2316.3144782632507	2619.893831270351	2747.1710981149954	2267.180173419086	2359.1236213895845	2434.2070107980317	2452.1459098375494	2696.1687981792993	2730.7113627977856	-0.38593678941089193	0.06435385590324741	-5.997104353640088	2.008669903510448e-9	6.364225176830845e-8	chromobox 2 [Source:HGNC Symbol;Acc:HGNC:1552]	protein_coding	17	79778148	79787983	58.06
HIF1B_hypoxia_vs_Control_normoxia	ENSG00000081870	IFT25	2542.735470099462	2916.289866525335	2837.6379103229906	2693.8479134830955	2475.438086532242	2373.888851465053	2179.8906087967707	2914.850087927579	2928.2303354866594	2916.981475781343	2291.4272895695444	2417.3541776036286	2511.037777655748	2224.791193727929	2170.4682072150754	2085.049173161531	2787.1069423854833	2583.5393799323497	2461.409184217956	-0.3818796490892086	0.06376260683354243	-5.989084638370214	2.1102533053365285e-9	6.672378791258737e-8	intraflagellar transport 25 [Source:HGNC Symbol;Acc:HGNC:25019]	protein_coding	1	53916574	53945699	39.89
HIF1B_hypoxia_vs_Control_normoxia	ENSG00000146376	ARHGAP18	2145.2968596091714	2373.0052047197105	2262.2876764852767	2338.5852978782727	1972.289564733655	2047.6103473774792	2126.9633447948004	2251.988494447998	2139.680979783789	2352.047208912719	2020.5951789960477	2004.8852054535248	1993.621543308308	1775.4616782608834	1845.6732353141263	1600.4480083336698	2309.2403545440156	2703.51422797728	2497.445921643531	-0.41623864946974215	0.06952795978800744	-5.986636897427519	2.14224289198427e-9	6.759674401496377e-8	Rho GTPase activating protein 18 [Source:HGNC Symbol;Acc:HGNC:21035]	protein_coding	6	129576132	129710177	38.51
HIF1B_hypoxia_vs_Control_normoxia	ENSG00000004059	ARF5	2737.1470196534283	2337.6401551696367	2301.9304202361036	2156.2692332984498	2432.4900877466443	2231.398165952886	2179.5157848134886	2495.16052954115	2497.1282884348425	2327.9334452766047	3464.6739311494184	3214.67121090449	3247.0033764717373	3259.37003862856	3149.913202032594	3175.4312603538506	3368.9949445906814	2859.0562838857745	2570.065995274798	0.49657407694992545	0.0830861039826739	5.976620074200097	2.278146546847678e-9	7.173836983236668e-8	ADP ribosylation factor 5 [Source:HGNC Symbol;Acc:HGNC:658]	protein_coding	7	127588386	127591700	56.14
HIF1B_hypoxia_vs_Control_normoxia	ENSG00000134905	CARS2	2817.1975128142853	2488.2515696017726	2353.122634328999	2439.4017062460716	2672.9985793507994	2575.2523714482045	2594.4048911046802	2560.3491801101836	2469.8591228281894	2677.6679647497085	3218.3562097527674	3074.643437452067	3153.115256403556	3282.835574725939	2868.9517011345274	3161.2636525943235	3173.115252138391	3054.4711418359475	2891.494984851005	0.351346503470083	0.05880851542910605	5.9744154550820605	2.3091664797140894e-9	7.256708509569939e-8	cysteinyl-tRNA synthetase 2, mitochondrial [Source:HGNC Symbol;Acc:HGNC:25695]	protein_coding	13	110641412	110713603	48.05
HIF1B_hypoxia_vs_Control_normoxia	ENSG00000111843	TMEM14C	7780.142727513221	6483.065856373111	6718.4814856807925	6039.013856376119	6856.998465737917	6254.822421224329	5876.995611151486	7479.538003084002	6820.348331095611	6572.36459031529	9997.099336438114	9318.844500195026	8773.377126183666	9555.68076914523	8888.035235893405	8646.214653971609	9517.85063151196	8410.542789163013	7833.295431697302	0.4937864510648942	0.08266548142364874	5.973308841380956	2.32489170932029e-9	7.291276234717903e-8	transmembrane protein 14C [Source:HGNC Symbol;Acc:HGNC:20952]	protein_coding	6	10722915	10731129	47.49
HIF1B_hypoxia_vs_Control_normoxia	ENSG00000159461	AMFR	3065.970001620607	2713.779962314132	2675.705027969232	2483.8657167150513	2896.9337633251357	2758.890128167752	2518.0257329343367	2999.8175306110033	2819.94287980927	2477.5250473125766	3453.3360845609695	3299.3785105668258	3063.936395016831	3644.4684775795336	3970.8742721483545	3413.493522081904	3389.7740491823524	3206.487851587907	3401.2250772877637	0.4879197920320125	0.08169247838302511	5.972640342043992	2.334441722352341e-9	7.306376425131161e-8	autocrine motility factor receptor [Source:HGNC Symbol;Acc:HGNC:463]	protein_coding	16	56361452	56425545	42.21
HIF1B_hypoxia_vs_Control_normoxia	ENSG00000164902	PHAX	1709.0905167590863	1811.8190010273718	2117.587204437966	1948.909177198705	2020.977552704679	1975.337363485788	2137.110454681473	1686.4559713406352	1744.8870361658303	1905.7020462177948	1271.9900023357052	1431.2796032266758	1586.3557543985717	1342.5972738329033	1377.686167964645	1394.4063270985307	1678.03591768562	1566.2299597654312	1766.2624880952285	-0.5125151008541434	0.08589026466317067	-5.967091880133738	2.4151942271248776e-9	7.543815166910297e-8	phosphorylated adaptor for RNA export [Source:HGNC Symbol;Acc:HGNC:10241]	protein_coding	5	126600925	126627252	43.26
HIF1B_hypoxia_vs_Control_normoxia	ENSG00000164081	TEX264	1224.2020340420522	935.6734402628111	1051.7555134350455	954.8655908046796	1155.0228339669427	999.0874797137055	940.4879709872516	1066.655540784203	1091.9480149361118	1077.3623781558392	1424.0030700609525	1390.413526880215	1437.3025095193937	1585.2573282280937	1520.6120865890346	1329.3363924472992	1419.3447380704267	1486.4599381407102	1170.0482597742225	0.5932521682078223	0.09944715272341785	5.965501796293491	2.4388336526844156e-9	7.602263285034451e-8	testis expressed 264, ER-phagy receptor [Source:HGNC Symbol;Acc:HGNC:30247]	protein_coding	3	51662693	51704323	54.18
HIF1B_hypoxia_vs_Control_normoxia	ENSG00000134318	ROCK2	3303.403692390849	3675.8426108016947	3981.9025933134253	4629.771266327281	2936.3548340651478	3598.0094265901203	3828.0618261127884	3385.282248873662	3562.6758992775926	4009.8603993685288	2668.34698789973	2856.4651924284863	3115.4784706677124	2173.895387335069	2313.236061396547	2540.9130612841664	2833.1342038087846	3126.900907977602	4225.135085506945	-0.8061803119001437	0.1351640468707002	-5.964458231051243	2.4544704312494466e-9	7.62021705315472e-8	Rho associated coiled-coil containing protein kinase 2 [Source:HGNC Symbol;Acc:HGNC:10252]	protein_coding	2	11179759	11348330	36.75
HIF1B_hypoxia_vs_Control_normoxia	ENSG00000169174	PCSK9	6433.247704221004	5920.470490870295	5908.844062291796	6351.334847543116	5576.622832099433	5651.054154175757	6215.463139744895	5495.321106998351	6285.22218915585	5997.132504305568	5560.758335360936	5829.714735793425	6421.975496172733	7721.748032058599	8574.748732481316	9373.98382517114	5747.550579452084	6499.278141797525	6667.23547050525	0.49771352090185617	0.08344628772296299	5.964477683587762	2.4541780633462177e-9	7.62021705315472e-8	proprotein convertase subtilisin/kexin type 9 [Source:HGNC Symbol;Acc:HGNC:20001]	protein_coding	1	55039447	55064852	55.52
HIF1B_hypoxia_vs_Control_normoxia	ENSG00000071127	WDR1	9058.563282511821	8345.011246885593	8014.075585791909	8072.7711284178395	9462.113996596636	8567.203001745547	8316.592380011409	8714.558955175447	8024.284732090592	8881.5058358784	9325.528227785862	9704.788795961482	8492.791199121088	10736.361544433928	10443.158979808948	10563.238574980533	9377.681356827048	9410.430636197883	8602.042907502635	0.377535952301921	0.0633077673631618	5.963501289442181	2.468895038846351e-9	7.649608523975742e-8	WD repeat domain 1 [Source:HGNC Symbol;Acc:HGNC:12754]	protein_coding	4	10068089	10116972	53.29
HIF1B_hypoxia_vs_Control_normoxia	ENSG00000169629	RGPD8	465.98800602662345	580.8902440058953	579.2772597008392	610.01929528637	513.6505223112437	556.9839685872814	608.1188421649281	523.7558452010888	462.23194935136183	530.1657507643201	383.8392061284238	320.4173626840502	320.4940600574138	350.29386183476004	395.55982965062447	396.27975262609084	403.3021582335846	414.39123132266576	438.11296856828034	-0.6281699878483008	0.1053564460174546	-5.962330845368784	2.4866501898294834e-9	7.689180847508804e-8	RANBP2 like and GRIP domain containing 8 [Source:HGNC Symbol;Acc:HGNC:9849]	protein_coding	2	112368369	112434488	39.76
HIF1B_hypoxia_vs_Control_normoxia	ENSG00000197780	TAF13	855.5177031911594	1099.5728090652785	1102.4619942971804	1022.2784400470123	1197.1523606729656	1066.1524758208761	1220.013568038592	863.405679548009	1065.2389082873456	1025.7418397610406	524.9040960519741	603.2669633044463	687.2219171433959	550.8300739610462	651.7416424598316	685.7682078951909	572.7902303988535	677.6134718493676	783.1639788384635	-0.7671793571618771	0.12874422774126595	-5.958941776431781	2.5387652321593988e-9	7.834629506443904e-8	TATA-box binding protein associated factor 13 [Source:HGNC Symbol;Acc:HGNC:11546]	protein_coding	1	109062496	109076012	43.55
HIF1B_hypoxia_vs_Control_normoxia	ENSG00000178951	ZBTB7A	1778.9514938807952	2287.5285579556735	2139.2637755643177	2016.7825466402955	1844.908195077821	2024.890033560818	2187.0169462299773	1829.5099630779705	2201.5466498428996	2147.5365493592817	1327.355760048786	1492.549653184067	1552.9571837534295	1240.400954040582	1350.2252183147812	1396.5690199917162	1337.6285797142612	1804.6651769249215	1839.7921265727139	-0.6906875178855804	0.11594050188156067	-5.957258306429914	2.565046531822632e-9	7.899933729745152e-8	zinc finger and BTB domain containing 7A [Source:HGNC Symbol;Acc:HGNC:18078]	protein_coding	19	4043303	4066899	61.71
HIF1B_hypoxia_vs_Control_normoxia	ENSG00000136244	IL6	69.343778181677	35.0891502350594	32.32061947830412	29.063138878460258	67.65913335185753	53.91137545276552	49.59490201179763	67.43770864520646	55.0311532538494	60.2060719479039	61.789346050271156	69.69974659779761	88.32026635140764	79.19904560969499	85.06375877881716	125.73310509748923	105.03195774286735	81.6856224537101	101.35190533292639	1.595668656689613	0.2684577668844802	5.943834947328023	2.784299601106128e-9	8.55811610459513e-8	interleukin 6 [Source:HGNC Symbol;Acc:HGNC:6018]	protein_coding	7	22725884	22732002	45.63
HIF1B_hypoxia_vs_Control_normoxia	ENSG00000176046	NUPR1	607.3566583011518	358.9570186252728	316.9431960543516	556.8668136120835	433.4087285911712	567.9696161623881	764.5868868927557	492.8057235721808	553.5455515550245	583.2594910092034	568.9594770449226	647.8710126942344	750.9166735367389	814.9448316090328	917.8030343632664	1163.954301423523	454.95496374091954	511.61431684122357	473.05821209244016	1.2307507333031658	0.20708017014924784	5.943353882779471	2.7924867335586806e-9	8.566216759206847e-8	nuclear protein 1, transcriptional regulator [Source:HGNC Symbol;Acc:HGNC:29990]	protein_coding	16	28532708	28539008	50.5
HIF1B_hypoxia_vs_Control_normoxia	ENSG00000127540	UQCR11	2837.1981672024563	2169.90243458178	2349.5968885317884	2369.1442940997613	2455.20049327732	2247.794758281725	2261.4988522041576	2469.769298307011	2492.5955070484692	2406.8029412731894	3632.395976050617	3481.721437088233	3545.9992807237722	3313.52697292475	3448.3444734325226	2849.740337313404	3415.8599843684424	3334.078826085315	2825.594254051952	0.4809711231946977	0.08094046253436206	5.942282859954113	2.8107985238463513e-9	8.588241826326575e-8	ubiquinol-cytochrome c reductase, complex III subunit XI [Source:HGNC Symbol;Acc:HGNC:30862]	protein_coding	19	1597169	1605473	56.29
HIF1B_hypoxia_vs_Control_normoxia	ENSG00000204899	MZT1	2787.7072946880944	2303.135293537297	2474.6317263645265	2340.5457824202317	2588.422163920969	2545.3717440721093	2306.6413260691456	2746.8490961243147	2607.8737217936514	2531.222127797433	3090.89919177495	3114.5366471041907	3045.376470760213	3293.8013619647427	3077.473604477849	2848.260214838174	3181.5752107151557	3067.0668938999074	3015.048726750838	0.3729082846802177	0.06275484405417125	5.942302786352488	2.8104567675528446e-9	8.588241826326575e-8	mitotic spindle organizing protein 1 [Source:HGNC Symbol;Acc:HGNC:33830]	protein_coding	13	72708367	72727629	38.81
HIF1B_hypoxia_vs_Control_normoxia	ENSG00000124795	DEK	13709.671610269732	14173.196616827105	14120.041375827941	14663.498764221735	12728.729314905779	14500.842354088058	13685.255172738844	14646.414000894849	14907.118028168958	14561.054534663408	13883.912786545452	13352.7817939508	13348.480868066605	11922.853505226196	12169.4976793292	11249.210139713996	14218.45711583944	14141.466950126805	14501.277983719994	-0.2815478393159196	0.047400759177578	-5.939732700507047	2.8548717702345164e-9	8.705666287493792e-8	DEK proto-oncogene [Source:HGNC Symbol;Acc:HGNC:2768]	protein_coding	6	18223860	18264548	39.15
HIF1B_hypoxia_vs_Control_normoxia	ENSG00000197971	MBP	856.5906250062516	553.9091058525055	623.3280726656382	634.2553660916672	836.8199426670749	809.1278931594538	775.6382145922386	786.3843481565021	722.9576925178493	692.5307574653499	1098.0221800196118	970.3812123315403	781.9540997327027	1146.8055028475392	876.8417269948583	1057.3727370705255	1040.1520624270877	1113.073552412357	899.0767831080256	0.7607800892305692	0.12812356990920715	5.937862094926676	2.8876277139581943e-9	8.78818454169131e-8	myelin basic protein [Source:HGNC Symbol;Acc:HGNC:6925]	protein_coding	18	76978827	77133683	48.31
HIF1B_hypoxia_vs_Control_normoxia	ENSG00000169567	HINT1	8265.738827823083	6863.911089154843	7018.500924212263	6647.445818725698	7528.289547245889	6843.958305343114	6424.040660717499	8020.646285170204	7650.299713665045	7616.371267210972	9924.564441454011	9823.864706532037	9122.940003640373	9867.704842709363	9310.187859220774	8982.585559317477	9902.386660410948	9297.582329731822	7938.018886353144	0.4559562356146999	0.07682209858708353	5.935222338372334	2.934475529459345e-9	8.91318059440112e-8	histidine triad nucleotide binding protein 1 [Source:HGNC Symbol;Acc:HGNC:4912]	protein_coding	5	131155383	131224468	39.5
HIF1B_hypoxia_vs_Control_normoxia	ENSG00000120053	GOT1	2528.0403264886486	2266.916419905974	2440.929177886708	2298.6507868857525	2745.1146305243115	2642.665557019911	2441.6279358821193	2662.6704366492568	2525.667275095214	2595.3694929547405	2266.5576636729425	2070.1361940381767	1921.6123647932202	3219.693588550949	3240.778178930554	3297.7949033509735	2470.9334787435564	2403.5033095102885	1994.1044824010228	0.47856030019231605	0.08068381882320422	5.9313045313453205	3.0053720198013173e-9	9.110587478493973e-8	glutamic-oxaloacetic transaminase 1 [Source:HGNC Symbol;Acc:HGNC:4432]	protein_coding	10	99396870	99430624	42.9
HIF1B_hypoxia_vs_Control_normoxia	ENSG00000085185	BCORL1	753.2754609975686	797.9064762192046	1067.7981478347863	1016.3389891310389	883.0751749037523	924.3383025451703	898.3055489263794	776.1507948466059	984.7572278560718	870.505779589789	487.2419179922924	604.8047594874912	648.9466566763239	438.08738862117593	515.2058779726691	560.9708948639376	550.4345053406673	708.3216987266758	825.7681564222036	-0.9243146684220511	0.15591058422992338	-5.928492109675839	3.0572910095387976e-9	9.249803975918362e-8	BCL6 corepressor like 1 [Source:HGNC Symbol;Acc:HGNC:25657]	protein_coding	X	129981107	130058071	49.7
HIF1B_hypoxia_vs_Control_normoxia	ENSG00000102858	MGRN1	2224.6098774928	2717.7829147110806	2745.3795002884613	2973.926991997927	2490.87696223696	2617.123864887466	2636.185316867621	2188.611355972853	2586.430332279821	2792.7720614243285	1517.5923824618517	1768.9909956252538	1879.222627252632	1769.6250926373211	1611.7517433200246	1910.724928675434	1613.393957840413	2100.1058652189427	2122.4809011720095	-0.6745043470744736	0.1137982545926361	-5.92719413394343	3.0815459606085925e-9	9.30494210806078e-8	mahogunin ring finger 1 [Source:HGNC Symbol;Acc:HGNC:20254]	protein_coding	16	4616493	4690974	55.34
HIF1B_hypoxia_vs_Control_normoxia	ENSG00000140688	RUSF1	1325.5802512757493	1183.7892972416694	1094.4963482983878	1188.5290715992028	1153.2912525751315	1106.0464793389121	1168.0030763640939	1239.7116759636313	1138.8707716465372	1237.1789310395914	1526.8115776260704	1554.3537764898251	1528.2624858719926	1561.3964008221349	1518.757441353926	1459.280320889977	1492.0003196029738	1388.7327359782755	1320.932560261155	0.38581976615900887	0.06510017942721955	5.926554574098312	3.0935660597912088e-9	9.322993027847334e-8	RUS family member 1 [Source:HGNC Symbol;Acc:HGNC:25848]	protein_coding	16	31489471	31509309	51.18
HIF1B_hypoxia_vs_Control_normoxia	ENSG00000100354	TNRC6B	815.6497028494148	1132.8475904471854	948.0312194441996	1084.1842718294272	707.576416555311	925.3091407137993	888.7716356213745	807.7503440434957	1038.7021550983566	884.6824454594902	637.9507915274604	612.6183067010134	596.5715967776488	568.5823363291742	666.4814963825368	677.0213866841931	860.3898645902779	886.6368387520546	757.5868143324675	-0.7225472600040866	0.12194742559570965	-5.925071861701583	3.1216085137167153e-9	9.389165568547547e-8	trinucleotide repeat containing adaptor 6B [Source:HGNC Symbol;Acc:HGNC:29190]	protein_coding	22	40044817	40335808	42.15
HIF1B_hypoxia_vs_Control_normoxia	ENSG00000165591	FAAH2	252.80594092288754	202.9906054918361	212.34846270746172	174.68950485401265	152.89621427484244	156.00188547133666	179.40203535453085	237.05072344151552	216.650343673395	230.62054269442223	266.51617354824924	285.2612417036195	309.64429515478207	380.383380287013	313.2440325756649	324.593967056803	285.2170006432787	305.05099967988656	317.94552799932575	0.7850344107165018	0.1325493362601711	5.922582736858199	3.1692426441209107e-9	9.513893774082812e-8	fatty acid amide hydrolase 2 [Source:HGNC Symbol;Acc:HGNC:26440]	protein_coding	X	57286706	57489193	37.66
HIF1B_hypoxia_vs_Control_normoxia	ENSG00000105732	ZNF574	626.1251143475805	803.3473414944125	708.8509512318817	793.2924213219187	691.722278046867	739.2646705795165	670.4067243158752	712.4832456523434	737.3747329339112	715.6069201885093	453.65911395156763	518.4773793315721	539.6425848105933	453.16320792832204	493.7446597180333	525.2240900118471	479.0087781737783	608.0654456354355	626.9175129300634	-0.646559992194897	0.10921090365029437	-5.920287907013892	3.2137850876432625e-9	9.628874544142823e-8	zinc finger protein 574 [Source:HGNC Symbol;Acc:HGNC:26166]	protein_coding	19	42068477	42081552	57
HIF1B_hypoxia_vs_Control_normoxia	ENSG00000105127	AKAP8	1301.9272941279874	1467.6408764231217	1320.316572988122	1495.4736421038524	1418.9937644169856	1405.0725937540863	1501.7030255021161	1372.9390013059647	1456.203339443243	1506.6195154757006	1089.3207064299938	1210.1817902621267	1207.8073132793431	946.9173628888542	1037.9063778649709	1078.6961847704963	1197.0329596795336	1323.0961416695834	1398.7701260456777	-0.4828668867847139	0.08156764773519878	-5.919833416703311	3.222678732608618e-9	9.636808690726934e-8	A-kinase anchoring protein 8 [Source:HGNC Symbol;Acc:HGNC:378]	protein_coding	19	15353385	15379815	53.24
HIF1B_hypoxia_vs_Control_normoxia	ENSG00000157191	NECAP2	1379.19906006417	1146.628141318382	1167.1214676009654	1147.7891505433327	1283.0763313246428	1245.505275001241	1117.554068627605	1349.5367320874286	1096.547092599768	1197.3604300749357	1571.8722019022418	1510.5799934104439	1482.3420757550703	1729.1562376180327	1667.0840025826126	1612.711924212154	1628.6064503877535	1550.3229177446349	1321.7885883638162	0.5327961534616411	0.09006659434372333	5.915580103188073	3.3070791045579023e-9	9.870063942616718e-8	NECAP endocytosis associated 2 [Source:HGNC Symbol;Acc:HGNC:25528]	protein_coding	1	16440721	16460078	49.37
HIF1B_hypoxia_vs_Control_normoxia	ENSG00000111775	COX6A1	4240.725551375993	3747.811848409048	3629.7921581265464	3271.21290520266	3698.082209082582	3420.297400075932	3378.903474041301	3773.721950070321	3532.5765518475405	3475.3086687773844	5394.697741809095	5067.89447667935	5192.74462968606	5320.2357766349505	4852.841123631772	4830.237421709546	5193.11707539968	4531.828212432211	4021.7563011518996	0.4948675685605976	0.08366522733343697	5.914853569791507	3.3217096177518795e-9	9.894590618129633e-8	cytochrome c oxidase subunit 6A1 [Source:HGNC Symbol;Acc:HGNC:2277]	protein_coding	12	120438090	120440737	48.26
HIF1B_hypoxia_vs_Control_normoxia	ENSG00000117308	GALE	1306.439323349191	1105.92390484966	1071.5506146738046	1085.6759912452042	1168.988511889312	1131.4565655566482	1126.568450842068	1218.465123231769	1206.0880224146424	1127.4850248872458	1576.266113317197	1528.181499201388	1592.2838537045018	1356.969829094564	1342.548656536461	1469.8379514135065	1515.818762491626	1454.6276706607205	1437.1712742751183	0.3518909620557166	0.0595058495839759	5.91355244090954	3.3480686381157993e-9	9.953891924109206e-8	UDP-galactose-4-epimerase [Source:HGNC Symbol;Acc:HGNC:4116]	protein_coding	1	23795599	23800781	60.06
HIF1B_hypoxia_vs_Control_normoxia	ENSG00000099250	NRP1	131.1187006617701	163.56551564174947	161.88490382165392	266.73804515786645	111.58843369443409	128.39786526207564	102.35050148760222	128.42172031656526	125.2036385342084	133.83128283444222	154.71620765020828	157.6891464818986	147.55159997327803	52.588227562461256	91.42131011965161	78.73957277061041	141.80385841778045	99.7054834550613	113.93929873031438	-1.3858893393542489	0.23473354712467417	-5.904095755934539	3.5458617579014825e-9	1.0501467739811876e-7	neuropilin 1 [Source:HGNC Symbol;Acc:HGNC:8004]	protein_coding	10	33177492	33336262	41.34
HIF1B_hypoxia_vs_Control_normoxia	ENSG00000213741	RPS29	6419.996140285292	5026.446709047557	5302.410374476432	4892.4488522089405	6013.874237732819	4589.376671537686	4560.9410672802105	5560.084098127074	5291.562538681536	5124.762252630923	7863.567021418429	7854.574446386629	8398.350485272356	7835.013614378431	7853.601550687265	7493.310279121599	8185.3552504088975	7546.8785940039625	6167.372481734518	0.6072132650778672	0.10284076400735824	5.904402509440918	3.5392708906438835e-9	1.0501467739811876e-7	ribosomal protein S29 [Source:HGNC Symbol;Acc:HGNC:10419]	protein_coding	14	49570984	49599164	43.43
HIF1B_hypoxia_vs_Control_normoxia	ENSG00000147862	NFIB	1928.9541138116585	2316.024196959498	2288.318537139515	2304.285489529166	2036.7426632152797	2063.3340131098444	2321.9917688480446	2115.500449462017	2420.424081373046	2456.1391433772446	1391.251775091006	1616.4590741658112	1678.144690867908	1441.6607492369499	1380.2845814190127	1559.3707057435147	1449.8822667440681	1825.586501031786	2055.7733612961424	-0.6572625387994648	0.1113311649549521	-5.903670720282257	3.55501377102587e-9	1.0508402775273787e-7	nuclear factor I B [Source:HGNC Symbol;Acc:HGNC:7785]	protein_coding	9	14081843	14398983	38.29
HIF1B_hypoxia_vs_Control_normoxia	ENSG00000167491	GATAD2A	3140.027456822051	4069.61055490722	3611.492076620593	4358.027685497989	4076.8807539642385	3962.5553707076015	4457.206158806654	3314.4354581732928	3892.051210815544	3346.2162327269184	2118.5483698988164	2162.4159917998977	1961.3130934285007	1736.0572657693901	2703.328169982899	2460.534629552596	2307.888577766821	2822.5531977126384	3159.3794246653124	-0.8020279470397662	0.13594946825945198	-5.899456300256656	3.6470134944222786e-9	1.0759735797119648e-7	GATA zinc finger domain containing 2A [Source:HGNC Symbol;Acc:HGNC:29989]	protein_coding	19	19385826	19508932	50.87
HIF1B_hypoxia_vs_Control_normoxia	ENSG00000123240	OPTN	496.54759390498094	321.36812506756684	427.25693182945264	440.8410908988641	415.53281557665554	395.74937288823367	443.4273194611746	323.71345853865824	359.9125223898476	347.519624266593	631.3748389732514	549.5159018885524	666.3482730718898	610.1113555332624	644.4528386488317	736.4316380712407	528.0543509037977	509.7200314203272	586.5262008614569	0.7439076557843599	0.12611746856866668	5.898529872404848	3.667545745405327e-9	1.0799662376260342e-7	optineurin [Source:HGNC Symbol;Acc:HGNC:17142]	protein_coding	10	13099449	13138308	42.4
HIF1B_hypoxia_vs_Control_normoxia	ENSG00000162433	AK4	4161.867208003	2503.9290644669845	2350.8118109152633	2252.351095208093	2432.804939494167	2492.3368463451097	2217.9537112231137	2764.325665844751	2390.94464797913	2647.8326009993125	7619.04425484431	7348.471930115433	6134.033439763047	4074.83991367641	3355.804426650857	3300.9039789969775	7660.629809782187	6944.538836971862	6422.052770776998	0.5930369868216417	0.10070623831749202	5.88878104007818	3.89054496436491e-9	1.1434496914314393e-7	adenylate kinase 4 [Source:HGNC Symbol;Acc:HGNC:363]	protein_coding	1	65147549	65232145	42.62
HIF1B_hypoxia_vs_Control_normoxia	ENSG00000164096	C4orf3	1363.4945064991548	639.5850263562947	814.5179048211418	698.8451973881471	814.9005810205605	679.364688091788	687.0969025627892	731.7050160128842	647.5831388895452	667.9905378144286	2655.0103325724085	2662.873690413561	2842.836464477411	1066.1762833285873	1153.538294544414	963.5882135627023	2296.3346982476323	2238.861068239369	2282.09307864112	0.5699897015551648	0.09693491583714635	5.880127884082193	4.099496292385624e-9	1.20257087056103e-7	chromosome 4 open reading frame 3 [Source:HGNC Symbol;Acc:HGNC:19225]	protein_coding	4	119296419	119304445	42.89
HIF1B_hypoxia_vs_Control_normoxia	ENSG00000130558	OLFM1	128.2447664229496	65.9507514063951	66.52208317786194	88.25792967361107	188.7231195707706	154.48286337675282	183.4285646949713	96.71492798950025	78.58361180573118	120.21432284888273	103.36187676834439	111.08313877656433	110.74726548984408	169.35841008495314	159.30073474579754	156.91839952383174	156.0836084781986	162.95751172121797	135.7166754798637	1.1248154387219702	0.19157459109870048	5.871422886881998	4.3207056102794495e-9	1.265056690068537e-7	olfactomedin 1 [Source:HGNC Symbol;Acc:HGNC:17187]	protein_coding	9	135075422	135121180	55.24
HIF1B_hypoxia_vs_Control_normoxia	ENSG00000065989	PDE4A	832.3564002171727	1052.4430776400902	1075.9005036544852	1014.2498687172812	976.6427732145934	900.546070440928	1106.4074596290804	856.4237541486974	969.72066987129665	966.0483155548402	584.2811351410451	665.1561879761131	650.6737741089229	545.0446152285397	639.2616935815827	733.7803055256437	632.5998176465547	785.7224907819563	827.5126910474581	-0.7079883455194191	0.12059484902419744	-5.8708008778829415	4.336949177023586e-9	1.2654619215828963e-7	phosphodiesterase 4A [Source:HGNC Symbol;Acc:HGNC:8780]	protein_coding	19	10416773	10469630	54.53
HIF1B_hypoxia_vs_Control_normoxia	ENSG00000116661	FBXO2	1389.9494722539253	1213.073578801457	1294.955678117667	1227.26119132658	1207.3538752528405	1106.3937451064014	1147.429162102643	1081.0185756014482	1016.140675473043	1028.385280241351	1793.9499391384968	1730.7924428517651	1835.4751723351746	1620.8548936142604	1596.537837929732	1636.1192748255226	1523.1856328941583	1576.8111090502646	1383.3524359078478	0.37870316889570926	0.06450686725781085	5.870741906937881	4.3384922651805066e-9	1.2654619215828963e-7	F-box protein 2 [Source:HGNC Symbol;Acc:HGNC:13581]	protein_coding	1	11637018	11655785	55.46
HIF1B_hypoxia_vs_Control_normoxia	ENSG00000196230	TUBB	86439.18492536481	94527.14654478726	91726.74804048307	92144.77321920196	93680.52805337924	93019.90505307993	86676.40595530889	97830.44208799678	97242.00240950096	94732.03568601738	76142.24985766757	78047.32886719129	76110.14152312212	79641.93979699351	76543.23771518652	82574.88640381001	82288.03110110604	81707.82208383488	81269.70425789908	-0.22168890142892367	0.03778192276627251	-5.86759183221937	4.421701190241772e-9	1.287299044630765e-7	tubulin beta class I [Source:HGNC Symbol;Acc:HGNC:20778]	protein_coding	6	30717435	30725538	50.8
HIF1B_hypoxia_vs_Control_normoxia	ENSG00000089248	ERP29	3151.057832030853	2909.1635836746086	2657.278738762634	2935.308681413991	2858.668803570683	2763.2774250403063	2759.2701055633165	2902.8675672294644	3086.878645306388	3028.1590421584547	3418.4999275549626	3359.218422293556	3589.0735560241123	3411.5258299056954	3425.9734912686245	3645.3125681273123	3341.6476089753733	3331.4558684346807	3295.461111251192	0.29985753009009447	0.05112218059648974	5.8655074292876295	4.477612165553715e-9	1.3011215765441398e-7	endoplasmic reticulum protein 29 [Source:HGNC Symbol;Acc:HGNC:13799]	protein_coding	12	112013348	112023449	47.17
HIF1B_hypoxia_vs_Control_normoxia	ENSG00000154122	ANKH	4047.504055571544	3268.8283838769703	3414.8414569886486	3427.4662379667398	3445.791619354373	3891.252170012259	3269.242239382678	3724.8986364139855	3495.377648526073	3475.0421939638763	4574.418690416287	4399.173464061774	3899.343901846444	4328.63429799692	4722.377865388066	4450.679502443745	4960.087115618521	5151.995300747927	4955.622275282505	0.41811151831254983	0.07135065734960712	5.859953276448015	4.629974229873803e-9	1.342866585844977e-7	ANKH inorganic pyrophosphate transport regulator [Source:HGNC Symbol;Acc:HGNC:15492]	protein_coding	5	14704800	14871778	43.86
HIF1B_hypoxia_vs_Control_normoxia	ENSG00000115053	NCL	33162.79124873472	38191.11538119654	38326.83941657735	42261.73482637388	36909.95301134094	39634.52730455619	40214.13604416344	35764.13724872255	38562.0849884485	38500.46782329489	22548.09395278875	25757.65250054574	30251.069053777646	23544.512724112567	26186.79192413878	29075.141172144085	27128.377342631484	30432.457559612427	33641.150202799174	-0.5918747828086893	0.10101403546953974	-5.859332122090757	4.647324239706858e-9	1.3453698502566008e-7	nucleolin [Source:HGNC Symbol;Acc:HGNC:7667]	protein_coding	2	231453531	231483641	47.89
HIF1B_hypoxia_vs_Control_normoxia	ENSG00000109586	GALNT7	4944.183465862229	5551.755230375989	5650.692913590605	5488.470522837006	5252.056044886575	5318.267054566274	5373.7308347322905	5520.831123876748	5105.803456504509	5258.352376853971	4470.7826295408995	4565.237085073611	4300.286557520821	4745.455489818905	4653.617823310807	4524.5063924229025	4342.977692013859	4273.306253401674	4599.172904192678	-0.2615069475744702	0.04464526071464819	-5.857440261036919	4.700558176245845e-9	1.3582289937986528e-7	polypeptide N-acetylgalactosaminyltransferase 7 [Source:HGNC Symbol;Acc:HGNC:4129]	protein_coding	4	173168811	173323967	38.97
HIF1B_hypoxia_vs_Control_normoxia	ENSG00000147383	NSDHL	1917.6298653951442	1907.219081463712	1658.7382956909776	1628.665044368641	2010.640754770566	1761.9728525137737	1768.0817953955566	2037.9793834061475	1892.4738807101305	2089.222852756647	1854.6009258188226	1681.3389906226666	1638.7159105583103	2494.2704656931746	2268.1098671337422	2365.504131955876	1834.894033347927	1822.9354222885966	1801.973888617326	0.455629170751976	0.07779051880105367	5.8571298633093125	4.70934874713078e-9	1.3582289937986528e-7	NAD(P) dependent steroid dehydrogenase-like [Source:HGNC Symbol;Acc:HGNC:13398]	protein_coding	X	152830967	152869729	45.97
HIF1B_hypoxia_vs_Control_normoxia	ENSG00000119707	RBM25	3547.5545169966035	4394.907228975131	4536.781617215826	4553.347956912594	3818.6741719017937	4339.4396482105785	4561.542679897475	3898.9701047056437	4190.38744596251	3870.6478362542075	2425.7526604670397	2470.0893198380404	3357.869547369059	2090.38973085729	2521.966707849189	3066.8211257756006	2729.1630492029226	3303.1317015754316	3726.098772968529	-0.812239385697081	0.13870830811388768	-5.8557370985318675	4.748989648080038e-9	1.3671065348857273e-7	RNA binding motif protein 25 [Source:HGNC Symbol;Acc:HGNC:23244]	protein_coding	14	73058532	73123899	40.67
HIF1B_hypoxia_vs_Control_normoxia	ENSG00000112306	RPS12	18256.977121173295	16062.64967149605	16150.300032149322	13610.898456512567	16945.90120076513	15537.773395958791	14119.95658740204	17690.708115689682	16681.552357157856	16432.504760812546	20164.354250676533	19365.574628677696	21500.125664324354	20782.24825088437	21073.664231738247	20303.59796857504	21784.33150402612	20613.04557900515	19806.40152526781	0.4403271378830086	0.07520195425150825	5.8552619046356424	4.762588770127225e-9	1.3684682443773385e-7	ribosomal protein S12 [Source:HGNC Symbol;Acc:HGNC:10385]	protein_coding	6	132814569	132817564	42.19
HIF1B_hypoxia_vs_Control_normoxia	ENSG00000070047	PHRF1	1611.425851683223	1854.5828283521118	1844.6815958173133	2116.7188049624256	1788.6422158314954	1779.7720199921023	2083.1621897174996	1641.803081822399	1825.706120996487	2016.4902043862855	1161.1242637516411	1397.5891204064462	1435.9441981370633	949.9809961282989	1185.2912561045484	1251.3402021304435	1266.4411208969461	1633.6605747648478	1772.7345360996621	-0.7787992323552262	0.1330557120620263	-5.853181500334048	4.822573310232612e-9	1.377207141854853e-7	PHD and ring finger domains 1 [Source:HGNC Symbol;Acc:HGNC:24351]	protein_coding	11	576470	612222	56.31
HIF1B_hypoxia_vs_Control_normoxia	ENSG00000138764	CCNG2	612.7281994579221	290.93339339747564	255.87525274912858	263.39406754959447	217.28877414350293	200.76265880435	179.20251411979947	208.17016907196117	252.80657758241605	309.63209908395095	1359.2860272004652	1289.2913759023143	1210.2225516473652	491.6811455794755	505.3799579718879	408.3799918597007	1097.354538661178	1283.1066922632137	1206.3398026548168	0.7957585245938349	0.13594950340451234	5.853338957966526	4.818007719061115e-9	1.377207141854853e-7	cyclin G2 [Source:HGNC Symbol;Acc:HGNC:1593]	protein_coding	4	77157207	77433388	43.18
HIF1B_hypoxia_vs_Control_normoxia	ENSG00000176894	PXMP2	460.51316919222324	397.88636115210244	351.1282108473148	377.0800970719981	433.9526427803259	409.1538882068563	346.6222544493995	423.69906446053545	369.9043125843715	395.475201251913	580.0988191150489	503.84589546034607	566.4073272002121	615.8515226660205	596.5963259653515	535.6467204159076	481.8402487395557	461.9367832368044	442.1113698559543	0.6320738451237203	0.10799197916300582	5.8529702855954895	4.8287042368339306e-9	1.377207141854853e-7	peroxisomal membrane protein 2 [Source:HGNC Symbol;Acc:HGNC:9716]	protein_coding	12	132687587	132704985	52.41
HIF1B_hypoxia_vs_Control_normoxia	ENSG00000283154	IQCJ-SCHIP1	806.38981588209	699.1531878327808	755.429116200685	703.2454694392281	750.9939880231913	765.155103843726	778.7949243764808	822.5852038649294	723.1991135558977	714.3499423913711	821.6247926769454	785.4156359399639	890.9132664829027	1030.3278245967058	972.0825317621163	976.5054842616881	803.5001997604754	784.0402732860931	737.7006275824386	0.46608601160268376	0.07962405114839895	5.853583243761588	4.810932809295508e-9	1.377207141854853e-7	IQCJ-SCHIP1 readthrough [Source:HGNC Symbol;Acc:HGNC:38842]	protein_coding	3	158962235	159897629	39
HIF1B_hypoxia_vs_Control_normoxia	ENSG00000124145	SDC4	2561.6252372275817	2142.677131532412	2169.0808320177557	2015.3166270768704	2289.085697237172	2223.194238691674	1852.4263527369933	2379.3805037317934	2280.0477570759513	2112.2657241806596	3233.0422242195677	3061.149434038209	3059.8369656903847	3138.744641761503	3035.38214358326	2796.175062447297	3054.1154855456457	2707.0366368274485	2560.296811701873	0.5042506100358038	0.08619673138466677	5.849996884284445	4.915822206808709e-9	1.399467465886686e-7	syndecan 4 [Source:HGNC Symbol;Acc:HGNC:10661]	protein_coding	20	45325288	45348424	49.94
HIF1B_hypoxia_vs_Control_normoxia	ENSG00000124789	NUP153	5700.402617899159	5989.4390880868195	6292.8437060380675	6339.022975218252	5643.335246556324	6123.127353323291	6037.183549569882	6229.483572694911	6039.1296232376235	6318.689101943823	5281.852998178299	5465.059167104495	4740.713486901942	5183.917136272631	4829.211863208027	4569.505240676619	5703.2796166645985	5847.448380117832	5974.005016391428	-0.35367774761300724	0.06049436510263006	-5.84645771573906	5.021511369793609e-9	1.4269230282857345e-7	nucleoporin 153 [Source:HGNC Symbol;Acc:HGNC:8062]	protein_coding	6	17615035	17706925	40.21
HIF1B_hypoxia_vs_Control_normoxia	ENSG00000119596	YLPM1	1469.8146463692624	1698.167066644258	1790.2736698585916	1938.5240963622955	1738.2606196561678	1835.6139046065236	1742.1240811275472	1563.7412928128201	1811.4444591729127	1887.7872339428216	912.3557905087661	1067.064937408219	1265.4543961208028	1033.388663351502	991.6702798546058	1161.3775371828049	1100.1882384422142	1310.4404029164937	1608.7869646773768	-0.7695527947877969	0.1317301323950183	-5.841888873839008	5.161223253706065e-9	1.463927845674349e-7	YLP motif containing 1 [Source:HGNC Symbol;Acc:HGNC:17798]	protein_coding	14	74763316	74859435	39.69
HIF1B_hypoxia_vs_Control_normoxia	ENSG00000182095	TNRC18	4306.041651090434	4981.960435805888	4912.877888249797	5631.44942773433	5008.116114198072	4576.634448117252	5418.99685864573	4310.115959926899	4489.910743091876	4909.387036965395	3128.628930887269	4073.00965810614	4116.189342230362	2432.6326484157375	2944.3263584526944	3440.729465245151	3455.999528424609	4655.464368620386	5022.320506510227	-0.8154927434370342	0.13968224487041117	-5.838199007995608	5.276810630137905e-9	1.4939667527161079e-7	trinucleotide repeat containing 18 [Source:HGNC Symbol;Acc:HGNC:11962]	protein_coding	7	5306790	5425414	54.68
HIF1B_hypoxia_vs_Control_normoxia	ENSG00000021355	SERPINB1	2642.657452726355	2068.080146928612	2120.0177091573105	1965.1326573242227	2011.0927207856291	1966.8310176543898	1926.5712102115715	2060.153762973571	2112.222227331837	2012.8203892895897	3777.56320700255	3745.884604658141	3757.985460043703	2329.4795798718797	2628.5151235495932	2627.058872614775	3466.9243562335855	3491.9581199574823	3499.5429834859465	0.30703106941701824	0.052605118234970834	5.836524652327653	5.330087921924571e-9	1.5062867515622e-7	serpin family B member 1 [Source:HGNC Symbol;Acc:HGNC:3311]	protein_coding	6	2832332	2841959	43.07
HIF1B_hypoxia_vs_Control_normoxia	ENSG00000106636	YKT6	3932.371334499305	3802.1096845784805	3530.9729093369097	3574.507060221454	3860.8863445963625	3944.780730192228	3889.6416956092976	4033.0428779896974	3922.0311635089593	3624.213973708508	3875.0646837490017	3720.4930662952343	3807.8710903883784	4527.487423882953	4496.876333965276	4539.128673508889	4046.420564519291	3961.2268212783342	3625.9289236582335	0.31433586581799844	0.05391016776003055	5.830734328581513	5.518398444673923e-9	1.556652431468348e-7	YKT6 v-SNARE homolog [Source:HGNC Symbol;Acc:HGNC:16959]	protein_coding	7	44200959	44214294	48.13
HIF1B_hypoxia_vs_Control_normoxia	ENSG00000116830	TTF2	1742.39558156991	2231.589449775287	2086.9234407966314	2461.8599039502733	1652.732707391282	2115.99189951853	2457.873229552752	1930.5040488663622	1759.721838049429	1989.7696583115198	1376.0094785581857	1372.4130427578923	1196.308277635018	1314.219321911673	1446.2593806971115	1470.8257140873934	1609.7500873735694	1451.570407893891	1438.7985811315812	-0.6803604262554848	0.11690613828775685	-5.819715168255938	5.89479942629011e-9	1.6597948019645328e-7	transcription termination factor 2 [Source:HGNC Symbol;Acc:HGNC:12398]	protein_coding	1	117060326	117107453	41.15
HIF1B_hypoxia_vs_Control_normoxia	ENSG00000137880	GCHFR	1339.3398289165118	1008.9515852947637	1068.3942208530495	950.0064688715839	947.0388695186812	911.1809585417798	820.1075266153736	1029.7466656409188	934.0485664212081	902.9030409593278	2048.9560332011006	1998.7077115519355	2020.9345411669285	1671.2736687396439	1446.8135329664576	1327.8306262834508	1821.2185000929644	1684.7203668337975	1515.2840369442479	0.5542273265202627	0.09524507566267111	5.81896043091158	5.9214748737878215e-9	1.6642688033250654e-7	GTP cyclohydrolase I feedback regulator [Source:HGNC Symbol;Acc:HGNC:4194]	protein_coding	15	40764068	40767708	57.26
HIF1B_hypoxia_vs_Control_normoxia	ENSG00000117360	PRPF3	1486.8325467993825	1644.021343586449	1684.1223705071336	1730.0095229576957	1528.0492357726569	1582.3947857327034	1629.5740280043142	1680.617698904345	1645.1823884678618	1599.3439052566305	1215.1416993127502	1315.602465375088	1279.4467926399573	1318.6842185049784	1274.8331078601325	1366.8562716574354	1363.8687678836563	1393.212184685451	1512.0250552796454	-0.35612288621657223	0.06126220608209817	-5.8130927531295224	6.132905696022652e-9	1.720558816175082e-7	pre-mRNA processing factor 3 [Source:HGNC Symbol;Acc:HGNC:17348]	protein_coding	1	150321479	150353233	44.22
HIF1B_hypoxia_vs_Control_normoxia	ENSG00000108256	NUFIP2	3585.593612524183	3384.7581850545253	4456.817635033885	5230.26745968163	3874.6016009388723	4043.945577377439	4841.03456724375	5031.024975698544	4200.36680254464	4253.48737373354	3183.850699989371	2867.032644883726	2702.386240990305	2685.981406891286	2399.0403250718314	2713.6689212331707	2839.7886447244514	2787.6144449628837	3045.017519381441	-0.7459310446144346	0.12833326856892419	-5.812452631593468	6.15641073063431e-9	1.7240184677620218e-7	nuclear FMR1 interacting protein 2 [Source:HGNC Symbol;Acc:HGNC:17634]	protein_coding	17	29255839	29294148	41.64
HIF1B_hypoxia_vs_Control_normoxia	ENSG00000164111	ANXA5	9476.20842491557	8161.914911974855	8306.604001613196	7747.542551768098	8840.734891593444	8656.016305833675	7852.198464717056	8746.806829935325	8211.613356444428	8382.911479715105	11375.659495393968	11243.009658299787	10582.666642650316	10091.264072354465	9986.92324939382	9920.063114906496	11299.168943380573	10427.02407798373	10739.629600521946	0.3093989531460067	0.05323472612708945	5.811976047502636	6.173967611315798e-9	1.725802902945702e-7	annexin A5 [Source:HGNC Symbol;Acc:HGNC:543]	protein_coding	4	121667946	121696995	38.94
HIF1B_hypoxia_vs_Control_normoxia	ENSG00000143569	UBAP2L	7230.058234697096	7994.22556943967	7851.47396070919	8639.0715757523	7201.657058908822	7659.983139667259	8131.737821870542	8182.389028277705	8187.502809182418	8530.793638123458	6631.556620788231	6632.082645846611	5349.877157505587	5965.110387185252	5551.946126767607	6183.265025844946	6662.560141235635	7344.025624463994	7441.789892978508	-0.4689412945715463	0.08069562343669867	-5.811235784545431	6.2013347715431105e-9	1.7303181830906002e-7	ubiquitin associated protein 2 like [Source:HGNC Symbol;Acc:HGNC:29877]	protein_coding	1	154220179	154271510	43.58
HIF1B_hypoxia_vs_Control_normoxia	ENSG00000116350	SRSF4	3102.347416095424	3328.158480370825	3532.292097012854	3612.9207651571455	3315.523261409312	3227.2241308784305	3516.604254644684	3356.942455890139	3319.2187615067114	3451.8741290908242	2535.5601999778864	3008.5368512596133	2774.6676439621906	2452.838153087492	2606.6125351393102	2743.7651621335613	2770.0939302480224	3170.8380614930156	3118.5826164556092	-0.42417053814736005	0.07304470200286083	-5.806999365001821	6.360237769139467e-9	1.7650803737018342e-7	serine and arginine rich splicing factor 4 [Source:HGNC Symbol;Acc:HGNC:10786]	protein_coding	1	29147743	29181900	42.93
HIF1B_hypoxia_vs_Control_normoxia	ENSG00000126464	PRR12	1216.3926268245382	1545.4031522317298	1576.6685283548713	1855.7970338442606	1473.758744097047	1501.972120928371	1615.070774170181	1202.1303781831368	1590.087181428747	1592.284335210792	652.7718196311477	857.3271684798353	1106.4917636949913	567.6165054113196	737.5937637131012	899.6168179437482	737.2138795496347	1079.3148574496893	1303.9484585190824	-1.1738931787402525	0.20214697325771788	-5.807127160116575	6.355386910756822e-9	1.7650803737018342e-7	proline rich 12 [Source:HGNC Symbol;Acc:HGNC:29217]	protein_coding	19	49591182	49626439	55.73
HIF1B_hypoxia_vs_Control_normoxia	ENSG00000180817	PPA1	10359.879816346744	9418.543626910352	9095.638130490313	8263.49624822133	10206.771201527228	9923.897696099577	8678.969879115628	9687.804171495358	9031.982016617452	9012.704732775297	11776.640315133265	11211.5403179158	10717.107846874325	12753.310760611257	11941.439446795272	11321.446135825965	11817.860969871348	11108.54695153282	10510.13624642881	0.42778802684611855	0.07366449836711261	5.807248217644875	6.350795117335006e-9	1.7650803737018342e-7	inorganic pyrophosphatase 1 [Source:HGNC Symbol;Acc:HGNC:9226]	protein_coding	10	70202835	70233911	39.8
HIF1B_hypoxia_vs_Control_normoxia	ENSG00000291156		145.22594711252935	57.70345430538175	59.276356163821866	38.647089132193805	60.86481483335147	86.2346908009775	50.40498481472609	57.42018806859777	76.78221731827345	45.362683200806835	318.82684169283255	333.1074828660607	331.67922740772184	106.47089848550542	132.42897990665134	147.67744127193816	243.68144419004346	236.58590875068876	230.9123448159556	1.3459272159924627	0.2320149309491278	5.801037073288935	6.590602555004732e-9	1.8257270632625316e-7	novel transcript	lncRNA	1	1059687	1066459	62.85
HIF1B_hypoxia_vs_Control_normoxia	ENSG00000105518	TMEM205	1514.3666050004572	1321.3677415805957	1219.7888843520218	1158.5981203850386	1394.5450032688527	1267.722109104575	1243.4655731475457	1315.7309629349338	1301.8029679523045	1224.3513112481553	1893.1825317027547	1842.4767612499793	1776.8994395977866	1895.4528679504574	1683.7916547889902	1773.2683105778567	1848.8209075186028	1682.1470777809495	1415.1866648668295	0.5320978979262014	0.09174365193236833	5.799833413198483	6.6380830473665436e-9	1.8355846132771642e-7	transmembrane protein 205 [Source:HGNC Symbol;Acc:HGNC:29631]	protein_coding	19	11342776	11346518	54.21
HIF1B_hypoxia_vs_Control_normoxia	ENSG00000164715	LMTK2	873.5542196792952	998.0867829478196	1048.2916882574605	1156.4261223642256	963.5323422414895	959.3218637629706	1103.8195154659604	945.158265273283	1012.5743247074539	956.8844574263971	648.0042172324182	743.4597341894865	670.6571185413642	591.5043143627199	694.1441940827859	753.0571868025249	713.930416875101	832.7882945465833	932.335115147269	-0.6498794888714703	0.11207603780325906	-5.798558742880295	6.688727347440657e-9	1.8462801962613477e-7	lemur tyrosine kinase 2 [Source:HGNC Symbol;Acc:HGNC:17880]	protein_coding	7	98106862	98209638	43.73
HIF1B_hypoxia_vs_Control_normoxia	ENSG00000116954	RRAGC	997.2801313030308	874.7227428979385	952.9130735295698	911.1383429124317	1002.5426161491342	1079.7214525112906	948.8741915732209	965.3395862902782	1027.3748781100844	905.2909133834156	899.7428691402919	849.0569666864534	971.0749684445033	1253.4878764580287	1264.2175807425808	1192.8416306169868	973.4570555799825	949.1916027011551	930.0540157272067	0.43974468717604637	0.07589235778736145	5.794321062051365	6.859811789855428e-9	1.8901231413833795e-7	Ras related GTP binding C [Source:HGNC Symbol;Acc:HGNC:19902]	protein_coding	1	38838198	38859772	41.36
HIF1B_hypoxia_vs_Control_normoxia	ENSG00000177303	CASKIN2	860.3226292132775	1174.151121094693	1135.6607986394467	1265.9635357113168	959.0951631669634	991.7021627150717	1123.1327524116111	897.6098048880896	1046.5300934680524	1075.079194106755	518.5985715002503	621.3336739622198	751.0931175491784	551.8281241164889	654.6309127838097	743.0287235546888	521.943850504113	767.8439962606914	686.5817294055563	-0.8738828392537633	0.15083307224875145	-5.793708410398019	6.884895354634124e-9	1.8936530360428613e-7	CASK interacting protein 2 [Source:HGNC Symbol;Acc:HGNC:18200]	protein_coding	17	75500261	75515537	61.14
HIF1B_hypoxia_vs_Control_normoxia	ENSG00000143878	RHOB	15217.207217769228	10601.34881359269	10251.646611016437	9734.809795456807	11296.876330937464	10585.302110792409	10268.502027977758	10890.818795917436	10578.52777902078	9947.85842194005	25172.467221693336	23680.15012926488	23072.01806208369	14771.55518339727	14120.95707355615	12272.922660915952	24006.40643795259	22017.815802606445	20639.746661723948	0.4285820422253087	0.07398224500964502	5.793039156481866	6.912398309529601e-9	1.8978346248406004e-7	ras homolog family member B [Source:HGNC Symbol;Acc:HGNC:668]	protein_coding	2	20447074	20449440	57.46
HIF1B_hypoxia_vs_Control_normoxia	ENSG00000135966	TGFBRAP1	1390.7684325245914	1507.797495645167	1574.369021047016	1674.5794043507108	1530.4820296974603	1650.3778098199552	1564.7021804244407	1448.8760525870334	1494.1558257942218	1522.5878232136458	1187.2381814120795	1194.520148048461	1150.8239454760753	1245.941920080216	1198.2443998136346	1230.8397110168462	1209.0358364295262	1277.263232348287	1371.996768237869	-0.3763058860169457	0.06496444695733779	-5.792489640742515	6.935060486963373e-9	1.9006746592157166e-7	transforming growth factor beta receptor associated protein 1 [Source:HGNC Symbol;Acc:HGNC:16836]	protein_coding	2	105264391	105329735	43.93
HIF1B_hypoxia_vs_Control_normoxia	ENSG00000189057	FAM111B	632.1693243205578	743.0095337033736	745.2476257235651	800.6957227140233	471.1041324446607	610.0930301063121	678.2558078903199	596.0260884521759	584.7574215099916	691.4075779216406	647.5933264795809	654.6097018343596	641.756222600325	445.03905603289303	455.5676395358451	486.1985233544487	639.6274132444098	679.4903237765913	808.5686904455243	-0.7240485747598497	0.12505120434191003	-5.790016806077173	7.037938192334245e-9	1.925450111838961e-7	FAM111 trypsin like peptidase B [Source:HGNC Symbol;Acc:HGNC:24200]	protein_coding	11	59107185	59127412	38.92
HIF1B_hypoxia_vs_Control_normoxia	ENSG00000050405	LIMA1	13772.707774278597	13457.308247063705	13737.228304376062	13284.653692920303	14852.512593138084	16469.985419794815	15463.847474103659	13576.335487120148	13331.315803835323	12776.054421950346	12165.828237985592	11465.627894660098	11675.677008991219	16153.81480362832	16228.299106710467	15885.791943272223	12627.515297663684	12082.969164370057	12673.97503543065	0.2541590512283762	0.04390221124909411	5.7892084247492335	7.071890161702027e-9	1.9313144282311906e-7	LIM domain and actin binding 1 [Source:HGNC Symbol;Acc:HGNC:24636]	protein_coding	12	50175788	50283520	42.31
HIF1B_hypoxia_vs_Control_normoxia	ENSG00000083845	RPS5	22823.80197123402	19681.837276028204	18148.760134283086	16374.036037662192	20419.968616127033	17449.83173942176	16337.492577467901	20870.810198211148	18962.114869829446	19086.17789126897	30587.559227729776	27980.675808419626	26443.455586135824	29692.802213147028	26767.400266725326	25770.82577297749	29141.607121703724	25050.334120680865	22062.746024392978	0.6013057842422342	0.10387964547392464	5.788485140654153	7.102403028638027e-9	1.9362204722947835e-7	ribosomal protein S5 [Source:HGNC Symbol;Acc:HGNC:10426]	protein_coding	19	58386400	58394806	51.15
HIF1B_hypoxia_vs_Control_normoxia	ENSG00000112335	SNX3	6553.7770805258315	5598.952762320199	5789.090425828116	5358.45102084659	6493.022150573377	6223.869148469656	5575.142203289499	6578.961284931319	5723.731086626828	6014.282240776359	7418.140334212893	7271.6119063664055	6623.827552661969	7720.478937654235	7548.215404957122	7093.4487688824065	7371.676425109646	6948.341234395103	6616.744561563252	0.41764589874584307	0.07218697640608165	5.785612856208464	7.224843539308435e-9	1.966125852055188e-7	sorting nexin 3 [Source:HGNC Symbol;Acc:HGNC:11174]	protein_coding	6	108211222	108261246	41.15
HIF1B_hypoxia_vs_Control_normoxia	ENSG00000185813	PCYT2	1656.3409942399467	1693.6062911712577	1816.6254134946641	1724.6596076253386	1867.68829907867	1790.3650567435702	1847.380069385718	1717.2257582635737	1817.1075073390682	1816.9091641679204	1168.4698901182433	1152.5066013345177	1140.1097822769111	2068.334789259814	2193.3936049079034	2260.198174984812	1277.0717715460853	1275.6819642657865	1186.8041503551863	0.3205669810226243	0.05546684751384441	5.779433939212274	7.495237680126116e-9	2.032890118197511e-7	phosphate cytidylyltransferase 2, ethanolamine [Source:HGNC Symbol;Acc:HGNC:8756]	protein_coding	17	81900958	81911432	64.4
HIF1B_hypoxia_vs_Control_normoxia	ENSG00000221886	FAM200C	172.3123239725989	104.92664811888265	118.40729408684011	112.95293058311574	137.88554661781055	143.50563125716712	114.1557736233178	126.36706439535658	113.82663020589881	157.49389311963867	255.69172877523584	215.16644453730638	225.55693385999606	241.53875200767206	245.360648426937	179.3648256004647	197.75336495866955	202.8313326026332	208.8363887298373	0.9903187507850125	0.17135306489149163	5.7794049462268235	7.496529340598729e-9	2.032890118197511e-7	family with sequence similarity 200 member C [Source:HGNC Symbol;Acc:HGNC:30804]	protein_coding	5	160393148	160400054	39.83
HIF1B_hypoxia_vs_Control_normoxia	ENSG00000060762	MPC1	464.1283987922457	427.2548773687649	381.4309218002348	362.75616294797595	503.8064272907265	479.9748355217762	444.4130298612384	481.1110045618169	417.13884801383216	477.7855559384813	454.88439807218265	474.7995975142331	444.61890748866074	601.7079686036318	570.4712648055961	551.0383178927407	434.8935237079353	433.2874173687598	412.93811950183596	0.5590810349266889	0.09674470408538514	5.778931676024912	7.517644532998012e-9	2.0350395639326196e-7	mitochondrial pyruvate carrier 1 [Source:HGNC Symbol;Acc:HGNC:21606]	protein_coding	6	166364919	166383013	38.93
HIF1B_hypoxia_vs_Control_normoxia	ENSG00000134294	SLC38A2	24046.03113700907	20592.15131885796	21216.49080976344	18903.701005753745	22050.218013361984	23099.15727188505	21531.341851880075	22699.32114024064	21644.40491570976	20701.917260807975	26512.785949139634	25924.879450997643	22114.151469914526	27293.29067539623	27388.821536341933	25249.16025603538	28016.617976498263	29665.45490519906	28224.694658379958	0.3970169322229412	0.06872344324929903	5.777023290039978	7.603376464472331e-9	2.054642711853031e-7	solute carrier family 38 member 2 [Source:HGNC Symbol;Acc:HGNC:13448]	protein_coding	12	46358188	46372773	38.31
HIF1B_hypoxia_vs_Control_normoxia	ENSG00000068697	LAPTM4A	5378.840015788227	4777.293820178492	4579.940422299312	4313.5044637945475	5352.085905317172	5025.8509842462745	4636.101202743856	5299.580914769579	4857.206167168927	4867.19979982085	6150.920461089581	5656.997750221133	5208.2945083057275	7078.701206890124	6426.9089691210365	6170.2632547671265	6234.676457609722	5292.725234769227	4890.868761075402	0.5252759915601968	0.0909751469522666	5.773840539502528	7.748477023361289e-9	2.086544510828354e-7	lysosomal protein transmembrane 4 alpha [Source:HGNC Symbol;Acc:HGNC:6924]	protein_coding	2	20032650	20051628	41.26
HIF1B_hypoxia_vs_Control_normoxia	ENSG00000133872	SARAF	4942.02190348519	4457.866249259682	4253.274684902536	4234.612441926397	4734.085266270984	4708.342621597354	4251.820540567984	4856.612229309239	4379.979166718911	4427.299812247477	5464.383465436213	5306.833134878396	4887.115582960649	5674.321425223972	5834.557964058211	5265.623852073721	5596.748976826653	5447.663754400331	5175.253094074707	0.37436784482591784	0.06483563463519945	5.7741062755429935	7.73625990231857e-9	2.086544510828354e-7	store-operated calcium entry associated regulatory factor [Source:HGNC Symbol;Acc:HGNC:28789]	protein_coding	8	30063003	30083208	40.2
HIF1B_hypoxia_vs_Control_normoxia	ENSG00000152104	PTPN14	2461.7849227426077	2857.3832334011063	3271.1334785853414	2920.543831981917	2266.453539129236	2493.2261696458595	2873.890657453884	2385.0006186921396	2802.280741099635	2582.4745871505597	1990.2005928291235	2323.9155441712674	2520.1189740698974	1743.0554935787154	1976.0554755203998	1803.3896760503662	2055.878588043264	2529.30967455037	2917.8177334138563	-0.7107815552561204	0.12313481290568996	-5.772385067093205	7.815725350703006e-9	2.100986797236017e-7	protein tyrosine phosphatase non-receptor type 14 [Source:HGNC Symbol;Acc:HGNC:9647]	protein_coding	1	214348700	214552449	41.3
HIF1B_hypoxia_vs_Control_normoxia	ENSG00000154945	ANKRD40	1330.9857855605899	1535.204683052926	1491.100478235275	1589.9276009277319	1519.5097191223556	1491.6922264795369	1482.7173673492928	1437.878273508498	1484.4148790201834	1428.5935462946536	1136.8881745396916	1218.1404621440915	1191.9159292567083	1104.5513912314125	1163.8680632748042	1203.236472774945	1037.0456181949123	1177.2024576850301	1263.8567969985677	-0.4110172050939766	0.07121657724761166	-5.7713698267879145	7.86296892161354e-9	2.1100106167042942e-7	ankyrin repeat domain 40 [Source:HGNC Symbol;Acc:HGNC:28233]	protein_coding	17	50693198	50707914	44.45
HIF1B_hypoxia_vs_Control_normoxia	ENSG00000070190	DAPP1	40.72902792971655	60.19317146562178	46.94455273964684	53.32711616122296	45.48423276558692	63.355979883972694	48.86407395428905	51.020923600521975	57.3963060774601	48.28503121940125	35.06380994478713	33.429222434658186	42.48034789305963	11.644792198828119	13.845521940323728	14.927837410125168	39.43269371519468	33.51366122326939	33.91322810692837	-1.9795211526565633	0.3431978836681331	-5.767871093781944	8.027917161940688e-9	2.1505340591795973e-7	dual adaptor of phosphotyrosine and 3-phosphoinositides 1 [Source:HGNC Symbol;Acc:HGNC:16500]	protein_coding	4	99816827	99870190	38.7
HIF1B_hypoxia_vs_Control_normoxia	ENSG00000142541	RPL13A	70797.99413763043	59502.680068632304	58844.32599183528	52175.88977815669	59895.40188472359	51633.25773968173	48923.758359531654	62072.29626802978	58174.46696535618	57992.2975123115	93060.28432221577	89831.7608864148	92535.61155425447	79025.89388412534	80874.03163925116	73232.45706428206	91754.94507070485	86796.93459297958	78037.60089486104	0.4512703036981809	0.07826131979196962	5.7661984860174265	8.107956405172125e-9	2.168210872301662e-7	ribosomal protein L13a [Source:HGNC Symbol;Acc:HGNC:10304]	protein_coding	19	49487510	49493057	52.27
HIF1B_hypoxia_vs_Control_normoxia	ENSG00000040608	RTN4R	486.1207470761637	436.6467578529659	404.7527144452241	441.3794203181649	554.9292902180855	500.00007136707245	535.3815041255592	470.2101968582123	455.7974453172397	484.13212462449627	448.9725181554804	454.26973160395164	459.42990909732293	592.5950586719625	584.2688033982568	644.2295187191871	405.14075851566344	450.7955186929926	427.2421053891088	0.49956563564114403	0.08665083153929184	5.765272263020533	8.152612159548407e-9	2.1763807201008983e-7	reticulon 4 receptor [Source:HGNC Symbol;Acc:HGNC:18601]	protein_coding	22	20241415	20283246	60.45
HIF1B_hypoxia_vs_Control_normoxia	ENSG00000140995	DEF8	1277.5038427282743	1086.236470466621	1056.373584655286	1062.0122182761797	1212.125582141679	1280.4508297788723	1265.1042782294994	1174.5346034863326	1010.3205541750898	1141.4594898906146	1516.43950238698	1237.0715311668555	1270.1702118751152	1607.8659072779715	1667.27504536576	1506.9266161069017	1461.0502523219582	1318.0258899748217	1121.6266015324002	0.578113946937308	0.10028182485976099	5.764892568975194	8.170987279111476e-9	2.1775187170412794e-7	differentially expressed in FDCP 8 homolog [Source:HGNC Symbol;Acc:HGNC:25969]	protein_coding	16	89948697	89968060	56.83
HIF1B_hypoxia_vs_Control_normoxia	ENSG00000124570	SERPINB6	5339.295884245879	4592.817999463279	4395.625923577085	4201.114268651552	4633.128981039047	4248.163254744688	4025.0032247087915	4484.117732148203	4228.988477158674	4379.812563602839	6944.254630929564	6749.923690653344	6941.860229387315	5443.471972980713	5505.692149666134	5501.96471853558	6886.7410701419385	6629.902341274267	6314.742687762817	0.31972239800619484	0.05547542963927718	5.763315400802738	8.247745569057078e-9	2.1934120593061046e-7	serpin family B member 6 [Source:HGNC Symbol;Acc:HGNC:8950]	protein_coding	6	2948159	2972165	47.23
HIF1B_hypoxia_vs_Control_normoxia	ENSG00000143970	ASXL2	1086.77178217129	1135.8273147640566	1328.0635148198244	1366.038442991496	1059.2010002553882	1400.4754572674697	1332.877439847266	1065.0322659647898	1165.2319840393382	1198.2600978045316	875.0116192055373	1018.324677306993	861.2678699324632	708.614481566043	792.3102131237445	798.8318896324022	978.6543874811313	1142.3923611384043	1335.4770619423382	-0.7343723762868015	0.1274269732313745	-5.763084201594985	8.259056425514237e-9	2.1934120593061046e-7	ASXL transcriptional regulator 2 [Source:HGNC Symbol;Acc:HGNC:23805]	protein_coding	2	25733753	25878487	39.52
HIF1B_hypoxia_vs_Control_normoxia	ENSG00000185112	FAM43A	392.7538343852194	266.7138208447195	278.34479313549707	261.99109841557856	209.6356755501529	214.11014920420175	218.71167742578572	350.38068216855515	335.66176779791766	334.6331565479512	542.3277368851278	517.2445957823161	507.42001635066276	398.06621236448694	386.2132797349491	398.4477416401942	626.377418684603	635.0712403522618	588.2179560489882	0.5529534971169715	0.09597248018408801	5.7615839046394655	8.332822113693319e-9	2.2092000895925758e-7	family with sequence similarity 43 member A [Source:HGNC Symbol;Acc:HGNC:26888]	protein_coding	3	194685883	194689037	61.97
HIF1B_hypoxia_vs_Control_normoxia	ENSG00000109390	NDUFC1	1499.443383591957	1308.6680277069888	1244.8695426725542	1192.5894644430712	1453.5364910147482	1309.9176920110492	1215.6293864580405	1378.266558199028	1293.559292469969	1277.9330341561774	1731.6650406074032	1616.6823564388824	1770.5169191584334	1725.4363453690964	1669.4714411565408	1626.9994226222855	1798.9171305140555	1732.7997209021476	1642.5230387547535	0.42364721139078104	0.07361746935263039	5.754710330526241	8.6790485122329475e-09	2.2970449149872105e-7	NADH:ubiquinone oxidoreductase subunit C1 [Source:HGNC Symbol;Acc:HGNC:7705]	protein_coding	4	139266880	139302551	42.39
HIF1B_hypoxia_vs_Control_normoxia	ENSG00000141664	ZCCHC2	777.2649743396105	919.4498837415825	925.5971099270671	938.3869204186578	756.5159161271554	816.5823393975127	886.8304162916811	782.2168834993104	864.439833536348	922.2228528303375	681.6160123268511	734.9148237991756	754.3010922841365	540.139987363198	571.5684930789688	662.7997023194267	647.3854453447788	718.9106098141185	866.8912160126818	-0.651440948326409	0.11321638197476216	-5.753946001132823	8.718401523865126e-9	2.3035091697472413e-7	zinc finger CCHC-type containing 2 [Source:HGNC Symbol;Acc:HGNC:22916]	protein_coding	18	62523025	62587709	42.37
HIF1B_hypoxia_vs_Control_normoxia	ENSG00000060749	QSER1	2870.0450568001106	3173.1924245227997	3504.6150199503763	3347.815757043271	2861.9373848175296	3421.0147797724976	3428.956024046733	3245.6898943193687	3312.310183521791	3429.0163654299054	2345.979375868972	2588.3608573113424	2283.0620466833616	1865.8837726348715	2192.8744720317486	2362.307776791055	2330.334851186656	2712.1320312638763	3255.3280052058326	-0.6417015369594582	0.11156441123436023	-5.751848011920699	8.827314344850617e-9	2.328298467368291e-7	glutamine and serine rich 1 [Source:HGNC Symbol;Acc:HGNC:26154]	protein_coding	11	32892811	32993316	38.69
HIF1B_hypoxia_vs_Control_normoxia	ENSG00000005100	DHX33	2448.6780439175136	2792.441348056299	3070.907814660166	2927.6712581476145	2827.1908303286987	2928.6929879112095	2989.016560902627	2595.007385504186	2466.1770090218606	2432.1398890826913	2096.2222858760133	2102.191206695497	2002.1512492208906	2254.224832110745	2346.9167827819647	2239.5577664638304	1823.7264901116835	2040.6118404269187	2141.3572532123535	-0.3601770571158613	0.06264869573510039	-5.749154916788854	8.969061059929414e-9	2.3581958448009005e-7	DEAH-box helicase 33 [Source:HGNC Symbol;Acc:HGNC:16718]	protein_coding	17	5440917	5468982	45.78
HIF1B_hypoxia_vs_Control_normoxia	ENSG00000239672	NME1	9581.929216223489	8540.403485756498	8781.089474057851	7609.113557503791	9303.641845326685	8283.339669730136	7727.281027233178	8565.513223934704	7850.979146448735	8256.940417918937	11565.211616924022	11140.640142925047	10469.616007544651	12258.206514672262	11761.422506006587	10978.15822520227	10709.658097234116	9966.592007079842	8706.918926523473	0.4896991171081845	0.08517818855090531	5.749114009574459	8.971231114051384e-9	2.3581958448009005e-7	NME/NM23 nucleoside diphosphate kinase 1 [Source:HGNC Symbol;Acc:HGNC:7849]	protein_coding	17	51153559	51162428	46.38
HIF1B_hypoxia_vs_Control_normoxia	ENSG00000162104	ADCY9	3881.2722797304964	3878.9784610043125	4376.3198488026	4094.6776049819214	3757.686458747904	3820.8124967452054	4036.0976856137254	4080.8108884854787	4285.876631738397	3818.719086829456	3949.976872213247	4285.078673079068	3513.6885459058326	2873.7216558441323	3072.3417045867695	2885.9088178787297	3887.33104708734	4642.646530430702	4602.228025174111	-0.48243541954026675	0.0839542176136374	-5.746410761165865	9.115770521124631e-9	2.3921146112406983e-7	adenylate cyclase 9 [Source:HGNC Symbol;Acc:HGNC:240]	protein_coding	16	3953387	4116442	47.27
HIF1B_hypoxia_vs_Control_normoxia	ENSG00000148481	MINDY3	637.737352826963	653.9453273334635	544.5094950642967	528.6194475163629	641.2631813805339	647.2688039077393	629.8867849034219	612.1973378896673	631.6191654962215	620.7210049150472	633.3680601072726	596.8100203750582	553.1309490311116	902.6387867974089	868.089134158024	753.6480991862849	578.5287568530824	543.7965258520804	539.2314701182574	0.5489732169413931	0.09554506776043946	5.745699174318824	9.154193031926865e-9	2.398118819739075e-7	MINDY lysine 48 deubiquitinase 3 [Source:HGNC Symbol;Acc:HGNC:23578]	protein_coding	10	15778170	15860507	35.88
HIF1B_hypoxia_vs_Control_normoxia	ENSG00000227500	SCAMP4	1825.2173514761778	2029.0324078367225	2032.4011710727054	2159.49079744053	2004.2374304403427	2017.9463353032781	2201.7668680762085	1915.6503798424735	1976.2327971839554	1910.6770466343598	1541.7459490636088	1612.0575262812042	1703.4805469668124	1614.069818816572	1604.459783155845	1611.5034346974512	1533.271552951868	1748.0181366414006	1637.8703441658618	-0.36669279369362084	0.06382920809358489	-5.744905892549763	9.197212291960151e-9	2.405304841778731e-7	secretory carrier membrane protein 4 [Source:HGNC Symbol;Acc:HGNC:30385]	protein_coding	19	1905214	1926013	60.16
HIF1B_hypoxia_vs_Control_normoxia	ENSG00000121454	LHX4	316.14761171375403	334.37591957036864	372.1690500436958	369.75744998798103	263.7434858569107	291.6650112131385	284.93999810938726	444.4994971922479	491.59301178166453	505.6863540147522	344.07354769730324	270.54911717766265	222.87316007050245	174.1933673159541	203.3504120478123	224.71410323409143	295.47786393033	280.54532997892255	316.45033162484737	-0.8324328125285875	0.14491240272708653	-5.7443862420548495	9.225499135572327e-9	2.408620163483604e-7	LIM homeobox 4 [Source:HGNC Symbol;Acc:HGNC:21734]	protein_coding	1	180230264	180278984	51.4
HIF1B_hypoxia_vs_Control_normoxia	ENSG00000158545	ZC3H18	3623.2991976288977	4435.780484951568	4272.296575201784	4887.096811328517	4021.4732255665162	4149.637777134702	5015.493431976887	3778.1901938985898	4143.401784644762	4518.276944550834	2425.721977329574	2812.622328326991	3013.0587980561836	2640.2033931832166	2687.059407831127	3263.784220998991	2683.560159441941	3099.193229564118	3372.534813333859	-0.662692933225579	0.11537912091969063	-5.743612257947821	9.267787317150924e-9	2.415573619993898e-7	zinc finger CCCH-type containing 18 [Source:HGNC Symbol;Acc:HGNC:25091]	protein_coding	16	88570403	88631964	51.74
HIF1B_hypoxia_vs_Control_normoxia	ENSG00000013588	GPRC5A	8292.692741595942	6133.492077774041	6510.042504002252	6115.868865320064	7285.9055480918405	7454.356961068368	6651.159221600745	6736.043493477952	6626.830257462129	6175.138797958125	11844.515937833332	10912.095975967539	9075.76958300478	8345.294605219737	9057.554500386519	8487.292425888249	10546.714037537398	10240.676133042429	11069.718423091444	0.4654000577149589	0.08115186968451536	5.734927112884032	9.755428916225521e-9	2.5383856353686306e-7	G protein-coupled receptor class C group 5 member A [Source:HGNC Symbol;Acc:HGNC:9836]	protein_coding	12	12891559	12917937	46.32
HIF1B_hypoxia_vs_Control_normoxia	ENSG00000079134	THOC1	838.074934905808	953.3428360533588	966.3081578042406	1029.3580059605526	908.2556311818282	901.4182400724991	973.4960421605177	864.292457299368	864.6001007816994	1002.837655657648	735.3518306432582	735.2109529177812	697.8203389387919	710.0786472550533	681.9007496282665	746.1815077744943	733.2353568583515	766.332104607821	815.3282127090135	-0.468131124151726	0.08174972011600821	-5.726394212572437	1.0258768258693692e-8	2.664861855751577e-7	THO complex subunit 1 [Source:HGNC Symbol;Acc:HGNC:19070]	protein_coding	18	214520	268050	37.31
HIF1B_hypoxia_vs_Control_normoxia	ENSG00000198586	TLK1	1453.0331271515756	1599.6989321134438	1513.9478960536574	1963.48579202555	1542.4943863905546	1753.6216335779143	2001.4557606180092	1421.6296420525987	1532.6327175618892	1450.3701534834797	1196.7664952277494	1243.3843074583854	1051.0087320471434	1082.0527814412562	1135.2437948003835	1065.8045271386927	1425.0796082403772	1509.6350357486472	1666.2840927486304	-0.6297008494956103	0.1100040474449037	-5.724342550313891	1.0383505421864256e-8	2.6922219206104877e-7	tousled like kinase 1 [Source:HGNC Symbol;Acc:HGNC:11841]	protein_coding	2	170990823	171231314	38.08
HIF1B_hypoxia_vs_Control_normoxia	ENSG00000229117	RPL41	34665.586452390824	30655.399484450725	29881.92697814059	25922.460068895052	31471.676308985174	27800.81268280597	25244.978085925446	32189.337573279427	29266.34156431357	28762.531985074067	43033.86327863766	41377.07817925005	42181.80368910929	41196.800164052656	40667.99389575432	38226.47809100793	41575.42694980298	38759.77289298799	35765.874270561995	0.4741837077342012	0.08284002299002992	5.72408952362641	1.0398990697886264e-8	2.6922219206104877e-7	ribosomal protein L41 [Source:HGNC Symbol;Acc:HGNC:10354]	protein_coding	12	56116590	56117967	46.23
HIF1B_hypoxia_vs_Control_normoxia	ENSG00000115568	ZNF142	642.3854149905344	853.41368677057	896.0204253278395	1034.1481498705539	751.6004512179624	889.7001559909643	1048.5359546479935	657.2120602323628	856.2520928148181	849.3032225340643	246.17045307441876	341.8996239836229	423.0381488594996	374.13322920675677	383.29061431291586	488.0492001259216	360.294107755353	494.30577152214875	615.5701215818532	-1.1621606650683884	0.20322900888747672	-5.718478240042249	1.0748227770832695e-8	2.7779757873358206e-7	zinc finger protein 142 [Source:HGNC Symbol;Acc:HGNC:12927]	protein_coding	2	218633329	218659655	49.33
HIF1B_hypoxia_vs_Control_normoxia	ENSG00000188566	NDOR1	695.4870180853524	944.9572901389695	895.0469628822676	985.6975499182118	629.1969374709862	720.505193663553	1011.3771648220611	768.6875826739649	865.2772863307123	842.177632044837	513.4873993495837	489.1068883542669	559.655883245592	524.1253274333545	540.0430295516816	519.9871349581239	516.5475779007376	519.6964072138711	673.1930775835688	-0.8352567739683235	0.14616068000042154	-5.714647564351196	1.099316190991262e-8	2.8365299041797944e-7	NADPH dependent diflavin oxidoreductase 1 [Source:HGNC Symbol;Acc:HGNC:29838]	protein_coding	9	137205685	137219361	60.52
HIF1B_hypoxia_vs_Control_normoxia	ENSG00000163516	ANKZF1	1094.03345338657	528.4708744493747	527.1742510993232	547.2229090520495	559.2732626769608	562.3586356937626	631.1080931483068	594.731588406946	580.8545694021641	600.4273768154254	2039.6128704295777	1972.838086994503	2139.0768217816453	659.1667564891058	770.4856221055321	823.4868575058905	1919.7989409858683	2112.9556642292864	2123.558979692538	0.4949219238423884	0.0866334989170534	5.712823907946368	1.1111664443133346e-8	2.8623202396919455e-7	ankyrin repeat and zinc finger peptidyl tRNA hydrolase 1 [Source:HGNC Symbol;Acc:HGNC:25527]	protein_coding	2	219229783	219236679	49.05
HIF1B_hypoxia_vs_Control_normoxia	ENSG00000095319	NUP188	7025.07864317896	7702.362536255621	7724.9404335096	8169.970392714138	7012.149280861436	7958.117364857236	7250.952535814096	7579.647727038346	7620.50818199623	7599.161186236644	6779.116092767444	6473.267941648172	5910.769669372185	6227.6016151884805	6170.996364749989	6045.006740983874	6279.961939822548	6863.464682415182	7083.42089099007	-0.3558934917057066	0.062303081417903326	-5.712293575313236	1.1146358219210875e-8	2.866471788707063e-7	nucleoporin 188 [Source:HGNC Symbol;Acc:HGNC:17859]	protein_coding	9	128947699	129007096	46.07
HIF1B_hypoxia_vs_Control_normoxia	ENSG00000134982	APC	1032.1169334217007	1271.063646402939	1309.9240781333372	1355.521891961307	1129.2702001634018	1284.4126790346027	1432.6492690439013	1070.6736223244552	1202.4013001589392	1171.7115307306733	680.5264268052496	796.9535082027619	799.0027107998008	692.8417338971385	946.4344568009225	755.2688055791741	790.9914983270768	865.2664556205765	1023.1909876043566	-0.7115118928413007	0.12464119255453027	-5.70848110691829	1.1398882823393611e-8	2.926535140847977e-7	APC regulator of WNT signaling pathway [Source:HGNC Symbol;Acc:HGNC:583]	protein_coding	5	112707518	112846239	37.62
HIF1B_hypoxia_vs_Control_normoxia	ENSG00000084072	PPIE	1407.9948064828777	1215.5000535196002	1242.693209418451	1194.0795801695126	1308.6839492628033	1304.0995607969369	1168.508740586628	1353.9625543448653	1310.4199758180998	1286.443449702855	1686.8431402896476	1525.5568569244635	1502.774763323899	1779.0685774933727	1553.0850090103465	1638.4937170019325	1537.4376236849685	1411.8937800763736	1324.361975267041	0.44202119370364984	0.07743779341236064	5.708080954087392	1.1425707703145666e-8	2.9285493332149107e-7	peptidylprolyl isomerase E [Source:HGNC Symbol;Acc:HGNC:9258]	protein_coding	1	39692182	39763914	45.04
HIF1B_hypoxia_vs_Control_normoxia	ENSG00000155034	FBXL18	1136.973834488332	1321.0452931947184	1336.662884515476	1501.0923638536565	1304.039995978887	1322.331982013857	1457.974902650731	1079.1146154409757	1354.8746182158275	1419.1821735981507	785.0422253442924	838.2192571480537	917.4971952940066	753.480250252461	810.9412855889292	973.369558408726	938.1574203990757	1134.888691912447	1217.6143069797022	-0.713344463302884	0.12499341890386427	-5.707056175905837	1.1494685356302798e-8	2.937178277936975e-7	F-box and leucine rich repeat protein 18 [Source:HGNC Symbol;Acc:HGNC:21874]	protein_coding	7	5431335	5513809	54.7
HIF1B_hypoxia_vs_Control_normoxia	ENSG00000171858	RPS21	10949.700614343172	8951.296940769384	8762.261004008284	7970.976968110402	10132.989797974758	7949.117512421483	7867.207174087031	9863.032925653813	9290.503633363065	9189.529076192033	14378.404894152372	13454.640384562083	13761.20585124684	12794.615425699576	12867.756133048795	12094.96828059633	14246.974750603717	12607.865913897513	10911.264391789602	0.5561669538591039	0.09745320867766875	5.707015309251163	1.1497444458029378e-8	2.937178277936975e-7	ribosomal protein S21 [Source:HGNC Symbol;Acc:HGNC:10409]	protein_coding	20	62387103	62388520	59.45
HIF1B_hypoxia_vs_Control_normoxia	ENSG00000181588	MEX3D	1216.4475874437342	1286.6973599702596	1255.9449692277708	1264.2384483921348	1077.9389322049012	983.2360150064303	1027.582805322171	1153.6307166440897	1292.5982638772432	1287.077961067376	1374.822607956178	1378.9282261891012	1438.095311505878	972.1201253074862	963.9156809150498	982.5958362234014	1312.842611649649	1430.661542807486	1413.129159720607	-0.3840169316171994	0.06731397853620079	-5.704861604795487	1.1643765497456553e-8	2.9696413491860267e-7	mex-3 RNA binding family member D [Source:HGNC Symbol;Acc:HGNC:16734]	protein_coding	19	1554672	1568325	61.04
HIF1B_hypoxia_vs_Control_normoxia	ENSG00000124151	NCOA3	1465.3308226057068	1576.4090335131066	1602.1388857990048	1705.0270151130765	1559.2597429672858	1544.0809961348496	1613.1646927380386	1575.233020696185	1592.0430286501328	1561.4601094757675	1439.199046221089	1379.0233343923128	1234.970318790448	1186.0756479865147	1208.1311796584207	1246.2597977605435	1339.386044078026	1419.5057851877675	1594.5871277401513	-0.4247097341402462	0.07449487838761372	-5.70119373751287	1.1897132798233248e-8	3.029253450111205e-7	nuclear receptor coactivator 3 [Source:HGNC Symbol;Acc:HGNC:7670]	protein_coding	20	47501887	47656877	41.15
HIF1B_hypoxia_vs_Control_normoxia	ENSG00000108848	LUC7L3	2738.477937585826	3547.943845900239	3251.1448052555706	3649.667821476427	3029.808836041431	3288.805760346652	3785.0985457256375	2743.128712678448	3061.5358902492053	3213.25769302733	1750.8428747680364	2203.4420732405665	2501.360047902905	1840.4450886089103	1998.4647269486925	2397.0370408712915	2098.2445739263053	2250.807395073202	2681.567144504022	-0.7449205379537415	0.1307483757967938	-5.6973597829733675	1.2167697904568366e-8	3.0930408347197675e-7	LUC7 like 3 pre-mRNA splicing factor [Source:HGNC Symbol;Acc:HGNC:24309]	protein_coding	17	50719565	50756219	39.65
HIF1B_hypoxia_vs_Control_normoxia	ENSG00000009954	BAZ1B	4562.792822999626	5110.269071045484	5467.702190562796	5782.496002924364	4608.859599237795	4997.548729794664	5505.65600540824	4765.458791191784	5133.29891515226	5149.530222272498	3495.713096531975	3824.7207080427897	4350.913116544442	3221.513724698258	3487.072380752541	3854.442833528347	3768.9073312938226	4364.811690987661	5241.356404023553	-0.6310592128804972	0.11086943994167545	-5.69191305748884	1.256238210556894e-8	3.188117695541591e-7	bromodomain adjacent to zinc finger domain 1B [Source:HGNC Symbol;Acc:HGNC:961]	protein_coding	7	73440406	73522293	43.19
HIF1B_hypoxia_vs_Control_normoxia	ENSG00000205544	TMEM256	645.3211007652513	531.5176297836335	520.2104021777602	523.4861936095185	499.6797981434688	454.4383364097699	484.54351963014375	520.6629656480584	500.2358184701846	485.41206975607656	926.5300727849608	848.3671388129205	939.8470683848412	892.1527429883658	759.312442118133	806.7228856597508	754.5193836201119	636.844862179128	531.2964835976985	0.6377355658065501	0.11207031566363769	5.690494954262626	1.2667165553391211e-8	3.209431272394522e-7	transmembrane protein 256 [Source:HGNC Symbol;Acc:HGNC:28618]	protein_coding	17	7402975	7404097	57.35
HIF1B_hypoxia_vs_Control_normoxia	ENSG00000120948	TARDBP	6181.7881332664065	6569.862768496243	6776.663421244903	6708.512588645467	6657.590124651509	6771.868909842143	6403.247062412647	6859.42402128204	6686.742654796798	6153.731556453951	5587.67377301409	5616.0725022771	5772.907199607944	5381.782922187879	5787.544748195956	5294.583362921413	6089.408991243846	5935.603962632085	6218.965828889306	-0.2833887476779407	0.049816718351221555	-5.688627373645373	1.280645717461463e-8	3.2394038394148156e-7	TAR DNA binding protein [Source:HGNC Symbol;Acc:HGNC:11571]	protein_coding	1	11012344	11030528	43.2
HIF1B_hypoxia_vs_Control_normoxia	ENSG00000100300	TSPO	4127.584600780978	3400.9888935875115	3405.425982071968	3288.855027309706	3566.3016378099514	3158.859631809255	3306.4867912757604	3830.273854888175	3567.5203180052613	3800.774629755747	5334.435004827458	4977.362819333915	5221.2610625851785	4659.301239719286	4524.8780829067855	4401.931678790414	5108.398437196483	4719.545623710781	4023.9220984739577	0.4286039235759415	0.0753501705773485	5.688161291366564	1.2841450825110052e-8	3.24293921819064e-7	translocator protein [Source:HGNC Symbol;Acc:HGNC:1158]	protein_coding	22	43151547	43163242	57.74
HIF1B_hypoxia_vs_Control_normoxia	ENSG00000090905	TNRC6A	764.7202641921675	1036.6870078367206	852.185774034357	1084.0406475199572	812.7777005437428	882.1330084110825	1179.7365774171396	973.4091510372174	882.8144102301558	937.8695291234505	421.4305012659661	543.3876938542959	575.6069433782311	583.0853834202883	477.65711122858323	515.0781171551516	558.2171467606946	646.7576555638004	802.0903966781805	-0.9224986858055758	0.1622151604094834	-5.686883294242607	1.2937880675745577e-8	3.261952595208403e-7	trinucleotide repeat containing adaptor 6A [Source:HGNC Symbol;Acc:HGNC:11969]	protein_coding	16	24610209	24827632	42.59
HIF1B_hypoxia_vs_Control_normoxia	ENSG00000160803	UBQLN4	2843.3271933627047	3066.5875400610566	2979.7722161687684	3273.151347842022	2936.2433427438636	3042.019330388525	2909.0418206620748	3141.7493887059254	3123.828391915753	3097.689361941217	2625.95366018934	2526.0746685503814	2606.198744281997	2470.6528528691856	2579.908962977659	2671.2976815058073	2678.389149294604	2742.8742342939017	2708.456786136605	-0.27264260802083706	0.04797679002805854	-5.6828022020936775	1.325054879872698e-8	3.335333898276628e-7	ubiquilin 4 [Source:HGNC Symbol;Acc:HGNC:1237]	protein_coding	1	156035299	156053798	50.71
HIF1B_hypoxia_vs_Control_normoxia	ENSG00000147684	NDUFB9	6108.422287247978	5684.783510885483	5544.192095071069	5031.631905871026	5914.890973559502	5517.069558421864	5024.005409070923	5729.770921462891	5530.988851258071	5233.077047189211	6854.096335690391	6490.358339894642	6828.375150145772	7348.186960971041	7415.906644274331	6922.981659434966	6813.043943799007	6284.155155264776	5784.086708198639	0.4162692709679646	0.07329943578622787	5.679024217621289	1.35465301034802e-8	3.404282727959275e-7	NADH:ubiquinone oxidoreductase subunit B9 [Source:HGNC Symbol;Acc:HGNC:7704]	protein_coding	8	124539101	124580648	45.43
HIF1B_hypoxia_vs_Control_normoxia	ENSG00000108312	UBTF	3988.6429569365864	4529.700681233536	4602.77694484377	5035.250381187001	4078.9935464306277	4393.243572298064	4709.917152667284	4018.369663191423	4521.984883221769	4634.32948244617	3273.445769114439	3395.6843183312526	3742.5469661635893	2815.299957813559	3203.672546642998	3613.738777987019	3368.452142611683	3720.7166539700374	4137.449784704336	-0.5563416987482743	0.09797749765693047	-5.678259927563289	1.3607183731085158e-8	3.41396495887226e-7	upstream binding transcription factor [Source:HGNC Symbol;Acc:HGNC:12511]	protein_coding	17	44205033	44221626	59.52
HIF1B_hypoxia_vs_Control_normoxia	ENSG00000130520	LSM4	7710.388201727152	6723.500417900517	6713.278907361393	6166.732044271733	7173.59220125464	6134.135494905229	5995.752727692305	7153.181011734638	6935.347106529248	6798.069114536301	9398.604298231501	9065.642001592592	8778.821485441547	9055.17303734384	8987.569861798562	8581.108930436287	9233.196521179641	8421.401689926795	7471.880778951954	0.44202731585190586	0.07787084190054458	5.676416294772519	1.3754581207838628e-8	3.4453439616387995e-7	LSM4 homolog, U6 small nuclear RNA and mRNA degradation associated [Source:HGNC Symbol;Acc:HGNC:17259]	protein_coding	19	18306236	18323112	56.28
HIF1B_hypoxia_vs_Control_normoxia	ENSG00000134247	PTGFRN	3586.9150977382096	3613.380385420462	3720.708049304141	3684.3260144413903	3338.438242033791	3786.5440437212187	3628.7793304987	3692.0524584135	3709.9055782851196	3465.9944960145763	3611.895287300599	3636.7152570897892	3562.0055707783326	2946.0214456858457	3115.7748015877573	2855.473407852539	4015.832164736264	4165.984262689213	4014.6409634345378	-0.3033885303607925	0.05346812220092157	-5.674194601798889	1.3934266050672081e-8	3.484695707647815e-7	prostaglandin F2 receptor inhibitor [Source:HGNC Symbol;Acc:HGNC:9601]	protein_coding	1	116909916	116990353	44.25
HIF1B_hypoxia_vs_Control_normoxia	ENSG00000165752	STK32C	681.2708583462517	543.233342564889	559.8268889126048	589.6164262490938	606.7676315608138	570.0553157490506	506.0078769846002	605.9699674837974	481.67942692381195	582.3436961691395	786.8952653619422	849.7553311297659	840.1530465082684	840.1090887200359	840.5025168170954	848.5359473995069	790.3753017526825	757.1446048220412	663.9037751233898	0.5772750147379672	0.10175926714562888	5.672947839844622	1.4036097710824598e-8	3.5044820012625174e-7	serine/threonine kinase 32C [Source:HGNC Symbol;Acc:HGNC:21332]	protein_coding	10	132207492	132331847	55.1
HIF1B_hypoxia_vs_Control_normoxia	ENSG00000131871	SELENOS	1591.5807923956388	1389.4428859278687	1471.9676672797937	1409.7165292415073	1697.36880130272	1624.0600875555328	1585.926089259875	1518.1792100863122	1468.9008583459222	1507.2225410463436	1597.0842553516704	1502.5309632080857	1565.7868290171587	1959.762158929002	1765.0523279646047	1710.8577297671466	1682.482599962804	1610.3554799067142	1581.757248968438	0.3452649279526562	0.060882278565722085	5.671025068155828	1.4194562410235593e-8	3.538321453795399e-7	selenoprotein S [Source:HGNC Symbol;Acc:HGNC:30396]	protein_coding	15	101270817	101277500	45.06
HIF1B_hypoxia_vs_Control_normoxia	ENSG00000165030	NFIL3	715.0435243507465	438.78154229114045	442.90232253186974	448.1161419093987	457.1802406414655	421.7432635340597	516.1630075177992	551.4295779469533	523.148779643625	463.3914617945917	1069.8523814245932	1178.693434936651	1065.1229390655974	617.7153694618862	628.1728032807482	704.2515572111984	1119.0141281901954	1079.0384607034537	1146.0660262282101	0.5514966195454942	0.09725891174439731	5.670396775514648	1.4246718689676988e-8	3.5398851752289194e-7	nuclear factor, interleukin 3 regulated [Source:HGNC Symbol;Acc:HGNC:7787]	protein_coding	9	91409045	91423832	41.89
HIF1B_hypoxia_vs_Control_normoxia	ENSG00000172965	MIR4435-2HG	531.4354777407746	455.5041458132619	397.67551980674364	391.13781240672165	532.7374363184125	571.9929790479108	405.943193815468	520.303514882186	494.8661735061144	431.9345257171422	577.9505159511804	528.5203256711574	547.4960046664452	684.9430721374516	707.1058476821821	693.7780013467096	607.7421806653216	469.51329651721363	546.6940533823188	0.7477785980497107	0.13187217796397527	5.670480381798109	1.4239767581786911e-8	3.5398851752289194e-7	MIR4435-2 host gene [Source:HGNC Symbol;Acc:HGNC:35163]	lncRNA	2	111006015	111523376	44.21
HIF1B_hypoxia_vs_Control_normoxia	ENSG00000164506	STXBP5	684.2965461840192	837.9076048210538	746.9387094064609	751.7679872442777	686.839706963125	787.5992352612116	795.4326814180789	684.2339009627814	636.0847837617076	672.8379856464979	592.4309528011426	702.3006681882806	629.1951515582239	533.4672207311075	564.5552242189198	465.8863055847394	701.0093631672936	729.0784967176633	799.77185285978	-0.5756087736686112	0.10165261083827065	-5.6625085073752315	1.4917597814827248e-8	3.700619522231261e-7	syntaxin binding protein 5 [Source:HGNC Symbol;Acc:HGNC:19665]	protein_coding	6	147204180	147391010	34.42
HIF1B_hypoxia_vs_Control_normoxia	ENSG00000101400	SNTA1	1002.4125250952877	847.017185206816	780.0143562168216	766.4248092331267	890.3159149252513	881.1597588828316	800.3318201919518	916.5943369658809	827.3800451983101	764.1508611730978	1325.6204520713516	1282.4463576616124	1204.9436521363857	1169.927313541003	1122.480341703528	1158.6895610242811	1215.7539511813106	1113.8584598532088	976.3162745484104	0.5278522187689162	0.0933216790796602	5.6562657677680335	1.5470185765798247e-8	3.831540391111829e-7	syntrophin alpha 1 [Source:HGNC Symbol;Acc:HGNC:11167]	protein_coding	20	33407957	33443763	50.31
HIF1B_hypoxia_vs_Control_normoxia	ENSG00000028310	BRD9	2017.1874565635546	2269.6490185444186	2123.2485798440384	2379.0955602968374	1979.6278852647426	2008.5689002597571	2212.6047237722128	2110.5420894091535	2200.3152396824757	2276.129539932116	1720.9438075279502	1880.2847490280149	2095.737521458127	1532.8772500095693	1644.2690703864175	1721.8238693629785	1908.4327318851126	2055.4082609531292	2189.8154205269325	-0.46720861679079706	0.08260920368173756	-5.655648474603115	1.552589457427244e-8	3.839175533349739e-7	bromodomain containing 9 [Source:HGNC Symbol;Acc:HGNC:25818]	protein_coding	5	850291	892801	55.12
HIF1B_hypoxia_vs_Control_normoxia	ENSG00000134851	TMEM165	2907.687915879441	2407.8381440369844	2459.9465288924916	2345.2208105754867	2475.1529318201488	2581.261900537026	2478.090088098239	2617.3149422751053	2538.899274220799	2506.681600104997	3521.8187078092433	3276.8397735146136	3010.554494365796	3287.290553848908	2973.617686367945	3198.815938752054	3843.340576757861	3517.8942862312733	3297.8042476209616	0.39021965618779053	0.06904589104013414	5.651598528302987	1.5896252505208037e-8	3.92446681848576e-7	transmembrane protein 165 [Source:HGNC Symbol;Acc:HGNC:30760]	protein_coding	4	55395957	55453397	38.82
HIF1B_hypoxia_vs_Control_normoxia	ENSG00000183255	PTTG1IP	5975.515706438975	4775.89911262771	4841.313956132156	4545.472197328499	4980.4823015590155	4802.634259580117	4508.575073678321	5162.363187976601	4827.586476135198	4949.720339323473	8215.940738294374	7623.831162553799	6996.712163030452	7159.917467247487	6390.8286292797975	5857.157139597847	7842.88371470916	7382.3427592312955	6695.622037616244	0.4543288920088317	0.08041968430263481	5.649473707197162	1.6093979785087004e-8	3.966934633927995e-7	PTTG1 interacting protein [Source:HGNC Symbol;Acc:HGNC:13524]	protein_coding	21	44849585	44873903	51
HIF1B_hypoxia_vs_Control_normoxia	ENSG00000175197	DDIT3	124.96294208767382	81.419326841477	92.33871766613899	102.23791439705532	77.33375676702667	95.83787049771664	86.2544631264496	113.12941759917032	114.39524072669127	122.19339940965301	117.36044001535429	128.73841462029495	127.22566280916999	189.33375624051234	160.3932362993073	308.44019162688926	112.25133142242623	104.13881735876102	116.31100015403456	1.24187328248406	0.2199068187879505	5.6472704635937685	1.63015267741206e-8	4.011683542658387e-7	DNA damage inducible transcript 3 [Source:HGNC Symbol;Acc:HGNC:2726]	protein_coding	12	57516588	57521737	51.55
HIF1B_hypoxia_vs_Control_normoxia	ENSG00000165782	PIP4P1	811.7272365603001	706.41629263862	750.2920022809167	712.258004929535	719.4604071742586	750.1709617863452	712.3712392883986	796.0036859641699	717.2872832415287	779.3946064620717	865.6676289073737	868.1912273049267	798.0374318170002	1059.8634829796958	964.1562817377934	951.0103533904996	857.5444159935695	855.5696100806499	747.3953421080478	0.45435970916645785	0.08056562990155425	5.639622128215899	1.7042374163207445e-8	4.1806650769203637e-7	phosphatidylinositol-4,5-bisphosphate 4-phosphatase 1 [Source:HGNC Symbol;Acc:HGNC:19299]	protein_coding	14	20457681	20461465	50.54
HIF1B_hypoxia_vs_Control_normoxia	ENSG00000185591	SP1	2901.2407679459416	3021.612571823293	3310.00806922567	3255.253524582166	2597.1916135597676	2958.54239895497	3214.02130491691	3053.8332144276737	3107.6866950719677	3092.944288195974	3040.5351972947365	3023.2934743260903	2665.3188658610984	2342.9677383887383	2237.989457508563	2483.6438854257494	2955.970915861024	2797.764129112195	3063.75647849036	-0.44145250504123146	0.0782746023824729	-5.639792366931022	1.7025533911056544e-8	4.1806650769203637e-7	Sp1 transcription factor [Source:HGNC Symbol;Acc:HGNC:11205]	protein_coding	12	53380176	53416446	45.65
HIF1B_hypoxia_vs_Control_normoxia	ENSG00000136933	RABEPK	1130.8209402467196	1032.408855009862	1089.349415561157	1025.33472608894	1085.305166709186	1122.136833722523	1086.0021076420242	1156.687479574395	1152.9043121650848	1079.6604406522827	1070.1470107812622	1126.2665911507618	998.9339199026375	1419.5194549336	1417.525691138014	1315.3702820048716	1134.7592584864672	1058.5072125211445	983.9581663967385	0.4023476613996449	0.07134770258784848	5.639251816191912	1.7079061830515004e-8	4.1830146673785157e-7	Rab9 effector protein with kelch motifs [Source:HGNC Symbol;Acc:HGNC:16896]	protein_coding	9	125200542	125234161	46.49
HIF1B_hypoxia_vs_Control_normoxia	ENSG00000127125	PPCS	700.263689453314	607.5171333871219	638.1822415250595	539.1378573443388	595.9973500797561	625.3359403375829	586.2176076930444	662.8371588117845	600.6031583465698	645.7306365648149	835.7392301506757	778.4782585522745	717.7570996811323	881.2866021680653	858.8878436469255	821.1625396229085	806.4331348581678	681.4749022873082	721.9677151021214	0.5266890619028752	0.09346522017541034	5.635134234043577	1.7492203169489788e-8	4.270643906728282e-7	phosphopantothenoylcysteine synthetase [Source:HGNC Symbol;Acc:HGNC:25686]	protein_coding	1	42456117	42473385	42.3
HIF1B_hypoxia_vs_Control_normoxia	ENSG00000168701	TMEM208	1070.0804230404149	929.7829500177784	926.1661649644991	888.7448974711007	996.1427085151794	1058.4876569794287	872.6437182985786	1068.8948882989248	1014.5495601151887	951.2673656936425	1196.850826601059	1102.6070972931518	1145.7875621729602	1317.0458101407535	1364.5767833310508	1181.4082569389361	1166.086690872328	1069.3952394854157	1011.0094375374924	0.4956876198763395	0.08796041387958686	5.6353488804055605	1.7470428716396542e-8	4.270643906728282e-7	transmembrane protein 208 [Source:HGNC Symbol;Acc:HGNC:25015]	protein_coding	16	67227103	67229278	55.38
HIF1B_hypoxia_vs_Control_normoxia	ENSG00000184588	PDE4B	526.7331063578073	586.7486264898922	597.0117151210773	581.6535562334116	346.6307661787194	408.0517922809196	370.00510680192633	559.9289701993869	486.6505203434301	524.335739577157	672.6125801866731	754.1032489703158	577.9665636500624	374.65135465338477	380.32267914338684	277.7925328477136	757.819577689992	591.4208917176106	633.4896923554709	-0.773939767905227	0.13738862098541663	-5.633215926866158	1.768797657543738e-8	4.311618934581339e-7	phosphodiesterase 4B [Source:HGNC Symbol;Acc:HGNC:8781]	protein_coding	1	65792514	66374579	37.45
HIF1B_hypoxia_vs_Control_normoxia	ENSG00000148411	NACC2	2110.9151763488603	2282.045971695919	2314.782169145208	2502.7125467123938	2192.565516887587	2136.8688283500314	2190.092809971526	2066.5939087624993	2204.771173530979	2117.4421629146846	1908.3623866518797	2112.181009783365	1979.5405429372063	1773.1118978554089	1930.0853728103461	1916.8176401336086	2053.8115021032763	2135.440660957835	2179.2470730757314	-0.3363908120960756	0.059723330653190604	-5.63248580440824	1.7763047079133722e-8	4.31823478701787e-7	NACC family member 2 [Source:HGNC Symbol;Acc:HGNC:23846]	protein_coding	9	136006537	136095289	55.01
HIF1B_hypoxia_vs_Control_normoxia	ENSG00000196187	TMEM63A	744.0976954985588	878.5413587702557	853.8263497335441	882.5809802958527	833.6142288387035	790.9199480981406	849.6165378471229	798.9264107226398	797.6361706560266	833.5582637860265	708.3147318565118	618.7936754851728	579.617880158924	588.6724239945179	659.6818490139184	654.8519056961647	680.2727777780464	695.2079908779918	689.1250353644974	-0.45411835500343595	0.08062597276482325	-5.6324077642827	1.7771089369775422e-8	4.31823478701787e-7	transmembrane protein 63A [Source:HGNC Symbol;Acc:HGNC:29118]	protein_coding	1	225845536	225882380	51.62
HIF1B_hypoxia_vs_Control_normoxia	ENSG00000260280	SLX1B-SULT1A4	39.17143839116017	60.66138777386271	79.86044561067588	60.685288152254394	69.69317097921093	38.62035381098798	78.26280199307398	39.8746492697968	25.90841481318841	46.72028686974618	31.519235346107113	17.884839878210354	29.597110044829034	9.986794951896668	14.755157319192486	15.029331467510405	24.313876098249267	34.365666252973284	27.34708040911725	-2.307063465515347	0.4097027442079023	-5.631066665115221	1.7909847772424036e-8	4.3451092944733157e-7	SLX1B-SULT1A4 readthrough (NMD candidate) [Source:HGNC Symbol;Acc:HGNC:48353]	lncRNA	16	29455105	29464963	56.18
HIF1B_hypoxia_vs_Control_normoxia	ENSG00000152291	TGOLN2	2282.050765157183	2563.912408817716	2799.349091835647	2715.0849539573833	2227.6678733901836	2698.0387334135303	3057.3353466190806	2335.4432030831367	2491.4396755456874	2632.224999451331	1827.5804133496692	1928.4563966559413	2212.685639214167	1563.757046157417	1805.4140188818749	1731.4266957222094	1819.5546095643392	2261.0041054254543	2406.5385617445263	-0.6618308351679484	0.117571388739613	-5.62918276515143	1.8106546045701843e-8	4.3859341520436333e-7	trans-golgi network protein 2 [Source:HGNC Symbol;Acc:HGNC:15450]	protein_coding	2	85318027	85328251	47.47
HIF1B_hypoxia_vs_Control_normoxia	ENSG00000162591	MEGF6	247.03079150464944	263.1239243137623	256.5518962580154	242.73961282260302	138.84739652734416	148.60531195990768	246.02263261726384	128.52503303840996	184.33830019077692	161.68349806097947	278.73489809391594	369.20026132177867	532.5504805014772	50.45055564309275	81.6580771223916	87.13671411107214	252.29517230032846	392.4998999840115	631.5905822165589	-1.7905128775361945	0.3181758685575063	-5.6274314128652465	1.829128546454896e-8	4.423738788683236e-7	multiple EGF like domains 6 [Source:HGNC Symbol;Acc:HGNC:3232]	protein_coding	1	3487951	3611508	62.43
HIF1B_hypoxia_vs_Control_normoxia	ENSG00000132361	CLUH	6242.488836190079	7942.8862909399195	7605.820256010746	8776.559522253541	7842.743523068918	7658.678701015266	8834.145227608933	5872.411077397527	6581.613635883252	7151.011879324411	4273.084922655855	4573.620858440969	5939.243280449219	4021.9634197466153	5149.601173863965	5247.146602915977	4099.493151939008	5617.719056932007	5177.056470975295	-0.7541436372669486	0.13402198166235815	-5.627014523385157	1.8335529537231327e-8	4.4274995424018684e-7	clustered mitochondria homolog [Source:HGNC Symbol;Acc:HGNC:29094]	protein_coding	17	2689386	2712663	62.54
HIF1B_hypoxia_vs_Control_normoxia	ENSG00000108021	TASOR2	2360.1453005215335	2697.767588680952	3043.866006891199	3266.0643396957817	2559.2439051083957	2816.666842938824	3361.1466230944416	2643.68340277502	2539.4725943043277	2665.203829975153	1680.6757975762846	1863.7619217794097	2074.549369597563	1880.8284197225155	1836.754743282476	1893.0609558180518	1564.9712385236235	1854.8791186676551	2240.01871095593	-0.6836066164470762	0.12150941036191029	-5.625956165954429	1.8448319275355396e-8	4.447774475292715e-7	transcription activation suppressor family member 2 [Source:HGNC Symbol;Acc:HGNC:23484]	protein_coding	10	5684731	5763779	38.84
HIF1B_hypoxia_vs_Control_normoxia	ENSG00000010256	UQCRC1	9348.907822653193	8136.0323504114185	7915.229599840326	7133.909260381801	8151.709529954207	7651.965924425391	7496.711931245203	8383.26198155306	8058.471307132024	8421.277259770282	12076.818543957776	10834.895923325366	11669.947790731458	10653.544856482902	10324.785860420465	9826.390421246348	11467.453918894895	10679.196050185936	9398.738297798618	0.41036681515060336	0.07299289111347165	5.6220107039282015	1.887475667393865e-8	4.5434866689371825e-7	ubiquinol-cytochrome c reductase core protein 1 [Source:HGNC Symbol;Acc:HGNC:12585]	protein_coding	3	48599002	48610976	53.04
HIF1B_hypoxia_vs_Control_normoxia	ENSG00000174791	RIN1	567.4706408030365	641.6764688143148	805.0093477249155	735.3435035309965	609.265031219733	585.3932085153547	761.6005679405645	681.720326716082	733.8230928039259	723.0246900992979	382.01029045623505	432.53519149620377	572.1027358835145	319.63843876897363	356.6305483855885	469.2177748639759	404.87162315023744	485.7868811553697	514.8218129293748	-0.9287129434698971	0.16523312865099327	-5.620621911914117	1.9027126821392012e-8	4.5730306363563665e-7	Ras and Rab interactor 1 [Source:HGNC Symbol;Acc:HGNC:18749]	protein_coding	11	66330241	66336840	62.23
[truncated: 29,920 more rows]
