# Supplementary material for: Deubiquitinating enzyme mutagenesis screens identify a USP43-dependent HIF-1 transcriptional response
Source: EMBO J. 2024 Jul 15;43(17):8. doi: 10.1038/s44318-024-00166-6 (PMC11377827; doi:10.1038/s44318-024-00166-6)
Supplement: Supplementary file 6 — Source data Fig. 2 [file 44318_2024_166_MOESM6_ESM.zip]

Archive with 44 entries (41 files):
- Figure 2/
- __MACOSX/._Figure 2
- Figure 2/F2 D WB.pptx
- __MACOSX/Figure 2/._F2 D WB.pptx
- Figure 2/F2 C CA9 fluor.pzfx
- __MACOSX/Figure 2/._F2 C CA9 fluor.pzfx
- Figure 2/F2 A WB HeLa A549 MCF7.pptx
- __MACOSX/Figure 2/._F2 A WB HeLa A549 MCF7.pptx
- Figure 2/F2 F RNA seq data/
- __MACOSX/Figure 2/._F2 F RNA seq data
- Figure 2/F2 E qPCR.pzfx
- __MACOSX/Figure 2/._F2 E qPCR.pzfx
- Figure 2/F2 B CA9 total level.pzfx
- __MACOSX/Figure 2/._F2 B CA9 total level.pzfx
- Figure 2/F2 G seahorse.pzfx
- __MACOSX/Figure 2/._F2 G seahorse.pzfx
- Figure 2/F2 H A549 Rox.pptx
- __MACOSX/Figure 2/._F2 H A549 Rox.pptx
- Figure 2/F2 F RNA seq data/deseq2/
- __MACOSX/Figure 2/F2 F RNA seq data/._deseq2
- Figure 2/F2 F RNA seq data/deseq2/HIF1B_normoxia_vs_Control_normoxia.csv
- __MACOSX/Figure 2/F2 F RNA seq data/deseq2/._HIF1B_normoxia_vs_Control_normoxia.csv
- Figure 2/F2 F RNA seq data/deseq2/HIF1B_hypoxia_vs_Control_hypoxia.csv
- __MACOSX/Figure 2/F2 F RNA seq data/deseq2/._HIF1B_hypoxia_vs_Control_hypoxia.csv
- Figure 2/F2 F RNA seq data/deseq2/USP43_normoxia_vs_Control_normoxia.csv
- __MACOSX/Figure 2/F2 F RNA seq data/deseq2/._USP43_normoxia_vs_Control_normoxia.csv
- Figure 2/F2 F RNA seq data/deseq2/USP43_hypoxia_vs_Control_hypoxia.csv
- __MACOSX/Figure 2/F2 F RNA seq data/deseq2/._USP43_hypoxia_vs_Control_hypoxia.csv
- Figure 2/F2 F RNA seq data/deseq2/dds.RData
- __MACOSX/Figure 2/F2 F RNA seq data/deseq2/._dds.RData
- Figure 2/F2 F RNA seq data/deseq2/Control_hypoxia_vs_Control_normoxia.csv
- __MACOSX/Figure 2/F2 F RNA seq data/deseq2/._Control_hypoxia_vs_Control_normoxia.csv
- Figure 2/F2 F RNA seq data/deseq2/HIF1B_normoxia_vs_Control_hypoxia.csv
- __MACOSX/Figure 2/F2 F RNA seq data/deseq2/._HIF1B_normoxia_vs_Control_hypoxia.csv
- Figure 2/F2 F RNA seq data/deseq2/USP43_hypoxia_vs_Control_normoxia.csv
- __MACOSX/Figure 2/F2 F RNA seq data/deseq2/._USP43_hypoxia_vs_Control_normoxia.csv
- Figure 2/F2 F RNA seq data/deseq2/USP43_normoxia_vs_Control_hypoxia.csv
- __MACOSX/Figure 2/F2 F RNA seq data/deseq2/._USP43_normoxia_vs_Control_hypoxia.csv
- Figure 2/F2 F RNA seq data/deseq2/Control_normoxia_vs_Control_hypoxia.csv
- __MACOSX/Figure 2/F2 F RNA seq data/deseq2/._Control_normoxia_vs_Control_hypoxia.csv
- Figure 2/F2 F RNA seq data/deseq2/deseq2.xlsx
- __MACOSX/Figure 2/F2 F RNA seq data/deseq2/._deseq2.xlsx
- Figure 2/F2 F RNA seq data/deseq2/HIF1B_hypoxia_vs_Control_normoxia.csv
- __MACOSX/Figure 2/F2 F RNA seq data/deseq2/._HIF1B_hypoxia_vs_Control_normoxia.csv
