# Supplementary material for: Deubiquitinating enzyme mutagenesis screens identify a USP43-dependent HIF-1 transcriptional response
Source: EMBO J. 2024 Jul 15;43(17):8. doi: 10.1038/s44318-024-00166-6 (PMC11377827; doi:10.1038/s44318-024-00166-6)
Supplement: Supplementary file 7 — Source data Fig. 3 [file 44318_2024_166_MOESM7_ESM.zip]

Archive with 62 entries (58 files):
- Figure 3/
- __MACOSX/._Figure 3
- Figure 3/F3 A HIF2A null/
- __MACOSX/Figure 3/._F3 A HIF2A null
- Figure 3/F3 E RCC4 CA9/
- __MACOSX/Figure 3/._F3 E RCC4 CA9
- Figure 3/F3 C WB RCC4.pptx
- __MACOSX/Figure 3/._F3 C WB RCC4.pptx
- Figure 3/F3 D RCC4 qPCR.prism
- __MACOSX/Figure 3/._F3 D RCC4 qPCR.prism
- Figure 3/F3 D RCC4 qPCR.pzfx
- __MACOSX/Figure 3/._F3 D RCC4 qPCR.pzfx
- Figure 3/F3 B HIF1A null/
- __MACOSX/Figure 3/._F3 B HIF1A null
- Figure 3/F3 F 7860 WB.pptx
- __MACOSX/Figure 3/._F3 F 7860 WB.pptx
- Figure 3/F3 G 7860 qPCR.pzfx
- __MACOSX/Figure 3/._F3 G 7860 qPCR.pzfx
- Figure 3/F3 A HIF2A null/HIF2A -,2f,-_USP43 ko 21 % O2_015.fcs
- __MACOSX/Figure 3/F3 A HIF2A null/._HIF2A -,2f,-_USP43 ko 21 % O2_015.fcs
- Figure 3/F3 A HIF2A null/HIF2A -,2f,-_Control 1 % O2 24_022.fcs
- __MACOSX/Figure 3/F3 A HIF2A null/._HIF2A -,2f,-_Control 1 % O2 24_022.fcs
- Figure 3/F3 A HIF2A null/F3 A HIF2A null.wsp
- __MACOSX/Figure 3/F3 A HIF2A null/._F3 A HIF2A null.wsp
- Figure 3/F3 A HIF2A null/HIF2A -,2f,-_USP43 ko 1 % O2 24_024.fcs
- __MACOSX/Figure 3/F3 A HIF2A null/._HIF2A -,2f,-_USP43 ko 1 % O2 24_024.fcs
- Figure 3/F3 A HIF2A null/HIF2A -,2f,-_HIF1B ko 1 % O2 24_023.fcs
- __MACOSX/Figure 3/F3 A HIF2A null/._HIF2A -,2f,-_HIF1B ko 1 % O2 24_023.fcs
- Figure 3/F3 A HIF2A null/HIF2A -,2f,-_Control 21 % O2_013.fcs
- __MACOSX/Figure 3/F3 A HIF2A null/._HIF2A -,2f,-_Control 21 % O2_013.fcs
- Figure 3/F3 A HIF2A null/HIF2A -,2f,-_HIF1B ko 21 % O2_014.fcs
- __MACOSX/Figure 3/F3 A HIF2A null/._HIF2A -,2f,-_HIF1B ko 21 % O2_014.fcs
- Figure 3/F3 E RCC4 CA9/Specimen_001_C 2.fcs
- __MACOSX/Figure 3/F3 E RCC4 CA9/._Specimen_001_C 2.fcs
- Figure 3/F3 E RCC4 CA9/Specimen_001_C 1.fcs
- __MACOSX/Figure 3/F3 E RCC4 CA9/._Specimen_001_C 1.fcs
- Figure 3/F3 E RCC4 CA9/F3 E RCC4 CA9.wsp
- __MACOSX/Figure 3/F3 E RCC4 CA9/._F3 E RCC4 CA9.wsp
- Figure 3/F3 E RCC4 CA9/Specimen_001_H 2.fcs
- __MACOSX/Figure 3/F3 E RCC4 CA9/._Specimen_001_H 2.fcs
- Figure 3/F3 E RCC4 CA9/Specimen_001_H 1.fcs
- __MACOSX/Figure 3/F3 E RCC4 CA9/._Specimen_001_H 1.fcs
- Figure 3/F3 E RCC4 CA9/Specimen_001_U 2.fcs
- __MACOSX/Figure 3/F3 E RCC4 CA9/._Specimen_001_U 2.fcs
- Figure 3/F3 E RCC4 CA9/Specimen_001_U 1.fcs
- __MACOSX/Figure 3/F3 E RCC4 CA9/._Specimen_001_U 1.fcs
- Figure 3/F3 E RCC4 CA9/Specimen_001_C2.fcs
- __MACOSX/Figure 3/F3 E RCC4 CA9/._Specimen_001_C2.fcs
- Figure 3/F3 B HIF1A null/HIF1A -,2f,-_Control 1 % O2 20_007.fcs
- __MACOSX/Figure 3/F3 B HIF1A null/._HIF1A -,2f,-_Control 1 % O2 20_007.fcs
- Figure 3/F3 B HIF1A null/HIF1A -,2f,-_USP43 ko 21 % O2_003.fcs
- __MACOSX/Figure 3/F3 B HIF1A null/._HIF1A -,2f,-_USP43 ko 21 % O2_003.fcs
- Figure 3/F3 B HIF1A null/HIF1A -,2f,-_USP43 ko 1 % O2 20_009.fcs
- __MACOSX/Figure 3/F3 B HIF1A null/._HIF1A -,2f,-_USP43 ko 1 % O2 20_009.fcs
- Figure 3/F3 B HIF1A null/HIF1A -,2f,-_HIF1B ko 1 % O2 20_008.fcs
- __MACOSX/Figure 3/F3 B HIF1A null/._HIF1A -,2f,-_HIF1B ko 1 % O2 20_008.fcs
- Figure 3/F3 B HIF1A null/HIF1A -,2f,-_Control 21 % O2_001.fcs
- __MACOSX/Figure 3/F3 B HIF1A null/._HIF1A -,2f,-_Control 21 % O2_001.fcs
- Figure 3/F3 B HIF1A null/HIF1A -,2f,-_HIF1B ko 21 % O2_002.fcs
- __MACOSX/Figure 3/F3 B HIF1A null/._HIF1A -,2f,-_HIF1B ko 21 % O2_002.fcs
- Figure 3/F3 B HIF1A null/F3 B HIF1A null.wsp
- __MACOSX/Figure 3/F3 B HIF1A null/._F3 B HIF1A null.wsp
