# Supplementary material for: Deubiquitinating enzyme mutagenesis screens identify a USP43-dependent HIF-1 transcriptional response
Source: EMBO J. 2024 Jul 15;43(17):8. doi: 10.1038/s44318-024-00166-6 (PMC11377827; doi:10.1038/s44318-024-00166-6)
Supplement: Supplementary file 7 — Source data Fig. 3 [file 44318_2024_166_MOESM7_ESM.zip › Figure 3/F3 D RCC4 qPCR.prism]

<?xml version="1.0" encoding="UTF-8"?>
<GraphPadPrismFile xmlns="http://graphpad.com/prism/Prism.htm" PrismXMLVersion="5.00">
<Created>
<OriginalVersion CreatedByProgram="GraphPad Prism" CreatedByVersion="10.1.1.323" Login="tp471" DateTime="2024-04-19T11:35:31+00:00"/>
</Created>
<InfoSequence>
<Ref ID="Info0" Selected="1"/>
</InfoSequence>
<Info ID="Info0">
<Title>Project info 1</Title>
<Notes/>
<Constant><Name>Experiment Date</Name><Value>2021-03-19</Value></Constant>
<Constant><Name>Experiment ID</Name><Value/></Constant>
<Constant><Name>Notebook ID</Name><Value/></Constant>
<Constant><Name>Project</Name><Value/></Constant>
<Constant><Name>Experimenter</Name><Value/></Constant>
<Constant><Name>Protocol</Name><Value/></Constant>
</Info>

<TableSequence>
<Ref ID="Table0"/>
<Ref ID="Table1" Selected="1"/>
<Ref ID="Table2"/>
</TableSequence>
<Table ID="Table0" XFormat="numbers" YFormat="replicates" Replicates="3" TableType="XY" EVFormat="AsteriskAfterNumber">
<Title>HIF1A</Title>
<XColumn Width="81" Subcolumns="1" Decimals="15">
<Title/>
<Subcolumn/>
</XColumn>
<XAdvancedColumn Version="1" Width="81" Decimals="15" Subcolumns="1">
<Title/>
<Subcolumn/>
</XAdvancedColumn>
<YColumn Width="243" Decimals="0" Subcolumns="3">
<Title>Control</Title>
<Subcolumn>
<d>1</d>
</Subcolumn>
<Subcolumn>
<d>1</d>
</Subcolumn>
<Subcolumn>
<d>1</d>
</Subcolumn>
</YColumn>
<YColumn Width="243" Decimals="6" Subcolumns="3">
<Title>HIF1<Font Face="Symbol">b</Font> KO</Title>
<Subcolumn>
<d>2.359291</d>
</Subcolumn>
<Subcolumn>
<d>2.442848</d>
</Subcolumn>
<Subcolumn>
<d>2.377633</d>
</Subcolumn>
</YColumn>
<YColumn Width="243" Decimals="6" Subcolumns="3">
<Title>USP43 KO</Title>
<Subcolumn>
<d>0.865218</d>
</Subcolumn>
<Subcolumn>
<d>1.204658</d>
</Subcolumn>
<Subcolumn>
<d>0.94778</d>
</Subcolumn>
</YColumn>
</Table>
<Table ID="Table1" XFormat="numbers" YFormat="replicates" Replicates="3" TableType="XY" EVFormat="AsteriskAfterNumber">
<Title>CAIX</Title>
<XColumn Width="81" Subcolumns="1" Decimals="15">
<Title/>
<Subcolumn/>
</XColumn>
<XAdvancedColumn Version="1" Width="81" Decimals="15" Subcolumns="1">
<Title/>
<Subcolumn/>
</XAdvancedColumn>
<YColumn Width="243" Decimals="0" Subcolumns="3">
<Title>Control</Title>
<Subcolumn>
<d>1</d>
</Subcolumn>
<Subcolumn>
<d>1</d>
</Subcolumn>
<Subcolumn>
<d>1</d>
</Subcolumn>
</YColumn>
<YColumn Width="243" Decimals="6" Subcolumns="3">
<Title>HIF1<Font Face="Symbol">b</Font> KO</Title>
<Subcolumn>
<d>0.206675</d>
</Subcolumn>
<Subcolumn>
<d>0.214381</d>
</Subcolumn>
<Subcolumn>
<d>0.196997</d>
</Subcolumn>
</YColumn>
<YColumn Width="243" Decimals="6" Subcolumns="3">
<Title>USP43 KO</Title>
<Subcolumn>
<d>0.733657</d>
</Subcolumn>
<Subcolumn>
<d>0.709756</d>
</Subcolumn>
<Subcolumn>
<d>0.750113</d>
</Subcolumn>
</YColumn>
</Table>
<Table ID="Table2" XFormat="numbers" YFormat="replicates" Replicates="3" TableType="XY" EVFormat="AsteriskAfterNumber">
<Title>PHD3</Title>
<XColumn Width="81" Subcolumns="1" Decimals="15">
<Title/>
<Subcolumn/>
</XColumn>
<XAdvancedColumn Version="1" Width="81" Decimals="15" Subcolumns="1">
<Title/>
<Subcolumn/>
</XAdvancedColumn>
<YColumn Width="243" Decimals="0" Subcolumns="3">
<Title>control</Title>
<Subcolumn>
<d>1</d>
</Subcolumn>
<Subcolumn>
<d>1</d>
</Subcolumn>
<Subcolumn>
<d>1</d>
</Subcolumn>
</YColumn>
<YColumn Width="243" Decimals="3" Subcolumns="3">
<Title>HIF1<Font Face="Symbol">b</Font> KO</Title>
<Subcolumn>
<d>0.222</d>
</Subcolumn>
<Subcolumn>
<d>0.26115</d>
</Subcolumn>
<Subcolumn>
<d>0.156097</d>
</Subcolumn>
</YColumn>
<YColumn Width="243" Decimals="6" Subcolumns="3">
<Title>USP43 KO</Title>
<Subcolumn>
<d>0.922942</d>
</Subcolumn>
<Subcolumn>
<d>0.78074</d>
</Subcolumn>
<Subcolumn>
<d>0.6</d>
</Subcolumn>
</YColumn>
</Table>

<!--Analyses, graphs and layouts as compressed binary. Don't edit this part of the file.-->

<Template xmlns:dt="urn:schemas-microsoft-com:datatypes" dt:dt="bin.base64">eNrsfQlgFcX5+Oy++0jyXhIgECDLIUYgmIuEKJAXiBBUIHIoav1JjhcTzIFJAPGAKIdUtEWt
LaJitLYerTVSpNTamh8Kam0rWlSq7V+qVqmC4gm/asl/Zndmd95md/P2ZROSMAObnZ3jm5lv
vu+bb67vlc6cNWv2gqJcrsUPANjCbeF4+LcSLOEfBNUw5LANRDj0zQHpWZgOAM8DEAb1IFo3
G8zQDOdbSs8E4DzoQwVWwccBn684qSSAS+yADuA0PH6TOPLmoyiNOeaYY4455pjru45jKGCO
OeaYY465ATGe8wwNzDHHHHPMMcccc8wxxxxzzDHHHHPMMcccc8wx1y1nE8+/LbABcKFdeXfl
lF13dNzuGPx2SGF2cF+UBd93ihrsbOHFerqog39FjTVltQZ5xsInnvreIrXfxnOjMRxp22Lh
6rryBgNAZ8InSRNOIobDi88lNfVXVcKnyaA+wzXh8BiOdOxxUU1duEmYF14lLGioK+t8BHMM
fOJ06uMM3QgQJYRHAbBG9KHDnD8CbqXjO6QvLuKLj/iyRXzZ8ddmQGjsbnDApcCLvbbsUCdz
zDHHHHPMnWqHBuZ75TF+H1jJKxcxmGOu9xwfKmiRNMMPRA3xny0ekAbf8xuhfl3WuFpoqA9n
rCpbLRTNm39xkdBQJcwsmrMEeMFETrrJRN9ugtq1fL/odHcIDRM5hd3PAQH492gH+eZETO0G
E7Ha71XlPwpjkzTgniuLjaliXi+eRDjwFMHIuYUbYKqRJnJY7abhaUirPBVCNfkYkHoBarrU
m65QnDLacZ3EbuMD8rSLxn9InOhK3NAYblpR29wEtHPTt+04Ofcg+HcuzFWzvDYsVDTULS9r
rGlqqKeBkMuBCEdktshHVEGM1c5gM5vBbjaDw2wGp9kMLrMZ3GYzePQzeAWtDF6NDD7BIIPP
bAa/2QxxZjPEm82QYDZDwGyGoNkMiWYzJJnNkGw2wyCzGQabzTDEbIYUsxmGms0wzGyGVLMZ
hpvNMEI/wyxQAqWWE6KlOp6pJswxN4DUbEvdlVCsOKSZEVZGlXdHx1fcV5xdVt47Oj5bK9XC
HZLeKaHI2h0rlHULTUfijxUSeFa9HVgwXokFpYOe86lWIrS+ERRkOgI9dioOuQNyyGPy9MVo
2kdfQY0uB286h810DlYrVitWK1YrVitWK1YrVitWK1ar06VWccLrQFolomGhFAgSWsVbAJ9y
+CzB8STtaCCdM0JrWIIws6G+ubGhVljZNEkomTMr67ObHhIumL82kYOOt3GcKsnihaW5OTAB
PetouecGx3QOl+6kcLHtHuQeK1Rw0+6/fdq9ndJyVNqC0D/xbtZScNv1ECfXR+J2LPx4STV7
7I1ZKqoDfextDAx4kfq+eRgMS4QYPW/uLJQa1fsvNmXmJTsvAK1wKrcYNrJUZdnHPdwDWgQH
GCWtholLq37s9+BeJe33qb4H47SolxOxH4EfhP02vNEUoMobSVEFjduhQF7LBmdgP+rnC+Gf
SgMckPyjwDEqtKVQ26/t6PIIHuj2kDBSx2PHjvGL4PtCjRUFEb1bnin6xePPFNFlXEjNkNH3
+ZzENShcDQu1cQKhaR1YiTqwzsT4Jd3cvvdlnm4jR7UDxcXajhJcgFE7ooGVqAOL7pN0qu6j
FTrp0OqrwUo+URotx4Ysv1bx7LNYkKDDpnPBQiDApwzUgybRFwaNoEY0hql2U7ijjuNrOxvT
IPg+eN97G79b2zncffy8tIMrES9sici3/97I9FqyXSt8twpesjs+Ap6cv/pXZ/wL1esnTS5U
b5tKen8y6X9vEfGQOOpV0lfHqfr8InuxCG95W+E4BOcQfkMeACRf5Urp+CpNYwT3vAbu8QnT
0wb3W3sR9zwlr8qp/ghS/gsomeyg5LVd5Z8FpH0tBGvRvNJSJ8x8EZIbeGwgsj+V+iYugJ9S
+GQiJqaWMzeCT+X4dCot14XZOURGaR02m8bDpXVwHPkuhM9a+HTg90lgW4eOCowHUv2Pcebq
34ryUASwD2zSqb+7U51Hqur/0dMhcGRXCfjoN0Xg8G9mgOP7l4MPny4EHz9TAj7cWQhOvNYE
Ov6xCXz7xmrw+YtL4fs68NGuEPjurRvByXfWg/eeKgKhRd+AT39XDOPLwQdPl4D/Hv8EPPDY
f8CHzywG/3fkVfD+0xeAnb/cA8s7CaBKlUQ79M1xKeS/5neK4ixJP2TY8BHKd0Li4KGpw+X0
7vigzzd0GIlPdg3y+XyDh8jp7QGfL5go19/j9fnj4hM42TmcvMvNUY7nbJxd/lLTsIuLHENo
mZUi00C7rKeMwrSBxqjB1PjCqcadVJWeQ49DaFzcj3U5BOs7zGf0uEjiBqvGUHocvRb650Pp
WAnlYz2UmI1gNZSYDdAfBhlgFQxB30VgHkx1MXx7MB+7sC7mwo8d68F2KoyEe7CfxBM90IP9
7i7aegHm80wsWwRK3w4Y6NTkm5ZjKRRcuj8G4/4Y043+eAE+63D4B1ivoPuDxCUb9Ecz9M8F
K2C/NsMeWQ7fYdjeCtgjdfCrTBzHmsT+aRLx5wTK4SWe+nZScxMnxrGTCucxLkmYo4f7gOaP
dKo/0ntIJwZ4BonqOUNDl0Rx6HRhURQ6sRas3tKJSdmcQTuAyXbQsKyoY5oBrtNM4loLlpV4
RHAzDOhhokl6yLC4jkUGNFtkkmbVsMzMf9T0fXjTJl36RnH9uc2NSB+zS3IsmyqPfAdkGdfB
dbUeQKYlaOzNxXoesAMd3U6Q9HfNa5wd5P+AchUVFWvC4XDHsmXLOq6++mrNB8Ubwaiqqlpz
zTXXdKxatarj2muv7fQ0NDR0iTZY/poVK1Z0XH/99R033HBDxNPU1BQV2uvr69dcd911HS0t
LR033XST/KA6RIsPWIc1KP/GjRs7brnlFvFZs2aNqW6HbViD8m/evLnjtttu61i3bp1psoH1
XoPy3nHHHR233nprTGS3YcOGNVu2bOm4/fbbYyZbWPaa7uRHDuZfM5B4hl5z+tJgzalI1A7L
QG0UMPXWPdpa3mn4Ehb01Oxfb5LWMa6/6ktOeZN4PcOvZDVk/nApv166L797OGKdpN21a5P4
Dg6/GsEvSfJul8cPjXUYvXUVdfr/DPWOotc92u46V1zvqP5o5NVfUpkPT0i7WmvNiejATg39
9JuXXurWuDcDj1VLNMa9GXgcuiTKcU8Ni4zfvM74zVs4fpNb9XrtACbbQcOyoo5pBrhOM4lr
LVhW4fESA3q4xCQ9qGFp6UG8ju5H5si/qasT67AIf5+H4S9S1SGA4zhcll2DJtGaVxZeB6DL
NOKv7s7/luDy6zXwuQTjsy5KfKphqflLPf/jLZwTLMF11GsHMNkOGpZV8z89XKeZxLUWLKvw
WGdAD3Um6UENKxb+Wrfh9gj+uhzDX6bBX5dr8BeNp1I8V+lN/qrH5a/XwGc9xue6KPGphtWb
/FWP66jXDmCyHTQsq/hLD9dpJnGtBcsqPK4zoId1JulBDcsK/roGw2/R4K9rNPiLxhPir5xe
5q/1uPxtGvhcj/F5T5T4VMPqTf5aT87G6LQDmGwHDcsq/tLDdZpJXGvBsgqP9xjQwz0m6UEN
ywr+ugXD/7EGf92iwV80nkql9bLzepO/tuHy2zTwuQ3j88ko8amG1Zv8tQ3XUa8dwGQ7aFhW
8ZcertNM4loLllV4fNKAHp40SQ9qWFbw1/0Y/i81+Ot+Df6i8YT4a3Ivj19tuPx9Gvhsw/jc
GyU+1bB6k7/acB312gFMtoOGZRV/6eE6zSSutWBZhce9BvSw1yQ9qGFZwV+/xvD3aPDXrzX4
i8YT4q+8Xuavfbj8v2vgcx/G54tR4lMNqzf5ax+uo147gMl20LCs4i89XKeZxLUWLKvw+I4B
PUQLK1EHVnf5y6gOiL9e1uAvGk+Iv/I1+IuUSc7ynM9pn/3pai2/O7xIynyIU85axYp7LVi9
xYuo7EEWtkMNywwN9VabH7Sw77Rg9STfrOSks1w036jpp1TkoSM/tKvKpM9Sf2lwlro/7Cnq
7RGSPUV1fHf3FImLZU+RPoPY3t7eSQ6hrugO/w7GfT/RAv5VwyI8adPhSZuFPGlVO7RgafGk
zUBvo8+M0uOJlfvB5J4KqucMC/pODUvdd+r9YJtF+5h02RkWtiPDwr1WBLfIQlyrYUVDX+px
rqf75UEL6UsLllmeMtpr7mrMO1tjzKPrU4r1RvWYp3WfxSq5OwOXv8QCelLDUtMIUYtoGumL
NIfO019sEV60YPXFNrdS/XdpN9usBcsMn4HIsYsfrDGO8VH6Y70T0RU/z4MfxSp+nofbvZ2T
zrHQZ0eMytNrt9W8vgT3Sb0FvK6G1dO8/p//d0CX7lFcd/BSZyFe1LC60+ajG27RbTOK686Y
ahUtaMEaiLx+mQavL8G8Xqc6x9IXeL0e98l6C2haDas/8/o6C/GihtVXed0qWtCC1d94vTIK
Xl+OeZzm9XrM6+swnEwwCT6T5buirj7E++txH22zgMbVsPoz799jIV7UsPoq71tFC1qwzLTZ
KtrehuvQZkEfqmH1Z9p+0kK8qGH1Vdq2iha0YJkd17T269Th0fhjHdc2RTGuod/D9KrGtW14
XEN9vhSgO/xh0f6MAGe3yPJMFRznfECxd0B+Y5HYU6CfaMc+q2VCG+67fRbQvhpWf5YJey3E
ixpWX5UJVtGCFqxYZQLfB/Te5VHIhx14jZuWD21YPqD+X4L13nxQAHKhT6379iUdeB/uu79b
QPtqWP1ZJrxjIV7UsPqqTLCKFrRg9bf5bzRy4CUNObAPy4F3KDmQDfLAFPjPSjkQ7b5Xd849
oT22idSeFU0TJG4MF53tDi1YvXXegC47w6AdE022w0rbMAhukQGui0ziWg2rr+4f6tFXLPuH
E2Noc0/tGaM+mEHtAan7cwbuz0ui7E81rP46tqK2XGKAl0tM4kUNq6/SOem/Sy2gczWs/ja2
7kbnd4G0L/wD+CxU9TWJS6TG1rGYB2Zh2kDj8zywAtSBctH6K7JpWAX/VsFZeR2ckdfCJ4xt
6KEx1gcibRbSNg7tQLF16MN+G4i0f3iqdXUB6xPna+xFkrgxXHT327Vg9Wd5UmeAlzqTeFHD
6ottLuH0aSEWebIkhjb3JXni5yT5gPaeD8OnRkOeXIb7l5YnS7A8QX1+m4480bbMKcAQKZUi
b1ZHLWtcOulsGnMDuwYsLVnVV2RUPbUfpubFesyL66LkRTWs/iyj1hngZZ1JvKhh9VUZpUcL
scio+hja3JdkVC2WOcuxbrNWQ0ahOIdKRtVjGbUOy6siCGk5qIZSR9pbsPWxNUVEn+upfUM1
ra/HtH5PlLSuhtWfZcA9Bni5xyRe1LD6qgzQo4VYZMD6brTZKtreRu1/qftwG+7DJ6PsQzWs
/kzbTxrg5UmTeFHD6qu0rUcLsdD2thja3Jf21QWsg6O9cxv0/0JjfENxY1Tj2zY8vqE+/5E4
Nq6AYx76dYJm+O9MUdeui9JevgDToDl/M4j87QF6P57oz+S3CvyqODv17ab0bzeV1o3HafKb
CCTMqYLhPIX7/YiP2qh9OTVPtmGe3BslT6ph9WdZtdcAL3tN4kUNq6/KKj1aiEVWtcXQ5u7s
95O7zAimzl1mHt1lXgjn4Gj+3hDFbWbtu8wQmO/BZeiOL7n7S9y3Yx4Rv4n9BPL7S20px50I
zq8Dkr3jS1JX/P34FwA0F0J+flWBJ9vZdzjEO8TLAg9r3k0mcMnvNpHyrvj+N3ZUDgkn6dqv
HBNxJ5n0Y2uKVD7JT9pz6Ckp/1c4H0/NB9R3mW0G86B0nTR9ua8IS5+qvjq0c7wIb3LSxR1K
T3XdV8lPj++RvrJyLR+diUE24P5XY9zfobGW34bH/b143ivAfzPFcbwZjumIKgSwEo7lk+C7
BMwBs0CWPLZ6ulhfc6jiyDzZHcUcuY/TL6Dp96MUbfoNYHrRo9+xKriZOvSbqUO/CB6RNejd
in+cc5OKftsw/W7B72jp1wa6d0dpE6a5H2jQI4njDOgR3VEqP9Y1rVjNS+hc6Q9x/X6mUXcS
ZzOou6iLgwvAfIr2vTG2I12jP3p67Wgf1i3+rqGb7QPKb7lGo5upYfVnnfUdHbyY1d+0YPVV
nXWfRW3WgtXf1o/3d9FuJAfI7yvTsmEflg2oz6/tYpxdDBZC2ZcLcrAE6c5469HIF40siua8
G+1Hv6KajNMHsN8jWmGb31hZU1/WuFpoqA9nrCpbLRTNm39xkdBQJcwsmrMEVmQiGiJt0kML
hN76qe6+7hAaJlJTi3NEBCcR5QU+CFO75Z+E96ryJ8mpI925oiAhPy44VczvxeTkALRirO3c
Avph1pEmcljtpoFxYuk04dgp5nRQ/lZQDZSfcLRpsDHt7AZxasha7mNAcEN6qbdxUyiKHTtu
s0g+fADQ6iJxIYCYV+LKxnDTitrmJqCdm6Nyc3JuZH5uLsxVs7w2LFQ01C0va6xpaqingRAi
QxRHfkmdj6iCGKudwWY2g91sBofZDE6zGVxmM7jNZvDoZ/AKWhm8Ghl8gkEGn9kMfrMZ4sxm
iDebIcFshoDZDEGzGRLNZkgymyHZbIZBZjMMNpthiNkMKWYzDDWbYZjZDKlmMww3m2GEfoZZ
oARKLSdES3U8U5GYY24AqfuWuiuhWHEoiyxQuCjvjo6vuK84uzyJ6Oj4DK9PukN47heKrN2x
Qlm30HQk/lghgWfV24EF45XUbDdi+YhStrW+EZSv4Ad67FQccgfkkHtk38/FcZOkiMMPin0E
3KiaQpyEsFNEqWyxq6y8FMxe90gIVf5kB0i5EYcrVeBUVSgVVpbVrghbV4VXN3426Og3gelS
FTiNKvBUFdCwOwZN7psbmstqI6YD3XYEC0M7V8GmVYWmmqvqa6pqKsrqm62qCK4Cp1EFO1UF
tLonrGyaJFhJC96fVP90bvW/CzEWhM5VcPR0FVaGjlxZm/sargKnUQUnVYXUnqjCOz+52z4v
uJDQQmrnKrh6ugo5n45b/efXCwgtaFTBTVVhWE9UAS2X3nODAzMlGNa5Cp6er0K7//Zp9xK5
oFEFL1UFpMrOaGxYVZ8xq6GxaXVzdVjovrDclvjcI/WP8IQWRnSugs+4CqXdrsLs7PuHnv3n
fYQjNKrgV1VhgdB0zYqyxnClVd0w642lP3vr+Ge4CrxchcfkFUF6xYdUAaiGwOhz8KZz2Ezn
YLVitWK1YrVitWK1YrVitWK1YrU6XWoVJ7wOpA0PGhZKgSChDSl0OLIcSBcReSotOpCBLnag
7RhBmNlQ39zYUCtO/ErmzMr67KaHhAvmr03koONtHKdKsnhhaW4OTEAvoIlzTI6a2hNcbLsH
uccKOdVkUJ2Wo9L+M1TQIu0me8QaL65fXlYD50FCs9AcbmpmJ0LMLBFrnAgJUv0TeSJE7YL4
UTu9EyH2KJellRMh0eaw/kTIMJFUbFT59MmUVlCCqZucBDkpzpqlR+uUx0mD0iJPeZyK9po5
5YHCF5WVr6gta9Q450HvO3LA5OEDdqYjmgzsTEc0GdiZjmgysDMd0WTol2c6YKJSdqaDOeYG
jONVUzzQTZURnem4UpxmRZPaujMYVr8JTsiZjivxN9bF1sb6IBgHREh65zloWwSR5zk4rPSj
QR8fphDSpSnqWd0mhB9e/Z/Fr9Z8Q/Ztg9rnOegqNAuNZc01DdbR4r6Oh7zHP88ju9dB7fMc
dBUs37GsHvnkH8/ZI+9YBrXPc9BVKK6pqgo3husrwkJ5uHlVOFwv1IXLunGWA59keE6qgi2o
fZ6DrsKFDavCjUJFQ31VTaVYkdqauprmbmBh58PXPn7lnL/iKtiD2uc56CosXr7c2ios3/3c
+C+m/wVXwRHUPs9BV2GW1eRIi4STHc6g9nkOTaacZRFT0lU52eEKGm+gkypEvzyozsGbzmEz
nYPVitWK1YrVitWK1YrVitWK1YrV6nSpVZxwDd4U56jSOWoDHS3CZgDll2aIFQS0u0HvicsZ
ybzdaC+8IORukSruEePRnnuR7m72UrabTU27lN3spcAHMnH/e/EzDWP9Gvx8yZ4+/Qh41v6l
Rm+jRTdk6AVxtPCgK+LyUByPLH7xmmE0o3NA2ZMLrZV2+38gnoZBIWdSO/zTKOYnawiEqjgD
ekyg8nCiYEihUlyEH6l8EssZxvI6sXEgk4KMWhKifvNMzy/lIrUTc62kUur4pVz06YdociW0
TAWR50WI5ApjPwcUyyMc6Hy2xCPhJiDfDkKkEcDVCFDy94eizS+ysR5UdRKn02neLgTMFoz8
hJDUFNBFU9yUyOncFLcyRnSrRS6q89QOlf6BPfoWcd1qkQcPVoXo9FeldOJHPiTmCfhwtHR+
DFQGcAKblKA7OEi0EAd8t3Egn4DrTpPcljTp+9inbF+4sXaBTs+hdWHDo3JMuWDKBVMuXBFD
3ZM8/Guza4aplQtigXPgKBe2mJQLe0zKhcO0cpGowhBnoFwkqrAbo3KR2EPKha2LptDDUOem
dEe5SLRUueDkFtm71aLeVS4Se0i5cHQbBzErF4m9oFz4hanUiomNkhl+oBylJWHET6/JEPWE
x+pJaUlxDlNPmHrC1JMu1BPS+f/DI3WE0wxTqydJA27twxmTekKM34aoc0ChppCmX1FP3KbV
kyQVhngD9STJmrWPpB5ST5xdNIUeyJI01z4qYlRPknpo7cPVrRb1rnqS1EPqibvbOIhZPUnq
xbUPG6wq2rYxNil9TqQpW20lRODHMiVEQwkRwFiVEuIHilX2KznpWUIJ8zrKz56+8RAl5KIo
lBDaofu8P+E4wzAyEnmoNA5ZCfHgHIDaUSU01oGvWXo19oWJS6GUEPoMu7ESEifHkmE4hO0Y
jgAkFoX6VLFD5VgeKL8BQGJT5FhE+6mq2CFyLBJTwzViJdnsUbUQwaqCTzZRjDilZJJ2JH5k
5aGeI8GcjOAtc4h/C2ibA+TwlrUcaBH9IW6TnEZwHSqR89pL5fBq/lHZv4mbej7xBzzLNWEC
x245/W4HVQe/ArPNqcD8pa34fC04h9xb5TTP2lPkcksHKXACPgXO3x3acFqGLVfSOO0ynPb4
E3L48rRMzbYEAi1ymhJ3QM7bFjw250uwxCZ1VgB370jMWJQ197VkREvUiUPhg1WillxQkIci
MV9LRL50vEmhBbMAM7dWXAhINy614uYC6RagVhyyJnC2TtwdQLpjabYNrZgNtGD+xgBnLxu0
4U2DNnwCv7NiqOdwTlKKtGCeDQPG6cQt5vTrWc7p13MVF1s9H+WkftDEJyf9bKVW3EEYkKYT
d5xTbOSZqQvPS3yhSfO89JMnWnF5vMRHQbAE+hbx4o302rBQVF9Wu/q6cCWI57jisuYyoSnc
3CSUkdBEjpOUuqYVdXVQ8QNxHCcIs4ANvYjFUw/1IScMosCFlCHQypqqqklCWV1D/VXSFRIh
vVSYKmROypx8ViGYgJIr9118HKeyGIhuHIAksXQhvXhW/USheFblWaja0VSkqDEsLCxuoi2T
1q4Wq4QutzRHVCUDll3W2Fwbbm4+s0kqNwHBoAKbmsuaa5qaayqE9IqGxsZwRXMY1mV0j9RF
wn8z6i2EFkFY1Bgua64TU5IrORUNtSvq6pvOAiNENIabaipXlNUK6atqmqtrqOhUMT8yEAtc
pL9x1fwoat6KuvJwo2hFlhTShJqIswuRacS2wXjR4uxZYBjHvcGoi1FXj1FXMMCoi1FXT1GX
srrioRZwFvHKwVitaZM/ymXAOymLNYnwn6SbpsPxuACWGYL6zFyot5RDXfAOrPO1Qh3uNzDl
yzDuTRj3CdZdhnNJUDsaB7WgOKjtDIJajRT+KJcAtZFRUOtIg9qFpFvwfABqBWPh6D8S7AK5
nDTxAqqFMKIr24Ci/yL1mui7aJJJ9Fu0RkX0WRRH9Fc0uSX6qhcoOiiqB9E5Ea6IjokeolMi
mwtEhxR1fqwXonoQPRDlJ3ofiiN6HrpaTPS6wUDR1VDZRDdDU0Wii6H2E90rFSj6FJpnEP0J
TV2JvoS4hyz2eVVHnsmEModa3zY5oVwipZoj+7lDyE4SDm9ZS/tJmmNU+uVcpuwXeCU85JAm
ncgfsAlzuoJ5kGuR87bZBdnf6m2X4Sz1tevWrTt+pOKK9fcrZS13KnUIuEpl/yFX120BwVYZ
Tiv0m5tQunXi3Bor3mqFvWtlPhJmgkF5hHm04kYb5BtvMEnNUu1bWNGGc4H+hOQCXJ7mJA4L
E624yzX2S8zUsy/FaU3iygzafpUBzq4xmKCv6YG+3YSFv1bc7TguCH4sDm/4YKQdDvoZM5GO
lZOZlYk+p0J1IDMzCw3a46FDQZeGm1CKzEkFBQWZwMlx2ZNycrKF9OyJQt5ZaDTPnJSVPyUL
xdQ3AZ7j5jWgvwsXor8wV/6UyShOBFyQPzkHKSwouCAXBecAjuMK0J83+nDdgoG+WzdtVehO
YL0q5Ib/FKmaAL+GQKk3Gr7Hw/AsiqLPhVLmAvi9GHLO5RHSobMrg/FXwbTXQG5ZQ8HYBCn2
dvjsEm2UBFVr82S/jvxaK5HODkqVQeWOptIRaesGinT1AUUqIpwQKYg4l0g9pPIQKTcYKBIB
lUMkQApQOB6pLYTDhwOFM5GqQjjRTe1L+nRUlVwDVWUYfmRVRbx0JQYBeUtDGnJPVz8S5JJf
UlWQvx20yv6lnOIHPFI9DvORqsewATKssbj+qXoAA9XDaTDc+wziArIqMBTP6IpnoREnG40l
eejPFGk0NowOBgyjtcekQZaNSbUq5rTeOeE/B0SkAyIMjUFT8DgzmDqKNQQo3ZACFLQPBQqa
6fMnfh05P9lAzg/FjyznszkSzOS8vpxfCqQpqRjOlc75EvxJJduHMlnE4vqwbPcayO84UX6P
wirlXDxjyJ1SkC3PGLLysvPQjOGN6JIFA1El05brIyyT69UqxuwZue6FSIyDMn0ilsFaMp3o
9ATdtBxPVZ3MIXI8z0COp+BHluPjOBIM8PEwItdOVz/iEOwXZTfyt4CtUHa3qWR3CpM1LO4U
y+6AgXyW9kPQLQP0OyMR24h+jpuF14CEaYK4fJSApLSJxMGAicTaEnuMZRK7UsWO1rsA/JcE
pbWA6zsYKB0wBCgIpyX0cB0JnR+7hGaaNq1pZ8radRsIMQnN4vqghPYZrI74RQmdikUIOUrh
4rhSspLvRlK5iwTBQBcJtKXvkH4kfX3wn19D+vqodXa/LH31L6XYY/o5K3b/RHZro79/gk5o
o+dmwO54DMT7J+iu60LV/RN1GLl/Qh9JR9/S/RMUOv4U3j8JgMh7IEhlkDQ3dX3tWHObAjrf
AyFpR+BH1tzKORLMyQ3dIh5FGc8px0+QX+BCc4i/3SYdw0H+Uj6kSt8i+jdxW+X0Ifty2b+V
3y37H+Umnk/8i3i/7G/xlWrCTHcek/OmuNpl/0HKf6F9igzH7T0hhwPfCU2YJ3xKmmN+pc6B
VKXOIF6p8/dcE8/XghMIbFLaGDgs+1uCh6HWN1V1VGcEML77YfZIAzmHphU30uDozBmqQTRa
rSEL6N9xKAb69woWAv07HMvg9wSduLvxVEwrbje18GSmDXuB/pGp9zHrasV9axCXxOnfe5lh
cG+iDMeZbUOLAcwHDO6h7DC4+/G/nH4fofOGE2KoJzK4qHf/KJnX54csHBcEF0HfXM0z0jPF
s7DCTKRGrmyahI6S4KAiFKTSo6SDw8qhYF/Ep3z2NkkKXhjFgeAzpaTz68MZQkOj0LyqIaO5
rKYWloiBFoI0KUnzRKGyCq0OlzSsEsprrhJqmgR0kLpS/jWSQnRkFyWdGy6rRypfBWlJsmb4
TBKu94MmQvpMIUMoOkt4Slh43lwokcTUBZPPoH/2o6a+OdwIqyodRqYOfQvpYXQeWfoQzypL
v5EhNDfA/HXLYTBsYmNNGYTSRHLPQsssaK2lqrJHkC2ekZaPw8fhvGV1yyFdNNVcF56oIG2o
fuRMFPkGIytGVtaTVTCwAJLUPEZWMZPVHomuJjC6oulKWSRJoBZJ5lp2l+NaeYsyEf/1Qw3J
BbVECUYW1CeKYdkLoX6wDOoBd0OdbDfWvfbClO9Dvehb+CRxk0ARlwaWcpJOsxa+t3NJ4Cku
AbRzQ8BbnKRD8HwQJPEj4PR8BNgF0rnIJZpE3KZEasI+kjrISHRXJ1D0URRXTB1yJPomWlQi
+iWarhF9Ei3KEP0xDig6ITrISHRABOtbapMT6XiT8EHLIqx/JYqn5CR/sthiyY8O8mzHehha
EHqKusfRjvUsBPctrFeJvzaNdSW0YpaE9R80Z8jEfsQzZPk+oFogI5PAAo3l+ygngTdLqcTJ
0s1AmQTeLG4ySpNA0c9Lk0Dkb+MyI9Jr5V3KZ8p5AzYg+wWXAgfYl8rhy/lNXcI85ggo9cF3
K5B/i+1R2T/F3ib793uELmFOwUYIRDg+pc4hv1LnlqHSfRbD9g5rVdqVig5NmpkEumOYBLoN
JoHJBpPAVND1pW2zdRlnsKycBfTveXRljCBeJ24e6GxSvLttuBILDq24aoODJ42Y2bXiNhnE
bQfW33V4FOgbRnjGoI/2GvTRn4H1d4YOGBzE/Jt8EPOf8O8/gHK3QLYyRStTkjkxl9FVg0Wy
1gO8HNc8LTt7UsFkpO5My0UjdBbKBxzoSE9+TpZ4uCcjc1J23pQpUN+FQLOy8rPRxVEYmJOZ
lYvUCxSfk5eDbueiewzZ4o2EOVBlqa9pXj1RyIb/kfanXyXxmkKOdKD0tGhmMPAebOL/O6XN
3KO0M7Gn2qmttP0DWK+0ufFfP5T2LijVFZk+DvqzYIx0KTceSktFVl4JZVw1lDuNUFm5Bcqm
+ykZ9AiUHb+FeV+Aef9E8fxfIT8eFE/7nsAKD70aTyseNqCMPXagjDUuoIwR5JaJG8tbMgag
ehCZj9IRGR8PFNmMcEpkMRpXG7HShdLdgmUtkn/34zSDxFYpl4N/S+3QvYDrgBSyP+E6pIqt
leQPGrMPAuVnVI128RywduhWShem5eauqG2uQcq+ND2paWqo17UwB9gOn+YOHx/NDh/ay7kP
PpuBdCtpM95xYTt//XuHD22x3Kza4VOHkR2+ISqY0g7fkG7u8Lm7ucOXotrhk+7UkdChurE8
ni5qx9qoGV3nWDtQ7up3jkXyLU03lj6K3TkW9c4ojVhpujpEhTsHnq6eo7FnOYQ6P+Gjp6u3
ysHKnmWbvN+2BATk/b9WW0Bzz8/PDT9f2YMEsr/Uvl8zveBokeHv55X0rc79c74ExVzktM5n
MK3TU/1RuJ6Nq3NApNG/aPdcZsKwMw322kbrxN0Gur7Pp1Xezw3Oeu4yKO8gLi8IvoB/P0UD
vWzPpKqsrqa2BqpUUBFTQqnBUkC/YC6mWo1soRTVLq8uQ7pe8Yr6eskwTJ3GECutrY5By230
z/Mhy7zlSAFNJCZ7I+NlBXUwVDrRumJlGOmdTZKlllghvXGatjsY+Aa2+YtT3G5siTmR2GDu
Tsujh6VMCoZQk4JPLZsUZMpLOoPhv7FQhkgSZCaUCMsgF96KOfxhyLE74fcB+L0LNKskzWBc
DyKdeKBIIztQJIwDr64KeHi4FXO0WyxBkgooz06cBg0IB3AahCGympmiGmbJ8HCuxmpmlMOD
ZEWFspwS4QcRVldkiy3cUsVyDU9ZjeEFzfQhm5LmkC2gWLGxB0wOD3orIA6DOG/Uq4UtnY6M
6K2mCQarW+OjWKXSKi/XAOZ0g5W22TguCBah46PiXJHD92jRLguadIv7TGhTaRJaAYDz/ILc
TOlKFprmI5+YQjQhIS8HyJ43egxyMNBTkLUFSGkPCBCH+M+LaSwR0owAv8ZjGsiF7+mwf2bD
p7MAITNlQr88UOjVDhQadFCCAQmQ8VQ6QjcILqET9D1bOSu8lgiQoToCZGpsAgTgSSNZ4u/K
j0he8kv66H3iqf9W2V/Ktc7RSn8ICxDkb7ErfsEh6AiQvnJy3EifTTYQIMkxlDfdQICUGMQt
wHFBsBT+/R5aYJoM2egMYeYcpFyIRhClhb78vNxstPqXOWlKds4UEBCZMacgUwrLLpiSh8JE
tsQ3PrMz8zDTkqXFN3qllGCgN0rRFjLf6wEho3ZIa0mGlCLRyXTYfyXwWQCfXWKdnED5HbHB
mNEJzREBkowZfjolQAidoGcBNZARATJMR4BMi12AbKYERVd+RPKSXxIam6l9VuRfapP2HdXp
BX6pnB5gYYL8rba+LkCSY9yvdMVQ3mgDjSfTQICcIwuQEny8YEa4tmGV0FzdGG6qbqitLESs
hBf+8avr0f0NS6EFA1ZC02b84l5g/GS8dyH172jYX5kQ9+doMn4yZlBCK06g0IYbKP2NGD+T
YvxzNBh/hA7jT4+d8csoBu/Kj0i1jLovWCZqDkD2Z3LSVEWdvo1bLqdp5ZW8pbbMPs74RnfO
9Daek2Kc6qQanEgfb1CXyTguKJI+2opaiI+AURt+5L3wPGUE9olqflZmrrg1SHnfsAxSMGAV
JG1mD/UCs6Mrc27Yq1KfpsI+Gg9DJsOnM7MTk0GEPpxAoQc3UPrYA5Q+RUw+mSqdMPtIHWYv
PHWjfAhbvEX+Y/g0lTp9yNEuawLA2Sr7W53odFF/HeX1mC8NxPZTEuOBvrmYTIN1lMnyKZPp
eIwoqly2oqlZPBl7sXgeNBCx409567OQKRj6CEf3YQQD3Yehzdrn9NI47oN9KMWOhz2SCbE7
WTwzYDSOE2uUaRSrkx4l47iDYm215bA0HdYOxc7asd37PyRb2DpEWVJs4VpLtNILvGKR6xBP
pbf1ddbWU9JdBqzmB51/ATma8oIGrD3EoLzhMmufgbcnizIKkSY8AzHJTPSnPlvNwVEnDQai
TqrNj6N6gR9d8J8DQpLQHoRoHAL9wzX5kXQdeTuB0mVuoHSDByhoJxZc1fwo6PBjUez8qHXo
Nhq/crhZOeCLbrVGpmkR/e025fBuJq8cMm7nA31ErzZ7wLKrYTiWW6CCAc+dYbCkP0le0i/A
YlzeN5R/LJU+DHgN4p38vEnZ+WjpO3vypCnZ0rp9t7IHA2hfKR9E/CKr/FusUQDQ5ubJvcDN
0kp8IoY1EnbCGIjQieIafDG13k6uUTipaxRurAA7cCeModbUJ1Lr94SDR+lw8IzeGVFjH4H1
bRn3fQ7uzRG8O3Zzg6LsQFiUrNvmydZt39CNCQb0YrQZKtBLDEU7xaitYvzQDRR8eYCCHy81
O0W5jI6FOmFOxFCljQ3LwhXNQk19VYOQJdTWSAZeKhrqm5rL6nV/ZfhhjBZ2BBSIpE3OgD7M
A4MzoLfjh52zHDhnQGkuuEZ8OM0w9RnQ0RT9KFZeSE7l7GakI2dA/ToiyE6dAY0UTdGdAR1D
nZgk+oM0+o6mSkT5kNAhv8TO45L96rZhJ/0S+0wsUzR+iZ0eAZGL/CV2umi3JfKXSENlykFc
AlDuKMbhssi4bMOnjMgVgknUdOQcSi4ThWVMFyhzG6IMpcarLN3Al8NifCWrYLnkNmuNNUVb
pLAZAdI+r5wvIMMolX0zA3asKhZjnxOcJyYsKi1qwbBAlLCADAvIsMR3Ea4Xp1Ev2pmpF6dR
Lx1YXdaLt7BevIX1sllYL5sl9UrENDFIQLO8qtzMiimTKysz8gpy8jNyy/IKMqaUTwlnlOdk
55RPLqjIz8zPwYyFJlpFWLdZYEPGmhQ2dTPdhlbfZd3GLW50INW10Xmb907P1AQJTzbQKv7m
Owc71YcxyYNK+GXDV/K3w9FN+TlElGcDlpW2CINJyFWGABZwdBwZD0m4nQqrhKVnU0KpnewY
dWhBUtaF3ZQoGyzeAVMU3P9ild+G/TzlbxXvefER6aWY/3Z0djQUrXi+i/g7ZIFPu0ERoRyu
zxDxfJnkjhVqv90h5VuwSbk5DIXHEG6zeQ56N35cuPeP1R98eastpNKAqO823NtSK+1wuKHr
QNylkRDayztBsIkQnFCUu8HP5JUDQxe4+mIXbPSUNOmt5aKEFIWLDpK677TSPNGi1t0eEyd2
dhNS51HZtqeRiw6u1xRclPqJUGQbuKjL4kyVFT1cnym4Po028FGXxZsqK3q4flNw/ao2cAOA
lrgBQEvcAKAlfgDQEj8AaInvt7R0RstGKkzRPHaP3PDJRbvrC5HWLtiUVkv4zxR/I0xPe+Gp
cm1dUBhd+iqxhRni1N0rrt0cw+so0ncKdwyWr3y7+WOwJPS9odOkPMIVjpZLk2p2C35vEt8h
8AQ4C+sMk/RgSLPnzCKU4AyMNk5XeZLQdpkB2saGOnc034nEzaGtCzQAE2jo0HFaaOAZGjZq
kLo7dH3yr2b/87rKQkV57oqJaNEVDQL00AC6RkMXTAFiZQq74YyizW6OGpQZTw+hAZhAgxlq
cDA0bFQt2NLzyfYomGKOrmzod0zhspQauiciTyE1uE93NKS0+FVK82hxnR5/iRtGUnO2FI0R
bxZ5OynPJH6UspZO7SEJLSPFdK85vvMc9OQEv3YI3p2ehKC0EFgEUx4D63H13wGvY3TTm1mc
apKHnmO9tYQZsRhzEn+/BjH8nQeAg/DJCQLwNfwWICp2wu+EIFrkBOA2+H0n/EYtlDATEJdE
CbxkcK3hj7loq9icAXkJIQnXHrDduSluo2tpwh7nL+PKXVMTHnf+KO4616IEDhKweVxnnjJc
iwvAEJeb4iDJQ8JdCnG5B37/En6Xw2+0jPw4/P4R/L4Ofi+C3+ktWyhM8eJIRcyytHV0tcR5
rBAdL7RF1Aqo+sAj/qRkKygVf5DnmKRwypLEDeM7TzLOkln8PlDASZd8FZgtAbr1Nnn3TRdX
JBkXMa9J1knu0Jiv2vBDCianp4j9MrUj6cna6ZJhEWunNH5knJEn8hutsYeK4IPe7UhwSG8U
hhzyS2+ljqSgRaH0UKaMyizZFwsrGa20Kqz0A9ds30r30oQdrqt9C9xTE7a5FvqWuXuSlXZA
Qr4aAlvgVt6I0Hdggo+NlcRzAhDCbAhxpVtiJbokBHkb/F4Iv5e5aVbi8L9IVmo/2ZmVLn3g
J183vcKHyNq/X9zXIa61ozXirWYlrodYyXjiYpKVuB5gJdU2RAdEUIfKH8FKra0P90tWWuPO
j6vyLE14yH153AzP1IRb3TPjLvP0JCs9BLvgcjg2zPAob0ToD7m7w0qopmsghHwIscojsRJd
EoJ8K/yeCb8v89CsxGM2imSl/f/tzEpkG23Im7evmj3rSzgq8TQrtKjevcZKvHWsxPcAKx1M
jWQldFJU5Y9gpZaWln7ISm5w1JGSgJTpoHNqgqRMT02QlOmeYqV5UM1KgfB3eZR3OEEKD8fM
Suh91CFBJMp00CmxEK1Mo2+iTEvTEE8E7XhkGgoVjcftlyYyNopScIpQTynebnGSc69zaQKa
5KyCfYImOejN9zPFG2GLTHLudUoijkxyVuH+IJMc8h1dv9hOQb/wQHDN8LznLvYWu6o8f3AL
3u+51nh+7nZ70aV03C+CiX7h5CtBuq7YJQ0Of3Arb4Q9FC54Y+kXuVUuaZh5D0Is9kaWhCB/
D36vgd8/d6Mfj6Pl0ehOsphgjpqgyuUlg7NFzNzQIcm2TTDuGtmaEXITWhKxJOfQHGM9yTlR
nHGgc1JlGfin/Oy4OMmUQVseOfjhBeIva8nxyO+WVxkm4S0kdCTICa6GfyfERCRKeUZEUuw6
EnjB/Waw2hUItrp3BFtc6cFN7m1QBGXbzDNvtq3rLq6GXRWA8FvdyntHUArfEYyFSGQzFxDC
EdinL0CIbwYjS0KQW+B3Onxvgt+ohd0lkg85iUje5tCR5c5EIk0hnOgai0wkaCl2yaKa5tpw
Br6fQajAL1LJoUmRVGIVNShwjahhguN3vlRnXPx8x7u+445/x13lOO571/FaHCUygDmRMQFy
RRxkAPT+HcyU6lTeKHw+DP93nPR+F4Yfp94o/Cr4fg2/j8Pwd6n3a3F6IgPVlC6RlKSGTEOS
qGG9LVZqWIZFxkpZZOThnBI1SPqvK0JkoHXJugXzioQFF2WIJ+o4vG7RmRycYtVOBVHsiPf7
H0p4Nu7N+Ez/moStcZ/Gl/irElriFBFhTzcjIuzpD8GR0w+bgN7PQjg74pU3Cl+DdDr83grD
34xX3ii8CoaX4Deqx6fxyrvEr0cUSDaREkjJBCIpiUAgkCWiQCN+bERxH5CIAhnQlIjifT9N
FDZMFHx7JFFcmoVlRFdEgarWm0SREmoRzxBv4m4Sx6vxYAaoBWWgAjbVjpWfm4HgNFbqozkg
Q68bw9k/mraAAwcOgKVLl4rf6H348GHR35/SDETH+oc55pgz44602LGmdhSEbMpwmktW1Zhj
jrmo3VGAro7RS0MdA3B0ZmlYGpYm+jTK2MpTYyvDFEvD0sTCRTbGRSwNS9NNLrKzeR5zzMU4
zyNc5GBcxBxz3eQiJ+Mi5pjrJhe5GBcxx1xM7kioJbROPoum2AP8qXzTUFrRf1i0X4hWINTH
wqXvUJGSgth9JE46FN8eWuD+BgK7bGVZ7Yfw/dFgAK59++iP3523JzN53+ZHh8xaF3wh5WvH
s1/vqfzcuTWQNGTO7tInX1rqGLfijJ9l/WlC2oZVn4+6wftA2a7a5z/9YebKm1rPGJVx9A+/
/uu7Be9u/eahn2aA9tlB8HTC0Wl5zz321vljmg5ODD70zvjfhSrerdt1xyt86bBtT9aCM8r+
m1T81ur9Fxxy/vnbotS2X6Qn/6A6dcyF3+0fuuv3nnFps9f9+MGVF27+4YRh45MX8Cd+A569
45byb7ivz3/67V8Gb9y/8EcXP3f10KdeG/4i94fxHU9k3375X2++6NUrVlfm23fMKP/2vb+N
/mTGzY41E9b/+/dzrl9Re1nuvnfdL3x7/VuXf3TT+48/sOzKlzJefDP1rY+v+MSzqyb3ic22
S/6QtOxXX952+b6cB8qHJtnudD4drBy09butV5SOm/7N3sVJo+a/XfbXB5blD9q+z+0652db
ljR9sibxpyPefjXjtjs/euWdvXeNzrvioP3/juz49/f3JH9135U/fXH9s8dHjvztTdu2TS91
/OCz/xkyb/4LZy/40Y55f7x20byNT6Uc+MvGtKOjL3lj3+Bz3XOb73u+NTnx5o+uutR9a9Vv
K7e9f1HpXQeEUVvrV1yx9W5H2bh/+zsuHVs3um5H7r233f/UXXvGPXTh28Vvf/DkO/Znb8rN
C4Z/UXHXv57b8asn5o79/dOPDPl21k+2bL924Zz5r9/11djfOw5vOLnuOXDx58/8/LJwfWUi
tv/HYft/5Zk55eGCgnBGef7knIzccFVBRnn25OyM3KryzLL8vKyKgoI8SFpomjGzaM4SDfN/
HKYsZv5PYsBI83+cyvwfR5n/KxWviflFTNpPgfk/xXVl/m+RGK+Y/5N+V1oy/0dfW6HLcFD+
SPN/dI6TGje17V3EO7qIV8z/0SfYFPN/Nrz6hODEZv7PgQ/5e4EPQ7h9Te592fkvq3ISd4L6
lkwtOEUIfojl+BjN/7mwzd0ACEZrtK+9RLrCur+Emf/TdMz8n35qZv6v79ESM//HzP9ZRUvM
/N+pN//nAWrNo6+Y/7OpzP/ZVeb/HL1l/k/KEGnNyKurPJ1Wdu98DA0bQeefaDhRKJn/WxSF
pbNDuub/esy2lRWWzrSYIs5wRnHa2L2LZ2jYCCIMk0XMJwew+T8tpghYSg391vxf8HRHQ4qs
Mva0+b8N2PzfYwPA/N8Glfm/x/qc+b8TPsn833C/ZP7P7u+P5v+Qso7M/53wRZr/G+6PNP9n
96vN/9nEJWVm/k8GxanmqzEbWtqvuXYaq/m/IsnQEgkTNw7a8TvUN8z/1cVL5v/uiJfM/62O
73nzf3fES0b5yLv75v9Q65H5v7r4SPN/dAnI/N/qeLX5P7tolyMa839k7T848sOG/BteKRyg
5v8sYyW8DeF+tcQK8399npXWuJ/zS+b/3vdL5v9e8fe8+T9kYwJZSyLv7pv/Q+IUmf97zh9p
/o8uAZn/e8WvNv/nEM1XRGP+z7/anr9g14eF97ZN3ez0Hx6o5v+sZqWDr5RYYf6vj7PSqTD/
1zMKHurTnjH/5zkl5v82YPN/j/Vz839oUrhBZf7vMUvM//lPifm/i10lnp3uWd7rXLWeLe7R
3jtd6z3Xur09aP7P+n4BuPUXQy2tBCJ2JxSKs7zSxKcWfm+B36PRpBOZ1YLf18Jvby+Y/7OL
g5k9wpYXSj+zqEBQ23XTtv7Xu1b+pruOBPa63wqWuwLBB92/Dl7nSg9+330vZeXPLpgy4XUK
aIGc/pmOrfzthd3yVlCaFCMrfw/C718HJdpAVv6+D7/v7QUrf45+Z+XvPfsu318c8fFOx9u+
xx0fx410fOG70/F6N6z8vQcrEg8JHb13wUx/cShvFO6E74/jpPfbMPxx6o3CR8L36/j9BQy/
k3q/rmvlD2GZLpGUpIZMQ+qulb8RWDKkR0gGxaCbs79a+bsuvtj/dsJXcdvjq/27EvbH7Ypv
8W9P2N0NK39vwwGyGDYBvb9CP1YRr7xR+C4YXo3f+2H49njljcK3Ixt8+I3qsSteebfoWvlD
yCYlkJIJRFISgUAgW2/lLzWOJgoXs/JnIOWZlb9+4lj/MMccc2Ycs/LHHHPWOWblj6VhaVga
ZuWPpWFpmJU/loalYVb+mGNuoM3zmJU/5piziouYlT/mmOsuFzErf8wxF5vrXSt//8VW/o7C
9+whopW/i1+ZtyeUPKL4ipS4WcnlB9IyP/3e1tx676Dy8jEe34rzvCOWPrzypcysA3c/sOe5
3V9f8t3Gc36WMS/tx3tuviXec88//3Lfuce3Fzyy6MY3bssA7YuD4GeuJ6blPffE4n+NGpZb
OSP3grLURd/8o8r324ngC/D7p7iXvvedr/j99x9un7vt+F1vls2+M33464PzMj9feNXBL8al
rK0dtO2Z12f9POdX1Y+Xnl/U/twZ7an3L3LseuziXy0atvihr39354EjKy6clndv3Tvts/+1
trTkuZnjbrvu07crVq6r+PGE2gc+y0j8yDu1+QfZmTeGdl7+/EsPZ508af/85B+OvXdP6Q1v
bT7X9UfPx0u82z+Z9uKbn+T/8cYvh+6q3nn0FVv+n+eVPPvR0EvGXXUy4+7M10Y9tvCVliMb
Xyy80/F8+4vTd9/sf37drr99lV93YcsjWe1/mHXW2A8XXXH/C0tdb16QlPrvT1Z8cLgoLu/+
v1X+35GH/vb+TU1tV519+zRn887jJz5I2fngshs3vP/58wv/+fCYq+4ae3fugj3PLzhnmK+o
Nvv/Lhr020cH5106JnfxubOL0sfa5z/5Rab7/MaXH95XHrjrTWFU9j/eWfHyxFdLqoaFT7w6
uiyp7K4Nf6us/OGRgto9z6+fu37uyWfmtp+79cVxU2tX1O44ccmbTz/9/aUNR/+2+cafXvDy
yLWPLp3fdubBpCN/bv+fw4UnUt/77esu2tgfj439VeZXVOTkZ2ZllFVmZ2bklufnZpRXZedn
5E7OqqzIys/Nyg0XYGN/pSXFOczYX1euC2N/fCdjf14Rk+5+ZewPURAx9uek4LoovxvoGfuj
c5zUuZdtFO8G0Rr7o51i7M+JVRYEJzZjfx4RC4mwb5MxhJ+uBpu/+8/zURv784oQBkEsDonR
2J9PhJAChoJh0ZroK127BF0J2nSJ9NZyzNgfM/annZoZ++t7tMSM/TFjf1bREjP2d+qN/SUC
tebRV4z9OVXG/lwqY3/uU2nsL0lXeTqtrNwlMzRsFJVqtfJ9Whr7G2w4ozhtrNwNYWjYKM4T
teeTp5mxv6GWUkO/NfY37HRHg2TsjwfM2J/Rogz5Zsb+ehfXaIEyNmN/TtHmADP2J4PiVfPV
mM0q4bXTraURa6cD2NhfMTb2V42N/ZX2grG/amyCr9oyY39I7CNjf8UqY3/VKmN/pZ2M/bnE
u/nRGPsja/87y2wvfOd+baAa+7OalU6oWGngGvvLwsb+FmNjf9N6wdjfYmyCb7Flxv5QvyJj
f1kqY3+LVcb+pnUy9oe2Qd1RGfvLEd37heMW7q1f0350oBr7s5qVVDt6A9bY3wls7G94Pzf2
h9Z5T6iM/Q23xNhfIjP2141+QUuHPWPsb9ApMfY30VXieds9y1vqqvXsco/2VrvWe7ZHGvtL
N2XSK733+wVgOTgRG/t7Gxv7K8XG/nZhY3/V2Njf9l4y9ucmxv7kwUgy9oeOSTFjf8hVYxN8
rW7lvSMohe8IxkILZGzsa8b+PMzY3yky9oe0pL5m7M/LjP2dWmN/qHZ9zdifjxn7M5DyzNhf
P3Gsf5hjjjkzjhn7Y4456xwz9sfSsDQsDTP2x9KwNMzYH0vD0jBjf8wxN9DmeczYH3PMWcVF
zNgfc8x1l4uYsT/mmIvNMWN/zNhfrxr7m9LCY7JB1z5KGxuWhSuahZr6qgYhC9vyO2yTHtox
W34SmyE8TKQOSElHudBxNzGwnYQrJ7LQaaw6MBTcJZ64ktxLM7TBk/CXigBoKZwQqhMPnhHr
dFIN7H9ZMPwtri5AJEW9eATtvGuXhxtr6sL1zUJxWXMYNIiSJKvgbCCl5MSU8ZEp5xTDdGK9
pUS8mAhVfF5Dc7i8oeHqTklsYhK3QjqR0XYxOi6imHBjZBqHmMYjgWhuqGiojYx3ivFiAA6/
FYxVtjbRzaDCP//pT9O1EKgI0CkhW0sIdDYnZ9Zxof8PAAD//wMA8GhFEw==</Template></GraphPadPrismFile>
