# Supplementary material for: Deubiquitinating enzyme mutagenesis screens identify a USP43-dependent HIF-1 transcriptional response
Source: EMBO J. 2024 Jul 15;43(17):8. doi: 10.1038/s44318-024-00166-6 (PMC11377827; doi:10.1038/s44318-024-00166-6)
Supplement: Supplementary file 7 — Source data Fig. 3 [file 44318_2024_166_MOESM7_ESM.zip › Figure 3/F3 B HIF1A null/F3 B HIF1A null.wsp]

<?xml version="1.0" encoding="UTF-8"?>
 <Workspace version="20.0"  modDate="Wed Mar 27 08:52:21 GMT 2024"  clientTimestamp="1711529541280"  flowJoVersion="10.6.1"  drawRowBorders="1"  drawColumnBorders="1"  hideCompNodes="1"  curGroup="All Samples"  groupPaneHeight="-1"  xmlns:xsi="http://www.w3.org/2001/XMLSchema-instance"  xmlns:gating="http://www.isac-net.org/std/Gating-ML/v2.0/gating"  xmlns:transforms="http://www.isac-net.org/std/Gating-ML/v2.0/transformations"  xmlns:data-type="http://www.isac-net.org/std/Gating-ML/v2.0/datatypes"  xsi:schemaLocation="http://www.isac-net.org/std/Gating-ML/v2.0/gating http://www.isac-net.org/std/Gating-ML/v2.0/gating/Gating-ML.v2.0.xsd http://www.isac-net.org/std/Gating-ML/v2.0/transformations http://www.isac-net.org/std/Gating-ML/v2.0/gating/Transformations.v2.0.xsd http://www.isac-net.org/std/Gating-ML/v2.0/datatypes http://www.isac-net.org/std/Gating-ML/v2.0/gating/DataTypes.v2.0.xsd "  nonAutoSaveFileName="file:/C:/Users/tp471/OneDrive%20-%20University%20of%20Cambridge/Desktop/EMBO%20corrections/EMBO%20corrections%20and%20raw%20data/RAW%20DATA/F3%20B%20HIF1A%20null.wsp" >
   <WindowPosition x="20"  y="20"  width="600"  height="720"  displayed="1"  panelState="" />
   <TextTraits font="SansSerif"  size="11"  name=""  style="plain"  color="#000000"  background="#00ffffff"  just="left" />
   <Columns>
     <TColumn width="300" >
       <Property key="fj.appnode.prop.name" />
     </TColumn>
     <TColumn width="140" >
       <Property key="fj.appnode.prop.statistic" />
     </TColumn>
     <TColumn width="140" >
       <Property key="fj.appnode.prop.ncells" />
     </TColumn>
   </Columns>
   <Matrices/>
   <Cytometers>
     <Cytometer name="DIVA"  cyt="LSRFortessa"  useFCS3="1"  extraNegs="0"  widthBasis="-100"  linMin="0"  logMin="3"  linMax="262144"  logMax="262144"  linearRescale="1"  logRescale="1"  linFromKW="1"  logFromKW="1"  useGain="0"  useTransform="1"  transformType="BIEX"  manufacturer=""  serialnumber=""  homepage="workspaces-and-samples/flowjo-and-your-cytometer/ws-cytometer-bd/"  icon="bd.PNG" >
       <LinParams>
         <Param>time</Param>
       </LinParams>
       <LogParams/>
       <FilterParams/>
       <TransformStore/>
     </Cytometer>
   </Cytometers>
   <Groups>
     <GroupNode name="All Samples"  annotation=""  owningGroup="All Samples"  expanded="1"  sortPriority="10"  count="-1" >
       <Graph smoothing="0"  backColor="#ffffff"  foreColor="#000000"  type="Pseudocolor"  fast="1" >
         <Axis dimension="x"  name=""  label=""  auto="auto" />
         <Axis dimension="y"  name=""  label=""  auto="auto" />
         <GraphSettings level="5%"  smoothingHighResolution="1"  contourHighResolution="1"  histogramSmoothingCount="0"  graphResolution="256"  showOutliers="0"  drawLargeDots="0"  dotsToDraw="8000"  tint="le.chartfill.tinted.40"  lineWeight="le.lineweight.normal"  lineStyle="le.linestyle.solid" />
         <GraphEnvironment showGrid="0"  showAxes="tnlTNL"  showGates="1"  showFreqOnPlots="1"  showGateNameOnPlots="1"  showMedians="0"  showUncomped="0"  addEventParam="0"  lastYAxisName="" >
           <TextTraits font="SansSerif"  size="11"  name="Labels"  style="plain"  color="#000000"  background="#00ffffff"  just="left" />
           <TextTraits font="SansSerif"  size="11"  name="LayoutGates"  style="plain"  color="#000000"  background="#00ffffff"  just="left" />
           <TextTraits font="SansSerif"  size="9"  name="Numbers"  style="plain"  color="#000000"  background="#00ffffff"  just="left" />
           <TextTraits font="SansSerif"  size="9"  name="Legend"  style="plain"  color="#000000"  background="#00ffffff"  just="left" />
         </GraphEnvironment>
       </Graph>
       <Subpopulations>
         <Population name="Alive"  annotation=""  owningGroup="All Samples"  expanded="1"  sortPriority="10"  count="8694" >
           <Graph smoothing="0"  backColor="#ffffff"  foreColor="#000000"  heatMapStatParameter="488 530_30-A"  type="Pseudocolor"  fast="1" >
             <Axis dimension="x"  name="FSC-A"  label=""  auto="auto" />
             <Axis dimension="y"  name="SSC-A"  label=""  auto="auto" />
             <GraphSettings level="5%"  smoothingHighResolution="1"  contourHighResolution="1"  histogramSmoothingCount="0"  graphResolution="256"  showOutliers="0"  drawLargeDots="0"  dotsToDraw="8000"  tint="le.chartfill.tinted.40"  lineWeight="le.lineweight.normal"  lineStyle="le.linestyle.solid" />
             <GraphEnvironment showGrid="0"  showAxes="tnlTNL"  showGates="1"  showFreqOnPlots="1"  showGateNameOnPlots="1"  showMedians="0"  showUncomped="0"  addEventParam="0"  lastYAxisName="" >
               <TextTraits font="SansSerif"  size="11"  name="Labels"  style="plain"  color="#000000"  background="#00ffffff"  just="left" />
               <TextTraits font="SansSerif"  size="11"  name="LayoutGates"  style="plain"  color="#000000"  background="#00ffffff"  just="left" />
               <TextTraits font="SansSerif"  size="9"  name="Numbers"  style="plain"  color="#000000"  background="#00ffffff"  just="left" />
               <TextTraits font="SansSerif"  size="9"  name="Legend"  style="plain"  color="#000000"  background="#00ffffff"  just="left" />
               <WindowPosition x="620"  y="20"  width="390"  height="582"  displayed="1"  panelState="---" />
             </GraphEnvironment>
           </Graph>
           <Gate gating:id="ID1809656773" >
             <gating:PolygonGate eventsInside="1"  annoOffsetX="0"  annoOffsetY="0"  tint="#000000"  isTinted="0"  lineWeight="Normal"  userDefined="1"  quadId="-1"  gateResolution="256" >
               <gating:dimension>
                 <data-type:fcs-dimension data-type:name="FSC-A" />
               </gating:dimension>
               <gating:dimension>
                 <data-type:fcs-dimension data-type:name="SSC-A" />
               </gating:dimension>
               <gating:vertex>
                 <gating:coordinate data-type:value="35246.2521008403" />
                 <gating:coordinate data-type:value="146849.1851851852" />
               </gating:vertex>
               <gating:vertex>
                 <gating:coordinate data-type:value="64985.2773109244" />
                 <gating:coordinate data-type:value="172335.4074074074" />
               </gating:vertex>
               <gating:vertex>
                 <gating:coordinate data-type:value="98028.6386554622" />
                 <gating:coordinate data-type:value="145635.5555555556" />
               </gating:vertex>
               <gating:vertex>
                 <gating:coordinate data-type:value="102434.4201680672" />
                 <gating:coordinate data-type:value="104372.1481481481" />
               </gating:vertex>
               <gating:vertex>
                 <gating:coordinate data-type:value="81506.9579831933" />
                 <gating:coordinate data-type:value="67963.2592592593" />
               </gating:vertex>
               <gating:vertex>
                 <gating:coordinate data-type:value="51767.9327731092" />
                 <gating:coordinate data-type:value="33981.6296296296" />
               </gating:vertex>
               <gating:vertex>
                 <gating:coordinate data-type:value="28637.5798319328" />
                 <gating:coordinate data-type:value="41263.4074074074" />
               </gating:vertex>
               <gating:vertex>
                 <gating:coordinate data-type:value="23130.3529411765" />
                 <gating:coordinate data-type:value="83740.4444444444" />
               </gating:vertex>
             </gating:PolygonGate>
           </Gate>
         </Population>
       </Subpopulations>
       <Group name="All Samples"  live="1"  role="ws.group.dlog.test"  key=""  synchronized="0"  foreground="#000000"  fontStyle="bold" >
         <Criteria/>
         <BlacklistedSamples>
           <SampleRef sampleID="11" />
           <SampleRef sampleID="1" />
           <SampleRef sampleID="12" />
           <SampleRef sampleID="2" />
           <SampleRef sampleID="3" />
           <SampleRef sampleID="4" />
           <SampleRef sampleID="5" />
           <SampleRef sampleID="6" />
           <SampleRef sampleID="7" />
           <SampleRef sampleID="8" />
           <SampleRef sampleID="9" />
           <SampleRef sampleID="10" />
         </BlacklistedSamples>
         <SampleRefs>
           <SampleRef sampleID="15" />
           <SampleRef sampleID="16" />
           <SampleRef sampleID="17" />
           <SampleRef sampleID="18" />
           <SampleRef sampleID="13" />
           <SampleRef sampleID="14" />
         </SampleRefs>
         <Keywords/>
       </Group>
     </GroupNode>
     <GroupNode name="Compensation"  annotation=""  owningGroup="Compensation"  expanded="1"  sortPriority="10"  count="-1" >
       <Graph smoothing="0"  backColor="#ffffff"  foreColor="#000000"  type="Pseudocolor"  fast="1" >
         <Axis dimension="x"  name=""  label=""  auto="auto" />
         <Axis dimension="y"  name=""  label=""  auto="auto" />
         <GraphSettings level="5%"  smoothingHighResolution="1"  contourHighResolution="1"  histogramSmoothingCount="0"  graphResolution="256"  showOutliers="0"  drawLargeDots="0"  dotsToDraw="8000"  tint="le.chartfill.tinted.40"  lineWeight="le.lineweight.normal"  lineStyle="le.linestyle.solid" />
         <GraphEnvironment showGrid="0"  showAxes="tnlTNL"  showGates="1"  showFreqOnPlots="1"  showGateNameOnPlots="1"  showMedians="0"  showUncomped="0"  addEventParam="0"  lastYAxisName="" >
           <TextTraits font="SansSerif"  size="11"  name="Labels"  style="plain"  color="#000000"  background="#00ffffff"  just="left" />
           <TextTraits font="SansSerif"  size="11"  name="LayoutGates"  style="plain"  color="#000000"  background="#00ffffff"  just="left" />
           <TextTraits font="SansSerif"  size="9"  name="Numbers"  style="plain"  color="#000000"  background="#00ffffff"  just="left" />
           <TextTraits font="SansSerif"  size="9"  name="Legend"  style="plain"  color="#000000"  background="#00ffffff"  just="left" />
         </GraphEnvironment>
       </Graph>
       <Group name="Compensation"  live="1"  role="ws.group.dlog.compensation"  key=""  synchronized="0"  foreground="#bc1900"  fontStyle="bold" >
         <Criteria>
           <Criterion connector="And"  keyword="$FIL"  function="Contains"  value="comp" />
           <Criterion connector="Or"  keyword="$FIL"  function="Contains"  value="unstained" />
         </Criteria>
         <Keywords/>
       </Group>
     </GroupNode>
   </Groups>
   <SampleList>
     <Sample>
       <DataSet uri="file:/C:/Users/tp471/OneDrive%20-%20University%20of%20Cambridge/Desktop/Recovery%20qPCR/memo%20stick%202019/Flow/2020%2010%2028%20HeLaHRE%20HIF1A%20-,2f,-%20HIF2A%20-,2f,-%20USP43%20ko/Tekle/2020%2010%2028%20HeLaHRE%20HIF1A%20-,2f,-%20HIF2A%20-,2f,-%20USP43%20ko/HIF1A%20-,2f,-_USP43%20ko%201%20%25%20O2_006.fcs"  sampleID="13" />
       <Transformations>
         <transforms:linear transforms:minRange="0"  transforms:maxRange="262144"  gain="1" >
           <data-type:parameter data-type:name="FSC-A" />
         </transforms:linear>
         <transforms:linear transforms:minRange="0"  transforms:maxRange="262144"  gain="1" >
           <data-type:parameter data-type:name="SSC-A" />
         </transforms:linear>
         <transforms:log transforms:offset="3"  transforms:decades="4.9414186672" >
           <data-type:parameter data-type:name="488 530_30-A" />
         </transforms:log>
         <transforms:linear transforms:minRange="0.5997740964"  transforms:maxRange="18"  gain="0.0112951807" >
           <data-type:parameter data-type:name="Time" />
         </transforms:linear>
       </Transformations>
       <Keywords>
         <Keyword name="FJ_FCS_VERSION"  value="3" />
         <Keyword name="$BEGINANALYSIS"  value="0" />
         <Keyword name="$ENDANALYSIS"  value="0" />
         <Keyword name="$BEGINSTEXT"  value="0" />
         <Keyword name="$ENDSTEXT"  value="0" />
         <Keyword name="$BEGINDATA"  value="1909" />
         <Keyword name="$ENDDATA"  value="161908             " />
         <Keyword name="$FIL"  value="HIF1A -,2f,-_USP43 ko 1 % O2_006.fcs" />
         <Keyword name="$SYS"  value="Windows 7 6.1" />
         <Keyword name="$TOT"  value="10000              " />
         <Keyword name="$PAR"  value="4" />
         <Keyword name="$MODE"  value="L" />
         <Keyword name="$BYTEORD"  value="4,3,2,1" />
         <Keyword name="$DATATYPE"  value="F" />
         <Keyword name="$NEXTDATA"  value="0" />
         <Keyword name="CREATOR"  value="BD FACSDiva Software Version 8.0.1" />
         <Keyword name="TUBE NAME"  value="USP43 ko 1 % O2" />
         <Keyword name="$SRC"  value="HIF1A -_-" />
         <Keyword name="EXPERIMENT NAME"  value="2020 10 28 HeLaHRE HIF1A -_- HIF2A -_- USP43 ko" />
         <Keyword name="GUID"  value="fdef1573-3b6f-4499-866d-33abab917f96" />
         <Keyword name="$DATE"  value="28-OCT-2020" />
         <Keyword name="$BTIM"  value="10:25:44" />
         <Keyword name="$ETIM"  value="10:26:02" />
         <Keyword name="$CYT"  value="LSRFortessa" />
         <Keyword name="SETTINGS"  value="Cytometer" />
         <Keyword name="CYTNUM"  value="1" />
         <Keyword name="WINDOW EXTENSION"  value="10.00" />
         <Keyword name="EXPORT USER NAME"  value="Nathan" />
         <Keyword name="EXPORT TIME"  value="28-OCT-2020-10:31:27" />
         <Keyword name="$OP"  value="Nathan" />
         <Keyword name="FSC ASF"  value="0.66" />
         <Keyword name="AUTOBS"  value="TRUE" />
         <Keyword name="$INST"  value=" " />
         <Keyword name="LASER1NAME"  value="BLUE" />
         <Keyword name="LASER1DELAY"  value="0.00" />
         <Keyword name="LASER1ASF"  value="0.80" />
         <Keyword name="LASER2NAME"  value="VIOLET" />
         <Keyword name="LASER2DELAY"  value="40.35" />
         <Keyword name="LASER2ASF"  value="0.86" />
         <Keyword name="LASER3NAME"  value="RED" />
         <Keyword name="LASER3DELAY"  value="121.19" />
         <Keyword name="LASER3ASF"  value="0.92" />
         <Keyword name="LASER4NAME"  value="YELLGRN" />
         <Keyword name="LASER4DELAY"  value="160.18" />
         <Keyword name="LASER4ASF"  value="0.89" />
         <Keyword name="LASER5NAME"  value="UV" />
         <Keyword name="LASER5DELAY"  value="80.48" />
         <Keyword name="LASER5ASF"  value="0.85" />
         <Keyword name="$TIMESTEP"  value="0.01" />
         <Keyword name="THRESHOLD"  value="FSC,5000" />
         <Keyword name="$P1N"  value="FSC-A" />
         <Keyword name="$P1R"  value="262144" />
         <Keyword name="$P1B"  value="32" />
         <Keyword name="$P1E"  value="0,0" />
         <Keyword name="$P1V"  value="200" />
         <Keyword name="$P1G"  value="1.0" />
         <Keyword name="P1DISPLAY"  value="LIN" />
         <Keyword name="P1BS"  value="0" />
         <Keyword name="P1MS"  value="0" />
         <Keyword name="$P2N"  value="SSC-A" />
         <Keyword name="$P2R"  value="262144" />
         <Keyword name="$P2B"  value="32" />
         <Keyword name="$P2E"  value="0,0" />
         <Keyword name="$P2V"  value="200" />
         <Keyword name="$P2G"  value="1.0" />
         <Keyword name="P2DISPLAY"  value="LIN" />
         <Keyword name="P2BS"  value="0" />
         <Keyword name="P2MS"  value="0" />
         <Keyword name="$P3N"  value="488 530_30-A" />
         <Keyword name="$P3R"  value="262144" />
         <Keyword name="$P3B"  value="32" />
         <Keyword name="$P3E"  value="0,0" />
         <Keyword name="$P3V"  value="285" />
         <Keyword name="$P3G"  value="1.0" />
         <Keyword name="P3DISPLAY"  value="LOG" />
         <Keyword name="P3BS"  value="7" />
         <Keyword name="P3MS"  value="0" />
         <Keyword name="$P4N"  value="Time" />
         <Keyword name="$P4R"  value="262144" />
         <Keyword name="$P4B"  value="32" />
         <Keyword name="$P4E"  value="0,0" />
         <Keyword name="$P4G"  value="0.01" />
         <Keyword name="P4BS"  value="0" />
         <Keyword name="P4MS"  value="0" />
         <Keyword name="CST SETUP STATUS"  value="SUCCESS" />
         <Keyword name="CST BEADS LOT ID"  value="10549" />
         <Keyword name="CYTOMETER CONFIG NAME"  value="JCBC_(658226R1) X20- 2-Blue 3-Red 6-Violet 5-Yel Gr 2-UV" />
         <Keyword name="CYTOMETER CONFIG CREATE DATE"  value="2019-08-20T10:46:47+01:00" />
         <Keyword name="CST SETUP DATE"  value="2020-10-28T10:00:44+00:00" />
         <Keyword name="CST BASELINE DATE"  value="2020-10-06T12:46:32+01:00" />
         <Keyword name="CST BEADS EXPIRED"  value="False" />
         <Keyword name="CST PERFORMANCE EXPIRED"  value="2020-10-29T10:00:44+00:00" />
         <Keyword name="CST REGULATORY STATUS"  value="RUO Performance Check" />
         <Keyword name="$P1S"  value="" />
         <Keyword name="$P2S"  value="" />
         <Keyword name="$P3S"  value="" />
         <Keyword name="$P4S"  value="" />
       </Keywords>
       <SampleNode name="HIF1A -,2f,-_USP43 ko 1 % O2_006.fcs"  annotation=""  owningGroup=""  expanded="1"  sortPriority="10"  count="10000"  sampleID="13" >
         <Graph smoothing="0"  backColor="#ffffff"  foreColor="#000000"  type="Pseudocolor"  fast="1" >
           <Axis dimension="x"  name="FSC-A"  label=""  auto="auto" />
           <Axis dimension="y"  name="SSC-A"  label=""  auto="auto" />
           <GraphSettings level="5%"  smoothingHighResolution="1"  contourHighResolution="1"  histogramSmoothingCount="0"  graphResolution="256"  showOutliers="0"  drawLargeDots="0"  dotsToDraw="8000"  tint="le.chartfill.tinted.40"  lineWeight="le.lineweight.normal"  lineStyle="le.linestyle.solid" />
           <GraphEnvironment showGrid="0"  showAxes="tnlTNL"  showGates="1"  showFreqOnPlots="1"  showGateNameOnPlots="1"  showMedians="0"  showUncomped="0"  addEventParam="0"  lastYAxisName="" >
             <TextTraits font="SansSerif"  size="11"  name="Labels"  style="plain"  color="#000000"  background="#00ffffff"  just="left" />
             <TextTraits font="SansSerif"  size="11"  name="LayoutGates"  style="plain"  color="#000000"  background="#00ffffff"  just="left" />
             <TextTraits font="SansSerif"  size="9"  name="Numbers"  style="plain"  color="#000000"  background="#00ffffff"  just="left" />
             <TextTraits font="SansSerif"  size="9"  name="Legend"  style="plain"  color="#000000"  background="#00ffffff"  just="left" />
           </GraphEnvironment>
         </Graph>
         <Subpopulations>
           <Population name="Alive"  annotation=""  owningGroup="All Samples"  expanded="1"  sortPriority="10"  count="9259" >
             <Graph smoothing="0"  backColor="#ffffff"  foreColor="#000000"  heatMapStatParameter="488 530_30-A"  type="Pseudocolor"  fast="1" >
               <Axis dimension="x"  name="FSC-A"  label=""  auto="auto" />
               <Axis dimension="y"  name="SSC-A"  label=""  auto="auto" />
               <GraphSettings level="5%"  smoothingHighResolution="1"  contourHighResolution="1"  histogramSmoothingCount="0"  graphResolution="256"  showOutliers="0"  drawLargeDots="0"  dotsToDraw="8000"  tint="le.chartfill.tinted.40"  lineWeight="le.lineweight.normal"  lineStyle="le.linestyle.solid" />
               <GraphEnvironment showGrid="0"  showAxes="tnlTNL"  showGates="1"  showFreqOnPlots="1"  showGateNameOnPlots="1"  showMedians="0"  showUncomped="0"  addEventParam="0"  lastYAxisName="" >
                 <TextTraits font="SansSerif"  size="11"  name="Labels"  style="plain"  color="#000000"  background="#00ffffff"  just="left" />
                 <TextTraits font="SansSerif"  size="11"  name="LayoutGates"  style="plain"  color="#000000"  background="#00ffffff"  just="left" />
                 <TextTraits font="SansSerif"  size="9"  name="Numbers"  style="plain"  color="#000000"  background="#00ffffff"  just="left" />
                 <TextTraits font="SansSerif"  size="9"  name="Legend"  style="plain"  color="#000000"  background="#00ffffff"  just="left" />
                 <WindowPosition x="620"  y="20"  width="390"  height="582"  displayed="1"  panelState="---" />
               </GraphEnvironment>
             </Graph>
             <Gate gating:id="ID1671981906" >
               <gating:PolygonGate eventsInside="1"  annoOffsetX="0"  annoOffsetY="0"  tint="#000000"  isTinted="0"  lineWeight="Normal"  userDefined="1"  quadId="-1"  gateResolution="256" >
                 <gating:dimension>
                   <data-type:fcs-dimension data-type:name="FSC-A" />
                 </gating:dimension>
                 <gating:dimension>
                   <data-type:fcs-dimension data-type:name="SSC-A" />
                 </gating:dimension>
                 <gating:vertex>
                   <gating:coordinate data-type:value="35246.2521008403" />
                   <gating:coordinate data-type:value="146849.1851851852" />
                 </gating:vertex>
                 <gating:vertex>
                   <gating:coordinate data-type:value="64985.2773109244" />
                   <gating:coordinate data-type:value="172335.4074074074" />
                 </gating:vertex>
                 <gating:vertex>
                   <gating:coordinate data-type:value="98028.6386554622" />
                   <gating:coordinate data-type:value="145635.5555555556" />
                 </gating:vertex>
                 <gating:vertex>
                   <gating:coordinate data-type:value="102434.4201680672" />
                   <gating:coordinate data-type:value="104372.1481481481" />
                 </gating:vertex>
                 <gating:vertex>
                   <gating:coordinate data-type:value="81506.9579831933" />
                   <gating:coordinate data-type:value="67963.2592592593" />
                 </gating:vertex>
                 <gating:vertex>
                   <gating:coordinate data-type:value="51767.9327731092" />
                   <gating:coordinate data-type:value="33981.6296296296" />
                 </gating:vertex>
                 <gating:vertex>
                   <gating:coordinate data-type:value="28637.5798319328" />
                   <gating:coordinate data-type:value="41263.4074074074" />
                 </gating:vertex>
                 <gating:vertex>
                   <gating:coordinate data-type:value="23130.3529411765" />
                   <gating:coordinate data-type:value="83740.4444444444" />
                 </gating:vertex>
               </gating:PolygonGate>
             </Gate>
           </Population>
         </Subpopulations>
       </SampleNode>
     </Sample>
     <Sample>
       <DataSet uri="file:/C:/Users/tp471/OneDrive%20-%20University%20of%20Cambridge/Desktop/Recovery%20qPCR/memo%20stick%202019/Flow/2020%2010%2028%20HeLaHRE%20HIF1A%20-,2f,-%20HIF2A%20-,2f,-%20USP43%20ko/Tekle/2020%2010%2028%20HeLaHRE%20HIF1A%20-,2f,-%20HIF2A%20-,2f,-%20USP43%20ko/HIF1A%20-,2f,-_USP43%20ko%2021%20%25%20O2_003.fcs"  sampleID="14" />
       <Transformations>
         <transforms:linear transforms:minRange="0"  transforms:maxRange="262144"  gain="1" >
           <data-type:parameter data-type:name="FSC-A" />
         </transforms:linear>
         <transforms:linear transforms:minRange="0"  transforms:maxRange="262144"  gain="1" >
           <data-type:parameter data-type:name="SSC-A" />
         </transforms:linear>
         <transforms:log transforms:offset="3"  transforms:decades="4.9414186672" >
           <data-type:parameter data-type:name="488 530_30-A" />
         </transforms:log>
         <transforms:linear transforms:minRange="0.4197523461"  transforms:maxRange="35"  gain="0.0104938087" >
           <data-type:parameter data-type:name="Time" />
         </transforms:linear>
       </Transformations>
       <Keywords>
         <Keyword name="FJ_FCS_VERSION"  value="3" />
         <Keyword name="$BEGINANALYSIS"  value="0" />
         <Keyword name="$ENDANALYSIS"  value="0" />
         <Keyword name="$BEGINSTEXT"  value="0" />
         <Keyword name="$ENDSTEXT"  value="0" />
         <Keyword name="$BEGINDATA"  value="1911" />
         <Keyword name="$ENDDATA"  value="161910             " />
         <Keyword name="$FIL"  value="HIF1A -,2f,-_USP43 ko 21 % O2_003.fcs" />
         <Keyword name="$SYS"  value="Windows 7 6.1" />
         <Keyword name="$TOT"  value="10000              " />
         <Keyword name="$PAR"  value="4" />
         <Keyword name="$MODE"  value="L" />
         <Keyword name="$BYTEORD"  value="4,3,2,1" />
         <Keyword name="$DATATYPE"  value="F" />
         <Keyword name="$NEXTDATA"  value="0" />
         <Keyword name="CREATOR"  value="BD FACSDiva Software Version 8.0.1" />
         <Keyword name="TUBE NAME"  value="USP43 ko 21 % O2" />
         <Keyword name="$SRC"  value="HIF1A -_-" />
         <Keyword name="EXPERIMENT NAME"  value="2020 10 28 HeLaHRE HIF1A -_- HIF2A -_- USP43 ko" />
         <Keyword name="GUID"  value="715ae162-0bd1-431d-9815-ca55a65bf177" />
         <Keyword name="$DATE"  value="28-OCT-2020" />
         <Keyword name="$BTIM"  value="10:23:52" />
         <Keyword name="$ETIM"  value="10:24:27" />
         <Keyword name="$CYT"  value="LSRFortessa" />
         <Keyword name="SETTINGS"  value="Cytometer" />
         <Keyword name="CYTNUM"  value="1" />
         <Keyword name="WINDOW EXTENSION"  value="10.00" />
         <Keyword name="EXPORT USER NAME"  value="Nathan" />
         <Keyword name="EXPORT TIME"  value="28-OCT-2020-10:31:25" />
         <Keyword name="$OP"  value="Nathan" />
         <Keyword name="FSC ASF"  value="0.66" />
         <Keyword name="AUTOBS"  value="TRUE" />
         <Keyword name="$INST"  value=" " />
         <Keyword name="LASER1NAME"  value="BLUE" />
         <Keyword name="LASER1DELAY"  value="0.00" />
         <Keyword name="LASER1ASF"  value="0.80" />
         <Keyword name="LASER2NAME"  value="VIOLET" />
         <Keyword name="LASER2DELAY"  value="40.35" />
         <Keyword name="LASER2ASF"  value="0.86" />
         <Keyword name="LASER3NAME"  value="RED" />
         <Keyword name="LASER3DELAY"  value="121.19" />
         <Keyword name="LASER3ASF"  value="0.92" />
         <Keyword name="LASER4NAME"  value="YELLGRN" />
         <Keyword name="LASER4DELAY"  value="160.18" />
         <Keyword name="LASER4ASF"  value="0.89" />
         <Keyword name="LASER5NAME"  value="UV" />
         <Keyword name="LASER5DELAY"  value="80.48" />
         <Keyword name="LASER5ASF"  value="0.85" />
         <Keyword name="$TIMESTEP"  value="0.01" />
         <Keyword name="THRESHOLD"  value="FSC,5000" />
         <Keyword name="$P1N"  value="FSC-A" />
         <Keyword name="$P1R"  value="262144" />
         <Keyword name="$P1B"  value="32" />
         <Keyword name="$P1E"  value="0,0" />
         <Keyword name="$P1V"  value="200" />
         <Keyword name="$P1G"  value="1.0" />
         <Keyword name="P1DISPLAY"  value="LIN" />
         <Keyword name="P1BS"  value="0" />
         <Keyword name="P1MS"  value="0" />
         <Keyword name="$P2N"  value="SSC-A" />
         <Keyword name="$P2R"  value="262144" />
         <Keyword name="$P2B"  value="32" />
         <Keyword name="$P2E"  value="0,0" />
         <Keyword name="$P2V"  value="200" />
         <Keyword name="$P2G"  value="1.0" />
         <Keyword name="P2DISPLAY"  value="LIN" />
         <Keyword name="P2BS"  value="0" />
         <Keyword name="P2MS"  value="0" />
         <Keyword name="$P3N"  value="488 530_30-A" />
         <Keyword name="$P3R"  value="262144" />
         <Keyword name="$P3B"  value="32" />
         <Keyword name="$P3E"  value="0,0" />
         <Keyword name="$P3V"  value="285" />
         <Keyword name="$P3G"  value="1.0" />
         <Keyword name="P3DISPLAY"  value="LOG" />
         <Keyword name="P3BS"  value="9" />
         <Keyword name="P3MS"  value="0" />
         <Keyword name="$P4N"  value="Time" />
         <Keyword name="$P4R"  value="262144" />
         <Keyword name="$P4B"  value="32" />
         <Keyword name="$P4E"  value="0,0" />
         <Keyword name="$P4G"  value="0.01" />
         <Keyword name="P4BS"  value="0" />
         <Keyword name="P4MS"  value="0" />
         <Keyword name="CST SETUP STATUS"  value="SUCCESS" />
         <Keyword name="CST BEADS LOT ID"  value="10549" />
         <Keyword name="CYTOMETER CONFIG NAME"  value="JCBC_(658226R1) X20- 2-Blue 3-Red 6-Violet 5-Yel Gr 2-UV" />
         <Keyword name="CYTOMETER CONFIG CREATE DATE"  value="2019-08-20T10:46:47+01:00" />
         <Keyword name="CST SETUP DATE"  value="2020-10-28T10:00:44+00:00" />
         <Keyword name="CST BASELINE DATE"  value="2020-10-06T12:46:32+01:00" />
         <Keyword name="CST BEADS EXPIRED"  value="False" />
         <Keyword name="CST PERFORMANCE EXPIRED"  value="2020-10-29T10:00:44+00:00" />
         <Keyword name="CST REGULATORY STATUS"  value="RUO Performance Check" />
         <Keyword name="$P1S"  value="" />
         <Keyword name="$P2S"  value="" />
         <Keyword name="$P3S"  value="" />
         <Keyword name="$P4S"  value="" />
       </Keywords>
       <SampleNode name="HIF1A -,2f,-_USP43 ko 21 % O2_003.fcs"  annotation=""  owningGroup=""  expanded="1"  sortPriority="10"  count="10000"  sampleID="14" >
         <Graph smoothing="0"  backColor="#ffffff"  foreColor="#000000"  type="Pseudocolor"  fast="1" >
           <Axis dimension="x"  name="FSC-A"  label=""  auto="auto" />
           <Axis dimension="y"  name="SSC-A"  label=""  auto="auto" />
           <GraphSettings level="5%"  smoothingHighResolution="1"  contourHighResolution="1"  histogramSmoothingCount="0"  graphResolution="256"  showOutliers="0"  drawLargeDots="0"  dotsToDraw="8000"  tint="le.chartfill.tinted.40"  lineWeight="le.lineweight.normal"  lineStyle="le.linestyle.solid" />
           <GraphEnvironment showGrid="0"  showAxes="tnlTNL"  showGates="1"  showFreqOnPlots="1"  showGateNameOnPlots="1"  showMedians="0"  showUncomped="0"  addEventParam="0"  lastYAxisName="" >
             <TextTraits font="SansSerif"  size="11"  name="Labels"  style="plain"  color="#000000"  background="#00ffffff"  just="left" />
             <TextTraits font="SansSerif"  size="11"  name="LayoutGates"  style="plain"  color="#000000"  background="#00ffffff"  just="left" />
             <TextTraits font="SansSerif"  size="9"  name="Numbers"  style="plain"  color="#000000"  background="#00ffffff"  just="left" />
             <TextTraits font="SansSerif"  size="9"  name="Legend"  style="plain"  color="#000000"  background="#00ffffff"  just="left" />
           </GraphEnvironment>
         </Graph>
         <Subpopulations>
           <Population name="Alive"  annotation=""  owningGroup="All Samples"  expanded="1"  sortPriority="10"  count="9049" >
             <Graph smoothing="0"  backColor="#ffffff"  foreColor="#000000"  heatMapStatParameter="488 530_30-A"  type="Pseudocolor"  fast="1" >
               <Axis dimension="x"  name="FSC-A"  label=""  auto="auto" />
               <Axis dimension="y"  name="SSC-A"  label=""  auto="auto" />
               <GraphSettings level="5%"  smoothingHighResolution="1"  contourHighResolution="1"  histogramSmoothingCount="0"  graphResolution="256"  showOutliers="0"  drawLargeDots="0"  dotsToDraw="8000"  tint="le.chartfill.tinted.40"  lineWeight="le.lineweight.normal"  lineStyle="le.linestyle.solid" />
               <GraphEnvironment showGrid="0"  showAxes="tnlTNL"  showGates="1"  showFreqOnPlots="1"  showGateNameOnPlots="1"  showMedians="0"  showUncomped="0"  addEventParam="0"  lastYAxisName="" >
                 <TextTraits font="SansSerif"  size="11"  name="Labels"  style="plain"  color="#000000"  background="#00ffffff"  just="left" />
                 <TextTraits font="SansSerif"  size="11"  name="LayoutGates"  style="plain"  color="#000000"  background="#00ffffff"  just="left" />
                 <TextTraits font="SansSerif"  size="9"  name="Numbers"  style="plain"  color="#000000"  background="#00ffffff"  just="left" />
                 <TextTraits font="SansSerif"  size="9"  name="Legend"  style="plain"  color="#000000"  background="#00ffffff"  just="left" />
                 <WindowPosition x="620"  y="20"  width="390"  height="582"  displayed="1"  panelState="---" />
               </GraphEnvironment>
             </Graph>
             <Gate gating:id="ID1297609678" >
               <gating:PolygonGate eventsInside="1"  annoOffsetX="0"  annoOffsetY="0"  tint="#000000"  isTinted="0"  lineWeight="Normal"  userDefined="1"  quadId="-1"  gateResolution="256" >
                 <gating:dimension>
                   <data-type:fcs-dimension data-type:name="FSC-A" />
                 </gating:dimension>
                 <gating:dimension>
                   <data-type:fcs-dimension data-type:name="SSC-A" />
                 </gating:dimension>
                 <gating:vertex>
                   <gating:coordinate data-type:value="35246.2521008403" />
                   <gating:coordinate data-type:value="146849.1851851852" />
                 </gating:vertex>
                 <gating:vertex>
                   <gating:coordinate data-type:value="64985.2773109244" />
                   <gating:coordinate data-type:value="172335.4074074074" />
                 </gating:vertex>
                 <gating:vertex>
                   <gating:coordinate data-type:value="98028.6386554622" />
                   <gating:coordinate data-type:value="145635.5555555556" />
                 </gating:vertex>
                 <gating:vertex>
                   <gating:coordinate data-type:value="102434.4201680672" />
                   <gating:coordinate data-type:value="104372.1481481481" />
                 </gating:vertex>
                 <gating:vertex>
                   <gating:coordinate data-type:value="81506.9579831933" />
                   <gating:coordinate data-type:value="67963.2592592593" />
                 </gating:vertex>
                 <gating:vertex>
                   <gating:coordinate data-type:value="51767.9327731092" />
                   <gating:coordinate data-type:value="33981.6296296296" />
                 </gating:vertex>
                 <gating:vertex>
                   <gating:coordinate data-type:value="28637.5798319328" />
                   <gating:coordinate data-type:value="41263.4074074074" />
                 </gating:vertex>
                 <gating:vertex>
                   <gating:coordinate data-type:value="23130.3529411765" />
                   <gating:coordinate data-type:value="83740.4444444444" />
                 </gating:vertex>
               </gating:PolygonGate>
             </Gate>
           </Population>
         </Subpopulations>
       </SampleNode>
     </Sample>
     <Sample>
       <DataSet uri="file:/C:/Users/tp471/OneDrive%20-%20University%20of%20Cambridge/Desktop/Recovery%20qPCR/memo%20stick%202019/Flow/2020%2010%2028%20HeLaHRE%20HIF1A%20-,2f,-%20HIF2A%20-,2f,-%20USP43%20ko/Tekle/2020%2010%2028%20HeLaHRE%20HIF1A%20-,2f,-%20HIF2A%20-,2f,-%20USP43%20ko/HIF1A%20-,2f,-_Control%201%20%25%20O2_004.fcs"  sampleID="15" />
       <Transformations>
         <transforms:linear transforms:minRange="0"  transforms:maxRange="262144"  gain="1" >
           <data-type:parameter data-type:name="FSC-A" />
         </transforms:linear>
         <transforms:linear transforms:minRange="0"  transforms:maxRange="262144"  gain="1" >
           <data-type:parameter data-type:name="SSC-A" />
         </transforms:linear>
         <transforms:log transforms:offset="3"  transforms:decades="4.9414186672" >
           <data-type:parameter data-type:name="488 530_30-A" />
         </transforms:log>
         <transforms:linear transforms:minRange="0.5325353756"  transforms:maxRange="21"  gain="0.0106507075" >
           <data-type:parameter data-type:name="Time" />
         </transforms:linear>
       </Transformations>
       <Keywords>
         <Keyword name="FJ_FCS_VERSION"  value="3" />
         <Keyword name="$BEGINANALYSIS"  value="0" />
         <Keyword name="$ENDANALYSIS"  value="0" />
         <Keyword name="$BEGINSTEXT"  value="0" />
         <Keyword name="$ENDSTEXT"  value="0" />
         <Keyword name="$BEGINDATA"  value="1907" />
         <Keyword name="$ENDDATA"  value="161906             " />
         <Keyword name="$FIL"  value="HIF1A -,2f,-_Control 1 % O2_004.fcs" />
         <Keyword name="$SYS"  value="Windows 7 6.1" />
         <Keyword name="$TOT"  value="10000              " />
         <Keyword name="$PAR"  value="4" />
         <Keyword name="$MODE"  value="L" />
         <Keyword name="$BYTEORD"  value="4,3,2,1" />
         <Keyword name="$DATATYPE"  value="F" />
         <Keyword name="$NEXTDATA"  value="0" />
         <Keyword name="CREATOR"  value="BD FACSDiva Software Version 8.0.1" />
         <Keyword name="TUBE NAME"  value="Control 1 % O2" />
         <Keyword name="$SRC"  value="HIF1A -_-" />
         <Keyword name="EXPERIMENT NAME"  value="2020 10 28 HeLaHRE HIF1A -_- HIF2A -_- USP43 ko" />
         <Keyword name="GUID"  value="026dfa66-f1b1-4601-83ae-d2ae19f2325c" />
         <Keyword name="$DATE"  value="28-OCT-2020" />
         <Keyword name="$BTIM"  value="10:24:38" />
         <Keyword name="$ETIM"  value="10:24:59" />
         <Keyword name="$CYT"  value="LSRFortessa" />
         <Keyword name="SETTINGS"  value="Cytometer" />
         <Keyword name="CYTNUM"  value="1" />
         <Keyword name="WINDOW EXTENSION"  value="10.00" />
         <Keyword name="EXPORT USER NAME"  value="Nathan" />
         <Keyword name="EXPORT TIME"  value="28-OCT-2020-10:31:26" />
         <Keyword name="$OP"  value="Nathan" />
         <Keyword name="FSC ASF"  value="0.66" />
         <Keyword name="AUTOBS"  value="TRUE" />
         <Keyword name="$INST"  value=" " />
         <Keyword name="LASER1NAME"  value="BLUE" />
         <Keyword name="LASER1DELAY"  value="0.00" />
         <Keyword name="LASER1ASF"  value="0.80" />
         <Keyword name="LASER2NAME"  value="VIOLET" />
         <Keyword name="LASER2DELAY"  value="40.35" />
         <Keyword name="LASER2ASF"  value="0.86" />
         <Keyword name="LASER3NAME"  value="RED" />
         <Keyword name="LASER3DELAY"  value="121.19" />
         <Keyword name="LASER3ASF"  value="0.92" />
         <Keyword name="LASER4NAME"  value="YELLGRN" />
         <Keyword name="LASER4DELAY"  value="160.18" />
         <Keyword name="LASER4ASF"  value="0.89" />
         <Keyword name="LASER5NAME"  value="UV" />
         <Keyword name="LASER5DELAY"  value="80.48" />
         <Keyword name="LASER5ASF"  value="0.85" />
         <Keyword name="$TIMESTEP"  value="0.01" />
         <Keyword name="THRESHOLD"  value="FSC,5000" />
         <Keyword name="$P1N"  value="FSC-A" />
         <Keyword name="$P1R"  value="262144" />
         <Keyword name="$P1B"  value="32" />
         <Keyword name="$P1E"  value="0,0" />
         <Keyword name="$P1V"  value="200" />
         <Keyword name="$P1G"  value="1.0" />
         <Keyword name="P1DISPLAY"  value="LIN" />
         <Keyword name="P1BS"  value="0" />
         <Keyword name="P1MS"  value="0" />
         <Keyword name="$P2N"  value="SSC-A" />
         <Keyword name="$P2R"  value="262144" />
         <Keyword name="$P2B"  value="32" />
         <Keyword name="$P2E"  value="0,0" />
         <Keyword name="$P2V"  value="200" />
         <Keyword name="$P2G"  value="1.0" />
         <Keyword name="P2DISPLAY"  value="LIN" />
         <Keyword name="P2BS"  value="0" />
         <Keyword name="P2MS"  value="0" />
         <Keyword name="$P3N"  value="488 530_30-A" />
         <Keyword name="$P3R"  value="262144" />
         <Keyword name="$P3B"  value="32" />
         <Keyword name="$P3E"  value="0,0" />
         <Keyword name="$P3V"  value="285" />
         <Keyword name="$P3G"  value="1.0" />
         <Keyword name="P3DISPLAY"  value="LOG" />
         <Keyword name="P3BS"  value="0" />
         <Keyword name="P3MS"  value="0" />
         <Keyword name="$P4N"  value="Time" />
         <Keyword name="$P4R"  value="262144" />
         <Keyword name="$P4B"  value="32" />
         <Keyword name="$P4E"  value="0,0" />
         <Keyword name="$P4G"  value="0.01" />
         <Keyword name="P4BS"  value="0" />
         <Keyword name="P4MS"  value="0" />
         <Keyword name="CST SETUP STATUS"  value="SUCCESS" />
         <Keyword name="CST BEADS LOT ID"  value="10549" />
         <Keyword name="CYTOMETER CONFIG NAME"  value="JCBC_(658226R1) X20- 2-Blue 3-Red 6-Violet 5-Yel Gr 2-UV" />
         <Keyword name="CYTOMETER CONFIG CREATE DATE"  value="2019-08-20T10:46:47+01:00" />
         <Keyword name="CST SETUP DATE"  value="2020-10-28T10:00:44+00:00" />
         <Keyword name="CST BASELINE DATE"  value="2020-10-06T12:46:32+01:00" />
         <Keyword name="CST BEADS EXPIRED"  value="False" />
         <Keyword name="CST PERFORMANCE EXPIRED"  value="2020-10-29T10:00:44+00:00" />
         <Keyword name="CST REGULATORY STATUS"  value="RUO Performance Check" />
         <Keyword name="$P1S"  value="" />
         <Keyword name="$P2S"  value="" />
         <Keyword name="$P3S"  value="" />
         <Keyword name="$P4S"  value="" />
       </Keywords>
       <SampleNode name="HIF1A -,2f,-_Control 1 % O2_004.fcs"  annotation=""  owningGroup=""  expanded="1"  sortPriority="10"  count="10000"  sampleID="15" >
         <Graph smoothing="0"  backColor="#ffffff"  foreColor="#000000"  type="Pseudocolor"  fast="1" >
           <Axis dimension="x"  name="FSC-A"  label=""  auto="auto" />
           <Axis dimension="y"  name="SSC-A"  label=""  auto="auto" />
           <GraphSettings level="5%"  smoothingHighResolution="1"  contourHighResolution="1"  histogramSmoothingCount="0"  graphResolution="256"  showOutliers="0"  drawLargeDots="0"  dotsToDraw="8000"  tint="le.chartfill.tinted.40"  lineWeight="le.lineweight.normal"  lineStyle="le.linestyle.solid" />
           <GraphEnvironment showGrid="0"  showAxes="tnlTNL"  showGates="1"  showFreqOnPlots="1"  showGateNameOnPlots="1"  showMedians="0"  showUncomped="0"  addEventParam="0"  lastYAxisName="" >
             <TextTraits font="SansSerif"  size="11"  name="Labels"  style="plain"  color="#000000"  background="#00ffffff"  just="left" />
             <TextTraits font="SansSerif"  size="11"  name="LayoutGates"  style="plain"  color="#000000"  background="#00ffffff"  just="left" />
             <TextTraits font="SansSerif"  size="9"  name="Numbers"  style="plain"  color="#000000"  background="#00ffffff"  just="left" />
             <TextTraits font="SansSerif"  size="9"  name="Legend"  style="plain"  color="#000000"  background="#00ffffff"  just="left" />
           </GraphEnvironment>
         </Graph>
         <Subpopulations>
           <Population name="Alive"  annotation=""  owningGroup="All Samples"  expanded="1"  sortPriority="10"  count="9396" >
             <Graph smoothing="0"  backColor="#ffffff"  foreColor="#000000"  heatMapStatParameter="488 530_30-A"  type="Pseudocolor"  fast="1" >
               <Axis dimension="x"  name="FSC-A"  label=""  auto="auto" />
               <Axis dimension="y"  name="SSC-A"  label=""  auto="auto" />
               <GraphSettings level="5%"  smoothingHighResolution="1"  contourHighResolution="1"  histogramSmoothingCount="0"  graphResolution="256"  showOutliers="0"  drawLargeDots="0"  dotsToDraw="8000"  tint="le.chartfill.tinted.40"  lineWeight="le.lineweight.normal"  lineStyle="le.linestyle.solid" />
               <GraphEnvironment showGrid="0"  showAxes="tnlTNL"  showGates="1"  showFreqOnPlots="1"  showGateNameOnPlots="1"  showMedians="0"  showUncomped="0"  addEventParam="0"  lastYAxisName="" >
                 <TextTraits font="SansSerif"  size="11"  name="Labels"  style="plain"  color="#000000"  background="#00ffffff"  just="left" />
                 <TextTraits font="SansSerif"  size="11"  name="LayoutGates"  style="plain"  color="#000000"  background="#00ffffff"  just="left" />
                 <TextTraits font="SansSerif"  size="9"  name="Numbers"  style="plain"  color="#000000"  background="#00ffffff"  just="left" />
                 <TextTraits font="SansSerif"  size="9"  name="Legend"  style="plain"  color="#000000"  background="#00ffffff"  just="left" />
                 <WindowPosition x="620"  y="20"  width="390"  height="582"  displayed="1"  panelState="---" />
               </GraphEnvironment>
             </Graph>
             <Gate gating:id="ID421055408" >
               <gating:PolygonGate eventsInside="1"  annoOffsetX="0"  annoOffsetY="0"  tint="#000000"  isTinted="0"  lineWeight="Normal"  userDefined="1"  quadId="-1"  gateResolution="256" >
                 <gating:dimension>
                   <data-type:fcs-dimension data-type:name="FSC-A" />
                 </gating:dimension>
                 <gating:dimension>
                   <data-type:fcs-dimension data-type:name="SSC-A" />
                 </gating:dimension>
                 <gating:vertex>
                   <gating:coordinate data-type:value="35246.2521008403" />
                   <gating:coordinate data-type:value="146849.1851851852" />
                 </gating:vertex>
                 <gating:vertex>
                   <gating:coordinate data-type:value="64985.2773109244" />
                   <gating:coordinate data-type:value="172335.4074074074" />
                 </gating:vertex>
                 <gating:vertex>
                   <gating:coordinate data-type:value="98028.6386554622" />
                   <gating:coordinate data-type:value="145635.5555555556" />
                 </gating:vertex>
                 <gating:vertex>
                   <gating:coordinate data-type:value="102434.4201680672" />
                   <gating:coordinate data-type:value="104372.1481481481" />
                 </gating:vertex>
                 <gating:vertex>
                   <gating:coordinate data-type:value="81506.9579831933" />
                   <gating:coordinate data-type:value="67963.2592592593" />
                 </gating:vertex>
                 <gating:vertex>
                   <gating:coordinate data-type:value="51767.9327731092" />
                   <gating:coordinate data-type:value="33981.6296296296" />
                 </gating:vertex>
                 <gating:vertex>
                   <gating:coordinate data-type:value="28637.5798319328" />
                   <gating:coordinate data-type:value="41263.4074074074" />
                 </gating:vertex>
                 <gating:vertex>
                   <gating:coordinate data-type:value="23130.3529411765" />
                   <gating:coordinate data-type:value="83740.4444444444" />
                 </gating:vertex>
               </gating:PolygonGate>
             </Gate>
           </Population>
         </Subpopulations>
       </SampleNode>
     </Sample>
     <Sample>
       <DataSet uri="file:/C:/Users/tp471/OneDrive%20-%20University%20of%20Cambridge/Desktop/Recovery%20qPCR/memo%20stick%202019/Flow/2020%2010%2028%20HeLaHRE%20HIF1A%20-,2f,-%20HIF2A%20-,2f,-%20USP43%20ko/Tekle/2020%2010%2028%20HeLaHRE%20HIF1A%20-,2f,-%20HIF2A%20-,2f,-%20USP43%20ko/HIF1A%20-,2f,-_Control%2021%20%25%20O2_001.fcs"  sampleID="16" />
       <Transformations>
         <transforms:linear transforms:minRange="0"  transforms:maxRange="262144"  gain="1" >
           <data-type:parameter data-type:name="FSC-A" />
         </transforms:linear>
         <transforms:linear transforms:minRange="0"  transforms:maxRange="262144"  gain="1" >
           <data-type:parameter data-type:name="SSC-A" />
         </transforms:linear>
         <transforms:log transforms:offset="3"  transforms:decades="4.9414186672" >
           <data-type:parameter data-type:name="488 530_30-A" />
         </transforms:log>
         <transforms:linear transforms:minRange="0.417174191"  transforms:maxRange="48"  gain="0.0104033464" >
           <data-type:parameter data-type:name="Time" />
         </transforms:linear>
       </Transformations>
       <Keywords>
         <Keyword name="FJ_FCS_VERSION"  value="3" />
         <Keyword name="$BEGINANALYSIS"  value="0" />
         <Keyword name="$ENDANALYSIS"  value="0" />
         <Keyword name="$BEGINSTEXT"  value="0" />
         <Keyword name="$ENDSTEXT"  value="0" />
         <Keyword name="$BEGINDATA"  value="1910" />
         <Keyword name="$ENDDATA"  value="161909             " />
         <Keyword name="$FIL"  value="HIF1A -,2f,-_Control 21 % O2_001.fcs" />
         <Keyword name="$SYS"  value="Windows 7 6.1" />
         <Keyword name="$TOT"  value="10000              " />
         <Keyword name="$PAR"  value="4" />
         <Keyword name="$MODE"  value="L" />
         <Keyword name="$BYTEORD"  value="4,3,2,1" />
         <Keyword name="$DATATYPE"  value="F" />
         <Keyword name="$NEXTDATA"  value="0" />
         <Keyword name="CREATOR"  value="BD FACSDiva Software Version 8.0.1" />
         <Keyword name="TUBE NAME"  value="Control 21 % O2" />
         <Keyword name="$SRC"  value="HIF1A -_-" />
         <Keyword name="EXPERIMENT NAME"  value="2020 10 28 HeLaHRE HIF1A -_- HIF2A -_- USP43 ko" />
         <Keyword name="GUID"  value="84f63dcd-2a31-42ad-893b-fac4b1fc95e5" />
         <Keyword name="$DATE"  value="28-OCT-2020" />
         <Keyword name="$BTIM"  value="10:21:57" />
         <Keyword name="$ETIM"  value="10:22:45" />
         <Keyword name="$CYT"  value="LSRFortessa" />
         <Keyword name="SETTINGS"  value="Cytometer" />
         <Keyword name="CYTNUM"  value="1" />
         <Keyword name="WINDOW EXTENSION"  value="10.00" />
         <Keyword name="EXPORT USER NAME"  value="Nathan" />
         <Keyword name="EXPORT TIME"  value="28-OCT-2020-10:31:25" />
         <Keyword name="$OP"  value="Nathan" />
         <Keyword name="FSC ASF"  value="0.66" />
         <Keyword name="AUTOBS"  value="TRUE" />
         <Keyword name="$INST"  value=" " />
         <Keyword name="LASER1NAME"  value="BLUE" />
         <Keyword name="LASER1DELAY"  value="0.00" />
         <Keyword name="LASER1ASF"  value="0.80" />
         <Keyword name="LASER2NAME"  value="VIOLET" />
         <Keyword name="LASER2DELAY"  value="40.35" />
         <Keyword name="LASER2ASF"  value="0.86" />
         <Keyword name="LASER3NAME"  value="RED" />
         <Keyword name="LASER3DELAY"  value="121.19" />
         <Keyword name="LASER3ASF"  value="0.92" />
         <Keyword name="LASER4NAME"  value="YELLGRN" />
         <Keyword name="LASER4DELAY"  value="160.18" />
         <Keyword name="LASER4ASF"  value="0.89" />
         <Keyword name="LASER5NAME"  value="UV" />
         <Keyword name="LASER5DELAY"  value="80.48" />
         <Keyword name="LASER5ASF"  value="0.85" />
         <Keyword name="$TIMESTEP"  value="0.01" />
         <Keyword name="THRESHOLD"  value="FSC,5000" />
         <Keyword name="$P1N"  value="FSC-A" />
         <Keyword name="$P1R"  value="262144" />
         <Keyword name="$P1B"  value="32" />
         <Keyword name="$P1E"  value="0,0" />
         <Keyword name="$P1V"  value="200" />
         <Keyword name="$P1G"  value="1.0" />
         <Keyword name="P1DISPLAY"  value="LIN" />
         <Keyword name="P1BS"  value="0" />
         <Keyword name="P1MS"  value="0" />
         <Keyword name="$P2N"  value="SSC-A" />
         <Keyword name="$P2R"  value="262144" />
         <Keyword name="$P2B"  value="32" />
         <Keyword name="$P2E"  value="0,0" />
         <Keyword name="$P2V"  value="200" />
         <Keyword name="$P2G"  value="1.0" />
         <Keyword name="P2DISPLAY"  value="LIN" />
         <Keyword name="P2BS"  value="0" />
         <Keyword name="P2MS"  value="0" />
         <Keyword name="$P3N"  value="488 530_30-A" />
         <Keyword name="$P3R"  value="262144" />
         <Keyword name="$P3B"  value="32" />
         <Keyword name="$P3E"  value="0,0" />
         <Keyword name="$P3V"  value="285" />
         <Keyword name="$P3G"  value="1.0" />
         <Keyword name="P3DISPLAY"  value="LOG" />
         <Keyword name="P3BS"  value="10" />
         <Keyword name="P3MS"  value="0" />
         <Keyword name="$P4N"  value="Time" />
         <Keyword name="$P4R"  value="262144" />
         <Keyword name="$P4B"  value="32" />
         <Keyword name="$P4E"  value="0,0" />
         <Keyword name="$P4G"  value="0.01" />
         <Keyword name="P4BS"  value="0" />
         <Keyword name="P4MS"  value="0" />
         <Keyword name="CST SETUP STATUS"  value="SUCCESS" />
         <Keyword name="CST BEADS LOT ID"  value="10549" />
         <Keyword name="CYTOMETER CONFIG NAME"  value="JCBC_(658226R1) X20- 2-Blue 3-Red 6-Violet 5-Yel Gr 2-UV" />
         <Keyword name="CYTOMETER CONFIG CREATE DATE"  value="2019-08-20T10:46:47+01:00" />
         <Keyword name="CST SETUP DATE"  value="2020-10-28T10:00:44+00:00" />
         <Keyword name="CST BASELINE DATE"  value="2020-10-06T12:46:32+01:00" />
         <Keyword name="CST BEADS EXPIRED"  value="False" />
         <Keyword name="CST PERFORMANCE EXPIRED"  value="2020-10-29T10:00:44+00:00" />
         <Keyword name="CST REGULATORY STATUS"  value="RUO Performance Check" />
         <Keyword name="$P1S"  value="" />
         <Keyword name="$P2S"  value="" />
         <Keyword name="$P3S"  value="" />
         <Keyword name="$P4S"  value="" />
       </Keywords>
       <SampleNode name="HIF1A -,2f,-_Control 21 % O2_001.fcs"  annotation=""  owningGroup=""  expanded="1"  sortPriority="10"  count="10000"  sampleID="16" >
         <Graph smoothing="0"  backColor="#ffffff"  foreColor="#000000"  heatMapStatParameter="488 530_30-A"  type="Pseudocolor"  fast="1" >
           <Axis dimension="x"  name="FSC-A"  label=""  auto="auto" />
           <Axis dimension="y"  name="SSC-A"  label=""  auto="auto" />
           <GraphSettings level="5%"  smoothingHighResolution="1"  contourHighResolution="1"  histogramSmoothingCount="0"  graphResolution="256"  showOutliers="0"  drawLargeDots="0"  dotsToDraw="8000"  tint="le.chartfill.tinted.40"  lineWeight="le.lineweight.normal"  lineStyle="le.linestyle.solid" />
           <GraphEnvironment showGrid="0"  showAxes="tnlTNL"  showGates="1"  showFreqOnPlots="1"  showGateNameOnPlots="1"  showMedians="0"  showUncomped="0"  addEventParam="0"  lastYAxisName="" >
             <TextTraits font="SansSerif"  size="11"  name="Labels"  style="plain"  color="#000000"  background="#00ffffff"  just="left" />
             <TextTraits font="SansSerif"  size="11"  name="LayoutGates"  style="plain"  color="#000000"  background="#00ffffff"  just="left" />
             <TextTraits font="SansSerif"  size="9"  name="Numbers"  style="plain"  color="#000000"  background="#00ffffff"  just="left" />
             <TextTraits font="SansSerif"  size="9"  name="Legend"  style="plain"  color="#000000"  background="#00ffffff"  just="left" />
             <WindowPosition x="620"  y="20"  width="390"  height="582"  displayed="1"  panelState="---" />
           </GraphEnvironment>
         </Graph>
         <Subpopulations>
           <Population name="Alive"  annotation=""  owningGroup="All Samples"  expanded="1"  sortPriority="10"  count="8694" >
             <Graph smoothing="1"  backColor="#ffffff"  foreColor="#000000"  heatMapStatParameter="488 530_30-A"  type="Histogram"  fast="1" >
               <Axis dimension="x"  name="488 530_30-A"  label=""  auto="auto" />
               <Axis dimension="y"  name=""  label=""  auto="auto" />
               <GraphSettings level="5%"  smoothingHighResolution="1"  contourHighResolution="1"  histogramSmoothingCount="0"  graphResolution="256"  showOutliers="0"  drawLargeDots="0"  dotsToDraw="8000"  tint="le.chartfill.tinted.40"  lineWeight="le.lineweight.normal"  lineStyle="le.linestyle.solid" />
               <GraphEnvironment showGrid="0"  showAxes="tnlTNL"  showGates="1"  showFreqOnPlots="1"  showGateNameOnPlots="1"  showMedians="0"  showUncomped="0"  addEventParam="0"  lastYAxisName="SSC-A" >
                 <TextTraits font="SansSerif"  size="11"  name="Labels"  style="plain"  color="#000000"  background="#00ffffff"  just="left" />
                 <TextTraits font="SansSerif"  size="11"  name="LayoutGates"  style="plain"  color="#000000"  background="#00ffffff"  just="left" />
                 <TextTraits font="SansSerif"  size="9"  name="Numbers"  style="plain"  color="#000000"  background="#00ffffff"  just="left" />
                 <TextTraits font="SansSerif"  size="9"  name="Legend"  style="plain"  color="#000000"  background="#00ffffff"  just="left" />
                 <WindowPosition x="620"  y="20"  width="390"  height="582"  displayed="1"  panelState="---" />
               </GraphEnvironment>
               <WindowPosition x="620"  y="20"  width="390"  height="582" />
             </Graph>
             <Gate gating:id="ID338474341" >
               <gating:PolygonGate eventsInside="1"  annoOffsetX="0"  annoOffsetY="0"  tint="#000000"  isTinted="0"  lineWeight="Normal"  userDefined="1"  quadId="-1"  gateResolution="256" >
                 <gating:dimension>
                   <data-type:fcs-dimension data-type:name="FSC-A" />
                 </gating:dimension>
                 <gating:dimension>
                   <data-type:fcs-dimension data-type:name="SSC-A" />
                 </gating:dimension>
                 <gating:vertex>
                   <gating:coordinate data-type:value="35246.2521008403" />
                   <gating:coordinate data-type:value="146849.1851851852" />
                 </gating:vertex>
                 <gating:vertex>
                   <gating:coordinate data-type:value="64985.2773109244" />
                   <gating:coordinate data-type:value="172335.4074074074" />
                 </gating:vertex>
                 <gating:vertex>
                   <gating:coordinate data-type:value="98028.6386554622" />
                   <gating:coordinate data-type:value="145635.5555555556" />
                 </gating:vertex>
                 <gating:vertex>
                   <gating:coordinate data-type:value="102434.4201680672" />
                   <gating:coordinate data-type:value="104372.1481481481" />
                 </gating:vertex>
                 <gating:vertex>
                   <gating:coordinate data-type:value="81506.9579831933" />
                   <gating:coordinate data-type:value="67963.2592592593" />
                 </gating:vertex>
                 <gating:vertex>
                   <gating:coordinate data-type:value="51767.9327731092" />
                   <gating:coordinate data-type:value="33981.6296296296" />
                 </gating:vertex>
                 <gating:vertex>
                   <gating:coordinate data-type:value="28637.5798319328" />
                   <gating:coordinate data-type:value="41263.4074074074" />
                 </gating:vertex>
                 <gating:vertex>
                   <gating:coordinate data-type:value="23130.3529411765" />
                   <gating:coordinate data-type:value="83740.4444444444" />
                 </gating:vertex>
               </gating:PolygonGate>
             </Gate>
           </Population>
         </Subpopulations>
       </SampleNode>
     </Sample>
     <Sample>
       <DataSet uri="file:/C:/Users/tp471/OneDrive%20-%20University%20of%20Cambridge/Desktop/Recovery%20qPCR/memo%20stick%202019/Flow/2020%2010%2028%20HeLaHRE%20HIF1A%20-,2f,-%20HIF2A%20-,2f,-%20USP43%20ko/Tekle/2020%2010%2028%20HeLaHRE%20HIF1A%20-,2f,-%20HIF2A%20-,2f,-%20USP43%20ko/HIF1A%20-,2f,-_HIF1B%20ko%201%20%25%20O2_005.fcs"  sampleID="17" />
       <Transformations>
         <transforms:linear transforms:minRange="0"  transforms:maxRange="262144"  gain="1" >
           <data-type:parameter data-type:name="FSC-A" />
         </transforms:linear>
         <transforms:linear transforms:minRange="0"  transforms:maxRange="262144"  gain="1" >
           <data-type:parameter data-type:name="SSC-A" />
         </transforms:linear>
         <transforms:log transforms:offset="3"  transforms:decades="4.9414186672" >
           <data-type:parameter data-type:name="488 530_30-A" />
         </transforms:log>
         <transforms:linear transforms:minRange="0.6367674227"  transforms:maxRange="27"  gain="0.0106127904" >
           <data-type:parameter data-type:name="Time" />
         </transforms:linear>
       </Transformations>
       <Keywords>
         <Keyword name="FJ_FCS_VERSION"  value="3" />
         <Keyword name="$BEGINANALYSIS"  value="0" />
         <Keyword name="$ENDANALYSIS"  value="0" />
         <Keyword name="$BEGINSTEXT"  value="0" />
         <Keyword name="$ENDSTEXT"  value="0" />
         <Keyword name="$BEGINDATA"  value="1909" />
         <Keyword name="$ENDDATA"  value="161908             " />
         <Keyword name="$FIL"  value="HIF1A -,2f,-_HIF1B ko 1 % O2_005.fcs" />
         <Keyword name="$SYS"  value="Windows 7 6.1" />
         <Keyword name="$TOT"  value="10000              " />
         <Keyword name="$PAR"  value="4" />
         <Keyword name="$MODE"  value="L" />
         <Keyword name="$BYTEORD"  value="4,3,2,1" />
         <Keyword name="$DATATYPE"  value="F" />
         <Keyword name="$NEXTDATA"  value="0" />
         <Keyword name="CREATOR"  value="BD FACSDiva Software Version 8.0.1" />
         <Keyword name="TUBE NAME"  value="HIF1B ko 1 % O2" />
         <Keyword name="$SRC"  value="HIF1A -_-" />
         <Keyword name="EXPERIMENT NAME"  value="2020 10 28 HeLaHRE HIF1A -_- HIF2A -_- USP43 ko" />
         <Keyword name="GUID"  value="bd81c06a-2b2a-47d3-adfa-5c2f5cec05fb" />
         <Keyword name="$DATE"  value="28-OCT-2020" />
         <Keyword name="$BTIM"  value="10:25:08" />
         <Keyword name="$ETIM"  value="10:25:35" />
         <Keyword name="$CYT"  value="LSRFortessa" />
         <Keyword name="SETTINGS"  value="Cytometer" />
         <Keyword name="CYTNUM"  value="1" />
         <Keyword name="WINDOW EXTENSION"  value="10.00" />
         <Keyword name="EXPORT USER NAME"  value="Nathan" />
         <Keyword name="EXPORT TIME"  value="28-OCT-2020-10:31:26" />
         <Keyword name="$OP"  value="Nathan" />
         <Keyword name="FSC ASF"  value="0.66" />
         <Keyword name="AUTOBS"  value="TRUE" />
         <Keyword name="$INST"  value=" " />
         <Keyword name="LASER1NAME"  value="BLUE" />
         <Keyword name="LASER1DELAY"  value="0.00" />
         <Keyword name="LASER1ASF"  value="0.80" />
         <Keyword name="LASER2NAME"  value="VIOLET" />
         <Keyword name="LASER2DELAY"  value="40.35" />
         <Keyword name="LASER2ASF"  value="0.86" />
         <Keyword name="LASER3NAME"  value="RED" />
         <Keyword name="LASER3DELAY"  value="121.19" />
         <Keyword name="LASER3ASF"  value="0.92" />
         <Keyword name="LASER4NAME"  value="YELLGRN" />
         <Keyword name="LASER4DELAY"  value="160.18" />
         <Keyword name="LASER4ASF"  value="0.89" />
         <Keyword name="LASER5NAME"  value="UV" />
         <Keyword name="LASER5DELAY"  value="80.48" />
         <Keyword name="LASER5ASF"  value="0.85" />
         <Keyword name="$TIMESTEP"  value="0.01" />
         <Keyword name="THRESHOLD"  value="FSC,5000" />
         <Keyword name="$P1N"  value="FSC-A" />
         <Keyword name="$P1R"  value="262144" />
         <Keyword name="$P1B"  value="32" />
         <Keyword name="$P1E"  value="0,0" />
         <Keyword name="$P1V"  value="200" />
         <Keyword name="$P1G"  value="1.0" />
         <Keyword name="P1DISPLAY"  value="LIN" />
         <Keyword name="P1BS"  value="0" />
         <Keyword name="P1MS"  value="0" />
         <Keyword name="$P2N"  value="SSC-A" />
         <Keyword name="$P2R"  value="262144" />
         <Keyword name="$P2B"  value="32" />
         <Keyword name="$P2E"  value="0,0" />
         <Keyword name="$P2V"  value="200" />
         <Keyword name="$P2G"  value="1.0" />
         <Keyword name="P2DISPLAY"  value="LIN" />
         <Keyword name="P2BS"  value="0" />
         <Keyword name="P2MS"  value="0" />
         <Keyword name="$P3N"  value="488 530_30-A" />
         <Keyword name="$P3R"  value="262144" />
         <Keyword name="$P3B"  value="32" />
         <Keyword name="$P3E"  value="0,0" />
         <Keyword name="$P3V"  value="285" />
         <Keyword name="$P3G"  value="1.0" />
         <Keyword name="P3DISPLAY"  value="LOG" />
         <Keyword name="P3BS"  value="0" />
         <Keyword name="P3MS"  value="0" />
         <Keyword name="$P4N"  value="Time" />
         <Keyword name="$P4R"  value="262144" />
         <Keyword name="$P4B"  value="32" />
         <Keyword name="$P4E"  value="0,0" />
         <Keyword name="$P4G"  value="0.01" />
         <Keyword name="P4BS"  value="0" />
         <Keyword name="P4MS"  value="0" />
         <Keyword name="CST SETUP STATUS"  value="SUCCESS" />
         <Keyword name="CST BEADS LOT ID"  value="10549" />
         <Keyword name="CYTOMETER CONFIG NAME"  value="JCBC_(658226R1) X20- 2-Blue 3-Red 6-Violet 5-Yel Gr 2-UV" />
         <Keyword name="CYTOMETER CONFIG CREATE DATE"  value="2019-08-20T10:46:47+01:00" />
         <Keyword name="CST SETUP DATE"  value="2020-10-28T10:00:44+00:00" />
         <Keyword name="CST BASELINE DATE"  value="2020-10-06T12:46:32+01:00" />
         <Keyword name="CST BEADS EXPIRED"  value="False" />
         <Keyword name="CST PERFORMANCE EXPIRED"  value="2020-10-29T10:00:44+00:00" />
         <Keyword name="CST REGULATORY STATUS"  value="RUO Performance Check" />
         <Keyword name="$P1S"  value="" />
         <Keyword name="$P2S"  value="" />
         <Keyword name="$P3S"  value="" />
         <Keyword name="$P4S"  value="" />
       </Keywords>
       <SampleNode name="HIF1A -,2f,-_HIF1B ko 1 % O2_005.fcs"  annotation=""  owningGroup=""  expanded="1"  sortPriority="10"  count="10000"  sampleID="17" >
         <Graph smoothing="0"  backColor="#ffffff"  foreColor="#000000"  type="Pseudocolor"  fast="1" >
           <Axis dimension="x"  name="FSC-A"  label=""  auto="auto" />
           <Axis dimension="y"  name="SSC-A"  label=""  auto="auto" />
           <GraphSettings level="5%"  smoothingHighResolution="1"  contourHighResolution="1"  histogramSmoothingCount="0"  graphResolution="256"  showOutliers="0"  drawLargeDots="0"  dotsToDraw="8000"  tint="le.chartfill.tinted.40"  lineWeight="le.lineweight.normal"  lineStyle="le.linestyle.solid" />
           <GraphEnvironment showGrid="0"  showAxes="tnlTNL"  showGates="1"  showFreqOnPlots="1"  showGateNameOnPlots="1"  showMedians="0"  showUncomped="0"  addEventParam="0"  lastYAxisName="" >
             <TextTraits font="SansSerif"  size="11"  name="Labels"  style="plain"  color="#000000"  background="#00ffffff"  just="left" />
             <TextTraits font="SansSerif"  size="11"  name="LayoutGates"  style="plain"  color="#000000"  background="#00ffffff"  just="left" />
             <TextTraits font="SansSerif"  size="9"  name="Numbers"  style="plain"  color="#000000"  background="#00ffffff"  just="left" />
             <TextTraits font="SansSerif"  size="9"  name="Legend"  style="plain"  color="#000000"  background="#00ffffff"  just="left" />
           </GraphEnvironment>
         </Graph>
         <Subpopulations>
           <Population name="Alive"  annotation=""  owningGroup="All Samples"  expanded="1"  sortPriority="10"  count="9087" >
             <Graph smoothing="0"  backColor="#ffffff"  foreColor="#000000"  heatMapStatParameter="488 530_30-A"  type="Pseudocolor"  fast="1" >
               <Axis dimension="x"  name="FSC-A"  label=""  auto="auto" />
               <Axis dimension="y"  name="SSC-A"  label=""  auto="auto" />
               <GraphSettings level="5%"  smoothingHighResolution="1"  contourHighResolution="1"  histogramSmoothingCount="0"  graphResolution="256"  showOutliers="0"  drawLargeDots="0"  dotsToDraw="8000"  tint="le.chartfill.tinted.40"  lineWeight="le.lineweight.normal"  lineStyle="le.linestyle.solid" />
               <GraphEnvironment showGrid="0"  showAxes="tnlTNL"  showGates="1"  showFreqOnPlots="1"  showGateNameOnPlots="1"  showMedians="0"  showUncomped="0"  addEventParam="0"  lastYAxisName="" >
                 <TextTraits font="SansSerif"  size="11"  name="Labels"  style="plain"  color="#000000"  background="#00ffffff"  just="left" />
                 <TextTraits font="SansSerif"  size="11"  name="LayoutGates"  style="plain"  color="#000000"  background="#00ffffff"  just="left" />
                 <TextTraits font="SansSerif"  size="9"  name="Numbers"  style="plain"  color="#000000"  background="#00ffffff"  just="left" />
                 <TextTraits font="SansSerif"  size="9"  name="Legend"  style="plain"  color="#000000"  background="#00ffffff"  just="left" />
                 <WindowPosition x="620"  y="20"  width="390"  height="582"  displayed="1"  panelState="---" />
               </GraphEnvironment>
             </Graph>
             <Gate gating:id="ID617609976" >
               <gating:PolygonGate eventsInside="1"  annoOffsetX="0"  annoOffsetY="0"  tint="#000000"  isTinted="0"  lineWeight="Normal"  userDefined="1"  quadId="-1"  gateResolution="256" >
                 <gating:dimension>
                   <data-type:fcs-dimension data-type:name="FSC-A" />
                 </gating:dimension>
                 <gating:dimension>
                   <data-type:fcs-dimension data-type:name="SSC-A" />
                 </gating:dimension>
                 <gating:vertex>
                   <gating:coordinate data-type:value="35246.2521008403" />
                   <gating:coordinate data-type:value="146849.1851851852" />
                 </gating:vertex>
                 <gating:vertex>
                   <gating:coordinate data-type:value="64985.2773109244" />
                   <gating:coordinate data-type:value="172335.4074074074" />
                 </gating:vertex>
                 <gating:vertex>
                   <gating:coordinate data-type:value="98028.6386554622" />
                   <gating:coordinate data-type:value="145635.5555555556" />
                 </gating:vertex>
                 <gating:vertex>
                   <gating:coordinate data-type:value="102434.4201680672" />
                   <gating:coordinate data-type:value="104372.1481481481" />
                 </gating:vertex>
                 <gating:vertex>
                   <gating:coordinate data-type:value="81506.9579831933" />
                   <gating:coordinate data-type:value="67963.2592592593" />
                 </gating:vertex>
                 <gating:vertex>
                   <gating:coordinate data-type:value="51767.9327731092" />
                   <gating:coordinate data-type:value="33981.6296296296" />
                 </gating:vertex>
                 <gating:vertex>
                   <gating:coordinate data-type:value="28637.5798319328" />
                   <gating:coordinate data-type:value="41263.4074074074" />
                 </gating:vertex>
                 <gating:vertex>
                   <gating:coordinate data-type:value="23130.3529411765" />
                   <gating:coordinate data-type:value="83740.4444444444" />
                 </gating:vertex>
               </gating:PolygonGate>
             </Gate>
           </Population>
         </Subpopulations>
       </SampleNode>
     </Sample>
     <Sample>
       <DataSet uri="file:/C:/Users/tp471/OneDrive%20-%20University%20of%20Cambridge/Desktop/Recovery%20qPCR/memo%20stick%202019/Flow/2020%2010%2028%20HeLaHRE%20HIF1A%20-,2f,-%20HIF2A%20-,2f,-%20USP43%20ko/Tekle/2020%2010%2028%20HeLaHRE%20HIF1A%20-,2f,-%20HIF2A%20-,2f,-%20USP43%20ko/HIF1A%20-,2f,-_HIF1B%20ko%2021%20%25%20O2_002.fcs"  sampleID="18" />
       <Transformations>
         <transforms:linear transforms:minRange="0"  transforms:maxRange="262144"  gain="1" >
           <data-type:parameter data-type:name="FSC-A" />
         </transforms:linear>
         <transforms:linear transforms:minRange="0"  transforms:maxRange="262144"  gain="1" >
           <data-type:parameter data-type:name="SSC-A" />
         </transforms:linear>
         <transforms:log transforms:offset="3"  transforms:decades="4.9414186672" >
           <data-type:parameter data-type:name="488 530_30-A" />
         </transforms:log>
         <transforms:linear transforms:minRange="0.5257307658"  transforms:maxRange="35"  gain="0.0105146153" >
           <data-type:parameter data-type:name="Time" />
         </transforms:linear>
       </Transformations>
       <Keywords>
         <Keyword name="FJ_FCS_VERSION"  value="3" />
         <Keyword name="$BEGINANALYSIS"  value="0" />
         <Keyword name="$ENDANALYSIS"  value="0" />
         <Keyword name="$BEGINSTEXT"  value="0" />
         <Keyword name="$ENDSTEXT"  value="0" />
         <Keyword name="$BEGINDATA"  value="1911" />
         <Keyword name="$ENDDATA"  value="161910             " />
         <Keyword name="$FIL"  value="HIF1A -,2f,-_HIF1B ko 21 % O2_002.fcs" />
         <Keyword name="$SYS"  value="Windows 7 6.1" />
         <Keyword name="$TOT"  value="10000              " />
         <Keyword name="$PAR"  value="4" />
         <Keyword name="$MODE"  value="L" />
         <Keyword name="$BYTEORD"  value="4,3,2,1" />
         <Keyword name="$DATATYPE"  value="F" />
         <Keyword name="$NEXTDATA"  value="0" />
         <Keyword name="CREATOR"  value="BD FACSDiva Software Version 8.0.1" />
         <Keyword name="TUBE NAME"  value="HIF1B ko 21 % O2" />
         <Keyword name="$SRC"  value="HIF1A -_-" />
         <Keyword name="EXPERIMENT NAME"  value="2020 10 28 HeLaHRE HIF1A -_- HIF2A -_- USP43 ko" />
         <Keyword name="GUID"  value="90fdf437-8d7e-4348-b8fb-268870c6b1f6" />
         <Keyword name="$DATE"  value="28-OCT-2020" />
         <Keyword name="$BTIM"  value="10:22:54" />
         <Keyword name="$ETIM"  value="10:23:29" />
         <Keyword name="$CYT"  value="LSRFortessa" />
         <Keyword name="SETTINGS"  value="Cytometer" />
         <Keyword name="CYTNUM"  value="1" />
         <Keyword name="WINDOW EXTENSION"  value="10.00" />
         <Keyword name="EXPORT USER NAME"  value="Nathan" />
         <Keyword name="EXPORT TIME"  value="28-OCT-2020-10:31:25" />
         <Keyword name="$OP"  value="Nathan" />
         <Keyword name="FSC ASF"  value="0.66" />
         <Keyword name="AUTOBS"  value="TRUE" />
         <Keyword name="$INST"  value=" " />
         <Keyword name="LASER1NAME"  value="BLUE" />
         <Keyword name="LASER1DELAY"  value="0.00" />
         <Keyword name="LASER1ASF"  value="0.80" />
         <Keyword name="LASER2NAME"  value="VIOLET" />
         <Keyword name="LASER2DELAY"  value="40.35" />
         <Keyword name="LASER2ASF"  value="0.86" />
         <Keyword name="LASER3NAME"  value="RED" />
         <Keyword name="LASER3DELAY"  value="121.19" />
         <Keyword name="LASER3ASF"  value="0.92" />
         <Keyword name="LASER4NAME"  value="YELLGRN" />
         <Keyword name="LASER4DELAY"  value="160.18" />
         <Keyword name="LASER4ASF"  value="0.89" />
         <Keyword name="LASER5NAME"  value="UV" />
         <Keyword name="LASER5DELAY"  value="80.48" />
         <Keyword name="LASER5ASF"  value="0.85" />
         <Keyword name="$TIMESTEP"  value="0.01" />
         <Keyword name="THRESHOLD"  value="FSC,5000" />
         <Keyword name="$P1N"  value="FSC-A" />
         <Keyword name="$P1R"  value="262144" />
         <Keyword name="$P1B"  value="32" />
         <Keyword name="$P1E"  value="0,0" />
         <Keyword name="$P1V"  value="200" />
         <Keyword name="$P1G"  value="1.0" />
         <Keyword name="P1DISPLAY"  value="LIN" />
         <Keyword name="P1BS"  value="0" />
         <Keyword name="P1MS"  value="0" />
         <Keyword name="$P2N"  value="SSC-A" />
         <Keyword name="$P2R"  value="262144" />
         <Keyword name="$P2B"  value="32" />
         <Keyword name="$P2E"  value="0,0" />
         <Keyword name="$P2V"  value="200" />
         <Keyword name="$P2G"  value="1.0" />
         <Keyword name="P2DISPLAY"  value="LIN" />
         <Keyword name="P2BS"  value="0" />
         <Keyword name="P2MS"  value="0" />
         <Keyword name="$P3N"  value="488 530_30-A" />
         <Keyword name="$P3R"  value="262144" />
         <Keyword name="$P3B"  value="32" />
         <Keyword name="$P3E"  value="0,0" />
         <Keyword name="$P3V"  value="285" />
         <Keyword name="$P3G"  value="1.0" />
         <Keyword name="P3DISPLAY"  value="LOG" />
         <Keyword name="P3BS"  value="5" />
         <Keyword name="P3MS"  value="0" />
         <Keyword name="$P4N"  value="Time" />
         <Keyword name="$P4R"  value="262144" />
         <Keyword name="$P4B"  value="32" />
         <Keyword name="$P4E"  value="0,0" />
         <Keyword name="$P4G"  value="0.01" />
         <Keyword name="P4BS"  value="0" />
         <Keyword name="P4MS"  value="0" />
         <Keyword name="CST SETUP STATUS"  value="SUCCESS" />
         <Keyword name="CST BEADS LOT ID"  value="10549" />
         <Keyword name="CYTOMETER CONFIG NAME"  value="JCBC_(658226R1) X20- 2-Blue 3-Red 6-Violet 5-Yel Gr 2-UV" />
         <Keyword name="CYTOMETER CONFIG CREATE DATE"  value="2019-08-20T10:46:47+01:00" />
         <Keyword name="CST SETUP DATE"  value="2020-10-28T10:00:44+00:00" />
         <Keyword name="CST BASELINE DATE"  value="2020-10-06T12:46:32+01:00" />
         <Keyword name="CST BEADS EXPIRED"  value="False" />
         <Keyword name="CST PERFORMANCE EXPIRED"  value="2020-10-29T10:00:44+00:00" />
         <Keyword name="CST REGULATORY STATUS"  value="RUO Performance Check" />
         <Keyword name="$P1S"  value="" />
         <Keyword name="$P2S"  value="" />
         <Keyword name="$P3S"  value="" />
         <Keyword name="$P4S"  value="" />
       </Keywords>
       <SampleNode name="HIF1A -,2f,-_HIF1B ko 21 % O2_002.fcs"  annotation=""  owningGroup=""  expanded="1"  sortPriority="10"  count="10000"  sampleID="18" >
         <Graph smoothing="0"  backColor="#ffffff"  foreColor="#000000"  type="Pseudocolor"  fast="1" >
           <Axis dimension="x"  name="FSC-A"  label=""  auto="auto" />
           <Axis dimension="y"  name="SSC-A"  label=""  auto="auto" />
           <GraphSettings level="5%"  smoothingHighResolution="1"  contourHighResolution="1"  histogramSmoothingCount="0"  graphResolution="256"  showOutliers="0"  drawLargeDots="0"  dotsToDraw="8000"  tint="le.chartfill.tinted.40"  lineWeight="le.lineweight.normal"  lineStyle="le.linestyle.solid" />
           <GraphEnvironment showGrid="0"  showAxes="tnlTNL"  showGates="1"  showFreqOnPlots="1"  showGateNameOnPlots="1"  showMedians="0"  showUncomped="0"  addEventParam="0"  lastYAxisName="" >
             <TextTraits font="SansSerif"  size="11"  name="Labels"  style="plain"  color="#000000"  background="#00ffffff"  just="left" />
             <TextTraits font="SansSerif"  size="11"  name="LayoutGates"  style="plain"  color="#000000"  background="#00ffffff"  just="left" />
             <TextTraits font="SansSerif"  size="9"  name="Numbers"  style="plain"  color="#000000"  background="#00ffffff"  just="left" />
             <TextTraits font="SansSerif"  size="9"  name="Legend"  style="plain"  color="#000000"  background="#00ffffff"  just="left" />
           </GraphEnvironment>
         </Graph>
         <Subpopulations>
           <Population name="Alive"  annotation=""  owningGroup="All Samples"  expanded="1"  sortPriority="10"  count="8499" >
             <Graph smoothing="0"  backColor="#ffffff"  foreColor="#000000"  heatMapStatParameter="488 530_30-A"  type="Pseudocolor"  fast="1" >
               <Axis dimension="x"  name="FSC-A"  label=""  auto="auto" />
               <Axis dimension="y"  name="SSC-A"  label=""  auto="auto" />
               <GraphSettings level="5%"  smoothingHighResolution="1"  contourHighResolution="1"  histogramSmoothingCount="0"  graphResolution="256"  showOutliers="0"  drawLargeDots="0"  dotsToDraw="8000"  tint="le.chartfill.tinted.40"  lineWeight="le.lineweight.normal"  lineStyle="le.linestyle.solid" />
               <GraphEnvironment showGrid="0"  showAxes="tnlTNL"  showGates="1"  showFreqOnPlots="1"  showGateNameOnPlots="1"  showMedians="0"  showUncomped="0"  addEventParam="0"  lastYAxisName="" >
                 <TextTraits font="SansSerif"  size="11"  name="Labels"  style="plain"  color="#000000"  background="#00ffffff"  just="left" />
                 <TextTraits font="SansSerif"  size="11"  name="LayoutGates"  style="plain"  color="#000000"  background="#00ffffff"  just="left" />
                 <TextTraits font="SansSerif"  size="9"  name="Numbers"  style="plain"  color="#000000"  background="#00ffffff"  just="left" />
                 <TextTraits font="SansSerif"  size="9"  name="Legend"  style="plain"  color="#000000"  background="#00ffffff"  just="left" />
                 <WindowPosition x="620"  y="20"  width="390"  height="582"  displayed="1"  panelState="---" />
               </GraphEnvironment>
             </Graph>
             <Gate gating:id="ID2051545150" >
               <gating:PolygonGate eventsInside="1"  annoOffsetX="0"  annoOffsetY="0"  tint="#000000"  isTinted="0"  lineWeight="Normal"  userDefined="1"  quadId="-1"  gateResolution="256" >
                 <gating:dimension>
                   <data-type:fcs-dimension data-type:name="FSC-A" />
                 </gating:dimension>
                 <gating:dimension>
                   <data-type:fcs-dimension data-type:name="SSC-A" />
                 </gating:dimension>
                 <gating:vertex>
                   <gating:coordinate data-type:value="35246.2521008403" />
                   <gating:coordinate data-type:value="146849.1851851852" />
                 </gating:vertex>
                 <gating:vertex>
                   <gating:coordinate data-type:value="64985.2773109244" />
                   <gating:coordinate data-type:value="172335.4074074074" />
                 </gating:vertex>
                 <gating:vertex>
                   <gating:coordinate data-type:value="98028.6386554622" />
                   <gating:coordinate data-type:value="145635.5555555556" />
                 </gating:vertex>
                 <gating:vertex>
                   <gating:coordinate data-type:value="102434.4201680672" />
                   <gating:coordinate data-type:value="104372.1481481481" />
                 </gating:vertex>
                 <gating:vertex>
                   <gating:coordinate data-type:value="81506.9579831933" />
                   <gating:coordinate data-type:value="67963.2592592593" />
                 </gating:vertex>
                 <gating:vertex>
                   <gating:coordinate data-type:value="51767.9327731092" />
                   <gating:coordinate data-type:value="33981.6296296296" />
                 </gating:vertex>
                 <gating:vertex>
                   <gating:coordinate data-type:value="28637.5798319328" />
                   <gating:coordinate data-type:value="41263.4074074074" />
                 </gating:vertex>
                 <gating:vertex>
                   <gating:coordinate data-type:value="23130.3529411765" />
                   <gating:coordinate data-type:value="83740.4444444444" />
                 </gating:vertex>
               </gating:PolygonGate>
             </Gate>
           </Population>
         </Subpopulations>
       </SampleNode>
     </Sample>
   </SampleList>
   <TableEditor title="FlowJo Tables: 27-Mar-2024"  current="Table" >
     <Table name="Table"  outputFile="file:/C:/Users/tp471/OneDrive%20-%20University%20of%20Cambridge/Documents/Table"  color="#00ffffff"  isBatch="0"  quickclose="0"  destination="toDisplay"  outputFormat="fj.document.type.table" >
       <PrintLayout flipPattern0="0"  rows="1"  columns="1"  padding="36"  header=""  footer=""  headerActive="0"  footerActive="0"  scalingMode="fj.print.scale.none"  scaling="1"  orientation="1"  width="595.2744"  height="841.8888"  imageableX="72"  imageableY="72"  imageableWidth="451.2744"  imageableHeight="697.8888" />
       <PageSection sectionName="header" >&lt;table width=&quot;100%&quot;&gt;&lt;tr&gt;&lt;td align=&quot;left&quot; valign=&quot;top&quot;&gt;&amp;NBSP&amp;NBSP&amp;NBSP&amp;NBSP&lt;IMG SRC=&quot;file:/C:/Program%20Files/FlowJo%2010.6.1/images/fj_icon.png&quot;&gt;&lt;/IMG&gt;&lt;br/&gt;FlowJo, LLC&lt;/td&gt;&lt;td align=&quot;right&quot; valign=&quot;top&quot;&gt;Page &lt;PageNumber/&gt;&lt;/td&gt;&lt;/tr&gt;&lt;/table&gt;</PageSection>
       <PageSection sectionName="footer" >&lt;table width=&quot;100%&quot;&gt;&lt;tr&gt;&lt;td align=&quot;left&quot;  valign=&quot;bottom&quot;&gt;&lt;LongDate/&gt;&lt;/td&gt;&lt;td align=&quot;right&quot; valign=&quot;bottom&quot;&gt;&lt;Version/&gt;&lt;/td&gt;&lt;/tr&gt;&lt;/table&gt;</PageSection>
       <Iteration iterationType="SAMPLE"  iterationValue=""  iterationKeyword=""  discriminator=""  panelSize="1"  groupName="workspaceSelection" />
     </Table>
   </TableEditor>
   <LayoutEditor title=""  current="Layout"  showGrid="0"  showPageBreaks="0"  showGuides="0"  showDebugOutput="0" >
     <Layout name="Layout"  outputFile="file:/C:/Users/tp471/OneDrive%20-%20University%20of%20Cambridge/Documents/Layout"  color="#00ffffff"  isBatch="0"  showGrid="0"  showRulers="1"  showDebugOutput="0"  showGuides="0"  showPageBreaks="1"  scale="1" >
       <PrintLayout flipPattern0="0"  rows="1"  columns="1"  padding="36"  header=""  footer=""  headerActive="0"  footerActive="0"  scalingMode="fj.print.scale.none"  scaling="1"  orientation="1"  width="595.2744"  height="841.8888"  imageableX="72"  imageableY="72"  imageableWidth="451.2744"  imageableHeight="697.8888" />
       <PageSection sectionName="header" >&lt;table width=&quot;100%&quot;&gt;&lt;tr&gt;&lt;td align=&quot;left&quot; valign=&quot;top&quot;&gt;&amp;NBSP&amp;NBSP&amp;NBSP&amp;NBSP&lt;IMG SRC=&quot;file:/C:/Program%20Files/FlowJo%2010.6.1/images/fj_icon.png&quot;&gt;&lt;/IMG&gt;&lt;br/&gt;FlowJo, LLC&lt;/td&gt;&lt;td align=&quot;right&quot; valign=&quot;top&quot;&gt;Page &lt;PageNumber/&gt;&lt;/td&gt;&lt;/tr&gt;&lt;/table&gt;</PageSection>
       <PageSection sectionName="footer" >&lt;table width=&quot;100%&quot;&gt;&lt;tr&gt;&lt;td align=&quot;left&quot;  valign=&quot;bottom&quot;&gt;&lt;LongDate/&gt;&lt;/td&gt;&lt;td align=&quot;right&quot; valign=&quot;bottom&quot;&gt;&lt;Version/&gt;&lt;/td&gt;&lt;/tr&gt;&lt;/table&gt;</PageSection>
       <Iteration iterationType="OFF"  iterationValue=""  iterationKeyword=""  discriminator=""  panelSize="1"  groupName="All Samples" />
       <BatchSettings useCurrentGroup="1"  length="3"  name=""  order="ACROSS"  direction="COLUMNS"  append="0"  destination="toLayout"  separatePages="0"  launchApp="1"  header="0"  footer="0"  commandLineBatch="0" />
       <FigList>
         <ChartData x="110"  y="44"  width="0"  height="0"  lineWeight="Hairline"  fill="#ffffff"  stroke="#000000"  lineStyle="Solid"  gradientColor="#808080"  gradientStyle="le.gradientstyle.none"  enabled="1"  xScale="1"  yScale="1"  aspectRatioLock="0"  alpha="1"  figID="com.treestar.flowjo.charting.FigChartBox@5b9a121e#1711529351304"  rotation="0"  lock="0"  sizeLock="0"  contentLock="0"  wantsDrops="0"  dependents="1"  showSampleName="1"  showFullPath="1"  showFreq="0"  showCount="1"  showPopulationName="1"  showGraphTitle="0"  showMedians="0"  useShortName="1"  showKeyword="0"  keyword=""  showStatistic="0"  statistic=""  offsetHistograms="0"  offsetX="0"  offsetY="0"  flipH="0"  flipV="0"  showAdjunctHistograms="0"  scaleH="1"  scaleV="1"  panelIndex="-1"  z="0" >
           <Graph smoothing="1"  backColor="#ffffff"  foreColor="#000000"  heatMapStatistic="Median"  heatMapStatParameter="488 530_30-A"  type="Histogram"  fast="1" >
             <Axis dimension="x"  name="488 530_30-A"  label=""  auto="auto" />
             <Axis dimension="y"  name=""  label=""  auto="modal" />
             <GraphSettings level="5%"  smoothingHighResolution="1"  contourHighResolution="1"  histogramSmoothingCount="0"  graphResolution="256"  showOutliers="0"  drawLargeDots="0"  dotsToDraw="8000"  tint="le.chartfill.tinted.40"  lineWeight="le.lineweight.normal"  lineStyle="le.linestyle.solid" />
             <GraphEnvironment showGrid="0"  showAxes="tnlTNL"  showGates="1"  showFreqOnPlots="1"  showGateNameOnPlots="1"  showMedians="0"  showUncomped="0"  addEventParam="0"  lastYAxisName="" >
               <TextTraits font="SansSerif"  size="11"  name="Labels"  style="plain"  color="#000000"  background="#00ffffff"  just="left" />
               <TextTraits font="SansSerif"  size="11"  name="LayoutGates"  style="plain"  color="#000000"  background="#00ffffff"  just="left" />
               <TextTraits font="SansSerif"  size="9"  name="Numbers"  style="plain"  color="#000000"  background="#00ffffff"  just="left" />
               <TextTraits font="SansSerif"  size="9"  name="Legend"  style="plain"  color="#000000"  background="#00ffffff"  just="left" />
               <WindowPosition x="620"  y="20"  width="390"  height="582"  displayed="1"  panelState="---" />
             </GraphEnvironment>
           </Graph>
           <Annotation lineWeight="NoLine"  fill="#ffffff"  stroke="#808080"  lineStyle="Solid"  gradientColor="#808080"  gradientStyle="le.gradientstyle.none"  enabled="1"  xScale="1"  yScale="1"  aspectRatioLock="0"  alpha="1"  figID="com.treestar.flowjo.charting.FigChartAnnotation@70b5dcb#1711529351307"  rotation="0"  lock="0"  sizeLock="0"  contentLock="0"  wantsDrops="0"  autoFitContents="0"  autoMinimumSize="1"  padding="5,5,5,5" >
             <Content>&amp;lt;font face=&amp;quot;SansSerif&amp;quot; color=&amp;quot;#000000&amp;quot; style=&amp;quot;font-size:11pt;&amp;quot;&amp;gt;&amp;#xA;&amp;lt;/font&amp;gt;&amp;#xA;    &amp;lt;p style=&amp;quot;margin-top:0; text-align:left;&amp;quot;&amp;gt;&amp;#xA;      &amp;lt;font face=&amp;quot;SansSerif&amp;quot; color=&amp;quot;#000000&amp;quot; style=&amp;quot;font-size:11pt;&amp;quot;&amp;gt;&amp;lt;input type=&amp;quot;fjml&amp;quot; value=&amp;quot;%3CAnno+name%3D%22fj.anno.samplename%22+%2F%3E&amp;quot; style=&amp;quot;font-family:SansSerif; color:#000000; font-weight:normal; font-style:;&amp;quot;&amp;gt;&amp;#xA;      &amp;#xA;&amp;lt;/font&amp;gt;    &amp;lt;/p&amp;gt;&amp;#xA;    &amp;lt;p style=&amp;quot;margin-top:0; text-align:left;&amp;quot;&amp;gt;&amp;#xA;      &amp;lt;font face=&amp;quot;SansSerif&amp;quot; color=&amp;quot;#000000&amp;quot; style=&amp;quot;font-size:11pt;&amp;quot;&amp;gt;&amp;lt;input type=&amp;quot;fjml&amp;quot; value=&amp;quot;%3CAnno+name%3D%22fj.anno.popname%22+%2F%3E&amp;quot; style=&amp;quot;font-family:SansSerif; color:#000000; font-weight:normal; font-style:;&amp;quot;&amp;gt;&amp;#xA;      &amp;#xA;&amp;lt;/font&amp;gt;    &amp;lt;/p&amp;gt;&amp;#xA;    &amp;lt;p style=&amp;quot;margin-top:0; text-align:left;&amp;quot;&amp;gt;&amp;#xA;      &amp;lt;font face=&amp;quot;SansSerif&amp;quot; color=&amp;quot;#000000&amp;quot; style=&amp;quot;font-size:11pt;&amp;quot;&amp;gt;&amp;lt;input type=&amp;quot;fjml&amp;quot; value=&amp;quot;%3CStatistic+name%3D%22Count%22++id%3D%22%22++ancestor%3D%22%22+%2F%3E&amp;quot; style=&amp;quot;font-family:SansSerif; color:#000000; font-weight:normal; font-style:;&amp;quot;&amp;gt;&amp;#xA;&amp;lt;/font&amp;gt;    &amp;lt;/p&amp;gt;&amp;#xA;</Content>
             <WindowPosition x="0"  y="340"  width="200"  height="61"  displayed="0"  panelState="" />
           </Annotation>
           <Legend lineWeight="Hairline"  fill="#ffffff"  stroke="#000000"  lineStyle="Solid"  gradientColor="#808080"  gradientStyle="le.gradientstyle.none"  enabled="1"  xScale="1"  yScale="1"  aspectRatioLock="0"  alpha="1"  figID="com.treestar.flowjo.charting.legend.FigLegend@23411a11#1711529351307"  rotation="0"  lock="0"  sizeLock="0"  contentLock="0"  wantsDrops="0"  rows="3"  columns="4"  drawGrid="1"  autoFitContents="0"  showHeader="1" >
             <RowSizes>
               <Size index="0"  value="15" />
               <Size index="1"  value="15" />
               <Size index="2"  value="15" />
             </RowSizes>
             <ColSizes>
               <Size index="0"  value="15" />
               <Size index="1"  value="169" />
               <Size index="2"  value="66" />
               <Size index="3"  value="34" />
             </ColSizes>
             <WindowPosition x="-6"  y="307"  width="284"  height="45"  displayed="0"  panelState="" />
             <Columns>
               <Anno name="fj.anno.samplename" />
               <Anno name="fj.anno.popname" />
               <Statistic name="Count"  id=""  ancestor="" />
             </Columns>
           </Legend>
           <Ancestry lineWeight="Hairline"  fill="#ffffff"  stroke="#000000"  lineStyle="Solid"  gradientColor="#808080"  gradientStyle="le.gradientstyle.none"  enabled="1"  xScale="1"  yScale="1"  aspectRatioLock="0"  alpha="1"  figID="com.treestar.flowjo.charting.FigChartRow@40a3eaf4#1711529351307"  rotation="0"  lock="0"  sizeLock="0"  contentLock="0"  wantsDrops="0"  backgating="0"  horizontal="0"  backgatingLargeDots="0"  backgatingContours="0" >
             <WindowPosition x="0"  y="0"  width="0"  height="1"  displayed="0"  panelState="" />
           </Ancestry>
           <Multigraph lineWeight="NoLine"  fill="#00ffffff"  stroke="#000000"  lineStyle="Solid"  gradientColor="#808080"  gradientStyle="le.gradientstyle.none"  enabled="1"  xScale="1"  yScale="1"  aspectRatioLock="1"  alpha="1"  figID="com.treestar.flowjo.charting.FigChartGrid@6a75597c#1711529351307"  rotation="0"  lock="0"  sizeLock="0"  contentLock="0"  wantsDrops="0"  annoOffsetX="0"  annoOffsetY="0"  type="NONE"  rows="0"  columns="0" >
             <WindowPosition x="0"  y="0"  width="0"  height="1"  displayed="0"  panelState="" />
             <Parameters/>
           </Multigraph>
           <PopModelList>
             <DataLayer path="Alive"  panelValue="1"  discriminatorValue=""  sampleGMID="3"  sampleID="18" >
               <LegendSpec color="#00ff00"  text=""  chartFill="le.chartfill.none"  lineWeight="Normal"  lineStyle="Solid"  control="0" />
             </DataLayer>
             <DataLayer path="Alive"  panelValue="1"  discriminatorValue=""  sampleGMID="1"  sampleID="16" >
               <LegendSpec color="#cccccc"  text=""  chartFill="le.chartfill.tinted.40"  lineWeight="Normal"  lineStyle="Solid"  control="0" />
             </DataLayer>
           </PopModelList>
           <WindowPosition x="110"  y="44"  width="256"  height="256"  displayed="1"  panelState="" />
         </ChartData>
         <FigColorLegend x="59"  y="334"  width="70"  height="12"  lineWeight="Hairline"  fill="#ffffff"  stroke="#000000"  lineStyle="Solid"  gradientColor="#808080"  gradientStyle="le.gradientstyle.none"  enabled="1"  xScale="1"  yScale="1"  aspectRatioLock="0"  alpha="1"  figID="com.treestar.layout.presentation.FigHeatmapStatAxis@31a2a982#1711529351307"  rotation="0"  lock="0"  sizeLock="0"  contentLock="0"  wantsDrops="0"  colorMapName="Default (blue,green,yellow,red)"  z="5" />
         <ChartData x="506"  y="47"  width="256"  height="256"  lineWeight="Hairline"  fill="#ffffff"  stroke="#000000"  lineStyle="Solid"  gradientColor="#808080"  gradientStyle="le.gradientstyle.none"  enabled="1"  xScale="0.01"  yScale="0.01"  aspectRatioLock="0"  alpha="1"  figID="com.treestar.flowjo.charting.FigChartBox@78e1b2d#1711529364939"  rotation="0"  lock="0"  sizeLock="0"  contentLock="0"  wantsDrops="0"  dependents="1"  showSampleName="1"  showFullPath="1"  showFreq="0"  showCount="1"  showPopulationName="1"  showGraphTitle="0"  showMedians="0"  useShortName="1"  showKeyword="0"  keyword=""  showStatistic="0"  statistic=""  offsetHistograms="0"  offsetX="0"  offsetY="0"  flipH="0"  flipV="0"  showAdjunctHistograms="0"  scaleH="1"  scaleV="1"  panelIndex="-1"  z="10" >
           <Graph smoothing="1"  backColor="#ffffff"  foreColor="#000000"  heatMapStatistic="Median"  heatMapStatParameter="488 530_30-A"  type="Histogram"  fast="1" >
             <Axis dimension="x"  name="488 530_30-A"  label=""  auto="auto" />
             <Axis dimension="y"  name=""  label=""  auto="modal" />
             <GraphSettings level="5%"  smoothingHighResolution="1"  contourHighResolution="1"  histogramSmoothingCount="0"  graphResolution="256"  showOutliers="0"  drawLargeDots="0"  dotsToDraw="8000"  tint="le.chartfill.tinted.40"  lineWeight="le.lineweight.normal"  lineStyle="le.linestyle.solid" />
             <GraphEnvironment showGrid="0"  showAxes="tnlTNL"  showGates="1"  showFreqOnPlots="1"  showGateNameOnPlots="1"  showMedians="0"  showUncomped="0"  addEventParam="0"  lastYAxisName="" >
               <TextTraits font="SansSerif"  size="11"  name="Labels"  style="plain"  color="#000000"  background="#00ffffff"  just="left" />
               <TextTraits font="SansSerif"  size="11"  name="LayoutGates"  style="plain"  color="#000000"  background="#00ffffff"  just="left" />
               <TextTraits font="SansSerif"  size="9"  name="Numbers"  style="plain"  color="#000000"  background="#00ffffff"  just="left" />
               <TextTraits font="SansSerif"  size="9"  name="Legend"  style="plain"  color="#000000"  background="#00ffffff"  just="left" />
               <WindowPosition x="620"  y="20"  width="390"  height="582"  displayed="1"  panelState="---" />
             </GraphEnvironment>
           </Graph>
           <Annotation lineWeight="NoLine"  fill="#ffffff"  stroke="#808080"  lineStyle="Solid"  gradientColor="#808080"  gradientStyle="le.gradientstyle.none"  enabled="1"  xScale="1"  yScale="1"  aspectRatioLock="0"  alpha="1"  figID="com.treestar.flowjo.charting.FigChartAnnotation@70b5dcb#1711529351307"  rotation="0"  lock="0"  sizeLock="0"  contentLock="0"  wantsDrops="0"  autoFitContents="0"  autoMinimumSize="1"  padding="5,5,5,5" >
             <Content>&amp;#xA;&amp;#xA;    &amp;lt;p style=&amp;quot;margin-top:0; text-align:left;&amp;quot;&amp;gt;&amp;#xA;      &amp;lt;font face=&amp;quot;SansSerif&amp;quot; color=&amp;quot;#000000&amp;quot; style=&amp;quot;font-size:11pt;&amp;quot;&amp;gt;&amp;lt;input type=&amp;quot;fjml&amp;quot; value=&amp;quot;%3CAnno+originalDataset%3D%22null%22+name%3D%22fj.anno.samplename%22+%2F%3E&amp;quot; style=&amp;quot;font-family:SansSerif; color:#000000; font-weight:normal;&amp;quot;&amp;gt;&amp;#xA;      &amp;lt;/font&amp;gt;&amp;#xA;    &amp;lt;/p&amp;gt;&amp;#xA;    &amp;lt;p style=&amp;quot;margin-top:0; text-align:left;&amp;quot;&amp;gt;&amp;#xA;      &amp;lt;font face=&amp;quot;SansSerif&amp;quot; color=&amp;quot;#000000&amp;quot; style=&amp;quot;font-size:11pt;&amp;quot;&amp;gt;&amp;lt;input type=&amp;quot;fjml&amp;quot; value=&amp;quot;%3CAnno+originalDataset%3D%22null%22+name%3D%22fj.anno.popname%22+%2F%3E&amp;quot; style=&amp;quot;font-family:SansSerif; color:#000000; font-weight:normal;&amp;quot;&amp;gt;&amp;#xA;      &amp;lt;/font&amp;gt;&amp;#xA;    &amp;lt;/p&amp;gt;&amp;#xA;    &amp;lt;p style=&amp;quot;margin-top:0; text-align:left;&amp;quot;&amp;gt;&amp;#xA;      &amp;lt;font face=&amp;quot;SansSerif&amp;quot; color=&amp;quot;#000000&amp;quot; style=&amp;quot;font-size:11pt;&amp;quot;&amp;gt;&amp;lt;input type=&amp;quot;fjml&amp;quot; value=&amp;quot;%3CStatistic+originalDataset%3D%22null%22+ancestor%3D%22%22+name%3D%22Count%22+id%3D%22%22+%2F%3E&amp;quot; style=&amp;quot;font-family:SansSerif; color:#000000; font-weight:normal;&amp;quot;&amp;gt;&amp;#xA;&amp;lt;/font&amp;gt;    &amp;lt;/p&amp;gt;&amp;#xA;</Content>
             <WindowPosition x="0"  y="340"  width="200"  height="61"  displayed="0"  panelState="" />
           </Annotation>
           <Legend lineWeight="Hairline"  fill="#ffffff"  stroke="#000000"  lineStyle="Solid"  gradientColor="#808080"  gradientStyle="le.gradientstyle.none"  enabled="1"  xScale="1"  yScale="1"  aspectRatioLock="0"  alpha="1"  figID="com.treestar.flowjo.charting.legend.FigLegend@23411a11#1711529351307"  rotation="0"  lock="0"  sizeLock="0"  contentLock="0"  wantsDrops="0"  rows="3"  columns="4"  drawGrid="1"  autoFitContents="0"  showHeader="1" >
             <RowSizes>
               <Size index="0"  value="15" />
               <Size index="1"  value="15" />
               <Size index="2"  value="15" />
             </RowSizes>
             <ColSizes>
               <Size index="0"  value="15" />
               <Size index="1"  value="172" />
               <Size index="2"  value="66" />
               <Size index="3"  value="34" />
             </ColSizes>
             <WindowPosition x="-3"  y="311"  width="287"  height="45"  displayed="0"  panelState="" />
             <Columns>
               <Anno name="fj.anno.samplename" />
               <Anno name="fj.anno.popname" />
               <Statistic name="Count"  ancestor=""  correlate="" />
             </Columns>
           </Legend>
           <Ancestry lineWeight="Hairline"  fill="#ffffff"  stroke="#000000"  lineStyle="Solid"  gradientColor="#808080"  gradientStyle="le.gradientstyle.none"  enabled="1"  xScale="1"  yScale="1"  aspectRatioLock="0"  alpha="1"  figID="com.treestar.flowjo.charting.FigChartRow@40a3eaf4#1711529351307"  rotation="0"  lock="0"  sizeLock="0"  contentLock="0"  wantsDrops="0"  backgating="0"  horizontal="0"  backgatingLargeDots="0"  backgatingContours="0" >
             <WindowPosition x="0"  y="0"  width="0"  height="1"  displayed="0"  panelState="" />
           </Ancestry>
           <Multigraph lineWeight="NoLine"  fill="#00ffffff"  stroke="#000000"  lineStyle="Solid"  gradientColor="#808080"  gradientStyle="le.gradientstyle.none"  enabled="1"  xScale="1"  yScale="1"  aspectRatioLock="1"  alpha="1"  figID="com.treestar.flowjo.charting.FigChartGrid@6a75597c#1711529351307"  rotation="0"  lock="0"  sizeLock="0"  contentLock="0"  wantsDrops="0"  annoOffsetX="0"  annoOffsetY="0"  type="NONE"  rows="0"  columns="0" >
             <WindowPosition x="0"  y="0"  width="0"  height="1"  displayed="0"  panelState="" />
             <Parameters/>
           </Multigraph>
           <PopModelList>
             <DataLayer path="Alive"  panelValue="0"  discriminatorValue=""  sampleID="14" >
               <LegendSpec color="#008200"  text=""  chartFill="le.chartfill.none"  lineWeight="Normal"  lineStyle="Solid"  control="0" />
             </DataLayer>
             <DataLayer path="Alive"  panelValue="1"  discriminatorValue=""  sampleID="16" >
               <LegendSpec color="#cccccc"  text=""  chartFill="le.chartfill.tinted.40"  lineWeight="Normal"  lineStyle="Solid"  control="0" />
             </DataLayer>
           </PopModelList>
           <WindowPosition x="506"  y="47"  width="256"  height="256"  displayed="1"  panelState="" />
         </ChartData>
         <FigColorLegend x="455"  y="337"  width="70"  height="12"  lineWeight="Hairline"  fill="#ffffff"  stroke="#000000"  lineStyle="Solid"  gradientColor="#808080"  gradientStyle="le.gradientstyle.none"  enabled="1"  xScale="1"  yScale="1"  aspectRatioLock="0"  alpha="1"  figID="com.treestar.layout.presentation.FigHeatmapStatAxis@7c3c289e#1711529364941"  rotation="0"  lock="0"  sizeLock="0"  contentLock="0"  wantsDrops="0"  colorMapName="Default (blue,green,yellow,red)"  z="15" />
         <ChartData x="497"  y="497"  width="256"  height="256"  lineWeight="Hairline"  fill="#ffffff"  stroke="#000000"  lineStyle="Solid"  gradientColor="#808080"  gradientStyle="le.gradientstyle.none"  enabled="1"  xScale="0.01"  yScale="0.01"  aspectRatioLock="0"  alpha="1"  figID="com.treestar.flowjo.charting.FigChartBox@42d58953#1711529368579"  rotation="0"  lock="0"  sizeLock="0"  contentLock="0"  wantsDrops="0"  dependents="1"  showSampleName="1"  showFullPath="1"  showFreq="0"  showCount="1"  showPopulationName="1"  showGraphTitle="0"  showMedians="0"  useShortName="1"  showKeyword="0"  keyword=""  showStatistic="0"  statistic=""  offsetHistograms="0"  offsetX="0"  offsetY="0"  flipH="0"  flipV="0"  showAdjunctHistograms="0"  scaleH="1"  scaleV="1"  panelIndex="-1"  z="20" >
           <Graph smoothing="1"  backColor="#ffffff"  foreColor="#000000"  heatMapStatistic="Median"  heatMapStatParameter="488 530_30-A"  type="Histogram"  fast="1" >
             <Axis dimension="x"  name="488 530_30-A"  label=""  auto="auto" />
             <Axis dimension="y"  name=""  label=""  auto="modal" />
             <GraphSettings level="5%"  smoothingHighResolution="1"  contourHighResolution="1"  histogramSmoothingCount="0"  graphResolution="256"  showOutliers="0"  drawLargeDots="0"  dotsToDraw="8000"  tint="le.chartfill.tinted.40"  lineWeight="le.lineweight.normal"  lineStyle="le.linestyle.solid" />
             <GraphEnvironment showGrid="0"  showAxes="tnlTNL"  showGates="1"  showFreqOnPlots="1"  showGateNameOnPlots="1"  showMedians="0"  showUncomped="0"  addEventParam="0"  lastYAxisName="" >
               <TextTraits font="SansSerif"  size="11"  name="Labels"  style="plain"  color="#000000"  background="#00ffffff"  just="left" />
               <TextTraits font="SansSerif"  size="11"  name="LayoutGates"  style="plain"  color="#000000"  background="#00ffffff"  just="left" />
               <TextTraits font="SansSerif"  size="9"  name="Numbers"  style="plain"  color="#000000"  background="#00ffffff"  just="left" />
               <TextTraits font="SansSerif"  size="9"  name="Legend"  style="plain"  color="#000000"  background="#00ffffff"  just="left" />
               <WindowPosition x="620"  y="20"  width="390"  height="582"  displayed="1"  panelState="---" />
             </GraphEnvironment>
           </Graph>
           <Annotation lineWeight="NoLine"  fill="#ffffff"  stroke="#808080"  lineStyle="Solid"  gradientColor="#808080"  gradientStyle="le.gradientstyle.none"  enabled="1"  xScale="1"  yScale="1"  aspectRatioLock="0"  alpha="1"  figID="com.treestar.flowjo.charting.FigChartAnnotation@70b5dcb#1711529351307"  rotation="0"  lock="0"  sizeLock="0"  contentLock="0"  wantsDrops="0"  autoFitContents="0"  autoMinimumSize="1"  padding="5,5,5,5" >
             <Content>&amp;#xA;&amp;#xA;    &amp;lt;p style=&amp;quot;margin-top:0; text-align:left;&amp;quot;&amp;gt;&amp;#xA;      &amp;lt;font face=&amp;quot;SansSerif&amp;quot; color=&amp;quot;#000000&amp;quot; style=&amp;quot;font-size:11pt;&amp;quot;&amp;gt;&amp;lt;input type=&amp;quot;fjml&amp;quot; value=&amp;quot;%3CAnno+originalDataset%3D%22null%22+name%3D%22fj.anno.samplename%22+%2F%3E&amp;quot; style=&amp;quot;font-family:SansSerif; color:#000000; font-weight:normal;&amp;quot;&amp;gt;&amp;#xA;      &amp;lt;/font&amp;gt;&amp;#xA;    &amp;lt;/p&amp;gt;&amp;#xA;    &amp;lt;p style=&amp;quot;margin-top:0; text-align:left;&amp;quot;&amp;gt;&amp;#xA;      &amp;lt;font face=&amp;quot;SansSerif&amp;quot; color=&amp;quot;#000000&amp;quot; style=&amp;quot;font-size:11pt;&amp;quot;&amp;gt;&amp;lt;input type=&amp;quot;fjml&amp;quot; value=&amp;quot;%3CAnno+originalDataset%3D%22null%22+name%3D%22fj.anno.popname%22+%2F%3E&amp;quot; style=&amp;quot;font-family:SansSerif; color:#000000; font-weight:normal;&amp;quot;&amp;gt;&amp;#xA;      &amp;lt;/font&amp;gt;&amp;#xA;    &amp;lt;/p&amp;gt;&amp;#xA;    &amp;lt;p style=&amp;quot;margin-top:0; text-align:left;&amp;quot;&amp;gt;&amp;#xA;      &amp;lt;font face=&amp;quot;SansSerif&amp;quot; color=&amp;quot;#000000&amp;quot; style=&amp;quot;font-size:11pt;&amp;quot;&amp;gt;&amp;lt;input type=&amp;quot;fjml&amp;quot; value=&amp;quot;%3CStatistic+originalDataset%3D%22null%22+ancestor%3D%22%22+name%3D%22Count%22+id%3D%22%22+%2F%3E&amp;quot; style=&amp;quot;font-family:SansSerif; color:#000000; font-weight:normal;&amp;quot;&amp;gt;&amp;#xA;&amp;lt;/font&amp;gt;    &amp;lt;/p&amp;gt;&amp;#xA;</Content>
             <WindowPosition x="0"  y="340"  width="200"  height="61"  displayed="0"  panelState="" />
           </Annotation>
           <Legend lineWeight="Hairline"  fill="#ffffff"  stroke="#000000"  lineStyle="Solid"  gradientColor="#808080"  gradientStyle="le.gradientstyle.none"  enabled="1"  xScale="1"  yScale="1"  aspectRatioLock="0"  alpha="1"  figID="com.treestar.flowjo.charting.legend.FigLegend@23411a11#1711529351307"  rotation="0"  lock="0"  sizeLock="0"  contentLock="0"  wantsDrops="0"  rows="4"  columns="4"  drawGrid="1"  autoFitContents="0"  showHeader="1" >
             <RowSizes>
               <Size index="0"  value="15" />
               <Size index="1"  value="15" />
               <Size index="2"  value="15" />
               <Size index="3"  value="15" />
             </RowSizes>
             <ColSizes>
               <Size index="0"  value="15" />
               <Size index="1"  value="167" />
               <Size index="2"  value="66" />
               <Size index="3"  value="34" />
             </ColSizes>
             <WindowPosition x="-5"  y="320"  width="282"  height="60"  displayed="0"  panelState="" />
             <Columns>
               <Anno name="fj.anno.samplename" />
               <Anno name="fj.anno.popname" />
               <Statistic name="Count"  ancestor=""  correlate="" />
             </Columns>
           </Legend>
           <Ancestry lineWeight="Hairline"  fill="#ffffff"  stroke="#000000"  lineStyle="Solid"  gradientColor="#808080"  gradientStyle="le.gradientstyle.none"  enabled="1"  xScale="1"  yScale="1"  aspectRatioLock="0"  alpha="1"  figID="com.treestar.flowjo.charting.FigChartRow@40a3eaf4#1711529351307"  rotation="0"  lock="0"  sizeLock="0"  contentLock="0"  wantsDrops="0"  backgating="0"  horizontal="0"  backgatingLargeDots="0"  backgatingContours="0" >
             <WindowPosition x="0"  y="0"  width="0"  height="1"  displayed="0"  panelState="" />
           </Ancestry>
           <Multigraph lineWeight="NoLine"  fill="#00ffffff"  stroke="#000000"  lineStyle="Solid"  gradientColor="#808080"  gradientStyle="le.gradientstyle.none"  enabled="1"  xScale="1"  yScale="1"  aspectRatioLock="1"  alpha="1"  figID="com.treestar.flowjo.charting.FigChartGrid@6a75597c#1711529351307"  rotation="0"  lock="0"  sizeLock="0"  contentLock="0"  wantsDrops="0"  annoOffsetX="0"  annoOffsetY="0"  type="NONE"  rows="0"  columns="0" >
             <WindowPosition x="0"  y="0"  width="0"  height="1"  displayed="0"  panelState="" />
             <Parameters/>
           </Multigraph>
           <PopModelList>
             <DataLayer path="Alive"  panelValue="0"  discriminatorValue=""  sampleID="13" >
               <LegendSpec color="#008200"  text=""  chartFill="le.chartfill.none"  lineWeight="Normal"  lineStyle="Solid"  control="0" />
             </DataLayer>
             <DataLayer path="Alive"  panelValue="0"  discriminatorValue=""  sampleID="15" >
               <LegendSpec color="#4c4c4c"  text=""  chartFill="le.chartfill.tinted.20"  lineWeight="Normal"  lineStyle="Solid"  control="0" />
             </DataLayer>
             <DataLayer path="Alive"  panelValue="1"  discriminatorValue=""  sampleID="16" >
               <LegendSpec color="#cccccc"  text=""  chartFill="le.chartfill.tinted.40"  lineWeight="Normal"  lineStyle="Solid"  control="0" />
             </DataLayer>
           </PopModelList>
           <WindowPosition x="497"  y="497"  width="256"  height="256"  displayed="1"  panelState="" />
         </ChartData>
         <FigColorLegend x="446"  y="787"  width="70"  height="12"  lineWeight="Hairline"  fill="#ffffff"  stroke="#000000"  lineStyle="Solid"  gradientColor="#808080"  gradientStyle="le.gradientstyle.none"  enabled="1"  xScale="1"  yScale="1"  aspectRatioLock="0"  alpha="1"  figID="com.treestar.layout.presentation.FigHeatmapStatAxis@60133025#1711529368588"  rotation="0"  lock="0"  sizeLock="0"  contentLock="0"  wantsDrops="0"  colorMapName="Default (blue,green,yellow,red)"  z="25" />
         <ChartData x="101"  y="494"  width="256"  height="256"  lineWeight="Hairline"  fill="#ffffff"  stroke="#000000"  lineStyle="Solid"  gradientColor="#808080"  gradientStyle="le.gradientstyle.none"  enabled="1"  xScale="0.01"  yScale="0.01"  aspectRatioLock="0"  alpha="1"  figID="com.treestar.flowjo.charting.FigChartBox@4fb00498#1711529368585"  rotation="0"  lock="0"  sizeLock="0"  contentLock="0"  wantsDrops="0"  dependents="1"  showSampleName="1"  showFullPath="1"  showFreq="0"  showCount="1"  showPopulationName="1"  showGraphTitle="0"  showMedians="0"  useShortName="1"  showKeyword="0"  keyword=""  showStatistic="0"  statistic=""  offsetHistograms="0"  offsetX="0"  offsetY="0"  flipH="0"  flipV="0"  showAdjunctHistograms="0"  scaleH="1"  scaleV="1"  panelIndex="-1"  z="30" >
           <Graph smoothing="1"  backColor="#ffffff"  foreColor="#000000"  heatMapStatistic="Median"  heatMapStatParameter="488 530_30-A"  type="Histogram"  fast="1" >
             <Axis dimension="x"  name="488 530_30-A"  label=""  auto="auto" />
             <Axis dimension="y"  name=""  label=""  auto="modal" />
             <GraphSettings level="5%"  smoothingHighResolution="1"  contourHighResolution="1"  histogramSmoothingCount="0"  graphResolution="256"  showOutliers="0"  drawLargeDots="0"  dotsToDraw="8000"  tint="le.chartfill.tinted.40"  lineWeight="le.lineweight.normal"  lineStyle="le.linestyle.solid" />
             <GraphEnvironment showGrid="0"  showAxes="tnlTNL"  showGates="1"  showFreqOnPlots="1"  showGateNameOnPlots="1"  showMedians="0"  showUncomped="0"  addEventParam="0"  lastYAxisName="" >
               <TextTraits font="SansSerif"  size="11"  name="Labels"  style="plain"  color="#000000"  background="#00ffffff"  just="left" />
               <TextTraits font="SansSerif"  size="11"  name="LayoutGates"  style="plain"  color="#000000"  background="#00ffffff"  just="left" />
               <TextTraits font="SansSerif"  size="9"  name="Numbers"  style="plain"  color="#000000"  background="#00ffffff"  just="left" />
               <TextTraits font="SansSerif"  size="9"  name="Legend"  style="plain"  color="#000000"  background="#00ffffff"  just="left" />
               <WindowPosition x="620"  y="20"  width="390"  height="582"  displayed="1"  panelState="---" />
             </GraphEnvironment>
           </Graph>
           <Annotation lineWeight="NoLine"  fill="#ffffff"  stroke="#808080"  lineStyle="Solid"  gradientColor="#808080"  gradientStyle="le.gradientstyle.none"  enabled="1"  xScale="1"  yScale="1"  aspectRatioLock="0"  alpha="1"  figID="com.treestar.flowjo.charting.FigChartAnnotation@70b5dcb#1711529351307"  rotation="0"  lock="0"  sizeLock="0"  contentLock="0"  wantsDrops="0"  autoFitContents="0"  autoMinimumSize="1"  padding="5,5,5,5" >
             <Content>&amp;#xA;&amp;#xA;    &amp;lt;p style=&amp;quot;margin-top:0; text-align:left;&amp;quot;&amp;gt;&amp;#xA;      &amp;lt;font face=&amp;quot;SansSerif&amp;quot; color=&amp;quot;#000000&amp;quot; style=&amp;quot;font-size:11pt;&amp;quot;&amp;gt;&amp;lt;input type=&amp;quot;fjml&amp;quot; value=&amp;quot;%3CAnno+originalDataset%3D%22null%22+name%3D%22fj.anno.samplename%22+%2F%3E&amp;quot; style=&amp;quot;font-family:SansSerif; color:#000000; font-weight:normal;&amp;quot;&amp;gt;&amp;#xA;      &amp;lt;/font&amp;gt;&amp;#xA;    &amp;lt;/p&amp;gt;&amp;#xA;    &amp;lt;p style=&amp;quot;margin-top:0; text-align:left;&amp;quot;&amp;gt;&amp;#xA;      &amp;lt;font face=&amp;quot;SansSerif&amp;quot; color=&amp;quot;#000000&amp;quot; style=&amp;quot;font-size:11pt;&amp;quot;&amp;gt;&amp;lt;input type=&amp;quot;fjml&amp;quot; value=&amp;quot;%3CAnno+originalDataset%3D%22null%22+name%3D%22fj.anno.popname%22+%2F%3E&amp;quot; style=&amp;quot;font-family:SansSerif; color:#000000; font-weight:normal;&amp;quot;&amp;gt;&amp;#xA;      &amp;lt;/font&amp;gt;&amp;#xA;    &amp;lt;/p&amp;gt;&amp;#xA;    &amp;lt;p style=&amp;quot;margin-top:0; text-align:left;&amp;quot;&amp;gt;&amp;#xA;      &amp;lt;font face=&amp;quot;SansSerif&amp;quot; color=&amp;quot;#000000&amp;quot; style=&amp;quot;font-size:11pt;&amp;quot;&amp;gt;&amp;lt;input type=&amp;quot;fjml&amp;quot; value=&amp;quot;%3CStatistic+originalDataset%3D%22null%22+ancestor%3D%22%22+name%3D%22Count%22+id%3D%22%22+%2F%3E&amp;quot; style=&amp;quot;font-family:SansSerif; color:#000000; font-weight:normal;&amp;quot;&amp;gt;&amp;#xA;&amp;lt;/font&amp;gt;    &amp;lt;/p&amp;gt;&amp;#xA;</Content>
             <WindowPosition x="0"  y="340"  width="200"  height="61"  displayed="0"  panelState="" />
           </Annotation>
           <Legend lineWeight="Hairline"  fill="#ffffff"  stroke="#000000"  lineStyle="Solid"  gradientColor="#808080"  gradientStyle="le.gradientstyle.none"  enabled="1"  xScale="1"  yScale="1"  aspectRatioLock="0"  alpha="1"  figID="com.treestar.flowjo.charting.legend.FigLegend@23411a11#1711529351307"  rotation="0"  lock="0"  sizeLock="0"  contentLock="0"  wantsDrops="0"  rows="4"  columns="4"  drawGrid="1"  autoFitContents="0"  showHeader="1" >
             <RowSizes>
               <Size index="0"  value="15" />
               <Size index="1"  value="15" />
               <Size index="2"  value="15" />
               <Size index="3"  value="15" />
             </RowSizes>
             <ColSizes>
               <Size index="0"  value="15" />
               <Size index="1"  value="164" />
               <Size index="2"  value="66" />
               <Size index="3"  value="34" />
             </ColSizes>
             <WindowPosition x="10"  y="316"  width="279"  height="60"  displayed="0"  panelState="" />
             <Columns>
               <Anno name="fj.anno.samplename" />
               <Anno name="fj.anno.popname" />
               <Statistic name="Count"  ancestor=""  correlate="" />
             </Columns>
           </Legend>
           <Ancestry lineWeight="Hairline"  fill="#ffffff"  stroke="#000000"  lineStyle="Solid"  gradientColor="#808080"  gradientStyle="le.gradientstyle.none"  enabled="1"  xScale="1"  yScale="1"  aspectRatioLock="0"  alpha="1"  figID="com.treestar.flowjo.charting.FigChartRow@40a3eaf4#1711529351307"  rotation="0"  lock="0"  sizeLock="0"  contentLock="0"  wantsDrops="0"  backgating="0"  horizontal="0"  backgatingLargeDots="0"  backgatingContours="0" >
             <WindowPosition x="0"  y="0"  width="0"  height="1"  displayed="0"  panelState="" />
           </Ancestry>
           <Multigraph lineWeight="NoLine"  fill="#00ffffff"  stroke="#000000"  lineStyle="Solid"  gradientColor="#808080"  gradientStyle="le.gradientstyle.none"  enabled="1"  xScale="1"  yScale="1"  aspectRatioLock="1"  alpha="1"  figID="com.treestar.flowjo.charting.FigChartGrid@6a75597c#1711529351307"  rotation="0"  lock="0"  sizeLock="0"  contentLock="0"  wantsDrops="0"  annoOffsetX="0"  annoOffsetY="0"  type="NONE"  rows="0"  columns="0" >
             <WindowPosition x="0"  y="0"  width="0"  height="1"  displayed="0"  panelState="" />
             <Parameters/>
           </Multigraph>
           <PopModelList>
             <DataLayer path="Alive"  panelValue="0"  discriminatorValue=""  sampleID="17" >
               <LegendSpec color="#00ff00"  text=""  chartFill="le.chartfill.none"  lineWeight="Normal"  lineStyle="Solid"  control="0" />
             </DataLayer>
             <DataLayer path="Alive"  panelValue="0"  discriminatorValue=""  sampleID="15" >
               <LegendSpec color="#4c4c4c"  text=""  chartFill="le.chartfill.tinted.20"  lineWeight="Normal"  lineStyle="Solid"  control="0" />
             </DataLayer>
             <DataLayer path="Alive"  panelValue="1"  discriminatorValue=""  sampleID="16" >
               <LegendSpec color="#cccccc"  text=""  chartFill="le.chartfill.tinted.40"  lineWeight="Normal"  lineStyle="Solid"  control="0" />
             </DataLayer>
           </PopModelList>
           <WindowPosition x="101"  y="494"  width="256"  height="256"  displayed="1"  panelState="" />
         </ChartData>
         <FigColorLegend x="50"  y="784"  width="70"  height="12"  lineWeight="Hairline"  fill="#ffffff"  stroke="#000000"  lineStyle="Solid"  gradientColor="#808080"  gradientStyle="le.gradientstyle.none"  enabled="1"  xScale="1"  yScale="1"  aspectRatioLock="0"  alpha="1"  figID="com.treestar.layout.presentation.FigHeatmapStatAxis@3fd6da09#1711529368588"  rotation="0"  lock="0"  sizeLock="0"  contentLock="0"  wantsDrops="0"  colorMapName="Default (blue,green,yellow,red)"  z="35" />
       </FigList>
     </Layout>
     <WindowPosition x="1273"  y="0"  width="1294"  height="1407" />
   </LayoutEditor>
   <Scripts>
     <Script lang="text/javascript"  name="New Script 		 " />
   </Scripts>
   <Exports/>
   <SOPS/>
   <experiment/>
   <weights/>
 </Workspace>
