# Supplementary material for: Deubiquitinating enzyme mutagenesis screens identify a USP43-dependent HIF-1 transcriptional response
Source: EMBO J. 2024 Jul 15;43(17):8. doi: 10.1038/s44318-024-00166-6 (PMC11377827; doi:10.1038/s44318-024-00166-6)
Supplement: Supplementary file 8 — Source data Fig. 4 [file 44318_2024_166_MOESM8_ESM.zip]

Archive with 60 entries (57 files):
- Figure 4/
- __MACOSX/._Figure 4
- Figure 4/F4 A and B USP43 HIF1A IP.pptx
- __MACOSX/Figure 4/._F4 A and B USP43 HIF1A IP.pptx
- Figure 4/F4 F HRE rec/
- __MACOSX/Figure 4/._F4 F HRE rec
- Figure 4/F4 H HeLa CA9 rec/
- __MACOSX/Figure 4/._F4 H HeLa CA9 rec
- Figure 4/F4 E UbiQ WB.pptx
- __MACOSX/Figure 4/._F4 E UbiQ WB.pptx
- Figure 4/F4 G and I reconstitution quant.prism
- __MACOSX/Figure 4/._F4 G and I reconstitution quant.prism
- Figure 4/F4 F HRE rec/F4 F HRE rec.wsp
- __MACOSX/Figure 4/F4 F HRE rec/._F4 F HRE rec.wsp
- Figure 4/F4 F HRE rec/Specimen_001_U+U OE H.fcs
- __MACOSX/Figure 4/F4 F HRE rec/._Specimen_001_U+U OE H.fcs
- Figure 4/F4 F HRE rec/Specimen_001_CAHR H.fcs
- __MACOSX/Figure 4/F4 F HRE rec/._Specimen_001_CAHR H.fcs
- Figure 4/F4 F HRE rec/Specimen_001_U OE H.fcs
- __MACOSX/Figure 4/F4 F HRE rec/._Specimen_001_U OE H.fcs
- Figure 4/F4 F HRE rec/Specimen_001_Uko H.fcs
- __MACOSX/Figure 4/F4 F HRE rec/._Specimen_001_Uko H.fcs
- Figure 4/F4 F HRE rec/Specimen_001_U ko+CAHR H.fcs
- __MACOSX/Figure 4/F4 F HRE rec/._Specimen_001_U ko+CAHR H.fcs
- Figure 4/F4 F HRE rec/Specimen_001_H 50 H.fcs
- __MACOSX/Figure 4/F4 F HRE rec/._Specimen_001_H 50 H.fcs
- Figure 4/F4 F HRE rec/Specimen_001_H 500 H.fcs
- __MACOSX/Figure 4/F4 F HRE rec/._Specimen_001_H 500 H.fcs
- Figure 4/F4 F HRE rec/Specimen_001_H+CAHR H.fcs
- __MACOSX/Figure 4/F4 F HRE rec/._Specimen_001_H+CAHR H.fcs
- Figure 4/F4 F HRE rec/Specimen_001_H+U OE H.fcs
- __MACOSX/Figure 4/F4 F HRE rec/._Specimen_001_H+U OE H.fcs
- Figure 4/F4 F HRE rec/Specimen_001_C N.fcs
- __MACOSX/Figure 4/F4 F HRE rec/._Specimen_001_C N.fcs
- Figure 4/F4 F HRE rec/Specimen_001_C H.fcs
- __MACOSX/Figure 4/F4 F HRE rec/._Specimen_001_C H.fcs
- Figure 4/F4 H HeLa CA9 rec/F4 H HeLa rec.wsp
- __MACOSX/Figure 4/F4 H HeLa CA9 rec/._F4 H HeLa rec.wsp
- Figure 4/F4 H HeLa CA9 rec/Specimen_001_U+U OE H.fcs
- __MACOSX/Figure 4/F4 H HeLa CA9 rec/._Specimen_001_U+U OE H.fcs
- Figure 4/F4 H HeLa CA9 rec/Specimen_001_CAHR H.fcs
- __MACOSX/Figure 4/F4 H HeLa CA9 rec/._Specimen_001_CAHR H.fcs
- Figure 4/F4 H HeLa CA9 rec/Specimen_001_U OE H.fcs
- __MACOSX/Figure 4/F4 H HeLa CA9 rec/._Specimen_001_U OE H.fcs
- Figure 4/F4 H HeLa CA9 rec/Specimen_001_Uko H.fcs
- __MACOSX/Figure 4/F4 H HeLa CA9 rec/._Specimen_001_Uko H.fcs
- Figure 4/F4 H HeLa CA9 rec/Specimen_001_U ko+CAHR H.fcs
- __MACOSX/Figure 4/F4 H HeLa CA9 rec/._Specimen_001_U ko+CAHR H.fcs
- Figure 4/F4 H HeLa CA9 rec/Specimen_001_H 50 H.fcs
- __MACOSX/Figure 4/F4 H HeLa CA9 rec/._Specimen_001_H 50 H.fcs
- Figure 4/F4 H HeLa CA9 rec/Specimen_001_H 500 H.fcs
- __MACOSX/Figure 4/F4 H HeLa CA9 rec/._Specimen_001_H 500 H.fcs
- Figure 4/F4 H HeLa CA9 rec/Specimen_001_H+CAHR H.fcs
- __MACOSX/Figure 4/F4 H HeLa CA9 rec/._Specimen_001_H+CAHR H.fcs
- Figure 4/F4 H HeLa CA9 rec/Specimen_001_H+U OE H.fcs
- __MACOSX/Figure 4/F4 H HeLa CA9 rec/._Specimen_001_H+U OE H.fcs
- Figure 4/F4 H HeLa CA9 rec/Specimen_001_C N.fcs
- __MACOSX/Figure 4/F4 H HeLa CA9 rec/._Specimen_001_C N.fcs
- Figure 4/F4 H HeLa CA9 rec/Specimen_001_C H.fcs
- __MACOSX/Figure 4/F4 H HeLa CA9 rec/._Specimen_001_C H.fcs
