# Supplementary material for: Deubiquitinating enzyme mutagenesis screens identify a USP43-dependent HIF-1 transcriptional response
Source: EMBO J. 2024 Jul 15;43(17):8. doi: 10.1038/s44318-024-00166-6 (PMC11377827; doi:10.1038/s44318-024-00166-6)
Supplement: Supplementary file 9 — Source data Fig. 5 [file 44318_2024_166_MOESM9_ESM.zip]

Archive with 36 entries (34 files):
- Figure 5/
- __MACOSX/._Figure 5
- Figure 5/F5 B nucl vs cyt ratio.pzfx
- __MACOSX/Figure 5/._F5 B nucl vs cyt ratio.pzfx
- Figure 5/F5 D and F.pptx
- __MACOSX/Figure 5/._F5 D and F.pptx
- Figure 5/F5 E ChEP quant.pzfx
- __MACOSX/Figure 5/._F5 E ChEP quant.pzfx
- Figure 5/F5 A, B/
- __MACOSX/Figure 5/._F5 A, B
- Figure 5/F5 B IF quant.prism
- __MACOSX/Figure 5/._F5 B IF quant.prism
- Figure 5/F5 G ChEP quant.pzfx
- __MACOSX/Figure 5/._F5 G ChEP quant.pzfx
- Figure 5/F5 C fract WB.pptx
- __MACOSX/Figure 5/._F5 C fract WB.pptx
- Figure 5/F5 A, B/H13.czi
- __MACOSX/Figure 5/F5 A, B/._H13.czi
- Figure 5/F5 A, B/H10.czi
- __MACOSX/Figure 5/F5 A, B/._H10.czi
- Figure 5/F5 A, B/F5 B nucl vs cyt ratio.pzfx
- __MACOSX/Figure 5/F5 A, B/._F5 B nucl vs cyt ratio.pzfx
- Figure 5/F5 A, B/H11.czi
- __MACOSX/Figure 5/F5 A, B/._H11.czi
- Figure 5/F5 A, B/H9.czi
- __MACOSX/Figure 5/F5 A, B/._H9.czi
- Figure 5/F5 A, B/H8.czi
- __MACOSX/Figure 5/F5 A, B/._H8.czi
- Figure 5/F5 A, B/N6.czi
- __MACOSX/Figure 5/F5 A, B/._N6.czi
- Figure 5/F5 A, B/N7.czi
- __MACOSX/Figure 5/F5 A, B/._N7.czi
- Figure 5/F5 A, B/N3.czi
- __MACOSX/Figure 5/F5 A, B/._N3.czi
- Figure 5/F5 A, B/N2.czi
- __MACOSX/Figure 5/F5 A, B/._N2.czi
