# Supplementary material for: Deubiquitinating enzyme mutagenesis screens identify a USP43-dependent HIF-1 transcriptional response
Source: EMBO J. 2024 Jul 15;43(17):8. doi: 10.1038/s44318-024-00166-6 (PMC11377827; doi:10.1038/s44318-024-00166-6)
Supplement: Supplementary file 10 — Source data Fig. 6 [file 44318_2024_166_MOESM10_ESM.zip]

Archive with 10 entries (9 files):
- Figure 6/
- __MACOSX/._Figure 6
- Figure 6/F6 C HIF1A ChIP.prism
- __MACOSX/Figure 6/._F6 C HIF1A ChIP.prism
- Figure 6/F6 D H3K4 Me3 ChIP.prism
- __MACOSX/Figure 6/._F6 D H3K4 Me3 ChIP.prism
- Figure 6/F6 A HIF1A ChIP.prism
- __MACOSX/Figure 6/._F6 A HIF1A ChIP.prism
- Figure 6/F6 B HIF1B ChIP.prism
- __MACOSX/Figure 6/._F6 B HIF1B ChIP.prism
