# Supplementary material for: Deubiquitinating enzyme mutagenesis screens identify a USP43-dependent HIF-1 transcriptional response
Source: EMBO J. 2024 Jul 15;43(17):8. doi: 10.1038/s44318-024-00166-6 (PMC11377827; doi:10.1038/s44318-024-00166-6)
Supplement: Supplementary file 11 — Source data Fig. 7 [file 44318_2024_166_MOESM11_ESM.zip]

Archive with 102 entries (100 files):
- Figure 7/
- __MACOSX/._Figure 7
- Figure 7/F7 A, B, D, F, K WB.pptx
- __MACOSX/Figure 7/._F7 A, B, D, F, K WB.pptx
- Figure 7/F7 H 1433 siRNA fract.prism
- __MACOSX/Figure 7/._F7 H 1433 siRNA fract.prism
- Figure 7/F7 I HIF1A ChIP 1433 siRNA.prism
- __MACOSX/Figure 7/._F7 I HIF1A ChIP 1433 siRNA.prism
- Figure 7/F7 J H3K4 HIF1A ChIP 1433 USP43 null C21.prism
- __MACOSX/Figure 7/._F7 J H3K4 HIF1A ChIP 1433 USP43 null C21.prism
- Figure 7/F7 G 1433 depletion/
- __MACOSX/Figure 7/._F7 G 1433 depletion
- Figure 7/F7 L qPCR.prism
- __MACOSX/Figure 7/._F7 L qPCR.prism
- Figure 7/F7 C WB quant.prism
- __MACOSX/Figure 7/._F7 C WB quant.prism
- Figure 7/F7 E WB quant.prism
- __MACOSX/Figure 7/._F7 E WB quant.prism
- Figure 7/F7 G 1433 depletion/21 % O2_zeta4_016.fcs
- __MACOSX/Figure 7/F7 G 1433 depletion/._21 % O2_zeta4_016.fcs
- Figure 7/F7 G 1433 depletion/21 % O2_gamma2_006.fcs
- __MACOSX/Figure 7/F7 G 1433 depletion/._21 % O2_gamma2_006.fcs
- Figure 7/F7 G 1433 depletion/21 % O2_beta1_003.fcs
- __MACOSX/Figure 7/F7 G 1433 depletion/._21 % O2_beta1_003.fcs
- Figure 7/F7 G 1433 depletion/1 % O2_gamma2_024.fcs
- __MACOSX/Figure 7/F7 G 1433 depletion/._1 % O2_gamma2_024.fcs
- Figure 7/F7 G 1433 depletion/Specimen_001_Control 21.fcs
- __MACOSX/Figure 7/F7 G 1433 depletion/._Specimen_001_Control 21.fcs
- Figure 7/F7 G 1433 depletion/1 % O2_eta2_028.fcs
- __MACOSX/Figure 7/F7 G 1433 depletion/._1 % O2_eta2_028.fcs
- Figure 7/F7 G 1433 depletion/1 % O2_sigma1_029.fcs
- __MACOSX/Figure 7/F7 G 1433 depletion/._1 % O2_sigma1_029.fcs
- Figure 7/F7 G 1433 depletion/1 % O2_epsilon2_026.fcs
- __MACOSX/Figure 7/F7 G 1433 depletion/._1 % O2_epsilon2_026.fcs
- Figure 7/F7 G 1433 depletion/21 % O2_epsilon1_007.fcs
- __MACOSX/Figure 7/F7 G 1433 depletion/._21 % O2_epsilon1_007.fcs
- Figure 7/F7 G 1433 depletion/1 % O2_zeta1_031.fcs
- __MACOSX/Figure 7/F7 G 1433 depletion/._1 % O2_zeta1_031.fcs
- Figure 7/F7 G 1433 depletion/1 % O2_zeta3_033.fcs
- __MACOSX/Figure 7/F7 G 1433 depletion/._1 % O2_zeta3_033.fcs
- Figure 7/F7 G 1433 depletion/21 % O2_gamma1_005.fcs
- __MACOSX/Figure 7/F7 G 1433 depletion/._21 % O2_gamma1_005.fcs
- Figure 7/F7 G 1433 depletion/1 % O2_gamma1_023.fcs
- __MACOSX/Figure 7/F7 G 1433 depletion/._1 % O2_gamma1_023.fcs
- Figure 7/F7 G 1433 depletion/21 % O2_eta1_009.fcs
- __MACOSX/Figure 7/F7 G 1433 depletion/._21 % O2_eta1_009.fcs
- Figure 7/F7 G 1433 depletion/21 % O2_tau2_018.fcs
- __MACOSX/Figure 7/F7 G 1433 depletion/._21 % O2_tau2_018.fcs
- Figure 7/F7 G 1433 depletion/21 % O2_beta2_004.fcs
- __MACOSX/Figure 7/F7 G 1433 depletion/._21 % O2_beta2_004.fcs
- Figure 7/F7 G 1433 depletion/1 % O2_zeta2_032.fcs
- __MACOSX/Figure 7/F7 G 1433 depletion/._1 % O2_zeta2_032.fcs
- Figure 7/F7 G 1433 depletion/1 % O2_epsilon1_025.fcs
- __MACOSX/Figure 7/F7 G 1433 depletion/._1 % O2_epsilon1_025.fcs
- Figure 7/F7 G 1433 depletion/1 % O2_eta1_027.fcs
- __MACOSX/Figure 7/F7 G 1433 depletion/._1 % O2_eta1_027.fcs
- Figure 7/F7 G 1433 depletion/21 % O2_epsilon2_008.fcs
- __MACOSX/Figure 7/F7 G 1433 depletion/._21 % O2_epsilon2_008.fcs
- Figure 7/F7 G 1433 depletion/21 % O2_sigma2_012.fcs
- __MACOSX/Figure 7/F7 G 1433 depletion/._21 % O2_sigma2_012.fcs
- Figure 7/F7 G 1433 depletion/21 % O2_zeta3_015.fcs
- __MACOSX/Figure 7/F7 G 1433 depletion/._21 % O2_zeta3_015.fcs
- Figure 7/F7 G 1433 depletion/Specimen_001_control 1.fcs
- __MACOSX/Figure 7/F7 G 1433 depletion/._Specimen_001_control 1.fcs
- Figure 7/F7 G 1433 depletion/1 % O2_tau2_036.fcs
- __MACOSX/Figure 7/F7 G 1433 depletion/._1 % O2_tau2_036.fcs
- Figure 7/F7 G 1433 depletion/1 % O2_sigma2_030.fcs
- __MACOSX/Figure 7/F7 G 1433 depletion/._1 % O2_sigma2_030.fcs
- Figure 7/F7 G 1433 depletion/1 % O2_C2_020.fcs
- __MACOSX/Figure 7/F7 G 1433 depletion/._1 % O2_C2_020.fcs
- Figure 7/F7 G 1433 depletion/21 % O2_C2_002.fcs
- __MACOSX/Figure 7/F7 G 1433 depletion/._21 % O2_C2_002.fcs
- Figure 7/F7 G 1433 depletion/21 % O2_zeta2_014.fcs
- __MACOSX/Figure 7/F7 G 1433 depletion/._21 % O2_zeta2_014.fcs
- Figure 7/F7 G 1433 depletion/1 % O2_beta2_022.fcs
- __MACOSX/Figure 7/F7 G 1433 depletion/._1 % O2_beta2_022.fcs
- Figure 7/F7 G 1433 depletion/21 % O2_tau1_017.fcs
- __MACOSX/Figure 7/F7 G 1433 depletion/._21 % O2_tau1_017.fcs
- Figure 7/F7 G 1433 depletion/21 % O2_zeta1_013.fcs
- __MACOSX/Figure 7/F7 G 1433 depletion/._21 % O2_zeta1_013.fcs
- Figure 7/F7 G 1433 depletion/1 % O2_C1_019.fcs
- __MACOSX/Figure 7/F7 G 1433 depletion/._1 % O2_C1_019.fcs
- Figure 7/F7 G 1433 depletion/21 % O2_sigma1_011.fcs
- __MACOSX/Figure 7/F7 G 1433 depletion/._21 % O2_sigma1_011.fcs
- Figure 7/F7 G 1433 depletion/21 % O2_eta2_010.fcs
- __MACOSX/Figure 7/F7 G 1433 depletion/._21 % O2_eta2_010.fcs
- Figure 7/F7 G 1433 depletion/1 % O2_tau1_035.fcs
- __MACOSX/Figure 7/F7 G 1433 depletion/._1 % O2_tau1_035.fcs
- Figure 7/F7 G 1433 depletion/F7 G 1433 siRNA.wsp
- __MACOSX/Figure 7/F7 G 1433 depletion/._F7 G 1433 siRNA.wsp
- Figure 7/F7 G 1433 depletion/21 % O2_C1_001.fcs
- __MACOSX/Figure 7/F7 G 1433 depletion/._21 % O2_C1_001.fcs
- Figure 7/F7 G 1433 depletion/F7 G 1433 sgRNA.wsp
- __MACOSX/Figure 7/F7 G 1433 depletion/._F7 G 1433 sgRNA.wsp
- Figure 7/F7 G 1433 depletion/1 % O2_zeta4_034.fcs
- __MACOSX/Figure 7/F7 G 1433 depletion/._1 % O2_zeta4_034.fcs
- Figure 7/F7 G 1433 depletion/1 % O2_beta1_021.fcs
- __MACOSX/Figure 7/F7 G 1433 depletion/._1 % O2_beta1_021.fcs
- Figure 7/F7 G 1433 depletion/Specimen_001_si 21.fcs
- __MACOSX/Figure 7/F7 G 1433 depletion/._Specimen_001_si 21.fcs
- Figure 7/F7 G 1433 depletion/Specimen_001_si 1.fcs
- __MACOSX/Figure 7/F7 G 1433 depletion/._Specimen_001_si 1.fcs
