# Supplementary material for: Deubiquitinating enzyme mutagenesis screens identify a USP43-dependent HIF-1 transcriptional response
Source: EMBO J. 2024 Jul 15;43(17):8. doi: 10.1038/s44318-024-00166-6 (PMC11377827; doi:10.1038/s44318-024-00166-6)
Supplement: Supplementary file 12 — Extended View and Appendix Source Data [file 44318_2024_166_MOESM12_ESM.zip]

Archive with 320 entries (304 files):
- Extended View and Appendix Source Data/
- __MACOSX/._Extended View and Appendix Source Data
- Extended View and Appendix Source Data/Appendix Figure S1/
- __MACOSX/Extended View and Appendix Source Data/._Appendix Figure S1
- Extended View and Appendix Source Data/.DS_Store
- __MACOSX/Extended View and Appendix Source Data/._.DS_Store
- Extended View and Appendix Source Data/Figure EV4/
- __MACOSX/Extended View and Appendix Source Data/._Figure EV4
- Extended View and Appendix Source Data/Figure EV3/
- __MACOSX/Extended View and Appendix Source Data/._Figure EV3
- Extended View and Appendix Source Data/Figure EV2/
- __MACOSX/Extended View and Appendix Source Data/._Figure EV2
- Extended View and Appendix Source Data/Figure EV5/
- __MACOSX/Extended View and Appendix Source Data/._Figure EV5
- Extended View and Appendix Source Data/Appendix Figure S4/
- __MACOSX/Extended View and Appendix Source Data/._Appendix Figure S4
- Extended View and Appendix Source Data/Appendix Figure S3/
- __MACOSX/Extended View and Appendix Source Data/._Appendix Figure S3
- Extended View and Appendix Source Data/Appendix Figure S2/
- __MACOSX/Extended View and Appendix Source Data/._Appendix Figure S2
- Extended View and Appendix Source Data/Figure EV1/
- __MACOSX/Extended View and Appendix Source Data/._Figure EV1
- Extended View and Appendix Source Data/Appendix Figure S1/.DS_Store
- __MACOSX/Extended View and Appendix Source Data/Appendix Figure S1/._.DS_Store
- Extended View and Appendix Source Data/Appendix Figure S1/S1 F A549/
- __MACOSX/Extended View and Appendix Source Data/Appendix Figure S1/._S1 F A549
- Extended View and Appendix Source Data/Appendix Figure S1/S1 A, B, C, E WB.pptx
- __MACOSX/Extended View and Appendix Source Data/Appendix Figure S1/._S1 A, B, C, E WB.pptx
- Extended View and Appendix Source Data/Appendix Figure S1/S1 D HeLa/
- __MACOSX/Extended View and Appendix Source Data/Appendix Figure S1/._S1 D HeLa
- Extended View and Appendix Source Data/Figure EV4/EV4 A-D.pptx
- __MACOSX/Extended View and Appendix Source Data/Figure EV4/._EV4 A-D.pptx
- Extended View and Appendix Source Data/Figure EV4/EV4 E HIF localisation CAHR.pzfx
- __MACOSX/Extended View and Appendix Source Data/Figure EV4/._EV4 E HIF localisation CAHR.pzfx
- Extended View and Appendix Source Data/Figure EV3/EV3 A-F WB.pptx
- __MACOSX/Extended View and Appendix Source Data/Figure EV3/._EV3 A-F WB.pptx
- Extended View and Appendix Source Data/Figure EV3/EV3 H HIF1A CHX USP43 KO (1).pzfx
- __MACOSX/Extended View and Appendix Source Data/Figure EV3/._EV3 H HIF1A CHX USP43 KO (1).pzfx
- Extended View and Appendix Source Data/Figure EV3/EV3 G, I.pptx
- __MACOSX/Extended View and Appendix Source Data/Figure EV3/._EV3 G, I.pptx
- Extended View and Appendix Source Data/Figure EV3/EV3 J HIF1A CHX USP43 OE.pzfx
- __MACOSX/Extended View and Appendix Source Data/Figure EV3/._EV3 J HIF1A CHX USP43 OE.pzfx
- Extended View and Appendix Source Data/Figure EV2/EV2 B A549.pzfx
- __MACOSX/Extended View and Appendix Source Data/Figure EV2/._EV2 B A549.pzfx
- Extended View and Appendix Source Data/Figure EV2/EV2 A HeLa.pzfx
- __MACOSX/Extended View and Appendix Source Data/Figure EV2/._EV2 A HeLa.pzfx
- Extended View and Appendix Source Data/Figure EV2/EV2 E cell growth.prism
- __MACOSX/Extended View and Appendix Source Data/Figure EV2/._EV2 E cell growth.prism
- Extended View and Appendix Source Data/Figure EV2/EV2 C MCF7.pzfx
- __MACOSX/Extended View and Appendix Source Data/Figure EV2/._EV2 C MCF7.pzfx
- Extended View and Appendix Source Data/Figure EV2/EV2 D Caspase37.prism
- __MACOSX/Extended View and Appendix Source Data/Figure EV2/._EV2 D Caspase37.prism
- Extended View and Appendix Source Data/Figure EV5/EV5 L 1433 ep zeta.pzfx
- __MACOSX/Extended View and Appendix Source Data/Figure EV5/._EV5 L 1433 ep zeta.pzfx
- Extended View and Appendix Source Data/Figure EV5/EV5 A, B, C, D, F, G, I, J, K WB.pptx
- __MACOSX/Extended View and Appendix Source Data/Figure EV5/._EV5 A, B, C, D, F, G, I, J, K WB.pptx
- Extended View and Appendix Source Data/Figure EV5/EV5 G.pzfx
- __MACOSX/Extended View and Appendix Source Data/Figure EV5/._EV5 G.pzfx
- Extended View and Appendix Source Data/Figure EV5/EV5 E pan 1433 siRNA.pzfx
- __MACOSX/Extended View and Appendix Source Data/Figure EV5/._EV5 E pan 1433 siRNA.pzfx
- Extended View and Appendix Source Data/Figure EV5/EV5 H 1433 sgRNA isoforms/
- __MACOSX/Extended View and Appendix Source Data/Figure EV5/._EV5 H 1433 sgRNA isoforms
- Extended View and Appendix Source Data/Appendix Figure S4/S4 A, B WB.pptx
- __MACOSX/Extended View and Appendix Source Data/Appendix Figure S4/._S4 A, B WB.pptx
- Extended View and Appendix Source Data/Appendix Figure S3/S3 B qPCR.pzfx
- __MACOSX/Extended View and Appendix Source Data/Appendix Figure S3/._S3 B qPCR.pzfx
- Extended View and Appendix Source Data/Appendix Figure S3/S3 A, C, D WB.pptx
- __MACOSX/Extended View and Appendix Source Data/Appendix Figure S3/._S3 A, C, D WB.pptx
- Extended View and Appendix Source Data/Appendix Figure S2/S2 B, D qPCR.pzfx
- __MACOSX/Extended View and Appendix Source Data/Appendix Figure S2/._S2 B, D qPCR.pzfx
- Extended View and Appendix Source Data/Appendix Figure S2/S2 A, C WB.pptx
- __MACOSX/Extended View and Appendix Source Data/Appendix Figure S2/._S2 A, C WB.pptx
- Extended View and Appendix Source Data/Figure EV1/EV1 J USP43 n h a549 mcf7 hkc8.prism
- __MACOSX/Extended View and Appendix Source Data/Figure EV1/._EV1 J USP43 n h a549 mcf7 hkc8.prism
- Extended View and Appendix Source Data/Figure EV1/EV1 D-G HKC8 RPE1 DUB val.prism
- __MACOSX/Extended View and Appendix Source Data/Figure EV1/._EV1 D-G HKC8 RPE1 DUB val.prism
- Extended View and Appendix Source Data/Figure EV1/EV1 B OTUD5/
- __MACOSX/Extended View and Appendix Source Data/Figure EV1/._EV1 B OTUD5
- Extended View and Appendix Source Data/Figure EV1/EV1 A HeLaHRE USP43 PAN2/
- __MACOSX/Extended View and Appendix Source Data/Figure EV1/._EV1 A HeLaHRE USP43 PAN2
- Extended View and Appendix Source Data/Appendix Figure S1/S1 F A549/25-Jun-2020  (3).fcs
- __MACOSX/Extended View and Appendix Source Data/Appendix Figure S1/S1 F A549/._25-Jun-2020  (3).fcs
- Extended View and Appendix Source Data/Appendix Figure S1/S1 F A549/25-Jun-2020  (2).fcs
- __MACOSX/Extended View and Appendix Source Data/Appendix Figure S1/S1 F A549/._25-Jun-2020  (2).fcs
- Extended View and Appendix Source Data/Appendix Figure S1/S1 F A549/25-Jun-2020  (5).fcs
- __MACOSX/Extended View and Appendix Source Data/Appendix Figure S1/S1 F A549/._25-Jun-2020  (5).fcs
- Extended View and Appendix Source Data/Appendix Figure S1/S1 F A549/25-Jun-2020  (13).fcs
- __MACOSX/Extended View and Appendix Source Data/Appendix Figure S1/S1 F A549/._25-Jun-2020  (13).fcs
- Extended View and Appendix Source Data/Appendix Figure S1/S1 F A549/25-Jun-2020  (9).fcs
- __MACOSX/Extended View and Appendix Source Data/Appendix Figure S1/S1 F A549/._25-Jun-2020  (9).fcs
- Extended View and Appendix Source Data/Appendix Figure S1/S1 F A549/25-Jun-2020  (8).fcs
- __MACOSX/Extended View and Appendix Source Data/Appendix Figure S1/S1 F A549/._25-Jun-2020  (8).fcs
- Extended View and Appendix Source Data/Appendix Figure S1/S1 F A549/25-Jun-2020  (4).fcs
- __MACOSX/Extended View and Appendix Source Data/Appendix Figure S1/S1 F A549/._25-Jun-2020  (4).fcs
- Extended View and Appendix Source Data/Appendix Figure S1/S1 F A549/25-Jun-2020  (12).fcs
- __MACOSX/Extended View and Appendix Source Data/Appendix Figure S1/S1 F A549/._25-Jun-2020  (12).fcs
- Extended View and Appendix Source Data/Appendix Figure S1/S1 F A549/25-Jun-2020  (11).fcs
- __MACOSX/Extended View and Appendix Source Data/Appendix Figure S1/S1 F A549/._25-Jun-2020  (11).fcs
- Extended View and Appendix Source Data/Appendix Figure S1/S1 F A549/25-Jun-2020  (7).fcs
- __MACOSX/Extended View and Appendix Source Data/Appendix Figure S1/S1 F A549/._25-Jun-2020  (7).fcs
- Extended View and Appendix Source Data/Appendix Figure S1/S1 F A549/25-Jun-2020  (10).fcs
- __MACOSX/Extended View and Appendix Source Data/Appendix Figure S1/S1 F A549/._25-Jun-2020  (10).fcs
- Extended View and Appendix Source Data/Appendix Figure S1/S1 F A549/25-Jun-2020  (6).fcs
- __MACOSX/Extended View and Appendix Source Data/Appendix Figure S1/S1 F A549/._25-Jun-2020  (6).fcs
- Extended View and Appendix Source Data/Appendix Figure S1/S1 F A549/25-Jun-2020  (1).fcs
- __MACOSX/Extended View and Appendix Source Data/Appendix Figure S1/S1 F A549/._25-Jun-2020  (1).fcs
- Extended View and Appendix Source Data/Appendix Figure S1/S1 F A549/25-Jun-2020  (1).wsp
- __MACOSX/Extended View and Appendix Source Data/Appendix Figure S1/S1 F A549/._25-Jun-2020  (1).wsp
- Extended View and Appendix Source Data/Appendix Figure S1/S1 D HeLa/Specimen_001_Control 16 Hr_009.fcs
- __MACOSX/Extended View and Appendix Source Data/Appendix Figure S1/S1 D HeLa/._Specimen_001_Control 16 Hr_009.fcs
- Extended View and Appendix Source Data/Appendix Figure S1/S1 D HeLa/Specimen_001_USP43 ko 0 Hr_004.fcs
- __MACOSX/Extended View and Appendix Source Data/Appendix Figure S1/S1 D HeLa/._Specimen_001_USP43 ko 0 Hr_004.fcs
- Extended View and Appendix Source Data/Appendix Figure S1/S1 D HeLa/Specimen_001_USP43 ko 24 Hr_014.fcs
- __MACOSX/Extended View and Appendix Source Data/Appendix Figure S1/S1 D HeLa/._Specimen_001_USP43 ko 24 Hr_014.fcs
- Extended View and Appendix Source Data/Appendix Figure S1/S1 D HeLa/Specimen_001_USP43 ko 16 Hr_010.fcs
- __MACOSX/Extended View and Appendix Source Data/Appendix Figure S1/S1 D HeLa/._Specimen_001_USP43 ko 16 Hr_010.fcs
- Extended View and Appendix Source Data/Appendix Figure S1/S1 D HeLa/Specimen_001_Control unstained_001.fcs
- __MACOSX/Extended View and Appendix Source Data/Appendix Figure S1/S1 D HeLa/._Specimen_001_Control unstained_001.fcs
- Extended View and Appendix Source Data/Appendix Figure S1/S1 D HeLa/04-Sep-2020.wsp
- __MACOSX/Extended View and Appendix Source Data/Appendix Figure S1/S1 D HeLa/._04-Sep-2020.wsp
- Extended View and Appendix Source Data/Appendix Figure S1/S1 D HeLa/Specimen_001_Control 8 Hr_007.fcs
- __MACOSX/Extended View and Appendix Source Data/Appendix Figure S1/S1 D HeLa/._Specimen_001_Control 8 Hr_007.fcs
- Extended View and Appendix Source Data/Appendix Figure S1/S1 D HeLa/Specimen_001_Control 0 Hr_003.fcs
- __MACOSX/Extended View and Appendix Source Data/Appendix Figure S1/S1 D HeLa/._Specimen_001_Control 0 Hr_003.fcs
- Extended View and Appendix Source Data/Appendix Figure S1/S1 D HeLa/Specimen_001_Control 20 Hr_011.fcs
- __MACOSX/Extended View and Appendix Source Data/Appendix Figure S1/S1 D HeLa/._Specimen_001_Control 20 Hr_011.fcs
- Extended View and Appendix Source Data/Appendix Figure S1/S1 D HeLa/Specimen_001_USP43 ko 4 Hr_006.fcs
- __MACOSX/Extended View and Appendix Source Data/Appendix Figure S1/S1 D HeLa/._Specimen_001_USP43 ko 4 Hr_006.fcs
- Extended View and Appendix Source Data/Appendix Figure S1/S1 D HeLa/Specimen_001_USP43 ko 20 Hr_012.fcs
- __MACOSX/Extended View and Appendix Source Data/Appendix Figure S1/S1 D HeLa/._Specimen_001_USP43 ko 20 Hr_012.fcs
- Extended View and Appendix Source Data/Appendix Figure S1/S1 D HeLa/Specimen_001_Control 24 Hr_013.fcs
- __MACOSX/Extended View and Appendix Source Data/Appendix Figure S1/S1 D HeLa/._Specimen_001_Control 24 Hr_013.fcs
- Extended View and Appendix Source Data/Appendix Figure S1/S1 D HeLa/Specimen_001_USP43 ko 8 Hr_008.fcs
- __MACOSX/Extended View and Appendix Source Data/Appendix Figure S1/S1 D HeLa/._Specimen_001_USP43 ko 8 Hr_008.fcs
- Extended View and Appendix Source Data/Appendix Figure S1/S1 D HeLa/Specimen_001_Control 4 Hr_005.fcs
- __MACOSX/Extended View and Appendix Source Data/Appendix Figure S1/S1 D HeLa/._Specimen_001_Control 4 Hr_005.fcs
- Extended View and Appendix Source Data/Appendix Figure S1/S1 D HeLa/Specimen_001_Secondary_002.fcs
- __MACOSX/Extended View and Appendix Source Data/Appendix Figure S1/S1 D HeLa/._Specimen_001_Secondary_002.fcs
- Extended View and Appendix Source Data/Figure EV5/EV5 H 1433 sgRNA isoforms/1 %  oxygen_Control.fcs
- __MACOSX/Extended View and Appendix Source Data/Figure EV5/EV5 H 1433 sgRNA isoforms/._1 %  oxygen_Control.fcs
- Extended View and Appendix Source Data/Figure EV5/EV5 H 1433 sgRNA isoforms/21 %  oxygen_zeta4.fcs
- __MACOSX/Extended View and Appendix Source Data/Figure EV5/EV5 H 1433 sgRNA isoforms/._21 %  oxygen_zeta4.fcs
- Extended View and Appendix Source Data/Figure EV5/EV5 H 1433 sgRNA isoforms/21 %  oxygen_zeta3.fcs
- __MACOSX/Extended View and Appendix Source Data/Figure EV5/EV5 H 1433 sgRNA isoforms/._21 %  oxygen_zeta3.fcs
- Extended View and Appendix Source Data/Figure EV5/EV5 H 1433 sgRNA isoforms/21 %  oxygen_zeta2.fcs
- __MACOSX/Extended View and Appendix Source Data/Figure EV5/EV5 H 1433 sgRNA isoforms/._21 %  oxygen_zeta2.fcs
- Extended View and Appendix Source Data/Figure EV5/EV5 H 1433 sgRNA isoforms/1 %  oxygen_gamma1.fcs
- __MACOSX/Extended View and Appendix Source Data/Figure EV5/EV5 H 1433 sgRNA isoforms/._1 %  oxygen_gamma1.fcs
- Extended View and Appendix Source Data/Figure EV5/EV5 H 1433 sgRNA isoforms/2023 01 10 HRE 1433 isoforms.xml
- __MACOSX/Extended View and Appendix Source Data/Figure EV5/EV5 H 1433 sgRNA isoforms/._2023 01 10 HRE 1433 isoforms.xml
- Extended View and Appendix Source Data/Figure EV5/EV5 H 1433 sgRNA isoforms/10-Feb-2023.wsp
- __MACOSX/Extended View and Appendix Source Data/Figure EV5/EV5 H 1433 sgRNA isoforms/._10-Feb-2023.wsp
- Extended View and Appendix Source Data/Figure EV5/EV5 H 1433 sgRNA isoforms/21 %  oxygen_Control.fcs
- __MACOSX/Extended View and Appendix Source Data/Figure EV5/EV5 H 1433 sgRNA isoforms/._21 %  oxygen_Control.fcs
- Extended View and Appendix Source Data/Figure EV5/EV5 H 1433 sgRNA isoforms/1 %  oxygen_epsilon1.fcs
- __MACOSX/Extended View and Appendix Source Data/Figure EV5/EV5 H 1433 sgRNA isoforms/._1 %  oxygen_epsilon1.fcs
- Extended View and Appendix Source Data/Figure EV5/EV5 H 1433 sgRNA isoforms/1 %  oxygen_zeta4.fcs
- __MACOSX/Extended View and Appendix Source Data/Figure EV5/EV5 H 1433 sgRNA isoforms/._1 %  oxygen_zeta4.fcs
- Extended View and Appendix Source Data/Figure EV5/EV5 H 1433 sgRNA isoforms/21 %  oxygen_gamma1.fcs
- __MACOSX/Extended View and Appendix Source Data/Figure EV5/EV5 H 1433 sgRNA isoforms/._21 %  oxygen_gamma1.fcs
- Extended View and Appendix Source Data/Figure EV5/EV5 H 1433 sgRNA isoforms/21 %  oxygen_epsilon1.fcs
- __MACOSX/Extended View and Appendix Source Data/Figure EV5/EV5 H 1433 sgRNA isoforms/._21 %  oxygen_epsilon1.fcs
- Extended View and Appendix Source Data/Figure EV5/EV5 H 1433 sgRNA isoforms/1 %  oxygen_zeta3.fcs
- __MACOSX/Extended View and Appendix Source Data/Figure EV5/EV5 H 1433 sgRNA isoforms/._1 %  oxygen_zeta3.fcs
- Extended View and Appendix Source Data/Figure EV5/EV5 H 1433 sgRNA isoforms/1 %  oxygen_zeta2.fcs
- __MACOSX/Extended View and Appendix Source Data/Figure EV5/EV5 H 1433 sgRNA isoforms/._1 %  oxygen_zeta2.fcs
- Extended View and Appendix Source Data/Figure EV1/EV1 B OTUD5/Specimen_001_g3 H_009.fcs
- __MACOSX/Extended View and Appendix Source Data/Figure EV1/EV1 B OTUD5/._Specimen_001_g3 H_009.fcs
- Extended View and Appendix Source Data/Figure EV1/EV1 B OTUD5/Specimen_001_C N_001.fcs
- __MACOSX/Extended View and Appendix Source Data/Figure EV1/EV1 B OTUD5/._Specimen_001_C N_001.fcs
- Extended View and Appendix Source Data/Figure EV1/EV1 B OTUD5/Specimen_001_g4 N_005.fcs
- __MACOSX/Extended View and Appendix Source Data/Figure EV1/EV1 B OTUD5/._Specimen_001_g4 N_005.fcs
- Extended View and Appendix Source Data/Figure EV1/EV1 B OTUD5/Specimen_001_g2 N_003.fcs
- __MACOSX/Extended View and Appendix Source Data/Figure EV1/EV1 B OTUD5/._Specimen_001_g2 N_003.fcs
- Extended View and Appendix Source Data/Figure EV1/EV1 B OTUD5/Specimen_001_g3 N_004.fcs
- __MACOSX/Extended View and Appendix Source Data/Figure EV1/EV1 B OTUD5/._Specimen_001_g3 N_004.fcs
- Extended View and Appendix Source Data/Figure EV1/EV1 B OTUD5/Specimen_001_g2 H_008.fcs
- __MACOSX/Extended View and Appendix Source Data/Figure EV1/EV1 B OTUD5/._Specimen_001_g2 H_008.fcs
- Extended View and Appendix Source Data/Figure EV1/EV1 B OTUD5/29-Nov-2023.wsp
- __MACOSX/Extended View and Appendix Source Data/Figure EV1/EV1 B OTUD5/._29-Nov-2023.wsp
- Extended View and Appendix Source Data/Figure EV1/EV1 B OTUD5/Specimen_001_g1 H_007.fcs
- __MACOSX/Extended View and Appendix Source Data/Figure EV1/EV1 B OTUD5/._Specimen_001_g1 H_007.fcs
- Extended View and Appendix Source Data/Figure EV1/EV1 B OTUD5/2023 11 29 OTUB5.xml
- __MACOSX/Extended View and Appendix Source Data/Figure EV1/EV1 B OTUD5/._2023 11 29 OTUB5.xml
- Extended View and Appendix Source Data/Figure EV1/EV1 B OTUD5/Specimen_001_g4 H_010.fcs
- __MACOSX/Extended View and Appendix Source Data/Figure EV1/EV1 B OTUD5/._Specimen_001_g4 H_010.fcs
- Extended View and Appendix Source Data/Figure EV1/EV1 B OTUD5/Specimen_001_C H_006.fcs
- __MACOSX/Extended View and Appendix Source Data/Figure EV1/EV1 B OTUD5/._Specimen_001_C H_006.fcs
- Extended View and Appendix Source Data/Figure EV1/EV1 B OTUD5/EV1 A HeLaHRE USP43 PAN2/
- __MACOSX/Extended View and Appendix Source Data/Figure EV1/EV1 B OTUD5/._EV1 A HeLaHRE USP43 PAN2
- Extended View and Appendix Source Data/Figure EV1/EV1 B OTUD5/Specimen_001_g1 N_002.fcs
- __MACOSX/Extended View and Appendix Source Data/Figure EV1/EV1 B OTUD5/._Specimen_001_g1 N_002.fcs
- Extended View and Appendix Source Data/Figure EV1/EV1 A HeLaHRE USP43 PAN2/Specimen_001_Control hypoxia_002_026.fcs
- __MACOSX/Extended View and Appendix Source Data/Figure EV1/EV1 A HeLaHRE USP43 PAN2/._Specimen_001_Control hypoxia_002_026.fcs
- Extended View and Appendix Source Data/Figure EV1/EV1 A HeLaHRE USP43 PAN2/Specimen_001_USP43 g1 normoxia_004.fcs
- __MACOSX/Extended View and Appendix Source Data/Figure EV1/EV1 A HeLaHRE USP43 PAN2/._Specimen_001_USP43 g1 normoxia_004.fcs
- Extended View and Appendix Source Data/Figure EV1/EV1 A HeLaHRE USP43 PAN2/Specimen_001_Hif1B hypoxia_020.fcs
- __MACOSX/Extended View and Appendix Source Data/Figure EV1/EV1 A HeLaHRE USP43 PAN2/._Specimen_001_Hif1B hypoxia_020.fcs
- Extended View and Appendix Source Data/Figure EV1/EV1 A HeLaHRE USP43 PAN2/Specimen_001_USP43 g3 DMOG_015.fcs
- __MACOSX/Extended View and Appendix Source Data/Figure EV1/EV1 A HeLaHRE USP43 PAN2/._Specimen_001_USP43 g3 DMOG_015.fcs
- Extended View and Appendix Source Data/Figure EV1/EV1 A HeLaHRE USP43 PAN2/Specimen_001_Control hypoxia_019.fcs
- __MACOSX/Extended View and Appendix Source Data/Figure EV1/EV1 A HeLaHRE USP43 PAN2/._Specimen_001_Control hypoxia_019.fcs
- Extended View and Appendix Source Data/Figure EV1/EV1 A HeLaHRE USP43 PAN2/Specimen_001_USP43 g1 hypoxia_023.fcs
- __MACOSX/Extended View and Appendix Source Data/Figure EV1/EV1 A HeLaHRE USP43 PAN2/._Specimen_001_USP43 g1 hypoxia_023.fcs
- Extended View and Appendix Source Data/Figure EV1/EV1 A HeLaHRE USP43 PAN2/Specimen_001_PAN2 g2 DMOG_017.fcs
- __MACOSX/Extended View and Appendix Source Data/Figure EV1/EV1 A HeLaHRE USP43 PAN2/._Specimen_001_PAN2 g2 DMOG_017.fcs
- Extended View and Appendix Source Data/Figure EV1/EV1 A HeLaHRE USP43 PAN2/Specimen_001_PAN2 g2 hypoxia_028.fcs
- __MACOSX/Extended View and Appendix Source Data/Figure EV1/EV1 A HeLaHRE USP43 PAN2/._Specimen_001_PAN2 g2 hypoxia_028.fcs
- Extended View and Appendix Source Data/Figure EV1/EV1 A HeLaHRE USP43 PAN2/Specimen_001_Control normoxia_001.fcs
- __MACOSX/Extended View and Appendix Source Data/Figure EV1/EV1 A HeLaHRE USP43 PAN2/._Specimen_001_Control normoxia_001.fcs
- Extended View and Appendix Source Data/Figure EV1/EV1 A HeLaHRE USP43 PAN2/Specimen_001_USP43 g2 DMOG_014.fcs
- __MACOSX/Extended View and Appendix Source Data/Figure EV1/EV1 A HeLaHRE USP43 PAN2/._Specimen_001_USP43 g2 DMOG_014.fcs
- Extended View and Appendix Source Data/Figure EV1/EV1 A HeLaHRE USP43 PAN2/Specimen_001_PAN2 g3 hypoxia_029.fcs
- __MACOSX/Extended View and Appendix Source Data/Figure EV1/EV1 A HeLaHRE USP43 PAN2/._Specimen_001_PAN2 g3 hypoxia_029.fcs
- Extended View and Appendix Source Data/Figure EV1/EV1 A HeLaHRE USP43 PAN2/20-Nov-2019 working.wsp
- __MACOSX/Extended View and Appendix Source Data/Figure EV1/EV1 A HeLaHRE USP43 PAN2/._20-Nov-2019 working.wsp
- Extended View and Appendix Source Data/Figure EV1/EV1 A HeLaHRE USP43 PAN2/Specimen_001_PAN2 g1 hypoxia_027.fcs
- __MACOSX/Extended View and Appendix Source Data/Figure EV1/EV1 A HeLaHRE USP43 PAN2/._Specimen_001_PAN2 g1 hypoxia_027.fcs
- Extended View and Appendix Source Data/Figure EV1/EV1 A HeLaHRE USP43 PAN2/Specimen_001_Control hypoxia_001_022.fcs
- __MACOSX/Extended View and Appendix Source Data/Figure EV1/EV1 A HeLaHRE USP43 PAN2/._Specimen_001_Control hypoxia_001_022.fcs
- Extended View and Appendix Source Data/Figure EV1/EV1 A HeLaHRE USP43 PAN2/2019 11 20 HeLaHRE USP43 PAN2 DAY8.xml
- __MACOSX/Extended View and Appendix Source Data/Figure EV1/EV1 A HeLaHRE USP43 PAN2/._2019 11 20 HeLaHRE USP43 PAN2 DAY8.xml
- Extended View and Appendix Source Data/Figure EV1/EV1 A HeLaHRE USP43 PAN2/Specimen_001_USP43 g3 normoxia_006.fcs
- __MACOSX/Extended View and Appendix Source Data/Figure EV1/EV1 A HeLaHRE USP43 PAN2/._Specimen_001_USP43 g3 normoxia_006.fcs
- Extended View and Appendix Source Data/Figure EV1/EV1 A HeLaHRE USP43 PAN2/Specimen_001_PHD2 DMOG_012.fcs
- __MACOSX/Extended View and Appendix Source Data/Figure EV1/EV1 A HeLaHRE USP43 PAN2/._Specimen_001_PHD2 DMOG_012.fcs
- Extended View and Appendix Source Data/Figure EV1/EV1 A HeLaHRE USP43 PAN2/Specimen_001_PAN2 g2 normoxia_008.fcs
- __MACOSX/Extended View and Appendix Source Data/Figure EV1/EV1 A HeLaHRE USP43 PAN2/._Specimen_001_PAN2 g2 normoxia_008.fcs
- Extended View and Appendix Source Data/Figure EV1/EV1 A HeLaHRE USP43 PAN2/Specimen_001_Hif1B DMOG_011.fcs
- __MACOSX/Extended View and Appendix Source Data/Figure EV1/EV1 A HeLaHRE USP43 PAN2/._Specimen_001_Hif1B DMOG_011.fcs
- Extended View and Appendix Source Data/Figure EV1/EV1 A HeLaHRE USP43 PAN2/Specimen_001_PHD2 normoxia_003.fcs
- __MACOSX/Extended View and Appendix Source Data/Figure EV1/EV1 A HeLaHRE USP43 PAN2/._Specimen_001_PHD2 normoxia_003.fcs
- Extended View and Appendix Source Data/Figure EV1/EV1 A HeLaHRE USP43 PAN2/Specimen_001_PAN2 g1 normoxia_007.fcs
- __MACOSX/Extended View and Appendix Source Data/Figure EV1/EV1 A HeLaHRE USP43 PAN2/._Specimen_001_PAN2 g1 normoxia_007.fcs
- Extended View and Appendix Source Data/Figure EV1/EV1 A HeLaHRE USP43 PAN2/Specimen_001_Hif1B normoxia_002.fcs
- __MACOSX/Extended View and Appendix Source Data/Figure EV1/EV1 A HeLaHRE USP43 PAN2/._Specimen_001_Hif1B normoxia_002.fcs
- Extended View and Appendix Source Data/Figure EV1/EV1 A HeLaHRE USP43 PAN2/Specimen_001_USP43 g2 hypoxia_024.fcs
- __MACOSX/Extended View and Appendix Source Data/Figure EV1/EV1 A HeLaHRE USP43 PAN2/._Specimen_001_USP43 g2 hypoxia_024.fcs
- Extended View and Appendix Source Data/Figure EV1/EV1 A HeLaHRE USP43 PAN2/EV1 A USP43 PAN2 validation.wsp
- __MACOSX/Extended View and Appendix Source Data/Figure EV1/EV1 A HeLaHRE USP43 PAN2/._EV1 A USP43 PAN2 validation.wsp
- Extended View and Appendix Source Data/Figure EV1/EV1 A HeLaHRE USP43 PAN2/Specimen_001_PHD2 hypoxia_021.fcs
- __MACOSX/Extended View and Appendix Source Data/Figure EV1/EV1 A HeLaHRE USP43 PAN2/._Specimen_001_PHD2 hypoxia_021.fcs
- Extended View and Appendix Source Data/Figure EV1/EV1 A HeLaHRE USP43 PAN2/Specimen_001_USP43 g3 hypoxia_025.fcs
- __MACOSX/Extended View and Appendix Source Data/Figure EV1/EV1 A HeLaHRE USP43 PAN2/._Specimen_001_USP43 g3 hypoxia_025.fcs
- Extended View and Appendix Source Data/Figure EV1/EV1 A HeLaHRE USP43 PAN2/Specimen_001_PAN2 g3 normoxia_009.fcs
- __MACOSX/Extended View and Appendix Source Data/Figure EV1/EV1 A HeLaHRE USP43 PAN2/._Specimen_001_PAN2 g3 normoxia_009.fcs
- Extended View and Appendix Source Data/Figure EV1/EV1 A HeLaHRE USP43 PAN2/Specimen_001_Control DMOG_010.fcs
- __MACOSX/Extended View and Appendix Source Data/Figure EV1/EV1 A HeLaHRE USP43 PAN2/._Specimen_001_Control DMOG_010.fcs
- Extended View and Appendix Source Data/Figure EV1/EV1 A HeLaHRE USP43 PAN2/Specimen_001_USP43 g2 normoxia_005.fcs
- __MACOSX/Extended View and Appendix Source Data/Figure EV1/EV1 A HeLaHRE USP43 PAN2/._Specimen_001_USP43 g2 normoxia_005.fcs
- Extended View and Appendix Source Data/Figure EV1/EV1 A HeLaHRE USP43 PAN2/Specimen_001_USP43 g1 DMOG_013.fcs
- __MACOSX/Extended View and Appendix Source Data/Figure EV1/EV1 A HeLaHRE USP43 PAN2/._Specimen_001_USP43 g1 DMOG_013.fcs
- Extended View and Appendix Source Data/Figure EV1/EV1 A HeLaHRE USP43 PAN2/Specimen_001_PAN2 g3 DMOG_018.fcs
- __MACOSX/Extended View and Appendix Source Data/Figure EV1/EV1 A HeLaHRE USP43 PAN2/._Specimen_001_PAN2 g3 DMOG_018.fcs
- Extended View and Appendix Source Data/Figure EV1/EV1 A HeLaHRE USP43 PAN2/Specimen_001_PAN2 g1 DMOG_016.fcs
- __MACOSX/Extended View and Appendix Source Data/Figure EV1/EV1 A HeLaHRE USP43 PAN2/._Specimen_001_PAN2 g1 DMOG_016.fcs
- Extended View and Appendix Source Data/Figure EV1/EV1 B OTUD5/EV1 A HeLaHRE USP43 PAN2/Specimen_001_Control hypoxia_002_026.fcs
- __MACOSX/Extended View and Appendix Source Data/Figure EV1/EV1 B OTUD5/EV1 A HeLaHRE USP43 PAN2/._Specimen_001_Control hypoxia_002_026.fcs
- Extended View and Appendix Source Data/Figure EV1/EV1 B OTUD5/EV1 A HeLaHRE USP43 PAN2/Specimen_001_USP43 g1 normoxia_004.fcs
- __MACOSX/Extended View and Appendix Source Data/Figure EV1/EV1 B OTUD5/EV1 A HeLaHRE USP43 PAN2/._Specimen_001_USP43 g1 normoxia_004.fcs
- Extended View and Appendix Source Data/Figure EV1/EV1 B OTUD5/EV1 A HeLaHRE USP43 PAN2/Specimen_001_Hif1B hypoxia_020.fcs
- __MACOSX/Extended View and Appendix Source Data/Figure EV1/EV1 B OTUD5/EV1 A HeLaHRE USP43 PAN2/._Specimen_001_Hif1B hypoxia_020.fcs
- Extended View and Appendix Source Data/Figure EV1/EV1 B OTUD5/EV1 A HeLaHRE USP43 PAN2/Specimen_001_USP43 g3 DMOG_015.fcs
- __MACOSX/Extended View and Appendix Source Data/Figure EV1/EV1 B OTUD5/EV1 A HeLaHRE USP43 PAN2/._Specimen_001_USP43 g3 DMOG_015.fcs
- Extended View and Appendix Source Data/Figure EV1/EV1 B OTUD5/EV1 A HeLaHRE USP43 PAN2/Specimen_001_Control hypoxia_019.fcs
- __MACOSX/Extended View and Appendix Source Data/Figure EV1/EV1 B OTUD5/EV1 A HeLaHRE USP43 PAN2/._Specimen_001_Control hypoxia_019.fcs
- Extended View and Appendix Source Data/Figure EV1/EV1 B OTUD5/EV1 A HeLaHRE USP43 PAN2/Specimen_001_USP43 g1 hypoxia_023.fcs
- __MACOSX/Extended View and Appendix Source Data/Figure EV1/EV1 B OTUD5/EV1 A HeLaHRE USP43 PAN2/._Specimen_001_USP43 g1 hypoxia_023.fcs
- Extended View and Appendix Source Data/Figure EV1/EV1 B OTUD5/EV1 A HeLaHRE USP43 PAN2/Specimen_001_PAN2 g2 DMOG_017.fcs
- __MACOSX/Extended View and Appendix Source Data/Figure EV1/EV1 B OTUD5/EV1 A HeLaHRE USP43 PAN2/._Specimen_001_PAN2 g2 DMOG_017.fcs
- Extended View and Appendix Source Data/Figure EV1/EV1 B OTUD5/EV1 A HeLaHRE USP43 PAN2/Specimen_001_PAN2 g2 hypoxia_028.fcs
- __MACOSX/Extended View and Appendix Source Data/Figure EV1/EV1 B OTUD5/EV1 A HeLaHRE USP43 PAN2/._Specimen_001_PAN2 g2 hypoxia_028.fcs
- Extended View and Appendix Source Data/Figure EV1/EV1 B OTUD5/EV1 A HeLaHRE USP43 PAN2/Specimen_001_Control normoxia_001.fcs
- __MACOSX/Extended View and Appendix Source Data/Figure EV1/EV1 B OTUD5/EV1 A HeLaHRE USP43 PAN2/._Specimen_001_Control normoxia_001.fcs
- Extended View and Appendix Source Data/Figure EV1/EV1 B OTUD5/EV1 A HeLaHRE USP43 PAN2/Specimen_001_USP43 g2 DMOG_014.fcs
- __MACOSX/Extended View and Appendix Source Data/Figure EV1/EV1 B OTUD5/EV1 A HeLaHRE USP43 PAN2/._Specimen_001_USP43 g2 DMOG_014.fcs
- Extended View and Appendix Source Data/Figure EV1/EV1 B OTUD5/EV1 A HeLaHRE USP43 PAN2/Specimen_001_PAN2 g3 hypoxia_029.fcs
- __MACOSX/Extended View and Appendix Source Data/Figure EV1/EV1 B OTUD5/EV1 A HeLaHRE USP43 PAN2/._Specimen_001_PAN2 g3 hypoxia_029.fcs
- Extended View and Appendix Source Data/Figure EV1/EV1 B OTUD5/EV1 A HeLaHRE USP43 PAN2/20-Nov-2019 working.wsp
- __MACOSX/Extended View and Appendix Source Data/Figure EV1/EV1 B OTUD5/EV1 A HeLaHRE USP43 PAN2/._20-Nov-2019 working.wsp
- Extended View and Appendix Source Data/Figure EV1/EV1 B OTUD5/EV1 A HeLaHRE USP43 PAN2/Specimen_001_PAN2 g1 hypoxia_027.fcs
- __MACOSX/Extended View and Appendix Source Data/Figure EV1/EV1 B OTUD5/EV1 A HeLaHRE USP43 PAN2/._Specimen_001_PAN2 g1 hypoxia_027.fcs
- Extended View and Appendix Source Data/Figure EV1/EV1 B OTUD5/EV1 A HeLaHRE USP43 PAN2/Specimen_001_Control hypoxia_001_022.fcs
- __MACOSX/Extended View and Appendix Source Data/Figure EV1/EV1 B OTUD5/EV1 A HeLaHRE USP43 PAN2/._Specimen_001_Control hypoxia_001_022.fcs
- Extended View and Appendix Source Data/Figure EV1/EV1 B OTUD5/EV1 A HeLaHRE USP43 PAN2/2019 11 20 HeLaHRE USP43 PAN2 DAY8.xml
- __MACOSX/Extended View and Appendix Source Data/Figure EV1/EV1 B OTUD5/EV1 A HeLaHRE USP43 PAN2/._2019 11 20 HeLaHRE USP43 PAN2 DAY8.xml
- Extended View and Appendix Source Data/Figure EV1/EV1 B OTUD5/EV1 A HeLaHRE USP43 PAN2/Specimen_001_USP43 g3 normoxia_006.fcs
- __MACOSX/Extended View and Appendix Source Data/Figure EV1/EV1 B OTUD5/EV1 A HeLaHRE USP43 PAN2/._Specimen_001_USP43 g3 normoxia_006.fcs
- Extended View and Appendix Source Data/Figure EV1/EV1 B OTUD5/EV1 A HeLaHRE USP43 PAN2/Specimen_001_PHD2 DMOG_012.fcs
- __MACOSX/Extended View and Appendix Source Data/Figure EV1/EV1 B OTUD5/EV1 A HeLaHRE USP43 PAN2/._Specimen_001_PHD2 DMOG_012.fcs
- Extended View and Appendix Source Data/Figure EV1/EV1 B OTUD5/EV1 A HeLaHRE USP43 PAN2/Specimen_001_PAN2 g2 normoxia_008.fcs
- __MACOSX/Extended View and Appendix Source Data/Figure EV1/EV1 B OTUD5/EV1 A HeLaHRE USP43 PAN2/._Specimen_001_PAN2 g2 normoxia_008.fcs
- Extended View and Appendix Source Data/Figure EV1/EV1 B OTUD5/EV1 A HeLaHRE USP43 PAN2/Specimen_001_Hif1B DMOG_011.fcs
- __MACOSX/Extended View and Appendix Source Data/Figure EV1/EV1 B OTUD5/EV1 A HeLaHRE USP43 PAN2/._Specimen_001_Hif1B DMOG_011.fcs
- Extended View and Appendix Source Data/Figure EV1/EV1 B OTUD5/EV1 A HeLaHRE USP43 PAN2/Specimen_001_PHD2 normoxia_003.fcs
- __MACOSX/Extended View and Appendix Source Data/Figure EV1/EV1 B OTUD5/EV1 A HeLaHRE USP43 PAN2/._Specimen_001_PHD2 normoxia_003.fcs
- Extended View and Appendix Source Data/Figure EV1/EV1 B OTUD5/EV1 A HeLaHRE USP43 PAN2/Specimen_001_PAN2 g1 normoxia_007.fcs
- __MACOSX/Extended View and Appendix Source Data/Figure EV1/EV1 B OTUD5/EV1 A HeLaHRE USP43 PAN2/._Specimen_001_PAN2 g1 normoxia_007.fcs
- Extended View and Appendix Source Data/Figure EV1/EV1 B OTUD5/EV1 A HeLaHRE USP43 PAN2/Specimen_001_Hif1B normoxia_002.fcs
- __MACOSX/Extended View and Appendix Source Data/Figure EV1/EV1 B OTUD5/EV1 A HeLaHRE USP43 PAN2/._Specimen_001_Hif1B normoxia_002.fcs
[truncated: 20 more entries]
