# Supplementary material for: Deubiquitinating enzyme mutagenesis screens identify a USP43-dependent HIF-1 transcriptional response
Source: EMBO J. 2024 Jul 15;43(17):8. doi: 10.1038/s44318-024-00166-6 (PMC11377827; doi:10.1038/s44318-024-00166-6)
Supplement: Supplementary file 12 — Extended View and Appendix Source Data [file 44318_2024_166_MOESM12_ESM.zip › Extended View and Appendix Source Data/Figure EV5/EV5 H 1433 sgRNA isoforms/2023 01 10 HRE 1433 isoforms.xml]

<?xml version="1.0" encoding="UTF-8"?>
<bdfacs version="Version 9.0" release_version="Version 9.0"><experiment name="2023 01 10 HRE 1433 isoforms"><date>2023-02-10T14:38:47</date><is_use_global_settings>true</is_use_global_settings><log_decades>4</log_decades><owner_name>Nathan</owner_name><export_time>2023-02-10T14:39:37</export_time><worksheet_config active_worksheet="Sheet1" active_acquisition_template="Global Sheet1" active_group="ACQUISITION_TEMPLATES"><worksheet name="Global Sheet1" type="ACQUISITION_TEMPLATE" AppSettings="false"><page_setup x="72" y="72" width="612" height="792" imgWidth="468" imgHeight="648" orientation="Portrait" /><properties SpecificType="0" numRows="1" numCols="1" pageBreak="false" showWorkSheetGrid="true" snapToWorkSheetGrid="false" workSheetGridSize="9" pageNumber="false" showNameTime="true" pageTitle="1" pageLeftHeader="0" pageRightHeader="0" pageLeftFooter="8" pageRightFooter="3" /><worksheet_element type="BIEXPDOTPLOT" x="65" y="39" width="470" height="405" opaque="true"><plot type="BIEXPDOTPLOT"><list_data>2023 01 10 HRE 1433 isoforms.Global Worksheets.Global Sheet1</list_data><title_font name="Microsoft Sans Serif" size="12" italic="false" bold="false" color="0x000000" /><label_font name="Microsoft Sans Serif" size="12" italic="false" bold="false" color="0x000000" /><value_font name="Microsoft Sans Serif" size="9" italic="false" bold="false" color="0x000000" /><title tube="true" specimen="true" population="false" string="false" content="" /><labels xLabelVisible="true" yLabelVisible="true" /><parameters xParam="FSC-A" xParamFL="FSC" yParam="SSC-A" yParamFL="SSC" /><layer name="grid_layer" /><background colorID="0xffffff" /><gate_selections><gate name="All Events" /></gate_selections><order_populations>false</order_populations><drawing_order><gate name="All Events" draw="1" /></drawing_order><grid_visibility>false</grid_visibility><tickmark_visibility>true</tickmark_visibility><tickmarklabel_visibility>true</tickmarklabel_visibility><plotoutline_visibility>true</plotoutline_visibility><gridoutline_visibility>true</gridoutline_visibility><fullgridoutline_visibility>true</fullgridoutline_visibility><halfgridoutline_visibility>false</halfgridoutline_visibility><opaque>true</opaque><show_overlay>true</show_overlay><legend_display>false</legend_display><scale_x_axis>false</scale_x_axis><scale_y_axis>false</scale_y_axis><target_area_width_x>2</target_area_width_x><target_area_width_y>2</target_area_width_y><zoom_node /><dotplot_properties><sampledoption_mode>2</sampledoption_mode><display_percent>100</display_percent><display_number>1000</display_number><dot_size>0</dot_size><timescale>false</timescale><acquisition_sampled_option_mode>3</acquisition_sampled_option_mode></dotplot_properties></plot></worksheet_element><worksheet_element type="BIEXPHISTOGRAM" x="46" y="490" width="556" height="321" opaque="true"><plot type="BIEXPHISTOGRAM"><list_data>2023 01 10 HRE 1433 isoforms.Global Worksheets.Global Sheet1</list_data><title_font name="Microsoft Sans Serif" size="12" italic="false" bold="false" color="0x000000" /><label_font name="Microsoft Sans Serif" size="12" italic="false" bold="false" color="0x000000" /><value_font name="Microsoft Sans Serif" size="9" italic="false" bold="false" color="0x000000" /><title tube="true" specimen="true" population="false" string="false" content="" /><labels xLabelVisible="true" yLabelVisible="true" /><parameters xParam="530/30 488nm-A" xParamFL="530/30 488nm" /><layer name="grid_layer" /><background colorID="0xffffff" /><gate_selections><gate name="All Events" /></gate_selections><order_populations>false</order_populations><drawing_order><gate name="All Events" draw="1" /></drawing_order><grid_visibility>false</grid_visibility><tickmark_visibility>true</tickmark_visibility><tickmarklabel_visibility>true</tickmarklabel_visibility><plotoutline_visibility>true</plotoutline_visibility><gridoutline_visibility>true</gridoutline_visibility><fullgridoutline_visibility>true</fullgridoutline_visibility><halfgridoutline_visibility>false</halfgridoutline_visibility><opaque>true</opaque><show_overlay>true</show_overlay><legend_display>false</legend_display><scale_x_axis>false</scale_x_axis><scale_y_axis>false</scale_y_axis><target_area_width_x>2</target_area_width_x><target_area_width_y>2</target_area_width_y><zoom_node /><histogram_properties><y_axis_mode>false</y_axis_mode><count_mode>true</count_mode><percentage_mode>false</percentage_mode><y_count_max>222.0</y_count_max><y_percentage_count_max>10</y_percentage_count_max><ignore_percentage>0.01</ignore_percentage><draw_solid>true</draw_solid><smooth>false</smooth><minimum_gate_presence>true</minimum_gate_presence><acquisition_sampled_option_mode>3</acquisition_sampled_option_mode></histogram_properties></plot></worksheet_element></worksheet><worksheet name="Sheet1" type="ANALYSIS_WORKSHEET" AppSettings="false"><page_setup x="72" y="72" width="612" height="792" imgWidth="468" imgHeight="648" orientation="Portrait" /><properties SpecificType="0" numRows="12" numCols="1" pageBreak="true" showWorkSheetGrid="true" snapToWorkSheetGrid="false" workSheetGridSize="9" pageNumber="false" showNameTime="true" pageTitle="1" pageLeftHeader="0" pageRightHeader="0" pageLeftFooter="8" pageRightFooter="3" /><worksheet_element type="BIEXPDOTPLOT" x="65" y="39" width="470" height="405" opaque="true"><plot type="BIEXPDOTPLOT"><list_data>2023 01 10 HRE 1433 isoforms.21 %  oxygen.Control</list_data><title_font name="Microsoft Sans Serif" size="12" italic="false" bold="false" color="0x000000" /><label_font name="Microsoft Sans Serif" size="12" italic="false" bold="false" color="0x000000" /><value_font name="Microsoft Sans Serif" size="9" italic="false" bold="false" color="0x000000" /><title tube="true" specimen="true" population="false" string="false" content="" /><labels xLabelVisible="true" yLabelVisible="true" /><parameters xParam="FSC-A" xParamFL="FSC" yParam="SSC-A" yParamFL="SSC" /><layer name="grid_layer" /><background colorID="0xffffff" /><gate_selections><gate name="All Events" /></gate_selections><order_populations>false</order_populations><drawing_order><gate name="All Events" draw="1" /></drawing_order><grid_visibility>false</grid_visibility><tickmark_visibility>true</tickmark_visibility><tickmarklabel_visibility>true</tickmarklabel_visibility><plotoutline_visibility>true</plotoutline_visibility><gridoutline_visibility>true</gridoutline_visibility><fullgridoutline_visibility>true</fullgridoutline_visibility><halfgridoutline_visibility>false</halfgridoutline_visibility><opaque>true</opaque><show_overlay>true</show_overlay><legend_display>false</legend_display><scale_x_axis>false</scale_x_axis><scale_y_axis>false</scale_y_axis><target_area_width_x>2</target_area_width_x><target_area_width_y>2</target_area_width_y><zoom_node /><dotplot_properties><sampledoption_mode>2</sampledoption_mode><display_percent>100</display_percent><display_number>1000</display_number><dot_size>0</dot_size><timescale>false</timescale><acquisition_sampled_option_mode>3</acquisition_sampled_option_mode></dotplot_properties></plot></worksheet_element><worksheet_element type="BIEXPHISTOGRAM" x="46" y="490" width="556" height="321" opaque="true"><plot type="BIEXPHISTOGRAM"><list_data>2023 01 10 HRE 1433 isoforms.21 %  oxygen.Control</list_data><title_font name="Microsoft Sans Serif" size="12" italic="false" bold="false" color="0x000000" /><label_font name="Microsoft Sans Serif" size="12" italic="false" bold="false" color="0x000000" /><value_font name="Microsoft Sans Serif" size="9" italic="false" bold="false" color="0x000000" /><title tube="true" specimen="true" population="false" string="false" content="" /><labels xLabelVisible="true" yLabelVisible="true" /><parameters xParam="530/30 488nm-A" xParamFL="530/30 488nm" /><layer name="grid_layer" /><background colorID="0xffffff" /><gate_selections><gate name="All Events" /></gate_selections><order_populations>false</order_populations><drawing_order><gate name="All Events" draw="1" /></drawing_order><grid_visibility>false</grid_visibility><tickmark_visibility>true</tickmark_visibility><tickmarklabel_visibility>true</tickmarklabel_visibility><plotoutline_visibility>true</plotoutline_visibility><gridoutline_visibility>true</gridoutline_visibility><fullgridoutline_visibility>true</fullgridoutline_visibility><halfgridoutline_visibility>false</halfgridoutline_visibility><opaque>true</opaque><show_overlay>true</show_overlay><legend_display>false</legend_display><scale_x_axis>false</scale_x_axis><scale_y_axis>false</scale_y_axis><target_area_width_x>2</target_area_width_x><target_area_width_y>2</target_area_width_y><zoom_node /><histogram_properties><y_axis_mode>false</y_axis_mode><count_mode>true</count_mode><percentage_mode>false</percentage_mode><y_count_max>20.0</y_count_max><y_percentage_count_max>10</y_percentage_count_max><ignore_percentage>0.01</ignore_percentage><draw_solid>true</draw_solid><smooth>false</smooth><minimum_gate_presence>true</minimum_gate_presence><acquisition_sampled_option_mode>3</acquisition_sampled_option_mode></histogram_properties></plot></worksheet_element><worksheet_element type="BIEXPDOTPLOT" x="65" y="925" width="470" height="405" opaque="true"><plot type="BIEXPDOTPLOT"><list_data>2023 01 10 HRE 1433 isoforms.21 %  oxygen.gamma1</list_data><title_font name="Microsoft Sans Serif" size="12" italic="false" bold="false" color="0x000000" /><label_font name="Microsoft Sans Serif" size="12" italic="false" bold="false" color="0x000000" /><value_font name="Microsoft Sans Serif" size="9" italic="false" bold="false" color="0x000000" /><title tube="true" specimen="true" population="false" string="false" content="" /><labels xLabelVisible="true" yLabelVisible="true" /><parameters xParam="FSC-A" xParamFL="FSC" yParam="SSC-A" yParamFL="SSC" /><layer name="grid_layer" /><background colorID="0xffffff" /><gate_selections><gate name="All Events" /></gate_selections><order_populations>false</order_populations><drawing_order><gate name="All Events" draw="1" /></drawing_order><grid_visibility>false</grid_visibility><tickmark_visibility>true</tickmark_visibility><tickmarklabel_visibility>true</tickmarklabel_visibility><plotoutline_visibility>true</plotoutline_visibility><gridoutline_visibility>true</gridoutline_visibility><fullgridoutline_visibility>true</fullgridoutline_visibility><halfgridoutline_visibility>false</halfgridoutline_visibility><opaque>true</opaque><show_overlay>true</show_overlay><legend_display>false</legend_display><scale_x_axis>false</scale_x_axis><scale_y_axis>false</scale_y_axis><target_area_width_x>2</target_area_width_x><target_area_width_y>2</target_area_width_y><zoom_node /><dotplot_properties><sampledoption_mode>2</sampledoption_mode><display_percent>100</display_percent><display_number>1000</display_number><dot_size>0</dot_size><timescale>false</timescale><acquisition_sampled_option_mode>3</acquisition_sampled_option_mode></dotplot_properties></plot></worksheet_element><worksheet_element type="BIEXPHISTOGRAM" x="46" y="1376" width="556" height="321" opaque="true"><plot type="BIEXPHISTOGRAM"><list_data>2023 01 10 HRE 1433 isoforms.21 %  oxygen.gamma1</list_data><title_font name="Microsoft Sans Serif" size="12" italic="false" bold="false" color="0x000000" /><label_font name="Microsoft Sans Serif" size="12" italic="false" bold="false" color="0x000000" /><value_font name="Microsoft Sans Serif" size="9" italic="false" bold="false" color="0x000000" /><title tube="true" specimen="true" population="false" string="false" content="" /><labels xLabelVisible="true" yLabelVisible="true" /><parameters xParam="530/30 488nm-A" xParamFL="530/30 488nm" /><layer name="grid_layer" /><background colorID="0xffffff" /><gate_selections><gate name="All Events" /></gate_selections><order_populations>false</order_populations><drawing_order><gate name="All Events" draw="1" /></drawing_order><grid_visibility>false</grid_visibility><tickmark_visibility>true</tickmark_visibility><tickmarklabel_visibility>true</tickmarklabel_visibility><plotoutline_visibility>true</plotoutline_visibility><gridoutline_visibility>true</gridoutline_visibility><fullgridoutline_visibility>true</fullgridoutline_visibility><halfgridoutline_visibility>false</halfgridoutline_visibility><opaque>true</opaque><show_overlay>true</show_overlay><legend_display>false</legend_display><scale_x_axis>false</scale_x_axis><scale_y_axis>false</scale_y_axis><target_area_width_x>2</target_area_width_x><target_area_width_y>2</target_area_width_y><zoom_node /><histogram_properties><y_axis_mode>false</y_axis_mode><count_mode>true</count_mode><percentage_mode>false</percentage_mode><y_count_max>2.0</y_count_max><y_percentage_count_max>10</y_percentage_count_max><ignore_percentage>0.01</ignore_percentage><draw_solid>true</draw_solid><smooth>false</smooth><minimum_gate_presence>true</minimum_gate_presence><acquisition_sampled_option_mode>3</acquisition_sampled_option_mode></histogram_properties></plot></worksheet_element><worksheet_element type="BIEXPDOTPLOT" x="65" y="1851" width="470" height="405" opaque="true"><plot type="BIEXPDOTPLOT"><list_data>2023 01 10 HRE 1433 isoforms.21 %  oxygen.epsilon1</list_data><title_font name="Microsoft Sans Serif" size="12" italic="false" bold="false" color="0x000000" /><label_font name="Microsoft Sans Serif" size="12" italic="false" bold="false" color="0x000000" /><value_font name="Microsoft Sans Serif" size="9" italic="false" bold="false" color="0x000000" /><title tube="true" specimen="true" population="false" string="false" content="" /><labels xLabelVisible="true" yLabelVisible="true" /><parameters xParam="FSC-A" xParamFL="FSC" yParam="SSC-A" yParamFL="SSC" /><layer name="grid_layer" /><background colorID="0xffffff" /><gate_selections><gate name="All Events" /></gate_selections><order_populations>false</order_populations><drawing_order><gate name="All Events" draw="1" /></drawing_order><grid_visibility>false</grid_visibility><tickmark_visibility>true</tickmark_visibility><tickmarklabel_visibility>true</tickmarklabel_visibility><plotoutline_visibility>true</plotoutline_visibility><gridoutline_visibility>true</gridoutline_visibility><fullgridoutline_visibility>true</fullgridoutline_visibility><halfgridoutline_visibility>false</halfgridoutline_visibility><opaque>true</opaque><show_overlay>true</show_overlay><legend_display>false</legend_display><scale_x_axis>false</scale_x_axis><scale_y_axis>false</scale_y_axis><target_area_width_x>2</target_area_width_x><target_area_width_y>2</target_area_width_y><zoom_node /><dotplot_properties><sampledoption_mode>2</sampledoption_mode><display_percent>100</display_percent><display_number>1000</display_number><dot_size>0</dot_size><timescale>false</timescale><acquisition_sampled_option_mode>3</acquisition_sampled_option_mode></dotplot_properties></plot></worksheet_element><worksheet_element type="BIEXPHISTOGRAM" x="46" y="2302" width="556" height="321" opaque="true"><plot type="BIEXPHISTOGRAM"><list_data>2023 01 10 HRE 1433 isoforms.21 %  oxygen.epsilon1</list_data><title_font name="Microsoft Sans Serif" size="12" italic="false" bold="false" color="0x000000" /><label_font name="Microsoft Sans Serif" size="12" italic="false" bold="false" color="0x000000" /><value_font name="Microsoft Sans Serif" size="9" italic="false" bold="false" color="0x000000" /><title tube="true" specimen="true" population="false" string="false" content="" /><labels xLabelVisible="true" yLabelVisible="true" /><parameters xParam="530/30 488nm-A" xParamFL="530/30 488nm" /><layer name="grid_layer" /><background colorID="0xffffff" /><gate_selections><gate name="All Events" /></gate_selections><order_populations>false</order_populations><drawing_order><gate name="All Events" draw="1" /></drawing_order><grid_visibility>false</grid_visibility><tickmark_visibility>true</tickmark_visibility><tickmarklabel_visibility>true</tickmarklabel_visibility><plotoutline_visibility>true</plotoutline_visibility><gridoutline_visibility>true</gridoutline_visibility><fullgridoutline_visibility>true</fullgridoutline_visibility><halfgridoutline_visibility>false</halfgridoutline_visibility><opaque>true</opaque><show_overlay>true</show_overlay><legend_display>false</legend_display><scale_x_axis>false</scale_x_axis><scale_y_axis>false</scale_y_axis><target_area_width_x>2</target_area_width_x><target_area_width_y>2</target_area_width_y><zoom_node /><histogram_properties><y_axis_mode>false</y_axis_mode><count_mode>true</count_mode><percentage_mode>false</percentage_mode><y_count_max>1.0</y_count_max><y_percentage_count_max>10</y_percentage_count_max><ignore_percentage>0.01</ignore_percentage><draw_solid>true</draw_solid><smooth>false</smooth><minimum_gate_presence>true</minimum_gate_presence><acquisition_sampled_option_mode>3</acquisition_sampled_option_mode></histogram_properties></plot></worksheet_element><worksheet_element type="BIEXPDOTPLOT" x="65" y="2777" width="470" height="405" opaque="true"><plot type="BIEXPDOTPLOT"><list_data>2023 01 10 HRE 1433 isoforms.21 %  oxygen.zeta2</list_data><title_font name="Microsoft Sans Serif" size="12" italic="false" bold="false" color="0x000000" /><label_font name="Microsoft Sans Serif" size="12" italic="false" bold="false" color="0x000000" /><value_font name="Microsoft Sans Serif" size="9" italic="false" bold="false" color="0x000000" /><title tube="true" specimen="true" population="false" string="false" content="" /><labels xLabelVisible="true" yLabelVisible="true" /><parameters xParam="FSC-A" xParamFL="FSC" yParam="SSC-A" yParamFL="SSC" /><layer name="grid_layer" /><background colorID="0xffffff" /><gate_selections><gate name="All Events" /></gate_selections><order_populations>false</order_populations><drawing_order><gate name="All Events" draw="1" /></drawing_order><grid_visibility>false</grid_visibility><tickmark_visibility>true</tickmark_visibility><tickmarklabel_visibility>true</tickmarklabel_visibility><plotoutline_visibility>true</plotoutline_visibility><gridoutline_visibility>true</gridoutline_visibility><fullgridoutline_visibility>true</fullgridoutline_visibility><halfgridoutline_visibility>false</halfgridoutline_visibility><opaque>true</opaque><show_overlay>true</show_overlay><legend_display>false</legend_display><scale_x_axis>false</scale_x_axis><scale_y_axis>false</scale_y_axis><target_area_width_x>2</target_area_width_x><target_area_width_y>2</target_area_width_y><zoom_node /><dotplot_properties><sampledoption_mode>2</sampledoption_mode><display_percent>100</display_percent><display_number>1000</display_number><dot_size>0</dot_size><timescale>false</timescale><acquisition_sampled_option_mode>3</acquisition_sampled_option_mode></dotplot_properties></plot></worksheet_element><worksheet_element type="BIEXPHISTOGRAM" x="46" y="3228" width="556" height="321" opaque="true"><plot type="BIEXPHISTOGRAM"><list_data>2023 01 10 HRE 1433 isoforms.21 %  oxygen.zeta2</list_data><title_font name="Microsoft Sans Serif" size="12" italic="false" bold="false" color="0x000000" /><label_font name="Microsoft Sans Serif" size="12" italic="false" bold="false" color="0x000000" /><value_font name="Microsoft Sans Serif" size="9" italic="false" bold="false" color="0x000000" /><title tube="true" specimen="true" population="false" string="false" content="" /><labels xLabelVisible="true" yLabelVisible="true" /><parameters xParam="530/30 488nm-A" xParamFL="530/30 488nm" /><layer name="grid_layer" /><background colorID="0xffffff" /><gate_selections><gate name="All Events" /></gate_selections><order_populations>false</order_populations><drawing_order><gate name="All Events" draw="1" /></drawing_order><grid_visibility>false</grid_visibility><tickmark_visibility>true</tickmark_visibility><tickmarklabel_visibility>true</tickmarklabel_visibility><plotoutline_visibility>true</plotoutline_visibility><gridoutline_visibility>true</gridoutline_visibility><fullgridoutline_visibility>true</fullgridoutline_visibility><halfgridoutline_visibility>false</halfgridoutline_visibility><opaque>true</opaque><show_overlay>true</show_overlay><legend_display>false</legend_display><scale_x_axis>false</scale_x_axis><scale_y_axis>false</scale_y_axis><target_area_width_x>2</target_area_width_x><target_area_width_y>2</target_area_width_y><zoom_node /><histogram_properties><y_axis_mode>false</y_axis_mode><count_mode>true</count_mode><percentage_mode>false</percentage_mode><y_count_max>27.0</y_count_max><y_percentage_count_max>10</y_percentage_count_max><ignore_percentage>0.01</ignore_percentage><draw_solid>true</draw_solid><smooth>false</smooth><minimum_gate_presence>true</minimum_gate_presence><acquisition_sampled_option_mode>3</acquisition_sampled_option_mode></histogram_properties></plot></worksheet_element><worksheet_element type="BIEXPDOTPLOT" x="65" y="3702" width="470" height="405" opaque="true"><plot type="BIEXPDOTPLOT"><list_data>2023 01 10 HRE 1433 isoforms.21 %  oxygen.zeta3</list_data><title_font name="Microsoft Sans Serif" size="12" italic="false" bold="false" color="0x000000" /><label_font name="Microsoft Sans Serif" size="12" italic="false" bold="false" color="0x000000" /><value_font name="Microsoft Sans Serif" size="9" italic="false" bold="false" color="0x000000" /><title tube="true" specimen="true" population="false" string="false" content="" /><labels xLabelVisible="true" yLabelVisible="true" /><parameters xParam="FSC-A" xParamFL="FSC" yParam="SSC-A" yParamFL="SSC" /><layer name="grid_layer" /><background colorID="0xffffff" /><gate_selections><gate name="All Events" /></gate_selections><order_populations>false</order_populations><drawing_order><gate name="All Events" draw="1" /></drawing_order><grid_visibility>false</grid_visibility><tickmark_visibility>true</tickmark_visibility><tickmarklabel_visibility>true</tickmarklabel_visibility><plotoutline_visibility>true</plotoutline_visibility><gridoutline_visibility>true</gridoutline_visibility><fullgridoutline_visibility>true</fullgridoutline_visibility><halfgridoutline_visibility>false</halfgridoutline_visibility><opaque>true</opaque><show_overlay>true</show_overlay><legend_display>false</legend_display><scale_x_axis>false</scale_x_axis><scale_y_axis>false</scale_y_axis><target_area_width_x>2</target_area_width_x><target_area_width_y>2</target_area_width_y><zoom_node /><dotplot_properties><sampledoption_mode>2</sampledoption_mode><display_percent>100</display_percent><display_number>1000</display_number><dot_size>0</dot_size><timescale>false</timescale><acquisition_sampled_option_mode>3</acquisition_sampled_option_mode></dotplot_properties></plot></worksheet_element><worksheet_element type="BIEXPHISTOGRAM" x="46" y="4153" width="556" height="321" opaque="true"><plot type="BIEXPHISTOGRAM"><list_data>2023 01 10 HRE 1433 isoforms.21 %  oxygen.zeta3</list_data><title_font name="Microsoft Sans Serif" size="12" italic="false" bold="false" color="0x000000" /><label_font name="Microsoft Sans Serif" size="12" italic="false" bold="false" color="0x000000" /><value_font name="Microsoft Sans Serif" size="9" italic="false" bold="false" color="0x000000" /><title tube="true" specimen="true" population="false" string="false" content="" /><labels xLabelVisible="true" yLabelVisible="true" /><parameters xParam="530/30 488nm-A" xParamFL="530/30 488nm" /><layer name="grid_layer" /><background colorID="0xffffff" /><gate_selections><gate name="All Events" /></gate_selections><order_populations>false</order_populations><drawing_order><gate name="All Events" draw="1" /></drawing_order><grid_visibility>false</grid_visibility><tickmark_visibility>true</tickmark_visibility><tickmarklabel_visibility>true</tickmarklabel_visibility><plotoutline_visibility>true</plotoutline_visibility><gridoutline_visibility>true</gridoutline_visibility><fullgridoutline_visibility>true</fullgridoutline_visibility><halfgridoutline_visibility>false</halfgridoutline_visibility><opaque>true</opaque><show_overlay>true</show_overlay><legend_display>false</legend_display><scale_x_axis>false</scale_x_axis><scale_y_axis>false</scale_y_axis><target_area_width_x>2</target_area_width_x><target_area_width_y>2</target_area_width_y><zoom_node /><histogram_properties><y_axis_mode>false</y_axis_mode><count_mode>true</count_mode><percentage_mode>false</percentage_mode><y_count_max>24.0</y_count_max><y_percentage_count_max>10</y_percentage_count_max><ignore_percentage>0.01</ignore_percentage><draw_solid>true</draw_solid><smooth>false</smooth><minimum_gate_presence>true</minimum_gate_presence><acquisition_sampled_option_mode>3</acquisition_sampled_option_mode></histogram_properties></plot></worksheet_element><worksheet_element type="BIEXPDOTPLOT" x="65" y="4628" width="470" height="405" opaque="true"><plot type="BIEXPDOTPLOT"><list_data>2023 01 10 HRE 1433 isoforms.21 %  oxygen.zeta4</list_data><title_font name="Microsoft Sans Serif" size="12" italic="false" bold="false" color="0x000000" /><label_font name="Microsoft Sans Serif" size="12" italic="false" bold="false" color="0x000000" /><value_font name="Microsoft Sans Serif" size="9" italic="false" bold="false" color="0x000000" /><title tube="true" specimen="true" population="false" string="false" content="" /><labels xLabelVisible="true" yLabelVisible="true" /><parameters xParam="FSC-A" xParamFL="FSC" yParam="SSC-A" yParamFL="SSC" /><layer name="grid_layer" /><background colorID="0xffffff" /><gate_selections><gate name="All Events" /></gate_selections><order_populations>false</order_populations><drawing_order><gate name="All Events" draw="1" /></drawing_order><grid_visibility>false</grid_visibility><tickmark_visibility>true</tickmark_visibility><tickmarklabel_visibility>true</tickmarklabel_visibility><plotoutline_visibility>true</plotoutline_visibility><gridoutline_visibility>true</gridoutline_visibility><fullgridoutline_visibility>true</fullgridoutline_visibility><halfgridoutline_visibility>false</halfgridoutline_visibility><opaque>true</opaque><show_overlay>true</show_overlay><legend_display>false</legend_display><scale_x_axis>false</scale_x_axis><scale_y_axis>false</scale_y_axis><target_area_width_x>2</target_area_width_x><target_area_width_y>2</target_area_width_y><zoom_node /><dotplot_properties><sampledoption_mode>2</sampledoption_mode><display_percent>100</display_percent><display_number>1000</display_number><dot_size>0</dot_size><timescale>false</timescale><acquisition_sampled_option_mode>3</acquisition_sampled_option_mode></dotplot_properties></plot></worksheet_element><worksheet_element type="BIEXPHISTOGRAM" x="46" y="5079" width="556" height="321" opaque="true"><plot type="BIEXPHISTOGRAM"><list_data>2023 01 10 HRE 1433 isoforms.21 %  oxygen.zeta4</list_data><title_font name="Microsoft Sans Serif" size="12" italic="false" bold="false" color="0x000000" /><label_font name="Microsoft Sans Serif" size="12" italic="false" bold="false" color="0x000000" /><value_font name="Microsoft Sans Serif" size="9" italic="false" bold="false" color="0x000000" /><title tube="true" specimen="true" population="false" string="false" content="" /><labels xLabelVisible="true" yLabelVisible="true" /><parameters xParam="530/30 488nm-A" xParamFL="530/30 488nm" /><layer name="grid_layer" /><background colorID="0xffffff" /><gate_selections><gate name="All Events" /></gate_selections><order_populations>false</order_populations><drawing_order><gate name="All Events" draw="1" /></drawing_order><grid_visibility>false</grid_visibility><tickmark_visibility>true</tickmark_visibility><tickmarklabel_visibility>true</tickmarklabel_visibility><plotoutline_visibility>true</plotoutline_visibility><gridoutline_visibility>true</gridoutline_visibility><fullgridoutline_visibility>true</fullgridoutline_visibility><halfgridoutline_visibility>false</halfgridoutline_visibility><opaque>true</opaque><show_overlay>true</show_overlay><legend_display>false</legend_display><scale_x_axis>false</scale_x_axis><scale_y_axis>false</scale_y_axis><target_area_width_x>2</target_area_width_x><target_area_width_y>2</target_area_width_y><zoom_node /><histogram_properties><y_axis_mode>false</y_axis_mode><count_mode>true</count_mode><percentage_mode>false</percentage_mode><y_count_max>3.0</y_count_max><y_percentage_count_max>10</y_percentage_count_max><ignore_percentage>0.01</ignore_percentage><draw_solid>true</draw_solid><smooth>false</smooth><minimum_gate_presence>true</minimum_gate_presence><acquisition_sampled_option_mode>3</acquisition_sampled_option_mode></histogram_properties></plot></worksheet_element><worksheet_element type="BIEXPDOTPLOT" x="65" y="5554" width="470" height="405" opaque="true"><plot type="BIEXPDOTPLOT"><list_data>2023 01 10 HRE 1433 isoforms.1 %  oxygen.Control</list_data><title_font name="Microsoft Sans Serif" size="12" italic="false" bold="false" color="0x000000" /><label_font name="Microsoft Sans Serif" size="12" italic="false" bold="false" color="0x000000" /><value_font name="Microsoft Sans Serif" size="9" italic="false" bold="false" color="0x000000" /><title tube="true" specimen="true" population="false" string="false" content="" /><labels xLabelVisible="true" yLabelVisible="true" /><parameters xParam="FSC-A" xParamFL="FSC" yParam="SSC-A" yParamFL="SSC" /><layer name="grid_layer" /><background colorID="0xffffff" /><gate_selections><gate name="All Events" /></gate_selections><order_populations>false</order_populations><drawing_order><gate name="All Events" draw="1" /></drawing_order><grid_visibility>false</grid_visibility><tickmark_visibility>true</tickmark_visibility><tickmarklabel_visibility>true</tickmarklabel_visibility><plotoutline_visibility>true</plotoutline_visibility><gridoutline_visibility>true</gridoutline_visibility><fullgridoutline_visibility>true</fullgridoutline_visibility><halfgridoutline_visibility>false</halfgridoutline_visibility><opaque>true</opaque><show_overlay>true</show_overlay><legend_display>false</legend_display><scale_x_axis>false</scale_x_axis><scale_y_axis>false</scale_y_axis><target_area_width_x>2</target_area_width_x><target_area_width_y>2</target_area_width_y><zoom_node /><dotplot_properties><sampledoption_mode>2</sampledoption_mode><display_percent>100</display_percent><display_number>1000</display_number><dot_size>0</dot_size><timescale>false</timescale><acquisition_sampled_option_mode>3</acquisition_sampled_option_mode></dotplot_properties></plot></worksheet_element><worksheet_element type="BIEXPHISTOGRAM" x="46" y="6005" width="556" height="321" opaque="true"><plot type="BIEXPHISTOGRAM"><list_data>2023 01 10 HRE 1433 isoforms.1 %  oxygen.Control</list_data><title_font name="Microsoft Sans Serif" size="12" italic="false" bold="false" color="0x000000" /><label_font name="Microsoft Sans Serif" size="12" italic="false" bold="false" color="0x000000" /><value_font name="Microsoft Sans Serif" size="9" italic="false" bold="false" color="0x000000" /><title tube="true" specimen="true" population="false" string="false" content="" /><labels xLabelVisible="true" yLabelVisible="true" /><parameters xParam="530/30 488nm-A" xParamFL="530/30 488nm" /><layer name="grid_layer" /><background colorID="0xffffff" /><gate_selections><gate name="All Events" /></gate_selections><order_populations>false</order_populations><drawing_order><gate name="All Events" draw="1" /></drawing_order><grid_visibility>false</grid_visibility><tickmark_visibility>true</tickmark_visibility><tickmarklabel_visibility>true</tickmarklabel_visibility><plotoutline_visibility>true</plotoutline_visibility><gridoutline_visibility>true</gridoutline_visibility><fullgridoutline_visibility>true</fullgridoutline_visibility><halfgridoutline_visibility>false</halfgridoutline_visibility><opaque>true</opaque><show_overlay>true</show_overlay><legend_display>false</legend_display><scale_x_axis>false</scale_x_axis><scale_y_axis>false</scale_y_axis><target_area_width_x>2</target_area_width_x><target_area_width_y>2</target_area_width_y><zoom_node /><histogram_properties><y_axis_mode>false</y_axis_mode><count_mode>true</count_mode><percentage_mode>false</percentage_mode><y_count_max>27.0</y_count_max><y_percentage_count_max>10</y_percentage_count_max><ignore_percentage>0.01</ignore_percentage><draw_solid>true</draw_solid><smooth>false</smooth><minimum_gate_presence>true</minimum_gate_presence><acquisition_sampled_option_mode>3</acquisition_sampled_option_mode></histogram_properties></plot></worksheet_element><worksheet_element type="BIEXPDOTPLOT" x="65" y="6480" width="470" height="405" opaque="true"><plot type="BIEXPDOTPLOT"><list_data>2023 01 10 HRE 1433 isoforms.1 %  oxygen.gamma1</list_data><title_font name="Microsoft Sans Serif" size="12" italic="false" bold="false" color="0x000000" /><label_font name="Microsoft Sans Serif" size="12" italic="false" bold="false" color="0x000000" /><value_font name="Microsoft Sans Serif" size="9" italic="false" bold="false" color="0x000000" /><title tube="true" specimen="true" population="false" string="false" content="" /><labels xLabelVisible="true" yLabelVisible="true" /><parameters xParam="FSC-A" xParamFL="FSC" yParam="SSC-A" yParamFL="SSC" /><layer name="grid_layer" /><background colorID="0xffffff" /><gate_selections><gate name="All Events" /></gate_selections><order_populations>false</order_populations><drawing_order><gate name="All Events" draw="1" /></drawing_order><grid_visibility>false</grid_visibility><tickmark_visibility>true</tickmark_visibility><tickmarklabel_visibility>true</tickmarklabel_visibility><plotoutline_visibility>true</plotoutline_visibility><gridoutline_visibility>true</gridoutline_visibility><fullgridoutline_visibility>true</fullgridoutline_visibility><halfgridoutline_visibility>false</halfgridoutline_visibility><opaque>true</opaque><show_overlay>true</show_overlay><legend_display>false</legend_display><scale_x_axis>false</scale_x_axis><scale_y_axis>false</scale_y_axis><target_area_width_x>2</target_area_width_x><target_area_width_y>2</target_area_width_y><zoom_node /><dotplot_properties><sampledoption_mode>2</sampledoption_mode><display_percent>100</display_percent><display_number>1000</display_number><dot_size>0</dot_size><timescale>false</timescale><acquisition_sampled_option_mode>3</acquisition_sampled_option_mode></dotplot_properties></plot></worksheet_element><worksheet_element type="BIEXPHISTOGRAM" x="46" y="6931" width="556" height="321" opaque="true"><plot type="BIEXPHISTOGRAM"><list_data>2023 01 10 HRE 1433 isoforms.1 %  oxygen.gamma1</list_data><title_font name="Microsoft Sans Serif" size="12" italic="false" bold="false" color="0x000000" /><label_font name="Microsoft Sans Serif" size="12" italic="false" bold="false" color="0x000000" /><value_font name="Microsoft Sans Serif" size="9" italic="false" bold="false" color="0x000000" /><title tube="true" specimen="true" population="false" string="false" content="" /><labels xLabelVisible="true" yLabelVisible="true" /><parameters xParam="530/30 488nm-A" xParamFL="530/30 488nm" /><layer name="grid_layer" /><background colorID="0xffffff" /><gate_selections><gate name="All Events" /></gate_selections><order_populations>false</order_populations><drawing_order><gate name="All Events" draw="1" /></drawing_order><grid_visibility>false</grid_visibility><tickmark_visibility>true</tickmark_visibility><tickmarklabel_visibility>true</tickmarklabel_visibility><plotoutline_visibility>true</plotoutline_visibility><gridoutline_visibility>true</gridoutline_visibility><fullgridoutline_visibility>true</fullgridoutline_visibility><halfgridoutline_visibility>false</halfgridoutline_visibility><opaque>true</opaque><show_overlay>true</show_overlay><legend_display>false</legend_display><scale_x_axis>false</scale_x_axis><scale_y_axis>false</scale_y_axis><target_area_width_x>2</target_area_width_x><target_area_width_y>2</target_area_width_y><zoom_node /><histogram_properties><y_axis_mode>false</y_axis_mode><count_mode>true</count_mode><percentage_mode>false</percentage_mode><y_count_max>29.0</y_count_max><y_percentage_count_max>10</y_percentage_count_max><ignore_percentage>0.01</ignore_percentage><draw_solid>true</draw_solid><smooth>false</smooth><minimum_gate_presence>true</minimum_gate_presence><acquisition_sampled_option_mode>3</acquisition_sampled_option_mode></histogram_properties></plot></worksheet_element><worksheet_element type="BIEXPDOTPLOT" x="65" y="7405" width="470" height="405" opaque="true"><plot type="BIEXPDOTPLOT"><list_data>2023 01 10 HRE 1433 isoforms.1 %  oxygen.epsilon1</list_data><title_font name="Microsoft Sans Serif" size="12" italic="false" bold="false" color="0x000000" /><label_font name="Microsoft Sans Serif" size="12" italic="false" bold="false" color="0x000000" /><value_font name="Microsoft Sans Serif" size="9" italic="false" bold="false" color="0x000000" /><title tube="true" specimen="true" population="false" string="false" content="" /><labels xLabelVisible="true" yLabelVisible="true" /><parameters xParam="FSC-A" xParamFL="FSC" yParam="SSC-A" yParamFL="SSC" /><layer name="grid_layer" /><background colorID="0xffffff" /><gate_selections><gate name="All Events" /></gate_selections><order_populations>false</order_populations><drawing_order><gate name="All Events" draw="1" /></drawing_order><grid_visibility>false</grid_visibility><tickmark_visibility>true</tickmark_visibility><tickmarklabel_visibility>true</tickmarklabel_visibility><plotoutline_visibility>true</plotoutline_visibility><gridoutline_visibility>true</gridoutline_visibility><fullgridoutline_visibility>true</fullgridoutline_visibility><halfgridoutline_visibility>false</halfgridoutline_visibility><opaque>true</opaque><show_overlay>true</show_overlay><legend_display>false</legend_display><scale_x_axis>false</scale_x_axis><scale_y_axis>false</scale_y_axis><target_area_width_x>2</target_area_width_x><target_area_width_y>2</target_area_width_y><zoom_node /><dotplot_properties><sampledoption_mode>2</sampledoption_mode><display_percent>100</display_percent><display_number>1000</display_number><dot_size>0</dot_size><timescale>false</timescale><acquisition_sampled_option_mode>3</acquisition_sampled_option_mode></dotplot_properties></plot></worksheet_element><worksheet_element type="BIEXPHISTOGRAM" x="46" y="7856" width="556" height="321" opaque="true"><plot type="BIEXPHISTOGRAM"><list_data>2023 01 10 HRE 1433 isoforms.1 %  oxygen.epsilon1</list_data><title_font name="Microsoft Sans Serif" size="12" italic="false" bold="false" color="0x000000" /><label_font name="Microsoft Sans Serif" size="12" italic="false" bold="false" color="0x000000" /><value_font name="Microsoft Sans Serif" size="9" italic="false" bold="false" color="0x000000" /><title tube="true" specimen="true" population="false" string="false" content="" /><labels xLabelVisible="true" yLabelVisible="true" /><parameters xParam="530/30 488nm-A" xParamFL="530/30 488nm" /><layer name="grid_layer" /><background colorID="0xffffff" /><gate_selections><gate name="All Events" /></gate_selections><order_populations>false</order_populations><drawing_order><gate name="All Events" draw="1" /></drawing_order><grid_visibility>false</grid_visibility><tickmark_visibility>true</tickmark_visibility><tickmarklabel_visibility>true</tickmarklabel_visibility><plotoutline_visibility>true</plotoutline_visibility><gridoutline_visibility>true</gridoutline_visibility><fullgridoutline_visibility>true</fullgridoutline_visibility><halfgridoutline_visibility>false</halfgridoutline_visibility><opaque>true</opaque><show_overlay>true</show_overlay><legend_display>false</legend_display><scale_x_axis>false</scale_x_axis><scale_y_axis>false</scale_y_axis><target_area_width_x>2</target_area_width_x><target_area_width_y>2</target_area_width_y><zoom_node /><histogram_properties><y_axis_mode>false</y_axis_mode><count_mode>true</count_mode><percentage_mode>false</percentage_mode><y_count_max>26.0</y_count_max><y_percentage_count_max>10</y_percentage_count_max><ignore_percentage>0.01</ignore_percentage><draw_solid>true</draw_solid><smooth>false</smooth><minimum_gate_presence>true</minimum_gate_presence><acquisition_sampled_option_mode>3</acquisition_sampled_option_mode></histogram_properties></plot></worksheet_element><worksheet_element type="BIEXPDOTPLOT" x="65" y="8331" width="470" height="405" opaque="true"><plot type="BIEXPDOTPLOT"><list_data>2023 01 10 HRE 1433 isoforms.1 %  oxygen.zeta2</list_data><title_font name="Microsoft Sans Serif" size="12" italic="false" bold="false" color="0x000000" /><label_font name="Microsoft Sans Serif" size="12" italic="false" bold="false" color="0x000000" /><value_font name="Microsoft Sans Serif" size="9" italic="false" bold="false" color="0x000000" /><title tube="true" specimen="true" population="false" string="false" content="" /><labels xLabelVisible="true" yLabelVisible="true" /><parameters xParam="FSC-A" xParamFL="FSC" yParam="SSC-A" yParamFL="SSC" /><layer name="grid_layer" /><background colorID="0xffffff" /><gate_selections><gate name="All Events" /></gate_selections><order_populations>false</order_populations><drawing_order><gate name="All Events" draw="1" /></drawing_order><grid_visibility>false</grid_visibility><tickmark_visibility>true</tickmark_visibility><tickmarklabel_visibility>true</tickmarklabel_visibility><plotoutline_visibility>true</plotoutline_visibility><gridoutline_visibility>true</gridoutline_visibility><fullgridoutline_visibility>true</fullgridoutline_visibility><halfgridoutline_visibility>false</halfgridoutline_visibility><opaque>true</opaque><show_overlay>true</show_overlay><legend_display>false</legend_display><scale_x_axis>false</scale_x_axis><scale_y_axis>false</scale_y_axis><target_area_width_x>2</target_area_width_x><target_area_width_y>2</target_area_width_y><zoom_node /><dotplot_properties><sampledoption_mode>2</sampledoption_mode><display_percent>100</display_percent><display_number>1000</display_number><dot_size>0</dot_size><timescale>false</timescale><acquisition_sampled_option_mode>3</acquisition_sampled_option_mode></dotplot_properties></plot></worksheet_element><worksheet_element type="BIEXPHISTOGRAM" x="46" y="8782" width="556" height="321" opaque="true"><plot type="BIEXPHISTOGRAM"><list_data>2023 01 10 HRE 1433 isoforms.1 %  oxygen.zeta2</list_data><title_font name="Microsoft Sans Serif" size="12" italic="false" bold="false" color="0x000000" /><label_font name="Microsoft Sans Serif" size="12" italic="false" bold="false" color="0x000000" /><value_font name="Microsoft Sans Serif" size="9" italic="false" bold="false" color="0x000000" /><title tube="true" specimen="true" population="false" string="false" content="" /><labels xLabelVisible="true" yLabelVisible="true" /><parameters xParam="530/30 488nm-A" xParamFL="530/30 488nm" /><layer name="grid_layer" /><background colorID="0xffffff" /><gate_selections><gate name="All Events" /></gate_selections><order_populations>false</order_populations><drawing_order><gate name="All Events" draw="1" /></drawing_order><grid_visibility>false</grid_visibility><tickmark_visibility>true</tickmark_visibility><tickmarklabel_visibility>true</tickmarklabel_visibility><plotoutline_visibility>true</plotoutline_visibility><gridoutline_visibility>true</gridoutline_visibility><fullgridoutline_visibility>true</fullgridoutline_visibility><halfgridoutline_visibility>false</halfgridoutline_visibility><opaque>true</opaque><show_overlay>true</show_overlay><legend_display>false</legend_display><scale_x_axis>false</scale_x_axis><scale_y_axis>false</scale_y_axis><target_area_width_x>2</target_area_width_x><target_area_width_y>2</target_area_width_y><zoom_node /><histogram_properties><y_axis_mode>false</y_axis_mode><count_mode>true</count_mode><percentage_mode>false</percentage_mode><y_count_max>26.0</y_count_max><y_percentage_count_max>10</y_percentage_count_max><ignore_percentage>0.01</ignore_percentage><draw_solid>true</draw_solid><smooth>false</smooth><minimum_gate_presence>true</minimum_gate_presence><acquisition_sampled_option_mode>3</acquisition_sampled_option_mode></histogram_properties></plot></worksheet_element><worksheet_element type="BIEXPDOTPLOT" x="65" y="9257" width="470" height="405" opaque="true"><plot type="BIEXPDOTPLOT"><list_data>2023 01 10 HRE 1433 isoforms.1 %  oxygen.zeta3</list_data><title_font name="Microsoft Sans Serif" size="12" italic="false" bold="false" color="0x000000" /><label_font name="Microsoft Sans Serif" size="12" italic="false" bold="false" color="0x000000" /><value_font name="Microsoft Sans Serif" size="9" italic="false" bold="false" color="0x000000" /><title tube="true" specimen="true" population="false" string="false" content="" /><labels xLabelVisible="true" yLabelVisible="true" /><parameters xParam="FSC-A" xParamFL="FSC" yParam="SSC-A" yParamFL="SSC" /><layer name="grid_layer" /><background colorID="0xffffff" /><gate_selections><gate name="All Events" /></gate_selections><order_populations>false</order_populations><drawing_order><gate name="All Events" draw="1" /></drawing_order><grid_visibility>false</grid_visibility><tickmark_visibility>true</tickmark_visibility><tickmarklabel_visibility>true</tickmarklabel_visibility><plotoutline_visibility>true</plotoutline_visibility><gridoutline_visibility>true</gridoutline_visibility><fullgridoutline_visibility>true</fullgridoutline_visibility><halfgridoutline_visibility>false</halfgridoutline_visibility><opaque>true</opaque><show_overlay>true</show_overlay><legend_display>false</legend_display><scale_x_axis>false</scale_x_axis><scale_y_axis>false</scale_y_axis><target_area_width_x>2</target_area_width_x><target_area_width_y>2</target_area_width_y><zoom_node /><dotplot_properties><sampledoption_mode>2</sampledoption_mode><display_percent>100</display_percent><display_number>1000</display_number><dot_size>0</dot_size><timescale>false</timescale><acquisition_sampled_option_mode>3</acquisition_sampled_option_mode></dotplot_properties></plot></worksheet_element><worksheet_element type="BIEXPHISTOGRAM" x="46" y="9708" width="556" height="321" opaque="true"><plot type="BIEXPHISTOGRAM"><list_data>2023 01 10 HRE 1433 isoforms.1 %  oxygen.zeta3</list_data><title_font name="Microsoft Sans Serif" size="12" italic="false" bold="false" color="0x000000" /><label_font name="Microsoft Sans Serif" size="12" italic="false" bold="false" color="0x000000" /><value_font name="Microsoft Sans Serif" size="9" italic="false" bold="false" color="0x000000" /><title tube="true" specimen="true" population="false" string="false" content="" /><labels xLabelVisible="true" yLabelVisible="true" /><parameters xParam="530/30 488nm-A" xParamFL="530/30 488nm" /><layer name="grid_layer" /><background colorID="0xffffff" /><gate_selections><gate name="All Events" /></gate_selections><order_populations>false</order_populations><drawing_order><gate name="All Events" draw="1" /></drawing_order><grid_visibility>false</grid_visibility><tickmark_visibility>true</tickmark_visibility><tickmarklabel_visibility>true</tickmarklabel_visibility><plotoutline_visibility>true</plotoutline_visibility><gridoutline_visibility>true</gridoutline_visibility><fullgridoutline_visibility>true</fullgridoutline_visibility><halfgridoutline_visibility>false</halfgridoutline_visibility><opaque>true</opaque><show_overlay>true</show_overlay><legend_display>false</legend_display><scale_x_axis>false</scale_x_axis><scale_y_axis>false</scale_y_axis><target_area_width_x>2</target_area_width_x><target_area_width_y>2</target_area_width_y><zoom_node /><histogram_properties><y_axis_mode>false</y_axis_mode><count_mode>true</count_mode><percentage_mode>false</percentage_mode><y_count_max>27.0</y_count_max><y_percentage_count_max>10</y_percentage_count_max><ignore_percentage>0.01</ignore_percentage><draw_solid>true</draw_solid><smooth>false</smooth><minimum_gate_presence>true</minimum_gate_presence><acquisition_sampled_option_mode>3</acquisition_sampled_option_mode></histogram_properties></plot></worksheet_element><worksheet_element type="BIEXPDOTPLOT" x="65" y="10182" width="470" height="405" opaque="true"><plot type="BIEXPDOTPLOT"><list_data>2023 01 10 HRE 1433 isoforms.1 %  oxygen.zeta4</list_data><title_font name="Microsoft Sans Serif" size="12" italic="false" bold="false" color="0x000000" /><label_font name="Microsoft Sans Serif" size="12" italic="false" bold="false" color="0x000000" /><value_font name="Microsoft Sans Serif" size="9" italic="false" bold="false" color="0x000000" /><title tube="true" specimen="true" population="false" string="false" content="" /><labels xLabelVisible="true" yLabelVisible="true" /><parameters xParam="FSC-A" xParamFL="FSC" yParam="SSC-A" yParamFL="SSC" /><layer name="grid_layer" /><background colorID="0xffffff" /><gate_selections><gate name="All Events" /></gate_selections><order_populations>false</order_populations><drawing_order><gate name="All Events" draw="1" /></drawing_order><grid_visibility>false</grid_visibility><tickmark_visibility>true</tickmark_visibility><tickmarklabel_visibility>true</tickmarklabel_visibility><plotoutline_visibility>true</plotoutline_visibility><gridoutline_visibility>true</gridoutline_visibility><fullgridoutline_visibility>true</fullgridoutline_visibility><halfgridoutline_visibility>false</halfgridoutline_visibility><opaque>true</opaque><show_overlay>true</show_overlay><legend_display>false</legend_display><scale_x_axis>false</scale_x_axis><scale_y_axis>false</scale_y_axis><target_area_width_x>2</target_area_width_x><target_area_width_y>2</target_area_width_y><zoom_node /><dotplot_properties><sampledoption_mode>2</sampledoption_mode><display_percent>100</display_percent><display_number>1000</display_number><dot_size>0</dot_size><timescale>false</timescale><acquisition_sampled_option_mode>3</acquisition_sampled_option_mode></dotplot_properties></plot></worksheet_element><worksheet_element type="BIEXPHISTOGRAM" x="46" y="10633" width="556" height="321" opaque="true"><plot type="BIEXPHISTOGRAM"><list_data>2023 01 10 HRE 1433 isoforms.1 %  oxygen.zeta4</list_data><title_font name="Microsoft Sans Serif" size="12" italic="false" bold="false" color="0x000000" /><label_font name="Microsoft Sans Serif" size="12" italic="false" bold="false" color="0x000000" /><value_font name="Microsoft Sans Serif" size="9" italic="false" bold="false" color="0x000000" /><title tube="true" specimen="true" population="false" string="false" content="" /><labels xLabelVisible="true" yLabelVisible="true" /><parameters xParam="530/30 488nm-A" xParamFL="530/30 488nm" /><layer name="grid_layer" /><background colorID="0xffffff" /><gate_selections><gate name="All Events" /></gate_selections><order_populations>false</order_populations><drawing_order><gate name="All Events" draw="1" /></drawing_order><grid_visibility>false</grid_visibility><tickmark_visibility>true</tickmark_visibility><tickmarklabel_visibility>true</tickmarklabel_visibility><plotoutline_visibility>true</plotoutline_visibility><gridoutline_visibility>true</gridoutline_visibility><fullgridoutline_visibility>true</fullgridoutline_visibility><halfgridoutline_visibility>false</halfgridoutline_visibility><opaque>true</opaque><show_overlay>true</show_overlay><legend_display>false</legend_display><scale_x_axis>false</scale_x_axis><scale_y_axis>false</scale_y_axis><target_area_width_x>2</target_area_width_x><target_area_width_y>2</target_area_width_y><zoom_node /><histogram_properties><y_axis_mode>false</y_axis_mode><count_mode>true</count_mode><percentage_mode>false</percentage_mode><y_count_max>37.0</y_count_max><y_percentage_count_max>10</y_percentage_count_max><ignore_percentage>0.01</ignore_percentage><draw_solid>true</draw_solid><smooth>false</smooth><minimum_gate_presence>true</minimum_gate_presence><acquisition_sampled_option_mode>3</acquisition_sampled_option_mode></histogram_properties></plot></worksheet_element></worksheet></worksheet_config><keywords><keyword name="CST SETUP STATUS" type="2"><suffix></suffix><description>Cytometer Performance Results (pass or fail)</description><visible>true</visible><edit_name>false</edit_name><edit_name_only>false</edit_name_only><edit_value>false</edit_value><edit_limit>false</edit_limit><length>64</length><value>SUCCESS</value></keyword><keyword name="CST BEADS LOT ID" type="2"><suffix></suffix><description>Lot ID information for CST beads</description><visible>true</visible><edit_name>false</edit_name><edit_name_only>false</edit_name_only><edit_value>false</edit_value><edit_limit>false</edit_limit><length>64</length><value>21220</value></keyword><keyword name="CYTOMETER CONFIG NAME" type="2"><suffix></suffix><description>Cytometer configuration name</description><visible>true</visible><edit_name>false</edit_name><edit_name_only>false</edit_name_only><edit_value>false</edit_value><edit_limit>false</edit_limit><length>64</length><value>JCBC 5-Blue 4-Violet 5-YG 3-Red 2-UV</value></keyword><keyword name="CYTOMETER CONFIG CREATE DATE" type="2"><suffix></suffix><description>Cytometer configuration creation date</description><visible>true</visible><edit_name>false</edit_name><edit_name_only>false</edit_name_only><edit_value>false</edit_value><edit_limit>false</edit_limit><length>64</length><value>2021-06-03T12:08:09+01:00</value></keyword><keyword name="CST SETUP DATE" type="2"><suffix></suffix><description>Date and time of cytometer setup and tracking</description><visible>true</visible><edit_name>false</edit_name><edit_name_only>false</edit_name_only><edit_value>false</edit_value><edit_limit>false</edit_limit><length>64</length><value>2023-02-10T11:45:06+00:00</value></keyword><keyword name="CST BASELINE DATE" type="2"><suffix></suffix><description>Date and time of cytometer baseline setup</description><visible>true</visible><edit_name>false</edit_name><edit_name_only>false</edit_name_only><edit_value>false</edit_value><edit_limit>false</edit_limit><length>64</length><value>2023-01-03T09:51:41+00:00</value></keyword><keyword name="CST BEADS EXPIRED" type="3"><suffix></suffix><description>Cytometer beads expired</description><visible>true</visible><edit_name>false</edit_name><edit_name_only>false</edit_name_only><edit_value>false</edit_value><edit_limit>false</edit_limit><value>2</value></keyword><keyword name="CST PERFORMANCE EXPIRED" type="2"><suffix></suffix><description>Date and time of Cytometer performance expired</description><visible>true</visible><edit_name>false</edit_name><edit_name_only>false</edit_name_only><edit_value>false</edit_value><edit_limit>false</edit_limit><length>64</length><value>2023-02-11T11:45:06+00:00</value></keyword><keyword name="CST REGULATORY STATUS" type="2"><suffix></suffix><description>Cytometer regulatory status - "CE-IVD Performance Check" or "RUO Performance Check"</description><visible>true</visible><edit_name>false</edit_name><edit_name_only>false</edit_name_only><edit_value>false</edit_value><edit_limit>false</edit_limit><length>64</length><value>RUO Performance Check</value></keyword></keywords><instrument_settings name="Cytometer Settings" template="false"><threshold_op>2</threshold_op><flow_rate>0</flow_rate><auto_compensation>false</auto_compensation><compensation_enabled>false</compensation_enabled><scales_recorded>false</scales_recorded><use_auto_biexp_scale>true</use_auto_biexp_scale><parameter name="FSC-A" type="30"><is_log>false</is_log><is_quantitated>false</is_quantitated><min>0.0</min><max>262143.0</max><raw_index>1</raw_index><linear_index>1</linear_index><log_index>5</log_index><final_index>1</final_index><fl>FSC</fl><voltage>350</voltage><target>3</target><brightness>1.0</brightness><threshold>5000</threshold><trigger>true</trigger><labels_only>false</labels_only><biexp_scale>-1</biexp_scale><comp_biexp_scale>-1</comp_biexp_scale><manual_biexp_scale>0</manual_biexp_scale><can_be_compensated>false</can_be_compensated></parameter><parameter name="SSC-A" type="30"><is_log>false</is_log><is_quantitated>false</is_quantitated><min>0.0</min><max>262143.0</max><raw_index>2</raw_index><linear_index>2</linear_index><log_index>6</log_index><final_index>2</final_index><fl>SSC</fl><voltage>225</voltage><target>3</target><brightness>1.0</brightness><threshold>5000</threshold><trigger>false</trigger><labels_only>false</labels_only><biexp_scale>-1</biexp_scale><comp_biexp_scale>-1</comp_biexp_scale><manual_biexp_scale>0</manual_biexp_scale><can_be_compensated>false</can_be_compensated></parameter><parameter name="530/30 488nm-A" type="30"><is_log>true</is_log><is_quantitated>false</is_quantitated><min>0.0</min><max>5.4185380935668945</max><raw_index>3</raw_index><linear_index>3</linear_index><log_index>7</log_index><final_index>7</final_index><fl>530/30 488nm</fl><voltage>300</voltage><target>3</target><brightness>1.0</brightness><threshold>5000</threshold><trigger>false</trigger><labels_only>false</labels_only><biexp_scale>-1</biexp_scale><comp_biexp_scale>-1</comp_biexp_scale><manual_biexp_scale>0</manual_biexp_scale><can_be_compensated>true</can_be_compensated><compensation><compensation_coefficient>1.0</compensation_coefficient></compensation></parameter><parameter name="Time" type="40"><is_log>false</is_log><is_quantitated>false</is_quantitated><min>0.0</min><max>262143.0</max><raw_index>0</raw_index><linear_index>0</linear_index><log_index>0</log_index><final_index>0</final_index></parameter></instrument_settings><acquisition_worksheets name="Global Worksheets"><worksheet_template name="Global Sheet1"><data_filename>274744.fcs</data_filename><data_begin_date>2023-02-10T14:37:17</data_begin_date><data_end_date>2023-02-10T14:37:52</data_end_date><time_tick_last_event>3457</time_tick_last_event><window_extension>0.0</window_extension><fsc_area_scaling>0.0</fsc_area_scaling><acquirable>true</acquirable><record_user>Nathan</record_user><institution></institution><AcqObjInError>false</AcqObjInError><AspiratedError>false</AspiratedError><loader_user_info sample_flow_rate="1.0" sample_volume="3" record_sample_volume="3" mixing_volume="50" mixing_speed="200" number_mixes="2" wash_volume="200" enable_blr="false" blr_period="5" /><lasers /><keywords><keyword name="SAMPLE ID" type="2"><suffix></suffix><description>String used to identify a sample</description><visible>true</visible><edit_name>true</edit_name><edit_name_only>false</edit_name_only><edit_value>true</edit_value><edit_limit>true</edit_limit><length>64</length><value></value></keyword><keyword name="PATIENT ID" type="2"><suffix></suffix><description>String used to identify a patient</description><visible>true</visible><edit_name>true</edit_name><edit_name_only>false</edit_name_only><edit_value>true</edit_value><edit_limit>true</edit_limit><length>64</length><value></value></keyword><keyword name="$OP" type="2"><suffix></suffix><description>User name of application operator when data was collected</description><visible>true</visible><edit_name>false</edit_name><edit_name_only>false</edit_name_only><edit_value>false</edit_value><edit_limit>false</edit_limit><length>64</length><value>Nathan</value></keyword><keyword name="$INST" type="2"><suffix></suffix><description>Institution where data was collected</description><visible>true</visible><edit_name>false</edit_name><edit_name_only>false</edit_name_only><edit_value>false</edit_value><edit_limit>false</edit_limit><length>64</length><value></value></keyword><keyword name="GUID" type="2"><suffix></suffix><description>String value with a unique identifier for exported FCS file</description><visible>true</visible><edit_name>false</edit_name><edit_name_only>false</edit_name_only><edit_value>false</edit_value><edit_limit>false</edit_limit><length>64</length><value>9d94af5f-e68f-4242-8658-85cbcb9b2693</value></keyword><keyword name="CST SETUP STATUS" type="2"><suffix></suffix><description>Cytometer Performance Results (pass or fail)</description><visible>true</visible><edit_name>false</edit_name><edit_name_only>false</edit_name_only><edit_value>false</edit_value><edit_limit>false</edit_limit><length>64</length><value>SUCCESS</value></keyword><keyword name="CST BEADS LOT ID" type="2"><suffix></suffix><description>Lot ID information for CST beads</description><visible>true</visible><edit_name>false</edit_name><edit_name_only>false</edit_name_only><edit_value>false</edit_value><edit_limit>false</edit_limit><length>64</length><value>21220</value></keyword><keyword name="CYTOMETER CONFIG NAME" type="2"><suffix></suffix><description>Cytometer configuration name</description><visible>true</visible><edit_name>false</edit_name><edit_name_only>false</edit_name_only><edit_value>false</edit_value><edit_limit>false</edit_limit><length>64</length><value>JCBC 5-Blue 4-Violet 5-YG 3-Red 2-UV</value></keyword><keyword name="CYTOMETER CONFIG CREATE DATE" type="2"><suffix></suffix><description>Cytometer configuration creation date</description><visible>true</visible><edit_name>false</edit_name><edit_name_only>false</edit_name_only><edit_value>false</edit_value><edit_limit>false</edit_limit><length>64</length><value>2021-06-03T12:08:09+01:00</value></keyword><keyword name="CST SETUP DATE" type="2"><suffix></suffix><description>Date and time of cytometer setup and tracking</description><visible>true</visible><edit_name>false</edit_name><edit_name_only>false</edit_name_only><edit_value>false</edit_value><edit_limit>false</edit_limit><length>64</length><value>2023-02-10T11:45:06+00:00</value></keyword><keyword name="CST BASELINE DATE" type="2"><suffix></suffix><description>Date and time of cytometer baseline setup</description><visible>true</visible><edit_name>false</edit_name><edit_name_only>false</edit_name_only><edit_value>false</edit_value><edit_limit>false</edit_limit><length>64</length><value>2023-01-03T09:51:41+00:00</value></keyword><keyword name="CST BEADS EXPIRED" type="3"><suffix></suffix><description>Cytometer beads expired</description><visible>true</visible><edit_name>false</edit_name><edit_name_only>false</edit_name_only><edit_value>false</edit_value><edit_limit>false</edit_limit><value>2</value></keyword><keyword name="CST PERFORMANCE EXPIRED" type="2"><suffix></suffix><description>Date and time of Cytometer performance expired</description><visible>true</visible><edit_name>false</edit_name><edit_name_only>false</edit_name_only><edit_value>false</edit_value><edit_limit>false</edit_limit><length>64</length><value>2023-02-11T11:45:06+00:00</value></keyword><keyword name="CST REGULATORY STATUS" type="2"><suffix></suffix><description>Cytometer regulatory status - "CE-IVD Performance Check" or "RUO Performance Check"</description><visible>true</visible><edit_name>false</edit_name><edit_name_only>false</edit_name_only><edit_value>false</edit_value><edit_limit>false</edit_limit><length>64</length><value>RUO Performance Check</value></keyword></keywords><instrument_settings name="Cytometer Settings" template="false"><threshold_op>2</threshold_op><flow_rate>0</flow_rate><auto_compensation>false</auto_compensation><compensation_enabled>false</compensation_enabled><scales_recorded>true</scales_recorded><use_auto_biexp_scale>true</use_auto_biexp_scale><parameter name="FSC-A" type="30"><is_log>false</is_log><is_quantitated>false</is_quantitated><min>0.0</min><max>262143.0</max><raw_index>1</raw_index><linear_index>1</linear_index><log_index>5</log_index><final_index>1</final_index><fl>FSC</fl><voltage>350</voltage><target>3</target><brightness>1.0</brightness><threshold>5000</threshold><trigger>true</trigger><labels_only>false</labels_only><biexp_scale>-1</biexp_scale><comp_biexp_scale>-1</comp_biexp_scale><manual_biexp_scale>-1</manual_biexp_scale><can_be_compensated>false</can_be_compensated></parameter><parameter name="SSC-A" type="30"><is_log>false</is_log><is_quantitated>false</is_quantitated><min>0.0</min><max>262143.0</max><raw_index>2</raw_index><linear_index>2</linear_index><log_index>6</log_index><final_index>2</final_index><fl>SSC</fl><voltage>225</voltage><target>3</target><brightness>1.0</brightness><threshold>5000</threshold><trigger>false</trigger><labels_only>false</labels_only><biexp_scale>-1</biexp_scale><comp_biexp_scale>-1</comp_biexp_scale><manual_biexp_scale>-1</manual_biexp_scale><can_be_compensated>false</can_be_compensated></parameter><parameter name="530/30 488nm-A" type="30"><is_log>true</is_log><is_quantitated>false</is_quantitated><min>0.0</min><max>5.4185380935668945</max><raw_index>3</raw_index><linear_index>3</linear_index><log_index>7</log_index><final_index>7</final_index><fl>530/30 488nm</fl><voltage>300</voltage><target>3</target><brightness>1.0</brightness><threshold>5000</threshold><trigger>false</trigger><labels_only>false</labels_only><biexp_scale>-1</biexp_scale><comp_biexp_scale>-1</comp_biexp_scale><manual_biexp_scale>-1</manual_biexp_scale><can_be_compensated>true</can_be_compensated><compensation><compensation_coefficient>1.0</compensation_coefficient></compensation></parameter><parameter name="Time" type="40"><is_log>false</is_log><is_quantitated>false</is_quantitated><min>0.0</min><max>262143.0</max><raw_index>0</raw_index><linear_index>0</linear_index><log_index>0</log_index><final_index>0</final_index></parameter></instrument_settings><gates><gate fullname="All Events" type="EventSource_Classifier"><name>All Events</name><color>0x000000</color><visible>true</visible><dotsize>0</dotsize><enabled>false</enabled><num_events>10000</num_events></gate></gates><pipeline><storage_gate>All Events</storage_gate><scale_on_gate>All Events</scale_on_gate><color_counter>0</color_counter><stop_rule mode="1" time="0" gate="All Events" events="10000" /></pipeline><analysis name="Analysis" /><loader_user_info sample_flow_rate="1.0" sample_volume="3" record_sample_volume="3" mixing_volume="50" mixing_speed="200" number_mixes="2" wash_volume="200" enable_blr="false" blr_period="5" /></worksheet_template></acquisition_worksheets><specimen name="21 %  oxygen"><is_auto_comp>false</is_auto_comp><is_calibration_control>false</is_calibration_control><keywords><keyword name="CST SETUP STATUS" type="2"><suffix></suffix><description>Cytometer Performance Results (pass or fail)</description><visible>true</visible><edit_name>false</edit_name><edit_name_only>false</edit_name_only><edit_value>false</edit_value><edit_limit>false</edit_limit><length>64</length><value></value></keyword><keyword name="CST BEADS LOT ID" type="2"><suffix></suffix><description>Lot ID information for CST beads</description><visible>true</visible><edit_name>false</edit_name><edit_name_only>false</edit_name_only><edit_value>false</edit_value><edit_limit>false</edit_limit><length>64</length><value></value></keyword><keyword name="CYTOMETER CONFIG NAME" type="2"><suffix></suffix><description>Cytometer configuration name</description><visible>true</visible><edit_name>false</edit_name><edit_name_only>false</edit_name_only><edit_value>false</edit_value><edit_limit>false</edit_limit><length>64</length><value></value></keyword><keyword name="CYTOMETER CONFIG CREATE DATE" type="2"><suffix></suffix><description>Cytometer configuration creation date</description><visible>true</visible><edit_name>false</edit_name><edit_name_only>false</edit_name_only><edit_value>false</edit_value><edit_limit>false</edit_limit><length>64</length><value></value></keyword><keyword name="CST SETUP DATE" type="2"><suffix></suffix><description>Date and time of cytometer setup and tracking</description><visible>true</visible><edit_name>false</edit_name><edit_name_only>false</edit_name_only><edit_value>false</edit_value><edit_limit>false</edit_limit><length>64</length><value></value></keyword><keyword name="CST BASELINE DATE" type="2"><suffix></suffix><description>Date and time of cytometer baseline setup</description><visible>true</visible><edit_name>false</edit_name><edit_name_only>false</edit_name_only><edit_value>false</edit_value><edit_limit>false</edit_limit><length>64</length><value></value></keyword><keyword name="CST BEADS EXPIRED" type="3"><suffix></suffix><description>Cytometer beads expired</description><visible>true</visible><edit_name>false</edit_name><edit_name_only>false</edit_name_only><edit_value>false</edit_value><edit_limit>false</edit_limit><value>2</value></keyword><keyword name="CST PERFORMANCE EXPIRED" type="2"><suffix></suffix><description>Date and time of Cytometer performance expired</description><visible>true</visible><edit_name>false</edit_name><edit_name_only>false</edit_name_only><edit_value>false</edit_value><edit_limit>false</edit_limit><length>64</length><value></value></keyword><keyword name="CST REGULATORY STATUS" type="2"><suffix></suffix><description>Cytometer regulatory status - "CE-IVD Performance Check" or "RUO Performance Check"</description><visible>true</visible><edit_name>false</edit_name><edit_name_only>false</edit_name_only><edit_value>false</edit_value><edit_limit>false</edit_limit><length>64</length><value></value></keyword></keywords><tube name="Control"><date>2023-02-10T14:31:36</date><data_filename>21 %  oxygen_Control.fcs</data_filename><data_begin_date>2023-02-10T14:30:55</data_begin_date><data_end_date>2023-02-10T14:31:36</data_end_date><data_instrument_serial_number>1</data_instrument_serial_number><data_instrument_name>LSRII</data_instrument_name><data_instrument_type>LSRII</data_instrument_type><time_tick_last_event>4052</time_tick_last_event><window_extension>10.0</window_extension><fsc_area_scaling>0.71</fsc_area_scaling><acquirable>true</acquirable><record_user>Nathan</record_user><institution></institution><AcqObjInError>false</AcqObjInError><AspiratedError>false</AspiratedError><loader_user_info sample_flow_rate="1.0" sample_volume="3" record_sample_volume="3" mixing_volume="50" mixing_speed="200" number_mixes="2" wash_volume="200" enable_blr="false" blr_period="5" /><lasers><laser name="Blue"><delay>0.0</delay><area_scaling>0.8299999833106995</area_scaling><optical_configuration>9</optical_configuration></laser><laser name="Red"><delay>98.62000274658203</delay><area_scaling>0.6700000166893005</area_scaling><optical_configuration>9</optical_configuration></laser><laser name="Violet"><delay>130.0500030517578</delay><area_scaling>0.9200000166893005</area_scaling><optical_configuration>9</optical_configuration></laser><laser name="355 UV"><delay>66.83999633789062</delay><area_scaling>0.75</area_scaling><optical_configuration>9</optical_configuration></laser><laser name="561 Yellow-Green"><delay>34.150001525878906</delay><area_scaling>0.6299999952316284</area_scaling><optical_configuration>9</optical_configuration></laser></lasers><keywords><keyword name="SAMPLE ID" type="2"><suffix></suffix><description>String used to identify a sample</description><visible>true</visible><edit_name>true</edit_name><edit_name_only>false</edit_name_only><edit_value>true</edit_value><edit_limit>true</edit_limit><length>64</length><value></value></keyword><keyword name="PATIENT ID" type="2"><suffix></suffix><description>String used to identify a patient</description><visible>true</visible><edit_name>true</edit_name><edit_name_only>false</edit_name_only><edit_value>true</edit_value><edit_limit>true</edit_limit><length>64</length><value></value></keyword><keyword name="$OP" type="2"><suffix></suffix><description>User name of application operator when data was collected</description><visible>true</visible><edit_name>false</edit_name><edit_name_only>false</edit_name_only><edit_value>false</edit_value><edit_limit>false</edit_limit><length>64</length><value>Nathan</value></keyword><keyword name="$INST" type="2"><suffix></suffix><description>Institution where data was collected</description><visible>true</visible><edit_name>false</edit_name><edit_name_only>false</edit_name_only><edit_value>false</edit_value><edit_limit>false</edit_limit><length>64</length><value></value></keyword><keyword name="GUID" type="2"><suffix></suffix><description>String value with a unique identifier for exported FCS file</description><visible>true</visible><edit_name>false</edit_name><edit_name_only>false</edit_name_only><edit_value>false</edit_value><edit_limit>false</edit_limit><length>64</length><value>66f1730f-ae23-42b2-91af-e18d8c526a41</value></keyword><keyword name="CST SETUP STATUS" type="2"><suffix></suffix><description>Cytometer Performance Results (pass or fail)</description><visible>true</visible><edit_name>false</edit_name><edit_name_only>false</edit_name_only><edit_value>false</edit_value><edit_limit>false</edit_limit><length>64</length><value>SUCCESS</value></keyword><keyword name="CST BEADS LOT ID" type="2"><suffix></suffix><description>Lot ID information for CST beads</description><visible>true</visible><edit_name>false</edit_name><edit_name_only>false</edit_name_only><edit_value>false</edit_value><edit_limit>false</edit_limit><length>64</length><value>21220</value></keyword><keyword name="CYTOMETER CONFIG NAME" type="2"><suffix></suffix><description>Cytometer configuration name</description><visible>true</visible><edit_name>false</edit_name><edit_name_only>false</edit_name_only><edit_value>false</edit_value><edit_limit>false</edit_limit><length>64</length><value>JCBC 5-Blue 4-Violet 5-YG 3-Red 2-UV</value></keyword><keyword name="CYTOMETER CONFIG CREATE DATE" type="2"><suffix></suffix><description>Cytometer configuration creation date</description><visible>true</visible><edit_name>false</edit_name><edit_name_only>false</edit_name_only><edit_value>false</edit_value><edit_limit>false</edit_limit><length>64</length><value>2021-06-03T12:08:09+01:00</value></keyword><keyword name="CST SETUP DATE" type="2"><suffix></suffix><description>Date and time of cytometer setup and tracking</description><visible>true</visible><edit_name>false</edit_name><edit_name_only>false</edit_name_only><edit_value>false</edit_value><edit_limit>false</edit_limit><length>64</length><value>2023-02-10T11:45:06+00:00</value></keyword><keyword name="CST BASELINE DATE" type="2"><suffix></suffix><description>Date and time of cytometer baseline setup</description><visible>true</visible><edit_name>false</edit_name><edit_name_only>false</edit_name_only><edit_value>false</edit_value><edit_limit>false</edit_limit><length>64</length><value>2023-01-03T09:51:41+00:00</value></keyword><keyword name="CST BEADS EXPIRED" type="3"><suffix></suffix><description>Cytometer beads expired</description><visible>true</visible><edit_name>false</edit_name><edit_name_only>false</edit_name_only><edit_value>false</edit_value><edit_limit>false</edit_limit><value>2</value></keyword><keyword name="CST PERFORMANCE EXPIRED" type="2"><suffix></suffix><description>Date and time of Cytometer performance expired</description><visible>true</visible><edit_name>false</edit_name><edit_name_only>false</edit_name_only><edit_value>false</edit_value><edit_limit>false</edit_limit><length>64</length><value>2023-02-11T11:45:06+00:00</value></keyword><keyword name="CST REGULATORY STATUS" type="2"><suffix></suffix><description>Cytometer regulatory status - "CE-IVD Performance Check" or "RUO Performance Check"</description><visible>true</visible><edit_name>false</edit_name><edit_name_only>false</edit_name_only><edit_value>false</edit_value><edit_limit>false</edit_limit><length>64</length><value>RUO Performance Check</value></keyword></keywords><instrument_settings name="Cytometer Settings" template="false"><threshold_op>2</threshold_op><flow_rate>0</flow_rate><auto_compensation>false</auto_compensation><compensation_enabled>false</compensation_enabled><scales_recorded>true</scales_recorded><use_auto_biexp_scale>true</use_auto_biexp_scale><parameter name="FSC-A" type="30"><is_log>false</is_log><is_quantitated>false</is_quantitated><min>0.0</min><max>262143.0</max><raw_index>1</raw_index><linear_index>1</linear_index><log_index>5</log_index><final_index>1</final_index><fl>FSC</fl><voltage>350</voltage><target>3</target><brightness>1.0</brightness><threshold>5000</threshold><trigger>true</trigger><labels_only>false</labels_only><biexp_scale>0</biexp_scale><comp_biexp_scale>0</comp_biexp_scale><manual_biexp_scale>0</manual_biexp_scale><can_be_compensated>false</can_be_compensated></parameter><parameter name="SSC-A" type="30"><is_log>false</is_log><is_quantitated>false</is_quantitated><min>0.0</min><max>262143.0</max><raw_index>2</raw_index><linear_index>2</linear_index><log_index>6</log_index><final_index>2</final_index><fl>SSC</fl><voltage>225</voltage><target>3</target><brightness>1.0</brightness><threshold>5000</threshold><trigger>false</trigger><labels_only>false</labels_only><biexp_scale>0</biexp_scale><comp_biexp_scale>0</comp_biexp_scale><manual_biexp_scale>0</manual_biexp_scale><can_be_compensated>false</can_be_compensated></parameter><parameter name="530/30 488nm-A" type="30"><is_log>true</is_log><is_quantitated>false</is_quantitated><min>0.0</min><max>5.4185380935668945</max><raw_index>3</raw_index><linear_index>3</linear_index><log_index>7</log_index><final_index>7</final_index><fl>530/30 488nm</fl><voltage>300</voltage><target>3</target><brightness>1.0</brightness><threshold>5000</threshold><trigger>false</trigger><labels_only>false</labels_only><biexp_scale>196</biexp_scale><comp_biexp_scale>196</comp_biexp_scale><manual_biexp_scale>0</manual_biexp_scale><can_be_compensated>true</can_be_compensated><compensation><compensation_coefficient>1.0</compensation_coefficient></compensation></parameter><parameter name="Time" type="40"><is_log>false</is_log><is_quantitated>false</is_quantitated><min>0.0</min><max>262143.0</max><raw_index>0</raw_index><linear_index>0</linear_index><log_index>0</log_index><final_index>0</final_index></parameter></instrument_settings><gates><gate fullname="All Events" type="EventSource_Classifier"><name>All Events</name><color>0x000000</color><visible>true</visible><dotsize>0</dotsize><enabled>false</enabled><num_events>0</num_events></gate></gates><pipeline><storage_gate>All Events</storage_gate><scale_on_gate>All Events</scale_on_gate><color_counter>0</color_counter><stop_rule mode="1" time="0" gate="All Events" events="10000" /></pipeline><analysis name="Analysis" /><loader_user_info sample_flow_rate="1.0" sample_volume="3" record_sample_volume="3" mixing_volume="50" mixing_speed="200" number_mixes="2" wash_volume="200" enable_blr="false" blr_period="5" /></tube><tube name="gamma1"><date>2023-02-10T14:32:08</date><data_filename>21 %  oxygen_gamma1.fcs</data_filename><data_begin_date>2023-02-10T14:31:46</data_begin_date><data_end_date>2023-02-10T14:32:08</data_end_date><data_instrument_serial_number>1</data_instrument_serial_number><data_instrument_name>LSRII</data_instrument_name><data_instrument_type>LSRII</data_instrument_type><time_tick_last_event>2147</time_tick_last_event><window_extension>10.0</window_extension><fsc_area_scaling>0.71</fsc_area_scaling><acquirable>true</acquirable><record_user>Nathan</record_user><institution></institution><AcqObjInError>false</AcqObjInError><AspiratedError>false</AspiratedError><loader_user_info sample_flow_rate="1.0" sample_volume="3" record_sample_volume="3" mixing_volume="50" mixing_speed="200" number_mixes="2" wash_volume="200" enable_blr="false" blr_period="5" /><lasers><laser name="Blue"><delay>0.0</delay><area_scaling>0.8299999833106995</area_scaling><optical_configuration>9</optical_configuration></laser><laser name="Red"><delay>98.62000274658203</delay><area_scaling>0.6700000166893005</area_scaling><optical_configuration>9</optical_configuration></laser><laser name="Violet"><delay>130.0500030517578</delay><area_scaling>0.9200000166893005</area_scaling><optical_configuration>9</optical_configuration></laser><laser name="355 UV"><delay>66.83999633789062</delay><area_scaling>0.75</area_scaling><optical_configuration>9</optical_configuration></laser><laser name="561 Yellow-Green"><delay>34.150001525878906</delay><area_scaling>0.6299999952316284</area_scaling><optical_configuration>9</optical_configuration></laser></lasers><keywords><keyword name="SAMPLE ID" type="2"><suffix></suffix><description>String used to identify a sample</description><visible>true</visible><edit_name>true</edit_name><edit_name_only>false</edit_name_only><edit_value>true</edit_value><edit_limit>true</edit_limit><length>64</length><value></value></keyword><keyword name="PATIENT ID" type="2"><suffix></suffix><description>String used to identify a patient</description><visible>true</visible><edit_name>true</edit_name><edit_name_only>false</edit_name_only><edit_value>true</edit_value><edit_limit>true</edit_limit><length>64</length><value></value></keyword><keyword name="$OP" type="2"><suffix></suffix><description>User name of application operator when data was collected</description><visible>true</visible><edit_name>false</edit_name><edit_name_only>false</edit_name_only><edit_value>false</edit_value><edit_limit>false</edit_limit><length>64</length><value>Nathan</value></keyword><keyword name="$INST" type="2"><suffix></suffix><description>Institution where data was collected</description><visible>true</visible><edit_name>false</edit_name><edit_name_only>false</edit_name_only><edit_value>false</edit_value><edit_limit>false</edit_limit><length>64</length><value></value></keyword><keyword name="GUID" type="2"><suffix></suffix><description>String value with a unique identifier for exported FCS file</description><visible>true</visible><edit_name>false</edit_name><edit_name_only>false</edit_name_only><edit_value>false</edit_value><edit_limit>false</edit_limit><length>64</length><value>d63acdc8-a205-4675-9676-600b26cba1ba</value></keyword><keyword name="CST SETUP STATUS" type="2"><suffix></suffix><description>Cytometer Performance Results (pass or fail)</description><visible>true</visible><edit_name>false</edit_name><edit_name_only>false</edit_name_only><edit_value>false</edit_value><edit_limit>false</edit_limit><length>64</length><value>SUCCESS</value></keyword><keyword name="CST BEADS LOT ID" type="2"><suffix></suffix><description>Lot ID information for CST beads</description><visible>true</visible><edit_name>false</edit_name><edit_name_only>false</edit_name_only><edit_value>false</edit_value><edit_limit>false</edit_limit><length>64</length><value>21220</value></keyword><keyword name="CYTOMETER CONFIG NAME" type="2"><suffix></suffix><description>Cytometer configuration name</description><visible>true</visible><edit_name>false</edit_name><edit_name_only>false</edit_name_only><edit_value>false</edit_value><edit_limit>false</edit_limit><length>64</length><value>JCBC 5-Blue 4-Violet 5-YG 3-Red 2-UV</value></keyword><keyword name="CYTOMETER CONFIG CREATE DATE" type="2"><suffix></suffix><description>Cytometer configuration creation date</description><visible>true</visible><edit_name>false</edit_name><edit_name_only>false</edit_name_only><edit_value>false</edit_value><edit_limit>false</edit_limit><length>64</length><value>2021-06-03T12:08:09+01:00</value></keyword><keyword name="CST SETUP DATE" type="2"><suffix></suffix><description>Date and time of cytometer setup and tracking</description><visible>true</visible><edit_name>false</edit_name><edit_name_only>false</edit_name_only><edit_value>false</edit_value><edit_limit>false</edit_limit><length>64</length><value>2023-02-10T11:45:06+00:00</value></keyword><keyword name="CST BASELINE DATE" type="2"><suffix></suffix><description>Date and time of cytometer baseline setup</description><visible>true</visible><edit_name>false</edit_name><edit_name_only>false</edit_name_only><edit_value>false</edit_value><edit_limit>false</edit_limit><length>64</length><value>2023-01-03T09:51:41+00:00</value></keyword><keyword name="CST BEADS EXPIRED" type="3"><suffix></suffix><description>Cytometer beads expired</description><visible>true</visible><edit_name>false</edit_name><edit_name_only>false</edit_name_only><edit_value>false</edit_value><edit_limit>false</edit_limit><value>2</value></keyword><keyword name="CST PERFORMANCE EXPIRED" type="2"><suffix></suffix><description>Date and time of Cytometer performance expired</description><visible>true</visible><edit_name>false</edit_name><edit_name_only>false</edit_name_only><edit_value>false</edit_value><edit_limit>false</edit_limit><length>64</length><value>2023-02-11T11:45:06+00:00</value></keyword><keyword name="CST REGULATORY STATUS" type="2"><suffix></suffix><description>Cytometer regulatory status - "CE-IVD Performance Check" or "RUO Performance Check"</description><visible>true</visible><edit_name>false</edit_name><edit_name_only>false</edit_name_only><edit_value>false</edit_value><edit_limit>false</edit_limit><length>64</length><value>RUO Performance Check</value></keyword></keywords><instrument_settings name="Cytometer Settings" template="false"><threshold_op>2</threshold_op><flow_rate>0</flow_rate><auto_compensation>false</auto_compensation><compensation_enabled>false</compensation_enabled><scales_recorded>true</scales_recorded><use_auto_biexp_scale>true</use_auto_biexp_scale><parameter name="FSC-A" type="30"><is_log>false</is_log><is_quantitated>false</is_quantitated><min>0.0</min><max>262143.0</max><raw_index>1</raw_index><linear_index>1</linear_index><log_index>5</log_index><final_index>1</final_index><fl>FSC</fl><voltage>350</voltage><target>3</target><brightness>1.0</brightness><threshold>5000</threshold><trigger>true</trigger><labels_only>false</labels_only><biexp_scale>0</biexp_scale><comp_biexp_scale>0</comp_biexp_scale><manual_biexp_scale>0</manual_biexp_scale><can_be_compensated>false</can_be_compensated></parameter><parameter name="SSC-A" type="30"><is_log>false</is_log><is_quantitated>false</is_quantitated><min>0.0</min><max>262143.0</max><raw_index>2</raw_index><linear_index>2</linear_index><log_index>6</log_index><final_index>2</final_index><fl>SSC</fl><voltage>225</voltage><target>3</target><brightness>1.0</brightness><threshold>5000</threshold><trigger>false</trigger><labels_only>false</labels_only><biexp_scale>0</biexp_scale><comp_biexp_scale>0</comp_biexp_scale><manual_biexp_scale>0</manual_biexp_scale><can_be_compensated>false</can_be_compensated></parameter><parameter name="530/30 488nm-A" type="30"><is_log>true</is_log><is_quantitated>false</is_quantitated><min>0.0</min><max>5.4185380935668945</max><raw_index>3</raw_index><linear_index>3</linear_index><log_index>7</log_index><final_index>7</final_index><fl>530/30 488nm</fl><voltage>300</voltage><target>3</target><brightness>1.0</brightness><threshold>5000</threshold><trigger>false</trigger><labels_only>false</labels_only><biexp_scale>200</biexp_scale><comp_biexp_scale>200</comp_biexp_scale><manual_biexp_scale>0</manual_biexp_scale><can_be_compensated>true</can_be_compensated><compensation><compensation_coefficient>1.0</compensation_coefficient></compensation></parameter><parameter name="Time" type="40"><is_log>false</is_log><is_quantitated>false</is_quantitated><min>0.0</min><max>262143.0</max><raw_index>0</raw_index><linear_index>0</linear_index><log_index>0</log_index><final_index>0</final_index></parameter></instrument_settings><gates><gate fullname="All Events" type="EventSource_Classifier"><name>All Events</name><color>0x000000</color><visible>true</visible><dotsize>0</dotsize><enabled>false</enabled><num_events>0</num_events></gate></gates><pipeline><storage_gate>All Events</storage_gate><scale_on_gate>All Events</scale_on_gate><color_counter>0</color_counter><stop_rule mode="1" time="0" gate="All Events" events="10000" /></pipeline><analysis name="Analysis" /><loader_user_info sample_flow_rate="1.0" sample_volume="3" record_sample_volume="3" mixing_volume="50" mixing_speed="200" number_mixes="2" wash_volume="200" enable_blr="false" blr_period="5" /></tube><tube name="epsilon1"><date>2023-02-10T14:32:57</date><data_filename>21 %  oxygen_epsilon1.fcs</data_filename><data_begin_date>2023-02-10T14:32:15</data_begin_date><data_end_date>2023-02-10T14:32:57</data_end_date><data_instrument_serial_number>1</data_instrument_serial_number><data_instrument_name>LSRII</data_instrument_name><data_instrument_type>LSRII</data_instrument_type><time_tick_last_event>4065</time_tick_last_event><window_extension>10.0</window_extension><fsc_area_scaling>0.71</fsc_area_scaling><acquirable>true</acquirable><record_user>Nathan</record_user><institution></institution><AcqObjInError>false</AcqObjInError><AspiratedError>false</AspiratedError><loader_user_info sample_flow_rate="1.0" sample_volume="3" record_sample_volume="3" mixing_volume="50" mixing_speed="200" number_mixes="2" wash_volume="200" enable_blr="false" blr_period="5" /><lasers><laser name="Blue"><delay>0.0</delay><area_scaling>0.8299999833106995</area_scaling><optical_configuration>9</optical_configuration></laser><laser name="Red"><delay>98.62000274658203</delay><area_scaling>0.6700000166893005</area_scaling><optical_configuration>9</optical_configuration></laser><laser name="Violet"><delay>130.0500030517578</delay><area_scaling>0.9200000166893005</area_scaling><optical_configuration>9</optical_configuration></laser><laser name="355 UV"><delay>66.83999633789062</delay><area_scaling>0.75</area_scaling><optical_configuration>9</optical_configuration></laser><laser name="561 Yellow-Green"><delay>34.150001525878906</delay><area_scaling>0.6299999952316284</area_scaling><optical_configuration>9</optical_configuration></laser></lasers><keywords><keyword name="SAMPLE ID" type="2"><suffix></suffix><description>String used to identify a sample</description><visible>true</visible><edit_name>true</edit_name><edit_name_only>false</edit_name_only><edit_value>true</edit_value><edit_limit>true</edit_limit><length>64</length><value></value></keyword><keyword name="PATIENT ID" type="2"><suffix></suffix><description>String used to identify a patient</description><visible>true</visible><edit_name>true</edit_name><edit_name_only>false</edit_name_only><edit_value>true</edit_value><edit_limit>true</edit_limit><length>64</length><value></value></keyword><keyword name="$OP" type="2"><suffix></suffix><description>User name of application operator when data was collected</description><visible>true</visible><edit_name>false</edit_name><edit_name_only>false</edit_name_only><edit_value>false</edit_value><edit_limit>false</edit_limit><length>64</length><value>Nathan</value></keyword><keyword name="$INST" type="2"><suffix></suffix><description>Institution where data was collected</description><visible>true</visible><edit_name>false</edit_name><edit_name_only>false</edit_name_only><edit_value>false</edit_value><edit_limit>false</edit_limit><length>64</length><value></value></keyword><keyword name="GUID" type="2"><suffix></suffix><description>String value with a unique identifier for exported FCS file</description><visible>true</visible><edit_name>false</edit_name><edit_name_only>false</edit_name_only><edit_value>false</edit_value><edit_limit>false</edit_limit><length>64</length><value>751b6a0c-b661-476e-9fa4-a636f5958d5e</value></keyword><keyword name="CST SETUP STATUS" type="2"><suffix></suffix><description>Cytometer Performance Results (pass or fail)</description><visible>true</visible><edit_name>false</edit_name><edit_name_only>false</edit_name_only><edit_value>false</edit_value><edit_limit>false</edit_limit><length>64</length><value>SUCCESS</value></keyword><keyword name="CST BEADS LOT ID" type="2"><suffix></suffix><description>Lot ID information for CST beads</description><visible>true</visible><edit_name>false</edit_name><edit_name_only>false</edit_name_only><edit_value>false</edit_value><edit_limit>false</edit_limit><length>64</length><value>21220</value></keyword><keyword name="CYTOMETER CONFIG NAME" type="2"><suffix></suffix><description>Cytometer configuration name</description><visible>true</visible><edit_name>false</edit_name><edit_name_only>false</edit_name_only><edit_value>false</edit_value><edit_limit>false</edit_limit><length>64</length><value>JCBC 5-Blue 4-Violet 5-YG 3-Red 2-UV</value></keyword><keyword name="CYTOMETER CONFIG CREATE DATE" type="2"><suffix></suffix><description>Cytometer configuration creation date</description><visible>true</visible><edit_name>false</edit_name><edit_name_only>false</edit_name_only><edit_value>false</edit_value><edit_limit>false</edit_limit><length>64</length><value>2021-06-03T12:08:09+01:00</value></keyword><keyword name="CST SETUP DATE" type="2"><suffix></suffix><description>Date and time of cytometer setup and tracking</description><visible>true</visible><edit_name>false</edit_name><edit_name_only>false</edit_name_only><edit_value>false</edit_value><edit_limit>false</edit_limit><length>64</length><value>2023-02-10T11:45:06+00:00</value></keyword><keyword name="CST BASELINE DATE" type="2"><suffix></suffix><description>Date and time of cytometer baseline setup</description><visible>true</visible><edit_name>false</edit_name><edit_name_only>false</edit_name_only><edit_value>false</edit_value><edit_limit>false</edit_limit><length>64</length><value>2023-01-03T09:51:41+00:00</value></keyword><keyword name="CST BEADS EXPIRED" type="3"><suffix></suffix><description>Cytometer beads expired</description><visible>true</visible><edit_name>false</edit_name><edit_name_only>false</edit_name_only><edit_value>false</edit_value><edit_limit>false</edit_limit><value>2</value></keyword><keyword name="CST PERFORMANCE EXPIRED" type="2"><suffix></suffix><description>Date and time of Cytometer performance expired</description><visible>true</visible><edit_name>false</edit_name><edit_name_only>false</edit_name_only><edit_value>false</edit_value><edit_limit>false</edit_limit><length>64</length><value>2023-02-11T11:45:06+00:00</value></keyword><keyword name="CST REGULATORY STATUS" type="2"><suffix></suffix><description>Cytometer regulatory status - "CE-IVD Performance Check" or "RUO Performance Check"</description><visible>true</visible><edit_name>false</edit_name><edit_name_only>false</edit_name_only><edit_value>false</edit_value><edit_limit>false</edit_limit><length>64</length><value>RUO Performance Check</value></keyword></keywords><instrument_settings name="Cytometer Settings" template="false"><threshold_op>2</threshold_op><flow_rate>0</flow_rate><auto_compensation>false</auto_compensation><compensation_enabled>false</compensation_enabled><scales_recorded>true</scales_recorded><use_auto_biexp_scale>true</use_auto_biexp_scale><parameter name="FSC-A" type="30"><is_log>false</is_log><is_quantitated>false</is_quantitated><min>0.0</min><max>262143.0</max><raw_index>1</raw_index><linear_index>1</linear_index><log_index>5</log_index><final_index>1</final_index><fl>FSC</fl><voltage>350</voltage><target>3</target><brightness>1.0</brightness><threshold>5000</threshold><trigger>true</trigger><labels_only>false</labels_only><biexp_scale>0</biexp_scale><comp_biexp_scale>0</comp_biexp_scale><manual_biexp_scale>0</manual_biexp_scale><can_be_compensated>false</can_be_compensated></parameter><parameter name="SSC-A" type="30"><is_log>false</is_log><is_quantitated>false</is_quantitated><min>0.0</min><max>262143.0</max><raw_index>2</raw_index><linear_index>2</linear_index><log_index>6</log_index><final_index>2</final_index><fl>SSC</fl><voltage>225</voltage><target>3</target><brightness>1.0</brightness><threshold>5000</threshold><trigger>false</trigger><labels_only>false</labels_only><biexp_scale>0</biexp_scale><comp_biexp_scale>0</comp_biexp_scale><manual_biexp_scale>0</manual_biexp_scale><can_be_compensated>false</can_be_compensated></parameter><parameter name="530/30 488nm-A" type="30"><is_log>true</is_log><is_quantitated>false</is_quantitated><min>0.0</min><max>5.4185380935668945</max><raw_index>3</raw_index><linear_index>3</linear_index><log_index>7</log_index><final_index>7</final_index><fl>530/30 488nm</fl><voltage>300</voltage><target>3</target><brightness>1.0</brightness><threshold>5000</threshold><trigger>false</trigger><labels_only>false</labels_only><biexp_scale>192</biexp_scale><comp_biexp_scale>192</comp_biexp_scale><manual_biexp_scale>0</manual_biexp_scale><can_be_compensated>true</can_be_compensated><compensation><compensation_coefficient>1.0</compensation_coefficient></compensation></parameter><parameter name="Time" type="40"><is_log>false</is_log><is_quantitated>false</is_quantitated><min>0.0</min><max>262143.0</max><raw_index>0</raw_index><linear_index>0</linear_index><log_index>0</log_index><final_index>0</final_index></parameter></instrument_settings><gates><gate fullname="All Events" type="EventSource_Classifier"><name>All Events</name><color>0x000000</color><visible>true</visible><dotsize>0</dotsize><enabled>false</enabled><num_events>0</num_events></gate></gates><pipeline><storage_gate>All Events</storage_gate><scale_on_gate>All Events</scale_on_gate><color_counter>0</color_counter><stop_rule mode="1" time="0" gate="All Events" events="10000" /></pipeline><analysis name="Analysis" /><loader_user_info sample_flow_rate="1.0" sample_volume="3" record_sample_volume="3" mixing_volume="50" mixing_speed="200" number_mixes="2" wash_volume="200" enable_blr="false" blr_period="5" /></tube><tube name="zeta2"><date>2023-02-10T14:33:40</date><data_filename>21 %  oxygen_zeta2.fcs</data_filename><data_begin_date>2023-02-10T14:33:05</data_begin_date><data_end_date>2023-02-10T14:33:40</data_end_date><data_instrument_serial_number>1</data_instrument_serial_number><data_instrument_name>LSRII</data_instrument_name><data_instrument_type>LSRII</data_instrument_type><time_tick_last_event>3465</time_tick_last_event><window_extension>10.0</window_extension><fsc_area_scaling>0.71</fsc_area_scaling><acquirable>true</acquirable><record_user>Nathan</record_user><institution></institution><AcqObjInError>false</AcqObjInError><AspiratedError>false</AspiratedError><loader_user_info sample_flow_rate="1.0" sample_volume="3" record_sample_volume="3" mixing_volume="50" mixing_speed="200" number_mixes="2" wash_volume="200" enable_blr="false" blr_period="5" /><lasers><laser name="Blue"><delay>0.0</delay><area_scaling>0.8299999833106995</area_scaling><optical_configuration>9</optical_configuration></laser><laser name="Red"><delay>98.62000274658203</delay><area_scaling>0.6700000166893005</area_scaling><optical_configuration>9</optical_configuration></laser><laser name="Violet"><delay>130.0500030517578</delay><area_scaling>0.9200000166893005</area_scaling><optical_configuration>9</optical_configuration></laser><laser name="355 UV"><delay>66.83999633789062</delay><area_scaling>0.75</area_scaling><optical_configuration>9</optical_configuration></laser><laser name="561 Yellow-Green"><delay>34.150001525878906</delay><area_scaling>0.6299999952316284</area_scaling><optical_configuration>9</optical_configuration></laser></lasers><keywords><keyword name="SAMPLE ID" type="2"><suffix></suffix><description>String used to identify a sample</description><visible>true</visible><edit_name>true</edit_name><edit_name_only>false</edit_name_only><edit_value>true</edit_value><edit_limit>true</edit_limit><length>64</length><value></value></keyword><keyword name="PATIENT ID" type="2"><suffix></suffix><description>String used to identify a patient</description><visible>true</visible><edit_name>true</edit_name><edit_name_only>false</edit_name_only><edit_value>true</edit_value><edit_limit>true</edit_limit><length>64</length><value></value></keyword><keyword name="$OP" type="2"><suffix></suffix><description>User name of application operator when data was collected</description><visible>true</visible><edit_name>false</edit_name><edit_name_only>false</edit_name_only><edit_value>false</edit_value><edit_limit>false</edit_limit><length>64</length><value>Nathan</value></keyword><keyword name="$INST" type="2"><suffix></suffix><description>Institution where data was collected</description><visible>true</visible><edit_name>false</edit_name><edit_name_only>false</edit_name_only><edit_value>false</edit_value><edit_limit>false</edit_limit><length>64</length><value></value></keyword><keyword name="GUID" type="2"><suffix></suffix><description>String value with a unique identifier for exported FCS file</description><visible>true</visible><edit_name>false</edit_name><edit_name_only>false</edit_name_only><edit_value>false</edit_value><edit_limit>false</edit_limit><length>64</length><value>c924b3e6-cf3a-456b-985d-93447c40dd4d</value></keyword><keyword name="CST SETUP STATUS" type="2"><suffix></suffix><description>Cytometer Performance Results (pass or fail)</description><visible>true</visible><edit_name>false</edit_name><edit_name_only>false</edit_name_only><edit_value>false</edit_value><edit_limit>false</edit_limit><length>64</length><value>SUCCESS</value></keyword><keyword name="CST BEADS LOT ID" type="2"><suffix></suffix><description>Lot ID information for CST beads</description><visible>true</visible><edit_name>false</edit_name><edit_name_only>false</edit_name_only><edit_value>false</edit_value><edit_limit>false</edit_limit><length>64</length><value>21220</value></keyword><keyword name="CYTOMETER CONFIG NAME" type="2"><suffix></suffix><description>Cytometer configuration name</description><visible>true</visible><edit_name>false</edit_name><edit_name_only>false</edit_name_only><edit_value>false</edit_value><edit_limit>false</edit_limit><length>64</length><value>JCBC 5-Blue 4-Violet 5-YG 3-Red 2-UV</value></keyword><keyword name="CYTOMETER CONFIG CREATE DATE" type="2"><suffix></suffix><description>Cytometer configuration creation date</description><visible>true</visible><edit_name>false</edit_name><edit_name_only>false</edit_name_only><edit_value>false</edit_value><edit_limit>false</edit_limit><length>64</length><value>2021-06-03T12:08:09+01:00</value></keyword><keyword name="CST SETUP DATE" type="2"><suffix></suffix><description>Date and time of cytometer setup and tracking</description><visible>true</visible><edit_name>false</edit_name><edit_name_only>false</edit_name_only><edit_value>false</edit_value><edit_limit>false</edit_limit><length>64</length><value>2023-02-10T11:45:06+00:00</value></keyword><keyword name="CST BASELINE DATE" type="2"><suffix></suffix><description>Date and time of cytometer baseline setup</description><visible>true</visible><edit_name>false</edit_name><edit_name_only>false</edit_name_only><edit_value>false</edit_value><edit_limit>false</edit_limit><length>64</length><value>2023-01-03T09:51:41+00:00</value></keyword><keyword name="CST BEADS EXPIRED" type="3"><suffix></suffix><description>Cytometer beads expired</description><visible>true</visible><edit_name>false</edit_name><edit_name_only>false</edit_name_only><edit_value>false</edit_value><edit_limit>false</edit_limit><value>2</value></keyword><keyword name="CST PERFORMANCE EXPIRED" type="2"><suffix></suffix><description>Date and time of Cytometer performance expired</description><visible>true</visible><edit_name>false</edit_name><edit_name_only>false</edit_name_only><edit_value>false</edit_value><edit_limit>false</edit_limit><length>64</length><value>2023-02-11T11:45:06+00:00</value></keyword><keyword name="CST REGULATORY STATUS" type="2"><suffix></suffix><description>Cytometer regulatory status - "CE-IVD Performance Check" or "RUO Performance Check"</description><visible>true</visible><edit_name>false</edit_name><edit_name_only>false</edit_name_only><edit_value>false</edit_value><edit_limit>false</edit_limit><length>64</length><value>RUO Performance Check</value></keyword></keywords><instrument_settings name="Cytometer Settings" template="false"><threshold_op>2</threshold_op><flow_rate>0</flow_rate><auto_compensation>false</auto_compensation><compensation_enabled>false</compensation_enabled><scales_recorded>true</scales_recorded><use_auto_biexp_scale>true</use_auto_biexp_scale><parameter name="FSC-A" type="30"><is_log>false</is_log><is_quantitated>false</is_quantitated><min>0.0</min><max>262143.0</max><raw_index>1</raw_index><linear_index>1</linear_index><log_index>5</log_index><final_index>1</final_index><fl>FSC</fl><voltage>350</voltage><target>3</target><brightness>1.0</brightness><threshold>5000</threshold><trigger>true</trigger><labels_only>false</labels_only><biexp_scale>0</biexp_scale><comp_biexp_scale>0</comp_biexp_scale><manual_biexp_scale>0</manual_biexp_scale><can_be_compensated>false</can_be_compensated></parameter><parameter name="SSC-A" type="30"><is_log>false</is_log><is_quantitated>false</is_quantitated><min>0.0</min><max>262143.0</max><raw_index>2</raw_index><linear_index>2</linear_index><log_index>6</log_index><final_index>2</final_index><fl>SSC</fl><voltage>225</voltage><target>3</target><brightness>1.0</brightness><threshold>5000</threshold><trigger>false</trigger><labels_only>false</labels_only><biexp_scale>0</biexp_scale><comp_biexp_scale>0</comp_biexp_scale><manual_biexp_scale>0</manual_biexp_scale><can_be_compensated>false</can_be_compensated></parameter><parameter name="530/30 488nm-A" type="30"><is_log>true</is_log><is_quantitated>false</is_quantitated><min>0.0</min><max>5.4185380935668945</max><raw_index>3</raw_index><linear_index>3</linear_index><log_index>7</log_index><final_index>7</final_index><fl>530/30 488nm</fl><voltage>300</voltage><target>3</target><brightness>1.0</brightness><threshold>5000</threshold><trigger>false</trigger><labels_only>false</labels_only><biexp_scale>191</biexp_scale><comp_biexp_scale>191</comp_biexp_scale><manual_biexp_scale>0</manual_biexp_scale><can_be_compensated>true</can_be_compensated><compensation><compensation_coefficient>1.0</compensation_coefficient></compensation></parameter><parameter name="Time" type="40"><is_log>false</is_log><is_quantitated>false</is_quantitated><min>0.0</min><max>262143.0</max><raw_index>0</raw_index><linear_index>0</linear_index><log_index>0</log_index><final_index>0</final_index></parameter></instrument_settings><gates><gate fullname="All Events" type="EventSource_Classifier"><name>All Events</name><color>0x000000</color><visible>true</visible><dotsize>0</dotsize><enabled>false</enabled><num_events>0</num_events></gate></gates><pipeline><storage_gate>All Events</storage_gate><scale_on_gate>All Events</scale_on_gate><color_counter>0</color_counter><stop_rule mode="1" time="0" gate="All Events" events="10000" /></pipeline><analysis name="Analysis" /><loader_user_info sample_flow_rate="1.0" sample_volume="3" record_sample_volume="3" mixing_volume="50" mixing_speed="200" number_mixes="2" wash_volume="200" enable_blr="false" blr_period="5" /></tube><tube name="zeta3"><date>2023-02-10T14:34:05</date><data_filename>21 %  oxygen_zeta3.fcs</data_filename><data_begin_date>2023-02-10T14:33:48</data_begin_date><data_end_date>2023-02-10T14:34:05</data_end_date><data_instrument_serial_number>1</data_instrument_serial_number><data_instrument_name>LSRII</data_instrument_name><data_instrument_type>LSRII</data_instrument_type><time_tick_last_event>1668</time_tick_last_event><window_extension>10.0</window_extension><fsc_area_scaling>0.71</fsc_area_scaling><acquirable>true</acquirable><record_user>Nathan</record_user><institution></institution><AcqObjInError>false</AcqObjInError><AspiratedError>false</AspiratedError><loader_user_info sample_flow_rate="1.0" sample_volume="3" record_sample_volume="3" mixing_volume="50" mixing_speed="200" number_mixes="2" wash_volume="200" enable_blr="false" blr_period="5" /><lasers><laser name="Blue"><delay>0.0</delay><area_scaling>0.8299999833106995</area_scaling><optical_configuration>9</optical_configuration></laser><laser name="Red"><delay>98.62000274658203</delay><area_scaling>0.6700000166893005</area_scaling><optical_configuration>9</optical_configuration></laser><laser name="Violet"><delay>130.0500030517578</delay><area_scaling>0.9200000166893005</area_scaling><optical_configuration>9</optical_configuration></laser><laser name="355 UV"><delay>66.83999633789062</delay><area_scaling>0.75</area_scaling><optical_configuration>9</optical_configuration></laser><laser name="561 Yellow-Green"><delay>34.150001525878906</delay><area_scaling>0.6299999952316284</area_scaling><optical_configuration>9</optical_configuration></laser></lasers><keywords><keyword name="SAMPLE ID" type="2"><suffix></suffix><description>String used to identify a sample</description><visible>true</visible><edit_name>true</edit_name><edit_name_only>false</edit_name_only><edit_value>true</edit_value><edit_limit>true</edit_limit><length>64</length><value></value></keyword><keyword name="PATIENT ID" type="2"><suffix></suffix><description>String used to identify a patient</description><visible>true</visible><edit_name>true</edit_name><edit_name_only>false</edit_name_only><edit_value>true</edit_value><edit_limit>true</edit_limit><length>64</length><value></value></keyword><keyword name="$OP" type="2"><suffix></suffix><description>User name of application operator when data was collected</description><visible>true</visible><edit_name>false</edit_name><edit_name_only>false</edit_name_only><edit_value>false</edit_value><edit_limit>false</edit_limit><length>64</length><value>Nathan</value></keyword><keyword name="$INST" type="2"><suffix></suffix><description>Institution where data was collected</description><visible>true</visible><edit_name>false</edit_name><edit_name_only>false</edit_name_only><edit_value>false</edit_value><edit_limit>false</edit_limit><length>64</length><value></value></keyword><keyword name="GUID" type="2"><suffix></suffix><description>String value with a unique identifier for exported FCS file</description><visible>true</visible><edit_name>false</edit_name><edit_name_only>false</edit_name_only><edit_value>false</edit_value><edit_limit>false</edit_limit><length>64</length><value>e9e7fa2c-af23-4bfb-ae38-495176d4d9d9</value></keyword><keyword name="CST SETUP STATUS" type="2"><suffix></suffix><description>Cytometer Performance Results (pass or fail)</description><visible>true</visible><edit_name>false</edit_name><edit_name_only>false</edit_name_only><edit_value>false</edit_value><edit_limit>false</edit_limit><length>64</length><value>SUCCESS</value></keyword><keyword name="CST BEADS LOT ID" type="2"><suffix></suffix><description>Lot ID information for CST beads</description><visible>true</visible><edit_name>false</edit_name><edit_name_only>false</edit_name_only><edit_value>false</edit_value><edit_limit>false</edit_limit><length>64</length><value>21220</value></keyword><keyword name="CYTOMETER CONFIG NAME" type="2"><suffix></suffix><description>Cytometer configuration name</description><visible>true</visible><edit_name>false</edit_name><edit_name_only>false</edit_name_only><edit_value>false</edit_value><edit_limit>false</edit_limit><length>64</length><value>JCBC 5-Blue 4-Violet 5-YG 3-Red 2-UV</value></keyword><keyword name="CYTOMETER CONFIG CREATE DATE" type="2"><suffix></suffix><description>Cytometer configuration creation date</description><visible>true</visible><edit_name>false</edit_name><edit_name_only>false</edit_name_only><edit_value>false</edit_value><edit_limit>false</edit_limit><length>64</length><value>2021-06-03T12:08:09+01:00</value></keyword><keyword name="CST SETUP DATE" type="2"><suffix></suffix><description>Date and time of cytometer setup and tracking</description><visible>true</visible><edit_name>false</edit_name><edit_name_only>false</edit_name_only><edit_value>false</edit_value><edit_limit>false</edit_limit><length>64</length><value>2023-02-10T11:45:06+00:00</value></keyword><keyword name="CST BASELINE DATE" type="2"><suffix></suffix><description>Date and time of cytometer baseline setup</description><visible>true</visible><edit_name>false</edit_name><edit_name_only>false</edit_name_only><edit_value>false</edit_value><edit_limit>false</edit_limit><length>64</length><value>2023-01-03T09:51:41+00:00</value></keyword><keyword name="CST BEADS EXPIRED" type="3"><suffix></suffix><description>Cytometer beads expired</description><visible>true</visible><edit_name>false</edit_name><edit_name_only>false</edit_name_only><edit_value>false</edit_value><edit_limit>false</edit_limit><value>2</value></keyword><keyword name="CST PERFORMANCE EXPIRED" type="2"><suffix></suffix><description>Date and time of Cytometer performance expired</description><visible>true</visible><edit_name>false</edit_name><edit_name_only>false</edit_name_only><edit_value>false</edit_value><edit_limit>false</edit_limit><length>64</length><value>2023-02-11T11:45:06+00:00</value></keyword><keyword name="CST REGULATORY STATUS" type="2"><suffix></suffix><description>Cytometer regulatory status - "CE-IVD Performance Check" or "RUO Performance Check"</description><visible>true</visible><edit_name>false</edit_name><edit_name_only>false</edit_name_only><edit_value>false</edit_value><edit_limit>false</edit_limit><length>64</length><value>RUO Performance Check</value></keyword></keywords><instrument_settings name="Cytometer Settings" template="false"><threshold_op>2</threshold_op><flow_rate>0</flow_rate><auto_compensation>false</auto_compensation><compensation_enabled>false</compensation_enabled><scales_recorded>true</scales_recorded><use_auto_biexp_scale>true</use_auto_biexp_scale><parameter name="FSC-A" type="30"><is_log>false</is_log><is_quantitated>false</is_quantitated><min>0.0</min><max>262143.0</max><raw_index>1</raw_index><linear_index>1</linear_index><log_index>5</log_index><final_index>1</final_index><fl>FSC</fl><voltage>350</voltage><target>3</target><brightness>1.0</brightness><threshold>5000</threshold><trigger>true</trigger><labels_only>false</labels_only><biexp_scale>0</biexp_scale><comp_biexp_scale>0</comp_biexp_scale><manual_biexp_scale>0</manual_biexp_scale><can_be_compensated>false</can_be_compensated></parameter><parameter name="SSC-A" type="30"><is_log>false</is_log><is_quantitated>false</is_quantitated><min>0.0</min><max>262143.0</max><raw_index>2</raw_index><linear_index>2</linear_index><log_index>6</log_index><final_index>2</final_index><fl>SSC</fl><voltage>225</voltage><target>3</target><brightness>1.0</brightness><threshold>5000</threshold><trigger>false</trigger><labels_only>false</labels_only><biexp_scale>0</biexp_scale><comp_biexp_scale>0</comp_biexp_scale><manual_biexp_scale>0</manual_biexp_scale><can_be_compensated>false</can_be_compensated></parameter><parameter name="530/30 488nm-A" type="30"><is_log>true</is_log><is_quantitated>false</is_quantitated><min>0.0</min><max>5.4185380935668945</max><raw_index>3</raw_index><linear_index>3</linear_index><log_index>7</log_index><final_index>7</final_index><fl>530/30 488nm</fl><voltage>300</voltage><target>3</target><brightness>1.0</brightness><threshold>5000</threshold><trigger>false</trigger><labels_only>false</labels_only><biexp_scale>195</biexp_scale><comp_biexp_scale>195</comp_biexp_scale><manual_biexp_scale>0</manual_biexp_scale><can_be_compensated>true</can_be_compensated><compensation><compensation_coefficient>1.0</compensation_coefficient></compensation></parameter><parameter name="Time" type="40"><is_log>false</is_log><is_quantitated>false</is_quantitated><min>0.0</min><max>262143.0</max><raw_index>0</raw_index><linear_index>0</linear_index><log_index>0</log_index><final_index>0</final_index></parameter></instrument_settings><gates><gate fullname="All Events" type="EventSource_Classifier"><name>All Events</name><color>0x000000</color><visible>true</visible><dotsize>0</dotsize><enabled>false</enabled><num_events>0</num_events></gate></gates><pipeline><storage_gate>All Events</storage_gate><scale_on_gate>All Events</scale_on_gate><color_counter>0</color_counter><stop_rule mode="1" time="0" gate="All Events" events="10000" /></pipeline><analysis name="Analysis" /><loader_user_info sample_flow_rate="1.0" sample_volume="3" record_sample_volume="3" mixing_volume="50" mixing_speed="200" number_mixes="2" wash_volume="200" enable_blr="false" blr_period="5" /></tube><tube name="zeta4"><date>2023-02-10T14:34:26</date><data_filename>21 %  oxygen_zeta4.fcs</data_filename><data_begin_date>2023-02-10T14:34:13</data_begin_date><data_end_date>2023-02-10T14:34:26</data_end_date><data_instrument_serial_number>1</data_instrument_serial_number><data_instrument_name>LSRII</data_instrument_name><data_instrument_type>LSRII</data_instrument_type><time_tick_last_event>1248</time_tick_last_event><window_extension>10.0</window_extension><fsc_area_scaling>0.71</fsc_area_scaling><acquirable>true</acquirable><record_user>Nathan</record_user><institution></institution><AcqObjInError>false</AcqObjInError><AspiratedError>false</AspiratedError><loader_user_info sample_flow_rate="1.0" sample_volume="3" record_sample_volume="3" mixing_volume="50" mixing_speed="200" number_mixes="2" wash_volume="200" enable_blr="false" blr_period="5" /><lasers><laser name="Blue"><delay>0.0</delay><area_scaling>0.8299999833106995</area_scaling><optical_configuration>9</optical_configuration></laser><laser name="Red"><delay>98.62000274658203</delay><area_scaling>0.6700000166893005</area_scaling><optical_configuration>9</optical_configuration></laser><laser name="Violet"><delay>130.0500030517578</delay><area_scaling>0.9200000166893005</area_scaling><optical_configuration>9</optical_configuration></laser><laser name="355 UV"><delay>66.83999633789062</delay><area_scaling>0.75</area_scaling><optical_configuration>9</optical_configuration></laser><laser name="561 Yellow-Green"><delay>34.150001525878906</delay><area_scaling>0.6299999952316284</area_scaling><optical_configuration>9</optical_configuration></laser></lasers><keywords><keyword name="SAMPLE ID" type="2"><suffix></suffix><description>String used to identify a sample</description><visible>true</visible><edit_name>true</edit_name><edit_name_only>false</edit_name_only><edit_value>true</edit_value><edit_limit>true</edit_limit><length>64</length><value></value></keyword><keyword name="PATIENT ID" type="2"><suffix></suffix><description>String used to identify a patient</description><visible>true</visible><edit_name>true</edit_name><edit_name_only>false</edit_name_only><edit_value>true</edit_value><edit_limit>true</edit_limit><length>64</length><value></value></keyword><keyword name="$OP" type="2"><suffix></suffix><description>User name of application operator when data was collected</description><visible>true</visible><edit_name>false</edit_name><edit_name_only>false</edit_name_only><edit_value>false</edit_value><edit_limit>false</edit_limit><length>64</length><value>Nathan</value></keyword><keyword name="$INST" type="2"><suffix></suffix><description>Institution where data was collected</description><visible>true</visible><edit_name>false</edit_name><edit_name_only>false</edit_name_only><edit_value>false</edit_value><edit_limit>false</edit_limit><length>64</length><value></value></keyword><keyword name="GUID" type="2"><suffix></suffix><description>String value with a unique identifier for exported FCS file</description><visible>true</visible><edit_name>false</edit_name><edit_name_only>false</edit_name_only><edit_value>false</edit_value><edit_limit>false</edit_limit><length>64</length><value>3b196dbf-32fb-496c-b579-0a9084ecd531</value></keyword><keyword name="CST SETUP STATUS" type="2"><suffix></suffix><description>Cytometer Performance Results (pass or fail)</description><visible>true</visible><edit_name>false</edit_name><edit_name_only>false</edit_name_only><edit_value>false</edit_value><edit_limit>false</edit_limit><length>64</length><value>SUCCESS</value></keyword><keyword name="CST BEADS LOT ID" type="2"><suffix></suffix><description>Lot ID information for CST beads</description><visible>true</visible><edit_name>false</edit_name><edit_name_only>false</edit_name_only><edit_value>false</edit_value><edit_limit>false</edit_limit><length>64</length><value>21220</value></keyword><keyword name="CYTOMETER CONFIG NAME" type="2"><suffix></suffix><description>Cytometer configuration name</description><visible>true</visible><edit_name>false</edit_name><edit_name_only>false</edit_name_only><edit_value>false</edit_value><edit_limit>false</edit_limit><length>64</length><value>JCBC 5-Blue 4-Violet 5-YG 3-Red 2-UV</value></keyword><keyword name="CYTOMETER CONFIG CREATE DATE" type="2"><suffix></suffix><description>Cytometer configuration creation date</description><visible>true</visible><edit_name>false</edit_name><edit_name_only>false</edit_name_only><edit_value>false</edit_value><edit_limit>false</edit_limit><length>64</length><value>2021-06-03T12:08:09+01:00</value></keyword><keyword name="CST SETUP DATE" type="2"><suffix></suffix><description>Date and time of cytometer setup and tracking</description><visible>true</visible><edit_name>false</edit_name><edit_name_only>false</edit_name_only><edit_value>false</edit_value><edit_limit>false</edit_limit><length>64</length><value>2023-02-10T11:45:06+00:00</value></keyword><keyword name="CST BASELINE DATE" type="2"><suffix></suffix><description>Date and time of cytometer baseline setup</description><visible>true</visible><edit_name>false</edit_name><edit_name_only>false</edit_name_only><edit_value>false</edit_value><edit_limit>false</edit_limit><length>64</length><value>2023-01-03T09:51:41+00:00</value></keyword><keyword name="CST BEADS EXPIRED" type="3"><suffix></suffix><description>Cytometer beads expired</description><visible>true</visible><edit_name>false</edit_name><edit_name_only>false</edit_name_only><edit_value>false</edit_value><edit_limit>false</edit_limit><value>2</value></keyword><keyword name="CST PERFORMANCE EXPIRED" type="2"><suffix></suffix><description>Date and time of Cytometer performance expired</description><visible>true</visible><edit_name>false</edit_name><edit_name_only>false</edit_name_only><edit_value>false</edit_value><edit_limit>false</edit_limit><length>64</length><value>2023-02-11T11:45:06+00:00</value></keyword><keyword name="CST REGULATORY STATUS" type="2"><suffix></suffix><description>Cytometer regulatory status - "CE-IVD Performance Check" or "RUO Performance Check"</description><visible>true</visible><edit_name>false</edit_name><edit_name_only>false</edit_name_only><edit_value>false</edit_value><edit_limit>false</edit_limit><length>64</length><value>RUO Performance Check</value></keyword></keywords><instrument_settings name="Cytometer Settings" template="false"><threshold_op>2</threshold_op><flow_rate>0</flow_rate><auto_compensation>false</auto_compensation><compensation_enabled>false</compensation_enabled><scales_recorded>true</scales_recorded><use_auto_biexp_scale>true</use_auto_biexp_scale><parameter name="FSC-A" type="30"><is_log>false</is_log><is_quantitated>false</is_quantitated><min>0.0</min><max>262143.0</max><raw_index>1</raw_index><linear_index>1</linear_index><log_index>5</log_index><final_index>1</final_index><fl>FSC</fl><voltage>350</voltage><target>3</target><brightness>1.0</brightness><threshold>5000</threshold><trigger>true</trigger><labels_only>false</labels_only><biexp_scale>0</biexp_scale><comp_biexp_scale>0</comp_biexp_scale><manual_biexp_scale>0</manual_biexp_scale><can_be_compensated>false</can_be_compensated></parameter><parameter name="SSC-A" type="30"><is_log>false</is_log><is_quantitated>false</is_quantitated><min>0.0</min><max>262143.0</max><raw_index>2</raw_index><linear_index>2</linear_index><log_index>6</log_index><final_index>2</final_index><fl>SSC</fl><voltage>225</voltage><target>3</target><brightness>1.0</brightness><threshold>5000</threshold><trigger>false</trigger><labels_only>false</labels_only><biexp_scale>0</biexp_scale><comp_biexp_scale>0</comp_biexp_scale><manual_biexp_scale>0</manual_biexp_scale><can_be_compensated>false</can_be_compensated></parameter><parameter name="530/30 488nm-A" type="30"><is_log>true</is_log><is_quantitated>false</is_quantitated><min>0.0</min><max>5.4185380935668945</max><raw_index>3</raw_index><linear_index>3</linear_index><log_index>7</log_index><final_index>7</final_index><fl>530/30 488nm</fl><voltage>300</voltage><target>3</target><brightness>1.0</brightness><threshold>5000</threshold><trigger>false</trigger><labels_only>false</labels_only><biexp_scale>200</biexp_scale><comp_biexp_scale>200</comp_biexp_scale><manual_biexp_scale>0</manual_biexp_scale><can_be_compensated>true</can_be_compensated><compensation><compensation_coefficient>1.0</compensation_coefficient></compensation></parameter><parameter name="Time" type="40"><is_log>false</is_log><is_quantitated>false</is_quantitated><min>0.0</min><max>262143.0</max><raw_index>0</raw_index><linear_index>0</linear_index><log_index>0</log_index><final_index>0</final_index></parameter></instrument_settings><gates><gate fullname="All Events" type="EventSource_Classifier"><name>All Events</name><color>0x000000</color><visible>true</visible><dotsize>0</dotsize><enabled>false</enabled><num_events>0</num_events></gate></gates><pipeline><storage_gate>All Events</storage_gate><scale_on_gate>All Events</scale_on_gate><color_counter>0</color_counter><stop_rule mode="1" time="0" gate="All Events" events="10000" /></pipeline><analysis name="Analysis" /><loader_user_info sample_flow_rate="1.0" sample_volume="3" record_sample_volume="3" mixing_volume="50" mixing_speed="200" number_mixes="2" wash_volume="200" enable_blr="false" blr_period="5" /></tube></specimen><specimen name="1 %  oxygen"><is_auto_comp>false</is_auto_comp><is_calibration_control>false</is_calibration_control><keywords><keyword name="CST SETUP STATUS" type="2"><suffix></suffix><description>Cytometer Performance Results (pass or fail)</description><visible>true</visible><edit_name>false</edit_name><edit_name_only>false</edit_name_only><edit_value>false</edit_value><edit_limit>false</edit_limit><length>64</length><value></value></keyword><keyword name="CST BEADS LOT ID" type="2"><suffix></suffix><description>Lot ID information for CST beads</description><visible>true</visible><edit_name>false</edit_name><edit_name_only>false</edit_name_only><edit_value>false</edit_value><edit_limit>false</edit_limit><length>64</length><value></value></keyword><keyword name="CYTOMETER CONFIG NAME" type="2"><suffix></suffix><description>Cytometer configuration name</description><visible>true</visible><edit_name>false</edit_name><edit_name_only>false</edit_name_only><edit_value>false</edit_value><edit_limit>false</edit_limit><length>64</length><value></value></keyword><keyword name="CYTOMETER CONFIG CREATE DATE" type="2"><suffix></suffix><description>Cytometer configuration creation date</description><visible>true</visible><edit_name>false</edit_name><edit_name_only>false</edit_name_only><edit_value>false</edit_value><edit_limit>false</edit_limit><length>64</length><value></value></keyword><keyword name="CST SETUP DATE" type="2"><suffix></suffix><description>Date and time of cytometer setup and tracking</description><visible>true</visible><edit_name>false</edit_name><edit_name_only>false</edit_name_only><edit_value>false</edit_value><edit_limit>false</edit_limit><length>64</length><value></value></keyword><keyword name="CST BASELINE DATE" type="2"><suffix></suffix><description>Date and time of cytometer baseline setup</description><visible>true</visible><edit_name>false</edit_name><edit_name_only>false</edit_name_only><edit_value>false</edit_value><edit_limit>false</edit_limit><length>64</length><value></value></keyword><keyword name="CST BEADS EXPIRED" type="3"><suffix></suffix><description>Cytometer beads expired</description><visible>true</visible><edit_name>false</edit_name><edit_name_only>false</edit_name_only><edit_value>false</edit_value><edit_limit>false</edit_limit><value>2</value></keyword><keyword name="CST PERFORMANCE EXPIRED" type="2"><suffix></suffix><description>Date and time of Cytometer performance expired</description><visible>true</visible><edit_name>false</edit_name><edit_name_only>false</edit_name_only><edit_value>false</edit_value><edit_limit>false</edit_limit><length>64</length><value></value></keyword><keyword name="CST REGULATORY STATUS" type="2"><suffix></suffix><description>Cytometer regulatory status - "CE-IVD Performance Check" or "RUO Performance Check"</description><visible>true</visible><edit_name>false</edit_name><edit_name_only>false</edit_name_only><edit_value>false</edit_value><edit_limit>false</edit_limit><length>64</length><value></value></keyword></keywords><tube name="Control"><date>2023-02-10T14:35:44</date><data_filename>1 %  oxygen_Control.fcs</data_filename><data_begin_date>2023-02-10T14:35:12</data_begin_date><data_end_date>2023-02-10T14:35:44</data_end_date><data_instrument_serial_number>1</data_instrument_serial_number><data_instrument_name>LSRII</data_instrument_name><data_instrument_type>LSRII</data_instrument_type><time_tick_last_event>3084</time_tick_last_event><window_extension>10.0</window_extension><fsc_area_scaling>0.71</fsc_area_scaling><acquirable>true</acquirable><record_user>Nathan</record_user><institution></institution><AcqObjInError>false</AcqObjInError><AspiratedError>false</AspiratedError><loader_user_info sample_flow_rate="1.0" sample_volume="3" record_sample_volume="3" mixing_volume="50" mixing_speed="200" number_mixes="2" wash_volume="200" enable_blr="false" blr_period="5" /><lasers><laser name="Blue"><delay>0.0</delay><area_scaling>0.8299999833106995</area_scaling><optical_configuration>9</optical_configuration></laser><laser name="Red"><delay>98.62000274658203</delay><area_scaling>0.6700000166893005</area_scaling><optical_configuration>9</optical_configuration></laser><laser name="Violet"><delay>130.0500030517578</delay><area_scaling>0.9200000166893005</area_scaling><optical_configuration>9</optical_configuration></laser><laser name="355 UV"><delay>66.83999633789062</delay><area_scaling>0.75</area_scaling><optical_configuration>9</optical_configuration></laser><laser name="561 Yellow-Green"><delay>34.150001525878906</delay><area_scaling>0.6299999952316284</area_scaling><optical_configuration>9</optical_configuration></laser></lasers><keywords><keyword name="SAMPLE ID" type="2"><suffix></suffix><description>String used to identify a sample</description><visible>true</visible><edit_name>true</edit_name><edit_name_only>false</edit_name_only><edit_value>true</edit_value><edit_limit>true</edit_limit><length>64</length><value></value></keyword><keyword name="PATIENT ID" type="2"><suffix></suffix><description>String used to identify a patient</description><visible>true</visible><edit_name>true</edit_name><edit_name_only>false</edit_name_only><edit_value>true</edit_value><edit_limit>true</edit_limit><length>64</length><value></value></keyword><keyword name="$OP" type="2"><suffix></suffix><description>User name of application operator when data was collected</description><visible>true</visible><edit_name>false</edit_name><edit_name_only>false</edit_name_only><edit_value>false</edit_value><edit_limit>false</edit_limit><length>64</length><value>Nathan</value></keyword><keyword name="$INST" type="2"><suffix></suffix><description>Institution where data was collected</description><visible>true</visible><edit_name>false</edit_name><edit_name_only>false</edit_name_only><edit_value>false</edit_value><edit_limit>false</edit_limit><length>64</length><value></value></keyword><keyword name="GUID" type="2"><suffix></suffix><description>String value with a unique identifier for exported FCS file</description><visible>true</visible><edit_name>false</edit_name><edit_name_only>false</edit_name_only><edit_value>false</edit_value><edit_limit>false</edit_limit><length>64</length><value>b4b11879-2b6a-4882-9b9d-644af6db7f4d</value></keyword><keyword name="CST SETUP STATUS" type="2"><suffix></suffix><description>Cytometer Performance Results (pass or fail)</description><visible>true</visible><edit_name>false</edit_name><edit_name_only>false</edit_name_only><edit_value>false</edit_value><edit_limit>false</edit_limit><length>64</length><value>SUCCESS</value></keyword><keyword name="CST BEADS LOT ID" type="2"><suffix></suffix><description>Lot ID information for CST beads</description><visible>true</visible><edit_name>false</edit_name><edit_name_only>false</edit_name_only><edit_value>false</edit_value><edit_limit>false</edit_limit><length>64</length><value>21220</value></keyword><keyword name="CYTOMETER CONFIG NAME" type="2"><suffix></suffix><description>Cytometer configuration name</description><visible>true</visible><edit_name>false</edit_name><edit_name_only>false</edit_name_only><edit_value>false</edit_value><edit_limit>false</edit_limit><length>64</length><value>JCBC 5-Blue 4-Violet 5-YG 3-Red 2-UV</value></keyword><keyword name="CYTOMETER CONFIG CREATE DATE" type="2"><suffix></suffix><description>Cytometer configuration creation date</description><visible>true</visible><edit_name>false</edit_name><edit_name_only>false</edit_name_only><edit_value>false</edit_value><edit_limit>false</edit_limit><length>64</length><value>2021-06-03T12:08:09+01:00</value></keyword><keyword name="CST SETUP DATE" type="2"><suffix></suffix><description>Date and time of cytometer setup and tracking</description><visible>true</visible><edit_name>false</edit_name><edit_name_only>false</edit_name_only><edit_value>false</edit_value><edit_limit>false</edit_limit><length>64</length><value>2023-02-10T11:45:06+00:00</value></keyword><keyword name="CST BASELINE DATE" type="2"><suffix></suffix><description>Date and time of cytometer baseline setup</description><visible>true</visible><edit_name>false</edit_name><edit_name_only>false</edit_name_only><edit_value>false</edit_value><edit_limit>false</edit_limit><length>64</length><value>2023-01-03T09:51:41+00:00</value></keyword><keyword name="CST BEADS EXPIRED" type="3"><suffix></suffix><description>Cytometer beads expired</description><visible>true</visible><edit_name>false</edit_name><edit_name_only>false</edit_name_only><edit_value>false</edit_value><edit_limit>false</edit_limit><value>2</value></keyword><keyword name="CST PERFORMANCE EXPIRED" type="2"><suffix></suffix><description>Date and time of Cytometer performance expired</description><visible>true</visible><edit_name>false</edit_name><edit_name_only>false</edit_name_only><edit_value>false</edit_value><edit_limit>false</edit_limit><length>64</length><value>2023-02-11T11:45:06+00:00</value></keyword><keyword name="CST REGULATORY STATUS" type="2"><suffix></suffix><description>Cytometer regulatory status - "CE-IVD Performance Check" or "RUO Performance Check"</description><visible>true</visible><edit_name>false</edit_name><edit_name_only>false</edit_name_only><edit_value>false</edit_value><edit_limit>false</edit_limit><length>64</length><value>RUO Performance Check</value></keyword></keywords><instrument_settings name="Cytometer Settings" template="false"><threshold_op>2</threshold_op><flow_rate>0</flow_rate><auto_compensation>false</auto_compensation><compensation_enabled>false</compensation_enabled><scales_recorded>true</scales_recorded><use_auto_biexp_scale>true</use_auto_biexp_scale><parameter name="FSC-A" type="30"><is_log>false</is_log><is_quantitated>false</is_quantitated><min>0.0</min><max>262143.0</max><raw_index>1</raw_index><linear_index>1</linear_index><log_index>5</log_index><final_index>1</final_index><fl>FSC</fl><voltage>350</voltage><target>3</target><brightness>1.0</brightness><threshold>5000</threshold><trigger>true</trigger><labels_only>false</labels_only><biexp_scale>0</biexp_scale><comp_biexp_scale>0</comp_biexp_scale><manual_biexp_scale>0</manual_biexp_scale><can_be_compensated>false</can_be_compensated></parameter><parameter name="SSC-A" type="30"><is_log>false</is_log><is_quantitated>false</is_quantitated><min>0.0</min><max>262143.0</max><raw_index>2</raw_index><linear_index>2</linear_index><log_index>6</log_index><final_index>2</final_index><fl>SSC</fl><voltage>225</voltage><target>3</target><brightness>1.0</brightness><threshold>5000</threshold><trigger>false</trigger><labels_only>false</labels_only><biexp_scale>0</biexp_scale><comp_biexp_scale>0</comp_biexp_scale><manual_biexp_scale>0</manual_biexp_scale><can_be_compensated>false</can_be_compensated></parameter><parameter name="530/30 488nm-A" type="30"><is_log>true</is_log><is_quantitated>false</is_quantitated><min>0.0</min><max>5.4185380935668945</max><raw_index>3</raw_index><linear_index>3</linear_index><log_index>7</log_index><final_index>7</final_index><fl>530/30 488nm</fl><voltage>300</voltage><target>3</target><brightness>1.0</brightness><threshold>5000</threshold><trigger>false</trigger><labels_only>false</labels_only><biexp_scale>97</biexp_scale><comp_biexp_scale>97</comp_biexp_scale><manual_biexp_scale>0</manual_biexp_scale><can_be_compensated>true</can_be_compensated><compensation><compensation_coefficient>1.0</compensation_coefficient></compensation></parameter><parameter name="Time" type="40"><is_log>false</is_log><is_quantitated>false</is_quantitated><min>0.0</min><max>262143.0</max><raw_index>0</raw_index><linear_index>0</linear_index><log_index>0</log_index><final_index>0</final_index></parameter></instrument_settings><gates><gate fullname="All Events" type="EventSource_Classifier"><name>All Events</name><color>0x000000</color><visible>true</visible><dotsize>0</dotsize><enabled>false</enabled><num_events>0</num_events></gate></gates><pipeline><storage_gate>All Events</storage_gate><scale_on_gate>All Events</scale_on_gate><color_counter>0</color_counter><stop_rule mode="1" time="0" gate="All Events" events="10000" /></pipeline><analysis name="Analysis"><worksheet_config active_worksheet="Sheet1" active_acquisition_template="Global Sheet1" active_group="ACQUISITION_TEMPLATES" /></analysis><loader_user_info sample_flow_rate="1.0" sample_volume="3" record_sample_volume="3" mixing_volume="50" mixing_speed="200" number_mixes="2" wash_volume="200" enable_blr="false" blr_period="5" /></tube><tube name="gamma1"><date>2023-02-10T14:36:22</date><data_filename>1 %  oxygen_gamma1.fcs</data_filename><data_begin_date>2023-02-10T14:35:56</data_begin_date><data_end_date>2023-02-10T14:36:22</data_end_date><data_instrument_serial_number>1</data_instrument_serial_number><data_instrument_name>LSRII</data_instrument_name><data_instrument_type>LSRII</data_instrument_type><time_tick_last_event>2553</time_tick_last_event><window_extension>10.0</window_extension><fsc_area_scaling>0.71</fsc_area_scaling><acquirable>true</acquirable><record_user>Nathan</record_user><institution></institution><AcqObjInError>false</AcqObjInError><AspiratedError>false</AspiratedError><loader_user_info sample_flow_rate="1.0" sample_volume="3" record_sample_volume="3" mixing_volume="50" mixing_speed="200" number_mixes="2" wash_volume="200" enable_blr="false" blr_period="5" /><lasers><laser name="Blue"><delay>0.0</delay><area_scaling>0.8299999833106995</area_scaling><optical_configuration>9</optical_configuration></laser><laser name="Red"><delay>98.62000274658203</delay><area_scaling>0.6700000166893005</area_scaling><optical_configuration>9</optical_configuration></laser><laser name="Violet"><delay>130.0500030517578</delay><area_scaling>0.9200000166893005</area_scaling><optical_configuration>9</optical_configuration></laser><laser name="355 UV"><delay>66.83999633789062</delay><area_scaling>0.75</area_scaling><optical_configuration>9</optical_configuration></laser><laser name="561 Yellow-Green"><delay>34.150001525878906</delay><area_scaling>0.6299999952316284</area_scaling><optical_configuration>9</optical_configuration></laser></lasers><keywords><keyword name="SAMPLE ID" type="2"><suffix></suffix><description>String used to identify a sample</description><visible>true</visible><edit_name>true</edit_name><edit_name_only>false</edit_name_only><edit_value>true</edit_value><edit_limit>true</edit_limit><length>64</length><value></value></keyword><keyword name="PATIENT ID" type="2"><suffix></suffix><description>String used to identify a patient</description><visible>true</visible><edit_name>true</edit_name><edit_name_only>false</edit_name_only><edit_value>true</edit_value><edit_limit>true</edit_limit><length>64</length><value></value></keyword><keyword name="$OP" type="2"><suffix></suffix><description>User name of application operator when data was collected</description><visible>true</visible><edit_name>false</edit_name><edit_name_only>false</edit_name_only><edit_value>false</edit_value><edit_limit>false</edit_limit><length>64</length><value>Nathan</value></keyword><keyword name="$INST" type="2"><suffix></suffix><description>Institution where data was collected</description><visible>true</visible><edit_name>false</edit_name><edit_name_only>false</edit_name_only><edit_value>false</edit_value><edit_limit>false</edit_limit><length>64</length><value></value></keyword><keyword name="GUID" type="2"><suffix></suffix><description>String value with a unique identifier for exported FCS file</description><visible>true</visible><edit_name>false</edit_name><edit_name_only>false</edit_name_only><edit_value>false</edit_value><edit_limit>false</edit_limit><length>64</length><value>fbbfc3f4-4d04-49d5-82a7-a97a0d1e4dee</value></keyword><keyword name="CST SETUP STATUS" type="2"><suffix></suffix><description>Cytometer Performance Results (pass or fail)</description><visible>true</visible><edit_name>false</edit_name><edit_name_only>false</edit_name_only><edit_value>false</edit_value><edit_limit>false</edit_limit><length>64</length><value>SUCCESS</value></keyword><keyword name="CST BEADS LOT ID" type="2"><suffix></suffix><description>Lot ID information for CST beads</description><visible>true</visible><edit_name>false</edit_name><edit_name_only>false</edit_name_only><edit_value>false</edit_value><edit_limit>false</edit_limit><length>64</length><value>21220</value></keyword><keyword name="CYTOMETER CONFIG NAME" type="2"><suffix></suffix><description>Cytometer configuration name</description><visible>true</visible><edit_name>false</edit_name><edit_name_only>false</edit_name_only><edit_value>false</edit_value><edit_limit>false</edit_limit><length>64</length><value>JCBC 5-Blue 4-Violet 5-YG 3-Red 2-UV</value></keyword><keyword name="CYTOMETER CONFIG CREATE DATE" type="2"><suffix></suffix><description>Cytometer configuration creation date</description><visible>true</visible><edit_name>false</edit_name><edit_name_only>false</edit_name_only><edit_value>false</edit_value><edit_limit>false</edit_limit><length>64</length><value>2021-06-03T12:08:09+01:00</value></keyword><keyword name="CST SETUP DATE" type="2"><suffix></suffix><description>Date and time of cytometer setup and tracking</description><visible>true</visible><edit_name>false</edit_name><edit_name_only>false</edit_name_only><edit_value>false</edit_value><edit_limit>false</edit_limit><length>64</length><value>2023-02-10T11:45:06+00:00</value></keyword><keyword name="CST BASELINE DATE" type="2"><suffix></suffix><description>Date and time of cytometer baseline setup</description><visible>true</visible><edit_name>false</edit_name><edit_name_only>false</edit_name_only><edit_value>false</edit_value><edit_limit>false</edit_limit><length>64</length><value>2023-01-03T09:51:41+00:00</value></keyword><keyword name="CST BEADS EXPIRED" type="3"><suffix></suffix><description>Cytometer beads expired</description><visible>true</visible><edit_name>false</edit_name><edit_name_only>false</edit_name_only><edit_value>false</edit_value><edit_limit>false</edit_limit><value>2</value></keyword><keyword name="CST PERFORMANCE EXPIRED" type="2"><suffix></suffix><description>Date and time of Cytometer performance expired</description><visible>true</visible><edit_name>false</edit_name><edit_name_only>false</edit_name_only><edit_value>false</edit_value><edit_limit>false</edit_limit><length>64</length><value>2023-02-11T11:45:06+00:00</value></keyword><keyword name="CST REGULATORY STATUS" type="2"><suffix></suffix><description>Cytometer regulatory status - "CE-IVD Performance Check" or "RUO Performance Check"</description><visible>true</visible><edit_name>false</edit_name><edit_name_only>false</edit_name_only><edit_value>false</edit_value><edit_limit>false</edit_limit><length>64</length><value>RUO Performance Check</value></keyword></keywords><instrument_settings name="Cytometer Settings" template="false"><threshold_op>2</threshold_op><flow_rate>0</flow_rate><auto_compensation>false</auto_compensation><compensation_enabled>false</compensation_enabled><scales_recorded>true</scales_recorded><use_auto_biexp_scale>true</use_auto_biexp_scale><parameter name="FSC-A" type="30"><is_log>false</is_log><is_quantitated>false</is_quantitated><min>0.0</min><max>262143.0</max><raw_index>1</raw_index><linear_index>1</linear_index><log_index>5</log_index><final_index>1</final_index><fl>FSC</fl><voltage>350</voltage><target>3</target><brightness>1.0</brightness><threshold>5000</threshold><trigger>true</trigger><labels_only>false</labels_only><biexp_scale>0</biexp_scale><comp_biexp_scale>0</comp_biexp_scale><manual_biexp_scale>0</manual_biexp_scale><can_be_compensated>false</can_be_compensated></parameter><parameter name="SSC-A" type="30"><is_log>false</is_log><is_quantitated>false</is_quantitated><min>0.0</min><max>262143.0</max><raw_index>2</raw_index><linear_index>2</linear_index><log_index>6</log_index><final_index>2</final_index><fl>SSC</fl><voltage>225</voltage><target>3</target><brightness>1.0</brightness><threshold>5000</threshold><trigger>false</trigger><labels_only>false</labels_only><biexp_scale>0</biexp_scale><comp_biexp_scale>0</comp_biexp_scale><manual_biexp_scale>0</manual_biexp_scale><can_be_compensated>false</can_be_compensated></parameter><parameter name="530/30 488nm-A" type="30"><is_log>true</is_log><is_quantitated>false</is_quantitated><min>0.0</min><max>5.4185380935668945</max><raw_index>3</raw_index><linear_index>3</linear_index><log_index>7</log_index><final_index>7</final_index><fl>530/30 488nm</fl><voltage>300</voltage><target>3</target><brightness>1.0</brightness><threshold>5000</threshold><trigger>false</trigger><labels_only>false</labels_only><biexp_scale>116</biexp_scale><comp_biexp_scale>116</comp_biexp_scale><manual_biexp_scale>0</manual_biexp_scale><can_be_compensated>true</can_be_compensated><compensation><compensation_coefficient>1.0</compensation_coefficient></compensation></parameter><parameter name="Time" type="40"><is_log>false</is_log><is_quantitated>false</is_quantitated><min>0.0</min><max>262143.0</max><raw_index>0</raw_index><linear_index>0</linear_index><log_index>0</log_index><final_index>0</final_index></parameter></instrument_settings><gates><gate fullname="All Events" type="EventSource_Classifier"><name>All Events</name><color>0x000000</color><visible>true</visible><dotsize>0</dotsize><enabled>false</enabled><num_events>0</num_events></gate></gates><pipeline><storage_gate>All Events</storage_gate><scale_on_gate>All Events</scale_on_gate><color_counter>0</color_counter><stop_rule mode="1" time="0" gate="All Events" events="10000" /></pipeline><analysis name="Analysis"><worksheet_config active_worksheet="Sheet1" active_acquisition_template="Global Sheet1" active_group="ACQUISITION_TEMPLATES" /></analysis><loader_user_info sample_flow_rate="1.0" sample_volume="3" record_sample_volume="3" mixing_volume="50" mixing_speed="200" number_mixes="2" wash_volume="200" enable_blr="false" blr_period="5" /></tube><tube name="epsilon1"><date>2023-02-10T14:37:06</date><data_filename>1 %  oxygen_epsilon1.fcs</data_filename><data_begin_date>2023-02-10T14:36:35</data_begin_date><data_end_date>2023-02-10T14:37:06</data_end_date><data_instrument_serial_number>1</data_instrument_serial_number><data_instrument_name>LSRII</data_instrument_name><data_instrument_type>LSRII</data_instrument_type><time_tick_last_event>3005</time_tick_last_event><window_extension>10.0</window_extension><fsc_area_scaling>0.71</fsc_area_scaling><acquirable>true</acquirable><record_user>Nathan</record_user><institution></institution><AcqObjInError>false</AcqObjInError><AspiratedError>false</AspiratedError><loader_user_info sample_flow_rate="1.0" sample_volume="3" record_sample_volume="3" mixing_volume="50" mixing_speed="200" number_mixes="2" wash_volume="200" enable_blr="false" blr_period="5" /><lasers><laser name="Blue"><delay>0.0</delay><area_scaling>0.8299999833106995</area_scaling><optical_configuration>9</optical_configuration></laser><laser name="Red"><delay>98.62000274658203</delay><area_scaling>0.6700000166893005</area_scaling><optical_configuration>9</optical_configuration></laser><laser name="Violet"><delay>130.0500030517578</delay><area_scaling>0.9200000166893005</area_scaling><optical_configuration>9</optical_configuration></laser><laser name="355 UV"><delay>66.83999633789062</delay><area_scaling>0.75</area_scaling><optical_configuration>9</optical_configuration></laser><laser name="561 Yellow-Green"><delay>34.150001525878906</delay><area_scaling>0.6299999952316284</area_scaling><optical_configuration>9</optical_configuration></laser></lasers><keywords><keyword name="SAMPLE ID" type="2"><suffix></suffix><description>String used to identify a sample</description><visible>true</visible><edit_name>true</edit_name><edit_name_only>false</edit_name_only><edit_value>true</edit_value><edit_limit>true</edit_limit><length>64</length><value></value></keyword><keyword name="PATIENT ID" type="2"><suffix></suffix><description>String used to identify a patient</description><visible>true</visible><edit_name>true</edit_name><edit_name_only>false</edit_name_only><edit_value>true</edit_value><edit_limit>true</edit_limit><length>64</length><value></value></keyword><keyword name="$OP" type="2"><suffix></suffix><description>User name of application operator when data was collected</description><visible>true</visible><edit_name>false</edit_name><edit_name_only>false</edit_name_only><edit_value>false</edit_value><edit_limit>false</edit_limit><length>64</length><value>Nathan</value></keyword><keyword name="$INST" type="2"><suffix></suffix><description>Institution where data was collected</description><visible>true</visible><edit_name>false</edit_name><edit_name_only>false</edit_name_only><edit_value>false</edit_value><edit_limit>false</edit_limit><length>64</length><value></value></keyword><keyword name="GUID" type="2"><suffix></suffix><description>String value with a unique identifier for exported FCS file</description><visible>true</visible><edit_name>false</edit_name><edit_name_only>false</edit_name_only><edit_value>false</edit_value><edit_limit>false</edit_limit><length>64</length><value>a84a59f0-b383-45ca-bd1b-183f2e9f6a93</value></keyword><keyword name="CST SETUP STATUS" type="2"><suffix></suffix><description>Cytometer Performance Results (pass or fail)</description><visible>true</visible><edit_name>false</edit_name><edit_name_only>false</edit_name_only><edit_value>false</edit_value><edit_limit>false</edit_limit><length>64</length><value>SUCCESS</value></keyword><keyword name="CST BEADS LOT ID" type="2"><suffix></suffix><description>Lot ID information for CST beads</description><visible>true</visible><edit_name>false</edit_name><edit_name_only>false</edit_name_only><edit_value>false</edit_value><edit_limit>false</edit_limit><length>64</length><value>21220</value></keyword><keyword name="CYTOMETER CONFIG NAME" type="2"><suffix></suffix><description>Cytometer configuration name</description><visible>true</visible><edit_name>false</edit_name><edit_name_only>false</edit_name_only><edit_value>false</edit_value><edit_limit>false</edit_limit><length>64</length><value>JCBC 5-Blue 4-Violet 5-YG 3-Red 2-UV</value></keyword><keyword name="CYTOMETER CONFIG CREATE DATE" type="2"><suffix></suffix><description>Cytometer configuration creation date</description><visible>true</visible><edit_name>false</edit_name><edit_name_only>false</edit_name_only><edit_value>false</edit_value><edit_limit>false</edit_limit><length>64</length><value>2021-06-03T12:08:09+01:00</value></keyword><keyword name="CST SETUP DATE" type="2"><suffix></suffix><description>Date and time of cytometer setup and tracking</description><visible>true</visible><edit_name>false</edit_name><edit_name_only>false</edit_name_only><edit_value>false</edit_value><edit_limit>false</edit_limit><length>64</length><value>2023-02-10T11:45:06+00:00</value></keyword><keyword name="CST BASELINE DATE" type="2"><suffix></suffix><description>Date and time of cytometer baseline setup</description><visible>true</visible><edit_name>false</edit_name><edit_name_only>false</edit_name_only><edit_value>false</edit_value><edit_limit>false</edit_limit><length>64</length><value>2023-01-03T09:51:41+00:00</value></keyword><keyword name="CST BEADS EXPIRED" type="3"><suffix></suffix><description>Cytometer beads expired</description><visible>true</visible><edit_name>false</edit_name><edit_name_only>false</edit_name_only><edit_value>false</edit_value><edit_limit>false</edit_limit><value>2</value></keyword><keyword name="CST PERFORMANCE EXPIRED" type="2"><suffix></suffix><description>Date and time of Cytometer performance expired</description><visible>true</visible><edit_name>false</edit_name><edit_name_only>false</edit_name_only><edit_value>false</edit_value><edit_limit>false</edit_limit><length>64</length><value>2023-02-11T11:45:06+00:00</value></keyword><keyword name="CST REGULATORY STATUS" type="2"><suffix></suffix><description>Cytometer regulatory status - "CE-IVD Performance Check" or "RUO Performance Check"</description><visible>true</visible><edit_name>false</edit_name><edit_name_only>false</edit_name_only><edit_value>false</edit_value><edit_limit>false</edit_limit><length>64</length><value>RUO Performance Check</value></keyword></keywords><instrument_settings name="Cytometer Settings" template="false"><threshold_op>2</threshold_op><flow_rate>0</flow_rate><auto_compensation>false</auto_compensation><compensation_enabled>false</compensation_enabled><scales_recorded>true</scales_recorded><use_auto_biexp_scale>true</use_auto_biexp_scale><parameter name="FSC-A" type="30"><is_log>false</is_log><is_quantitated>false</is_quantitated><min>0.0</min><max>262143.0</max><raw_index>1</raw_index><linear_index>1</linear_index><log_index>5</log_index><final_index>1</final_index><fl>FSC</fl><voltage>350</voltage><target>3</target><brightness>1.0</brightness><threshold>5000</threshold><trigger>true</trigger><labels_only>false</labels_only><biexp_scale>0</biexp_scale><comp_biexp_scale>0</comp_biexp_scale><manual_biexp_scale>0</manual_biexp_scale><can_be_compensated>false</can_be_compensated></parameter><parameter name="SSC-A" type="30"><is_log>false</is_log><is_quantitated>false</is_quantitated><min>0.0</min><max>262143.0</max><raw_index>2</raw_index><linear_index>2</linear_index><log_index>6</log_index><final_index>2</final_index><fl>SSC</fl><voltage>225</voltage><target>3</target><brightness>1.0</brightness><threshold>5000</threshold><trigger>false</trigger><labels_only>false</labels_only><biexp_scale>0</biexp_scale><comp_biexp_scale>0</comp_biexp_scale><manual_biexp_scale>0</manual_biexp_scale><can_be_compensated>false</can_be_compensated></parameter><parameter name="530/30 488nm-A" type="30"><is_log>true</is_log><is_quantitated>false</is_quantitated><min>0.0</min><max>5.4185380935668945</max><raw_index>3</raw_index><linear_index>3</linear_index><log_index>7</log_index><final_index>7</final_index><fl>530/30 488nm</fl><voltage>300</voltage><target>3</target><brightness>1.0</brightness><threshold>5000</threshold><trigger>false</trigger><labels_only>false</labels_only><biexp_scale>107</biexp_scale><comp_biexp_scale>107</comp_biexp_scale><manual_biexp_scale>0</manual_biexp_scale><can_be_compensated>true</can_be_compensated><compensation><compensation_coefficient>1.0</compensation_coefficient></compensation></parameter><parameter name="Time" type="40"><is_log>false</is_log><is_quantitated>false</is_quantitated><min>0.0</min><max>262143.0</max><raw_index>0</raw_index><linear_index>0</linear_index><log_index>0</log_index><final_index>0</final_index></parameter></instrument_settings><gates><gate fullname="All Events" type="EventSource_Classifier"><name>All Events</name><color>0x000000</color><visible>true</visible><dotsize>0</dotsize><enabled>false</enabled><num_events>0</num_events></gate></gates><pipeline><storage_gate>All Events</storage_gate><scale_on_gate>All Events</scale_on_gate><color_counter>0</color_counter><stop_rule mode="1" time="0" gate="All Events" events="10000" /></pipeline><analysis name="Analysis"><worksheet_config active_worksheet="Sheet1" active_acquisition_template="Global Sheet1" active_group="ACQUISITION_TEMPLATES" /></analysis><loader_user_info sample_flow_rate="1.0" sample_volume="3" record_sample_volume="3" mixing_volume="50" mixing_speed="200" number_mixes="2" wash_volume="200" enable_blr="false" blr_period="5" /></tube><tube name="zeta2"><date>2023-02-10T14:37:52</date><data_filename>1 %  oxygen_zeta2.fcs</data_filename><data_begin_date>2023-02-10T14:37:17</data_begin_date><data_end_date>2023-02-10T14:37:52</data_end_date><data_instrument_serial_number>1</data_instrument_serial_number><data_instrument_name>LSRII</data_instrument_name><data_instrument_type>LSRII</data_instrument_type><time_tick_last_event>3457</time_tick_last_event><window_extension>10.0</window_extension><fsc_area_scaling>0.71</fsc_area_scaling><acquirable>true</acquirable><record_user>Nathan</record_user><institution></institution><AcqObjInError>false</AcqObjInError><AspiratedError>false</AspiratedError><loader_user_info sample_flow_rate="1.0" sample_volume="3" record_sample_volume="3" mixing_volume="50" mixing_speed="200" number_mixes="2" wash_volume="200" enable_blr="false" blr_period="5" /><lasers><laser name="Blue"><delay>0.0</delay><area_scaling>0.8299999833106995</area_scaling><optical_configuration>9</optical_configuration></laser><laser name="Red"><delay>98.62000274658203</delay><area_scaling>0.6700000166893005</area_scaling><optical_configuration>9</optical_configuration></laser><laser name="Violet"><delay>130.0500030517578</delay><area_scaling>0.9200000166893005</area_scaling><optical_configuration>9</optical_configuration></laser><laser name="355 UV"><delay>66.83999633789062</delay><area_scaling>0.75</area_scaling><optical_configuration>9</optical_configuration></laser><laser name="561 Yellow-Green"><delay>34.150001525878906</delay><area_scaling>0.6299999952316284</area_scaling><optical_configuration>9</optical_configuration></laser></lasers><keywords><keyword name="SAMPLE ID" type="2"><suffix></suffix><description>String used to identify a sample</description><visible>true</visible><edit_name>true</edit_name><edit_name_only>false</edit_name_only><edit_value>true</edit_value><edit_limit>true</edit_limit><length>64</length><value></value></keyword><keyword name="PATIENT ID" type="2"><suffix></suffix><description>String used to identify a patient</description><visible>true</visible><edit_name>true</edit_name><edit_name_only>false</edit_name_only><edit_value>true</edit_value><edit_limit>true</edit_limit><length>64</length><value></value></keyword><keyword name="$OP" type="2"><suffix></suffix><description>User name of application operator when data was collected</description><visible>true</visible><edit_name>false</edit_name><edit_name_only>false</edit_name_only><edit_value>false</edit_value><edit_limit>false</edit_limit><length>64</length><value>Nathan</value></keyword><keyword name="$INST" type="2"><suffix></suffix><description>Institution where data was collected</description><visible>true</visible><edit_name>false</edit_name><edit_name_only>false</edit_name_only><edit_value>false</edit_value><edit_limit>false</edit_limit><length>64</length><value></value></keyword><keyword name="GUID" type="2"><suffix></suffix><description>String value with a unique identifier for exported FCS file</description><visible>true</visible><edit_name>false</edit_name><edit_name_only>false</edit_name_only><edit_value>false</edit_value><edit_limit>false</edit_limit><length>64</length><value>9d94af5f-e68f-4242-8658-85cbcb9b2693</value></keyword><keyword name="CST SETUP STATUS" type="2"><suffix></suffix><description>Cytometer Performance Results (pass or fail)</description><visible>true</visible><edit_name>false</edit_name><edit_name_only>false</edit_name_only><edit_value>false</edit_value><edit_limit>false</edit_limit><length>64</length><value>SUCCESS</value></keyword><keyword name="CST BEADS LOT ID" type="2"><suffix></suffix><description>Lot ID information for CST beads</description><visible>true</visible><edit_name>false</edit_name><edit_name_only>false</edit_name_only><edit_value>false</edit_value><edit_limit>false</edit_limit><length>64</length><value>21220</value></keyword><keyword name="CYTOMETER CONFIG NAME" type="2"><suffix></suffix><description>Cytometer configuration name</description><visible>true</visible><edit_name>false</edit_name><edit_name_only>false</edit_name_only><edit_value>false</edit_value><edit_limit>false</edit_limit><length>64</length><value>JCBC 5-Blue 4-Violet 5-YG 3-Red 2-UV</value></keyword><keyword name="CYTOMETER CONFIG CREATE DATE" type="2"><suffix></suffix><description>Cytometer configuration creation date</description><visible>true</visible><edit_name>false</edit_name><edit_name_only>false</edit_name_only><edit_value>false</edit_value><edit_limit>false</edit_limit><length>64</length><value>2021-06-03T12:08:09+01:00</value></keyword><keyword name="CST SETUP DATE" type="2"><suffix></suffix><description>Date and time of cytometer setup and tracking</description><visible>true</visible><edit_name>false</edit_name><edit_name_only>false</edit_name_only><edit_value>false</edit_value><edit_limit>false</edit_limit><length>64</length><value>2023-02-10T11:45:06+00:00</value></keyword><keyword name="CST BASELINE DATE" type="2"><suffix></suffix><description>Date and time of cytometer baseline setup</description><visible>true</visible><edit_name>false</edit_name><edit_name_only>false</edit_name_only><edit_value>false</edit_value><edit_limit>false</edit_limit><length>64</length><value>2023-01-03T09:51:41+00:00</value></keyword><keyword name="CST BEADS EXPIRED" type="3"><suffix></suffix><description>Cytometer beads expired</description><visible>true</visible><edit_name>false</edit_name><edit_name_only>false</edit_name_only><edit_value>false</edit_value><edit_limit>false</edit_limit><value>2</value></keyword><keyword name="CST PERFORMANCE EXPIRED" type="2"><suffix></suffix><description>Date and time of Cytometer performance expired</description><visible>true</visible><edit_name>false</edit_name><edit_name_only>false</edit_name_only><edit_value>false</edit_value><edit_limit>false</edit_limit><length>64</length><value>2023-02-11T11:45:06+00:00</value></keyword><keyword name="CST REGULATORY STATUS" type="2"><suffix></suffix><description>Cytometer regulatory status - "CE-IVD Performance Check" or "RUO Performance Check"</description><visible>true</visible><edit_name>false</edit_name><edit_name_only>false</edit_name_only><edit_value>false</edit_value><edit_limit>false</edit_limit><length>64</length><value>RUO Performance Check</value></keyword></keywords><instrument_settings name="Cytometer Settings" template="false"><threshold_op>2</threshold_op><flow_rate>0</flow_rate><auto_compensation>false</auto_compensation><compensation_enabled>false</compensation_enabled><scales_recorded>true</scales_recorded><use_auto_biexp_scale>true</use_auto_biexp_scale><parameter name="FSC-A" type="30"><is_log>false</is_log><is_quantitated>false</is_quantitated><min>0.0</min><max>262143.0</max><raw_index>1</raw_index><linear_index>1</linear_index><log_index>5</log_index><final_index>1</final_index><fl>FSC</fl><voltage>350</voltage><target>3</target><brightness>1.0</brightness><threshold>5000</threshold><trigger>true</trigger><labels_only>false</labels_only><biexp_scale>0</biexp_scale><comp_biexp_scale>0</comp_biexp_scale><manual_biexp_scale>0</manual_biexp_scale><can_be_compensated>false</can_be_compensated></parameter><parameter name="SSC-A" type="30"><is_log>false</is_log><is_quantitated>false</is_quantitated><min>0.0</min><max>262143.0</max><raw_index>2</raw_index><linear_index>2</linear_index><log_index>6</log_index><final_index>2</final_index><fl>SSC</fl><voltage>225</voltage><target>3</target><brightness>1.0</brightness><threshold>5000</threshold><trigger>false</trigger><labels_only>false</labels_only><biexp_scale>0</biexp_scale><comp_biexp_scale>0</comp_biexp_scale><manual_biexp_scale>0</manual_biexp_scale><can_be_compensated>false</can_be_compensated></parameter><parameter name="530/30 488nm-A" type="30"><is_log>true</is_log><is_quantitated>false</is_quantitated><min>0.0</min><max>5.4185380935668945</max><raw_index>3</raw_index><linear_index>3</linear_index><log_index>7</log_index><final_index>7</final_index><fl>530/30 488nm</fl><voltage>300</voltage><target>3</target><brightness>1.0</brightness><threshold>5000</threshold><trigger>false</trigger><labels_only>false</labels_only><biexp_scale>123</biexp_scale><comp_biexp_scale>123</comp_biexp_scale><manual_biexp_scale>0</manual_biexp_scale><can_be_compensated>true</can_be_compensated><compensation><compensation_coefficient>1.0</compensation_coefficient></compensation></parameter><parameter name="Time" type="40"><is_log>false</is_log><is_quantitated>false</is_quantitated><min>0.0</min><max>262143.0</max><raw_index>0</raw_index><linear_index>0</linear_index><log_index>0</log_index><final_index>0</final_index></parameter></instrument_settings><gates><gate fullname="All Events" type="EventSource_Classifier"><name>All Events</name><color>0x000000</color><visible>true</visible><dotsize>0</dotsize><enabled>false</enabled><num_events>0</num_events></gate></gates><pipeline><storage_gate>All Events</storage_gate><scale_on_gate>All Events</scale_on_gate><color_counter>0</color_counter><stop_rule mode="1" time="0" gate="All Events" events="10000" /></pipeline><analysis name="Analysis"><worksheet_config active_worksheet="Sheet1" active_acquisition_template="Global Sheet1" active_group="ACQUISITION_TEMPLATES" /></analysis><loader_user_info sample_flow_rate="1.0" sample_volume="3" record_sample_volume="3" mixing_volume="50" mixing_speed="200" number_mixes="2" wash_volume="200" enable_blr="false" blr_period="5" /></tube><tube name="zeta3"><date>2023-02-10T14:38:23</date><data_filename>1 %  oxygen_zeta3.fcs</data_filename><data_begin_date>2023-02-10T14:38:02</data_begin_date><data_end_date>2023-02-10T14:38:23</data_end_date><data_instrument_serial_number>1</data_instrument_serial_number><data_instrument_name>LSRII</data_instrument_name><data_instrument_type>LSRII</data_instrument_type><time_tick_last_event>2022</time_tick_last_event><window_extension>10.0</window_extension><fsc_area_scaling>0.71</fsc_area_scaling><acquirable>true</acquirable><record_user>Nathan</record_user><institution></institution><AcqObjInError>false</AcqObjInError><AspiratedError>false</AspiratedError><loader_user_info sample_flow_rate="1.0" sample_volume="3" record_sample_volume="3" mixing_volume="50" mixing_speed="200" number_mixes="2" wash_volume="200" enable_blr="false" blr_period="5" /><lasers><laser name="Blue"><delay>0.0</delay><area_scaling>0.8299999833106995</area_scaling><optical_configuration>9</optical_configuration></laser><laser name="Red"><delay>98.62000274658203</delay><area_scaling>0.6700000166893005</area_scaling><optical_configuration>9</optical_configuration></laser><laser name="Violet"><delay>130.0500030517578</delay><area_scaling>0.9200000166893005</area_scaling><optical_configuration>9</optical_configuration></laser><laser name="355 UV"><delay>66.83999633789062</delay><area_scaling>0.75</area_scaling><optical_configuration>9</optical_configuration></laser><laser name="561 Yellow-Green"><delay>34.150001525878906</delay><area_scaling>0.6299999952316284</area_scaling><optical_configuration>9</optical_configuration></laser></lasers><keywords><keyword name="SAMPLE ID" type="2"><suffix></suffix><description>String used to identify a sample</description><visible>true</visible><edit_name>true</edit_name><edit_name_only>false</edit_name_only><edit_value>true</edit_value><edit_limit>true</edit_limit><length>64</length><value></value></keyword><keyword name="PATIENT ID" type="2"><suffix></suffix><description>String used to identify a patient</description><visible>true</visible><edit_name>true</edit_name><edit_name_only>false</edit_name_only><edit_value>true</edit_value><edit_limit>true</edit_limit><length>64</length><value></value></keyword><keyword name="$OP" type="2"><suffix></suffix><description>User name of application operator when data was collected</description><visible>true</visible><edit_name>false</edit_name><edit_name_only>false</edit_name_only><edit_value>false</edit_value><edit_limit>false</edit_limit><length>64</length><value>Nathan</value></keyword><keyword name="$INST" type="2"><suffix></suffix><description>Institution where data was collected</description><visible>true</visible><edit_name>false</edit_name><edit_name_only>false</edit_name_only><edit_value>false</edit_value><edit_limit>false</edit_limit><length>64</length><value></value></keyword><keyword name="GUID" type="2"><suffix></suffix><description>String value with a unique identifier for exported FCS file</description><visible>true</visible><edit_name>false</edit_name><edit_name_only>false</edit_name_only><edit_value>false</edit_value><edit_limit>false</edit_limit><length>64</length><value>104a18d3-73cb-44db-9bc4-8e32c24355fe</value></keyword><keyword name="CST SETUP STATUS" type="2"><suffix></suffix><description>Cytometer Performance Results (pass or fail)</description><visible>true</visible><edit_name>false</edit_name><edit_name_only>false</edit_name_only><edit_value>false</edit_value><edit_limit>false</edit_limit><length>64</length><value>SUCCESS</value></keyword><keyword name="CST BEADS LOT ID" type="2"><suffix></suffix><description>Lot ID information for CST beads</description><visible>true</visible><edit_name>false</edit_name><edit_name_only>false</edit_name_only><edit_value>false</edit_value><edit_limit>false</edit_limit><length>64</length><value>21220</value></keyword><keyword name="CYTOMETER CONFIG NAME" type="2"><suffix></suffix><description>Cytometer configuration name</description><visible>true</visible><edit_name>false</edit_name><edit_name_only>false</edit_name_only><edit_value>false</edit_value><edit_limit>false</edit_limit><length>64</length><value>JCBC 5-Blue 4-Violet 5-YG 3-Red 2-UV</value></keyword><keyword name="CYTOMETER CONFIG CREATE DATE" type="2"><suffix></suffix><description>Cytometer configuration creation date</description><visible>true</visible><edit_name>false</edit_name><edit_name_only>false</edit_name_only><edit_value>false</edit_value><edit_limit>false</edit_limit><length>64</length><value>2021-06-03T12:08:09+01:00</value></keyword><keyword name="CST SETUP DATE" type="2"><suffix></suffix><description>Date and time of cytometer setup and tracking</description><visible>true</visible><edit_name>false</edit_name><edit_name_only>false</edit_name_only><edit_value>false</edit_value><edit_limit>false</edit_limit><length>64</length><value>2023-02-10T11:45:06+00:00</value></keyword><keyword name="CST BASELINE DATE" type="2"><suffix></suffix><description>Date and time of cytometer baseline setup</description><visible>true</visible><edit_name>false</edit_name><edit_name_only>false</edit_name_only><edit_value>false</edit_value><edit_limit>false</edit_limit><length>64</length><value>2023-01-03T09:51:41+00:00</value></keyword><keyword name="CST BEADS EXPIRED" type="3"><suffix></suffix><description>Cytometer beads expired</description><visible>true</visible><edit_name>false</edit_name><edit_name_only>false</edit_name_only><edit_value>false</edit_value><edit_limit>false</edit_limit><value>2</value></keyword><keyword name="CST PERFORMANCE EXPIRED" type="2"><suffix></suffix><description>Date and time of Cytometer performance expired</description><visible>true</visible><edit_name>false</edit_name><edit_name_only>false</edit_name_only><edit_value>false</edit_value><edit_limit>false</edit_limit><length>64</length><value>2023-02-11T11:45:06+00:00</value></keyword><keyword name="CST REGULATORY STATUS" type="2"><suffix></suffix><description>Cytometer regulatory status - "CE-IVD Performance Check" or "RUO Performance Check"</description><visible>true</visible><edit_name>false</edit_name><edit_name_only>false</edit_name_only><edit_value>false</edit_value><edit_limit>false</edit_limit><length>64</length><value>RUO Performance Check</value></keyword></keywords><instrument_settings name="Cytometer Settings" template="false"><threshold_op>2</threshold_op><flow_rate>0</flow_rate><auto_compensation>false</auto_compensation><compensation_enabled>false</compensation_enabled><scales_recorded>true</scales_recorded><use_auto_biexp_scale>true</use_auto_biexp_scale><parameter name="FSC-A" type="30"><is_log>false</is_log><is_quantitated>false</is_quantitated><min>0.0</min><max>262143.0</max><raw_index>1</raw_index><linear_index>1</linear_index><log_index>5</log_index><final_index>1</final_index><fl>FSC</fl><voltage>350</voltage><target>3</target><brightness>1.0</brightness><threshold>5000</threshold><trigger>true</trigger><labels_only>false</labels_only><biexp_scale>0</biexp_scale><comp_biexp_scale>0</comp_biexp_scale><manual_biexp_scale>0</manual_biexp_scale><can_be_compensated>false</can_be_compensated></parameter><parameter name="SSC-A" type="30"><is_log>false</is_log><is_quantitated>false</is_quantitated><min>0.0</min><max>262143.0</max><raw_index>2</raw_index><linear_index>2</linear_index><log_index>6</log_index><final_index>2</final_index><fl>SSC</fl><voltage>225</voltage><target>3</target><brightness>1.0</brightness><threshold>5000</threshold><trigger>false</trigger><labels_only>false</labels_only><biexp_scale>0</biexp_scale><comp_biexp_scale>0</comp_biexp_scale><manual_biexp_scale>0</manual_biexp_scale><can_be_compensated>false</can_be_compensated></parameter><parameter name="530/30 488nm-A" type="30"><is_log>true</is_log><is_quantitated>false</is_quantitated><min>0.0</min><max>5.4185380935668945</max><raw_index>3</raw_index><linear_index>3</linear_index><log_index>7</log_index><final_index>7</final_index><fl>530/30 488nm</fl><voltage>300</voltage><target>3</target><brightness>1.0</brightness><threshold>5000</threshold><trigger>false</trigger><labels_only>false</labels_only><biexp_scale>113</biexp_scale><comp_biexp_scale>113</comp_biexp_scale><manual_biexp_scale>0</manual_biexp_scale><can_be_compensated>true</can_be_compensated><compensation><compensation_coefficient>1.0</compensation_coefficient></compensation></parameter><parameter name="Time" type="40"><is_log>false</is_log><is_quantitated>false</is_quantitated><min>0.0</min><max>262143.0</max><raw_index>0</raw_index><linear_index>0</linear_index><log_index>0</log_index><final_index>0</final_index></parameter></instrument_settings><gates><gate fullname="All Events" type="EventSource_Classifier"><name>All Events</name><color>0x000000</color><visible>true</visible><dotsize>0</dotsize><enabled>false</enabled><num_events>0</num_events></gate></gates><pipeline><storage_gate>All Events</storage_gate><scale_on_gate>All Events</scale_on_gate><color_counter>0</color_counter><stop_rule mode="1" time="0" gate="All Events" events="10000" /></pipeline><analysis name="Analysis"><worksheet_config active_worksheet="Sheet1" active_acquisition_template="Global Sheet1" active_group="ACQUISITION_TEMPLATES" /></analysis><loader_user_info sample_flow_rate="1.0" sample_volume="3" record_sample_volume="3" mixing_volume="50" mixing_speed="200" number_mixes="2" wash_volume="200" enable_blr="false" blr_period="5" /></tube><tube name="zeta4"><date>2023-02-10T14:38:47</date><data_filename>1 %  oxygen_zeta4.fcs</data_filename><data_begin_date>2023-02-10T14:38:30</data_begin_date><data_end_date>2023-02-10T14:38:47</data_end_date><data_instrument_serial_number>1</data_instrument_serial_number><data_instrument_name>LSRII</data_instrument_name><data_instrument_type>LSRII</data_instrument_type><time_tick_last_event>1657</time_tick_last_event><window_extension>10.0</window_extension><fsc_area_scaling>0.71</fsc_area_scaling><acquirable>true</acquirable><record_user>Nathan</record_user><institution></institution><AcqObjInError>false</AcqObjInError><AspiratedError>false</AspiratedError><loader_user_info sample_flow_rate="1.0" sample_volume="3" record_sample_volume="3" mixing_volume="50" mixing_speed="200" number_mixes="2" wash_volume="200" enable_blr="false" blr_period="5" /><lasers><laser name="Blue"><delay>0.0</delay><area_scaling>0.8299999833106995</area_scaling><optical_configuration>9</optical_configuration></laser><laser name="Red"><delay>98.62000274658203</delay><area_scaling>0.6700000166893005</area_scaling><optical_configuration>9</optical_configuration></laser><laser name="Violet"><delay>130.0500030517578</delay><area_scaling>0.9200000166893005</area_scaling><optical_configuration>9</optical_configuration></laser><laser name="355 UV"><delay>66.83999633789062</delay><area_scaling>0.75</area_scaling><optical_configuration>9</optical_configuration></laser><laser name="561 Yellow-Green"><delay>34.150001525878906</delay><area_scaling>0.6299999952316284</area_scaling><optical_configuration>9</optical_configuration></laser></lasers><keywords><keyword name="SAMPLE ID" type="2"><suffix></suffix><description>String used to identify a sample</description><visible>true</visible><edit_name>true</edit_name><edit_name_only>false</edit_name_only><edit_value>true</edit_value><edit_limit>true</edit_limit><length>64</length><value></value></keyword><keyword name="PATIENT ID" type="2"><suffix></suffix><description>String used to identify a patient</description><visible>true</visible><edit_name>true</edit_name><edit_name_only>false</edit_name_only><edit_value>true</edit_value><edit_limit>true</edit_limit><length>64</length><value></value></keyword><keyword name="$OP" type="2"><suffix></suffix><description>User name of application operator when data was collected</description><visible>true</visible><edit_name>false</edit_name><edit_name_only>false</edit_name_only><edit_value>false</edit_value><edit_limit>false</edit_limit><length>64</length><value>Nathan</value></keyword><keyword name="$INST" type="2"><suffix></suffix><description>Institution where data was collected</description><visible>true</visible><edit_name>false</edit_name><edit_name_only>false</edit_name_only><edit_value>false</edit_value><edit_limit>false</edit_limit><length>64</length><value></value></keyword><keyword name="GUID" type="2"><suffix></suffix><description>String value with a unique identifier for exported FCS file</description><visible>true</visible><edit_name>false</edit_name><edit_name_only>false</edit_name_only><edit_value>false</edit_value><edit_limit>false</edit_limit><length>64</length><value>38ded15e-864f-405d-bf73-fe6309c96898</value></keyword><keyword name="CST SETUP STATUS" type="2"><suffix></suffix><description>Cytometer Performance Results (pass or fail)</description><visible>true</visible><edit_name>false</edit_name><edit_name_only>false</edit_name_only><edit_value>false</edit_value><edit_limit>false</edit_limit><length>64</length><value>SUCCESS</value></keyword><keyword name="CST BEADS LOT ID" type="2"><suffix></suffix><description>Lot ID information for CST beads</description><visible>true</visible><edit_name>false</edit_name><edit_name_only>false</edit_name_only><edit_value>false</edit_value><edit_limit>false</edit_limit><length>64</length><value>21220</value></keyword><keyword name="CYTOMETER CONFIG NAME" type="2"><suffix></suffix><description>Cytometer configuration name</description><visible>true</visible><edit_name>false</edit_name><edit_name_only>false</edit_name_only><edit_value>false</edit_value><edit_limit>false</edit_limit><length>64</length><value>JCBC 5-Blue 4-Violet 5-YG 3-Red 2-UV</value></keyword><keyword name="CYTOMETER CONFIG CREATE DATE" type="2"><suffix></suffix><description>Cytometer configuration creation date</description><visible>true</visible><edit_name>false</edit_name><edit_name_only>false</edit_name_only><edit_value>false</edit_value><edit_limit>false</edit_limit><length>64</length><value>2021-06-03T12:08:09+01:00</value></keyword><keyword name="CST SETUP DATE" type="2"><suffix></suffix><description>Date and time of cytometer setup and tracking</description><visible>true</visible><edit_name>false</edit_name><edit_name_only>false</edit_name_only><edit_value>false</edit_value><edit_limit>false</edit_limit><length>64</length><value>2023-02-10T11:45:06+00:00</value></keyword><keyword name="CST BASELINE DATE" type="2"><suffix></suffix><description>Date and time of cytometer baseline setup</description><visible>true</visible><edit_name>false</edit_name><edit_name_only>false</edit_name_only><edit_value>false</edit_value><edit_limit>false</edit_limit><length>64</length><value>2023-01-03T09:51:41+00:00</value></keyword><keyword name="CST BEADS EXPIRED" type="3"><suffix></suffix><description>Cytometer beads expired</description><visible>true</visible><edit_name>false</edit_name><edit_name_only>false</edit_name_only><edit_value>false</edit_value><edit_limit>false</edit_limit><value>2</value></keyword><keyword name="CST PERFORMANCE EXPIRED" type="2"><suffix></suffix><description>Date and time of Cytometer performance expired</description><visible>true</visible><edit_name>false</edit_name><edit_name_only>false</edit_name_only><edit_value>false</edit_value><edit_limit>false</edit_limit><length>64</length><value>2023-02-11T11:45:06+00:00</value></keyword><keyword name="CST REGULATORY STATUS" type="2"><suffix></suffix><description>Cytometer regulatory status - "CE-IVD Performance Check" or "RUO Performance Check"</description><visible>true</visible><edit_name>false</edit_name><edit_name_only>false</edit_name_only><edit_value>false</edit_value><edit_limit>false</edit_limit><length>64</length><value>RUO Performance Check</value></keyword></keywords><instrument_settings name="Cytometer Settings" template="false"><threshold_op>2</threshold_op><flow_rate>0</flow_rate><auto_compensation>false</auto_compensation><compensation_enabled>false</compensation_enabled><scales_recorded>true</scales_recorded><use_auto_biexp_scale>true</use_auto_biexp_scale><parameter name="FSC-A" type="30"><is_log>false</is_log><is_quantitated>false</is_quantitated><min>0.0</min><max>262143.0</max><raw_index>1</raw_index><linear_index>1</linear_index><log_index>5</log_index><final_index>1</final_index><fl>FSC</fl><voltage>350</voltage><target>3</target><brightness>1.0</brightness><threshold>5000</threshold><trigger>true</trigger><labels_only>false</labels_only><biexp_scale>0</biexp_scale><comp_biexp_scale>0</comp_biexp_scale><manual_biexp_scale>0</manual_biexp_scale><can_be_compensated>false</can_be_compensated></parameter><parameter name="SSC-A" type="30"><is_log>false</is_log><is_quantitated>false</is_quantitated><min>0.0</min><max>262143.0</max><raw_index>2</raw_index><linear_index>2</linear_index><log_index>6</log_index><final_index>2</final_index><fl>SSC</fl><voltage>225</voltage><target>3</target><brightness>1.0</brightness><threshold>5000</threshold><trigger>false</trigger><labels_only>false</labels_only><biexp_scale>0</biexp_scale><comp_biexp_scale>0</comp_biexp_scale><manual_biexp_scale>0</manual_biexp_scale><can_be_compensated>false</can_be_compensated></parameter><parameter name="530/30 488nm-A" type="30"><is_log>true</is_log><is_quantitated>false</is_quantitated><min>0.0</min><max>5.4185380935668945</max><raw_index>3</raw_index><linear_index>3</linear_index><log_index>7</log_index><final_index>7</final_index><fl>530/30 488nm</fl><voltage>300</voltage><target>3</target><brightness>1.0</brightness><threshold>5000</threshold><trigger>false</trigger><labels_only>false</labels_only><biexp_scale>86</biexp_scale><comp_biexp_scale>86</comp_biexp_scale><manual_biexp_scale>0</manual_biexp_scale><can_be_compensated>true</can_be_compensated><compensation><compensation_coefficient>1.0</compensation_coefficient></compensation></parameter><parameter name="Time" type="40"><is_log>false</is_log><is_quantitated>false</is_quantitated><min>0.0</min><max>262143.0</max><raw_index>0</raw_index><linear_index>0</linear_index><log_index>0</log_index><final_index>0</final_index></parameter></instrument_settings><gates><gate fullname="All Events" type="EventSource_Classifier"><name>All Events</name><color>0x000000</color><visible>true</visible><dotsize>0</dotsize><enabled>false</enabled><num_events>0</num_events></gate></gates><pipeline><storage_gate>All Events</storage_gate><scale_on_gate>All Events</scale_on_gate><color_counter>0</color_counter><stop_rule mode="1" time="0" gate="All Events" events="10000" /></pipeline><analysis name="Analysis"><worksheet_config active_worksheet="Sheet1" active_acquisition_template="Global Sheet1" active_group="ACQUISITION_TEMPLATES" /></analysis><loader_user_info sample_flow_rate="1.0" sample_volume="3" record_sample_volume="3" mixing_volume="50" mixing_speed="200" number_mixes="2" wash_volume="200" enable_blr="false" blr_period="5" /></tube></specimen><carousel_mgr><is_layout_locked>false</is_layout_locked><specimen><name>21 %  oxygen</name><status /><carousel_position><id>-1</id><start_pos>1</start_pos><end_pos>6</end_pos></carousel_position></specimen><specimen><name>1 %  oxygen</name><status /><carousel_position><id>-1</id><start_pos>7</start_pos><end_pos>12</end_pos></carousel_position></specimen><carousel_assign_states>FFFFFFFFFFFFFFFF</carousel_assign_states><acq_settings><acq_time>3</acq_time><is_start_mix>false</is_start_mix><is_interim_mix>false</is_interim_mix><num_tubes_mix>4</num_tubes_mix><mix_duration>3</mix_duration></acq_settings></carousel_mgr></experiment></bdfacs>
