# Supplementary material for: Deubiquitinating enzyme mutagenesis screens identify a USP43-dependent HIF-1 transcriptional response
Source: EMBO J. 2024 Jul 15;43(17):8. doi: 10.1038/s44318-024-00166-6 (PMC11377827; doi:10.1038/s44318-024-00166-6)
Supplement: Supplementary file 12 — Extended View and Appendix Source Data [file 44318_2024_166_MOESM12_ESM.zip › Extended View and Appendix Source Data/Figure EV1/EV1 B OTUD5/2023 11 29 OTUB5.xml]

<?xml version="1.0" encoding="UTF-8"?>
<bdfacs version="Version 8.0.1" release_version="Version 8.0.1"><experiment name="2023 11 29 OTUB5"><date>2023-11-29T11:34:11</date><is_use_global_settings>true</is_use_global_settings><log_decades>4</log_decades><owner_name>Nathan</owner_name><export_time>2023-11-29T11:35:56</export_time><worksheet_config active_worksheet="Sheet1" active_acquisition_template="Global Sheet1" active_group="ACQUISITION_TEMPLATES"><worksheet name="Global Sheet1" type="ACQUISITION_TEMPLATE" AppSettings="false"><page_setup x="72" y="72" width="612" height="792" imgWidth="468" imgHeight="648" orientation="Portrait" /><properties SpecificType="0" numRows="1" numCols="1" pageBreak="false" showWorkSheetGrid="true" snapToWorkSheetGrid="false" workSheetGridSize="9" pageNumber="false" showNameTime="true" pageTitle="1" pageLeftHeader="0" pageRightHeader="0" pageLeftFooter="8" pageRightFooter="3" /><worksheet_element type="BIEXPDOTPLOT" x="83" y="69" width="482" height="363" opaque="true"><plot type="BIEXPDOTPLOT"><list_data>2023 11 29 OTUB5.Global Worksheets.Global Sheet1</list_data><title_font name="Microsoft Sans Serif" size="12" italic="false" bold="false" color="0x000000" /><label_font name="Microsoft Sans Serif" size="12" italic="false" bold="false" color="0x000000" /><value_font name="Microsoft Sans Serif" size="9" italic="false" bold="false" color="0x000000" /><title tube="true" specimen="true" population="false" string="false" content="" /><labels xLabelVisible="true" yLabelVisible="true" /><parameters xParam="FSC-A" xParamFL="FSC" yParam="SSC-A" yParamFL="SSC" /><layer name="grid_layer" /><background colorID="0xffffff" /><gate_selections><gate name="All Events" /></gate_selections><order_populations>false</order_populations><drawing_order><gate name="All Events" draw="1" /></drawing_order><grid_visibility>false</grid_visibility><tickmark_visibility>true</tickmark_visibility><tickmarklabel_visibility>true</tickmarklabel_visibility><plotoutline_visibility>true</plotoutline_visibility><gridoutline_visibility>true</gridoutline_visibility><fullgridoutline_visibility>true</fullgridoutline_visibility><halfgridoutline_visibility>false</halfgridoutline_visibility><opaque>true</opaque><show_overlay>true</show_overlay><legend_display>false</legend_display><scale_x_axis>false</scale_x_axis><scale_y_axis>false</scale_y_axis><target_area_width_x>2</target_area_width_x><target_area_width_y>2</target_area_width_y><zoom_node /><dotplot_properties><sampledoption_mode>2</sampledoption_mode><display_percent>100</display_percent><display_number>1000</display_number><dot_size>0</dot_size><timescale>false</timescale><acquisition_sampled_option_mode>3</acquisition_sampled_option_mode></dotplot_properties></plot></worksheet_element><worksheet_element type="BIEXPHISTOGRAM" x="97" y="474" width="481" height="351" opaque="true"><plot type="BIEXPHISTOGRAM"><list_data>2023 11 29 OTUB5.Global Worksheets.Global Sheet1</list_data><title_font name="Microsoft Sans Serif" size="12" italic="false" bold="false" color="0x000000" /><label_font name="Microsoft Sans Serif" size="12" italic="false" bold="false" color="0x000000" /><value_font name="Microsoft Sans Serif" size="9" italic="false" bold="false" color="0x000000" /><title tube="true" specimen="true" population="false" string="false" content="" /><labels xLabelVisible="true" yLabelVisible="true" /><parameters xParam="488 530/30-A" xParamFL="488 530/30" /><layer name="grid_layer" /><background colorID="0xffffff" /><gate_selections><gate name="All Events" /></gate_selections><order_populations>false</order_populations><drawing_order><gate name="All Events" draw="1" /></drawing_order><grid_visibility>false</grid_visibility><tickmark_visibility>true</tickmark_visibility><tickmarklabel_visibility>true</tickmarklabel_visibility><plotoutline_visibility>true</plotoutline_visibility><gridoutline_visibility>true</gridoutline_visibility><fullgridoutline_visibility>true</fullgridoutline_visibility><halfgridoutline_visibility>false</halfgridoutline_visibility><opaque>true</opaque><show_overlay>true</show_overlay><legend_display>false</legend_display><scale_x_axis>false</scale_x_axis><scale_y_axis>false</scale_y_axis><target_area_width_x>2</target_area_width_x><target_area_width_y>2</target_area_width_y><zoom_node /><histogram_properties><y_axis_mode>false</y_axis_mode><count_mode>true</count_mode><percentage_mode>false</percentage_mode><y_count_max>293.0</y_count_max><y_percentage_count_max>10</y_percentage_count_max><ignore_percentage>0.01</ignore_percentage><draw_solid>true</draw_solid><smooth>false</smooth><minimum_gate_presence>true</minimum_gate_presence><acquisition_sampled_option_mode>3</acquisition_sampled_option_mode></histogram_properties></plot></worksheet_element></worksheet><worksheet name="Sheet1" type="ANALYSIS_WORKSHEET" AppSettings="false"><page_setup x="72" y="72" width="612" height="792" imgWidth="468" imgHeight="648" orientation="Portrait" /><properties SpecificType="0" numRows="10" numCols="1" pageBreak="true" showWorkSheetGrid="true" snapToWorkSheetGrid="false" workSheetGridSize="9" pageNumber="false" showNameTime="true" pageTitle="1" pageLeftHeader="0" pageRightHeader="0" pageLeftFooter="8" pageRightFooter="3" /><worksheet_element type="BIEXPDOTPLOT" x="83" y="69" width="482" height="363" opaque="true"><plot type="BIEXPDOTPLOT"><list_data>2023 11 29 OTUB5.Specimen_001.C N</list_data><title_font name="Microsoft Sans Serif" size="12" italic="false" bold="false" color="0x000000" /><label_font name="Microsoft Sans Serif" size="12" italic="false" bold="false" color="0x000000" /><value_font name="Microsoft Sans Serif" size="9" italic="false" bold="false" color="0x000000" /><title tube="true" specimen="true" population="false" string="false" content="" /><labels xLabelVisible="true" yLabelVisible="true" /><parameters xParam="FSC-A" xParamFL="FSC" yParam="SSC-A" yParamFL="SSC" /><layer name="grid_layer" /><background colorID="0xffffff" /><gate_selections><gate name="All Events" /></gate_selections><order_populations>false</order_populations><drawing_order><gate name="All Events" draw="1" /></drawing_order><grid_visibility>false</grid_visibility><tickmark_visibility>true</tickmark_visibility><tickmarklabel_visibility>true</tickmarklabel_visibility><plotoutline_visibility>true</plotoutline_visibility><gridoutline_visibility>true</gridoutline_visibility><fullgridoutline_visibility>true</fullgridoutline_visibility><halfgridoutline_visibility>false</halfgridoutline_visibility><opaque>true</opaque><show_overlay>true</show_overlay><legend_display>false</legend_display><scale_x_axis>false</scale_x_axis><scale_y_axis>false</scale_y_axis><target_area_width_x>2</target_area_width_x><target_area_width_y>2</target_area_width_y><zoom_node /><dotplot_properties><sampledoption_mode>2</sampledoption_mode><display_percent>100</display_percent><display_number>1000</display_number><dot_size>0</dot_size><timescale>false</timescale><acquisition_sampled_option_mode>3</acquisition_sampled_option_mode></dotplot_properties></plot></worksheet_element><worksheet_element type="BIEXPHISTOGRAM" x="97" y="474" width="481" height="351" opaque="true"><plot type="BIEXPHISTOGRAM"><list_data>2023 11 29 OTUB5.Specimen_001.C N</list_data><title_font name="Microsoft Sans Serif" size="12" italic="false" bold="false" color="0x000000" /><label_font name="Microsoft Sans Serif" size="12" italic="false" bold="false" color="0x000000" /><value_font name="Microsoft Sans Serif" size="9" italic="false" bold="false" color="0x000000" /><title tube="true" specimen="true" population="false" string="false" content="" /><labels xLabelVisible="true" yLabelVisible="true" /><parameters xParam="FSC-A" xParamFL="FSC" /><layer name="grid_layer" /><background colorID="0xffffff" /><gate_selections><gate name="All Events" /></gate_selections><order_populations>false</order_populations><drawing_order><gate name="All Events" draw="1" /></drawing_order><grid_visibility>false</grid_visibility><tickmark_visibility>true</tickmark_visibility><tickmarklabel_visibility>true</tickmarklabel_visibility><plotoutline_visibility>true</plotoutline_visibility><gridoutline_visibility>true</gridoutline_visibility><fullgridoutline_visibility>true</fullgridoutline_visibility><halfgridoutline_visibility>false</halfgridoutline_visibility><opaque>true</opaque><show_overlay>true</show_overlay><legend_display>false</legend_display><scale_x_axis>false</scale_x_axis><scale_y_axis>false</scale_y_axis><target_area_width_x>2</target_area_width_x><target_area_width_y>2</target_area_width_y><zoom_node /><histogram_properties><y_axis_mode>false</y_axis_mode><count_mode>true</count_mode><percentage_mode>false</percentage_mode><y_count_max>2.0</y_count_max><y_percentage_count_max>10</y_percentage_count_max><ignore_percentage>0.01</ignore_percentage><draw_solid>true</draw_solid><smooth>false</smooth><minimum_gate_presence>true</minimum_gate_presence><acquisition_sampled_option_mode>3</acquisition_sampled_option_mode></histogram_properties></plot></worksheet_element><worksheet_element type="BIEXPDOTPLOT" x="83" y="925" width="482" height="363" opaque="true"><plot type="BIEXPDOTPLOT"><list_data>2023 11 29 OTUB5.Specimen_001.g1 N</list_data><title_font name="Microsoft Sans Serif" size="12" italic="false" bold="false" color="0x000000" /><label_font name="Microsoft Sans Serif" size="12" italic="false" bold="false" color="0x000000" /><value_font name="Microsoft Sans Serif" size="9" italic="false" bold="false" color="0x000000" /><title tube="true" specimen="true" population="false" string="false" content="" /><labels xLabelVisible="true" yLabelVisible="true" /><parameters xParam="FSC-A" xParamFL="FSC" yParam="SSC-A" yParamFL="SSC" /><layer name="grid_layer" /><background colorID="0xffffff" /><gate_selections><gate name="All Events" /></gate_selections><order_populations>false</order_populations><drawing_order><gate name="All Events" draw="1" /></drawing_order><grid_visibility>false</grid_visibility><tickmark_visibility>true</tickmark_visibility><tickmarklabel_visibility>true</tickmarklabel_visibility><plotoutline_visibility>true</plotoutline_visibility><gridoutline_visibility>true</gridoutline_visibility><fullgridoutline_visibility>true</fullgridoutline_visibility><halfgridoutline_visibility>false</halfgridoutline_visibility><opaque>true</opaque><show_overlay>true</show_overlay><legend_display>false</legend_display><scale_x_axis>false</scale_x_axis><scale_y_axis>false</scale_y_axis><target_area_width_x>2</target_area_width_x><target_area_width_y>2</target_area_width_y><zoom_node /><dotplot_properties><sampledoption_mode>2</sampledoption_mode><display_percent>100</display_percent><display_number>1000</display_number><dot_size>0</dot_size><timescale>false</timescale><acquisition_sampled_option_mode>3</acquisition_sampled_option_mode></dotplot_properties></plot></worksheet_element><worksheet_element type="BIEXPHISTOGRAM" x="97" y="1330" width="481" height="351" opaque="true"><plot type="BIEXPHISTOGRAM"><list_data>2023 11 29 OTUB5.Specimen_001.g1 N</list_data><title_font name="Microsoft Sans Serif" size="12" italic="false" bold="false" color="0x000000" /><label_font name="Microsoft Sans Serif" size="12" italic="false" bold="false" color="0x000000" /><value_font name="Microsoft Sans Serif" size="9" italic="false" bold="false" color="0x000000" /><title tube="true" specimen="true" population="false" string="false" content="" /><labels xLabelVisible="true" yLabelVisible="true" /><parameters xParam="488 530/30-A" xParamFL="488 530/30" /><layer name="grid_layer" /><background colorID="0xffffff" /><gate_selections><gate name="All Events" /></gate_selections><order_populations>false</order_populations><drawing_order><gate name="All Events" draw="1" /></drawing_order><grid_visibility>false</grid_visibility><tickmark_visibility>true</tickmark_visibility><tickmarklabel_visibility>true</tickmarklabel_visibility><plotoutline_visibility>true</plotoutline_visibility><gridoutline_visibility>true</gridoutline_visibility><fullgridoutline_visibility>true</fullgridoutline_visibility><halfgridoutline_visibility>false</halfgridoutline_visibility><opaque>true</opaque><show_overlay>true</show_overlay><legend_display>false</legend_display><scale_x_axis>false</scale_x_axis><scale_y_axis>false</scale_y_axis><target_area_width_x>2</target_area_width_x><target_area_width_y>2</target_area_width_y><zoom_node /><histogram_properties><y_axis_mode>false</y_axis_mode><count_mode>true</count_mode><percentage_mode>false</percentage_mode><y_count_max>52.0</y_count_max><y_percentage_count_max>10</y_percentage_count_max><ignore_percentage>0.01</ignore_percentage><draw_solid>true</draw_solid><smooth>false</smooth><minimum_gate_presence>true</minimum_gate_presence><acquisition_sampled_option_mode>3</acquisition_sampled_option_mode></histogram_properties></plot></worksheet_element><worksheet_element type="BIEXPDOTPLOT" x="83" y="1851" width="482" height="363" opaque="true"><plot type="BIEXPDOTPLOT"><list_data>2023 11 29 OTUB5.Specimen_001.g2 N</list_data><title_font name="Microsoft Sans Serif" size="12" italic="false" bold="false" color="0x000000" /><label_font name="Microsoft Sans Serif" size="12" italic="false" bold="false" color="0x000000" /><value_font name="Microsoft Sans Serif" size="9" italic="false" bold="false" color="0x000000" /><title tube="true" specimen="true" population="false" string="false" content="" /><labels xLabelVisible="true" yLabelVisible="true" /><parameters xParam="FSC-A" xParamFL="FSC" yParam="SSC-A" yParamFL="SSC" /><layer name="grid_layer" /><background colorID="0xffffff" /><gate_selections><gate name="All Events" /></gate_selections><order_populations>false</order_populations><drawing_order><gate name="All Events" draw="1" /></drawing_order><grid_visibility>false</grid_visibility><tickmark_visibility>true</tickmark_visibility><tickmarklabel_visibility>true</tickmarklabel_visibility><plotoutline_visibility>true</plotoutline_visibility><gridoutline_visibility>true</gridoutline_visibility><fullgridoutline_visibility>true</fullgridoutline_visibility><halfgridoutline_visibility>false</halfgridoutline_visibility><opaque>true</opaque><show_overlay>true</show_overlay><legend_display>false</legend_display><scale_x_axis>false</scale_x_axis><scale_y_axis>false</scale_y_axis><target_area_width_x>2</target_area_width_x><target_area_width_y>2</target_area_width_y><zoom_node /><dotplot_properties><sampledoption_mode>2</sampledoption_mode><display_percent>100</display_percent><display_number>1000</display_number><dot_size>0</dot_size><timescale>false</timescale><acquisition_sampled_option_mode>3</acquisition_sampled_option_mode></dotplot_properties></plot></worksheet_element><worksheet_element type="BIEXPHISTOGRAM" x="97" y="2256" width="481" height="351" opaque="true"><plot type="BIEXPHISTOGRAM"><list_data>2023 11 29 OTUB5.Specimen_001.g2 N</list_data><title_font name="Microsoft Sans Serif" size="12" italic="false" bold="false" color="0x000000" /><label_font name="Microsoft Sans Serif" size="12" italic="false" bold="false" color="0x000000" /><value_font name="Microsoft Sans Serif" size="9" italic="false" bold="false" color="0x000000" /><title tube="true" specimen="true" population="false" string="false" content="" /><labels xLabelVisible="true" yLabelVisible="true" /><parameters xParam="488 530/30-A" xParamFL="488 530/30" /><layer name="grid_layer" /><background colorID="0xffffff" /><gate_selections><gate name="All Events" /></gate_selections><order_populations>false</order_populations><drawing_order><gate name="All Events" draw="1" /></drawing_order><grid_visibility>false</grid_visibility><tickmark_visibility>true</tickmark_visibility><tickmarklabel_visibility>true</tickmarklabel_visibility><plotoutline_visibility>true</plotoutline_visibility><gridoutline_visibility>true</gridoutline_visibility><fullgridoutline_visibility>true</fullgridoutline_visibility><halfgridoutline_visibility>false</halfgridoutline_visibility><opaque>true</opaque><show_overlay>true</show_overlay><legend_display>false</legend_display><scale_x_axis>false</scale_x_axis><scale_y_axis>false</scale_y_axis><target_area_width_x>2</target_area_width_x><target_area_width_y>2</target_area_width_y><zoom_node /><histogram_properties><y_axis_mode>false</y_axis_mode><count_mode>true</count_mode><percentage_mode>false</percentage_mode><y_count_max>1.0</y_count_max><y_percentage_count_max>10</y_percentage_count_max><ignore_percentage>0.01</ignore_percentage><draw_solid>true</draw_solid><smooth>false</smooth><minimum_gate_presence>true</minimum_gate_presence><acquisition_sampled_option_mode>3</acquisition_sampled_option_mode></histogram_properties></plot></worksheet_element><worksheet_element type="BIEXPDOTPLOT" x="83" y="2777" width="482" height="363" opaque="true"><plot type="BIEXPDOTPLOT"><list_data>2023 11 29 OTUB5.Specimen_001.g3 N</list_data><title_font name="Microsoft Sans Serif" size="12" italic="false" bold="false" color="0x000000" /><label_font name="Microsoft Sans Serif" size="12" italic="false" bold="false" color="0x000000" /><value_font name="Microsoft Sans Serif" size="9" italic="false" bold="false" color="0x000000" /><title tube="true" specimen="true" population="false" string="false" content="" /><labels xLabelVisible="true" yLabelVisible="true" /><parameters xParam="FSC-A" xParamFL="FSC" yParam="SSC-A" yParamFL="SSC" /><layer name="grid_layer" /><background colorID="0xffffff" /><gate_selections><gate name="All Events" /></gate_selections><order_populations>false</order_populations><drawing_order><gate name="All Events" draw="1" /></drawing_order><grid_visibility>false</grid_visibility><tickmark_visibility>true</tickmark_visibility><tickmarklabel_visibility>true</tickmarklabel_visibility><plotoutline_visibility>true</plotoutline_visibility><gridoutline_visibility>true</gridoutline_visibility><fullgridoutline_visibility>true</fullgridoutline_visibility><halfgridoutline_visibility>false</halfgridoutline_visibility><opaque>true</opaque><show_overlay>true</show_overlay><legend_display>false</legend_display><scale_x_axis>false</scale_x_axis><scale_y_axis>false</scale_y_axis><target_area_width_x>2</target_area_width_x><target_area_width_y>2</target_area_width_y><zoom_node /><dotplot_properties><sampledoption_mode>2</sampledoption_mode><display_percent>100</display_percent><display_number>1000</display_number><dot_size>0</dot_size><timescale>false</timescale><acquisition_sampled_option_mode>3</acquisition_sampled_option_mode></dotplot_properties></plot></worksheet_element><worksheet_element type="BIEXPHISTOGRAM" x="97" y="3182" width="481" height="351" opaque="true"><plot type="BIEXPHISTOGRAM"><list_data>2023 11 29 OTUB5.Specimen_001.g3 N</list_data><title_font name="Microsoft Sans Serif" size="12" italic="false" bold="false" color="0x000000" /><label_font name="Microsoft Sans Serif" size="12" italic="false" bold="false" color="0x000000" /><value_font name="Microsoft Sans Serif" size="9" italic="false" bold="false" color="0x000000" /><title tube="true" specimen="true" population="false" string="false" content="" /><labels xLabelVisible="true" yLabelVisible="true" /><parameters xParam="488 530/30-A" xParamFL="488 530/30" /><layer name="grid_layer" /><background colorID="0xffffff" /><gate_selections><gate name="All Events" /></gate_selections><order_populations>false</order_populations><drawing_order><gate name="All Events" draw="1" /></drawing_order><grid_visibility>false</grid_visibility><tickmark_visibility>true</tickmark_visibility><tickmarklabel_visibility>true</tickmarklabel_visibility><plotoutline_visibility>true</plotoutline_visibility><gridoutline_visibility>true</gridoutline_visibility><fullgridoutline_visibility>true</fullgridoutline_visibility><halfgridoutline_visibility>false</halfgridoutline_visibility><opaque>true</opaque><show_overlay>true</show_overlay><legend_display>false</legend_display><scale_x_axis>false</scale_x_axis><scale_y_axis>false</scale_y_axis><target_area_width_x>2</target_area_width_x><target_area_width_y>2</target_area_width_y><zoom_node /><histogram_properties><y_axis_mode>false</y_axis_mode><count_mode>true</count_mode><percentage_mode>false</percentage_mode><y_count_max>2.0</y_count_max><y_percentage_count_max>10</y_percentage_count_max><ignore_percentage>0.01</ignore_percentage><draw_solid>true</draw_solid><smooth>false</smooth><minimum_gate_presence>true</minimum_gate_presence><acquisition_sampled_option_mode>3</acquisition_sampled_option_mode></histogram_properties></plot></worksheet_element><worksheet_element type="BIEXPDOTPLOT" x="83" y="3702" width="482" height="363" opaque="true"><plot type="BIEXPDOTPLOT"><list_data>2023 11 29 OTUB5.Specimen_001.g4 N</list_data><title_font name="Microsoft Sans Serif" size="12" italic="false" bold="false" color="0x000000" /><label_font name="Microsoft Sans Serif" size="12" italic="false" bold="false" color="0x000000" /><value_font name="Microsoft Sans Serif" size="9" italic="false" bold="false" color="0x000000" /><title tube="true" specimen="true" population="false" string="false" content="" /><labels xLabelVisible="true" yLabelVisible="true" /><parameters xParam="FSC-A" xParamFL="FSC" yParam="SSC-A" yParamFL="SSC" /><layer name="grid_layer" /><background colorID="0xffffff" /><gate_selections><gate name="All Events" /></gate_selections><order_populations>false</order_populations><drawing_order><gate name="All Events" draw="1" /></drawing_order><grid_visibility>false</grid_visibility><tickmark_visibility>true</tickmark_visibility><tickmarklabel_visibility>true</tickmarklabel_visibility><plotoutline_visibility>true</plotoutline_visibility><gridoutline_visibility>true</gridoutline_visibility><fullgridoutline_visibility>true</fullgridoutline_visibility><halfgridoutline_visibility>false</halfgridoutline_visibility><opaque>true</opaque><show_overlay>true</show_overlay><legend_display>false</legend_display><scale_x_axis>false</scale_x_axis><scale_y_axis>false</scale_y_axis><target_area_width_x>2</target_area_width_x><target_area_width_y>2</target_area_width_y><zoom_node /><dotplot_properties><sampledoption_mode>2</sampledoption_mode><display_percent>100</display_percent><display_number>1000</display_number><dot_size>0</dot_size><timescale>false</timescale><acquisition_sampled_option_mode>3</acquisition_sampled_option_mode></dotplot_properties></plot></worksheet_element><worksheet_element type="BIEXPHISTOGRAM" x="97" y="4107" width="481" height="351" opaque="true"><plot type="BIEXPHISTOGRAM"><list_data>2023 11 29 OTUB5.Specimen_001.g4 N</list_data><title_font name="Microsoft Sans Serif" size="12" italic="false" bold="false" color="0x000000" /><label_font name="Microsoft Sans Serif" size="12" italic="false" bold="false" color="0x000000" /><value_font name="Microsoft Sans Serif" size="9" italic="false" bold="false" color="0x000000" /><title tube="true" specimen="true" population="false" string="false" content="" /><labels xLabelVisible="true" yLabelVisible="true" /><parameters xParam="488 530/30-A" xParamFL="488 530/30" /><layer name="grid_layer" /><background colorID="0xffffff" /><gate_selections><gate name="All Events" /></gate_selections><order_populations>false</order_populations><drawing_order><gate name="All Events" draw="1" /></drawing_order><grid_visibility>false</grid_visibility><tickmark_visibility>true</tickmark_visibility><tickmarklabel_visibility>true</tickmarklabel_visibility><plotoutline_visibility>true</plotoutline_visibility><gridoutline_visibility>true</gridoutline_visibility><fullgridoutline_visibility>true</fullgridoutline_visibility><halfgridoutline_visibility>false</halfgridoutline_visibility><opaque>true</opaque><show_overlay>true</show_overlay><legend_display>false</legend_display><scale_x_axis>false</scale_x_axis><scale_y_axis>false</scale_y_axis><target_area_width_x>2</target_area_width_x><target_area_width_y>2</target_area_width_y><zoom_node /><histogram_properties><y_axis_mode>false</y_axis_mode><count_mode>true</count_mode><percentage_mode>false</percentage_mode><y_count_max>6.0</y_count_max><y_percentage_count_max>10</y_percentage_count_max><ignore_percentage>0.01</ignore_percentage><draw_solid>true</draw_solid><smooth>false</smooth><minimum_gate_presence>true</minimum_gate_presence><acquisition_sampled_option_mode>3</acquisition_sampled_option_mode></histogram_properties></plot></worksheet_element><worksheet_element type="BIEXPDOTPLOT" x="83" y="4628" width="482" height="363" opaque="true"><plot type="BIEXPDOTPLOT"><list_data>2023 11 29 OTUB5.Specimen_001.C H</list_data><title_font name="Microsoft Sans Serif" size="12" italic="false" bold="false" color="0x000000" /><label_font name="Microsoft Sans Serif" size="12" italic="false" bold="false" color="0x000000" /><value_font name="Microsoft Sans Serif" size="9" italic="false" bold="false" color="0x000000" /><title tube="true" specimen="true" population="false" string="false" content="" /><labels xLabelVisible="true" yLabelVisible="true" /><parameters xParam="FSC-A" xParamFL="FSC" yParam="SSC-A" yParamFL="SSC" /><layer name="grid_layer" /><background colorID="0xffffff" /><gate_selections><gate name="All Events" /></gate_selections><order_populations>false</order_populations><drawing_order><gate name="All Events" draw="1" /></drawing_order><grid_visibility>false</grid_visibility><tickmark_visibility>true</tickmark_visibility><tickmarklabel_visibility>true</tickmarklabel_visibility><plotoutline_visibility>true</plotoutline_visibility><gridoutline_visibility>true</gridoutline_visibility><fullgridoutline_visibility>true</fullgridoutline_visibility><halfgridoutline_visibility>false</halfgridoutline_visibility><opaque>true</opaque><show_overlay>true</show_overlay><legend_display>false</legend_display><scale_x_axis>false</scale_x_axis><scale_y_axis>false</scale_y_axis><target_area_width_x>2</target_area_width_x><target_area_width_y>2</target_area_width_y><zoom_node /><dotplot_properties><sampledoption_mode>2</sampledoption_mode><display_percent>100</display_percent><display_number>1000</display_number><dot_size>0</dot_size><timescale>false</timescale><acquisition_sampled_option_mode>3</acquisition_sampled_option_mode></dotplot_properties></plot></worksheet_element><worksheet_element type="BIEXPHISTOGRAM" x="97" y="5033" width="481" height="351" opaque="true"><plot type="BIEXPHISTOGRAM"><list_data>2023 11 29 OTUB5.Specimen_001.C H</list_data><title_font name="Microsoft Sans Serif" size="12" italic="false" bold="false" color="0x000000" /><label_font name="Microsoft Sans Serif" size="12" italic="false" bold="false" color="0x000000" /><value_font name="Microsoft Sans Serif" size="9" italic="false" bold="false" color="0x000000" /><title tube="true" specimen="true" population="false" string="false" content="" /><labels xLabelVisible="true" yLabelVisible="true" /><parameters xParam="488 530/30-A" xParamFL="488 530/30" /><layer name="grid_layer" /><background colorID="0xffffff" /><gate_selections><gate name="All Events" /></gate_selections><order_populations>false</order_populations><drawing_order><gate name="All Events" draw="1" /></drawing_order><grid_visibility>false</grid_visibility><tickmark_visibility>true</tickmark_visibility><tickmarklabel_visibility>true</tickmarklabel_visibility><plotoutline_visibility>true</plotoutline_visibility><gridoutline_visibility>true</gridoutline_visibility><fullgridoutline_visibility>true</fullgridoutline_visibility><halfgridoutline_visibility>false</halfgridoutline_visibility><opaque>true</opaque><show_overlay>true</show_overlay><legend_display>false</legend_display><scale_x_axis>false</scale_x_axis><scale_y_axis>false</scale_y_axis><target_area_width_x>2</target_area_width_x><target_area_width_y>2</target_area_width_y><zoom_node /><histogram_properties><y_axis_mode>false</y_axis_mode><count_mode>true</count_mode><percentage_mode>false</percentage_mode><y_count_max>36.0</y_count_max><y_percentage_count_max>10</y_percentage_count_max><ignore_percentage>0.01</ignore_percentage><draw_solid>true</draw_solid><smooth>false</smooth><minimum_gate_presence>true</minimum_gate_presence><acquisition_sampled_option_mode>3</acquisition_sampled_option_mode></histogram_properties></plot></worksheet_element><worksheet_element type="BIEXPDOTPLOT" x="83" y="5554" width="482" height="363" opaque="true"><plot type="BIEXPDOTPLOT"><list_data>2023 11 29 OTUB5.Specimen_001.g1 H</list_data><title_font name="Microsoft Sans Serif" size="12" italic="false" bold="false" color="0x000000" /><label_font name="Microsoft Sans Serif" size="12" italic="false" bold="false" color="0x000000" /><value_font name="Microsoft Sans Serif" size="9" italic="false" bold="false" color="0x000000" /><title tube="true" specimen="true" population="false" string="false" content="" /><labels xLabelVisible="true" yLabelVisible="true" /><parameters xParam="FSC-A" xParamFL="FSC" yParam="SSC-A" yParamFL="SSC" /><layer name="grid_layer" /><background colorID="0xffffff" /><gate_selections><gate name="All Events" /></gate_selections><order_populations>false</order_populations><drawing_order><gate name="All Events" draw="1" /></drawing_order><grid_visibility>false</grid_visibility><tickmark_visibility>true</tickmark_visibility><tickmarklabel_visibility>true</tickmarklabel_visibility><plotoutline_visibility>true</plotoutline_visibility><gridoutline_visibility>true</gridoutline_visibility><fullgridoutline_visibility>true</fullgridoutline_visibility><halfgridoutline_visibility>false</halfgridoutline_visibility><opaque>true</opaque><show_overlay>true</show_overlay><legend_display>false</legend_display><scale_x_axis>false</scale_x_axis><scale_y_axis>false</scale_y_axis><target_area_width_x>2</target_area_width_x><target_area_width_y>2</target_area_width_y><zoom_node /><dotplot_properties><sampledoption_mode>2</sampledoption_mode><display_percent>100</display_percent><display_number>1000</display_number><dot_size>0</dot_size><timescale>false</timescale><acquisition_sampled_option_mode>3</acquisition_sampled_option_mode></dotplot_properties></plot></worksheet_element><worksheet_element type="BIEXPHISTOGRAM" x="97" y="5959" width="481" height="351" opaque="true"><plot type="BIEXPHISTOGRAM"><list_data>2023 11 29 OTUB5.Specimen_001.g1 H</list_data><title_font name="Microsoft Sans Serif" size="12" italic="false" bold="false" color="0x000000" /><label_font name="Microsoft Sans Serif" size="12" italic="false" bold="false" color="0x000000" /><value_font name="Microsoft Sans Serif" size="9" italic="false" bold="false" color="0x000000" /><title tube="true" specimen="true" population="false" string="false" content="" /><labels xLabelVisible="true" yLabelVisible="true" /><parameters xParam="488 530/30-A" xParamFL="488 530/30" /><layer name="grid_layer" /><background colorID="0xffffff" /><gate_selections><gate name="All Events" /></gate_selections><order_populations>false</order_populations><drawing_order><gate name="All Events" draw="1" /></drawing_order><grid_visibility>false</grid_visibility><tickmark_visibility>true</tickmark_visibility><tickmarklabel_visibility>true</tickmarklabel_visibility><plotoutline_visibility>true</plotoutline_visibility><gridoutline_visibility>true</gridoutline_visibility><fullgridoutline_visibility>true</fullgridoutline_visibility><halfgridoutline_visibility>false</halfgridoutline_visibility><opaque>true</opaque><show_overlay>true</show_overlay><legend_display>false</legend_display><scale_x_axis>false</scale_x_axis><scale_y_axis>false</scale_y_axis><target_area_width_x>2</target_area_width_x><target_area_width_y>2</target_area_width_y><zoom_node /><histogram_properties><y_axis_mode>false</y_axis_mode><count_mode>true</count_mode><percentage_mode>false</percentage_mode><y_count_max>3.0</y_count_max><y_percentage_count_max>10</y_percentage_count_max><ignore_percentage>0.01</ignore_percentage><draw_solid>true</draw_solid><smooth>false</smooth><minimum_gate_presence>true</minimum_gate_presence><acquisition_sampled_option_mode>3</acquisition_sampled_option_mode></histogram_properties></plot></worksheet_element><worksheet_element type="BIEXPDOTPLOT" x="83" y="6480" width="482" height="363" opaque="true"><plot type="BIEXPDOTPLOT"><list_data>2023 11 29 OTUB5.Specimen_001.g2 H</list_data><title_font name="Microsoft Sans Serif" size="12" italic="false" bold="false" color="0x000000" /><label_font name="Microsoft Sans Serif" size="12" italic="false" bold="false" color="0x000000" /><value_font name="Microsoft Sans Serif" size="9" italic="false" bold="false" color="0x000000" /><title tube="true" specimen="true" population="false" string="false" content="" /><labels xLabelVisible="true" yLabelVisible="true" /><parameters xParam="FSC-A" xParamFL="FSC" yParam="SSC-A" yParamFL="SSC" /><layer name="grid_layer" /><background colorID="0xffffff" /><gate_selections><gate name="All Events" /></gate_selections><order_populations>false</order_populations><drawing_order><gate name="All Events" draw="1" /></drawing_order><grid_visibility>false</grid_visibility><tickmark_visibility>true</tickmark_visibility><tickmarklabel_visibility>true</tickmarklabel_visibility><plotoutline_visibility>true</plotoutline_visibility><gridoutline_visibility>true</gridoutline_visibility><fullgridoutline_visibility>true</fullgridoutline_visibility><halfgridoutline_visibility>false</halfgridoutline_visibility><opaque>true</opaque><show_overlay>true</show_overlay><legend_display>false</legend_display><scale_x_axis>false</scale_x_axis><scale_y_axis>false</scale_y_axis><target_area_width_x>2</target_area_width_x><target_area_width_y>2</target_area_width_y><zoom_node /><dotplot_properties><sampledoption_mode>2</sampledoption_mode><display_percent>100</display_percent><display_number>1000</display_number><dot_size>0</dot_size><timescale>false</timescale><acquisition_sampled_option_mode>3</acquisition_sampled_option_mode></dotplot_properties></plot></worksheet_element><worksheet_element type="BIEXPHISTOGRAM" x="97" y="6885" width="481" height="351" opaque="true"><plot type="BIEXPHISTOGRAM"><list_data>2023 11 29 OTUB5.Specimen_001.g2 H</list_data><title_font name="Microsoft Sans Serif" size="12" italic="false" bold="false" color="0x000000" /><label_font name="Microsoft Sans Serif" size="12" italic="false" bold="false" color="0x000000" /><value_font name="Microsoft Sans Serif" size="9" italic="false" bold="false" color="0x000000" /><title tube="true" specimen="true" population="false" string="false" content="" /><labels xLabelVisible="true" yLabelVisible="true" /><parameters xParam="488 530/30-A" xParamFL="488 530/30" /><layer name="grid_layer" /><background colorID="0xffffff" /><gate_selections><gate name="All Events" /></gate_selections><order_populations>false</order_populations><drawing_order><gate name="All Events" draw="1" /></drawing_order><grid_visibility>false</grid_visibility><tickmark_visibility>true</tickmark_visibility><tickmarklabel_visibility>true</tickmarklabel_visibility><plotoutline_visibility>true</plotoutline_visibility><gridoutline_visibility>true</gridoutline_visibility><fullgridoutline_visibility>true</fullgridoutline_visibility><halfgridoutline_visibility>false</halfgridoutline_visibility><opaque>true</opaque><show_overlay>true</show_overlay><legend_display>false</legend_display><scale_x_axis>false</scale_x_axis><scale_y_axis>false</scale_y_axis><target_area_width_x>2</target_area_width_x><target_area_width_y>2</target_area_width_y><zoom_node /><histogram_properties><y_axis_mode>false</y_axis_mode><count_mode>true</count_mode><percentage_mode>false</percentage_mode><y_count_max>4.0</y_count_max><y_percentage_count_max>10</y_percentage_count_max><ignore_percentage>0.01</ignore_percentage><draw_solid>true</draw_solid><smooth>false</smooth><minimum_gate_presence>true</minimum_gate_presence><acquisition_sampled_option_mode>3</acquisition_sampled_option_mode></histogram_properties></plot></worksheet_element><worksheet_element type="BIEXPDOTPLOT" x="83" y="7405" width="482" height="363" opaque="true"><plot type="BIEXPDOTPLOT"><list_data>2023 11 29 OTUB5.Specimen_001.g3 H</list_data><title_font name="Microsoft Sans Serif" size="12" italic="false" bold="false" color="0x000000" /><label_font name="Microsoft Sans Serif" size="12" italic="false" bold="false" color="0x000000" /><value_font name="Microsoft Sans Serif" size="9" italic="false" bold="false" color="0x000000" /><title tube="true" specimen="true" population="false" string="false" content="" /><labels xLabelVisible="true" yLabelVisible="true" /><parameters xParam="FSC-A" xParamFL="FSC" yParam="SSC-A" yParamFL="SSC" /><layer name="grid_layer" /><background colorID="0xffffff" /><gate_selections><gate name="All Events" /></gate_selections><order_populations>false</order_populations><drawing_order><gate name="All Events" draw="1" /></drawing_order><grid_visibility>false</grid_visibility><tickmark_visibility>true</tickmark_visibility><tickmarklabel_visibility>true</tickmarklabel_visibility><plotoutline_visibility>true</plotoutline_visibility><gridoutline_visibility>true</gridoutline_visibility><fullgridoutline_visibility>true</fullgridoutline_visibility><halfgridoutline_visibility>false</halfgridoutline_visibility><opaque>true</opaque><show_overlay>true</show_overlay><legend_display>false</legend_display><scale_x_axis>false</scale_x_axis><scale_y_axis>false</scale_y_axis><target_area_width_x>2</target_area_width_x><target_area_width_y>2</target_area_width_y><zoom_node /><dotplot_properties><sampledoption_mode>2</sampledoption_mode><display_percent>100</display_percent><display_number>1000</display_number><dot_size>0</dot_size><timescale>false</timescale><acquisition_sampled_option_mode>3</acquisition_sampled_option_mode></dotplot_properties></plot></worksheet_element><worksheet_element type="BIEXPHISTOGRAM" x="97" y="7810" width="481" height="351" opaque="true"><plot type="BIEXPHISTOGRAM"><list_data>2023 11 29 OTUB5.Specimen_001.g3 H</list_data><title_font name="Microsoft Sans Serif" size="12" italic="false" bold="false" color="0x000000" /><label_font name="Microsoft Sans Serif" size="12" italic="false" bold="false" color="0x000000" /><value_font name="Microsoft Sans Serif" size="9" italic="false" bold="false" color="0x000000" /><title tube="true" specimen="true" population="false" string="false" content="" /><labels xLabelVisible="true" yLabelVisible="true" /><parameters xParam="488 530/30-A" xParamFL="488 530/30" /><layer name="grid_layer" /><background colorID="0xffffff" /><gate_selections><gate name="All Events" /></gate_selections><order_populations>false</order_populations><drawing_order><gate name="All Events" draw="1" /></drawing_order><grid_visibility>false</grid_visibility><tickmark_visibility>true</tickmark_visibility><tickmarklabel_visibility>true</tickmarklabel_visibility><plotoutline_visibility>true</plotoutline_visibility><gridoutline_visibility>true</gridoutline_visibility><fullgridoutline_visibility>true</fullgridoutline_visibility><halfgridoutline_visibility>false</halfgridoutline_visibility><opaque>true</opaque><show_overlay>true</show_overlay><legend_display>false</legend_display><scale_x_axis>false</scale_x_axis><scale_y_axis>false</scale_y_axis><target_area_width_x>2</target_area_width_x><target_area_width_y>2</target_area_width_y><zoom_node /><histogram_properties><y_axis_mode>false</y_axis_mode><count_mode>true</count_mode><percentage_mode>false</percentage_mode><y_count_max>5.0</y_count_max><y_percentage_count_max>10</y_percentage_count_max><ignore_percentage>0.01</ignore_percentage><draw_solid>true</draw_solid><smooth>false</smooth><minimum_gate_presence>true</minimum_gate_presence><acquisition_sampled_option_mode>3</acquisition_sampled_option_mode></histogram_properties></plot></worksheet_element><worksheet_element type="BIEXPDOTPLOT" x="83" y="8331" width="482" height="363" opaque="true"><plot type="BIEXPDOTPLOT"><list_data>2023 11 29 OTUB5.Specimen_001.g4 H</list_data><title_font name="Microsoft Sans Serif" size="12" italic="false" bold="false" color="0x000000" /><label_font name="Microsoft Sans Serif" size="12" italic="false" bold="false" color="0x000000" /><value_font name="Microsoft Sans Serif" size="9" italic="false" bold="false" color="0x000000" /><title tube="true" specimen="true" population="false" string="false" content="" /><labels xLabelVisible="true" yLabelVisible="true" /><parameters xParam="FSC-A" xParamFL="FSC" yParam="SSC-A" yParamFL="SSC" /><layer name="grid_layer" /><background colorID="0xffffff" /><gate_selections><gate name="All Events" /></gate_selections><order_populations>false</order_populations><drawing_order><gate name="All Events" draw="1" /></drawing_order><grid_visibility>false</grid_visibility><tickmark_visibility>true</tickmark_visibility><tickmarklabel_visibility>true</tickmarklabel_visibility><plotoutline_visibility>true</plotoutline_visibility><gridoutline_visibility>true</gridoutline_visibility><fullgridoutline_visibility>true</fullgridoutline_visibility><halfgridoutline_visibility>false</halfgridoutline_visibility><opaque>true</opaque><show_overlay>true</show_overlay><legend_display>false</legend_display><scale_x_axis>false</scale_x_axis><scale_y_axis>false</scale_y_axis><target_area_width_x>2</target_area_width_x><target_area_width_y>2</target_area_width_y><zoom_node /><dotplot_properties><sampledoption_mode>2</sampledoption_mode><display_percent>100</display_percent><display_number>1000</display_number><dot_size>0</dot_size><timescale>false</timescale><acquisition_sampled_option_mode>3</acquisition_sampled_option_mode></dotplot_properties></plot></worksheet_element><worksheet_element type="BIEXPHISTOGRAM" x="97" y="8736" width="481" height="351" opaque="true"><plot type="BIEXPHISTOGRAM"><list_data>2023 11 29 OTUB5.Specimen_001.g4 H</list_data><title_font name="Microsoft Sans Serif" size="12" italic="false" bold="false" color="0x000000" /><label_font name="Microsoft Sans Serif" size="12" italic="false" bold="false" color="0x000000" /><value_font name="Microsoft Sans Serif" size="9" italic="false" bold="false" color="0x000000" /><title tube="true" specimen="true" population="false" string="false" content="" /><labels xLabelVisible="true" yLabelVisible="true" /><parameters xParam="488 530/30-A" xParamFL="488 530/30" /><layer name="grid_layer" /><background colorID="0xffffff" /><gate_selections><gate name="All Events" /></gate_selections><order_populations>false</order_populations><drawing_order><gate name="All Events" draw="1" /></drawing_order><grid_visibility>false</grid_visibility><tickmark_visibility>true</tickmark_visibility><tickmarklabel_visibility>true</tickmarklabel_visibility><plotoutline_visibility>true</plotoutline_visibility><gridoutline_visibility>true</gridoutline_visibility><fullgridoutline_visibility>true</fullgridoutline_visibility><halfgridoutline_visibility>false</halfgridoutline_visibility><opaque>true</opaque><show_overlay>true</show_overlay><legend_display>false</legend_display><scale_x_axis>false</scale_x_axis><scale_y_axis>false</scale_y_axis><target_area_width_x>2</target_area_width_x><target_area_width_y>2</target_area_width_y><zoom_node /><histogram_properties><y_axis_mode>false</y_axis_mode><count_mode>true</count_mode><percentage_mode>false</percentage_mode><y_count_max>3.0</y_count_max><y_percentage_count_max>10</y_percentage_count_max><ignore_percentage>0.01</ignore_percentage><draw_solid>true</draw_solid><smooth>false</smooth><minimum_gate_presence>true</minimum_gate_presence><acquisition_sampled_option_mode>3</acquisition_sampled_option_mode></histogram_properties></plot></worksheet_element></worksheet></worksheet_config><keywords><keyword name="CST SETUP STATUS" type="2"><suffix></suffix><description>Cytometer Performance Results (pass or fail)</description><visible>true</visible><edit_name>false</edit_name><edit_name_only>false</edit_name_only><edit_value>false</edit_value><edit_limit>false</edit_limit><length>64</length><value>SUCCESS</value></keyword><keyword name="CST BEADS LOT ID" type="2"><suffix></suffix><description>Lot ID information for CST beads</description><visible>true</visible><edit_name>false</edit_name><edit_name_only>false</edit_name_only><edit_value>false</edit_value><edit_limit>false</edit_limit><length>64</length><value>22853</value></keyword><keyword name="CYTOMETER CONFIG NAME" type="2"><suffix></suffix><description>Cytometer configuration name</description><visible>true</visible><edit_name>false</edit_name><edit_name_only>false</edit_name_only><edit_value>false</edit_value><edit_limit>false</edit_limit><length>64</length><value>JCBC_(658226R1) X20- 2-Blue 3-Red 6-Violet 5-Yel Gr 2-UV</value></keyword><keyword name="CYTOMETER CONFIG CREATE DATE" type="2"><suffix></suffix><description>Cytometer configuration creation date</description><visible>true</visible><edit_name>false</edit_name><edit_name_only>false</edit_name_only><edit_value>false</edit_value><edit_limit>false</edit_limit><length>64</length><value>2019-08-20T10:46:47+01:00</value></keyword><keyword name="CST SETUP DATE" type="2"><suffix></suffix><description>Date and time of cytometer setup and tracking</description><visible>true</visible><edit_name>false</edit_name><edit_name_only>false</edit_name_only><edit_value>false</edit_value><edit_limit>false</edit_limit><length>64</length><value>2023-11-27T10:05:32+00:00</value></keyword><keyword name="CST BASELINE DATE" type="2"><suffix></suffix><description>Date and time of cytometer baseline setup</description><visible>true</visible><edit_name>false</edit_name><edit_name_only>false</edit_name_only><edit_value>false</edit_value><edit_limit>false</edit_limit><length>64</length><value>2023-08-08T14:57:24+01:00</value></keyword><keyword name="CST BEADS EXPIRED" type="3"><suffix></suffix><description>Cytometer beads expired</description><visible>true</visible><edit_name>false</edit_name><edit_name_only>false</edit_name_only><edit_value>false</edit_value><edit_limit>false</edit_limit><value>2</value></keyword><keyword name="CST PERFORMANCE EXPIRED" type="2"><suffix></suffix><description>Date and time of Cytometer performance expired</description><visible>true</visible><edit_name>false</edit_name><edit_name_only>false</edit_name_only><edit_value>false</edit_value><edit_limit>false</edit_limit><length>64</length><value>2023-11-28T10:05:32+00:00</value></keyword><keyword name="CST REGULATORY STATUS" type="2"><suffix></suffix><description>Cytometer regulatory status - "CE-IVD Performance Check" or "RUO Performance Check"</description><visible>true</visible><edit_name>false</edit_name><edit_name_only>false</edit_name_only><edit_value>false</edit_value><edit_limit>false</edit_limit><length>64</length><value>RUO Performance Check</value></keyword></keywords><instrument_settings name="Cytometer Settings" template="false"><threshold_op>2</threshold_op><flow_rate>0</flow_rate><auto_compensation>false</auto_compensation><compensation_enabled>false</compensation_enabled><scales_recorded>false</scales_recorded><use_auto_biexp_scale>true</use_auto_biexp_scale><parameter name="FSC-A" type="30"><is_log>false</is_log><is_quantitated>false</is_quantitated><min>0.0</min><max>262143.0</max><raw_index>1</raw_index><linear_index>1</linear_index><log_index>5</log_index><final_index>1</final_index><fl>FSC</fl><voltage>275</voltage><target>3</target><brightness>1.0</brightness><threshold>5000</threshold><trigger>true</trigger><labels_only>false</labels_only><biexp_scale>-1</biexp_scale><comp_biexp_scale>-1</comp_biexp_scale><manual_biexp_scale>0</manual_biexp_scale><can_be_compensated>false</can_be_compensated></parameter><parameter name="SSC-A" type="30"><is_log>false</is_log><is_quantitated>false</is_quantitated><min>0.0</min><max>262143.0</max><raw_index>2</raw_index><linear_index>2</linear_index><log_index>6</log_index><final_index>2</final_index><fl>SSC</fl><voltage>175</voltage><target>3</target><brightness>1.0</brightness><threshold>5000</threshold><trigger>false</trigger><labels_only>false</labels_only><biexp_scale>-1</biexp_scale><comp_biexp_scale>-1</comp_biexp_scale><manual_biexp_scale>0</manual_biexp_scale><can_be_compensated>false</can_be_compensated></parameter><parameter name="488 530/30-A" type="30"><is_log>true</is_log><is_quantitated>false</is_quantitated><min>0.0</min><max>5.4185380935668945</max><raw_index>3</raw_index><linear_index>3</linear_index><log_index>7</log_index><final_index>7</final_index><fl>488 530/30</fl><voltage>290</voltage><target>3</target><brightness>1.0</brightness><threshold>5000</threshold><trigger>false</trigger><labels_only>false</labels_only><biexp_scale>-1</biexp_scale><comp_biexp_scale>-1</comp_biexp_scale><manual_biexp_scale>0</manual_biexp_scale><can_be_compensated>true</can_be_compensated><compensation><compensation_coefficient>1.0</compensation_coefficient></compensation></parameter><parameter name="Time" type="40"><is_log>false</is_log><is_quantitated>false</is_quantitated><min>0.0</min><max>262143.0</max><raw_index>0</raw_index><linear_index>0</linear_index><log_index>0</log_index><final_index>0</final_index></parameter></instrument_settings><acquisition_worksheets name="Global Worksheets"><worksheet_template name="Global Sheet1"><data_filename>69054.fcs</data_filename><time_tick_last_event>0</time_tick_last_event><window_extension>0.0</window_extension><fsc_area_scaling>0.0</fsc_area_scaling><acquirable>false</acquirable><AcqObjInError>false</AcqObjInError><AspiratedError>false</AspiratedError><loader_user_info sample_flow_rate="1.0" sample_volume="3" record_sample_volume="3" mixing_volume="50" mixing_speed="200" number_mixes="2" wash_volume="200" enable_blr="false" blr_period="5" /><lasers /><keywords><keyword name="CST SETUP STATUS" type="2"><suffix></suffix><description>Cytometer Performance Results (pass or fail)</description><visible>true</visible><edit_name>false</edit_name><edit_name_only>false</edit_name_only><edit_value>false</edit_value><edit_limit>false</edit_limit><length>64</length><value>SUCCESS</value></keyword><keyword name="CST BEADS LOT ID" type="2"><suffix></suffix><description>Lot ID information for CST beads</description><visible>true</visible><edit_name>false</edit_name><edit_name_only>false</edit_name_only><edit_value>false</edit_value><edit_limit>false</edit_limit><length>64</length><value>22853</value></keyword><keyword name="CYTOMETER CONFIG NAME" type="2"><suffix></suffix><description>Cytometer configuration name</description><visible>true</visible><edit_name>false</edit_name><edit_name_only>false</edit_name_only><edit_value>false</edit_value><edit_limit>false</edit_limit><length>64</length><value>JCBC_(658226R1) X20- 2-Blue 3-Red 6-Violet 5-Yel Gr 2-UV</value></keyword><keyword name="CYTOMETER CONFIG CREATE DATE" type="2"><suffix></suffix><description>Cytometer configuration creation date</description><visible>true</visible><edit_name>false</edit_name><edit_name_only>false</edit_name_only><edit_value>false</edit_value><edit_limit>false</edit_limit><length>64</length><value>2019-08-20T10:46:47+01:00</value></keyword><keyword name="CST SETUP DATE" type="2"><suffix></suffix><description>Date and time of cytometer setup and tracking</description><visible>true</visible><edit_name>false</edit_name><edit_name_only>false</edit_name_only><edit_value>false</edit_value><edit_limit>false</edit_limit><length>64</length><value>2023-11-27T10:05:32+00:00</value></keyword><keyword name="CST BASELINE DATE" type="2"><suffix></suffix><description>Date and time of cytometer baseline setup</description><visible>true</visible><edit_name>false</edit_name><edit_name_only>false</edit_name_only><edit_value>false</edit_value><edit_limit>false</edit_limit><length>64</length><value>2023-08-08T14:57:24+01:00</value></keyword><keyword name="CST PERFORMANCE EXPIRED" type="2"><suffix></suffix><description>Date and time of Cytometer performance expired</description><visible>true</visible><edit_name>false</edit_name><edit_name_only>false</edit_name_only><edit_value>false</edit_value><edit_limit>false</edit_limit><length>64</length><value>2023-11-28T10:05:32+00:00</value></keyword><keyword name="CST REGULATORY STATUS" type="2"><suffix></suffix><description>Cytometer regulatory status - "CE-IVD Performance Check" or "RUO Performance Check"</description><visible>true</visible><edit_name>false</edit_name><edit_name_only>false</edit_name_only><edit_value>false</edit_value><edit_limit>false</edit_limit><length>64</length><value>RUO Performance Check</value></keyword></keywords><instrument_settings name="Cytometer Settings" template="false"><threshold_op>2</threshold_op><flow_rate>0</flow_rate><auto_compensation>false</auto_compensation><compensation_enabled>false</compensation_enabled><scales_recorded>false</scales_recorded><use_auto_biexp_scale>true</use_auto_biexp_scale><parameter name="FSC-A" type="30"><is_log>false</is_log><is_quantitated>false</is_quantitated><min>0.0</min><max>262143.0</max><raw_index>1</raw_index><linear_index>1</linear_index><log_index>5</log_index><final_index>1</final_index><fl>FSC</fl><voltage>275</voltage><target>3</target><brightness>1.0</brightness><threshold>5000</threshold><trigger>true</trigger><labels_only>false</labels_only><biexp_scale>-1</biexp_scale><comp_biexp_scale>-1</comp_biexp_scale><manual_biexp_scale>-1</manual_biexp_scale><can_be_compensated>false</can_be_compensated></parameter><parameter name="SSC-A" type="30"><is_log>false</is_log><is_quantitated>false</is_quantitated><min>0.0</min><max>262143.0</max><raw_index>2</raw_index><linear_index>2</linear_index><log_index>6</log_index><final_index>2</final_index><fl>SSC</fl><voltage>175</voltage><target>3</target><brightness>1.0</brightness><threshold>5000</threshold><trigger>false</trigger><labels_only>false</labels_only><biexp_scale>-1</biexp_scale><comp_biexp_scale>-1</comp_biexp_scale><manual_biexp_scale>-1</manual_biexp_scale><can_be_compensated>false</can_be_compensated></parameter><parameter name="488 530/30-A" type="30"><is_log>true</is_log><is_quantitated>false</is_quantitated><min>0.0</min><max>5.4185380935668945</max><raw_index>3</raw_index><linear_index>3</linear_index><log_index>7</log_index><final_index>7</final_index><fl>488 530/30</fl><voltage>290</voltage><target>3</target><brightness>1.0</brightness><threshold>5000</threshold><trigger>false</trigger><labels_only>false</labels_only><biexp_scale>-1</biexp_scale><comp_biexp_scale>-1</comp_biexp_scale><manual_biexp_scale>-1</manual_biexp_scale><can_be_compensated>true</can_be_compensated><compensation><compensation_coefficient>1.0</compensation_coefficient></compensation></parameter><parameter name="Time" type="40"><is_log>false</is_log><is_quantitated>false</is_quantitated><min>0.0</min><max>262143.0</max><raw_index>0</raw_index><linear_index>0</linear_index><log_index>0</log_index><final_index>0</final_index></parameter></instrument_settings><gates><gate fullname="All Events" type="EventSource_Classifier"><name>All Events</name><color>0x000000</color><visible>true</visible><dotsize>0</dotsize><enabled>false</enabled><num_events>0</num_events></gate></gates><pipeline><storage_gate>All Events</storage_gate><scale_on_gate>All Events</scale_on_gate><color_counter>0</color_counter><stop_rule mode="1" time="0" gate="All Events" events="10000" /></pipeline><analysis name="Analysis" /><loader_user_info sample_flow_rate="1.0" sample_volume="3" record_sample_volume="3" mixing_volume="50" mixing_speed="200" number_mixes="2" wash_volume="200" enable_blr="false" blr_period="5" /></worksheet_template></acquisition_worksheets><specimen name="Specimen_001"><is_auto_comp>false</is_auto_comp><is_calibration_control>false</is_calibration_control><keywords><keyword name="CST SETUP STATUS" type="2"><suffix></suffix><description>Cytometer Performance Results (pass or fail)</description><visible>true</visible><edit_name>false</edit_name><edit_name_only>false</edit_name_only><edit_value>false</edit_value><edit_limit>false</edit_limit><length>64</length><value></value></keyword><keyword name="CST BEADS LOT ID" type="2"><suffix></suffix><description>Lot ID information for CST beads</description><visible>true</visible><edit_name>false</edit_name><edit_name_only>false</edit_name_only><edit_value>false</edit_value><edit_limit>false</edit_limit><length>64</length><value></value></keyword><keyword name="CYTOMETER CONFIG NAME" type="2"><suffix></suffix><description>Cytometer configuration name</description><visible>true</visible><edit_name>false</edit_name><edit_name_only>false</edit_name_only><edit_value>false</edit_value><edit_limit>false</edit_limit><length>64</length><value></value></keyword><keyword name="CYTOMETER CONFIG CREATE DATE" type="2"><suffix></suffix><description>Cytometer configuration creation date</description><visible>true</visible><edit_name>false</edit_name><edit_name_only>false</edit_name_only><edit_value>false</edit_value><edit_limit>false</edit_limit><length>64</length><value></value></keyword><keyword name="CST SETUP DATE" type="2"><suffix></suffix><description>Date and time of cytometer setup and tracking</description><visible>true</visible><edit_name>false</edit_name><edit_name_only>false</edit_name_only><edit_value>false</edit_value><edit_limit>false</edit_limit><length>64</length><value></value></keyword><keyword name="CST BASELINE DATE" type="2"><suffix></suffix><description>Date and time of cytometer baseline setup</description><visible>true</visible><edit_name>false</edit_name><edit_name_only>false</edit_name_only><edit_value>false</edit_value><edit_limit>false</edit_limit><length>64</length><value></value></keyword><keyword name="CST BEADS EXPIRED" type="3"><suffix></suffix><description>Cytometer beads expired</description><visible>true</visible><edit_name>false</edit_name><edit_name_only>false</edit_name_only><edit_value>false</edit_value><edit_limit>false</edit_limit><value>2</value></keyword><keyword name="CST PERFORMANCE EXPIRED" type="2"><suffix></suffix><description>Date and time of Cytometer performance expired</description><visible>true</visible><edit_name>false</edit_name><edit_name_only>false</edit_name_only><edit_value>false</edit_value><edit_limit>false</edit_limit><length>64</length><value></value></keyword><keyword name="CST REGULATORY STATUS" type="2"><suffix></suffix><description>Cytometer regulatory status - "CE-IVD Performance Check" or "RUO Performance Check"</description><visible>true</visible><edit_name>false</edit_name><edit_name_only>false</edit_name_only><edit_value>false</edit_value><edit_limit>false</edit_limit><length>64</length><value></value></keyword></keywords><tube name="C N"><date>2023-11-29T11:29:09</date><data_filename>Specimen_001_C N_001.fcs</data_filename><data_begin_date>2023-11-29T11:28:48</data_begin_date><data_end_date>2023-11-29T11:29:09</data_end_date><data_instrument_serial_number>1</data_instrument_serial_number><data_instrument_name>LSRFortessa</data_instrument_name><data_instrument_type>LSRFortessa</data_instrument_type><time_tick_last_event>2022</time_tick_last_event><window_extension>10.0</window_extension><fsc_area_scaling>0.64</fsc_area_scaling><acquirable>true</acquirable><record_user>Nathan</record_user><institution></institution><AcqObjInError>false</AcqObjInError><AspiratedError>false</AspiratedError><loader_user_info sample_flow_rate="1.0" sample_volume="3" record_sample_volume="3" mixing_volume="50" mixing_speed="200" number_mixes="2" wash_volume="200" enable_blr="false" blr_period="5" /><lasers><laser name="BLUE"><delay>0.0</delay><area_scaling>0.7300000190734863</area_scaling><optical_configuration>9</optical_configuration></laser><laser name="VIOLET"><delay>36.529998779296875</delay><area_scaling>0.9100000262260437</area_scaling><optical_configuration>9</optical_configuration></laser><laser name="RED"><delay>111.54000091552734</delay><area_scaling>0.8199999928474426</area_scaling><optical_configuration>9</optical_configuration></laser><laser name="YELLGRN"><delay>149.89999389648438</delay><area_scaling>0.8999999761581421</area_scaling><optical_configuration>9</optical_configuration></laser><laser name="UV"><delay>75.45999908447266</delay><area_scaling>0.8600000143051147</area_scaling><optical_configuration>9</optical_configuration></laser></lasers><keywords><keyword name="SAMPLE ID" type="2"><suffix></suffix><description>String used to identify a sample</description><visible>true</visible><edit_name>true</edit_name><edit_name_only>false</edit_name_only><edit_value>true</edit_value><edit_limit>true</edit_limit><length>64</length><value></value></keyword><keyword name="PATIENT ID" type="2"><suffix></suffix><description>String used to identify a patient</description><visible>true</visible><edit_name>true</edit_name><edit_name_only>false</edit_name_only><edit_value>true</edit_value><edit_limit>true</edit_limit><length>64</length><value></value></keyword><keyword name="$OP" type="2"><suffix></suffix><description>User name of application operator when data was collected</description><visible>true</visible><edit_name>false</edit_name><edit_name_only>false</edit_name_only><edit_value>false</edit_value><edit_limit>false</edit_limit><length>64</length><value>Nathan</value></keyword><keyword name="$INST" type="2"><suffix></suffix><description>Institution where data was collected</description><visible>true</visible><edit_name>false</edit_name><edit_name_only>false</edit_name_only><edit_value>false</edit_value><edit_limit>false</edit_limit><length>64</length><value></value></keyword><keyword name="GUID" type="2"><suffix></suffix><description>String value with a unique identifier for exported FCS file</description><visible>true</visible><edit_name>false</edit_name><edit_name_only>false</edit_name_only><edit_value>false</edit_value><edit_limit>false</edit_limit><length>64</length><value>044d5d64-292c-4474-b814-4d46fa854dda</value></keyword><keyword name="CST SETUP STATUS" type="2"><suffix></suffix><description>Cytometer Performance Results (pass or fail)</description><visible>true</visible><edit_name>false</edit_name><edit_name_only>false</edit_name_only><edit_value>false</edit_value><edit_limit>false</edit_limit><length>64</length><value>SUCCESS</value></keyword><keyword name="CST BEADS LOT ID" type="2"><suffix></suffix><description>Lot ID information for CST beads</description><visible>true</visible><edit_name>false</edit_name><edit_name_only>false</edit_name_only><edit_value>false</edit_value><edit_limit>false</edit_limit><length>64</length><value>22853</value></keyword><keyword name="CYTOMETER CONFIG NAME" type="2"><suffix></suffix><description>Cytometer configuration name</description><visible>true</visible><edit_name>false</edit_name><edit_name_only>false</edit_name_only><edit_value>false</edit_value><edit_limit>false</edit_limit><length>64</length><value>JCBC_(658226R1) X20- 2-Blue 3-Red 6-Violet 5-Yel Gr 2-UV</value></keyword><keyword name="CYTOMETER CONFIG CREATE DATE" type="2"><suffix></suffix><description>Cytometer configuration creation date</description><visible>true</visible><edit_name>false</edit_name><edit_name_only>false</edit_name_only><edit_value>false</edit_value><edit_limit>false</edit_limit><length>64</length><value>2019-08-20T10:46:47+01:00</value></keyword><keyword name="CST SETUP DATE" type="2"><suffix></suffix><description>Date and time of cytometer setup and tracking</description><visible>true</visible><edit_name>false</edit_name><edit_name_only>false</edit_name_only><edit_value>false</edit_value><edit_limit>false</edit_limit><length>64</length><value>2023-11-27T10:05:32+00:00</value></keyword><keyword name="CST BASELINE DATE" type="2"><suffix></suffix><description>Date and time of cytometer baseline setup</description><visible>true</visible><edit_name>false</edit_name><edit_name_only>false</edit_name_only><edit_value>false</edit_value><edit_limit>false</edit_limit><length>64</length><value>2023-08-08T14:57:24+01:00</value></keyword><keyword name="CST BEADS EXPIRED" type="3"><suffix></suffix><description>Cytometer beads expired</description><visible>true</visible><edit_name>false</edit_name><edit_name_only>false</edit_name_only><edit_value>false</edit_value><edit_limit>false</edit_limit><value>2</value></keyword><keyword name="CST PERFORMANCE EXPIRED" type="2"><suffix></suffix><description>Date and time of Cytometer performance expired</description><visible>true</visible><edit_name>false</edit_name><edit_name_only>false</edit_name_only><edit_value>false</edit_value><edit_limit>false</edit_limit><length>64</length><value>2023-11-28T10:05:32+00:00</value></keyword><keyword name="CST REGULATORY STATUS" type="2"><suffix></suffix><description>Cytometer regulatory status - "CE-IVD Performance Check" or "RUO Performance Check"</description><visible>true</visible><edit_name>false</edit_name><edit_name_only>false</edit_name_only><edit_value>false</edit_value><edit_limit>false</edit_limit><length>64</length><value>RUO Performance Check</value></keyword></keywords><instrument_settings name="Cytometer Settings" template="false"><threshold_op>2</threshold_op><flow_rate>0</flow_rate><auto_compensation>false</auto_compensation><compensation_enabled>false</compensation_enabled><scales_recorded>true</scales_recorded><use_auto_biexp_scale>true</use_auto_biexp_scale><parameter name="FSC-A" type="30"><is_log>false</is_log><is_quantitated>false</is_quantitated><min>0.0</min><max>262143.0</max><raw_index>1</raw_index><linear_index>1</linear_index><log_index>5</log_index><final_index>1</final_index><fl>FSC</fl><voltage>275</voltage><target>3</target><brightness>1.0</brightness><threshold>5000</threshold><trigger>true</trigger><labels_only>false</labels_only><biexp_scale>0</biexp_scale><comp_biexp_scale>0</comp_biexp_scale><manual_biexp_scale>0</manual_biexp_scale><can_be_compensated>false</can_be_compensated></parameter><parameter name="SSC-A" type="30"><is_log>false</is_log><is_quantitated>false</is_quantitated><min>0.0</min><max>262143.0</max><raw_index>2</raw_index><linear_index>2</linear_index><log_index>6</log_index><final_index>2</final_index><fl>SSC</fl><voltage>175</voltage><target>3</target><brightness>1.0</brightness><threshold>5000</threshold><trigger>false</trigger><labels_only>false</labels_only><biexp_scale>0</biexp_scale><comp_biexp_scale>0</comp_biexp_scale><manual_biexp_scale>0</manual_biexp_scale><can_be_compensated>false</can_be_compensated></parameter><parameter name="488 530/30-A" type="30"><is_log>true</is_log><is_quantitated>false</is_quantitated><min>0.0</min><max>5.4185380935668945</max><raw_index>3</raw_index><linear_index>3</linear_index><log_index>7</log_index><final_index>7</final_index><fl>488 530/30</fl><voltage>290</voltage><target>3</target><brightness>1.0</brightness><threshold>5000</threshold><trigger>false</trigger><labels_only>false</labels_only><biexp_scale>9</biexp_scale><comp_biexp_scale>9</comp_biexp_scale><manual_biexp_scale>0</manual_biexp_scale><can_be_compensated>true</can_be_compensated><compensation><compensation_coefficient>1.0</compensation_coefficient></compensation></parameter><parameter name="Time" type="40"><is_log>false</is_log><is_quantitated>false</is_quantitated><min>0.0</min><max>262143.0</max><raw_index>0</raw_index><linear_index>0</linear_index><log_index>0</log_index><final_index>0</final_index></parameter></instrument_settings><gates><gate fullname="All Events" type="EventSource_Classifier"><name>All Events</name><color>0x000000</color><visible>true</visible><dotsize>0</dotsize><enabled>false</enabled><num_events>0</num_events></gate></gates><pipeline><storage_gate>All Events</storage_gate><scale_on_gate>All Events</scale_on_gate><color_counter>0</color_counter><stop_rule mode="1" time="0" gate="All Events" events="10000" /></pipeline><analysis name="Analysis" /><loader_user_info sample_flow_rate="1.0" sample_volume="3" record_sample_volume="3" mixing_volume="50" mixing_speed="200" number_mixes="2" wash_volume="200" enable_blr="false" blr_period="5" /></tube><tube name="g1 N"><date>2023-11-29T11:30:52</date><data_filename>Specimen_001_g1 N_002.fcs</data_filename><data_begin_date>2023-11-29T11:30:37</data_begin_date><data_end_date>2023-11-29T11:30:52</data_end_date><data_instrument_serial_number>1</data_instrument_serial_number><data_instrument_name>LSRFortessa</data_instrument_name><data_instrument_type>LSRFortessa</data_instrument_type><time_tick_last_event>1350</time_tick_last_event><window_extension>10.0</window_extension><fsc_area_scaling>0.64</fsc_area_scaling><acquirable>true</acquirable><record_user>Nathan</record_user><institution></institution><AcqObjInError>false</AcqObjInError><AspiratedError>false</AspiratedError><loader_user_info sample_flow_rate="1.0" sample_volume="3" record_sample_volume="3" mixing_volume="50" mixing_speed="200" number_mixes="2" wash_volume="200" enable_blr="false" blr_period="5" /><lasers><laser name="BLUE"><delay>0.0</delay><area_scaling>0.7300000190734863</area_scaling><optical_configuration>9</optical_configuration></laser><laser name="VIOLET"><delay>36.529998779296875</delay><area_scaling>0.9100000262260437</area_scaling><optical_configuration>9</optical_configuration></laser><laser name="RED"><delay>111.54000091552734</delay><area_scaling>0.8199999928474426</area_scaling><optical_configuration>9</optical_configuration></laser><laser name="YELLGRN"><delay>149.89999389648438</delay><area_scaling>0.8999999761581421</area_scaling><optical_configuration>9</optical_configuration></laser><laser name="UV"><delay>75.45999908447266</delay><area_scaling>0.8600000143051147</area_scaling><optical_configuration>9</optical_configuration></laser></lasers><keywords><keyword name="SAMPLE ID" type="2"><suffix></suffix><description>String used to identify a sample</description><visible>true</visible><edit_name>true</edit_name><edit_name_only>false</edit_name_only><edit_value>true</edit_value><edit_limit>true</edit_limit><length>64</length><value></value></keyword><keyword name="PATIENT ID" type="2"><suffix></suffix><description>String used to identify a patient</description><visible>true</visible><edit_name>true</edit_name><edit_name_only>false</edit_name_only><edit_value>true</edit_value><edit_limit>true</edit_limit><length>64</length><value></value></keyword><keyword name="$OP" type="2"><suffix></suffix><description>User name of application operator when data was collected</description><visible>true</visible><edit_name>false</edit_name><edit_name_only>false</edit_name_only><edit_value>false</edit_value><edit_limit>false</edit_limit><length>64</length><value>Nathan</value></keyword><keyword name="$INST" type="2"><suffix></suffix><description>Institution where data was collected</description><visible>true</visible><edit_name>false</edit_name><edit_name_only>false</edit_name_only><edit_value>false</edit_value><edit_limit>false</edit_limit><length>64</length><value></value></keyword><keyword name="GUID" type="2"><suffix></suffix><description>String value with a unique identifier for exported FCS file</description><visible>true</visible><edit_name>false</edit_name><edit_name_only>false</edit_name_only><edit_value>false</edit_value><edit_limit>false</edit_limit><length>64</length><value>7c29fc03-d9aa-4d38-9973-39856f552286</value></keyword><keyword name="CST SETUP STATUS" type="2"><suffix></suffix><description>Cytometer Performance Results (pass or fail)</description><visible>true</visible><edit_name>false</edit_name><edit_name_only>false</edit_name_only><edit_value>false</edit_value><edit_limit>false</edit_limit><length>64</length><value>SUCCESS</value></keyword><keyword name="CST BEADS LOT ID" type="2"><suffix></suffix><description>Lot ID information for CST beads</description><visible>true</visible><edit_name>false</edit_name><edit_name_only>false</edit_name_only><edit_value>false</edit_value><edit_limit>false</edit_limit><length>64</length><value>22853</value></keyword><keyword name="CYTOMETER CONFIG NAME" type="2"><suffix></suffix><description>Cytometer configuration name</description><visible>true</visible><edit_name>false</edit_name><edit_name_only>false</edit_name_only><edit_value>false</edit_value><edit_limit>false</edit_limit><length>64</length><value>JCBC_(658226R1) X20- 2-Blue 3-Red 6-Violet 5-Yel Gr 2-UV</value></keyword><keyword name="CYTOMETER CONFIG CREATE DATE" type="2"><suffix></suffix><description>Cytometer configuration creation date</description><visible>true</visible><edit_name>false</edit_name><edit_name_only>false</edit_name_only><edit_value>false</edit_value><edit_limit>false</edit_limit><length>64</length><value>2019-08-20T10:46:47+01:00</value></keyword><keyword name="CST SETUP DATE" type="2"><suffix></suffix><description>Date and time of cytometer setup and tracking</description><visible>true</visible><edit_name>false</edit_name><edit_name_only>false</edit_name_only><edit_value>false</edit_value><edit_limit>false</edit_limit><length>64</length><value>2023-11-27T10:05:32+00:00</value></keyword><keyword name="CST BASELINE DATE" type="2"><suffix></suffix><description>Date and time of cytometer baseline setup</description><visible>true</visible><edit_name>false</edit_name><edit_name_only>false</edit_name_only><edit_value>false</edit_value><edit_limit>false</edit_limit><length>64</length><value>2023-08-08T14:57:24+01:00</value></keyword><keyword name="CST BEADS EXPIRED" type="3"><suffix></suffix><description>Cytometer beads expired</description><visible>true</visible><edit_name>false</edit_name><edit_name_only>false</edit_name_only><edit_value>false</edit_value><edit_limit>false</edit_limit><value>2</value></keyword><keyword name="CST PERFORMANCE EXPIRED" type="2"><suffix></suffix><description>Date and time of Cytometer performance expired</description><visible>true</visible><edit_name>false</edit_name><edit_name_only>false</edit_name_only><edit_value>false</edit_value><edit_limit>false</edit_limit><length>64</length><value>2023-11-28T10:05:32+00:00</value></keyword><keyword name="CST REGULATORY STATUS" type="2"><suffix></suffix><description>Cytometer regulatory status - "CE-IVD Performance Check" or "RUO Performance Check"</description><visible>true</visible><edit_name>false</edit_name><edit_name_only>false</edit_name_only><edit_value>false</edit_value><edit_limit>false</edit_limit><length>64</length><value>RUO Performance Check</value></keyword></keywords><instrument_settings name="Cytometer Settings" template="false"><threshold_op>2</threshold_op><flow_rate>0</flow_rate><auto_compensation>false</auto_compensation><compensation_enabled>false</compensation_enabled><scales_recorded>true</scales_recorded><use_auto_biexp_scale>true</use_auto_biexp_scale><parameter name="FSC-A" type="30"><is_log>false</is_log><is_quantitated>false</is_quantitated><min>0.0</min><max>262143.0</max><raw_index>1</raw_index><linear_index>1</linear_index><log_index>5</log_index><final_index>1</final_index><fl>FSC</fl><voltage>275</voltage><target>3</target><brightness>1.0</brightness><threshold>5000</threshold><trigger>true</trigger><labels_only>false</labels_only><biexp_scale>0</biexp_scale><comp_biexp_scale>0</comp_biexp_scale><manual_biexp_scale>0</manual_biexp_scale><can_be_compensated>false</can_be_compensated></parameter><parameter name="SSC-A" type="30"><is_log>false</is_log><is_quantitated>false</is_quantitated><min>0.0</min><max>262143.0</max><raw_index>2</raw_index><linear_index>2</linear_index><log_index>6</log_index><final_index>2</final_index><fl>SSC</fl><voltage>175</voltage><target>3</target><brightness>1.0</brightness><threshold>5000</threshold><trigger>false</trigger><labels_only>false</labels_only><biexp_scale>0</biexp_scale><comp_biexp_scale>0</comp_biexp_scale><manual_biexp_scale>0</manual_biexp_scale><can_be_compensated>false</can_be_compensated></parameter><parameter name="488 530/30-A" type="30"><is_log>true</is_log><is_quantitated>false</is_quantitated><min>0.0</min><max>5.4185380935668945</max><raw_index>3</raw_index><linear_index>3</linear_index><log_index>7</log_index><final_index>7</final_index><fl>488 530/30</fl><voltage>290</voltage><target>3</target><brightness>1.0</brightness><threshold>5000</threshold><trigger>false</trigger><labels_only>false</labels_only><biexp_scale>0</biexp_scale><comp_biexp_scale>0</comp_biexp_scale><manual_biexp_scale>0</manual_biexp_scale><can_be_compensated>true</can_be_compensated><compensation><compensation_coefficient>1.0</compensation_coefficient></compensation></parameter><parameter name="Time" type="40"><is_log>false</is_log><is_quantitated>false</is_quantitated><min>0.0</min><max>262143.0</max><raw_index>0</raw_index><linear_index>0</linear_index><log_index>0</log_index><final_index>0</final_index></parameter></instrument_settings><gates><gate fullname="All Events" type="EventSource_Classifier"><name>All Events</name><color>0x000000</color><visible>true</visible><dotsize>0</dotsize><enabled>false</enabled><num_events>0</num_events></gate></gates><pipeline><storage_gate>All Events</storage_gate><scale_on_gate>All Events</scale_on_gate><color_counter>0</color_counter><stop_rule mode="1" time="0" gate="All Events" events="10000" /></pipeline><analysis name="Analysis" /><loader_user_info sample_flow_rate="1.0" sample_volume="3" record_sample_volume="3" mixing_volume="50" mixing_speed="200" number_mixes="2" wash_volume="200" enable_blr="false" blr_period="5" /></tube><tube name="g2 N"><date>2023-11-29T11:31:09</date><data_filename>Specimen_001_g2 N_003.fcs</data_filename><data_begin_date>2023-11-29T11:31:00</data_begin_date><data_end_date>2023-11-29T11:31:09</data_end_date><data_instrument_serial_number>1</data_instrument_serial_number><data_instrument_name>LSRFortessa</data_instrument_name><data_instrument_type>LSRFortessa</data_instrument_type><time_tick_last_event>780</time_tick_last_event><window_extension>10.0</window_extension><fsc_area_scaling>0.64</fsc_area_scaling><acquirable>true</acquirable><record_user>Nathan</record_user><institution></institution><AcqObjInError>false</AcqObjInError><AspiratedError>false</AspiratedError><loader_user_info sample_flow_rate="1.0" sample_volume="3" record_sample_volume="3" mixing_volume="50" mixing_speed="200" number_mixes="2" wash_volume="200" enable_blr="false" blr_period="5" /><lasers><laser name="BLUE"><delay>0.0</delay><area_scaling>0.7300000190734863</area_scaling><optical_configuration>9</optical_configuration></laser><laser name="VIOLET"><delay>36.529998779296875</delay><area_scaling>0.9100000262260437</area_scaling><optical_configuration>9</optical_configuration></laser><laser name="RED"><delay>111.54000091552734</delay><area_scaling>0.8199999928474426</area_scaling><optical_configuration>9</optical_configuration></laser><laser name="YELLGRN"><delay>149.89999389648438</delay><area_scaling>0.8999999761581421</area_scaling><optical_configuration>9</optical_configuration></laser><laser name="UV"><delay>75.45999908447266</delay><area_scaling>0.8600000143051147</area_scaling><optical_configuration>9</optical_configuration></laser></lasers><keywords><keyword name="SAMPLE ID" type="2"><suffix></suffix><description>String used to identify a sample</description><visible>true</visible><edit_name>true</edit_name><edit_name_only>false</edit_name_only><edit_value>true</edit_value><edit_limit>true</edit_limit><length>64</length><value></value></keyword><keyword name="PATIENT ID" type="2"><suffix></suffix><description>String used to identify a patient</description><visible>true</visible><edit_name>true</edit_name><edit_name_only>false</edit_name_only><edit_value>true</edit_value><edit_limit>true</edit_limit><length>64</length><value></value></keyword><keyword name="$OP" type="2"><suffix></suffix><description>User name of application operator when data was collected</description><visible>true</visible><edit_name>false</edit_name><edit_name_only>false</edit_name_only><edit_value>false</edit_value><edit_limit>false</edit_limit><length>64</length><value>Nathan</value></keyword><keyword name="$INST" type="2"><suffix></suffix><description>Institution where data was collected</description><visible>true</visible><edit_name>false</edit_name><edit_name_only>false</edit_name_only><edit_value>false</edit_value><edit_limit>false</edit_limit><length>64</length><value></value></keyword><keyword name="GUID" type="2"><suffix></suffix><description>String value with a unique identifier for exported FCS file</description><visible>true</visible><edit_name>false</edit_name><edit_name_only>false</edit_name_only><edit_value>false</edit_value><edit_limit>false</edit_limit><length>64</length><value>c7a0da39-a219-4547-84ff-c3f3d2c5031c</value></keyword><keyword name="CST SETUP STATUS" type="2"><suffix></suffix><description>Cytometer Performance Results (pass or fail)</description><visible>true</visible><edit_name>false</edit_name><edit_name_only>false</edit_name_only><edit_value>false</edit_value><edit_limit>false</edit_limit><length>64</length><value>SUCCESS</value></keyword><keyword name="CST BEADS LOT ID" type="2"><suffix></suffix><description>Lot ID information for CST beads</description><visible>true</visible><edit_name>false</edit_name><edit_name_only>false</edit_name_only><edit_value>false</edit_value><edit_limit>false</edit_limit><length>64</length><value>22853</value></keyword><keyword name="CYTOMETER CONFIG NAME" type="2"><suffix></suffix><description>Cytometer configuration name</description><visible>true</visible><edit_name>false</edit_name><edit_name_only>false</edit_name_only><edit_value>false</edit_value><edit_limit>false</edit_limit><length>64</length><value>JCBC_(658226R1) X20- 2-Blue 3-Red 6-Violet 5-Yel Gr 2-UV</value></keyword><keyword name="CYTOMETER CONFIG CREATE DATE" type="2"><suffix></suffix><description>Cytometer configuration creation date</description><visible>true</visible><edit_name>false</edit_name><edit_name_only>false</edit_name_only><edit_value>false</edit_value><edit_limit>false</edit_limit><length>64</length><value>2019-08-20T10:46:47+01:00</value></keyword><keyword name="CST SETUP DATE" type="2"><suffix></suffix><description>Date and time of cytometer setup and tracking</description><visible>true</visible><edit_name>false</edit_name><edit_name_only>false</edit_name_only><edit_value>false</edit_value><edit_limit>false</edit_limit><length>64</length><value>2023-11-27T10:05:32+00:00</value></keyword><keyword name="CST BASELINE DATE" type="2"><suffix></suffix><description>Date and time of cytometer baseline setup</description><visible>true</visible><edit_name>false</edit_name><edit_name_only>false</edit_name_only><edit_value>false</edit_value><edit_limit>false</edit_limit><length>64</length><value>2023-08-08T14:57:24+01:00</value></keyword><keyword name="CST BEADS EXPIRED" type="3"><suffix></suffix><description>Cytometer beads expired</description><visible>true</visible><edit_name>false</edit_name><edit_name_only>false</edit_name_only><edit_value>false</edit_value><edit_limit>false</edit_limit><value>2</value></keyword><keyword name="CST PERFORMANCE EXPIRED" type="2"><suffix></suffix><description>Date and time of Cytometer performance expired</description><visible>true</visible><edit_name>false</edit_name><edit_name_only>false</edit_name_only><edit_value>false</edit_value><edit_limit>false</edit_limit><length>64</length><value>2023-11-28T10:05:32+00:00</value></keyword><keyword name="CST REGULATORY STATUS" type="2"><suffix></suffix><description>Cytometer regulatory status - "CE-IVD Performance Check" or "RUO Performance Check"</description><visible>true</visible><edit_name>false</edit_name><edit_name_only>false</edit_name_only><edit_value>false</edit_value><edit_limit>false</edit_limit><length>64</length><value>RUO Performance Check</value></keyword></keywords><instrument_settings name="Cytometer Settings" template="false"><threshold_op>2</threshold_op><flow_rate>0</flow_rate><auto_compensation>false</auto_compensation><compensation_enabled>false</compensation_enabled><scales_recorded>true</scales_recorded><use_auto_biexp_scale>true</use_auto_biexp_scale><parameter name="FSC-A" type="30"><is_log>false</is_log><is_quantitated>false</is_quantitated><min>0.0</min><max>262143.0</max><raw_index>1</raw_index><linear_index>1</linear_index><log_index>5</log_index><final_index>1</final_index><fl>FSC</fl><voltage>275</voltage><target>3</target><brightness>1.0</brightness><threshold>5000</threshold><trigger>true</trigger><labels_only>false</labels_only><biexp_scale>0</biexp_scale><comp_biexp_scale>0</comp_biexp_scale><manual_biexp_scale>0</manual_biexp_scale><can_be_compensated>false</can_be_compensated></parameter><parameter name="SSC-A" type="30"><is_log>false</is_log><is_quantitated>false</is_quantitated><min>0.0</min><max>262143.0</max><raw_index>2</raw_index><linear_index>2</linear_index><log_index>6</log_index><final_index>2</final_index><fl>SSC</fl><voltage>175</voltage><target>3</target><brightness>1.0</brightness><threshold>5000</threshold><trigger>false</trigger><labels_only>false</labels_only><biexp_scale>0</biexp_scale><comp_biexp_scale>0</comp_biexp_scale><manual_biexp_scale>0</manual_biexp_scale><can_be_compensated>false</can_be_compensated></parameter><parameter name="488 530/30-A" type="30"><is_log>true</is_log><is_quantitated>false</is_quantitated><min>0.0</min><max>5.4185380935668945</max><raw_index>3</raw_index><linear_index>3</linear_index><log_index>7</log_index><final_index>7</final_index><fl>488 530/30</fl><voltage>290</voltage><target>3</target><brightness>1.0</brightness><threshold>5000</threshold><trigger>false</trigger><labels_only>false</labels_only><biexp_scale>5</biexp_scale><comp_biexp_scale>5</comp_biexp_scale><manual_biexp_scale>0</manual_biexp_scale><can_be_compensated>true</can_be_compensated><compensation><compensation_coefficient>1.0</compensation_coefficient></compensation></parameter><parameter name="Time" type="40"><is_log>false</is_log><is_quantitated>false</is_quantitated><min>0.0</min><max>262143.0</max><raw_index>0</raw_index><linear_index>0</linear_index><log_index>0</log_index><final_index>0</final_index></parameter></instrument_settings><gates><gate fullname="All Events" type="EventSource_Classifier"><name>All Events</name><color>0x000000</color><visible>true</visible><dotsize>0</dotsize><enabled>false</enabled><num_events>0</num_events></gate></gates><pipeline><storage_gate>All Events</storage_gate><scale_on_gate>All Events</scale_on_gate><color_counter>0</color_counter><stop_rule mode="1" time="0" gate="All Events" events="10000" /></pipeline><analysis name="Analysis" /><loader_user_info sample_flow_rate="1.0" sample_volume="3" record_sample_volume="3" mixing_volume="50" mixing_speed="200" number_mixes="2" wash_volume="200" enable_blr="false" blr_period="5" /></tube><tube name="g3 N"><date>2023-11-29T11:31:27</date><data_filename>Specimen_001_g3 N_004.fcs</data_filename><data_begin_date>2023-11-29T11:31:17</data_begin_date><data_end_date>2023-11-29T11:31:27</data_end_date><data_instrument_serial_number>1</data_instrument_serial_number><data_instrument_name>LSRFortessa</data_instrument_name><data_instrument_type>LSRFortessa</data_instrument_type><time_tick_last_event>990</time_tick_last_event><window_extension>10.0</window_extension><fsc_area_scaling>0.64</fsc_area_scaling><acquirable>true</acquirable><record_user>Nathan</record_user><institution></institution><AcqObjInError>false</AcqObjInError><AspiratedError>false</AspiratedError><loader_user_info sample_flow_rate="1.0" sample_volume="3" record_sample_volume="3" mixing_volume="50" mixing_speed="200" number_mixes="2" wash_volume="200" enable_blr="false" blr_period="5" /><lasers><laser name="BLUE"><delay>0.0</delay><area_scaling>0.7300000190734863</area_scaling><optical_configuration>9</optical_configuration></laser><laser name="VIOLET"><delay>36.529998779296875</delay><area_scaling>0.9100000262260437</area_scaling><optical_configuration>9</optical_configuration></laser><laser name="RED"><delay>111.54000091552734</delay><area_scaling>0.8199999928474426</area_scaling><optical_configuration>9</optical_configuration></laser><laser name="YELLGRN"><delay>149.89999389648438</delay><area_scaling>0.8999999761581421</area_scaling><optical_configuration>9</optical_configuration></laser><laser name="UV"><delay>75.45999908447266</delay><area_scaling>0.8600000143051147</area_scaling><optical_configuration>9</optical_configuration></laser></lasers><keywords><keyword name="SAMPLE ID" type="2"><suffix></suffix><description>String used to identify a sample</description><visible>true</visible><edit_name>true</edit_name><edit_name_only>false</edit_name_only><edit_value>true</edit_value><edit_limit>true</edit_limit><length>64</length><value></value></keyword><keyword name="PATIENT ID" type="2"><suffix></suffix><description>String used to identify a patient</description><visible>true</visible><edit_name>true</edit_name><edit_name_only>false</edit_name_only><edit_value>true</edit_value><edit_limit>true</edit_limit><length>64</length><value></value></keyword><keyword name="$OP" type="2"><suffix></suffix><description>User name of application operator when data was collected</description><visible>true</visible><edit_name>false</edit_name><edit_name_only>false</edit_name_only><edit_value>false</edit_value><edit_limit>false</edit_limit><length>64</length><value>Nathan</value></keyword><keyword name="$INST" type="2"><suffix></suffix><description>Institution where data was collected</description><visible>true</visible><edit_name>false</edit_name><edit_name_only>false</edit_name_only><edit_value>false</edit_value><edit_limit>false</edit_limit><length>64</length><value></value></keyword><keyword name="GUID" type="2"><suffix></suffix><description>String value with a unique identifier for exported FCS file</description><visible>true</visible><edit_name>false</edit_name><edit_name_only>false</edit_name_only><edit_value>false</edit_value><edit_limit>false</edit_limit><length>64</length><value>e7811f13-5b75-4853-8e90-748c7f56358d</value></keyword><keyword name="CST SETUP STATUS" type="2"><suffix></suffix><description>Cytometer Performance Results (pass or fail)</description><visible>true</visible><edit_name>false</edit_name><edit_name_only>false</edit_name_only><edit_value>false</edit_value><edit_limit>false</edit_limit><length>64</length><value>SUCCESS</value></keyword><keyword name="CST BEADS LOT ID" type="2"><suffix></suffix><description>Lot ID information for CST beads</description><visible>true</visible><edit_name>false</edit_name><edit_name_only>false</edit_name_only><edit_value>false</edit_value><edit_limit>false</edit_limit><length>64</length><value>22853</value></keyword><keyword name="CYTOMETER CONFIG NAME" type="2"><suffix></suffix><description>Cytometer configuration name</description><visible>true</visible><edit_name>false</edit_name><edit_name_only>false</edit_name_only><edit_value>false</edit_value><edit_limit>false</edit_limit><length>64</length><value>JCBC_(658226R1) X20- 2-Blue 3-Red 6-Violet 5-Yel Gr 2-UV</value></keyword><keyword name="CYTOMETER CONFIG CREATE DATE" type="2"><suffix></suffix><description>Cytometer configuration creation date</description><visible>true</visible><edit_name>false</edit_name><edit_name_only>false</edit_name_only><edit_value>false</edit_value><edit_limit>false</edit_limit><length>64</length><value>2019-08-20T10:46:47+01:00</value></keyword><keyword name="CST SETUP DATE" type="2"><suffix></suffix><description>Date and time of cytometer setup and tracking</description><visible>true</visible><edit_name>false</edit_name><edit_name_only>false</edit_name_only><edit_value>false</edit_value><edit_limit>false</edit_limit><length>64</length><value>2023-11-27T10:05:32+00:00</value></keyword><keyword name="CST BASELINE DATE" type="2"><suffix></suffix><description>Date and time of cytometer baseline setup</description><visible>true</visible><edit_name>false</edit_name><edit_name_only>false</edit_name_only><edit_value>false</edit_value><edit_limit>false</edit_limit><length>64</length><value>2023-08-08T14:57:24+01:00</value></keyword><keyword name="CST BEADS EXPIRED" type="3"><suffix></suffix><description>Cytometer beads expired</description><visible>true</visible><edit_name>false</edit_name><edit_name_only>false</edit_name_only><edit_value>false</edit_value><edit_limit>false</edit_limit><value>2</value></keyword><keyword name="CST PERFORMANCE EXPIRED" type="2"><suffix></suffix><description>Date and time of Cytometer performance expired</description><visible>true</visible><edit_name>false</edit_name><edit_name_only>false</edit_name_only><edit_value>false</edit_value><edit_limit>false</edit_limit><length>64</length><value>2023-11-28T10:05:32+00:00</value></keyword><keyword name="CST REGULATORY STATUS" type="2"><suffix></suffix><description>Cytometer regulatory status - "CE-IVD Performance Check" or "RUO Performance Check"</description><visible>true</visible><edit_name>false</edit_name><edit_name_only>false</edit_name_only><edit_value>false</edit_value><edit_limit>false</edit_limit><length>64</length><value>RUO Performance Check</value></keyword></keywords><instrument_settings name="Cytometer Settings" template="false"><threshold_op>2</threshold_op><flow_rate>0</flow_rate><auto_compensation>false</auto_compensation><compensation_enabled>false</compensation_enabled><scales_recorded>true</scales_recorded><use_auto_biexp_scale>true</use_auto_biexp_scale><parameter name="FSC-A" type="30"><is_log>false</is_log><is_quantitated>false</is_quantitated><min>0.0</min><max>262143.0</max><raw_index>1</raw_index><linear_index>1</linear_index><log_index>5</log_index><final_index>1</final_index><fl>FSC</fl><voltage>275</voltage><target>3</target><brightness>1.0</brightness><threshold>5000</threshold><trigger>true</trigger><labels_only>false</labels_only><biexp_scale>0</biexp_scale><comp_biexp_scale>0</comp_biexp_scale><manual_biexp_scale>0</manual_biexp_scale><can_be_compensated>false</can_be_compensated></parameter><parameter name="SSC-A" type="30"><is_log>false</is_log><is_quantitated>false</is_quantitated><min>0.0</min><max>262143.0</max><raw_index>2</raw_index><linear_index>2</linear_index><log_index>6</log_index><final_index>2</final_index><fl>SSC</fl><voltage>175</voltage><target>3</target><brightness>1.0</brightness><threshold>5000</threshold><trigger>false</trigger><labels_only>false</labels_only><biexp_scale>0</biexp_scale><comp_biexp_scale>0</comp_biexp_scale><manual_biexp_scale>0</manual_biexp_scale><can_be_compensated>false</can_be_compensated></parameter><parameter name="488 530/30-A" type="30"><is_log>true</is_log><is_quantitated>false</is_quantitated><min>0.0</min><max>5.4185380935668945</max><raw_index>3</raw_index><linear_index>3</linear_index><log_index>7</log_index><final_index>7</final_index><fl>488 530/30</fl><voltage>290</voltage><target>3</target><brightness>1.0</brightness><threshold>5000</threshold><trigger>false</trigger><labels_only>false</labels_only><biexp_scale>3</biexp_scale><comp_biexp_scale>3</comp_biexp_scale><manual_biexp_scale>0</manual_biexp_scale><can_be_compensated>true</can_be_compensated><compensation><compensation_coefficient>1.0</compensation_coefficient></compensation></parameter><parameter name="Time" type="40"><is_log>false</is_log><is_quantitated>false</is_quantitated><min>0.0</min><max>262143.0</max><raw_index>0</raw_index><linear_index>0</linear_index><log_index>0</log_index><final_index>0</final_index></parameter></instrument_settings><gates><gate fullname="All Events" type="EventSource_Classifier"><name>All Events</name><color>0x000000</color><visible>true</visible><dotsize>0</dotsize><enabled>false</enabled><num_events>0</num_events></gate></gates><pipeline><storage_gate>All Events</storage_gate><scale_on_gate>All Events</scale_on_gate><color_counter>0</color_counter><stop_rule mode="1" time="0" gate="All Events" events="10000" /></pipeline><analysis name="Analysis" /><loader_user_info sample_flow_rate="1.0" sample_volume="3" record_sample_volume="3" mixing_volume="50" mixing_speed="200" number_mixes="2" wash_volume="200" enable_blr="false" blr_period="5" /></tube><tube name="g4 N"><date>2023-11-29T11:31:45</date><data_filename>Specimen_001_g4 N_005.fcs</data_filename><data_begin_date>2023-11-29T11:31:34</data_begin_date><data_end_date>2023-11-29T11:31:45</data_end_date><data_instrument_serial_number>1</data_instrument_serial_number><data_instrument_name>LSRFortessa</data_instrument_name><data_instrument_type>LSRFortessa</data_instrument_type><time_tick_last_event>1008</time_tick_last_event><window_extension>10.0</window_extension><fsc_area_scaling>0.64</fsc_area_scaling><acquirable>true</acquirable><record_user>Nathan</record_user><institution></institution><AcqObjInError>false</AcqObjInError><AspiratedError>false</AspiratedError><loader_user_info sample_flow_rate="1.0" sample_volume="3" record_sample_volume="3" mixing_volume="50" mixing_speed="200" number_mixes="2" wash_volume="200" enable_blr="false" blr_period="5" /><lasers><laser name="BLUE"><delay>0.0</delay><area_scaling>0.7300000190734863</area_scaling><optical_configuration>9</optical_configuration></laser><laser name="VIOLET"><delay>36.529998779296875</delay><area_scaling>0.9100000262260437</area_scaling><optical_configuration>9</optical_configuration></laser><laser name="RED"><delay>111.54000091552734</delay><area_scaling>0.8199999928474426</area_scaling><optical_configuration>9</optical_configuration></laser><laser name="YELLGRN"><delay>149.89999389648438</delay><area_scaling>0.8999999761581421</area_scaling><optical_configuration>9</optical_configuration></laser><laser name="UV"><delay>75.45999908447266</delay><area_scaling>0.8600000143051147</area_scaling><optical_configuration>9</optical_configuration></laser></lasers><keywords><keyword name="SAMPLE ID" type="2"><suffix></suffix><description>String used to identify a sample</description><visible>true</visible><edit_name>true</edit_name><edit_name_only>false</edit_name_only><edit_value>true</edit_value><edit_limit>true</edit_limit><length>64</length><value></value></keyword><keyword name="PATIENT ID" type="2"><suffix></suffix><description>String used to identify a patient</description><visible>true</visible><edit_name>true</edit_name><edit_name_only>false</edit_name_only><edit_value>true</edit_value><edit_limit>true</edit_limit><length>64</length><value></value></keyword><keyword name="$OP" type="2"><suffix></suffix><description>User name of application operator when data was collected</description><visible>true</visible><edit_name>false</edit_name><edit_name_only>false</edit_name_only><edit_value>false</edit_value><edit_limit>false</edit_limit><length>64</length><value>Nathan</value></keyword><keyword name="$INST" type="2"><suffix></suffix><description>Institution where data was collected</description><visible>true</visible><edit_name>false</edit_name><edit_name_only>false</edit_name_only><edit_value>false</edit_value><edit_limit>false</edit_limit><length>64</length><value></value></keyword><keyword name="GUID" type="2"><suffix></suffix><description>String value with a unique identifier for exported FCS file</description><visible>true</visible><edit_name>false</edit_name><edit_name_only>false</edit_name_only><edit_value>false</edit_value><edit_limit>false</edit_limit><length>64</length><value>8b2319c2-9a0c-4a69-8a65-a1fc202a40ae</value></keyword><keyword name="CST SETUP STATUS" type="2"><suffix></suffix><description>Cytometer Performance Results (pass or fail)</description><visible>true</visible><edit_name>false</edit_name><edit_name_only>false</edit_name_only><edit_value>false</edit_value><edit_limit>false</edit_limit><length>64</length><value>SUCCESS</value></keyword><keyword name="CST BEADS LOT ID" type="2"><suffix></suffix><description>Lot ID information for CST beads</description><visible>true</visible><edit_name>false</edit_name><edit_name_only>false</edit_name_only><edit_value>false</edit_value><edit_limit>false</edit_limit><length>64</length><value>22853</value></keyword><keyword name="CYTOMETER CONFIG NAME" type="2"><suffix></suffix><description>Cytometer configuration name</description><visible>true</visible><edit_name>false</edit_name><edit_name_only>false</edit_name_only><edit_value>false</edit_value><edit_limit>false</edit_limit><length>64</length><value>JCBC_(658226R1) X20- 2-Blue 3-Red 6-Violet 5-Yel Gr 2-UV</value></keyword><keyword name="CYTOMETER CONFIG CREATE DATE" type="2"><suffix></suffix><description>Cytometer configuration creation date</description><visible>true</visible><edit_name>false</edit_name><edit_name_only>false</edit_name_only><edit_value>false</edit_value><edit_limit>false</edit_limit><length>64</length><value>2019-08-20T10:46:47+01:00</value></keyword><keyword name="CST SETUP DATE" type="2"><suffix></suffix><description>Date and time of cytometer setup and tracking</description><visible>true</visible><edit_name>false</edit_name><edit_name_only>false</edit_name_only><edit_value>false</edit_value><edit_limit>false</edit_limit><length>64</length><value>2023-11-27T10:05:32+00:00</value></keyword><keyword name="CST BASELINE DATE" type="2"><suffix></suffix><description>Date and time of cytometer baseline setup</description><visible>true</visible><edit_name>false</edit_name><edit_name_only>false</edit_name_only><edit_value>false</edit_value><edit_limit>false</edit_limit><length>64</length><value>2023-08-08T14:57:24+01:00</value></keyword><keyword name="CST BEADS EXPIRED" type="3"><suffix></suffix><description>Cytometer beads expired</description><visible>true</visible><edit_name>false</edit_name><edit_name_only>false</edit_name_only><edit_value>false</edit_value><edit_limit>false</edit_limit><value>2</value></keyword><keyword name="CST PERFORMANCE EXPIRED" type="2"><suffix></suffix><description>Date and time of Cytometer performance expired</description><visible>true</visible><edit_name>false</edit_name><edit_name_only>false</edit_name_only><edit_value>false</edit_value><edit_limit>false</edit_limit><length>64</length><value>2023-11-28T10:05:32+00:00</value></keyword><keyword name="CST REGULATORY STATUS" type="2"><suffix></suffix><description>Cytometer regulatory status - "CE-IVD Performance Check" or "RUO Performance Check"</description><visible>true</visible><edit_name>false</edit_name><edit_name_only>false</edit_name_only><edit_value>false</edit_value><edit_limit>false</edit_limit><length>64</length><value>RUO Performance Check</value></keyword></keywords><instrument_settings name="Cytometer Settings" template="false"><threshold_op>2</threshold_op><flow_rate>0</flow_rate><auto_compensation>false</auto_compensation><compensation_enabled>false</compensation_enabled><scales_recorded>true</scales_recorded><use_auto_biexp_scale>true</use_auto_biexp_scale><parameter name="FSC-A" type="30"><is_log>false</is_log><is_quantitated>false</is_quantitated><min>0.0</min><max>262143.0</max><raw_index>1</raw_index><linear_index>1</linear_index><log_index>5</log_index><final_index>1</final_index><fl>FSC</fl><voltage>275</voltage><target>3</target><brightness>1.0</brightness><threshold>5000</threshold><trigger>true</trigger><labels_only>false</labels_only><biexp_scale>0</biexp_scale><comp_biexp_scale>0</comp_biexp_scale><manual_biexp_scale>0</manual_biexp_scale><can_be_compensated>false</can_be_compensated></parameter><parameter name="SSC-A" type="30"><is_log>false</is_log><is_quantitated>false</is_quantitated><min>0.0</min><max>262143.0</max><raw_index>2</raw_index><linear_index>2</linear_index><log_index>6</log_index><final_index>2</final_index><fl>SSC</fl><voltage>175</voltage><target>3</target><brightness>1.0</brightness><threshold>5000</threshold><trigger>false</trigger><labels_only>false</labels_only><biexp_scale>0</biexp_scale><comp_biexp_scale>0</comp_biexp_scale><manual_biexp_scale>0</manual_biexp_scale><can_be_compensated>false</can_be_compensated></parameter><parameter name="488 530/30-A" type="30"><is_log>true</is_log><is_quantitated>false</is_quantitated><min>0.0</min><max>5.4185380935668945</max><raw_index>3</raw_index><linear_index>3</linear_index><log_index>7</log_index><final_index>7</final_index><fl>488 530/30</fl><voltage>290</voltage><target>3</target><brightness>1.0</brightness><threshold>5000</threshold><trigger>false</trigger><labels_only>false</labels_only><biexp_scale>12</biexp_scale><comp_biexp_scale>12</comp_biexp_scale><manual_biexp_scale>0</manual_biexp_scale><can_be_compensated>true</can_be_compensated><compensation><compensation_coefficient>1.0</compensation_coefficient></compensation></parameter><parameter name="Time" type="40"><is_log>false</is_log><is_quantitated>false</is_quantitated><min>0.0</min><max>262143.0</max><raw_index>0</raw_index><linear_index>0</linear_index><log_index>0</log_index><final_index>0</final_index></parameter></instrument_settings><gates><gate fullname="All Events" type="EventSource_Classifier"><name>All Events</name><color>0x000000</color><visible>true</visible><dotsize>0</dotsize><enabled>false</enabled><num_events>0</num_events></gate></gates><pipeline><storage_gate>All Events</storage_gate><scale_on_gate>All Events</scale_on_gate><color_counter>0</color_counter><stop_rule mode="1" time="0" gate="All Events" events="10000" /></pipeline><analysis name="Analysis" /><loader_user_info sample_flow_rate="1.0" sample_volume="3" record_sample_volume="3" mixing_volume="50" mixing_speed="200" number_mixes="2" wash_volume="200" enable_blr="false" blr_period="5" /></tube><tube name="C H"><date>2023-11-29T11:32:35</date><data_filename>Specimen_001_C H_006.fcs</data_filename><data_begin_date>2023-11-29T11:32:02</data_begin_date><data_end_date>2023-11-29T11:32:35</data_end_date><data_instrument_serial_number>1</data_instrument_serial_number><data_instrument_name>LSRFortessa</data_instrument_name><data_instrument_type>LSRFortessa</data_instrument_type><time_tick_last_event>3154</time_tick_last_event><window_extension>10.0</window_extension><fsc_area_scaling>0.64</fsc_area_scaling><acquirable>true</acquirable><record_user>Nathan</record_user><institution></institution><AcqObjInError>false</AcqObjInError><AspiratedError>false</AspiratedError><loader_user_info sample_flow_rate="1.0" sample_volume="3" record_sample_volume="3" mixing_volume="50" mixing_speed="200" number_mixes="2" wash_volume="200" enable_blr="false" blr_period="5" /><lasers><laser name="BLUE"><delay>0.0</delay><area_scaling>0.7300000190734863</area_scaling><optical_configuration>9</optical_configuration></laser><laser name="VIOLET"><delay>36.529998779296875</delay><area_scaling>0.9100000262260437</area_scaling><optical_configuration>9</optical_configuration></laser><laser name="RED"><delay>111.54000091552734</delay><area_scaling>0.8199999928474426</area_scaling><optical_configuration>9</optical_configuration></laser><laser name="YELLGRN"><delay>149.89999389648438</delay><area_scaling>0.8999999761581421</area_scaling><optical_configuration>9</optical_configuration></laser><laser name="UV"><delay>75.45999908447266</delay><area_scaling>0.8600000143051147</area_scaling><optical_configuration>9</optical_configuration></laser></lasers><keywords><keyword name="SAMPLE ID" type="2"><suffix></suffix><description>String used to identify a sample</description><visible>true</visible><edit_name>true</edit_name><edit_name_only>false</edit_name_only><edit_value>true</edit_value><edit_limit>true</edit_limit><length>64</length><value></value></keyword><keyword name="PATIENT ID" type="2"><suffix></suffix><description>String used to identify a patient</description><visible>true</visible><edit_name>true</edit_name><edit_name_only>false</edit_name_only><edit_value>true</edit_value><edit_limit>true</edit_limit><length>64</length><value></value></keyword><keyword name="$OP" type="2"><suffix></suffix><description>User name of application operator when data was collected</description><visible>true</visible><edit_name>false</edit_name><edit_name_only>false</edit_name_only><edit_value>false</edit_value><edit_limit>false</edit_limit><length>64</length><value>Nathan</value></keyword><keyword name="$INST" type="2"><suffix></suffix><description>Institution where data was collected</description><visible>true</visible><edit_name>false</edit_name><edit_name_only>false</edit_name_only><edit_value>false</edit_value><edit_limit>false</edit_limit><length>64</length><value></value></keyword><keyword name="GUID" type="2"><suffix></suffix><description>String value with a unique identifier for exported FCS file</description><visible>true</visible><edit_name>false</edit_name><edit_name_only>false</edit_name_only><edit_value>false</edit_value><edit_limit>false</edit_limit><length>64</length><value>9ae2e5cf-df39-4c9b-a750-9b3ad0b612aa</value></keyword><keyword name="CST SETUP STATUS" type="2"><suffix></suffix><description>Cytometer Performance Results (pass or fail)</description><visible>true</visible><edit_name>false</edit_name><edit_name_only>false</edit_name_only><edit_value>false</edit_value><edit_limit>false</edit_limit><length>64</length><value>SUCCESS</value></keyword><keyword name="CST BEADS LOT ID" type="2"><suffix></suffix><description>Lot ID information for CST beads</description><visible>true</visible><edit_name>false</edit_name><edit_name_only>false</edit_name_only><edit_value>false</edit_value><edit_limit>false</edit_limit><length>64</length><value>22853</value></keyword><keyword name="CYTOMETER CONFIG NAME" type="2"><suffix></suffix><description>Cytometer configuration name</description><visible>true</visible><edit_name>false</edit_name><edit_name_only>false</edit_name_only><edit_value>false</edit_value><edit_limit>false</edit_limit><length>64</length><value>JCBC_(658226R1) X20- 2-Blue 3-Red 6-Violet 5-Yel Gr 2-UV</value></keyword><keyword name="CYTOMETER CONFIG CREATE DATE" type="2"><suffix></suffix><description>Cytometer configuration creation date</description><visible>true</visible><edit_name>false</edit_name><edit_name_only>false</edit_name_only><edit_value>false</edit_value><edit_limit>false</edit_limit><length>64</length><value>2019-08-20T10:46:47+01:00</value></keyword><keyword name="CST SETUP DATE" type="2"><suffix></suffix><description>Date and time of cytometer setup and tracking</description><visible>true</visible><edit_name>false</edit_name><edit_name_only>false</edit_name_only><edit_value>false</edit_value><edit_limit>false</edit_limit><length>64</length><value>2023-11-27T10:05:32+00:00</value></keyword><keyword name="CST BASELINE DATE" type="2"><suffix></suffix><description>Date and time of cytometer baseline setup</description><visible>true</visible><edit_name>false</edit_name><edit_name_only>false</edit_name_only><edit_value>false</edit_value><edit_limit>false</edit_limit><length>64</length><value>2023-08-08T14:57:24+01:00</value></keyword><keyword name="CST BEADS EXPIRED" type="3"><suffix></suffix><description>Cytometer beads expired</description><visible>true</visible><edit_name>false</edit_name><edit_name_only>false</edit_name_only><edit_value>false</edit_value><edit_limit>false</edit_limit><value>2</value></keyword><keyword name="CST PERFORMANCE EXPIRED" type="2"><suffix></suffix><description>Date and time of Cytometer performance expired</description><visible>true</visible><edit_name>false</edit_name><edit_name_only>false</edit_name_only><edit_value>false</edit_value><edit_limit>false</edit_limit><length>64</length><value>2023-11-28T10:05:32+00:00</value></keyword><keyword name="CST REGULATORY STATUS" type="2"><suffix></suffix><description>Cytometer regulatory status - "CE-IVD Performance Check" or "RUO Performance Check"</description><visible>true</visible><edit_name>false</edit_name><edit_name_only>false</edit_name_only><edit_value>false</edit_value><edit_limit>false</edit_limit><length>64</length><value>RUO Performance Check</value></keyword></keywords><instrument_settings name="Cytometer Settings" template="false"><threshold_op>2</threshold_op><flow_rate>0</flow_rate><auto_compensation>false</auto_compensation><compensation_enabled>false</compensation_enabled><scales_recorded>true</scales_recorded><use_auto_biexp_scale>true</use_auto_biexp_scale><parameter name="FSC-A" type="30"><is_log>false</is_log><is_quantitated>false</is_quantitated><min>0.0</min><max>262143.0</max><raw_index>1</raw_index><linear_index>1</linear_index><log_index>5</log_index><final_index>1</final_index><fl>FSC</fl><voltage>275</voltage><target>3</target><brightness>1.0</brightness><threshold>5000</threshold><trigger>true</trigger><labels_only>false</labels_only><biexp_scale>0</biexp_scale><comp_biexp_scale>0</comp_biexp_scale><manual_biexp_scale>0</manual_biexp_scale><can_be_compensated>false</can_be_compensated></parameter><parameter name="SSC-A" type="30"><is_log>false</is_log><is_quantitated>false</is_quantitated><min>0.0</min><max>262143.0</max><raw_index>2</raw_index><linear_index>2</linear_index><log_index>6</log_index><final_index>2</final_index><fl>SSC</fl><voltage>175</voltage><target>3</target><brightness>1.0</brightness><threshold>5000</threshold><trigger>false</trigger><labels_only>false</labels_only><biexp_scale>0</biexp_scale><comp_biexp_scale>0</comp_biexp_scale><manual_biexp_scale>0</manual_biexp_scale><can_be_compensated>false</can_be_compensated></parameter><parameter name="488 530/30-A" type="30"><is_log>true</is_log><is_quantitated>false</is_quantitated><min>0.0</min><max>5.4185380935668945</max><raw_index>3</raw_index><linear_index>3</linear_index><log_index>7</log_index><final_index>7</final_index><fl>488 530/30</fl><voltage>290</voltage><target>3</target><brightness>1.0</brightness><threshold>5000</threshold><trigger>false</trigger><labels_only>false</labels_only><biexp_scale>23</biexp_scale><comp_biexp_scale>23</comp_biexp_scale><manual_biexp_scale>0</manual_biexp_scale><can_be_compensated>true</can_be_compensated><compensation><compensation_coefficient>1.0</compensation_coefficient></compensation></parameter><parameter name="Time" type="40"><is_log>false</is_log><is_quantitated>false</is_quantitated><min>0.0</min><max>262143.0</max><raw_index>0</raw_index><linear_index>0</linear_index><log_index>0</log_index><final_index>0</final_index></parameter></instrument_settings><gates><gate fullname="All Events" type="EventSource_Classifier"><name>All Events</name><color>0x000000</color><visible>true</visible><dotsize>0</dotsize><enabled>false</enabled><num_events>0</num_events></gate></gates><pipeline><storage_gate>All Events</storage_gate><scale_on_gate>All Events</scale_on_gate><color_counter>0</color_counter><stop_rule mode="1" time="0" gate="All Events" events="10000" /></pipeline><analysis name="Analysis" /><loader_user_info sample_flow_rate="1.0" sample_volume="3" record_sample_volume="3" mixing_volume="50" mixing_speed="200" number_mixes="2" wash_volume="200" enable_blr="false" blr_period="5" /></tube><tube name="g1 H"><date>2023-11-29T11:33:02</date><data_filename>Specimen_001_g1 H_007.fcs</data_filename><data_begin_date>2023-11-29T11:32:41</data_begin_date><data_end_date>2023-11-29T11:33:02</data_end_date><data_instrument_serial_number>1</data_instrument_serial_number><data_instrument_name>LSRFortessa</data_instrument_name><data_instrument_type>LSRFortessa</data_instrument_type><time_tick_last_event>2007</time_tick_last_event><window_extension>10.0</window_extension><fsc_area_scaling>0.64</fsc_area_scaling><acquirable>true</acquirable><record_user>Nathan</record_user><institution></institution><AcqObjInError>false</AcqObjInError><AspiratedError>false</AspiratedError><loader_user_info sample_flow_rate="1.0" sample_volume="3" record_sample_volume="3" mixing_volume="50" mixing_speed="200" number_mixes="2" wash_volume="200" enable_blr="false" blr_period="5" /><lasers><laser name="BLUE"><delay>0.0</delay><area_scaling>0.7300000190734863</area_scaling><optical_configuration>9</optical_configuration></laser><laser name="VIOLET"><delay>36.529998779296875</delay><area_scaling>0.9100000262260437</area_scaling><optical_configuration>9</optical_configuration></laser><laser name="RED"><delay>111.54000091552734</delay><area_scaling>0.8199999928474426</area_scaling><optical_configuration>9</optical_configuration></laser><laser name="YELLGRN"><delay>149.89999389648438</delay><area_scaling>0.8999999761581421</area_scaling><optical_configuration>9</optical_configuration></laser><laser name="UV"><delay>75.45999908447266</delay><area_scaling>0.8600000143051147</area_scaling><optical_configuration>9</optical_configuration></laser></lasers><keywords><keyword name="SAMPLE ID" type="2"><suffix></suffix><description>String used to identify a sample</description><visible>true</visible><edit_name>true</edit_name><edit_name_only>false</edit_name_only><edit_value>true</edit_value><edit_limit>true</edit_limit><length>64</length><value></value></keyword><keyword name="PATIENT ID" type="2"><suffix></suffix><description>String used to identify a patient</description><visible>true</visible><edit_name>true</edit_name><edit_name_only>false</edit_name_only><edit_value>true</edit_value><edit_limit>true</edit_limit><length>64</length><value></value></keyword><keyword name="$OP" type="2"><suffix></suffix><description>User name of application operator when data was collected</description><visible>true</visible><edit_name>false</edit_name><edit_name_only>false</edit_name_only><edit_value>false</edit_value><edit_limit>false</edit_limit><length>64</length><value>Nathan</value></keyword><keyword name="$INST" type="2"><suffix></suffix><description>Institution where data was collected</description><visible>true</visible><edit_name>false</edit_name><edit_name_only>false</edit_name_only><edit_value>false</edit_value><edit_limit>false</edit_limit><length>64</length><value></value></keyword><keyword name="GUID" type="2"><suffix></suffix><description>String value with a unique identifier for exported FCS file</description><visible>true</visible><edit_name>false</edit_name><edit_name_only>false</edit_name_only><edit_value>false</edit_value><edit_limit>false</edit_limit><length>64</length><value>cf20fdec-ea10-4f71-992c-2d025b0f715d</value></keyword><keyword name="CST SETUP STATUS" type="2"><suffix></suffix><description>Cytometer Performance Results (pass or fail)</description><visible>true</visible><edit_name>false</edit_name><edit_name_only>false</edit_name_only><edit_value>false</edit_value><edit_limit>false</edit_limit><length>64</length><value>SUCCESS</value></keyword><keyword name="CST BEADS LOT ID" type="2"><suffix></suffix><description>Lot ID information for CST beads</description><visible>true</visible><edit_name>false</edit_name><edit_name_only>false</edit_name_only><edit_value>false</edit_value><edit_limit>false</edit_limit><length>64</length><value>22853</value></keyword><keyword name="CYTOMETER CONFIG NAME" type="2"><suffix></suffix><description>Cytometer configuration name</description><visible>true</visible><edit_name>false</edit_name><edit_name_only>false</edit_name_only><edit_value>false</edit_value><edit_limit>false</edit_limit><length>64</length><value>JCBC_(658226R1) X20- 2-Blue 3-Red 6-Violet 5-Yel Gr 2-UV</value></keyword><keyword name="CYTOMETER CONFIG CREATE DATE" type="2"><suffix></suffix><description>Cytometer configuration creation date</description><visible>true</visible><edit_name>false</edit_name><edit_name_only>false</edit_name_only><edit_value>false</edit_value><edit_limit>false</edit_limit><length>64</length><value>2019-08-20T10:46:47+01:00</value></keyword><keyword name="CST SETUP DATE" type="2"><suffix></suffix><description>Date and time of cytometer setup and tracking</description><visible>true</visible><edit_name>false</edit_name><edit_name_only>false</edit_name_only><edit_value>false</edit_value><edit_limit>false</edit_limit><length>64</length><value>2023-11-27T10:05:32+00:00</value></keyword><keyword name="CST BASELINE DATE" type="2"><suffix></suffix><description>Date and time of cytometer baseline setup</description><visible>true</visible><edit_name>false</edit_name><edit_name_only>false</edit_name_only><edit_value>false</edit_value><edit_limit>false</edit_limit><length>64</length><value>2023-08-08T14:57:24+01:00</value></keyword><keyword name="CST BEADS EXPIRED" type="3"><suffix></suffix><description>Cytometer beads expired</description><visible>true</visible><edit_name>false</edit_name><edit_name_only>false</edit_name_only><edit_value>false</edit_value><edit_limit>false</edit_limit><value>2</value></keyword><keyword name="CST PERFORMANCE EXPIRED" type="2"><suffix></suffix><description>Date and time of Cytometer performance expired</description><visible>true</visible><edit_name>false</edit_name><edit_name_only>false</edit_name_only><edit_value>false</edit_value><edit_limit>false</edit_limit><length>64</length><value>2023-11-28T10:05:32+00:00</value></keyword><keyword name="CST REGULATORY STATUS" type="2"><suffix></suffix><description>Cytometer regulatory status - "CE-IVD Performance Check" or "RUO Performance Check"</description><visible>true</visible><edit_name>false</edit_name><edit_name_only>false</edit_name_only><edit_value>false</edit_value><edit_limit>false</edit_limit><length>64</length><value>RUO Performance Check</value></keyword></keywords><instrument_settings name="Cytometer Settings" template="false"><threshold_op>2</threshold_op><flow_rate>0</flow_rate><auto_compensation>false</auto_compensation><compensation_enabled>false</compensation_enabled><scales_recorded>true</scales_recorded><use_auto_biexp_scale>true</use_auto_biexp_scale><parameter name="FSC-A" type="30"><is_log>false</is_log><is_quantitated>false</is_quantitated><min>0.0</min><max>262143.0</max><raw_index>1</raw_index><linear_index>1</linear_index><log_index>5</log_index><final_index>1</final_index><fl>FSC</fl><voltage>275</voltage><target>3</target><brightness>1.0</brightness><threshold>5000</threshold><trigger>true</trigger><labels_only>false</labels_only><biexp_scale>0</biexp_scale><comp_biexp_scale>0</comp_biexp_scale><manual_biexp_scale>0</manual_biexp_scale><can_be_compensated>false</can_be_compensated></parameter><parameter name="SSC-A" type="30"><is_log>false</is_log><is_quantitated>false</is_quantitated><min>0.0</min><max>262143.0</max><raw_index>2</raw_index><linear_index>2</linear_index><log_index>6</log_index><final_index>2</final_index><fl>SSC</fl><voltage>175</voltage><target>3</target><brightness>1.0</brightness><threshold>5000</threshold><trigger>false</trigger><labels_only>false</labels_only><biexp_scale>0</biexp_scale><comp_biexp_scale>0</comp_biexp_scale><manual_biexp_scale>0</manual_biexp_scale><can_be_compensated>false</can_be_compensated></parameter><parameter name="488 530/30-A" type="30"><is_log>true</is_log><is_quantitated>false</is_quantitated><min>0.0</min><max>5.4185380935668945</max><raw_index>3</raw_index><linear_index>3</linear_index><log_index>7</log_index><final_index>7</final_index><fl>488 530/30</fl><voltage>290</voltage><target>3</target><brightness>1.0</brightness><threshold>5000</threshold><trigger>false</trigger><labels_only>false</labels_only><biexp_scale>14</biexp_scale><comp_biexp_scale>14</comp_biexp_scale><manual_biexp_scale>0</manual_biexp_scale><can_be_compensated>true</can_be_compensated><compensation><compensation_coefficient>1.0</compensation_coefficient></compensation></parameter><parameter name="Time" type="40"><is_log>false</is_log><is_quantitated>false</is_quantitated><min>0.0</min><max>262143.0</max><raw_index>0</raw_index><linear_index>0</linear_index><log_index>0</log_index><final_index>0</final_index></parameter></instrument_settings><gates><gate fullname="All Events" type="EventSource_Classifier"><name>All Events</name><color>0x000000</color><visible>true</visible><dotsize>0</dotsize><enabled>false</enabled><num_events>0</num_events></gate></gates><pipeline><storage_gate>All Events</storage_gate><scale_on_gate>All Events</scale_on_gate><color_counter>0</color_counter><stop_rule mode="1" time="0" gate="All Events" events="10000" /></pipeline><analysis name="Analysis" /><loader_user_info sample_flow_rate="1.0" sample_volume="3" record_sample_volume="3" mixing_volume="50" mixing_speed="200" number_mixes="2" wash_volume="200" enable_blr="false" blr_period="5" /></tube><tube name="g2 H"><date>2023-11-29T11:33:24</date><data_filename>Specimen_001_g2 H_008.fcs</data_filename><data_begin_date>2023-11-29T11:33:09</data_begin_date><data_end_date>2023-11-29T11:33:24</data_end_date><data_instrument_serial_number>1</data_instrument_serial_number><data_instrument_name>LSRFortessa</data_instrument_name><data_instrument_type>LSRFortessa</data_instrument_type><time_tick_last_event>1440</time_tick_last_event><window_extension>10.0</window_extension><fsc_area_scaling>0.64</fsc_area_scaling><acquirable>true</acquirable><record_user>Nathan</record_user><institution></institution><AcqObjInError>false</AcqObjInError><AspiratedError>false</AspiratedError><loader_user_info sample_flow_rate="1.0" sample_volume="3" record_sample_volume="3" mixing_volume="50" mixing_speed="200" number_mixes="2" wash_volume="200" enable_blr="false" blr_period="5" /><lasers><laser name="BLUE"><delay>0.0</delay><area_scaling>0.7300000190734863</area_scaling><optical_configuration>9</optical_configuration></laser><laser name="VIOLET"><delay>36.529998779296875</delay><area_scaling>0.9100000262260437</area_scaling><optical_configuration>9</optical_configuration></laser><laser name="RED"><delay>111.54000091552734</delay><area_scaling>0.8199999928474426</area_scaling><optical_configuration>9</optical_configuration></laser><laser name="YELLGRN"><delay>149.89999389648438</delay><area_scaling>0.8999999761581421</area_scaling><optical_configuration>9</optical_configuration></laser><laser name="UV"><delay>75.45999908447266</delay><area_scaling>0.8600000143051147</area_scaling><optical_configuration>9</optical_configuration></laser></lasers><keywords><keyword name="SAMPLE ID" type="2"><suffix></suffix><description>String used to identify a sample</description><visible>true</visible><edit_name>true</edit_name><edit_name_only>false</edit_name_only><edit_value>true</edit_value><edit_limit>true</edit_limit><length>64</length><value></value></keyword><keyword name="PATIENT ID" type="2"><suffix></suffix><description>String used to identify a patient</description><visible>true</visible><edit_name>true</edit_name><edit_name_only>false</edit_name_only><edit_value>true</edit_value><edit_limit>true</edit_limit><length>64</length><value></value></keyword><keyword name="$OP" type="2"><suffix></suffix><description>User name of application operator when data was collected</description><visible>true</visible><edit_name>false</edit_name><edit_name_only>false</edit_name_only><edit_value>false</edit_value><edit_limit>false</edit_limit><length>64</length><value>Nathan</value></keyword><keyword name="$INST" type="2"><suffix></suffix><description>Institution where data was collected</description><visible>true</visible><edit_name>false</edit_name><edit_name_only>false</edit_name_only><edit_value>false</edit_value><edit_limit>false</edit_limit><length>64</length><value></value></keyword><keyword name="GUID" type="2"><suffix></suffix><description>String value with a unique identifier for exported FCS file</description><visible>true</visible><edit_name>false</edit_name><edit_name_only>false</edit_name_only><edit_value>false</edit_value><edit_limit>false</edit_limit><length>64</length><value>c38ad4a1-e36b-4cd9-85f3-1c80be911a81</value></keyword><keyword name="CST SETUP STATUS" type="2"><suffix></suffix><description>Cytometer Performance Results (pass or fail)</description><visible>true</visible><edit_name>false</edit_name><edit_name_only>false</edit_name_only><edit_value>false</edit_value><edit_limit>false</edit_limit><length>64</length><value>SUCCESS</value></keyword><keyword name="CST BEADS LOT ID" type="2"><suffix></suffix><description>Lot ID information for CST beads</description><visible>true</visible><edit_name>false</edit_name><edit_name_only>false</edit_name_only><edit_value>false</edit_value><edit_limit>false</edit_limit><length>64</length><value>22853</value></keyword><keyword name="CYTOMETER CONFIG NAME" type="2"><suffix></suffix><description>Cytometer configuration name</description><visible>true</visible><edit_name>false</edit_name><edit_name_only>false</edit_name_only><edit_value>false</edit_value><edit_limit>false</edit_limit><length>64</length><value>JCBC_(658226R1) X20- 2-Blue 3-Red 6-Violet 5-Yel Gr 2-UV</value></keyword><keyword name="CYTOMETER CONFIG CREATE DATE" type="2"><suffix></suffix><description>Cytometer configuration creation date</description><visible>true</visible><edit_name>false</edit_name><edit_name_only>false</edit_name_only><edit_value>false</edit_value><edit_limit>false</edit_limit><length>64</length><value>2019-08-20T10:46:47+01:00</value></keyword><keyword name="CST SETUP DATE" type="2"><suffix></suffix><description>Date and time of cytometer setup and tracking</description><visible>true</visible><edit_name>false</edit_name><edit_name_only>false</edit_name_only><edit_value>false</edit_value><edit_limit>false</edit_limit><length>64</length><value>2023-11-27T10:05:32+00:00</value></keyword><keyword name="CST BASELINE DATE" type="2"><suffix></suffix><description>Date and time of cytometer baseline setup</description><visible>true</visible><edit_name>false</edit_name><edit_name_only>false</edit_name_only><edit_value>false</edit_value><edit_limit>false</edit_limit><length>64</length><value>2023-08-08T14:57:24+01:00</value></keyword><keyword name="CST BEADS EXPIRED" type="3"><suffix></suffix><description>Cytometer beads expired</description><visible>true</visible><edit_name>false</edit_name><edit_name_only>false</edit_name_only><edit_value>false</edit_value><edit_limit>false</edit_limit><value>2</value></keyword><keyword name="CST PERFORMANCE EXPIRED" type="2"><suffix></suffix><description>Date and time of Cytometer performance expired</description><visible>true</visible><edit_name>false</edit_name><edit_name_only>false</edit_name_only><edit_value>false</edit_value><edit_limit>false</edit_limit><length>64</length><value>2023-11-28T10:05:32+00:00</value></keyword><keyword name="CST REGULATORY STATUS" type="2"><suffix></suffix><description>Cytometer regulatory status - "CE-IVD Performance Check" or "RUO Performance Check"</description><visible>true</visible><edit_name>false</edit_name><edit_name_only>false</edit_name_only><edit_value>false</edit_value><edit_limit>false</edit_limit><length>64</length><value>RUO Performance Check</value></keyword></keywords><instrument_settings name="Cytometer Settings" template="false"><threshold_op>2</threshold_op><flow_rate>0</flow_rate><auto_compensation>false</auto_compensation><compensation_enabled>false</compensation_enabled><scales_recorded>true</scales_recorded><use_auto_biexp_scale>true</use_auto_biexp_scale><parameter name="FSC-A" type="30"><is_log>false</is_log><is_quantitated>false</is_quantitated><min>0.0</min><max>262143.0</max><raw_index>1</raw_index><linear_index>1</linear_index><log_index>5</log_index><final_index>1</final_index><fl>FSC</fl><voltage>275</voltage><target>3</target><brightness>1.0</brightness><threshold>5000</threshold><trigger>true</trigger><labels_only>false</labels_only><biexp_scale>0</biexp_scale><comp_biexp_scale>0</comp_biexp_scale><manual_biexp_scale>0</manual_biexp_scale><can_be_compensated>false</can_be_compensated></parameter><parameter name="SSC-A" type="30"><is_log>false</is_log><is_quantitated>false</is_quantitated><min>0.0</min><max>262143.0</max><raw_index>2</raw_index><linear_index>2</linear_index><log_index>6</log_index><final_index>2</final_index><fl>SSC</fl><voltage>175</voltage><target>3</target><brightness>1.0</brightness><threshold>5000</threshold><trigger>false</trigger><labels_only>false</labels_only><biexp_scale>0</biexp_scale><comp_biexp_scale>0</comp_biexp_scale><manual_biexp_scale>0</manual_biexp_scale><can_be_compensated>false</can_be_compensated></parameter><parameter name="488 530/30-A" type="30"><is_log>true</is_log><is_quantitated>false</is_quantitated><min>0.0</min><max>5.4185380935668945</max><raw_index>3</raw_index><linear_index>3</linear_index><log_index>7</log_index><final_index>7</final_index><fl>488 530/30</fl><voltage>290</voltage><target>3</target><brightness>1.0</brightness><threshold>5000</threshold><trigger>false</trigger><labels_only>false</labels_only><biexp_scale>17</biexp_scale><comp_biexp_scale>17</comp_biexp_scale><manual_biexp_scale>0</manual_biexp_scale><can_be_compensated>true</can_be_compensated><compensation><compensation_coefficient>1.0</compensation_coefficient></compensation></parameter><parameter name="Time" type="40"><is_log>false</is_log><is_quantitated>false</is_quantitated><min>0.0</min><max>262143.0</max><raw_index>0</raw_index><linear_index>0</linear_index><log_index>0</log_index><final_index>0</final_index></parameter></instrument_settings><gates><gate fullname="All Events" type="EventSource_Classifier"><name>All Events</name><color>0x000000</color><visible>true</visible><dotsize>0</dotsize><enabled>false</enabled><num_events>0</num_events></gate></gates><pipeline><storage_gate>All Events</storage_gate><scale_on_gate>All Events</scale_on_gate><color_counter>0</color_counter><stop_rule mode="1" time="0" gate="All Events" events="10000" /></pipeline><analysis name="Analysis" /><loader_user_info sample_flow_rate="1.0" sample_volume="3" record_sample_volume="3" mixing_volume="50" mixing_speed="200" number_mixes="2" wash_volume="200" enable_blr="false" blr_period="5" /></tube><tube name="g3 H"><date>2023-11-29T11:33:49</date><data_filename>Specimen_001_g3 H_009.fcs</data_filename><data_begin_date>2023-11-29T11:33:31</data_begin_date><data_end_date>2023-11-29T11:33:49</data_end_date><data_instrument_serial_number>1</data_instrument_serial_number><data_instrument_name>LSRFortessa</data_instrument_name><data_instrument_type>LSRFortessa</data_instrument_type><time_tick_last_event>1635</time_tick_last_event><window_extension>10.0</window_extension><fsc_area_scaling>0.64</fsc_area_scaling><acquirable>true</acquirable><record_user>Nathan</record_user><institution></institution><AcqObjInError>false</AcqObjInError><AspiratedError>false</AspiratedError><loader_user_info sample_flow_rate="1.0" sample_volume="3" record_sample_volume="3" mixing_volume="50" mixing_speed="200" number_mixes="2" wash_volume="200" enable_blr="false" blr_period="5" /><lasers><laser name="BLUE"><delay>0.0</delay><area_scaling>0.7300000190734863</area_scaling><optical_configuration>9</optical_configuration></laser><laser name="VIOLET"><delay>36.529998779296875</delay><area_scaling>0.9100000262260437</area_scaling><optical_configuration>9</optical_configuration></laser><laser name="RED"><delay>111.54000091552734</delay><area_scaling>0.8199999928474426</area_scaling><optical_configuration>9</optical_configuration></laser><laser name="YELLGRN"><delay>149.89999389648438</delay><area_scaling>0.8999999761581421</area_scaling><optical_configuration>9</optical_configuration></laser><laser name="UV"><delay>75.45999908447266</delay><area_scaling>0.8600000143051147</area_scaling><optical_configuration>9</optical_configuration></laser></lasers><keywords><keyword name="SAMPLE ID" type="2"><suffix></suffix><description>String used to identify a sample</description><visible>true</visible><edit_name>true</edit_name><edit_name_only>false</edit_name_only><edit_value>true</edit_value><edit_limit>true</edit_limit><length>64</length><value></value></keyword><keyword name="PATIENT ID" type="2"><suffix></suffix><description>String used to identify a patient</description><visible>true</visible><edit_name>true</edit_name><edit_name_only>false</edit_name_only><edit_value>true</edit_value><edit_limit>true</edit_limit><length>64</length><value></value></keyword><keyword name="$OP" type="2"><suffix></suffix><description>User name of application operator when data was collected</description><visible>true</visible><edit_name>false</edit_name><edit_name_only>false</edit_name_only><edit_value>false</edit_value><edit_limit>false</edit_limit><length>64</length><value>Nathan</value></keyword><keyword name="$INST" type="2"><suffix></suffix><description>Institution where data was collected</description><visible>true</visible><edit_name>false</edit_name><edit_name_only>false</edit_name_only><edit_value>false</edit_value><edit_limit>false</edit_limit><length>64</length><value></value></keyword><keyword name="GUID" type="2"><suffix></suffix><description>String value with a unique identifier for exported FCS file</description><visible>true</visible><edit_name>false</edit_name><edit_name_only>false</edit_name_only><edit_value>false</edit_value><edit_limit>false</edit_limit><length>64</length><value>8b89ab7a-a4ff-4e55-8c96-424d3d67fb52</value></keyword><keyword name="CST SETUP STATUS" type="2"><suffix></suffix><description>Cytometer Performance Results (pass or fail)</description><visible>true</visible><edit_name>false</edit_name><edit_name_only>false</edit_name_only><edit_value>false</edit_value><edit_limit>false</edit_limit><length>64</length><value>SUCCESS</value></keyword><keyword name="CST BEADS LOT ID" type="2"><suffix></suffix><description>Lot ID information for CST beads</description><visible>true</visible><edit_name>false</edit_name><edit_name_only>false</edit_name_only><edit_value>false</edit_value><edit_limit>false</edit_limit><length>64</length><value>22853</value></keyword><keyword name="CYTOMETER CONFIG NAME" type="2"><suffix></suffix><description>Cytometer configuration name</description><visible>true</visible><edit_name>false</edit_name><edit_name_only>false</edit_name_only><edit_value>false</edit_value><edit_limit>false</edit_limit><length>64</length><value>JCBC_(658226R1) X20- 2-Blue 3-Red 6-Violet 5-Yel Gr 2-UV</value></keyword><keyword name="CYTOMETER CONFIG CREATE DATE" type="2"><suffix></suffix><description>Cytometer configuration creation date</description><visible>true</visible><edit_name>false</edit_name><edit_name_only>false</edit_name_only><edit_value>false</edit_value><edit_limit>false</edit_limit><length>64</length><value>2019-08-20T10:46:47+01:00</value></keyword><keyword name="CST SETUP DATE" type="2"><suffix></suffix><description>Date and time of cytometer setup and tracking</description><visible>true</visible><edit_name>false</edit_name><edit_name_only>false</edit_name_only><edit_value>false</edit_value><edit_limit>false</edit_limit><length>64</length><value>2023-11-27T10:05:32+00:00</value></keyword><keyword name="CST BASELINE DATE" type="2"><suffix></suffix><description>Date and time of cytometer baseline setup</description><visible>true</visible><edit_name>false</edit_name><edit_name_only>false</edit_name_only><edit_value>false</edit_value><edit_limit>false</edit_limit><length>64</length><value>2023-08-08T14:57:24+01:00</value></keyword><keyword name="CST BEADS EXPIRED" type="3"><suffix></suffix><description>Cytometer beads expired</description><visible>true</visible><edit_name>false</edit_name><edit_name_only>false</edit_name_only><edit_value>false</edit_value><edit_limit>false</edit_limit><value>2</value></keyword><keyword name="CST PERFORMANCE EXPIRED" type="2"><suffix></suffix><description>Date and time of Cytometer performance expired</description><visible>true</visible><edit_name>false</edit_name><edit_name_only>false</edit_name_only><edit_value>false</edit_value><edit_limit>false</edit_limit><length>64</length><value>2023-11-28T10:05:32+00:00</value></keyword><keyword name="CST REGULATORY STATUS" type="2"><suffix></suffix><description>Cytometer regulatory status - "CE-IVD Performance Check" or "RUO Performance Check"</description><visible>true</visible><edit_name>false</edit_name><edit_name_only>false</edit_name_only><edit_value>false</edit_value><edit_limit>false</edit_limit><length>64</length><value>RUO Performance Check</value></keyword></keywords><instrument_settings name="Cytometer Settings" template="false"><threshold_op>2</threshold_op><flow_rate>0</flow_rate><auto_compensation>false</auto_compensation><compensation_enabled>false</compensation_enabled><scales_recorded>true</scales_recorded><use_auto_biexp_scale>true</use_auto_biexp_scale><parameter name="FSC-A" type="30"><is_log>false</is_log><is_quantitated>false</is_quantitated><min>0.0</min><max>262143.0</max><raw_index>1</raw_index><linear_index>1</linear_index><log_index>5</log_index><final_index>1</final_index><fl>FSC</fl><voltage>275</voltage><target>3</target><brightness>1.0</brightness><threshold>5000</threshold><trigger>true</trigger><labels_only>false</labels_only><biexp_scale>0</biexp_scale><comp_biexp_scale>0</comp_biexp_scale><manual_biexp_scale>0</manual_biexp_scale><can_be_compensated>false</can_be_compensated></parameter><parameter name="SSC-A" type="30"><is_log>false</is_log><is_quantitated>false</is_quantitated><min>0.0</min><max>262143.0</max><raw_index>2</raw_index><linear_index>2</linear_index><log_index>6</log_index><final_index>2</final_index><fl>SSC</fl><voltage>175</voltage><target>3</target><brightness>1.0</brightness><threshold>5000</threshold><trigger>false</trigger><labels_only>false</labels_only><biexp_scale>0</biexp_scale><comp_biexp_scale>0</comp_biexp_scale><manual_biexp_scale>0</manual_biexp_scale><can_be_compensated>false</can_be_compensated></parameter><parameter name="488 530/30-A" type="30"><is_log>true</is_log><is_quantitated>false</is_quantitated><min>0.0</min><max>5.4185380935668945</max><raw_index>3</raw_index><linear_index>3</linear_index><log_index>7</log_index><final_index>7</final_index><fl>488 530/30</fl><voltage>290</voltage><target>3</target><brightness>1.0</brightness><threshold>5000</threshold><trigger>false</trigger><labels_only>false</labels_only><biexp_scale>7</biexp_scale><comp_biexp_scale>7</comp_biexp_scale><manual_biexp_scale>0</manual_biexp_scale><can_be_compensated>true</can_be_compensated><compensation><compensation_coefficient>1.0</compensation_coefficient></compensation></parameter><parameter name="Time" type="40"><is_log>false</is_log><is_quantitated>false</is_quantitated><min>0.0</min><max>262143.0</max><raw_index>0</raw_index><linear_index>0</linear_index><log_index>0</log_index><final_index>0</final_index></parameter></instrument_settings><gates><gate fullname="All Events" type="EventSource_Classifier"><name>All Events</name><color>0x000000</color><visible>true</visible><dotsize>0</dotsize><enabled>false</enabled><num_events>0</num_events></gate></gates><pipeline><storage_gate>All Events</storage_gate><scale_on_gate>All Events</scale_on_gate><color_counter>0</color_counter><stop_rule mode="1" time="0" gate="All Events" events="10000" /></pipeline><analysis name="Analysis" /><loader_user_info sample_flow_rate="1.0" sample_volume="3" record_sample_volume="3" mixing_volume="50" mixing_speed="200" number_mixes="2" wash_volume="200" enable_blr="false" blr_period="5" /></tube><tube name="g4 H"><date>2023-11-29T11:34:11</date><data_filename>Specimen_001_g4 H_010.fcs</data_filename><data_begin_date>2023-11-29T11:33:55</data_begin_date><data_end_date>2023-11-29T11:34:11</data_end_date><data_instrument_serial_number>1</data_instrument_serial_number><data_instrument_name>LSRFortessa</data_instrument_name><data_instrument_type>LSRFortessa</data_instrument_type><time_tick_last_event>1464</time_tick_last_event><window_extension>10.0</window_extension><fsc_area_scaling>0.64</fsc_area_scaling><acquirable>true</acquirable><record_user>Nathan</record_user><institution></institution><AcqObjInError>false</AcqObjInError><AspiratedError>false</AspiratedError><loader_user_info sample_flow_rate="1.0" sample_volume="3" record_sample_volume="3" mixing_volume="50" mixing_speed="200" number_mixes="2" wash_volume="200" enable_blr="false" blr_period="5" /><lasers><laser name="BLUE"><delay>0.0</delay><area_scaling>0.7300000190734863</area_scaling><optical_configuration>9</optical_configuration></laser><laser name="VIOLET"><delay>36.529998779296875</delay><area_scaling>0.9100000262260437</area_scaling><optical_configuration>9</optical_configuration></laser><laser name="RED"><delay>111.54000091552734</delay><area_scaling>0.8199999928474426</area_scaling><optical_configuration>9</optical_configuration></laser><laser name="YELLGRN"><delay>149.89999389648438</delay><area_scaling>0.8999999761581421</area_scaling><optical_configuration>9</optical_configuration></laser><laser name="UV"><delay>75.45999908447266</delay><area_scaling>0.8600000143051147</area_scaling><optical_configuration>9</optical_configuration></laser></lasers><keywords><keyword name="SAMPLE ID" type="2"><suffix></suffix><description>String used to identify a sample</description><visible>true</visible><edit_name>true</edit_name><edit_name_only>false</edit_name_only><edit_value>true</edit_value><edit_limit>true</edit_limit><length>64</length><value></value></keyword><keyword name="PATIENT ID" type="2"><suffix></suffix><description>String used to identify a patient</description><visible>true</visible><edit_name>true</edit_name><edit_name_only>false</edit_name_only><edit_value>true</edit_value><edit_limit>true</edit_limit><length>64</length><value></value></keyword><keyword name="$OP" type="2"><suffix></suffix><description>User name of application operator when data was collected</description><visible>true</visible><edit_name>false</edit_name><edit_name_only>false</edit_name_only><edit_value>false</edit_value><edit_limit>false</edit_limit><length>64</length><value>Nathan</value></keyword><keyword name="$INST" type="2"><suffix></suffix><description>Institution where data was collected</description><visible>true</visible><edit_name>false</edit_name><edit_name_only>false</edit_name_only><edit_value>false</edit_value><edit_limit>false</edit_limit><length>64</length><value></value></keyword><keyword name="GUID" type="2"><suffix></suffix><description>String value with a unique identifier for exported FCS file</description><visible>true</visible><edit_name>false</edit_name><edit_name_only>false</edit_name_only><edit_value>false</edit_value><edit_limit>false</edit_limit><length>64</length><value>d59935b9-6e97-424c-8691-010f0514bfe7</value></keyword><keyword name="CST SETUP STATUS" type="2"><suffix></suffix><description>Cytometer Performance Results (pass or fail)</description><visible>true</visible><edit_name>false</edit_name><edit_name_only>false</edit_name_only><edit_value>false</edit_value><edit_limit>false</edit_limit><length>64</length><value>SUCCESS</value></keyword><keyword name="CST BEADS LOT ID" type="2"><suffix></suffix><description>Lot ID information for CST beads</description><visible>true</visible><edit_name>false</edit_name><edit_name_only>false</edit_name_only><edit_value>false</edit_value><edit_limit>false</edit_limit><length>64</length><value>22853</value></keyword><keyword name="CYTOMETER CONFIG NAME" type="2"><suffix></suffix><description>Cytometer configuration name</description><visible>true</visible><edit_name>false</edit_name><edit_name_only>false</edit_name_only><edit_value>false</edit_value><edit_limit>false</edit_limit><length>64</length><value>JCBC_(658226R1) X20- 2-Blue 3-Red 6-Violet 5-Yel Gr 2-UV</value></keyword><keyword name="CYTOMETER CONFIG CREATE DATE" type="2"><suffix></suffix><description>Cytometer configuration creation date</description><visible>true</visible><edit_name>false</edit_name><edit_name_only>false</edit_name_only><edit_value>false</edit_value><edit_limit>false</edit_limit><length>64</length><value>2019-08-20T10:46:47+01:00</value></keyword><keyword name="CST SETUP DATE" type="2"><suffix></suffix><description>Date and time of cytometer setup and tracking</description><visible>true</visible><edit_name>false</edit_name><edit_name_only>false</edit_name_only><edit_value>false</edit_value><edit_limit>false</edit_limit><length>64</length><value>2023-11-27T10:05:32+00:00</value></keyword><keyword name="CST BASELINE DATE" type="2"><suffix></suffix><description>Date and time of cytometer baseline setup</description><visible>true</visible><edit_name>false</edit_name><edit_name_only>false</edit_name_only><edit_value>false</edit_value><edit_limit>false</edit_limit><length>64</length><value>2023-08-08T14:57:24+01:00</value></keyword><keyword name="CST BEADS EXPIRED" type="3"><suffix></suffix><description>Cytometer beads expired</description><visible>true</visible><edit_name>false</edit_name><edit_name_only>false</edit_name_only><edit_value>false</edit_value><edit_limit>false</edit_limit><value>2</value></keyword><keyword name="CST PERFORMANCE EXPIRED" type="2"><suffix></suffix><description>Date and time of Cytometer performance expired</description><visible>true</visible><edit_name>false</edit_name><edit_name_only>false</edit_name_only><edit_value>false</edit_value><edit_limit>false</edit_limit><length>64</length><value>2023-11-28T10:05:32+00:00</value></keyword><keyword name="CST REGULATORY STATUS" type="2"><suffix></suffix><description>Cytometer regulatory status - "CE-IVD Performance Check" or "RUO Performance Check"</description><visible>true</visible><edit_name>false</edit_name><edit_name_only>false</edit_name_only><edit_value>false</edit_value><edit_limit>false</edit_limit><length>64</length><value>RUO Performance Check</value></keyword></keywords><instrument_settings name="Cytometer Settings" template="false"><threshold_op>2</threshold_op><flow_rate>0</flow_rate><auto_compensation>false</auto_compensation><compensation_enabled>false</compensation_enabled><scales_recorded>true</scales_recorded><use_auto_biexp_scale>true</use_auto_biexp_scale><parameter name="FSC-A" type="30"><is_log>false</is_log><is_quantitated>false</is_quantitated><min>0.0</min><max>262143.0</max><raw_index>1</raw_index><linear_index>1</linear_index><log_index>5</log_index><final_index>1</final_index><fl>FSC</fl><voltage>275</voltage><target>3</target><brightness>1.0</brightness><threshold>5000</threshold><trigger>true</trigger><labels_only>false</labels_only><biexp_scale>0</biexp_scale><comp_biexp_scale>0</comp_biexp_scale><manual_biexp_scale>0</manual_biexp_scale><can_be_compensated>false</can_be_compensated></parameter><parameter name="SSC-A" type="30"><is_log>false</is_log><is_quantitated>false</is_quantitated><min>0.0</min><max>262143.0</max><raw_index>2</raw_index><linear_index>2</linear_index><log_index>6</log_index><final_index>2</final_index><fl>SSC</fl><voltage>175</voltage><target>3</target><brightness>1.0</brightness><threshold>5000</threshold><trigger>false</trigger><labels_only>false</labels_only><biexp_scale>0</biexp_scale><comp_biexp_scale>0</comp_biexp_scale><manual_biexp_scale>0</manual_biexp_scale><can_be_compensated>false</can_be_compensated></parameter><parameter name="488 530/30-A" type="30"><is_log>true</is_log><is_quantitated>false</is_quantitated><min>0.0</min><max>5.4185380935668945</max><raw_index>3</raw_index><linear_index>3</linear_index><log_index>7</log_index><final_index>7</final_index><fl>488 530/30</fl><voltage>290</voltage><target>3</target><brightness>1.0</brightness><threshold>5000</threshold><trigger>false</trigger><labels_only>false</labels_only><biexp_scale>20</biexp_scale><comp_biexp_scale>20</comp_biexp_scale><manual_biexp_scale>0</manual_biexp_scale><can_be_compensated>true</can_be_compensated><compensation><compensation_coefficient>1.0</compensation_coefficient></compensation></parameter><parameter name="Time" type="40"><is_log>false</is_log><is_quantitated>false</is_quantitated><min>0.0</min><max>262143.0</max><raw_index>0</raw_index><linear_index>0</linear_index><log_index>0</log_index><final_index>0</final_index></parameter></instrument_settings><gates><gate fullname="All Events" type="EventSource_Classifier"><name>All Events</name><color>0x000000</color><visible>true</visible><dotsize>0</dotsize><enabled>false</enabled><num_events>0</num_events></gate></gates><pipeline><storage_gate>All Events</storage_gate><scale_on_gate>All Events</scale_on_gate><color_counter>0</color_counter><stop_rule mode="1" time="0" gate="All Events" events="10000" /></pipeline><analysis name="Analysis" /><loader_user_info sample_flow_rate="1.0" sample_volume="3" record_sample_volume="3" mixing_volume="50" mixing_speed="200" number_mixes="2" wash_volume="200" enable_blr="false" blr_period="5" /></tube></specimen><carousel_mgr><is_layout_locked>false</is_layout_locked><specimen><name>Specimen_001</name><status /><carousel_position><id>-1</id><start_pos>1</start_pos><end_pos>10</end_pos></carousel_position></specimen><carousel_assign_states>FFFFFFFFFFFFFFFF</carousel_assign_states><acq_settings><acq_time>3</acq_time><is_start_mix>false</is_start_mix><is_interim_mix>false</is_interim_mix><num_tubes_mix>4</num_tubes_mix><mix_duration>3</mix_duration></acq_settings></carousel_mgr></experiment></bdfacs>
