# Supplementary material for: Deubiquitinating enzyme mutagenesis screens identify a USP43-dependent HIF-1 transcriptional response
Source: EMBO J. 2024 Jul 15;43(17):8. doi: 10.1038/s44318-024-00166-6 (PMC11377827; doi:10.1038/s44318-024-00166-6)
Supplement: Supplementary file 12 — Extended View and Appendix Source Data [file 44318_2024_166_MOESM12_ESM.zip › Extended View and Appendix Source Data/Figure EV1/EV1 A HeLaHRE USP43 PAN2/20-Nov-2019 working.wsp]

<?xml version="1.0" encoding="UTF-8"?>
 <Workspace version="20.0"  modDate="Fri Oct 15 09:45:10 BST 2021"  clientTimestamp="1634287510489"  flowJoVersion="10.6.1"  drawRowBorders="1"  drawColumnBorders="1"  hideCompNodes="1"  curGroup="All Samples"  groupPaneHeight="80"  xmlns:xsi="http://www.w3.org/2001/XMLSchema-instance"  xmlns:gating="http://www.isac-net.org/std/Gating-ML/v2.0/gating"  xmlns:transforms="http://www.isac-net.org/std/Gating-ML/v2.0/transformations"  xmlns:data-type="http://www.isac-net.org/std/Gating-ML/v2.0/datatypes"  xsi:schemaLocation="http://www.isac-net.org/std/Gating-ML/v2.0/gating http://www.isac-net.org/std/Gating-ML/v2.0/gating/Gating-ML.v2.0.xsd http://www.isac-net.org/std/Gating-ML/v2.0/transformations http://www.isac-net.org/std/Gating-ML/v2.0/gating/Transformations.v2.0.xsd http://www.isac-net.org/std/Gating-ML/v2.0/datatypes http://www.isac-net.org/std/Gating-ML/v2.0/gating/DataTypes.v2.0.xsd "  nonAutoSaveFileName="file:////jcbc-store01.jcbc.private.cam.ac.uk/citiid_home/tp471/Desktop/Tekle%20post-doc%202019/Flow%20cytometry/2019%2011%2020%20HeLaHRE%20USP43%20PAN2%20DAY8/20-Nov-20198.wsp" >
   <WindowPosition x="20"  y="20"  width="600"  height="720"  displayed="1"  panelState="" />
   <TextTraits font="SansSerif"  size="11"  name=""  style="plain"  color="#000000"  background="#00ffffff"  just="left" />
   <Columns>
     <TColumn width="134" >
       <Keyword name="TUBE NAME" />
     </TColumn>
     <TColumn width="294" >
       <Property key="fj.appnode.prop.name" />
     </TColumn>
     <TColumn width="135" >
       <Property key="fj.appnode.prop.ncells" />
     </TColumn>
   </Columns>
   <Matrices/>
   <Cytometers>
     <Cytometer name="DIVA"  cyt="BD FACSDiva Software Version 8.0.1"  useFCS3="1"  extraNegs="0"  widthBasis="-100"  linMin="0"  logMin="3"  linMax="262144"  logMax="262144"  linearRescale="1"  logRescale="1"  linFromKW="1"  logFromKW="1"  useGain="0"  useTransform="1"  transformType="BIEX"  manufacturer=""  serialnumber=""  homepage="workspaces-and-samples/flowjo-and-your-cytometer/ws-cytometer-bd/"  icon="bd.PNG" >
       <LinParams>
         <Param>time</Param>
       </LinParams>
       <LogParams/>
       <FilterParams/>
       <TransformStore/>
     </Cytometer>
   </Cytometers>
   <Groups>
     <GroupNode name="All Samples"  annotation=""  owningGroup="All Samples"  expanded="1"  sortPriority="10"  count="-1" >
       <Graph smoothing="0"  backColor="#ffffff"  foreColor="#000000"  type="Pseudocolor"  fast="1" >
         <Axis dimension="x"  name=""  label=""  auto="auto" />
         <Axis dimension="y"  name=""  label=""  auto="auto" />
         <GraphSettings level="5%"  smoothingHighResolution="1"  contourHighResolution="1"  histogramSmoothingCount="0"  graphResolution="256"  showOutliers="0"  drawLargeDots="0"  dotsToDraw="8000"  tint="le.chartfill.tinted.40"  lineWeight="le.lineweight.normal"  lineStyle="le.linestyle.solid" />
         <GraphEnvironment showGrid="0"  showAxes="tnlTNL"  showGates="1"  showFreqOnPlots="1"  showGateNameOnPlots="1"  showMedians="0"  showUncomped="0"  addEventParam="0"  lastYAxisName="" >
           <TextTraits font="SansSerif"  size="11"  name="Labels"  style="plain"  color="#000000"  background="#00ffffff"  just="left" />
           <TextTraits font="SansSerif"  size="11"  name="LayoutGates"  style="plain"  color="#000000"  background="#00ffffff"  just="left" />
           <TextTraits font="SansSerif"  size="9"  name="Numbers"  style="plain"  color="#000000"  background="#00ffffff"  just="left" />
           <TextTraits font="SansSerif"  size="9"  name="Legend"  style="plain"  color="#000000"  background="#00ffffff"  just="left" />
         </GraphEnvironment>
       </Graph>
       <Subpopulations>
         <Population name="Alive"  annotation=""  owningGroup="All Samples"  expanded="1"  sortPriority="10"  count="7920" >
           <Graph smoothing="0"  backColor="#ffffff"  foreColor="#000000"  heatMapStatParameter="blue laser 530_30-A"  type="Pseudocolor"  fast="1" >
             <Axis dimension="x"  name="FSC-A"  label=""  auto="auto" />
             <Axis dimension="y"  name="SSC-A"  label=""  auto="auto" />
             <GraphSettings level="5%"  smoothingHighResolution="1"  contourHighResolution="1"  histogramSmoothingCount="0"  graphResolution="256"  showOutliers="0"  drawLargeDots="0"  dotsToDraw="8000"  tint="le.chartfill.tinted.40"  lineWeight="le.lineweight.normal"  lineStyle="le.linestyle.solid" />
             <GraphEnvironment showGrid="0"  showAxes="tnlTNL"  showGates="1"  showFreqOnPlots="1"  showGateNameOnPlots="1"  showMedians="0"  showUncomped="0"  addEventParam="0"  lastYAxisName="" >
               <TextTraits font="SansSerif"  size="11"  name="Labels"  style="plain"  color="#000000"  background="#00ffffff"  just="left" />
               <TextTraits font="SansSerif"  size="11"  name="LayoutGates"  style="plain"  color="#000000"  background="#00ffffff"  just="left" />
               <TextTraits font="SansSerif"  size="9"  name="Numbers"  style="plain"  color="#000000"  background="#00ffffff"  just="left" />
               <TextTraits font="SansSerif"  size="9"  name="Legend"  style="plain"  color="#000000"  background="#00ffffff"  just="left" />
               <WindowPosition x="620"  y="20"  width="390"  height="622"  displayed="1"  panelState="---" />
             </GraphEnvironment>
           </Graph>
           <Gate gating:id="ID17084669" >
             <gating:PolygonGate eventsInside="1"  annoOffsetX="0"  annoOffsetY="0"  tint="#000000"  isTinted="0"  lineWeight="Normal"  userDefined="1"  quadId="-1"  gateResolution="256" >
               <gating:dimension>
                 <data-type:fcs-dimension data-type:name="FSC-A" />
               </gating:dimension>
               <gating:dimension>
                 <data-type:fcs-dimension data-type:name="SSC-A" />
               </gating:dimension>
               <gating:vertex>
                 <gating:coordinate data-type:value="124463.3277310924" />
                 <gating:coordinate data-type:value="175149.3097345133" />
               </gating:vertex>
               <gating:vertex>
                 <gating:coordinate data-type:value="68289.6134453782" />
                 <gating:coordinate data-type:value="117152.8495575221" />
               </gating:vertex>
               <gating:vertex>
                 <gating:coordinate data-type:value="28637.5798319328" />
                 <gating:coordinate data-type:value="55676.6017699115" />
               </gating:vertex>
               <gating:vertex>
                 <gating:coordinate data-type:value="55072.268907563" />
                 <gating:coordinate data-type:value="26678.3716814159" />
               </gating:vertex>
               <gating:vertex>
                 <gating:coordinate data-type:value="131072" />
                 <gating:coordinate data-type:value="82354.9734513274" />
               </gating:vertex>
               <gating:vertex>
                 <gating:coordinate data-type:value="158608.1344537815" />
                 <gating:coordinate data-type:value="156590.4424778761" />
               </gating:vertex>
             </gating:PolygonGate>
           </Gate>
         </Population>
       </Subpopulations>
       <Group name="All Samples"  live="1"  role="ws.group.dlog.test"  key=""  synchronized="0"  foreground="#000000"  fontStyle="bold" >
         <Criteria/>
         <SampleRefs>
           <SampleRef sampleID="30" />
           <SampleRef sampleID="11" />
           <SampleRef sampleID="14" />
           <SampleRef sampleID="26" />
           <SampleRef sampleID="29" />
           <SampleRef sampleID="3" />
           <SampleRef sampleID="6" />
           <SampleRef sampleID="17" />
           <SampleRef sampleID="20" />
           <SampleRef sampleID="23" />
           <SampleRef sampleID="7" />
           <SampleRef sampleID="12" />
           <SampleRef sampleID="24" />
           <SampleRef sampleID="27" />
           <SampleRef sampleID="1" />
           <SampleRef sampleID="4" />
           <SampleRef sampleID="15" />
           <SampleRef sampleID="18" />
           <SampleRef sampleID="21" />
           <SampleRef sampleID="10" />
           <SampleRef sampleID="13" />
           <SampleRef sampleID="25" />
           <SampleRef sampleID="8" />
           <SampleRef sampleID="28" />
           <SampleRef sampleID="2" />
           <SampleRef sampleID="5" />
           <SampleRef sampleID="9" />
           <SampleRef sampleID="16" />
           <SampleRef sampleID="19" />
           <SampleRef sampleID="22" />
         </SampleRefs>
         <Keywords/>
       </Group>
     </GroupNode>
     <GroupNode name="Compensation"  annotation=""  owningGroup="Compensation"  expanded="1"  sortPriority="10"  count="-1" >
       <Graph smoothing="0"  backColor="#ffffff"  foreColor="#000000"  type="Pseudocolor"  fast="1" >
         <Axis dimension="x"  name=""  label=""  auto="auto" />
         <Axis dimension="y"  name=""  label=""  auto="auto" />
         <GraphSettings level="5%"  smoothingHighResolution="1"  contourHighResolution="1"  histogramSmoothingCount="0"  graphResolution="256"  showOutliers="0"  drawLargeDots="0"  dotsToDraw="8000"  tint="le.chartfill.tinted.40"  lineWeight="le.lineweight.normal"  lineStyle="le.linestyle.solid" />
         <GraphEnvironment showGrid="0"  showAxes="tnlTNL"  showGates="1"  showFreqOnPlots="1"  showGateNameOnPlots="1"  showMedians="0"  showUncomped="0"  addEventParam="0"  lastYAxisName="" >
           <TextTraits font="SansSerif"  size="11"  name="Labels"  style="plain"  color="#000000"  background="#00ffffff"  just="left" />
           <TextTraits font="SansSerif"  size="11"  name="LayoutGates"  style="plain"  color="#000000"  background="#00ffffff"  just="left" />
           <TextTraits font="SansSerif"  size="9"  name="Numbers"  style="plain"  color="#000000"  background="#00ffffff"  just="left" />
           <TextTraits font="SansSerif"  size="9"  name="Legend"  style="plain"  color="#000000"  background="#00ffffff"  just="left" />
         </GraphEnvironment>
       </Graph>
       <Group name="Compensation"  live="1"  role="ws.group.dlog.compensation"  key=""  synchronized="0"  foreground="#bc1900"  fontStyle="bold" >
         <Criteria>
           <Criterion connector="And"  keyword="$FIL"  function="Contains"  value="comp" />
           <Criterion connector="Or"  keyword="$FIL"  function="Contains"  value="unstained" />
         </Criteria>
         <Keywords/>
       </Group>
     </GroupNode>
   </Groups>
   <SampleList>
     <Sample>
       <DataSet uri="file:////jcbc-store01.jcbc.private.cam.ac.uk/citiid_home/tp471/Desktop/Tekle%20post-doc%202019/Flow%20cytometry/2019%2011%2020%20HeLaHRE%20USP43%20PAN2%20DAY8/Specimen_001_PAN2%20g3%20hypoxia_029.fcs"  sampleID="22" />
       <Transformations>
         <transforms:linear transforms:minRange="0.6066400712"  transforms:maxRange="32"  gain="0.0105502621" >
           <data-type:parameter data-type:name="Time" />
         </transforms:linear>
         <transforms:linear transforms:minRange="0"  transforms:maxRange="262144"  gain="1" >
           <data-type:parameter data-type:name="FSC-A" />
         </transforms:linear>
         <transforms:linear transforms:minRange="0"  transforms:maxRange="262144"  gain="1" >
           <data-type:parameter data-type:name="FSC-H" />
         </transforms:linear>
         <transforms:linear transforms:minRange="0"  transforms:maxRange="262144"  gain="1" >
           <data-type:parameter data-type:name="FSC-W" />
         </transforms:linear>
         <transforms:linear transforms:minRange="0"  transforms:maxRange="262144"  gain="1" >
           <data-type:parameter data-type:name="SSC-A" />
         </transforms:linear>
         <transforms:linear transforms:minRange="0"  transforms:maxRange="262144"  gain="1" >
           <data-type:parameter data-type:name="SSC-H" />
         </transforms:linear>
         <transforms:linear transforms:minRange="0"  transforms:maxRange="262144"  gain="1" >
           <data-type:parameter data-type:name="SSC-W" />
         </transforms:linear>
         <transforms:log transforms:offset="3"  transforms:decades="4.9414186672" >
           <data-type:parameter data-type:name="blue laser 530_30-A" />
         </transforms:log>
         <transforms:biex transforms:length="256"  transforms:maxRange="262144"  transforms:neg="0"  transforms:width="-100"  transforms:pos="4.418539922" >
           <data-type:parameter data-type:name="blue laser 530_30-H" />
         </transforms:biex>
         <transforms:biex transforms:length="256"  transforms:maxRange="262144"  transforms:neg="0"  transforms:width="-100"  transforms:pos="4.418539922" >
           <data-type:parameter data-type:name="blue laser 530_30-W" />
         </transforms:biex>
       </Transformations>
       <Keywords>
         <Keyword name="CST REGULATORY STATUS"  value="RUO Performance Check" />
         <Keyword name="CST PERFORMANCE EXPIRED"  value="2019-11-21T10:02:06+00:00" />
         <Keyword name="CST BEADS EXPIRED"  value="False" />
         <Keyword name="CST BASELINE DATE"  value="2019-06-06T13:58:29+01:00" />
         <Keyword name="CST SETUP DATE"  value="2019-11-20T10:02:06+00:00" />
         <Keyword name="CYTOMETER CONFIG CREATE DATE"  value="2017-10-03T16:23:47+01:00" />
         <Keyword name="CYTOMETER CONFIG NAME"  value="BRC Hub X20- 2-Blue 3-Red 6-Violet 5-Yel Gr (657675R1)" />
         <Keyword name="CST BEADS LOT ID"  value="82158" />
         <Keyword name="CST SETUP STATUS"  value="SUCCESS" />
         <Keyword name="P10MS"  value="0" />
         <Keyword name="P10BS"  value="-1" />
         <Keyword name="$P10G"  value="1.0" />
         <Keyword name="$P10V"  value="240" />
         <Keyword name="$P10E"  value="0,0" />
         <Keyword name="$P10B"  value="32" />
         <Keyword name="$P10R"  value="262144" />
         <Keyword name="$P10N"  value="blue laser 530_30-W" />
         <Keyword name="P9MS"  value="0" />
         <Keyword name="P9BS"  value="-1" />
         <Keyword name="P9DISPLAY"  value="LOG" />
         <Keyword name="$P9G"  value="1.0" />
         <Keyword name="$P9V"  value="240" />
         <Keyword name="$P9E"  value="0,0" />
         <Keyword name="$P9B"  value="32" />
         <Keyword name="$P9R"  value="262144" />
         <Keyword name="$P9N"  value="blue laser 530_30-H" />
         <Keyword name="P8MS"  value="0" />
         <Keyword name="P8BS"  value="-1" />
         <Keyword name="P8DISPLAY"  value="LOG" />
         <Keyword name="$P8G"  value="1.0" />
         <Keyword name="$P8V"  value="240" />
         <Keyword name="$P8E"  value="0,0" />
         <Keyword name="$P8B"  value="32" />
         <Keyword name="$P8R"  value="262144" />
         <Keyword name="$P8N"  value="blue laser 530_30-A" />
         <Keyword name="P7MS"  value="0" />
         <Keyword name="P7BS"  value="-1" />
         <Keyword name="$P7G"  value="1.0" />
         <Keyword name="$P7V"  value="200" />
         <Keyword name="$P7E"  value="0,0" />
         <Keyword name="$P7B"  value="32" />
         <Keyword name="$P7R"  value="262144" />
         <Keyword name="$P7N"  value="SSC-W" />
         <Keyword name="P6MS"  value="0" />
         <Keyword name="P6BS"  value="-1" />
         <Keyword name="P6DISPLAY"  value="LIN" />
         <Keyword name="$P6G"  value="1.0" />
         <Keyword name="$P6V"  value="200" />
         <Keyword name="$P6E"  value="0,0" />
         <Keyword name="$P6B"  value="32" />
         <Keyword name="$P6R"  value="262144" />
         <Keyword name="$P6N"  value="SSC-H" />
         <Keyword name="P5MS"  value="0" />
         <Keyword name="P5BS"  value="-1" />
         <Keyword name="P5DISPLAY"  value="LIN" />
         <Keyword name="$P5G"  value="1.0" />
         <Keyword name="$P5V"  value="200" />
         <Keyword name="$P5E"  value="0,0" />
         <Keyword name="$P5B"  value="32" />
         <Keyword name="$P5R"  value="262144" />
         <Keyword name="$P5N"  value="SSC-A" />
         <Keyword name="P4MS"  value="0" />
         <Keyword name="P4BS"  value="-1" />
         <Keyword name="$P4G"  value="1.0" />
         <Keyword name="$P4V"  value="10" />
         <Keyword name="$P4E"  value="0,0" />
         <Keyword name="$P4B"  value="32" />
         <Keyword name="$P4R"  value="262144" />
         <Keyword name="$P4N"  value="FSC-W" />
         <Keyword name="P3MS"  value="0" />
         <Keyword name="P3BS"  value="-1" />
         <Keyword name="P3DISPLAY"  value="LIN" />
         <Keyword name="$P3G"  value="1.0" />
         <Keyword name="$P3V"  value="10" />
         <Keyword name="$P3E"  value="0,0" />
         <Keyword name="$P3B"  value="32" />
         <Keyword name="$P3R"  value="262144" />
         <Keyword name="$P3N"  value="FSC-H" />
         <Keyword name="P2MS"  value="0" />
         <Keyword name="P2BS"  value="-1" />
         <Keyword name="P2DISPLAY"  value="LIN" />
         <Keyword name="$P2G"  value="1.0" />
         <Keyword name="$P2V"  value="10" />
         <Keyword name="$P2E"  value="0,0" />
         <Keyword name="$P2B"  value="32" />
         <Keyword name="$P2R"  value="262144" />
         <Keyword name="$P2N"  value="FSC-A" />
         <Keyword name="P1MS"  value="0" />
         <Keyword name="P1BS"  value="0" />
         <Keyword name="$P1G"  value="0.01" />
         <Keyword name="$P1E"  value="0,0" />
         <Keyword name="$P1B"  value="32" />
         <Keyword name="$P1R"  value="262144" />
         <Keyword name="$P1N"  value="Time" />
         <Keyword name="THRESHOLD"  value="FSC,5000" />
         <Keyword name="$TIMESTEP"  value="0.01" />
         <Keyword name="$INST"  value=" " />
         <Keyword name="AUTOBS"  value="TRUE" />
         <Keyword name="FSC ASF"  value="0.61" />
         <Keyword name="EXPORT TIME"  value="20-NOV-2019-13:27:33" />
         <Keyword name="EXPORT USER NAME"  value="Nathan" />
         <Keyword name="WINDOW EXTENSION"  value="0.00" />
         <Keyword name="SETTINGS"  value="Cytometer" />
         <Keyword name="$ETIM"  value="13:28:05" />
         <Keyword name="$BTIM"  value="13:27:33" />
         <Keyword name="$DATE"  value="20-NOV-2019" />
         <Keyword name="GUID"  value="fb4eb049-cf1e-4918-b053-f0c50492f1e8" />
         <Keyword name="EXPERIMENT NAME"  value="2019 11 20 HeLaHRE USP43 PAN2 DAY8" />
         <Keyword name="$SRC"  value="Specimen_001" />
         <Keyword name="TUBE NAME"  value="PAN2 g3 hypoxia" />
         <Keyword name="CREATOR"  value="BD FACSDiva Software Version 8.0.1" />
         <Keyword name="$NEXTDATA"  value="0" />
         <Keyword name="$DATATYPE"  value="F" />
         <Keyword name="$BYTEORD"  value="4,3,2,1" />
         <Keyword name="$MODE"  value="L" />
         <Keyword name="$PAR"  value="10" />
         <Keyword name="$TOT"  value="10000              " />
         <Keyword name="$SYS"  value="Windows 7 6.1" />
         <Keyword name="$FIL"  value="54039.fcs" />
         <Keyword name="$ENDDATA"  value="402107             " />
         <Keyword name="$BEGINDATA"  value="2108" />
         <Keyword name="$ENDSTEXT"  value="0" />
         <Keyword name="$BEGINSTEXT"  value="0" />
         <Keyword name="$ENDANALYSIS"  value="0" />
         <Keyword name="$BEGINANALYSIS"  value="0" />
         <Keyword name="FJ_FCS_VERSION"  value="3" />
         <Keyword name="$P1S"  value="" />
         <Keyword name="$P2S"  value="" />
         <Keyword name="$P3S"  value="" />
         <Keyword name="$P4S"  value="" />
         <Keyword name="$P5S"  value="" />
         <Keyword name="$P6S"  value="" />
         <Keyword name="$P7S"  value="" />
         <Keyword name="$P8S"  value="" />
         <Keyword name="$P9S"  value="" />
         <Keyword name="$P10S"  value="" />
       </Keywords>
       <SampleNode name="54039.fcs"  annotation=""  owningGroup=""  expanded="1"  sortPriority="10"  count="10000"  sampleID="22" >
         <Graph smoothing="0"  backColor="#ffffff"  foreColor="#000000"  type="Pseudocolor"  fast="1" >
           <Axis dimension="x"  name="FSC-A"  label=""  auto="auto" />
           <Axis dimension="y"  name="SSC-A"  label=""  auto="auto" />
           <GraphSettings level="5%"  smoothingHighResolution="1"  contourHighResolution="1"  histogramSmoothingCount="0"  graphResolution="256"  showOutliers="0"  drawLargeDots="0"  dotsToDraw="8000"  tint="le.chartfill.tinted.40"  lineWeight="le.lineweight.normal"  lineStyle="le.linestyle.solid" />
           <GraphEnvironment showGrid="0"  showAxes="tnlTNL"  showGates="1"  showFreqOnPlots="1"  showGateNameOnPlots="1"  showMedians="0"  showUncomped="0"  addEventParam="0"  lastYAxisName="" >
             <TextTraits font="SansSerif"  size="11"  name="Labels"  style="plain"  color="#000000"  background="#00ffffff"  just="left" />
             <TextTraits font="SansSerif"  size="11"  name="LayoutGates"  style="plain"  color="#000000"  background="#00ffffff"  just="left" />
             <TextTraits font="SansSerif"  size="9"  name="Numbers"  style="plain"  color="#000000"  background="#00ffffff"  just="left" />
             <TextTraits font="SansSerif"  size="9"  name="Legend"  style="plain"  color="#000000"  background="#00ffffff"  just="left" />
             <WindowPosition x="0"  y="0"  width="0"  height="0"  displayed="0"  panelState="" />
           </GraphEnvironment>
         </Graph>
         <Subpopulations>
           <Population name="Alive"  annotation=""  owningGroup="All Samples"  expanded="1"  sortPriority="10"  count="6911" >
             <Graph smoothing="0"  backColor="#ffffff"  foreColor="#000000"  heatMapStatParameter="blue laser 530_30-A"  type="Pseudocolor"  fast="1" >
               <Axis dimension="x"  name="FSC-A"  label=""  auto="auto" />
               <Axis dimension="y"  name="SSC-A"  label=""  auto="auto" />
               <GraphSettings level="5%"  smoothingHighResolution="1"  contourHighResolution="1"  histogramSmoothingCount="0"  graphResolution="256"  showOutliers="0"  drawLargeDots="0"  dotsToDraw="8000"  tint="le.chartfill.tinted.40"  lineWeight="le.lineweight.normal"  lineStyle="le.linestyle.solid" />
               <GraphEnvironment showGrid="0"  showAxes="tnlTNL"  showGates="1"  showFreqOnPlots="1"  showGateNameOnPlots="1"  showMedians="0"  showUncomped="0"  addEventParam="0"  lastYAxisName="" >
                 <TextTraits font="SansSerif"  size="11"  name="Labels"  style="plain"  color="#000000"  background="#00ffffff"  just="left" />
                 <TextTraits font="SansSerif"  size="11"  name="LayoutGates"  style="plain"  color="#000000"  background="#00ffffff"  just="left" />
                 <TextTraits font="SansSerif"  size="9"  name="Numbers"  style="plain"  color="#000000"  background="#00ffffff"  just="left" />
                 <TextTraits font="SansSerif"  size="9"  name="Legend"  style="plain"  color="#000000"  background="#00ffffff"  just="left" />
                 <WindowPosition x="620"  y="20"  width="390"  height="622"  displayed="1"  panelState="---" />
               </GraphEnvironment>
             </Graph>
             <Gate gating:id="ID791343204" >
               <gating:PolygonGate eventsInside="1"  annoOffsetX="0"  annoOffsetY="0"  tint="#000000"  isTinted="0"  lineWeight="Normal"  userDefined="1"  quadId="-1"  gateResolution="256" >
                 <gating:dimension>
                   <data-type:fcs-dimension data-type:name="FSC-A" />
                 </gating:dimension>
                 <gating:dimension>
                   <data-type:fcs-dimension data-type:name="SSC-A" />
                 </gating:dimension>
                 <gating:vertex>
                   <gating:coordinate data-type:value="124463.3277310924" />
                   <gating:coordinate data-type:value="175149.3097345133" />
                 </gating:vertex>
                 <gating:vertex>
                   <gating:coordinate data-type:value="68289.6134453782" />
                   <gating:coordinate data-type:value="117152.8495575221" />
                 </gating:vertex>
                 <gating:vertex>
                   <gating:coordinate data-type:value="28637.5798319328" />
                   <gating:coordinate data-type:value="55676.6017699115" />
                 </gating:vertex>
                 <gating:vertex>
                   <gating:coordinate data-type:value="55072.268907563" />
                   <gating:coordinate data-type:value="26678.3716814159" />
                 </gating:vertex>
                 <gating:vertex>
                   <gating:coordinate data-type:value="131072" />
                   <gating:coordinate data-type:value="82354.9734513274" />
                 </gating:vertex>
                 <gating:vertex>
                   <gating:coordinate data-type:value="158608.1344537815" />
                   <gating:coordinate data-type:value="156590.4424778761" />
                 </gating:vertex>
               </gating:PolygonGate>
             </Gate>
           </Population>
         </Subpopulations>
       </SampleNode>
     </Sample>
     <Sample>
       <DataSet uri="file:////jcbc-store01.jcbc.private.cam.ac.uk/citiid_home/tp471/Desktop/Tekle%20post-doc%202019/Flow%20cytometry/2019%2011%2020%20HeLaHRE%20USP43%20PAN2%20DAY8/Specimen_001_PAN2%20g3%20normoxia_009.fcs"  sampleID="23" />
       <Transformations>
         <transforms:linear transforms:minRange="0.4861517289"  transforms:maxRange="48"  gain="0.0103216928" >
           <data-type:parameter data-type:name="Time" />
         </transforms:linear>
         <transforms:linear transforms:minRange="0"  transforms:maxRange="262144"  gain="1" >
           <data-type:parameter data-type:name="FSC-A" />
         </transforms:linear>
         <transforms:linear transforms:minRange="0"  transforms:maxRange="262144"  gain="1" >
           <data-type:parameter data-type:name="FSC-H" />
         </transforms:linear>
         <transforms:linear transforms:minRange="0"  transforms:maxRange="262144"  gain="1" >
           <data-type:parameter data-type:name="FSC-W" />
         </transforms:linear>
         <transforms:linear transforms:minRange="0"  transforms:maxRange="262144"  gain="1" >
           <data-type:parameter data-type:name="SSC-A" />
         </transforms:linear>
         <transforms:linear transforms:minRange="0"  transforms:maxRange="262144"  gain="1" >
           <data-type:parameter data-type:name="SSC-H" />
         </transforms:linear>
         <transforms:linear transforms:minRange="0"  transforms:maxRange="262144"  gain="1" >
           <data-type:parameter data-type:name="SSC-W" />
         </transforms:linear>
         <transforms:log transforms:offset="3"  transforms:decades="4.9414186672" >
           <data-type:parameter data-type:name="blue laser 530_30-A" />
         </transforms:log>
         <transforms:biex transforms:length="256"  transforms:maxRange="262144"  transforms:neg="0"  transforms:width="-100"  transforms:pos="4.418539922" >
           <data-type:parameter data-type:name="blue laser 530_30-H" />
         </transforms:biex>
         <transforms:biex transforms:length="256"  transforms:maxRange="262144"  transforms:neg="0"  transforms:width="-100"  transforms:pos="4.418539922" >
           <data-type:parameter data-type:name="blue laser 530_30-W" />
         </transforms:biex>
       </Transformations>
       <Keywords>
         <Keyword name="CST REGULATORY STATUS"  value="RUO Performance Check" />
         <Keyword name="CST PERFORMANCE EXPIRED"  value="2019-11-21T10:02:06+00:00" />
         <Keyword name="CST BEADS EXPIRED"  value="False" />
         <Keyword name="CST BASELINE DATE"  value="2019-06-06T13:58:29+01:00" />
         <Keyword name="CST SETUP DATE"  value="2019-11-20T10:02:06+00:00" />
         <Keyword name="CYTOMETER CONFIG CREATE DATE"  value="2017-10-03T16:23:47+01:00" />
         <Keyword name="CYTOMETER CONFIG NAME"  value="BRC Hub X20- 2-Blue 3-Red 6-Violet 5-Yel Gr (657675R1)" />
         <Keyword name="CST BEADS LOT ID"  value="82158" />
         <Keyword name="CST SETUP STATUS"  value="SUCCESS" />
         <Keyword name="P10MS"  value="0" />
         <Keyword name="P10BS"  value="-1" />
         <Keyword name="$P10G"  value="1.0" />
         <Keyword name="$P10V"  value="240" />
         <Keyword name="$P10E"  value="0,0" />
         <Keyword name="$P10B"  value="32" />
         <Keyword name="$P10R"  value="262144" />
         <Keyword name="$P10N"  value="blue laser 530_30-W" />
         <Keyword name="P9MS"  value="0" />
         <Keyword name="P9BS"  value="-1" />
         <Keyword name="P9DISPLAY"  value="LOG" />
         <Keyword name="$P9G"  value="1.0" />
         <Keyword name="$P9V"  value="240" />
         <Keyword name="$P9E"  value="0,0" />
         <Keyword name="$P9B"  value="32" />
         <Keyword name="$P9R"  value="262144" />
         <Keyword name="$P9N"  value="blue laser 530_30-H" />
         <Keyword name="P8MS"  value="0" />
         <Keyword name="P8BS"  value="-1" />
         <Keyword name="P8DISPLAY"  value="LOG" />
         <Keyword name="$P8G"  value="1.0" />
         <Keyword name="$P8V"  value="240" />
         <Keyword name="$P8E"  value="0,0" />
         <Keyword name="$P8B"  value="32" />
         <Keyword name="$P8R"  value="262144" />
         <Keyword name="$P8N"  value="blue laser 530_30-A" />
         <Keyword name="P7MS"  value="0" />
         <Keyword name="P7BS"  value="-1" />
         <Keyword name="$P7G"  value="1.0" />
         <Keyword name="$P7V"  value="200" />
         <Keyword name="$P7E"  value="0,0" />
         <Keyword name="$P7B"  value="32" />
         <Keyword name="$P7R"  value="262144" />
         <Keyword name="$P7N"  value="SSC-W" />
         <Keyword name="P6MS"  value="0" />
         <Keyword name="P6BS"  value="-1" />
         <Keyword name="P6DISPLAY"  value="LIN" />
         <Keyword name="$P6G"  value="1.0" />
         <Keyword name="$P6V"  value="200" />
         <Keyword name="$P6E"  value="0,0" />
         <Keyword name="$P6B"  value="32" />
         <Keyword name="$P6R"  value="262144" />
         <Keyword name="$P6N"  value="SSC-H" />
         <Keyword name="P5MS"  value="0" />
         <Keyword name="P5BS"  value="-1" />
         <Keyword name="P5DISPLAY"  value="LIN" />
         <Keyword name="$P5G"  value="1.0" />
         <Keyword name="$P5V"  value="200" />
         <Keyword name="$P5E"  value="0,0" />
         <Keyword name="$P5B"  value="32" />
         <Keyword name="$P5R"  value="262144" />
         <Keyword name="$P5N"  value="SSC-A" />
         <Keyword name="P4MS"  value="0" />
         <Keyword name="P4BS"  value="-1" />
         <Keyword name="$P4G"  value="1.0" />
         <Keyword name="$P4V"  value="10" />
         <Keyword name="$P4E"  value="0,0" />
         <Keyword name="$P4B"  value="32" />
         <Keyword name="$P4R"  value="262144" />
         <Keyword name="$P4N"  value="FSC-W" />
         <Keyword name="P3MS"  value="0" />
         <Keyword name="P3BS"  value="-1" />
         <Keyword name="P3DISPLAY"  value="LIN" />
         <Keyword name="$P3G"  value="1.0" />
         <Keyword name="$P3V"  value="10" />
         <Keyword name="$P3E"  value="0,0" />
         <Keyword name="$P3B"  value="32" />
         <Keyword name="$P3R"  value="262144" />
         <Keyword name="$P3N"  value="FSC-H" />
         <Keyword name="P2MS"  value="0" />
         <Keyword name="P2BS"  value="-1" />
         <Keyword name="P2DISPLAY"  value="LIN" />
         <Keyword name="$P2G"  value="1.0" />
         <Keyword name="$P2V"  value="10" />
         <Keyword name="$P2E"  value="0,0" />
         <Keyword name="$P2B"  value="32" />
         <Keyword name="$P2R"  value="262144" />
         <Keyword name="$P2N"  value="FSC-A" />
         <Keyword name="P1MS"  value="0" />
         <Keyword name="P1BS"  value="0" />
         <Keyword name="$P1G"  value="0.01" />
         <Keyword name="$P1E"  value="0,0" />
         <Keyword name="$P1B"  value="32" />
         <Keyword name="$P1R"  value="262144" />
         <Keyword name="$P1N"  value="Time" />
         <Keyword name="THRESHOLD"  value="FSC,5000" />
         <Keyword name="$TIMESTEP"  value="0.01" />
         <Keyword name="$INST"  value=" " />
         <Keyword name="AUTOBS"  value="TRUE" />
         <Keyword name="FSC ASF"  value="0.61" />
         <Keyword name="EXPORT TIME"  value="20-NOV-2019-13:09:03" />
         <Keyword name="EXPORT USER NAME"  value="Nathan" />
         <Keyword name="WINDOW EXTENSION"  value="0.00" />
         <Keyword name="SETTINGS"  value="Cytometer" />
         <Keyword name="$ETIM"  value="13:09:51" />
         <Keyword name="$BTIM"  value="13:09:03" />
         <Keyword name="$DATE"  value="20-NOV-2019" />
         <Keyword name="GUID"  value="3568f34e-01f5-4596-8506-e7bb24723a9e" />
         <Keyword name="EXPERIMENT NAME"  value="2019 11 20 HeLaHRE USP43 PAN2 DAY8" />
         <Keyword name="$SRC"  value="Specimen_001" />
         <Keyword name="TUBE NAME"  value="PAN2 g3 normoxia" />
         <Keyword name="CREATOR"  value="BD FACSDiva Software Version 8.0.1" />
         <Keyword name="$NEXTDATA"  value="0" />
         <Keyword name="$DATATYPE"  value="F" />
         <Keyword name="$BYTEORD"  value="4,3,2,1" />
         <Keyword name="$MODE"  value="L" />
         <Keyword name="$PAR"  value="10" />
         <Keyword name="$TOT"  value="10000              " />
         <Keyword name="$SYS"  value="Windows 7 6.1" />
         <Keyword name="$FIL"  value="54019.fcs" />
         <Keyword name="$ENDDATA"  value="402108             " />
         <Keyword name="$BEGINDATA"  value="2109" />
         <Keyword name="$ENDSTEXT"  value="0" />
         <Keyword name="$BEGINSTEXT"  value="0" />
         <Keyword name="$ENDANALYSIS"  value="0" />
         <Keyword name="$BEGINANALYSIS"  value="0" />
         <Keyword name="FJ_FCS_VERSION"  value="3" />
         <Keyword name="$P1S"  value="" />
         <Keyword name="$P2S"  value="" />
         <Keyword name="$P3S"  value="" />
         <Keyword name="$P4S"  value="" />
         <Keyword name="$P5S"  value="" />
         <Keyword name="$P6S"  value="" />
         <Keyword name="$P7S"  value="" />
         <Keyword name="$P8S"  value="" />
         <Keyword name="$P9S"  value="" />
         <Keyword name="$P10S"  value="" />
       </Keywords>
       <SampleNode name="54019.fcs"  annotation=""  owningGroup=""  expanded="1"  sortPriority="10"  count="10000"  sampleID="23" >
         <Graph smoothing="0"  backColor="#ffffff"  foreColor="#000000"  type="Pseudocolor"  fast="1" >
           <Axis dimension="x"  name="FSC-A"  label=""  auto="auto" />
           <Axis dimension="y"  name="SSC-A"  label=""  auto="auto" />
           <GraphSettings level="5%"  smoothingHighResolution="1"  contourHighResolution="1"  histogramSmoothingCount="0"  graphResolution="256"  showOutliers="0"  drawLargeDots="0"  dotsToDraw="8000"  tint="le.chartfill.tinted.40"  lineWeight="le.lineweight.normal"  lineStyle="le.linestyle.solid" />
           <GraphEnvironment showGrid="0"  showAxes="tnlTNL"  showGates="1"  showFreqOnPlots="1"  showGateNameOnPlots="1"  showMedians="0"  showUncomped="0"  addEventParam="0"  lastYAxisName="" >
             <TextTraits font="SansSerif"  size="11"  name="Labels"  style="plain"  color="#000000"  background="#00ffffff"  just="left" />
             <TextTraits font="SansSerif"  size="11"  name="LayoutGates"  style="plain"  color="#000000"  background="#00ffffff"  just="left" />
             <TextTraits font="SansSerif"  size="9"  name="Numbers"  style="plain"  color="#000000"  background="#00ffffff"  just="left" />
             <TextTraits font="SansSerif"  size="9"  name="Legend"  style="plain"  color="#000000"  background="#00ffffff"  just="left" />
             <WindowPosition x="0"  y="0"  width="0"  height="0"  displayed="0"  panelState="" />
           </GraphEnvironment>
         </Graph>
         <Subpopulations>
           <Population name="Alive"  annotation=""  owningGroup="All Samples"  expanded="1"  sortPriority="10"  count="6927" >
             <Graph smoothing="0"  backColor="#ffffff"  foreColor="#000000"  heatMapStatParameter="blue laser 530_30-A"  type="Pseudocolor"  fast="1" >
               <Axis dimension="x"  name="FSC-A"  label=""  auto="auto" />
               <Axis dimension="y"  name="SSC-A"  label=""  auto="auto" />
               <GraphSettings level="5%"  smoothingHighResolution="1"  contourHighResolution="1"  histogramSmoothingCount="0"  graphResolution="256"  showOutliers="0"  drawLargeDots="0"  dotsToDraw="8000"  tint="le.chartfill.tinted.40"  lineWeight="le.lineweight.normal"  lineStyle="le.linestyle.solid" />
               <GraphEnvironment showGrid="0"  showAxes="tnlTNL"  showGates="1"  showFreqOnPlots="1"  showGateNameOnPlots="1"  showMedians="0"  showUncomped="0"  addEventParam="0"  lastYAxisName="" >
                 <TextTraits font="SansSerif"  size="11"  name="Labels"  style="plain"  color="#000000"  background="#00ffffff"  just="left" />
                 <TextTraits font="SansSerif"  size="11"  name="LayoutGates"  style="plain"  color="#000000"  background="#00ffffff"  just="left" />
                 <TextTraits font="SansSerif"  size="9"  name="Numbers"  style="plain"  color="#000000"  background="#00ffffff"  just="left" />
                 <TextTraits font="SansSerif"  size="9"  name="Legend"  style="plain"  color="#000000"  background="#00ffffff"  just="left" />
                 <WindowPosition x="620"  y="20"  width="390"  height="622"  displayed="1"  panelState="---" />
               </GraphEnvironment>
             </Graph>
             <Gate gating:id="ID1123140793" >
               <gating:PolygonGate eventsInside="1"  annoOffsetX="0"  annoOffsetY="0"  tint="#000000"  isTinted="0"  lineWeight="Normal"  userDefined="1"  quadId="-1"  gateResolution="256" >
                 <gating:dimension>
                   <data-type:fcs-dimension data-type:name="FSC-A" />
                 </gating:dimension>
                 <gating:dimension>
                   <data-type:fcs-dimension data-type:name="SSC-A" />
                 </gating:dimension>
                 <gating:vertex>
                   <gating:coordinate data-type:value="124463.3277310924" />
                   <gating:coordinate data-type:value="175149.3097345133" />
                 </gating:vertex>
                 <gating:vertex>
                   <gating:coordinate data-type:value="68289.6134453782" />
                   <gating:coordinate data-type:value="117152.8495575221" />
                 </gating:vertex>
                 <gating:vertex>
                   <gating:coordinate data-type:value="28637.5798319328" />
                   <gating:coordinate data-type:value="55676.6017699115" />
                 </gating:vertex>
                 <gating:vertex>
                   <gating:coordinate data-type:value="55072.268907563" />
                   <gating:coordinate data-type:value="26678.3716814159" />
                 </gating:vertex>
                 <gating:vertex>
                   <gating:coordinate data-type:value="131072" />
                   <gating:coordinate data-type:value="82354.9734513274" />
                 </gating:vertex>
                 <gating:vertex>
                   <gating:coordinate data-type:value="158608.1344537815" />
                   <gating:coordinate data-type:value="156590.4424778761" />
                 </gating:vertex>
               </gating:PolygonGate>
             </Gate>
           </Population>
         </Subpopulations>
       </SampleNode>
     </Sample>
     <Sample>
       <DataSet uri="file:////jcbc-store01.jcbc.private.cam.ac.uk/citiid_home/tp471/Desktop/Tekle%20post-doc%202019/Flow%20cytometry/2019%2011%2020%20HeLaHRE%20USP43%20PAN2%20DAY8/Specimen_001_PHD2%20DMOG_012.fcs"  sampleID="24" />
       <Transformations>
         <transforms:linear transforms:minRange="0.7279546959"  transforms:maxRange="56"  gain="0.0102963889" >
           <data-type:parameter data-type:name="Time" />
         </transforms:linear>
         <transforms:linear transforms:minRange="0"  transforms:maxRange="262144"  gain="1" >
           <data-type:parameter data-type:name="FSC-A" />
         </transforms:linear>
         <transforms:linear transforms:minRange="0"  transforms:maxRange="262144"  gain="1" >
           <data-type:parameter data-type:name="FSC-H" />
         </transforms:linear>
         <transforms:linear transforms:minRange="0"  transforms:maxRange="262144"  gain="1" >
           <data-type:parameter data-type:name="FSC-W" />
         </transforms:linear>
         <transforms:linear transforms:minRange="0"  transforms:maxRange="262144"  gain="1" >
           <data-type:parameter data-type:name="SSC-A" />
         </transforms:linear>
         <transforms:linear transforms:minRange="0"  transforms:maxRange="262144"  gain="1" >
           <data-type:parameter data-type:name="SSC-H" />
         </transforms:linear>
         <transforms:linear transforms:minRange="0"  transforms:maxRange="262144"  gain="1" >
           <data-type:parameter data-type:name="SSC-W" />
         </transforms:linear>
         <transforms:log transforms:offset="3"  transforms:decades="4.9414186672" >
           <data-type:parameter data-type:name="blue laser 530_30-A" />
         </transforms:log>
         <transforms:biex transforms:length="256"  transforms:maxRange="262144"  transforms:neg="0"  transforms:width="-100"  transforms:pos="4.418539922" >
           <data-type:parameter data-type:name="blue laser 530_30-H" />
         </transforms:biex>
         <transforms:biex transforms:length="256"  transforms:maxRange="262144"  transforms:neg="0"  transforms:width="-100"  transforms:pos="4.418539922" >
           <data-type:parameter data-type:name="blue laser 530_30-W" />
         </transforms:biex>
       </Transformations>
       <Keywords>
         <Keyword name="CST REGULATORY STATUS"  value="RUO Performance Check" />
         <Keyword name="CST PERFORMANCE EXPIRED"  value="2019-11-21T10:02:06+00:00" />
         <Keyword name="CST BEADS EXPIRED"  value="False" />
         <Keyword name="CST BASELINE DATE"  value="2019-06-06T13:58:29+01:00" />
         <Keyword name="CST SETUP DATE"  value="2019-11-20T10:02:06+00:00" />
         <Keyword name="CYTOMETER CONFIG CREATE DATE"  value="2017-10-03T16:23:47+01:00" />
         <Keyword name="CYTOMETER CONFIG NAME"  value="BRC Hub X20- 2-Blue 3-Red 6-Violet 5-Yel Gr (657675R1)" />
         <Keyword name="CST BEADS LOT ID"  value="82158" />
         <Keyword name="CST SETUP STATUS"  value="SUCCESS" />
         <Keyword name="P10MS"  value="0" />
         <Keyword name="P10BS"  value="-1" />
         <Keyword name="$P10G"  value="1.0" />
         <Keyword name="$P10V"  value="240" />
         <Keyword name="$P10E"  value="0,0" />
         <Keyword name="$P10B"  value="32" />
         <Keyword name="$P10R"  value="262144" />
         <Keyword name="$P10N"  value="blue laser 530_30-W" />
         <Keyword name="P9MS"  value="0" />
         <Keyword name="P9BS"  value="-1" />
         <Keyword name="P9DISPLAY"  value="LOG" />
         <Keyword name="$P9G"  value="1.0" />
         <Keyword name="$P9V"  value="240" />
         <Keyword name="$P9E"  value="0,0" />
         <Keyword name="$P9B"  value="32" />
         <Keyword name="$P9R"  value="262144" />
         <Keyword name="$P9N"  value="blue laser 530_30-H" />
         <Keyword name="P8MS"  value="0" />
         <Keyword name="P8BS"  value="-1" />
         <Keyword name="P8DISPLAY"  value="LOG" />
         <Keyword name="$P8G"  value="1.0" />
         <Keyword name="$P8V"  value="240" />
         <Keyword name="$P8E"  value="0,0" />
         <Keyword name="$P8B"  value="32" />
         <Keyword name="$P8R"  value="262144" />
         <Keyword name="$P8N"  value="blue laser 530_30-A" />
         <Keyword name="P7MS"  value="0" />
         <Keyword name="P7BS"  value="-1" />
         <Keyword name="$P7G"  value="1.0" />
         <Keyword name="$P7V"  value="200" />
         <Keyword name="$P7E"  value="0,0" />
         <Keyword name="$P7B"  value="32" />
         <Keyword name="$P7R"  value="262144" />
         <Keyword name="$P7N"  value="SSC-W" />
         <Keyword name="P6MS"  value="0" />
         <Keyword name="P6BS"  value="-1" />
         <Keyword name="P6DISPLAY"  value="LIN" />
         <Keyword name="$P6G"  value="1.0" />
         <Keyword name="$P6V"  value="200" />
         <Keyword name="$P6E"  value="0,0" />
         <Keyword name="$P6B"  value="32" />
         <Keyword name="$P6R"  value="262144" />
         <Keyword name="$P6N"  value="SSC-H" />
         <Keyword name="P5MS"  value="0" />
         <Keyword name="P5BS"  value="-1" />
         <Keyword name="P5DISPLAY"  value="LIN" />
         <Keyword name="$P5G"  value="1.0" />
         <Keyword name="$P5V"  value="200" />
         <Keyword name="$P5E"  value="0,0" />
         <Keyword name="$P5B"  value="32" />
         <Keyword name="$P5R"  value="262144" />
         <Keyword name="$P5N"  value="SSC-A" />
         <Keyword name="P4MS"  value="0" />
         <Keyword name="P4BS"  value="-1" />
         <Keyword name="$P4G"  value="1.0" />
         <Keyword name="$P4V"  value="10" />
         <Keyword name="$P4E"  value="0,0" />
         <Keyword name="$P4B"  value="32" />
         <Keyword name="$P4R"  value="262144" />
         <Keyword name="$P4N"  value="FSC-W" />
         <Keyword name="P3MS"  value="0" />
         <Keyword name="P3BS"  value="-1" />
         <Keyword name="P3DISPLAY"  value="LIN" />
         <Keyword name="$P3G"  value="1.0" />
         <Keyword name="$P3V"  value="10" />
         <Keyword name="$P3E"  value="0,0" />
         <Keyword name="$P3B"  value="32" />
         <Keyword name="$P3R"  value="262144" />
         <Keyword name="$P3N"  value="FSC-H" />
         <Keyword name="P2MS"  value="0" />
         <Keyword name="P2BS"  value="-1" />
         <Keyword name="P2DISPLAY"  value="LIN" />
         <Keyword name="$P2G"  value="1.0" />
         <Keyword name="$P2V"  value="10" />
         <Keyword name="$P2E"  value="0,0" />
         <Keyword name="$P2B"  value="32" />
         <Keyword name="$P2R"  value="262144" />
         <Keyword name="$P2N"  value="FSC-A" />
         <Keyword name="P1MS"  value="0" />
         <Keyword name="P1BS"  value="0" />
         <Keyword name="$P1G"  value="0.01" />
         <Keyword name="$P1E"  value="0,0" />
         <Keyword name="$P1B"  value="32" />
         <Keyword name="$P1R"  value="262144" />
         <Keyword name="$P1N"  value="Time" />
         <Keyword name="THRESHOLD"  value="FSC,5000" />
         <Keyword name="$TIMESTEP"  value="0.01" />
         <Keyword name="$INST"  value=" " />
         <Keyword name="AUTOBS"  value="TRUE" />
         <Keyword name="FSC ASF"  value="0.61" />
         <Keyword name="EXPORT TIME"  value="20-NOV-2019-13:11:29" />
         <Keyword name="EXPORT USER NAME"  value="Nathan" />
         <Keyword name="WINDOW EXTENSION"  value="0.00" />
         <Keyword name="SETTINGS"  value="Cytometer" />
         <Keyword name="$ETIM"  value="13:12:25" />
         <Keyword name="$BTIM"  value="13:11:29" />
         <Keyword name="$DATE"  value="20-NOV-2019" />
         <Keyword name="GUID"  value="c84de4cd-7faf-4826-bbe2-1972f75900a1" />
         <Keyword name="EXPERIMENT NAME"  value="2019 11 20 HeLaHRE USP43 PAN2 DAY8" />
         <Keyword name="$SRC"  value="Specimen_001" />
         <Keyword name="TUBE NAME"  value="PHD2 DMOG" />
         <Keyword name="CREATOR"  value="BD FACSDiva Software Version 8.0.1" />
         <Keyword name="$NEXTDATA"  value="0" />
         <Keyword name="$DATATYPE"  value="F" />
         <Keyword name="$BYTEORD"  value="4,3,2,1" />
         <Keyword name="$MODE"  value="L" />
         <Keyword name="$PAR"  value="10" />
         <Keyword name="$TOT"  value="10000              " />
         <Keyword name="$SYS"  value="Windows 7 6.1" />
         <Keyword name="$FIL"  value="54022.fcs" />
         <Keyword name="$ENDDATA"  value="402101             " />
         <Keyword name="$BEGINDATA"  value="2102" />
         <Keyword name="$ENDSTEXT"  value="0" />
         <Keyword name="$BEGINSTEXT"  value="0" />
         <Keyword name="$ENDANALYSIS"  value="0" />
         <Keyword name="$BEGINANALYSIS"  value="0" />
         <Keyword name="FJ_FCS_VERSION"  value="3" />
         <Keyword name="$P1S"  value="" />
         <Keyword name="$P2S"  value="" />
         <Keyword name="$P3S"  value="" />
         <Keyword name="$P4S"  value="" />
         <Keyword name="$P5S"  value="" />
         <Keyword name="$P6S"  value="" />
         <Keyword name="$P7S"  value="" />
         <Keyword name="$P8S"  value="" />
         <Keyword name="$P9S"  value="" />
         <Keyword name="$P10S"  value="" />
       </Keywords>
       <SampleNode name="54022.fcs"  annotation=""  owningGroup=""  expanded="1"  sortPriority="10"  count="10000"  sampleID="24" >
         <Graph smoothing="0"  backColor="#ffffff"  foreColor="#000000"  type="Pseudocolor"  fast="1" >
           <Axis dimension="x"  name="FSC-A"  label=""  auto="auto" />
           <Axis dimension="y"  name="SSC-A"  label=""  auto="auto" />
           <GraphSettings level="5%"  smoothingHighResolution="1"  contourHighResolution="1"  histogramSmoothingCount="0"  graphResolution="256"  showOutliers="0"  drawLargeDots="0"  dotsToDraw="8000"  tint="le.chartfill.tinted.40"  lineWeight="le.lineweight.normal"  lineStyle="le.linestyle.solid" />
           <GraphEnvironment showGrid="0"  showAxes="tnlTNL"  showGates="1"  showFreqOnPlots="1"  showGateNameOnPlots="1"  showMedians="0"  showUncomped="0"  addEventParam="0"  lastYAxisName="" >
             <TextTraits font="SansSerif"  size="11"  name="Labels"  style="plain"  color="#000000"  background="#00ffffff"  just="left" />
             <TextTraits font="SansSerif"  size="11"  name="LayoutGates"  style="plain"  color="#000000"  background="#00ffffff"  just="left" />
             <TextTraits font="SansSerif"  size="9"  name="Numbers"  style="plain"  color="#000000"  background="#00ffffff"  just="left" />
             <TextTraits font="SansSerif"  size="9"  name="Legend"  style="plain"  color="#000000"  background="#00ffffff"  just="left" />
             <WindowPosition x="0"  y="0"  width="0"  height="0"  displayed="0"  panelState="" />
           </GraphEnvironment>
         </Graph>
         <Subpopulations>
           <Population name="Alive"  annotation=""  owningGroup="All Samples"  expanded="1"  sortPriority="10"  count="5989" >
             <Graph smoothing="0"  backColor="#ffffff"  foreColor="#000000"  heatMapStatParameter="blue laser 530_30-A"  type="Pseudocolor"  fast="1" >
               <Axis dimension="x"  name="FSC-A"  label=""  auto="auto" />
               <Axis dimension="y"  name="SSC-A"  label=""  auto="auto" />
               <GraphSettings level="5%"  smoothingHighResolution="1"  contourHighResolution="1"  histogramSmoothingCount="0"  graphResolution="256"  showOutliers="0"  drawLargeDots="0"  dotsToDraw="8000"  tint="le.chartfill.tinted.40"  lineWeight="le.lineweight.normal"  lineStyle="le.linestyle.solid" />
               <GraphEnvironment showGrid="0"  showAxes="tnlTNL"  showGates="1"  showFreqOnPlots="1"  showGateNameOnPlots="1"  showMedians="0"  showUncomped="0"  addEventParam="0"  lastYAxisName="" >
                 <TextTraits font="SansSerif"  size="11"  name="Labels"  style="plain"  color="#000000"  background="#00ffffff"  just="left" />
                 <TextTraits font="SansSerif"  size="11"  name="LayoutGates"  style="plain"  color="#000000"  background="#00ffffff"  just="left" />
                 <TextTraits font="SansSerif"  size="9"  name="Numbers"  style="plain"  color="#000000"  background="#00ffffff"  just="left" />
                 <TextTraits font="SansSerif"  size="9"  name="Legend"  style="plain"  color="#000000"  background="#00ffffff"  just="left" />
                 <WindowPosition x="620"  y="20"  width="390"  height="622"  displayed="1"  panelState="---" />
               </GraphEnvironment>
             </Graph>
             <Gate gating:id="ID365413298" >
               <gating:PolygonGate eventsInside="1"  annoOffsetX="0"  annoOffsetY="0"  tint="#000000"  isTinted="0"  lineWeight="Normal"  userDefined="1"  quadId="-1"  gateResolution="256" >
                 <gating:dimension>
                   <data-type:fcs-dimension data-type:name="FSC-A" />
                 </gating:dimension>
                 <gating:dimension>
                   <data-type:fcs-dimension data-type:name="SSC-A" />
                 </gating:dimension>
                 <gating:vertex>
                   <gating:coordinate data-type:value="124463.3277310924" />
                   <gating:coordinate data-type:value="175149.3097345133" />
                 </gating:vertex>
                 <gating:vertex>
                   <gating:coordinate data-type:value="68289.6134453782" />
                   <gating:coordinate data-type:value="117152.8495575221" />
                 </gating:vertex>
                 <gating:vertex>
                   <gating:coordinate data-type:value="28637.5798319328" />
                   <gating:coordinate data-type:value="55676.6017699115" />
                 </gating:vertex>
                 <gating:vertex>
                   <gating:coordinate data-type:value="55072.268907563" />
                   <gating:coordinate data-type:value="26678.3716814159" />
                 </gating:vertex>
                 <gating:vertex>
                   <gating:coordinate data-type:value="131072" />
                   <gating:coordinate data-type:value="82354.9734513274" />
                 </gating:vertex>
                 <gating:vertex>
                   <gating:coordinate data-type:value="158608.1344537815" />
                   <gating:coordinate data-type:value="156590.4424778761" />
                 </gating:vertex>
               </gating:PolygonGate>
             </Gate>
           </Population>
         </Subpopulations>
       </SampleNode>
     </Sample>
     <Sample>
       <DataSet uri="file:////jcbc-store01.jcbc.private.cam.ac.uk/citiid_home/tp471/Desktop/Tekle%20post-doc%202019/Flow%20cytometry/2019%2011%2020%20HeLaHRE%20USP43%20PAN2%20DAY8/Specimen_001_PHD2%20hypoxia_021.fcs"  sampleID="25" />
       <Transformations>
         <transforms:linear transforms:minRange="0.7182886789"  transforms:maxRange="41"  gain="0.0102759468" >
           <data-type:parameter data-type:name="Time" />
         </transforms:linear>
         <transforms:linear transforms:minRange="0"  transforms:maxRange="262144"  gain="1" >
           <data-type:parameter data-type:name="FSC-A" />
         </transforms:linear>
         <transforms:linear transforms:minRange="0"  transforms:maxRange="262144"  gain="1" >
           <data-type:parameter data-type:name="FSC-H" />
         </transforms:linear>
         <transforms:linear transforms:minRange="0"  transforms:maxRange="262144"  gain="1" >
           <data-type:parameter data-type:name="FSC-W" />
         </transforms:linear>
         <transforms:linear transforms:minRange="0"  transforms:maxRange="262144"  gain="1" >
           <data-type:parameter data-type:name="SSC-A" />
         </transforms:linear>
         <transforms:linear transforms:minRange="0"  transforms:maxRange="262144"  gain="1" >
           <data-type:parameter data-type:name="SSC-H" />
         </transforms:linear>
         <transforms:linear transforms:minRange="0"  transforms:maxRange="262144"  gain="1" >
           <data-type:parameter data-type:name="SSC-W" />
         </transforms:linear>
         <transforms:log transforms:offset="3"  transforms:decades="4.9414186672" >
           <data-type:parameter data-type:name="blue laser 530_30-A" />
         </transforms:log>
         <transforms:biex transforms:length="256"  transforms:maxRange="262144"  transforms:neg="0"  transforms:width="-100"  transforms:pos="4.418539922" >
           <data-type:parameter data-type:name="blue laser 530_30-H" />
         </transforms:biex>
         <transforms:biex transforms:length="256"  transforms:maxRange="262144"  transforms:neg="0"  transforms:width="-100"  transforms:pos="4.418539922" >
           <data-type:parameter data-type:name="blue laser 530_30-W" />
         </transforms:biex>
       </Transformations>
       <Keywords>
         <Keyword name="CST REGULATORY STATUS"  value="RUO Performance Check" />
         <Keyword name="CST PERFORMANCE EXPIRED"  value="2019-11-21T10:02:06+00:00" />
         <Keyword name="CST BEADS EXPIRED"  value="False" />
         <Keyword name="CST BASELINE DATE"  value="2019-06-06T13:58:29+01:00" />
         <Keyword name="CST SETUP DATE"  value="2019-11-20T10:02:06+00:00" />
         <Keyword name="CYTOMETER CONFIG CREATE DATE"  value="2017-10-03T16:23:47+01:00" />
         <Keyword name="CYTOMETER CONFIG NAME"  value="BRC Hub X20- 2-Blue 3-Red 6-Violet 5-Yel Gr (657675R1)" />
         <Keyword name="CST BEADS LOT ID"  value="82158" />
         <Keyword name="CST SETUP STATUS"  value="SUCCESS" />
         <Keyword name="P10MS"  value="0" />
         <Keyword name="P10BS"  value="-1" />
         <Keyword name="$P10G"  value="1.0" />
         <Keyword name="$P10V"  value="240" />
         <Keyword name="$P10E"  value="0,0" />
         <Keyword name="$P10B"  value="32" />
         <Keyword name="$P10R"  value="262144" />
         <Keyword name="$P10N"  value="blue laser 530_30-W" />
         <Keyword name="P9MS"  value="0" />
         <Keyword name="P9BS"  value="-1" />
         <Keyword name="P9DISPLAY"  value="LOG" />
         <Keyword name="$P9G"  value="1.0" />
         <Keyword name="$P9V"  value="240" />
         <Keyword name="$P9E"  value="0,0" />
         <Keyword name="$P9B"  value="32" />
         <Keyword name="$P9R"  value="262144" />
         <Keyword name="$P9N"  value="blue laser 530_30-H" />
         <Keyword name="P8MS"  value="0" />
         <Keyword name="P8BS"  value="-1" />
         <Keyword name="P8DISPLAY"  value="LOG" />
         <Keyword name="$P8G"  value="1.0" />
         <Keyword name="$P8V"  value="240" />
         <Keyword name="$P8E"  value="0,0" />
         <Keyword name="$P8B"  value="32" />
         <Keyword name="$P8R"  value="262144" />
         <Keyword name="$P8N"  value="blue laser 530_30-A" />
         <Keyword name="P7MS"  value="0" />
         <Keyword name="P7BS"  value="-1" />
         <Keyword name="$P7G"  value="1.0" />
         <Keyword name="$P7V"  value="200" />
         <Keyword name="$P7E"  value="0,0" />
         <Keyword name="$P7B"  value="32" />
         <Keyword name="$P7R"  value="262144" />
         <Keyword name="$P7N"  value="SSC-W" />
         <Keyword name="P6MS"  value="0" />
         <Keyword name="P6BS"  value="-1" />
         <Keyword name="P6DISPLAY"  value="LIN" />
         <Keyword name="$P6G"  value="1.0" />
         <Keyword name="$P6V"  value="200" />
         <Keyword name="$P6E"  value="0,0" />
         <Keyword name="$P6B"  value="32" />
         <Keyword name="$P6R"  value="262144" />
         <Keyword name="$P6N"  value="SSC-H" />
         <Keyword name="P5MS"  value="0" />
         <Keyword name="P5BS"  value="-1" />
         <Keyword name="P5DISPLAY"  value="LIN" />
         <Keyword name="$P5G"  value="1.0" />
         <Keyword name="$P5V"  value="200" />
         <Keyword name="$P5E"  value="0,0" />
         <Keyword name="$P5B"  value="32" />
         <Keyword name="$P5R"  value="262144" />
         <Keyword name="$P5N"  value="SSC-A" />
         <Keyword name="P4MS"  value="0" />
         <Keyword name="P4BS"  value="-1" />
         <Keyword name="$P4G"  value="1.0" />
         <Keyword name="$P4V"  value="10" />
         <Keyword name="$P4E"  value="0,0" />
         <Keyword name="$P4B"  value="32" />
         <Keyword name="$P4R"  value="262144" />
         <Keyword name="$P4N"  value="FSC-W" />
         <Keyword name="P3MS"  value="0" />
         <Keyword name="P3BS"  value="-1" />
         <Keyword name="P3DISPLAY"  value="LIN" />
         <Keyword name="$P3G"  value="1.0" />
         <Keyword name="$P3V"  value="10" />
         <Keyword name="$P3E"  value="0,0" />
         <Keyword name="$P3B"  value="32" />
         <Keyword name="$P3R"  value="262144" />
         <Keyword name="$P3N"  value="FSC-H" />
         <Keyword name="P2MS"  value="0" />
         <Keyword name="P2BS"  value="-1" />
         <Keyword name="P2DISPLAY"  value="LIN" />
         <Keyword name="$P2G"  value="1.0" />
         <Keyword name="$P2V"  value="10" />
         <Keyword name="$P2E"  value="0,0" />
         <Keyword name="$P2B"  value="32" />
         <Keyword name="$P2R"  value="262144" />
         <Keyword name="$P2N"  value="FSC-A" />
         <Keyword name="P1MS"  value="0" />
         <Keyword name="P1BS"  value="0" />
         <Keyword name="$P1G"  value="0.01" />
         <Keyword name="$P1E"  value="0,0" />
         <Keyword name="$P1B"  value="32" />
         <Keyword name="$P1R"  value="262144" />
         <Keyword name="$P1N"  value="Time" />
         <Keyword name="THRESHOLD"  value="FSC,5000" />
         <Keyword name="$TIMESTEP"  value="0.01" />
         <Keyword name="$INST"  value=" " />
         <Keyword name="AUTOBS"  value="TRUE" />
         <Keyword name="FSC ASF"  value="0.61" />
         <Keyword name="EXPORT TIME"  value="20-NOV-2019-13:20:58" />
         <Keyword name="EXPORT USER NAME"  value="Nathan" />
         <Keyword name="WINDOW EXTENSION"  value="0.00" />
         <Keyword name="SETTINGS"  value="Cytometer" />
         <Keyword name="$ETIM"  value="13:21:39" />
         <Keyword name="$BTIM"  value="13:20:58" />
         <Keyword name="$DATE"  value="20-NOV-2019" />
         <Keyword name="GUID"  value="109b2cab-85a6-4738-bc93-72626bae361d" />
         <Keyword name="EXPERIMENT NAME"  value="2019 11 20 HeLaHRE USP43 PAN2 DAY8" />
         <Keyword name="$SRC"  value="Specimen_001" />
         <Keyword name="TUBE NAME"  value="PHD2 hypoxia" />
         <Keyword name="CREATOR"  value="BD FACSDiva Software Version 8.0.1" />
         <Keyword name="$NEXTDATA"  value="0" />
         <Keyword name="$DATATYPE"  value="F" />
         <Keyword name="$BYTEORD"  value="4,3,2,1" />
         <Keyword name="$MODE"  value="L" />
         <Keyword name="$PAR"  value="10" />
         <Keyword name="$TOT"  value="10000              " />
         <Keyword name="$SYS"  value="Windows 7 6.1" />
         <Keyword name="$FIL"  value="54031.fcs" />
         <Keyword name="$ENDDATA"  value="402104             " />
         <Keyword name="$BEGINDATA"  value="2105" />
         <Keyword name="$ENDSTEXT"  value="0" />
         <Keyword name="$BEGINSTEXT"  value="0" />
         <Keyword name="$ENDANALYSIS"  value="0" />
         <Keyword name="$BEGINANALYSIS"  value="0" />
         <Keyword name="FJ_FCS_VERSION"  value="3" />
         <Keyword name="$P1S"  value="" />
         <Keyword name="$P2S"  value="" />
         <Keyword name="$P3S"  value="" />
         <Keyword name="$P4S"  value="" />
         <Keyword name="$P5S"  value="" />
         <Keyword name="$P6S"  value="" />
         <Keyword name="$P7S"  value="" />
         <Keyword name="$P8S"  value="" />
         <Keyword name="$P9S"  value="" />
         <Keyword name="$P10S"  value="" />
       </Keywords>
       <SampleNode name="54031.fcs"  annotation=""  owningGroup=""  expanded="1"  sortPriority="10"  count="10000"  sampleID="25" >
         <Graph smoothing="0"  backColor="#ffffff"  foreColor="#000000"  type="Pseudocolor"  fast="1" >
           <Axis dimension="x"  name="FSC-A"  label=""  auto="auto" />
           <Axis dimension="y"  name="SSC-A"  label=""  auto="auto" />
           <GraphSettings level="5%"  smoothingHighResolution="1"  contourHighResolution="1"  histogramSmoothingCount="0"  graphResolution="256"  showOutliers="0"  drawLargeDots="0"  dotsToDraw="8000"  tint="le.chartfill.tinted.40"  lineWeight="le.lineweight.normal"  lineStyle="le.linestyle.solid" />
           <GraphEnvironment showGrid="0"  showAxes="tnlTNL"  showGates="1"  showFreqOnPlots="1"  showGateNameOnPlots="1"  showMedians="0"  showUncomped="0"  addEventParam="0"  lastYAxisName="" >
             <TextTraits font="SansSerif"  size="11"  name="Labels"  style="plain"  color="#000000"  background="#00ffffff"  just="left" />
             <TextTraits font="SansSerif"  size="11"  name="LayoutGates"  style="plain"  color="#000000"  background="#00ffffff"  just="left" />
             <TextTraits font="SansSerif"  size="9"  name="Numbers"  style="plain"  color="#000000"  background="#00ffffff"  just="left" />
             <TextTraits font="SansSerif"  size="9"  name="Legend"  style="plain"  color="#000000"  background="#00ffffff"  just="left" />
             <WindowPosition x="0"  y="0"  width="0"  height="0"  displayed="0"  panelState="" />
           </GraphEnvironment>
         </Graph>
         <Subpopulations>
           <Population name="Alive"  annotation=""  owningGroup="All Samples"  expanded="1"  sortPriority="10"  count="5372" >
             <Graph smoothing="0"  backColor="#ffffff"  foreColor="#000000"  heatMapStatParameter="blue laser 530_30-A"  type="Pseudocolor"  fast="1" >
               <Axis dimension="x"  name="FSC-A"  label=""  auto="auto" />
               <Axis dimension="y"  name="SSC-A"  label=""  auto="auto" />
               <GraphSettings level="5%"  smoothingHighResolution="1"  contourHighResolution="1"  histogramSmoothingCount="0"  graphResolution="256"  showOutliers="0"  drawLargeDots="0"  dotsToDraw="8000"  tint="le.chartfill.tinted.40"  lineWeight="le.lineweight.normal"  lineStyle="le.linestyle.solid" />
               <GraphEnvironment showGrid="0"  showAxes="tnlTNL"  showGates="1"  showFreqOnPlots="1"  showGateNameOnPlots="1"  showMedians="0"  showUncomped="0"  addEventParam="0"  lastYAxisName="" >
                 <TextTraits font="SansSerif"  size="11"  name="Labels"  style="plain"  color="#000000"  background="#00ffffff"  just="left" />
                 <TextTraits font="SansSerif"  size="11"  name="LayoutGates"  style="plain"  color="#000000"  background="#00ffffff"  just="left" />
                 <TextTraits font="SansSerif"  size="9"  name="Numbers"  style="plain"  color="#000000"  background="#00ffffff"  just="left" />
                 <TextTraits font="SansSerif"  size="9"  name="Legend"  style="plain"  color="#000000"  background="#00ffffff"  just="left" />
                 <WindowPosition x="620"  y="20"  width="390"  height="622"  displayed="1"  panelState="---" />
               </GraphEnvironment>
             </Graph>
             <Gate gating:id="ID338396581" >
               <gating:PolygonGate eventsInside="1"  annoOffsetX="0"  annoOffsetY="0"  tint="#000000"  isTinted="0"  lineWeight="Normal"  userDefined="1"  quadId="-1"  gateResolution="256" >
                 <gating:dimension>
                   <data-type:fcs-dimension data-type:name="FSC-A" />
                 </gating:dimension>
                 <gating:dimension>
                   <data-type:fcs-dimension data-type:name="SSC-A" />
                 </gating:dimension>
                 <gating:vertex>
                   <gating:coordinate data-type:value="124463.3277310924" />
                   <gating:coordinate data-type:value="175149.3097345133" />
                 </gating:vertex>
                 <gating:vertex>
                   <gating:coordinate data-type:value="68289.6134453782" />
                   <gating:coordinate data-type:value="117152.8495575221" />
                 </gating:vertex>
                 <gating:vertex>
                   <gating:coordinate data-type:value="28637.5798319328" />
                   <gating:coordinate data-type:value="55676.6017699115" />
                 </gating:vertex>
                 <gating:vertex>
                   <gating:coordinate data-type:value="55072.268907563" />
                   <gating:coordinate data-type:value="26678.3716814159" />
                 </gating:vertex>
                 <gating:vertex>
                   <gating:coordinate data-type:value="131072" />
                   <gating:coordinate data-type:value="82354.9734513274" />
                 </gating:vertex>
                 <gating:vertex>
                   <gating:coordinate data-type:value="158608.1344537815" />
                   <gating:coordinate data-type:value="156590.4424778761" />
                 </gating:vertex>
               </gating:PolygonGate>
             </Gate>
           </Population>
         </Subpopulations>
       </SampleNode>
     </Sample>
     <Sample>
       <DataSet uri="file:////jcbc-store01.jcbc.private.cam.ac.uk/citiid_home/tp471/Desktop/Tekle%20post-doc%202019/Flow%20cytometry/2019%2011%2020%20HeLaHRE%20USP43%20PAN2%20DAY8/Specimen_001_PHD2%20normoxia_003.fcs"  sampleID="26" />
       <Transformations>
         <transforms:linear transforms:minRange="0.5445303966"  transforms:maxRange="46"  gain="0.0102548097" >
           <data-type:parameter data-type:name="Time" />
         </transforms:linear>
         <transforms:linear transforms:minRange="0"  transforms:maxRange="262144"  gain="1" >
           <data-type:parameter data-type:name="FSC-A" />
         </transforms:linear>
         <transforms:linear transforms:minRange="0"  transforms:maxRange="262144"  gain="1" >
           <data-type:parameter data-type:name="FSC-H" />
         </transforms:linear>
         <transforms:linear transforms:minRange="0"  transforms:maxRange="262144"  gain="1" >
           <data-type:parameter data-type:name="FSC-W" />
         </transforms:linear>
         <transforms:linear transforms:minRange="0"  transforms:maxRange="262144"  gain="1" >
           <data-type:parameter data-type:name="SSC-A" />
         </transforms:linear>
         <transforms:linear transforms:minRange="0"  transforms:maxRange="262144"  gain="1" >
           <data-type:parameter data-type:name="SSC-H" />
         </transforms:linear>
         <transforms:linear transforms:minRange="0"  transforms:maxRange="262144"  gain="1" >
           <data-type:parameter data-type:name="SSC-W" />
         </transforms:linear>
         <transforms:log transforms:offset="3"  transforms:decades="4.9414186672" >
           <data-type:parameter data-type:name="blue laser 530_30-A" />
         </transforms:log>
         <transforms:biex transforms:length="256"  transforms:maxRange="262144"  transforms:neg="0"  transforms:width="-100"  transforms:pos="4.418539922" >
           <data-type:parameter data-type:name="blue laser 530_30-H" />
         </transforms:biex>
         <transforms:biex transforms:length="256"  transforms:maxRange="262144"  transforms:neg="0"  transforms:width="-100"  transforms:pos="4.418539922" >
           <data-type:parameter data-type:name="blue laser 530_30-W" />
         </transforms:biex>
       </Transformations>
       <Keywords>
         <Keyword name="CST REGULATORY STATUS"  value="RUO Performance Check" />
         <Keyword name="CST PERFORMANCE EXPIRED"  value="2019-11-21T10:02:06+00:00" />
         <Keyword name="CST BEADS EXPIRED"  value="False" />
         <Keyword name="CST BASELINE DATE"  value="2019-06-06T13:58:29+01:00" />
         <Keyword name="CST SETUP DATE"  value="2019-11-20T10:02:06+00:00" />
         <Keyword name="CYTOMETER CONFIG CREATE DATE"  value="2017-10-03T16:23:47+01:00" />
         <Keyword name="CYTOMETER CONFIG NAME"  value="BRC Hub X20- 2-Blue 3-Red 6-Violet 5-Yel Gr (657675R1)" />
         <Keyword name="CST BEADS LOT ID"  value="82158" />
         <Keyword name="CST SETUP STATUS"  value="SUCCESS" />
         <Keyword name="P10MS"  value="0" />
         <Keyword name="P10BS"  value="-1" />
         <Keyword name="$P10G"  value="1.0" />
         <Keyword name="$P10V"  value="240" />
         <Keyword name="$P10E"  value="0,0" />
         <Keyword name="$P10B"  value="32" />
         <Keyword name="$P10R"  value="262144" />
         <Keyword name="$P10N"  value="blue laser 530_30-W" />
         <Keyword name="P9MS"  value="0" />
         <Keyword name="P9BS"  value="-1" />
         <Keyword name="P9DISPLAY"  value="LOG" />
         <Keyword name="$P9G"  value="1.0" />
         <Keyword name="$P9V"  value="240" />
         <Keyword name="$P9E"  value="0,0" />
         <Keyword name="$P9B"  value="32" />
         <Keyword name="$P9R"  value="262144" />
         <Keyword name="$P9N"  value="blue laser 530_30-H" />
         <Keyword name="P8MS"  value="0" />
         <Keyword name="P8BS"  value="-1" />
         <Keyword name="P8DISPLAY"  value="LOG" />
         <Keyword name="$P8G"  value="1.0" />
         <Keyword name="$P8V"  value="240" />
         <Keyword name="$P8E"  value="0,0" />
         <Keyword name="$P8B"  value="32" />
         <Keyword name="$P8R"  value="262144" />
         <Keyword name="$P8N"  value="blue laser 530_30-A" />
         <Keyword name="P7MS"  value="0" />
         <Keyword name="P7BS"  value="-1" />
         <Keyword name="$P7G"  value="1.0" />
         <Keyword name="$P7V"  value="200" />
         <Keyword name="$P7E"  value="0,0" />
         <Keyword name="$P7B"  value="32" />
         <Keyword name="$P7R"  value="262144" />
         <Keyword name="$P7N"  value="SSC-W" />
         <Keyword name="P6MS"  value="0" />
         <Keyword name="P6BS"  value="-1" />
         <Keyword name="P6DISPLAY"  value="LIN" />
         <Keyword name="$P6G"  value="1.0" />
         <Keyword name="$P6V"  value="200" />
         <Keyword name="$P6E"  value="0,0" />
         <Keyword name="$P6B"  value="32" />
         <Keyword name="$P6R"  value="262144" />
         <Keyword name="$P6N"  value="SSC-H" />
         <Keyword name="P5MS"  value="0" />
         <Keyword name="P5BS"  value="-1" />
         <Keyword name="P5DISPLAY"  value="LIN" />
         <Keyword name="$P5G"  value="1.0" />
         <Keyword name="$P5V"  value="200" />
         <Keyword name="$P5E"  value="0,0" />
         <Keyword name="$P5B"  value="32" />
         <Keyword name="$P5R"  value="262144" />
         <Keyword name="$P5N"  value="SSC-A" />
         <Keyword name="P4MS"  value="0" />
         <Keyword name="P4BS"  value="-1" />
         <Keyword name="$P4G"  value="1.0" />
         <Keyword name="$P4V"  value="10" />
         <Keyword name="$P4E"  value="0,0" />
         <Keyword name="$P4B"  value="32" />
         <Keyword name="$P4R"  value="262144" />
         <Keyword name="$P4N"  value="FSC-W" />
         <Keyword name="P3MS"  value="0" />
         <Keyword name="P3BS"  value="-1" />
         <Keyword name="P3DISPLAY"  value="LIN" />
         <Keyword name="$P3G"  value="1.0" />
         <Keyword name="$P3V"  value="10" />
         <Keyword name="$P3E"  value="0,0" />
         <Keyword name="$P3B"  value="32" />
         <Keyword name="$P3R"  value="262144" />
         <Keyword name="$P3N"  value="FSC-H" />
         <Keyword name="P2MS"  value="0" />
         <Keyword name="P2BS"  value="-1" />
         <Keyword name="P2DISPLAY"  value="LIN" />
         <Keyword name="$P2G"  value="1.0" />
         <Keyword name="$P2V"  value="10" />
         <Keyword name="$P2E"  value="0,0" />
         <Keyword name="$P2B"  value="32" />
         <Keyword name="$P2R"  value="262144" />
         <Keyword name="$P2N"  value="FSC-A" />
         <Keyword name="P1MS"  value="0" />
         <Keyword name="P1BS"  value="0" />
         <Keyword name="$P1G"  value="0.01" />
         <Keyword name="$P1E"  value="0,0" />
         <Keyword name="$P1B"  value="32" />
         <Keyword name="$P1R"  value="262144" />
         <Keyword name="$P1N"  value="Time" />
         <Keyword name="THRESHOLD"  value="FSC,5000" />
         <Keyword name="$TIMESTEP"  value="0.01" />
         <Keyword name="$INST"  value=" " />
         <Keyword name="AUTOBS"  value="TRUE" />
         <Keyword name="FSC ASF"  value="0.61" />
         <Keyword name="EXPORT TIME"  value="20-NOV-2019-13:04:21" />
         <Keyword name="EXPORT USER NAME"  value="Nathan" />
         <Keyword name="WINDOW EXTENSION"  value="0.00" />
         <Keyword name="SETTINGS"  value="Cytometer" />
         <Keyword name="$ETIM"  value="13:05:07" />
         <Keyword name="$BTIM"  value="13:04:21" />
         <Keyword name="$DATE"  value="20-NOV-2019" />
         <Keyword name="GUID"  value="d3efc2c0-05ad-4678-80ca-cd33bec10997" />
         <Keyword name="EXPERIMENT NAME"  value="2019 11 20 HeLaHRE USP43 PAN2 DAY8" />
         <Keyword name="$SRC"  value="Specimen_001" />
         <Keyword name="TUBE NAME"  value="PHD2 normoxia" />
         <Keyword name="CREATOR"  value="BD FACSDiva Software Version 8.0.1" />
         <Keyword name="$NEXTDATA"  value="0" />
         <Keyword name="$DATATYPE"  value="F" />
         <Keyword name="$BYTEORD"  value="4,3,2,1" />
         <Keyword name="$MODE"  value="L" />
         <Keyword name="$PAR"  value="10" />
         <Keyword name="$TOT"  value="10000              " />
         <Keyword name="$SYS"  value="Windows 7 6.1" />
         <Keyword name="$FIL"  value="54013.fcs" />
         <Keyword name="$ENDDATA"  value="402105             " />
         <Keyword name="$BEGINDATA"  value="2106" />
         <Keyword name="$ENDSTEXT"  value="0" />
         <Keyword name="$BEGINSTEXT"  value="0" />
         <Keyword name="$ENDANALYSIS"  value="0" />
         <Keyword name="$BEGINANALYSIS"  value="0" />
         <Keyword name="FJ_FCS_VERSION"  value="3" />
         <Keyword name="$P1S"  value="" />
         <Keyword name="$P2S"  value="" />
         <Keyword name="$P3S"  value="" />
         <Keyword name="$P4S"  value="" />
         <Keyword name="$P5S"  value="" />
         <Keyword name="$P6S"  value="" />
         <Keyword name="$P7S"  value="" />
         <Keyword name="$P8S"  value="" />
         <Keyword name="$P9S"  value="" />
         <Keyword name="$P10S"  value="" />
       </Keywords>
       <SampleNode name="54013.fcs"  annotation=""  owningGroup=""  expanded="1"  sortPriority="10"  count="10000"  sampleID="26" >
         <Graph smoothing="0"  backColor="#ffffff"  foreColor="#000000"  heatMapStatParameter="blue laser 530_30-A"  type="Pseudocolor"  fast="1" >
           <Axis dimension="x"  name="FSC-A"  label=""  auto="auto" />
           <Axis dimension="y"  name="SSC-A"  label=""  auto="auto" />
           <GraphSettings level="5%"  smoothingHighResolution="1"  contourHighResolution="1"  histogramSmoothingCount="0"  graphResolution="256"  showOutliers="0"  drawLargeDots="0"  dotsToDraw="8000"  tint="le.chartfill.tinted.40"  lineWeight="le.lineweight.normal"  lineStyle="le.linestyle.solid" />
           <GraphEnvironment showGrid="0"  showAxes="tnlTNL"  showGates="1"  showFreqOnPlots="1"  showGateNameOnPlots="1"  showMedians="0"  showUncomped="0"  addEventParam="0"  lastYAxisName="" >
             <TextTraits font="SansSerif"  size="11"  name="Labels"  style="plain"  color="#000000"  background="#00ffffff"  just="left" />
             <TextTraits font="SansSerif"  size="11"  name="LayoutGates"  style="plain"  color="#000000"  background="#00ffffff"  just="left" />
             <TextTraits font="SansSerif"  size="9"  name="Numbers"  style="plain"  color="#000000"  background="#00ffffff"  just="left" />
             <TextTraits font="SansSerif"  size="9"  name="Legend"  style="plain"  color="#000000"  background="#00ffffff"  just="left" />
             <WindowPosition x="620"  y="20"  width="390"  height="622"  displayed="1"  panelState="---" />
           </GraphEnvironment>
         </Graph>
         <Subpopulations>
           <Population name="Alive"  annotation=""  owningGroup=""  expanded="1"  sortPriority="10"  count="6527" >
             <Graph smoothing="0"  backColor="#ffffff"  foreColor="#000000"  heatMapStatParameter="blue laser 530_30-A"  type="Pseudocolor"  fast="1" >
               <Axis dimension="x"  name="FSC-A"  label=""  auto="auto" />
               <Axis dimension="y"  name="SSC-A"  label=""  auto="auto" />
               <GraphSettings level="5%"  smoothingHighResolution="1"  contourHighResolution="1"  histogramSmoothingCount="0"  graphResolution="256"  showOutliers="0"  drawLargeDots="0"  dotsToDraw="8000"  tint="le.chartfill.tinted.40"  lineWeight="le.lineweight.normal"  lineStyle="le.linestyle.solid" />
               <GraphEnvironment showGrid="0"  showAxes="tnlTNL"  showGates="1"  showFreqOnPlots="1"  showGateNameOnPlots="1"  showMedians="0"  showUncomped="0"  addEventParam="0"  lastYAxisName="" >
                 <TextTraits font="SansSerif"  size="11"  name="Labels"  style="plain"  color="#000000"  background="#00ffffff"  just="left" />
                 <TextTraits font="SansSerif"  size="11"  name="LayoutGates"  style="plain"  color="#000000"  background="#00ffffff"  just="left" />
                 <TextTraits font="SansSerif"  size="9"  name="Numbers"  style="plain"  color="#000000"  background="#00ffffff"  just="left" />
                 <TextTraits font="SansSerif"  size="9"  name="Legend"  style="plain"  color="#000000"  background="#00ffffff"  just="left" />
                 <WindowPosition x="620"  y="20"  width="390"  height="622"  displayed="1"  panelState="---" />
               </GraphEnvironment>
             </Graph>
             <Gate gating:id="ID1581272052" >
               <gating:PolygonGate eventsInside="1"  annoOffsetX="0"  annoOffsetY="0"  tint="#000000"  isTinted="0"  lineWeight="Normal"  userDefined="1"  quadId="-1"  gateResolution="256" >
                 <gating:dimension>
                   <data-type:fcs-dimension data-type:name="FSC-A" />
                 </gating:dimension>
                 <gating:dimension>
                   <data-type:fcs-dimension data-type:name="SSC-A" />
                 </gating:dimension>
                 <gating:vertex>
                   <gating:coordinate data-type:value="104637.3109243698" />
                   <gating:coordinate data-type:value="163550.017699115" />
                 </gating:vertex>
                 <gating:vertex>
                   <gating:coordinate data-type:value="48463.5966386555" />
                   <gating:coordinate data-type:value="105553.5575221239" />
                 </gating:vertex>
                 <gating:vertex>
                   <gating:coordinate data-type:value="8811.5630252101" />
                   <gating:coordinate data-type:value="44077.3097345133" />
                 </gating:vertex>
                 <gating:vertex>
                   <gating:coordinate data-type:value="35246.2521008403" />
                   <gating:coordinate data-type:value="15079.0796460177" />
                 </gating:vertex>
                 <gating:vertex>
                   <gating:coordinate data-type:value="111245.9831932773" />
                   <gating:coordinate data-type:value="70755.6814159292" />
                 </gating:vertex>
                 <gating:vertex>
                   <gating:coordinate data-type:value="138782.1176470588" />
                   <gating:coordinate data-type:value="144991.1504424779" />
                 </gating:vertex>
               </gating:PolygonGate>
             </Gate>
           </Population>
         </Subpopulations>
       </SampleNode>
     </Sample>
     <Sample>
       <DataSet uri="file:////jcbc-store01.jcbc.private.cam.ac.uk/citiid_home/tp471/Desktop/Tekle%20post-doc%202019/Flow%20cytometry/2019%2011%2020%20HeLaHRE%20USP43%20PAN2%20DAY8/Specimen_001_USP43%20g1%20DMOG_013.fcs"  sampleID="27" />
       <Transformations>
         <transforms:linear transforms:minRange="1.1275644211"  transforms:maxRange="44"  gain="0.0104114905" >
           <data-type:parameter data-type:name="Time" />
         </transforms:linear>
         <transforms:linear transforms:minRange="0"  transforms:maxRange="262144"  gain="1" >
           <data-type:parameter data-type:name="FSC-A" />
         </transforms:linear>
         <transforms:linear transforms:minRange="0"  transforms:maxRange="262144"  gain="1" >
           <data-type:parameter data-type:name="FSC-H" />
         </transforms:linear>
         <transforms:linear transforms:minRange="0"  transforms:maxRange="262144"  gain="1" >
           <data-type:parameter data-type:name="FSC-W" />
         </transforms:linear>
         <transforms:linear transforms:minRange="0"  transforms:maxRange="262144"  gain="1" >
           <data-type:parameter data-type:name="SSC-A" />
         </transforms:linear>
         <transforms:linear transforms:minRange="0"  transforms:maxRange="262144"  gain="1" >
           <data-type:parameter data-type:name="SSC-H" />
         </transforms:linear>
         <transforms:linear transforms:minRange="0"  transforms:maxRange="262144"  gain="1" >
           <data-type:parameter data-type:name="SSC-W" />
         </transforms:linear>
         <transforms:log transforms:offset="3"  transforms:decades="4.9414186672" >
           <data-type:parameter data-type:name="blue laser 530_30-A" />
         </transforms:log>
         <transforms:biex transforms:length="256"  transforms:maxRange="262144"  transforms:neg="0"  transforms:width="-100"  transforms:pos="4.418539922" >
           <data-type:parameter data-type:name="blue laser 530_30-H" />
         </transforms:biex>
         <transforms:biex transforms:length="256"  transforms:maxRange="262144"  transforms:neg="0"  transforms:width="-100"  transforms:pos="4.418539922" >
           <data-type:parameter data-type:name="blue laser 530_30-W" />
         </transforms:biex>
       </Transformations>
       <Keywords>
         <Keyword name="CST REGULATORY STATUS"  value="RUO Performance Check" />
         <Keyword name="CST PERFORMANCE EXPIRED"  value="2019-11-21T10:02:06+00:00" />
         <Keyword name="CST BEADS EXPIRED"  value="False" />
         <Keyword name="CST BASELINE DATE"  value="2019-06-06T13:58:29+01:00" />
         <Keyword name="CST SETUP DATE"  value="2019-11-20T10:02:06+00:00" />
         <Keyword name="CYTOMETER CONFIG CREATE DATE"  value="2017-10-03T16:23:47+01:00" />
         <Keyword name="CYTOMETER CONFIG NAME"  value="BRC Hub X20- 2-Blue 3-Red 6-Violet 5-Yel Gr (657675R1)" />
         <Keyword name="CST BEADS LOT ID"  value="82158" />
         <Keyword name="CST SETUP STATUS"  value="SUCCESS" />
         <Keyword name="P10MS"  value="0" />
         <Keyword name="P10BS"  value="-1" />
         <Keyword name="$P10G"  value="1.0" />
         <Keyword name="$P10V"  value="240" />
         <Keyword name="$P10E"  value="0,0" />
         <Keyword name="$P10B"  value="32" />
         <Keyword name="$P10R"  value="262144" />
         <Keyword name="$P10N"  value="blue laser 530_30-W" />
         <Keyword name="P9MS"  value="0" />
         <Keyword name="P9BS"  value="-1" />
         <Keyword name="P9DISPLAY"  value="LOG" />
         <Keyword name="$P9G"  value="1.0" />
         <Keyword name="$P9V"  value="240" />
         <Keyword name="$P9E"  value="0,0" />
         <Keyword name="$P9B"  value="32" />
         <Keyword name="$P9R"  value="262144" />
         <Keyword name="$P9N"  value="blue laser 530_30-H" />
         <Keyword name="P8MS"  value="0" />
         <Keyword name="P8BS"  value="-1" />
         <Keyword name="P8DISPLAY"  value="LOG" />
         <Keyword name="$P8G"  value="1.0" />
         <Keyword name="$P8V"  value="240" />
         <Keyword name="$P8E"  value="0,0" />
         <Keyword name="$P8B"  value="32" />
         <Keyword name="$P8R"  value="262144" />
         <Keyword name="$P8N"  value="blue laser 530_30-A" />
         <Keyword name="P7MS"  value="0" />
         <Keyword name="P7BS"  value="-1" />
         <Keyword name="$P7G"  value="1.0" />
         <Keyword name="$P7V"  value="200" />
         <Keyword name="$P7E"  value="0,0" />
         <Keyword name="$P7B"  value="32" />
         <Keyword name="$P7R"  value="262144" />
         <Keyword name="$P7N"  value="SSC-W" />
         <Keyword name="P6MS"  value="0" />
         <Keyword name="P6BS"  value="-1" />
         <Keyword name="P6DISPLAY"  value="LIN" />
         <Keyword name="$P6G"  value="1.0" />
         <Keyword name="$P6V"  value="200" />
         <Keyword name="$P6E"  value="0,0" />
         <Keyword name="$P6B"  value="32" />
         <Keyword name="$P6R"  value="262144" />
         <Keyword name="$P6N"  value="SSC-H" />
         <Keyword name="P5MS"  value="0" />
         <Keyword name="P5BS"  value="-1" />
         <Keyword name="P5DISPLAY"  value="LIN" />
         <Keyword name="$P5G"  value="1.0" />
         <Keyword name="$P5V"  value="200" />
         <Keyword name="$P5E"  value="0,0" />
         <Keyword name="$P5B"  value="32" />
         <Keyword name="$P5R"  value="262144" />
         <Keyword name="$P5N"  value="SSC-A" />
         <Keyword name="P4MS"  value="0" />
         <Keyword name="P4BS"  value="-1" />
         <Keyword name="$P4G"  value="1.0" />
         <Keyword name="$P4V"  value="10" />
         <Keyword name="$P4E"  value="0,0" />
         <Keyword name="$P4B"  value="32" />
         <Keyword name="$P4R"  value="262144" />
         <Keyword name="$P4N"  value="FSC-W" />
         <Keyword name="P3MS"  value="0" />
         <Keyword name="P3BS"  value="-1" />
         <Keyword name="P3DISPLAY"  value="LIN" />
         <Keyword name="$P3G"  value="1.0" />
         <Keyword name="$P3V"  value="10" />
         <Keyword name="$P3E"  value="0,0" />
         <Keyword name="$P3B"  value="32" />
         <Keyword name="$P3R"  value="262144" />
         <Keyword name="$P3N"  value="FSC-H" />
         <Keyword name="P2MS"  value="0" />
         <Keyword name="P2BS"  value="-1" />
         <Keyword name="P2DISPLAY"  value="LIN" />
         <Keyword name="$P2G"  value="1.0" />
         <Keyword name="$P2V"  value="10" />
         <Keyword name="$P2E"  value="0,0" />
         <Keyword name="$P2B"  value="32" />
         <Keyword name="$P2R"  value="262144" />
         <Keyword name="$P2N"  value="FSC-A" />
         <Keyword name="P1MS"  value="0" />
         <Keyword name="P1BS"  value="0" />
         <Keyword name="$P1G"  value="0.01" />
         <Keyword name="$P1E"  value="0,0" />
         <Keyword name="$P1B"  value="32" />
         <Keyword name="$P1R"  value="262144" />
         <Keyword name="$P1N"  value="Time" />
         <Keyword name="THRESHOLD"  value="FSC,5000" />
         <Keyword name="$TIMESTEP"  value="0.01" />
         <Keyword name="$INST"  value=" " />
         <Keyword name="AUTOBS"  value="TRUE" />
         <Keyword name="FSC ASF"  value="0.61" />
         <Keyword name="EXPORT TIME"  value="20-NOV-2019-13:12:35" />
         <Keyword name="EXPORT USER NAME"  value="Nathan" />
         <Keyword name="WINDOW EXTENSION"  value="0.00" />
         <Keyword name="SETTINGS"  value="Cytometer" />
         <Keyword name="$ETIM"  value="13:13:19" />
         <Keyword name="$BTIM"  value="13:12:35" />
         <Keyword name="$DATE"  value="20-NOV-2019" />
         <Keyword name="GUID"  value="9200be8a-6109-4cff-a5f2-328bd9b35b73" />
         <Keyword name="EXPERIMENT NAME"  value="2019 11 20 HeLaHRE USP43 PAN2 DAY8" />
         <Keyword name="$SRC"  value="Specimen_001" />
         <Keyword name="TUBE NAME"  value="USP43 g1 DMOG" />
         <Keyword name="CREATOR"  value="BD FACSDiva Software Version 8.0.1" />
         <Keyword name="$NEXTDATA"  value="0" />
         <Keyword name="$DATATYPE"  value="F" />
         <Keyword name="$BYTEORD"  value="4,3,2,1" />
         <Keyword name="$MODE"  value="L" />
         <Keyword name="$PAR"  value="10" />
         <Keyword name="$TOT"  value="10000              " />
         <Keyword name="$SYS"  value="Windows 7 6.1" />
         <Keyword name="$FIL"  value="54023.fcs" />
         <Keyword name="$ENDDATA"  value="402105             " />
         <Keyword name="$BEGINDATA"  value="2106" />
         <Keyword name="$ENDSTEXT"  value="0" />
         <Keyword name="$BEGINSTEXT"  value="0" />
         <Keyword name="$ENDANALYSIS"  value="0" />
         <Keyword name="$BEGINANALYSIS"  value="0" />
         <Keyword name="FJ_FCS_VERSION"  value="3" />
         <Keyword name="$P1S"  value="" />
         <Keyword name="$P2S"  value="" />
         <Keyword name="$P3S"  value="" />
         <Keyword name="$P4S"  value="" />
         <Keyword name="$P5S"  value="" />
         <Keyword name="$P6S"  value="" />
         <Keyword name="$P7S"  value="" />
         <Keyword name="$P8S"  value="" />
         <Keyword name="$P9S"  value="" />
         <Keyword name="$P10S"  value="" />
       </Keywords>
       <SampleNode name="54023.fcs"  annotation=""  owningGroup=""  expanded="1"  sortPriority="10"  count="10000"  sampleID="27" >
         <Graph smoothing="0"  backColor="#ffffff"  foreColor="#000000"  type="Pseudocolor"  fast="1" >
           <Axis dimension="x"  name="FSC-A"  label=""  auto="auto" />
           <Axis dimension="y"  name="SSC-A"  label=""  auto="auto" />
           <GraphSettings level="5%"  smoothingHighResolution="1"  contourHighResolution="1"  histogramSmoothingCount="0"  graphResolution="256"  showOutliers="0"  drawLargeDots="0"  dotsToDraw="8000"  tint="le.chartfill.tinted.40"  lineWeight="le.lineweight.normal"  lineStyle="le.linestyle.solid" />
           <GraphEnvironment showGrid="0"  showAxes="tnlTNL"  showGates="1"  showFreqOnPlots="1"  showGateNameOnPlots="1"  showMedians="0"  showUncomped="0"  addEventParam="0"  lastYAxisName="" >
             <TextTraits font="SansSerif"  size="11"  name="Labels"  style="plain"  color="#000000"  background="#00ffffff"  just="left" />
             <TextTraits font="SansSerif"  size="11"  name="LayoutGates"  style="plain"  color="#000000"  background="#00ffffff"  just="left" />
             <TextTraits font="SansSerif"  size="9"  name="Numbers"  style="plain"  color="#000000"  background="#00ffffff"  just="left" />
             <TextTraits font="SansSerif"  size="9"  name="Legend"  style="plain"  color="#000000"  background="#00ffffff"  just="left" />
             <WindowPosition x="0"  y="0"  width="0"  height="0"  displayed="0"  panelState="" />
           </GraphEnvironment>
         </Graph>
         <Subpopulations>
           <Population name="Alive"  annotation=""  owningGroup="All Samples"  expanded="1"  sortPriority="10"  count="7428" >
             <Graph smoothing="0"  backColor="#ffffff"  foreColor="#000000"  heatMapStatParameter="blue laser 530_30-A"  type="Pseudocolor"  fast="1" >
               <Axis dimension="x"  name="FSC-A"  label=""  auto="auto" />
               <Axis dimension="y"  name="SSC-A"  label=""  auto="auto" />
               <GraphSettings level="5%"  smoothingHighResolution="1"  contourHighResolution="1"  histogramSmoothingCount="0"  graphResolution="256"  showOutliers="0"  drawLargeDots="0"  dotsToDraw="8000"  tint="le.chartfill.tinted.40"  lineWeight="le.lineweight.normal"  lineStyle="le.linestyle.solid" />
               <GraphEnvironment showGrid="0"  showAxes="tnlTNL"  showGates="1"  showFreqOnPlots="1"  showGateNameOnPlots="1"  showMedians="0"  showUncomped="0"  addEventParam="0"  lastYAxisName="" >
                 <TextTraits font="SansSerif"  size="11"  name="Labels"  style="plain"  color="#000000"  background="#00ffffff"  just="left" />
                 <TextTraits font="SansSerif"  size="11"  name="LayoutGates"  style="plain"  color="#000000"  background="#00ffffff"  just="left" />
                 <TextTraits font="SansSerif"  size="9"  name="Numbers"  style="plain"  color="#000000"  background="#00ffffff"  just="left" />
                 <TextTraits font="SansSerif"  size="9"  name="Legend"  style="plain"  color="#000000"  background="#00ffffff"  just="left" />
                 <WindowPosition x="620"  y="20"  width="390"  height="622"  displayed="1"  panelState="---" />
               </GraphEnvironment>
             </Graph>
             <Gate gating:id="ID650776289" >
               <gating:PolygonGate eventsInside="1"  annoOffsetX="0"  annoOffsetY="0"  tint="#000000"  isTinted="0"  lineWeight="Normal"  userDefined="1"  quadId="-1"  gateResolution="256" >
                 <gating:dimension>
                   <data-type:fcs-dimension data-type:name="FSC-A" />
                 </gating:dimension>
                 <gating:dimension>
                   <data-type:fcs-dimension data-type:name="SSC-A" />
                 </gating:dimension>
                 <gating:vertex>
                   <gating:coordinate data-type:value="124463.3277310924" />
                   <gating:coordinate data-type:value="175149.3097345133" />
                 </gating:vertex>
                 <gating:vertex>
                   <gating:coordinate data-type:value="68289.6134453782" />
                   <gating:coordinate data-type:value="117152.8495575221" />
                 </gating:vertex>
                 <gating:vertex>
                   <gating:coordinate data-type:value="28637.5798319328" />
                   <gating:coordinate data-type:value="55676.6017699115" />
                 </gating:vertex>
                 <gating:vertex>
                   <gating:coordinate data-type:value="55072.268907563" />
                   <gating:coordinate data-type:value="26678.3716814159" />
                 </gating:vertex>
                 <gating:vertex>
                   <gating:coordinate data-type:value="131072" />
                   <gating:coordinate data-type:value="82354.9734513274" />
                 </gating:vertex>
                 <gating:vertex>
                   <gating:coordinate data-type:value="158608.1344537815" />
                   <gating:coordinate data-type:value="156590.4424778761" />
                 </gating:vertex>
               </gating:PolygonGate>
             </Gate>
           </Population>
         </Subpopulations>
       </SampleNode>
     </Sample>
     <Sample>
       <DataSet uri="file:////jcbc-store01.jcbc.private.cam.ac.uk/citiid_home/tp471/Desktop/Tekle%20post-doc%202019/Flow%20cytometry/2019%2011%2020%20HeLaHRE%20USP43%20PAN2%20DAY8/Specimen_001_USP43%20g1%20hypoxia_023.fcs"  sampleID="28" />
       <Transformations>
         <transforms:linear transforms:minRange="0.917645765"  transforms:maxRange="56"  gain="0.010264494" >
           <data-type:parameter data-type:name="Time" />
         </transforms:linear>
         <transforms:linear transforms:minRange="0"  transforms:maxRange="262144"  gain="1" >
           <data-type:parameter data-type:name="FSC-A" />
         </transforms:linear>
         <transforms:linear transforms:minRange="0"  transforms:maxRange="262144"  gain="1" >
           <data-type:parameter data-type:name="FSC-H" />
         </transforms:linear>
         <transforms:linear transforms:minRange="0"  transforms:maxRange="262144"  gain="1" >
           <data-type:parameter data-type:name="FSC-W" />
         </transforms:linear>
         <transforms:linear transforms:minRange="0"  transforms:maxRange="262144"  gain="1" >
           <data-type:parameter data-type:name="SSC-A" />
         </transforms:linear>
         <transforms:linear transforms:minRange="0"  transforms:maxRange="262144"  gain="1" >
           <data-type:parameter data-type:name="SSC-H" />
         </transforms:linear>
         <transforms:linear transforms:minRange="0"  transforms:maxRange="262144"  gain="1" >
           <data-type:parameter data-type:name="SSC-W" />
         </transforms:linear>
         <transforms:log transforms:offset="3"  transforms:decades="4.9414186672" >
           <data-type:parameter data-type:name="blue laser 530_30-A" />
         </transforms:log>
         <transforms:biex transforms:length="256"  transforms:maxRange="262144"  transforms:neg="0"  transforms:width="-100"  transforms:pos="4.418539922" >
           <data-type:parameter data-type:name="blue laser 530_30-H" />
         </transforms:biex>
         <transforms:biex transforms:length="256"  transforms:maxRange="262144"  transforms:neg="0"  transforms:width="-100"  transforms:pos="4.418539922" >
           <data-type:parameter data-type:name="blue laser 530_30-W" />
         </transforms:biex>
       </Transformations>
       <Keywords>
         <Keyword name="CST REGULATORY STATUS"  value="RUO Performance Check" />
         <Keyword name="CST PERFORMANCE EXPIRED"  value="2019-11-21T10:02:06+00:00" />
         <Keyword name="CST BEADS EXPIRED"  value="False" />
         <Keyword name="CST BASELINE DATE"  value="2019-06-06T13:58:29+01:00" />
         <Keyword name="CST SETUP DATE"  value="2019-11-20T10:02:06+00:00" />
         <Keyword name="CYTOMETER CONFIG CREATE DATE"  value="2017-10-03T16:23:47+01:00" />
         <Keyword name="CYTOMETER CONFIG NAME"  value="BRC Hub X20- 2-Blue 3-Red 6-Violet 5-Yel Gr (657675R1)" />
         <Keyword name="CST BEADS LOT ID"  value="82158" />
         <Keyword name="CST SETUP STATUS"  value="SUCCESS" />
         <Keyword name="P10MS"  value="0" />
         <Keyword name="P10BS"  value="-1" />
         <Keyword name="$P10G"  value="1.0" />
         <Keyword name="$P10V"  value="240" />
         <Keyword name="$P10E"  value="0,0" />
         <Keyword name="$P10B"  value="32" />
         <Keyword name="$P10R"  value="262144" />
         <Keyword name="$P10N"  value="blue laser 530_30-W" />
         <Keyword name="P9MS"  value="0" />
         <Keyword name="P9BS"  value="-1" />
         <Keyword name="P9DISPLAY"  value="LOG" />
         <Keyword name="$P9G"  value="1.0" />
         <Keyword name="$P9V"  value="240" />
         <Keyword name="$P9E"  value="0,0" />
         <Keyword name="$P9B"  value="32" />
         <Keyword name="$P9R"  value="262144" />
         <Keyword name="$P9N"  value="blue laser 530_30-H" />
         <Keyword name="P8MS"  value="0" />
         <Keyword name="P8BS"  value="-1" />
         <Keyword name="P8DISPLAY"  value="LOG" />
         <Keyword name="$P8G"  value="1.0" />
         <Keyword name="$P8V"  value="240" />
         <Keyword name="$P8E"  value="0,0" />
         <Keyword name="$P8B"  value="32" />
         <Keyword name="$P8R"  value="262144" />
         <Keyword name="$P8N"  value="blue laser 530_30-A" />
         <Keyword name="P7MS"  value="0" />
         <Keyword name="P7BS"  value="-1" />
         <Keyword name="$P7G"  value="1.0" />
         <Keyword name="$P7V"  value="200" />
         <Keyword name="$P7E"  value="0,0" />
         <Keyword name="$P7B"  value="32" />
         <Keyword name="$P7R"  value="262144" />
         <Keyword name="$P7N"  value="SSC-W" />
         <Keyword name="P6MS"  value="0" />
         <Keyword name="P6BS"  value="-1" />
         <Keyword name="P6DISPLAY"  value="LIN" />
         <Keyword name="$P6G"  value="1.0" />
         <Keyword name="$P6V"  value="200" />
         <Keyword name="$P6E"  value="0,0" />
         <Keyword name="$P6B"  value="32" />
         <Keyword name="$P6R"  value="262144" />
         <Keyword name="$P6N"  value="SSC-H" />
         <Keyword name="P5MS"  value="0" />
         <Keyword name="P5BS"  value="-1" />
         <Keyword name="P5DISPLAY"  value="LIN" />
         <Keyword name="$P5G"  value="1.0" />
         <Keyword name="$P5V"  value="200" />
         <Keyword name="$P5E"  value="0,0" />
         <Keyword name="$P5B"  value="32" />
         <Keyword name="$P5R"  value="262144" />
         <Keyword name="$P5N"  value="SSC-A" />
         <Keyword name="P4MS"  value="0" />
         <Keyword name="P4BS"  value="-1" />
         <Keyword name="$P4G"  value="1.0" />
         <Keyword name="$P4V"  value="10" />
         <Keyword name="$P4E"  value="0,0" />
         <Keyword name="$P4B"  value="32" />
         <Keyword name="$P4R"  value="262144" />
         <Keyword name="$P4N"  value="FSC-W" />
         <Keyword name="P3MS"  value="0" />
         <Keyword name="P3BS"  value="-1" />
         <Keyword name="P3DISPLAY"  value="LIN" />
         <Keyword name="$P3G"  value="1.0" />
         <Keyword name="$P3V"  value="10" />
         <Keyword name="$P3E"  value="0,0" />
         <Keyword name="$P3B"  value="32" />
         <Keyword name="$P3R"  value="262144" />
         <Keyword name="$P3N"  value="FSC-H" />
         <Keyword name="P2MS"  value="0" />
         <Keyword name="P2BS"  value="-1" />
         <Keyword name="P2DISPLAY"  value="LIN" />
         <Keyword name="$P2G"  value="1.0" />
         <Keyword name="$P2V"  value="10" />
         <Keyword name="$P2E"  value="0,0" />
         <Keyword name="$P2B"  value="32" />
         <Keyword name="$P2R"  value="262144" />
         <Keyword name="$P2N"  value="FSC-A" />
         <Keyword name="P1MS"  value="0" />
         <Keyword name="P1BS"  value="0" />
         <Keyword name="$P1G"  value="0.01" />
         <Keyword name="$P1E"  value="0,0" />
         <Keyword name="$P1B"  value="32" />
         <Keyword name="$P1R"  value="262144" />
         <Keyword name="$P1N"  value="Time" />
         <Keyword name="THRESHOLD"  value="FSC,5000" />
         <Keyword name="$TIMESTEP"  value="0.01" />
         <Keyword name="$INST"  value=" " />
         <Keyword name="AUTOBS"  value="TRUE" />
         <Keyword name="FSC ASF"  value="0.61" />
         <Keyword name="EXPORT TIME"  value="20-NOV-2019-13:22:43" />
         <Keyword name="EXPORT USER NAME"  value="Nathan" />
         <Keyword name="WINDOW EXTENSION"  value="0.00" />
         <Keyword name="SETTINGS"  value="Cytometer" />
         <Keyword name="$ETIM"  value="13:23:39" />
         <Keyword name="$BTIM"  value="13:22:43" />
         <Keyword name="$DATE"  value="20-NOV-2019" />
         <Keyword name="GUID"  value="36214617-a4fc-4de1-91ce-dde0dfec3799" />
         <Keyword name="EXPERIMENT NAME"  value="2019 11 20 HeLaHRE USP43 PAN2 DAY8" />
         <Keyword name="$SRC"  value="Specimen_001" />
         <Keyword name="TUBE NAME"  value="USP43 g1 hypoxia" />
         <Keyword name="CREATOR"  value="BD FACSDiva Software Version 8.0.1" />
         <Keyword name="$NEXTDATA"  value="0" />
         <Keyword name="$DATATYPE"  value="F" />
         <Keyword name="$BYTEORD"  value="4,3,2,1" />
         <Keyword name="$MODE"  value="L" />
         <Keyword name="$PAR"  value="10" />
         <Keyword name="$TOT"  value="10000              " />
         <Keyword name="$SYS"  value="Windows 7 6.1" />
         <Keyword name="$FIL"  value="54033.fcs" />
         <Keyword name="$ENDDATA"  value="402108             " />
         <Keyword name="$BEGINDATA"  value="2109" />
         <Keyword name="$ENDSTEXT"  value="0" />
         <Keyword name="$BEGINSTEXT"  value="0" />
         <Keyword name="$ENDANALYSIS"  value="0" />
         <Keyword name="$BEGINANALYSIS"  value="0" />
         <Keyword name="FJ_FCS_VERSION"  value="3" />
         <Keyword name="$P1S"  value="" />
         <Keyword name="$P2S"  value="" />
         <Keyword name="$P3S"  value="" />
         <Keyword name="$P4S"  value="" />
         <Keyword name="$P5S"  value="" />
         <Keyword name="$P6S"  value="" />
         <Keyword name="$P7S"  value="" />
         <Keyword name="$P8S"  value="" />
         <Keyword name="$P9S"  value="" />
         <Keyword name="$P10S"  value="" />
       </Keywords>
       <SampleNode name="54033.fcs"  annotation=""  owningGroup=""  expanded="1"  sortPriority="10"  count="10000"  sampleID="28" >
         <Graph smoothing="0"  backColor="#ffffff"  foreColor="#000000"  type="Pseudocolor"  fast="1" >
           <Axis dimension="x"  name="FSC-A"  label=""  auto="auto" />
           <Axis dimension="y"  name="SSC-A"  label=""  auto="auto" />
           <GraphSettings level="5%"  smoothingHighResolution="1"  contourHighResolution="1"  histogramSmoothingCount="0"  graphResolution="256"  showOutliers="0"  drawLargeDots="0"  dotsToDraw="8000"  tint="le.chartfill.tinted.40"  lineWeight="le.lineweight.normal"  lineStyle="le.linestyle.solid" />
           <GraphEnvironment showGrid="0"  showAxes="tnlTNL"  showGates="1"  showFreqOnPlots="1"  showGateNameOnPlots="1"  showMedians="0"  showUncomped="0"  addEventParam="0"  lastYAxisName="" >
             <TextTraits font="SansSerif"  size="11"  name="Labels"  style="plain"  color="#000000"  background="#00ffffff"  just="left" />
             <TextTraits font="SansSerif"  size="11"  name="LayoutGates"  style="plain"  color="#000000"  background="#00ffffff"  just="left" />
             <TextTraits font="SansSerif"  size="9"  name="Numbers"  style="plain"  color="#000000"  background="#00ffffff"  just="left" />
             <TextTraits font="SansSerif"  size="9"  name="Legend"  style="plain"  color="#000000"  background="#00ffffff"  just="left" />
             <WindowPosition x="0"  y="0"  width="0"  height="0"  displayed="0"  panelState="" />
           </GraphEnvironment>
         </Graph>
         <Subpopulations>
           <Population name="Alive"  annotation=""  owningGroup="All Samples"  expanded="1"  sortPriority="10"  count="8445" >
             <Graph smoothing="0"  backColor="#ffffff"  foreColor="#000000"  heatMapStatParameter="blue laser 530_30-A"  type="Pseudocolor"  fast="1" >
               <Axis dimension="x"  name="FSC-A"  label=""  auto="auto" />
               <Axis dimension="y"  name="SSC-A"  label=""  auto="auto" />
               <GraphSettings level="5%"  smoothingHighResolution="1"  contourHighResolution="1"  histogramSmoothingCount="0"  graphResolution="256"  showOutliers="0"  drawLargeDots="0"  dotsToDraw="8000"  tint="le.chartfill.tinted.40"  lineWeight="le.lineweight.normal"  lineStyle="le.linestyle.solid" />
               <GraphEnvironment showGrid="0"  showAxes="tnlTNL"  showGates="1"  showFreqOnPlots="1"  showGateNameOnPlots="1"  showMedians="0"  showUncomped="0"  addEventParam="0"  lastYAxisName="" >
                 <TextTraits font="SansSerif"  size="11"  name="Labels"  style="plain"  color="#000000"  background="#00ffffff"  just="left" />
                 <TextTraits font="SansSerif"  size="11"  name="LayoutGates"  style="plain"  color="#000000"  background="#00ffffff"  just="left" />
                 <TextTraits font="SansSerif"  size="9"  name="Numbers"  style="plain"  color="#000000"  background="#00ffffff"  just="left" />
                 <TextTraits font="SansSerif"  size="9"  name="Legend"  style="plain"  color="#000000"  background="#00ffffff"  just="left" />
                 <WindowPosition x="620"  y="20"  width="390"  height="622"  displayed="1"  panelState="---" />
               </GraphEnvironment>
             </Graph>
             <Gate gating:id="ID450034505" >
               <gating:PolygonGate eventsInside="1"  annoOffsetX="0"  annoOffsetY="0"  tint="#000000"  isTinted="0"  lineWeight="Normal"  userDefined="1"  quadId="-1"  gateResolution="256" >
                 <gating:dimension>
                   <data-type:fcs-dimension data-type:name="FSC-A" />
                 </gating:dimension>
                 <gating:dimension>
                   <data-type:fcs-dimension data-type:name="SSC-A" />
                 </gating:dimension>
                 <gating:vertex>
                   <gating:coordinate data-type:value="124463.3277310924" />
                   <gating:coordinate data-type:value="175149.3097345133" />
                 </gating:vertex>
                 <gating:vertex>
                   <gating:coordinate data-type:value="68289.6134453782" />
                   <gating:coordinate data-type:value="117152.8495575221" />
                 </gating:vertex>
                 <gating:vertex>
                   <gating:coordinate data-type:value="28637.5798319328" />
                   <gating:coordinate data-type:value="55676.6017699115" />
                 </gating:vertex>
                 <gating:vertex>
                   <gating:coordinate data-type:value="55072.268907563" />
                   <gating:coordinate data-type:value="26678.3716814159" />
                 </gating:vertex>
                 <gating:vertex>
                   <gating:coordinate data-type:value="131072" />
                   <gating:coordinate data-type:value="82354.9734513274" />
                 </gating:vertex>
                 <gating:vertex>
                   <gating:coordinate data-type:value="158608.1344537815" />
                   <gating:coordinate data-type:value="156590.4424778761" />
                 </gating:vertex>
               </gating:PolygonGate>
             </Gate>
           </Population>
         </Subpopulations>
       </SampleNode>
     </Sample>
     <Sample>
       <DataSet uri="file:////jcbc-store01.jcbc.private.cam.ac.uk/citiid_home/tp471/Desktop/Tekle%20post-doc%202019/Flow%20cytometry/2019%2011%2020%20HeLaHRE%20USP43%20PAN2%20DAY8/Specimen_001_USP43%20g1%20normoxia_004.fcs"  sampleID="29" />
       <Transformations>
         <transforms:linear transforms:minRange="0.6232217857"  transforms:maxRange="16"  gain="0.0108386398" >
           <data-type:parameter data-type:name="Time" />
         </transforms:linear>
         <transforms:linear transforms:minRange="0"  transforms:maxRange="262144"  gain="1" >
           <data-type:parameter data-type:name="FSC-A" />
         </transforms:linear>
         <transforms:linear transforms:minRange="0"  transforms:maxRange="262144"  gain="1" >
           <data-type:parameter data-type:name="FSC-H" />
         </transforms:linear>
         <transforms:linear transforms:minRange="0"  transforms:maxRange="262144"  gain="1" >
           <data-type:parameter data-type:name="FSC-W" />
         </transforms:linear>
         <transforms:linear transforms:minRange="0"  transforms:maxRange="262144"  gain="1" >
           <data-type:parameter data-type:name="SSC-A" />
         </transforms:linear>
         <transforms:linear transforms:minRange="0"  transforms:maxRange="262144"  gain="1" >
           <data-type:parameter data-type:name="SSC-H" />
         </transforms:linear>
         <transforms:linear transforms:minRange="0"  transforms:maxRange="262144"  gain="1" >
           <data-type:parameter data-type:name="SSC-W" />
         </transforms:linear>
         <transforms:log transforms:offset="3"  transforms:decades="4.9414186672" >
           <data-type:parameter data-type:name="blue laser 530_30-A" />
         </transforms:log>
         <transforms:biex transforms:length="256"  transforms:maxRange="262144"  transforms:neg="0"  transforms:width="-100"  transforms:pos="4.418539922" >
           <data-type:parameter data-type:name="blue laser 530_30-H" />
         </transforms:biex>
         <transforms:biex transforms:length="256"  transforms:maxRange="262144"  transforms:neg="0"  transforms:width="-100"  transforms:pos="4.418539922" >
           <data-type:parameter data-type:name="blue laser 530_30-W" />
         </transforms:biex>
       </Transformations>
       <Keywords>
         <Keyword name="CST REGULATORY STATUS"  value="RUO Performance Check" />
         <Keyword name="CST PERFORMANCE EXPIRED"  value="2019-11-21T10:02:06+00:00" />
         <Keyword name="CST BEADS EXPIRED"  value="False" />
         <Keyword name="CST BASELINE DATE"  value="2019-06-06T13:58:29+01:00" />
         <Keyword name="CST SETUP DATE"  value="2019-11-20T10:02:06+00:00" />
         <Keyword name="CYTOMETER CONFIG CREATE DATE"  value="2017-10-03T16:23:47+01:00" />
         <Keyword name="CYTOMETER CONFIG NAME"  value="BRC Hub X20- 2-Blue 3-Red 6-Violet 5-Yel Gr (657675R1)" />
         <Keyword name="CST BEADS LOT ID"  value="82158" />
         <Keyword name="CST SETUP STATUS"  value="SUCCESS" />
         <Keyword name="P10MS"  value="0" />
         <Keyword name="P10BS"  value="-1" />
         <Keyword name="$P10G"  value="1.0" />
         <Keyword name="$P10V"  value="240" />
         <Keyword name="$P10E"  value="0,0" />
         <Keyword name="$P10B"  value="32" />
         <Keyword name="$P10R"  value="262144" />
         <Keyword name="$P10N"  value="blue laser 530_30-W" />
         <Keyword name="P9MS"  value="0" />
         <Keyword name="P9BS"  value="-1" />
         <Keyword name="P9DISPLAY"  value="LOG" />
         <Keyword name="$P9G"  value="1.0" />
         <Keyword name="$P9V"  value="240" />
         <Keyword name="$P9E"  value="0,0" />
         <Keyword name="$P9B"  value="32" />
         <Keyword name="$P9R"  value="262144" />
         <Keyword name="$P9N"  value="blue laser 530_30-H" />
         <Keyword name="P8MS"  value="0" />
         <Keyword name="P8BS"  value="-1" />
         <Keyword name="P8DISPLAY"  value="LOG" />
         <Keyword name="$P8G"  value="1.0" />
         <Keyword name="$P8V"  value="240" />
         <Keyword name="$P8E"  value="0,0" />
         <Keyword name="$P8B"  value="32" />
         <Keyword name="$P8R"  value="262144" />
         <Keyword name="$P8N"  value="blue laser 530_30-A" />
         <Keyword name="P7MS"  value="0" />
         <Keyword name="P7BS"  value="-1" />
         <Keyword name="$P7G"  value="1.0" />
         <Keyword name="$P7V"  value="200" />
         <Keyword name="$P7E"  value="0,0" />
         <Keyword name="$P7B"  value="32" />
         <Keyword name="$P7R"  value="262144" />
         <Keyword name="$P7N"  value="SSC-W" />
         <Keyword name="P6MS"  value="0" />
         <Keyword name="P6BS"  value="-1" />
         <Keyword name="P6DISPLAY"  value="LIN" />
         <Keyword name="$P6G"  value="1.0" />
         <Keyword name="$P6V"  value="200" />
         <Keyword name="$P6E"  value="0,0" />
         <Keyword name="$P6B"  value="32" />
         <Keyword name="$P6R"  value="262144" />
         <Keyword name="$P6N"  value="SSC-H" />
         <Keyword name="P5MS"  value="0" />
         <Keyword name="P5BS"  value="-1" />
         <Keyword name="P5DISPLAY"  value="LIN" />
         <Keyword name="$P5G"  value="1.0" />
         <Keyword name="$P5V"  value="200" />
         <Keyword name="$P5E"  value="0,0" />
         <Keyword name="$P5B"  value="32" />
         <Keyword name="$P5R"  value="262144" />
         <Keyword name="$P5N"  value="SSC-A" />
         <Keyword name="P4MS"  value="0" />
         <Keyword name="P4BS"  value="-1" />
         <Keyword name="$P4G"  value="1.0" />
         <Keyword name="$P4V"  value="10" />
         <Keyword name="$P4E"  value="0,0" />
         <Keyword name="$P4B"  value="32" />
         <Keyword name="$P4R"  value="262144" />
         <Keyword name="$P4N"  value="FSC-W" />
         <Keyword name="P3MS"  value="0" />
         <Keyword name="P3BS"  value="-1" />
         <Keyword name="P3DISPLAY"  value="LIN" />
         <Keyword name="$P3G"  value="1.0" />
         <Keyword name="$P3V"  value="10" />
         <Keyword name="$P3E"  value="0,0" />
         <Keyword name="$P3B"  value="32" />
         <Keyword name="$P3R"  value="262144" />
         <Keyword name="$P3N"  value="FSC-H" />
         <Keyword name="P2MS"  value="0" />
         <Keyword name="P2BS"  value="-1" />
         <Keyword name="P2DISPLAY"  value="LIN" />
         <Keyword name="$P2G"  value="1.0" />
         <Keyword name="$P2V"  value="10" />
         <Keyword name="$P2E"  value="0,0" />
         <Keyword name="$P2B"  value="32" />
         <Keyword name="$P2R"  value="262144" />
         <Keyword name="$P2N"  value="FSC-A" />
         <Keyword name="P1MS"  value="0" />
         <Keyword name="P1BS"  value="0" />
         <Keyword name="$P1G"  value="0.01" />
         <Keyword name="$P1E"  value="0,0" />
         <Keyword name="$P1B"  value="32" />
         <Keyword name="$P1R"  value="262144" />
         <Keyword name="$P1N"  value="Time" />
         <Keyword name="THRESHOLD"  value="FSC,5000" />
         <Keyword name="$TIMESTEP"  value="0.01" />
         <Keyword name="$INST"  value=" " />
         <Keyword name="AUTOBS"  value="TRUE" />
         <Keyword name="FSC ASF"  value="0.61" />
         <Keyword name="EXPORT TIME"  value="20-NOV-2019-13:05:19" />
         <Keyword name="EXPORT USER NAME"  value="Nathan" />
         <Keyword name="WINDOW EXTENSION"  value="0.00" />
         <Keyword name="SETTINGS"  value="Cytometer" />
         <Keyword name="$ETIM"  value="13:05:35" />
         <Keyword name="$BTIM"  value="13:05:19" />
         <Keyword name="$DATE"  value="20-NOV-2019" />
         <Keyword name="GUID"  value="eb1497b9-6496-4439-9de0-00c1da9201c9" />
         <Keyword name="EXPERIMENT NAME"  value="2019 11 20 HeLaHRE USP43 PAN2 DAY8" />
         <Keyword name="$SRC"  value="Specimen_001" />
         <Keyword name="TUBE NAME"  value="USP43 g1 normoxia" />
         <Keyword name="CREATOR"  value="BD FACSDiva Software Version 8.0.1" />
         <Keyword name="$NEXTDATA"  value="0" />
         <Keyword name="$DATATYPE"  value="F" />
         <Keyword name="$BYTEORD"  value="4,3,2,1" />
         <Keyword name="$MODE"  value="L" />
         <Keyword name="$PAR"  value="10" />
         <Keyword name="$TOT"  value="10000              " />
         <Keyword name="$SYS"  value="Windows 7 6.1" />
         <Keyword name="$FIL"  value="54014.fcs" />
         <Keyword name="$ENDDATA"  value="402109             " />
         <Keyword name="$BEGINDATA"  value="2110" />
         <Keyword name="$ENDSTEXT"  value="0" />
         <Keyword name="$BEGINSTEXT"  value="0" />
         <Keyword name="$ENDANALYSIS"  value="0" />
         <Keyword name="$BEGINANALYSIS"  value="0" />
         <Keyword name="FJ_FCS_VERSION"  value="3" />
         <Keyword name="$P1S"  value="" />
         <Keyword name="$P2S"  value="" />
         <Keyword name="$P3S"  value="" />
         <Keyword name="$P4S"  value="" />
         <Keyword name="$P5S"  value="" />
         <Keyword name="$P6S"  value="" />
         <Keyword name="$P7S"  value="" />
         <Keyword name="$P8S"  value="" />
         <Keyword name="$P9S"  value="" />
         <Keyword name="$P10S"  value="" />
       </Keywords>
       <SampleNode name="54014.fcs"  annotation=""  owningGroup=""  expanded="1"  sortPriority="10"  count="10000"  sampleID="29" >
         <Graph smoothing="0"  backColor="#ffffff"  foreColor="#000000"  heatMapStatParameter="blue laser 530_30-A"  type="Pseudocolor"  fast="1" >
           <Axis dimension="x"  name="FSC-A"  label=""  auto="auto" />
           <Axis dimension="y"  name="SSC-A"  label=""  auto="auto" />
           <GraphSettings level="5%"  smoothingHighResolution="1"  contourHighResolution="1"  histogramSmoothingCount="0"  graphResolution="256"  showOutliers="0"  drawLargeDots="0"  dotsToDraw="8000"  tint="le.chartfill.tinted.40"  lineWeight="le.lineweight.normal"  lineStyle="le.linestyle.solid" />
           <GraphEnvironment showGrid="0"  showAxes="tnlTNL"  showGates="1"  showFreqOnPlots="1"  showGateNameOnPlots="1"  showMedians="0"  showUncomped="0"  addEventParam="0"  lastYAxisName="" >
             <TextTraits font="SansSerif"  size="11"  name="Labels"  style="plain"  color="#000000"  background="#00ffffff"  just="left" />
             <TextTraits font="SansSerif"  size="11"  name="LayoutGates"  style="plain"  color="#000000"  background="#00ffffff"  just="left" />
             <TextTraits font="SansSerif"  size="9"  name="Numbers"  style="plain"  color="#000000"  background="#00ffffff"  just="left" />
             <TextTraits font="SansSerif"  size="9"  name="Legend"  style="plain"  color="#000000"  background="#00ffffff"  just="left" />
             <WindowPosition x="620"  y="20"  width="390"  height="622"  displayed="1"  panelState="---" />
           </GraphEnvironment>
         </Graph>
         <Subpopulations>
           <Population name="Alive"  annotation=""  owningGroup=""  expanded="1"  sortPriority="10"  count="8207" >
             <Graph smoothing="0"  backColor="#ffffff"  foreColor="#000000"  heatMapStatParameter="blue laser 530_30-A"  type="Pseudocolor"  fast="1" >
               <Axis dimension="x"  name="FSC-A"  label=""  auto="auto" />
               <Axis dimension="y"  name="SSC-A"  label=""  auto="auto" />
               <GraphSettings level="5%"  smoothingHighResolution="1"  contourHighResolution="1"  histogramSmoothingCount="0"  graphResolution="256"  showOutliers="0"  drawLargeDots="0"  dotsToDraw="8000"  tint="le.chartfill.tinted.40"  lineWeight="le.lineweight.normal"  lineStyle="le.linestyle.solid" />
               <GraphEnvironment showGrid="0"  showAxes="tnlTNL"  showGates="1"  showFreqOnPlots="1"  showGateNameOnPlots="1"  showMedians="0"  showUncomped="0"  addEventParam="0"  lastYAxisName="" >
                 <TextTraits font="SansSerif"  size="11"  name="Labels"  style="plain"  color="#000000"  background="#00ffffff"  just="left" />
                 <TextTraits font="SansSerif"  size="11"  name="LayoutGates"  style="plain"  color="#000000"  background="#00ffffff"  just="left" />
                 <TextTraits font="SansSerif"  size="9"  name="Numbers"  style="plain"  color="#000000"  background="#00ffffff"  just="left" />
                 <TextTraits font="SansSerif"  size="9"  name="Legend"  style="plain"  color="#000000"  background="#00ffffff"  just="left" />
                 <WindowPosition x="620"  y="20"  width="390"  height="622"  displayed="1"  panelState="---" />
               </GraphEnvironment>
             </Graph>
             <Gate gating:id="ID1126522548" >
               <gating:PolygonGate eventsInside="1"  annoOffsetX="0"  annoOffsetY="0"  tint="#000000"  isTinted="0"  lineWeight="Normal"  userDefined="1"  quadId="-1"  gateResolution="256" >
                 <gating:dimension>
                   <data-type:fcs-dimension data-type:name="FSC-A" />
                 </gating:dimension>
                 <gating:dimension>
                   <data-type:fcs-dimension data-type:name="SSC-A" />
                 </gating:dimension>
                 <gating:vertex>
                   <gating:coordinate data-type:value="110144.5378151261" />
                   <gating:coordinate data-type:value="163550.017699115" />
                 </gating:vertex>
                 <gating:vertex>
                   <gating:coordinate data-type:value="53970.8235294118" />
                   <gating:coordinate data-type:value="105553.5575221239" />
                 </gating:vertex>
                 <gating:vertex>
                   <gating:coordinate data-type:value="14318.7899159664" />
                   <gating:coordinate data-type:value="44077.3097345133" />
                 </gating:vertex>
                 <gating:vertex>
                   <gating:coordinate data-type:value="40753.4789915966" />
                   <gating:coordinate data-type:value="15079.0796460177" />
                 </gating:vertex>
                 <gating:vertex>
                   <gating:coordinate data-type:value="116753.2100840336" />
                   <gating:coordinate data-type:value="70755.6814159292" />
                 </gating:vertex>
                 <gating:vertex>
                   <gating:coordinate data-type:value="144289.3445378151" />
                   <gating:coordinate data-type:value="144991.1504424779" />
                 </gating:vertex>
               </gating:PolygonGate>
             </Gate>
           </Population>
         </Subpopulations>
       </SampleNode>
     </Sample>
     <Sample>
       <DataSet uri="file:////jcbc-store01.jcbc.private.cam.ac.uk/citiid_home/tp471/Desktop/Tekle%20post-doc%202019/Flow%20cytometry/2019%2010%2010%20HeLaHREGFPODD%20USP43%20PAN2%20ko%20R1/Specimen_001_Control%20DMOG_008.fcs"  sampleID="30" />
       <Transformations>
         <transforms:linear transforms:minRange="0.619140232"  transforms:maxRange="32"  gain="0.0107303333" >
           <data-type:parameter data-type:name="Time" />
         </transforms:linear>
         <transforms:linear transforms:minRange="0"  transforms:maxRange="262144"  gain="1" >
           <data-type:parameter data-type:name="FSC-A" />
         </transforms:linear>
         <transforms:linear transforms:minRange="0"  transforms:maxRange="262144"  gain="1" >
           <data-type:parameter data-type:name="FSC-H" />
         </transforms:linear>
         <transforms:linear transforms:minRange="0"  transforms:maxRange="262144"  gain="1" >
           <data-type:parameter data-type:name="FSC-W" />
         </transforms:linear>
         <transforms:linear transforms:minRange="0"  transforms:maxRange="262144"  gain="1" >
           <data-type:parameter data-type:name="SSC-A" />
         </transforms:linear>
         <transforms:linear transforms:minRange="0"  transforms:maxRange="262144"  gain="1" >
           <data-type:parameter data-type:name="SSC-H" />
         </transforms:linear>
         <transforms:linear transforms:minRange="0"  transforms:maxRange="262144"  gain="1" >
           <data-type:parameter data-type:name="SSC-W" />
         </transforms:linear>
         <transforms:log transforms:offset="3"  transforms:decades="4.9414186672" >
           <data-type:parameter data-type:name="blue laser 530_30-A" />
         </transforms:log>
         <transforms:biex transforms:length="256"  transforms:maxRange="262144"  transforms:neg="0"  transforms:width="-100"  transforms:pos="4.418539922" >
           <data-type:parameter data-type:name="blue laser 530_30-H" />
         </transforms:biex>
         <transforms:biex transforms:length="256"  transforms:maxRange="262144"  transforms:neg="0"  transforms:width="-100"  transforms:pos="4.418539922" >
           <data-type:parameter data-type:name="blue laser 530_30-W" />
         </transforms:biex>
       </Transformations>
       <Keywords>
         <Keyword name="CST BEADS EXPIRED"  value="False" />
         <Keyword name="P10MS"  value="0" />
         <Keyword name="P10BS"  value="-1" />
         <Keyword name="$P10G"  value="1.0" />
         <Keyword name="$P10V"  value="250" />
         <Keyword name="$P10E"  value="0,0" />
         <Keyword name="$P10B"  value="32" />
         <Keyword name="$P10R"  value="262144" />
         <Keyword name="$P10N"  value="blue laser 530_30-W" />
         <Keyword name="P9MS"  value="0" />
         <Keyword name="P9BS"  value="-1" />
         <Keyword name="P9DISPLAY"  value="LOG" />
         <Keyword name="$P9G"  value="1.0" />
         <Keyword name="$P9V"  value="250" />
         <Keyword name="$P9E"  value="0,0" />
         <Keyword name="$P9B"  value="32" />
         <Keyword name="$P9R"  value="262144" />
         <Keyword name="$P9N"  value="blue laser 530_30-H" />
         <Keyword name="P8MS"  value="0" />
         <Keyword name="P8BS"  value="-1" />
         <Keyword name="P8DISPLAY"  value="LOG" />
         <Keyword name="$P8G"  value="1.0" />
         <Keyword name="$P8V"  value="250" />
         <Keyword name="$P8E"  value="0,0" />
         <Keyword name="$P8B"  value="32" />
         <Keyword name="$P8R"  value="262144" />
         <Keyword name="$P8N"  value="blue laser 530_30-A" />
         <Keyword name="P7MS"  value="0" />
         <Keyword name="P7BS"  value="-1" />
         <Keyword name="$P7G"  value="1.0" />
         <Keyword name="$P7V"  value="200" />
         <Keyword name="$P7E"  value="0,0" />
         <Keyword name="$P7B"  value="32" />
         <Keyword name="$P7R"  value="262144" />
         <Keyword name="$P7N"  value="SSC-W" />
         <Keyword name="P6MS"  value="0" />
         <Keyword name="P6BS"  value="-1" />
         <Keyword name="P6DISPLAY"  value="LIN" />
         <Keyword name="$P6G"  value="1.0" />
         <Keyword name="$P6V"  value="200" />
         <Keyword name="$P6E"  value="0,0" />
         <Keyword name="$P6B"  value="32" />
         <Keyword name="$P6R"  value="262144" />
         <Keyword name="$P6N"  value="SSC-H" />
         <Keyword name="P5MS"  value="0" />
         <Keyword name="P5BS"  value="-1" />
         <Keyword name="P5DISPLAY"  value="LIN" />
         <Keyword name="$P5G"  value="1.0" />
         <Keyword name="$P5V"  value="200" />
         <Keyword name="$P5E"  value="0,0" />
         <Keyword name="$P5B"  value="32" />
         <Keyword name="$P5R"  value="262144" />
         <Keyword name="$P5N"  value="SSC-A" />
         <Keyword name="P4MS"  value="0" />
         <Keyword name="P4BS"  value="-1" />
         <Keyword name="$P4G"  value="1.0" />
         <Keyword name="$P4V"  value="20" />
         <Keyword name="$P4E"  value="0,0" />
         <Keyword name="$P4B"  value="32" />
         <Keyword name="$P4R"  value="262144" />
         <Keyword name="$P4N"  value="FSC-W" />
         <Keyword name="P3MS"  value="0" />
         <Keyword name="P3BS"  value="-1" />
         <Keyword name="P3DISPLAY"  value="LIN" />
         <Keyword name="$P3G"  value="1.0" />
         <Keyword name="$P3V"  value="20" />
         <Keyword name="$P3E"  value="0,0" />
         <Keyword name="$P3B"  value="32" />
         <Keyword name="$P3R"  value="262144" />
         <Keyword name="$P3N"  value="FSC-H" />
         <Keyword name="P2MS"  value="0" />
         <Keyword name="P2BS"  value="-1" />
         <Keyword name="P2DISPLAY"  value="LIN" />
         <Keyword name="$P2G"  value="1.0" />
         <Keyword name="$P2V"  value="20" />
         <Keyword name="$P2E"  value="0,0" />
         <Keyword name="$P2B"  value="32" />
         <Keyword name="$P2R"  value="262144" />
         <Keyword name="$P2N"  value="FSC-A" />
         <Keyword name="P1MS"  value="0" />
         <Keyword name="P1BS"  value="0" />
         <Keyword name="$P1G"  value="0.01" />
         <Keyword name="$P1E"  value="0,0" />
         <Keyword name="$P1B"  value="32" />
         <Keyword name="$P1R"  value="262144" />
         <Keyword name="$P1N"  value="Time" />
         <Keyword name="THRESHOLD"  value="FSC,5000" />
         <Keyword name="$TIMESTEP"  value="0.01" />
         <Keyword name="$INST"  value=" " />
         <Keyword name="AUTOBS"  value="TRUE" />
         <Keyword name="FSC ASF"  value="0.00" />
         <Keyword name="EXPORT TIME"  value="10-OCT-2019-10:47:33" />
         <Keyword name="EXPORT USER NAME"  value="Nathan" />
         <Keyword name="WINDOW EXTENSION"  value="0.00" />
         <Keyword name="SETTINGS"  value="Cytometer" />
         <Keyword name="$ETIM"  value="10:48:05" />
         <Keyword name="$BTIM"  value="10:47:33" />
         <Keyword name="$DATE"  value="10-OCT-2019" />
         <Keyword name="GUID"  value="ae3b9a55-656d-421d-9f9b-12cc61cd5c86" />
         <Keyword name="EXPERIMENT NAME"  value="2019 10 10 HeLaHREGFPODD USP43 PAN2 ko R1" />
         <Keyword name="$SRC"  value="Specimen_001" />
         <Keyword name="TUBE NAME"  value="Control DMOG" />
         <Keyword name="CREATOR"  value="BD FACSDiva Software Version 8.0.1" />
         <Keyword name="$NEXTDATA"  value="0" />
         <Keyword name="$DATATYPE"  value="F" />
         <Keyword name="$BYTEORD"  value="4,3,2,1" />
         <Keyword name="$MODE"  value="L" />
         <Keyword name="$PAR"  value="10" />
         <Keyword name="$TOT"  value="10000              " />
         <Keyword name="$SYS"  value="Windows 7 6.1" />
         <Keyword name="$FIL"  value="30887.fcs" />
         <Keyword name="$ENDDATA"  value="401752             " />
         <Keyword name="$BEGINDATA"  value="1753" />
         <Keyword name="$ENDSTEXT"  value="0" />
         <Keyword name="$BEGINSTEXT"  value="0" />
         <Keyword name="$ENDANALYSIS"  value="0" />
         <Keyword name="$BEGINANALYSIS"  value="0" />
         <Keyword name="FJ_FCS_VERSION"  value="3" />
         <Keyword name="$P1S"  value="" />
         <Keyword name="$P2S"  value="" />
         <Keyword name="$P3S"  value="" />
         <Keyword name="$P4S"  value="" />
         <Keyword name="$P5S"  value="" />
         <Keyword name="$P6S"  value="" />
         <Keyword name="$P7S"  value="" />
         <Keyword name="$P8S"  value="" />
         <Keyword name="$P9S"  value="" />
         <Keyword name="$P10S"  value="" />
       </Keywords>
       <SampleNode name="30887.fcs"  annotation=""  owningGroup=""  expanded="1"  sortPriority="10"  count="10000"  sampleID="30" >
         <Graph smoothing="0"  backColor="#ffffff"  foreColor="#000000"  type="Pseudocolor"  fast="1" >
           <Axis dimension="x"  name="FSC-A"  label=""  auto="auto" />
           <Axis dimension="y"  name="SSC-A"  label=""  auto="auto" />
           <GraphSettings level="5%"  smoothingHighResolution="1"  contourHighResolution="1"  histogramSmoothingCount="0"  graphResolution="256"  showOutliers="0"  drawLargeDots="0"  dotsToDraw="8000"  tint="le.chartfill.tinted.40"  lineWeight="le.lineweight.normal"  lineStyle="le.linestyle.solid" />
           <GraphEnvironment showGrid="0"  showAxes="tnlTNL"  showGates="1"  showFreqOnPlots="1"  showGateNameOnPlots="1"  showMedians="0"  showUncomped="0"  addEventParam="0"  lastYAxisName="" >
             <TextTraits font="SansSerif"  size="11"  name="Labels"  style="plain"  color="#000000"  background="#00ffffff"  just="left" />
             <TextTraits font="SansSerif"  size="11"  name="LayoutGates"  style="plain"  color="#000000"  background="#00ffffff"  just="left" />
             <TextTraits font="SansSerif"  size="9"  name="Numbers"  style="plain"  color="#000000"  background="#00ffffff"  just="left" />
             <TextTraits font="SansSerif"  size="9"  name="Legend"  style="plain"  color="#000000"  background="#00ffffff"  just="left" />
             <WindowPosition x="0"  y="0"  width="0"  height="0"  displayed="0"  panelState="" />
           </GraphEnvironment>
         </Graph>
         <Subpopulations>
           <Population name="Alive"  annotation=""  owningGroup="All Samples"  expanded="1"  sortPriority="10"  count="6686" >
             <Graph smoothing="0"  backColor="#ffffff"  foreColor="#000000"  heatMapStatParameter="blue laser 530_30-A"  type="Pseudocolor"  fast="1" >
               <Axis dimension="x"  name="FSC-A"  label=""  auto="auto" />
               <Axis dimension="y"  name="SSC-A"  label=""  auto="auto" />
               <GraphSettings level="5%"  smoothingHighResolution="1"  contourHighResolution="1"  histogramSmoothingCount="0"  graphResolution="256"  showOutliers="0"  drawLargeDots="0"  dotsToDraw="8000"  tint="le.chartfill.tinted.40"  lineWeight="le.lineweight.normal"  lineStyle="le.linestyle.solid" />
               <GraphEnvironment showGrid="0"  showAxes="tnlTNL"  showGates="1"  showFreqOnPlots="1"  showGateNameOnPlots="1"  showMedians="0"  showUncomped="0"  addEventParam="0"  lastYAxisName="" >
                 <TextTraits font="SansSerif"  size="11"  name="Labels"  style="plain"  color="#000000"  background="#00ffffff"  just="left" />
                 <TextTraits font="SansSerif"  size="11"  name="LayoutGates"  style="plain"  color="#000000"  background="#00ffffff"  just="left" />
                 <TextTraits font="SansSerif"  size="9"  name="Numbers"  style="plain"  color="#000000"  background="#00ffffff"  just="left" />
                 <TextTraits font="SansSerif"  size="9"  name="Legend"  style="plain"  color="#000000"  background="#00ffffff"  just="left" />
                 <WindowPosition x="620"  y="20"  width="390"  height="622"  displayed="1"  panelState="---" />
               </GraphEnvironment>
             </Graph>
             <Gate gating:id="ID1421335380" >
               <gating:PolygonGate eventsInside="1"  annoOffsetX="0"  annoOffsetY="0"  tint="#000000"  isTinted="0"  lineWeight="Normal"  userDefined="1"  quadId="-1"  gateResolution="256" >
                 <gating:dimension>
                   <data-type:fcs-dimension data-type:name="FSC-A" />
                 </gating:dimension>
                 <gating:dimension>
                   <data-type:fcs-dimension data-type:name="SSC-A" />
                 </gating:dimension>
                 <gating:vertex>
                   <gating:coordinate data-type:value="124463.3277310924" />
                   <gating:coordinate data-type:value="175149.3097345133" />
                 </gating:vertex>
                 <gating:vertex>
                   <gating:coordinate data-type:value="68289.6134453782" />
                   <gating:coordinate data-type:value="117152.8495575221" />
                 </gating:vertex>
                 <gating:vertex>
                   <gating:coordinate data-type:value="28637.5798319328" />
                   <gating:coordinate data-type:value="55676.6017699115" />
                 </gating:vertex>
                 <gating:vertex>
                   <gating:coordinate data-type:value="55072.268907563" />
                   <gating:coordinate data-type:value="26678.3716814159" />
                 </gating:vertex>
                 <gating:vertex>
                   <gating:coordinate data-type:value="131072" />
                   <gating:coordinate data-type:value="82354.9734513274" />
                 </gating:vertex>
                 <gating:vertex>
                   <gating:coordinate data-type:value="158608.1344537815" />
                   <gating:coordinate data-type:value="156590.4424778761" />
                 </gating:vertex>
               </gating:PolygonGate>
             </Gate>
           </Population>
         </Subpopulations>
       </SampleNode>
     </Sample>
     <Sample>
       <DataSet uri="file:////jcbc-store01.jcbc.private.cam.ac.uk/citiid_home/tp471/Desktop/Tekle%20post-doc%202019/Flow%20cytometry/2019%2011%2020%20HeLaHRE%20USP43%20PAN2%20DAY8/Specimen_001_Control%20hypoxia_019.fcs"  sampleID="10" />
       <Transformations>
         <transforms:linear transforms:minRange="1.0680719734"  transforms:maxRange="54"  gain="0.0104815699" >
           <data-type:parameter data-type:name="Time" />
         </transforms:linear>
         <transforms:linear transforms:minRange="0"  transforms:maxRange="262144"  gain="1" >
           <data-type:parameter data-type:name="FSC-A" />
         </transforms:linear>
         <transforms:linear transforms:minRange="0"  transforms:maxRange="262144"  gain="1" >
           <data-type:parameter data-type:name="FSC-H" />
         </transforms:linear>
         <transforms:linear transforms:minRange="0"  transforms:maxRange="262144"  gain="1" >
           <data-type:parameter data-type:name="FSC-W" />
         </transforms:linear>
         <transforms:linear transforms:minRange="0"  transforms:maxRange="262144"  gain="1" >
           <data-type:parameter data-type:name="SSC-A" />
         </transforms:linear>
         <transforms:linear transforms:minRange="0"  transforms:maxRange="262144"  gain="1" >
           <data-type:parameter data-type:name="SSC-H" />
         </transforms:linear>
         <transforms:linear transforms:minRange="0"  transforms:maxRange="262144"  gain="1" >
           <data-type:parameter data-type:name="SSC-W" />
         </transforms:linear>
         <transforms:log transforms:offset="3"  transforms:decades="4.9414186672" >
           <data-type:parameter data-type:name="blue laser 530_30-A" />
         </transforms:log>
         <transforms:biex transforms:length="256"  transforms:maxRange="262144"  transforms:neg="0"  transforms:width="-100"  transforms:pos="4.418539922" >
           <data-type:parameter data-type:name="blue laser 530_30-H" />
         </transforms:biex>
         <transforms:biex transforms:length="256"  transforms:maxRange="262144"  transforms:neg="0"  transforms:width="-100"  transforms:pos="4.418539922" >
           <data-type:parameter data-type:name="blue laser 530_30-W" />
         </transforms:biex>
       </Transformations>
       <Keywords>
         <Keyword name="CST REGULATORY STATUS"  value="RUO Performance Check" />
         <Keyword name="CST PERFORMANCE EXPIRED"  value="2019-11-21T10:02:06+00:00" />
         <Keyword name="CST BEADS EXPIRED"  value="False" />
         <Keyword name="CST BASELINE DATE"  value="2019-06-06T13:58:29+01:00" />
         <Keyword name="CST SETUP DATE"  value="2019-11-20T10:02:06+00:00" />
         <Keyword name="CYTOMETER CONFIG CREATE DATE"  value="2017-10-03T16:23:47+01:00" />
         <Keyword name="CYTOMETER CONFIG NAME"  value="BRC Hub X20- 2-Blue 3-Red 6-Violet 5-Yel Gr (657675R1)" />
         <Keyword name="CST BEADS LOT ID"  value="82158" />
         <Keyword name="CST SETUP STATUS"  value="SUCCESS" />
         <Keyword name="P10MS"  value="0" />
         <Keyword name="P10BS"  value="-1" />
         <Keyword name="$P10G"  value="1.0" />
         <Keyword name="$P10V"  value="240" />
         <Keyword name="$P10E"  value="0,0" />
         <Keyword name="$P10B"  value="32" />
         <Keyword name="$P10R"  value="262144" />
         <Keyword name="$P10N"  value="blue laser 530_30-W" />
         <Keyword name="P9MS"  value="0" />
         <Keyword name="P9BS"  value="-1" />
         <Keyword name="P9DISPLAY"  value="LOG" />
         <Keyword name="$P9G"  value="1.0" />
         <Keyword name="$P9V"  value="240" />
         <Keyword name="$P9E"  value="0,0" />
         <Keyword name="$P9B"  value="32" />
         <Keyword name="$P9R"  value="262144" />
         <Keyword name="$P9N"  value="blue laser 530_30-H" />
         <Keyword name="P8MS"  value="0" />
         <Keyword name="P8BS"  value="-1" />
         <Keyword name="P8DISPLAY"  value="LOG" />
         <Keyword name="$P8G"  value="1.0" />
         <Keyword name="$P8V"  value="240" />
         <Keyword name="$P8E"  value="0,0" />
         <Keyword name="$P8B"  value="32" />
         <Keyword name="$P8R"  value="262144" />
         <Keyword name="$P8N"  value="blue laser 530_30-A" />
         <Keyword name="P7MS"  value="0" />
         <Keyword name="P7BS"  value="-1" />
         <Keyword name="$P7G"  value="1.0" />
         <Keyword name="$P7V"  value="200" />
         <Keyword name="$P7E"  value="0,0" />
         <Keyword name="$P7B"  value="32" />
         <Keyword name="$P7R"  value="262144" />
         <Keyword name="$P7N"  value="SSC-W" />
         <Keyword name="P6MS"  value="0" />
         <Keyword name="P6BS"  value="-1" />
         <Keyword name="P6DISPLAY"  value="LIN" />
         <Keyword name="$P6G"  value="1.0" />
         <Keyword name="$P6V"  value="200" />
         <Keyword name="$P6E"  value="0,0" />
         <Keyword name="$P6B"  value="32" />
         <Keyword name="$P6R"  value="262144" />
         <Keyword name="$P6N"  value="SSC-H" />
         <Keyword name="P5MS"  value="0" />
         <Keyword name="P5BS"  value="-1" />
         <Keyword name="P5DISPLAY"  value="LIN" />
         <Keyword name="$P5G"  value="1.0" />
         <Keyword name="$P5V"  value="200" />
         <Keyword name="$P5E"  value="0,0" />
         <Keyword name="$P5B"  value="32" />
         <Keyword name="$P5R"  value="262144" />
         <Keyword name="$P5N"  value="SSC-A" />
         <Keyword name="P4MS"  value="0" />
         <Keyword name="P4BS"  value="-1" />
         <Keyword name="$P4G"  value="1.0" />
         <Keyword name="$P4V"  value="10" />
         <Keyword name="$P4E"  value="0,0" />
         <Keyword name="$P4B"  value="32" />
         <Keyword name="$P4R"  value="262144" />
         <Keyword name="$P4N"  value="FSC-W" />
         <Keyword name="P3MS"  value="0" />
         <Keyword name="P3BS"  value="-1" />
         <Keyword name="P3DISPLAY"  value="LIN" />
         <Keyword name="$P3G"  value="1.0" />
         <Keyword name="$P3V"  value="10" />
         <Keyword name="$P3E"  value="0,0" />
         <Keyword name="$P3B"  value="32" />
         <Keyword name="$P3R"  value="262144" />
         <Keyword name="$P3N"  value="FSC-H" />
         <Keyword name="P2MS"  value="0" />
         <Keyword name="P2BS"  value="-1" />
         <Keyword name="P2DISPLAY"  value="LIN" />
         <Keyword name="$P2G"  value="1.0" />
         <Keyword name="$P2V"  value="10" />
         <Keyword name="$P2E"  value="0,0" />
         <Keyword name="$P2B"  value="32" />
         <Keyword name="$P2R"  value="262144" />
         <Keyword name="$P2N"  value="FSC-A" />
         <Keyword name="P1MS"  value="0" />
         <Keyword name="P1BS"  value="0" />
         <Keyword name="$P1G"  value="0.01" />
         <Keyword name="$P1E"  value="0,0" />
         <Keyword name="$P1B"  value="32" />
         <Keyword name="$P1R"  value="262144" />
         <Keyword name="$P1N"  value="Time" />
         <Keyword name="THRESHOLD"  value="FSC,5000" />
         <Keyword name="$TIMESTEP"  value="0.01" />
         <Keyword name="$INST"  value=" " />
         <Keyword name="AUTOBS"  value="TRUE" />
         <Keyword name="FSC ASF"  value="0.61" />
         <Keyword name="EXPORT TIME"  value="20-NOV-2019-13:19:39" />
         <Keyword name="EXPORT USER NAME"  value="Nathan" />
         <Keyword name="WINDOW EXTENSION"  value="0.00" />
         <Keyword name="SETTINGS"  value="Cytometer" />
         <Keyword name="$ETIM"  value="13:20:33" />
         <Keyword name="$BTIM"  value="13:19:39" />
         <Keyword name="$DATE"  value="20-NOV-2019" />
         <Keyword name="GUID"  value="06ca2e31-88d2-4860-82d6-56c0b0f504c5" />
         <Keyword name="EXPERIMENT NAME"  value="2019 11 20 HeLaHRE USP43 PAN2 DAY8" />
         <Keyword name="$SRC"  value="Specimen_001" />
         <Keyword name="TUBE NAME"  value="Control hypoxia" />
         <Keyword name="CREATOR"  value="BD FACSDiva Software Version 8.0.1" />
         <Keyword name="$NEXTDATA"  value="0" />
         <Keyword name="$DATATYPE"  value="F" />
         <Keyword name="$BYTEORD"  value="4,3,2,1" />
         <Keyword name="$MODE"  value="L" />
         <Keyword name="$PAR"  value="10" />
         <Keyword name="$TOT"  value="10000              " />
         <Keyword name="$SYS"  value="Windows 7 6.1" />
         <Keyword name="$FIL"  value="54029.fcs" />
         <Keyword name="$ENDDATA"  value="402107             " />
         <Keyword name="$BEGINDATA"  value="2108" />
         <Keyword name="$ENDSTEXT"  value="0" />
         <Keyword name="$BEGINSTEXT"  value="0" />
         <Keyword name="$ENDANALYSIS"  value="0" />
         <Keyword name="$BEGINANALYSIS"  value="0" />
         <Keyword name="FJ_FCS_VERSION"  value="3" />
         <Keyword name="$P1S"  value="" />
         <Keyword name="$P2S"  value="" />
         <Keyword name="$P3S"  value="" />
         <Keyword name="$P4S"  value="" />
         <Keyword name="$P5S"  value="" />
         <Keyword name="$P6S"  value="" />
         <Keyword name="$P7S"  value="" />
         <Keyword name="$P8S"  value="" />
         <Keyword name="$P9S"  value="" />
         <Keyword name="$P10S"  value="" />
       </Keywords>
       <SampleNode name="54029.fcs"  annotation=""  owningGroup=""  expanded="1"  sortPriority="10"  count="10000"  sampleID="10" >
         <Graph smoothing="0"  backColor="#ffffff"  foreColor="#000000"  type="Pseudocolor"  fast="1" >
           <Axis dimension="x"  name="FSC-A"  label=""  auto="auto" />
           <Axis dimension="y"  name="SSC-A"  label=""  auto="auto" />
           <GraphSettings level="5%"  smoothingHighResolution="1"  contourHighResolution="1"  histogramSmoothingCount="0"  graphResolution="256"  showOutliers="0"  drawLargeDots="0"  dotsToDraw="8000"  tint="le.chartfill.tinted.40"  lineWeight="le.lineweight.normal"  lineStyle="le.linestyle.solid" />
           <GraphEnvironment showGrid="0"  showAxes="tnlTNL"  showGates="1"  showFreqOnPlots="1"  showGateNameOnPlots="1"  showMedians="0"  showUncomped="0"  addEventParam="0"  lastYAxisName="" >
             <TextTraits font="SansSerif"  size="11"  name="Labels"  style="plain"  color="#000000"  background="#00ffffff"  just="left" />
             <TextTraits font="SansSerif"  size="11"  name="LayoutGates"  style="plain"  color="#000000"  background="#00ffffff"  just="left" />
             <TextTraits font="SansSerif"  size="9"  name="Numbers"  style="plain"  color="#000000"  background="#00ffffff"  just="left" />
             <TextTraits font="SansSerif"  size="9"  name="Legend"  style="plain"  color="#000000"  background="#00ffffff"  just="left" />
             <WindowPosition x="0"  y="0"  width="0"  height="0"  displayed="0"  panelState="" />
           </GraphEnvironment>
         </Graph>
         <Subpopulations>
           <Population name="Alive"  annotation=""  owningGroup="All Samples"  expanded="1"  sortPriority="10"  count="6764" >
             <Graph smoothing="0"  backColor="#ffffff"  foreColor="#000000"  heatMapStatParameter="blue laser 530_30-A"  type="Pseudocolor"  fast="1" >
               <Axis dimension="x"  name="FSC-A"  label=""  auto="auto" />
               <Axis dimension="y"  name="SSC-A"  label=""  auto="auto" />
               <GraphSettings level="5%"  smoothingHighResolution="1"  contourHighResolution="1"  histogramSmoothingCount="0"  graphResolution="256"  showOutliers="0"  drawLargeDots="0"  dotsToDraw="8000"  tint="le.chartfill.tinted.40"  lineWeight="le.lineweight.normal"  lineStyle="le.linestyle.solid" />
               <GraphEnvironment showGrid="0"  showAxes="tnlTNL"  showGates="1"  showFreqOnPlots="1"  showGateNameOnPlots="1"  showMedians="0"  showUncomped="0"  addEventParam="0"  lastYAxisName="" >
                 <TextTraits font="SansSerif"  size="11"  name="Labels"  style="plain"  color="#000000"  background="#00ffffff"  just="left" />
                 <TextTraits font="SansSerif"  size="11"  name="LayoutGates"  style="plain"  color="#000000"  background="#00ffffff"  just="left" />
                 <TextTraits font="SansSerif"  size="9"  name="Numbers"  style="plain"  color="#000000"  background="#00ffffff"  just="left" />
                 <TextTraits font="SansSerif"  size="9"  name="Legend"  style="plain"  color="#000000"  background="#00ffffff"  just="left" />
                 <WindowPosition x="620"  y="20"  width="390"  height="622"  displayed="1"  panelState="---" />
               </GraphEnvironment>
             </Graph>
             <Gate gating:id="ID1341292204" >
               <gating:PolygonGate eventsInside="1"  annoOffsetX="0"  annoOffsetY="0"  tint="#000000"  isTinted="0"  lineWeight="Normal"  userDefined="1"  quadId="-1"  gateResolution="256" >
                 <gating:dimension>
                   <data-type:fcs-dimension data-type:name="FSC-A" />
                 </gating:dimension>
                 <gating:dimension>
                   <data-type:fcs-dimension data-type:name="SSC-A" />
                 </gating:dimension>
                 <gating:vertex>
                   <gating:coordinate data-type:value="124463.3277310924" />
                   <gating:coordinate data-type:value="175149.3097345133" />
                 </gating:vertex>
                 <gating:vertex>
                   <gating:coordinate data-type:value="68289.6134453782" />
                   <gating:coordinate data-type:value="117152.8495575221" />
                 </gating:vertex>
                 <gating:vertex>
                   <gating:coordinate data-type:value="28637.5798319328" />
                   <gating:coordinate data-type:value="55676.6017699115" />
                 </gating:vertex>
                 <gating:vertex>
                   <gating:coordinate data-type:value="55072.268907563" />
                   <gating:coordinate data-type:value="26678.3716814159" />
                 </gating:vertex>
                 <gating:vertex>
                   <gating:coordinate data-type:value="131072" />
                   <gating:coordinate data-type:value="82354.9734513274" />
                 </gating:vertex>
                 <gating:vertex>
                   <gating:coordinate data-type:value="158608.1344537815" />
                   <gating:coordinate data-type:value="156590.4424778761" />
                 </gating:vertex>
               </gating:PolygonGate>
             </Gate>
           </Population>
         </Subpopulations>
       </SampleNode>
     </Sample>
     <Sample>
       <DataSet uri="file:////jcbc-store01.jcbc.private.cam.ac.uk/citiid_home/tp471/Desktop/Tekle%20post-doc%202019/Flow%20cytometry/2019%2011%2020%20HeLaHRE%20USP43%20PAN2%20DAY8/Specimen_001_Control%20normoxia_001.fcs"  sampleID="11" />
       <Transformations>
         <transforms:linear transforms:minRange="0.5884544261"  transforms:maxRange="39"  gain="0.0104521212" >
           <data-type:parameter data-type:name="Time" />
         </transforms:linear>
         <transforms:linear transforms:minRange="0"  transforms:maxRange="262144"  gain="1" >
           <data-type:parameter data-type:name="FSC-A" />
         </transforms:linear>
         <transforms:linear transforms:minRange="0"  transforms:maxRange="262144"  gain="1" >
           <data-type:parameter data-type:name="FSC-H" />
         </transforms:linear>
         <transforms:linear transforms:minRange="0"  transforms:maxRange="262144"  gain="1" >
           <data-type:parameter data-type:name="FSC-W" />
         </transforms:linear>
         <transforms:linear transforms:minRange="0"  transforms:maxRange="262144"  gain="1" >
           <data-type:parameter data-type:name="SSC-A" />
         </transforms:linear>
         <transforms:linear transforms:minRange="0"  transforms:maxRange="262144"  gain="1" >
           <data-type:parameter data-type:name="SSC-H" />
         </transforms:linear>
         <transforms:linear transforms:minRange="0"  transforms:maxRange="262144"  gain="1" >
           <data-type:parameter data-type:name="SSC-W" />
         </transforms:linear>
         <transforms:log transforms:offset="3"  transforms:decades="4.9414186672" >
           <data-type:parameter data-type:name="blue laser 530_30-A" />
         </transforms:log>
         <transforms:biex transforms:length="256"  transforms:maxRange="262144"  transforms:neg="0"  transforms:width="-100"  transforms:pos="4.418539922" >
           <data-type:parameter data-type:name="blue laser 530_30-H" />
         </transforms:biex>
         <transforms:biex transforms:length="256"  transforms:maxRange="262144"  transforms:neg="0"  transforms:width="-100"  transforms:pos="4.418539922" >
           <data-type:parameter data-type:name="blue laser 530_30-W" />
         </transforms:biex>
       </Transformations>
       <Keywords>
         <Keyword name="CST REGULATORY STATUS"  value="RUO Performance Check" />
         <Keyword name="CST PERFORMANCE EXPIRED"  value="2019-11-21T10:02:06+00:00" />
         <Keyword name="CST BEADS EXPIRED"  value="False" />
         <Keyword name="CST BASELINE DATE"  value="2019-06-06T13:58:29+01:00" />
         <Keyword name="CST SETUP DATE"  value="2019-11-20T10:02:06+00:00" />
         <Keyword name="CYTOMETER CONFIG CREATE DATE"  value="2017-10-03T16:23:47+01:00" />
         <Keyword name="CYTOMETER CONFIG NAME"  value="BRC Hub X20- 2-Blue 3-Red 6-Violet 5-Yel Gr (657675R1)" />
         <Keyword name="CST BEADS LOT ID"  value="82158" />
         <Keyword name="CST SETUP STATUS"  value="SUCCESS" />
         <Keyword name="P10MS"  value="0" />
         <Keyword name="P10BS"  value="-1" />
         <Keyword name="$P10G"  value="1.0" />
         <Keyword name="$P10V"  value="240" />
         <Keyword name="$P10E"  value="0,0" />
         <Keyword name="$P10B"  value="32" />
         <Keyword name="$P10R"  value="262144" />
         <Keyword name="$P10N"  value="blue laser 530_30-W" />
         <Keyword name="P9MS"  value="0" />
         <Keyword name="P9BS"  value="-1" />
         <Keyword name="P9DISPLAY"  value="LOG" />
         <Keyword name="$P9G"  value="1.0" />
         <Keyword name="$P9V"  value="240" />
         <Keyword name="$P9E"  value="0,0" />
         <Keyword name="$P9B"  value="32" />
         <Keyword name="$P9R"  value="262144" />
         <Keyword name="$P9N"  value="blue laser 530_30-H" />
         <Keyword name="P8MS"  value="0" />
         <Keyword name="P8BS"  value="-1" />
         <Keyword name="P8DISPLAY"  value="LOG" />
         <Keyword name="$P8G"  value="1.0" />
         <Keyword name="$P8V"  value="240" />
         <Keyword name="$P8E"  value="0,0" />
         <Keyword name="$P8B"  value="32" />
         <Keyword name="$P8R"  value="262144" />
         <Keyword name="$P8N"  value="blue laser 530_30-A" />
         <Keyword name="P7MS"  value="0" />
         <Keyword name="P7BS"  value="-1" />
         <Keyword name="$P7G"  value="1.0" />
         <Keyword name="$P7V"  value="200" />
         <Keyword name="$P7E"  value="0,0" />
         <Keyword name="$P7B"  value="32" />
         <Keyword name="$P7R"  value="262144" />
         <Keyword name="$P7N"  value="SSC-W" />
         <Keyword name="P6MS"  value="0" />
         <Keyword name="P6BS"  value="-1" />
         <Keyword name="P6DISPLAY"  value="LIN" />
         <Keyword name="$P6G"  value="1.0" />
         <Keyword name="$P6V"  value="200" />
         <Keyword name="$P6E"  value="0,0" />
         <Keyword name="$P6B"  value="32" />
         <Keyword name="$P6R"  value="262144" />
         <Keyword name="$P6N"  value="SSC-H" />
         <Keyword name="P5MS"  value="0" />
         <Keyword name="P5BS"  value="-1" />
         <Keyword name="P5DISPLAY"  value="LIN" />
         <Keyword name="$P5G"  value="1.0" />
         <Keyword name="$P5V"  value="200" />
         <Keyword name="$P5E"  value="0,0" />
         <Keyword name="$P5B"  value="32" />
         <Keyword name="$P5R"  value="262144" />
         <Keyword name="$P5N"  value="SSC-A" />
         <Keyword name="P4MS"  value="0" />
         <Keyword name="P4BS"  value="-1" />
         <Keyword name="$P4G"  value="1.0" />
         <Keyword name="$P4V"  value="10" />
         <Keyword name="$P4E"  value="0,0" />
         <Keyword name="$P4B"  value="32" />
         <Keyword name="$P4R"  value="262144" />
         <Keyword name="$P4N"  value="FSC-W" />
         <Keyword name="P3MS"  value="0" />
         <Keyword name="P3BS"  value="-1" />
         <Keyword name="P3DISPLAY"  value="LIN" />
         <Keyword name="$P3G"  value="1.0" />
         <Keyword name="$P3V"  value="10" />
         <Keyword name="$P3E"  value="0,0" />
         <Keyword name="$P3B"  value="32" />
         <Keyword name="$P3R"  value="262144" />
         <Keyword name="$P3N"  value="FSC-H" />
         <Keyword name="P2MS"  value="0" />
         <Keyword name="P2BS"  value="-1" />
         <Keyword name="P2DISPLAY"  value="LIN" />
         <Keyword name="$P2G"  value="1.0" />
         <Keyword name="$P2V"  value="10" />
         <Keyword name="$P2E"  value="0,0" />
         <Keyword name="$P2B"  value="32" />
         <Keyword name="$P2R"  value="262144" />
         <Keyword name="$P2N"  value="FSC-A" />
         <Keyword name="P1MS"  value="0" />
         <Keyword name="P1BS"  value="0" />
         <Keyword name="$P1G"  value="0.01" />
         <Keyword name="$P1E"  value="0,0" />
         <Keyword name="$P1B"  value="32" />
         <Keyword name="$P1R"  value="262144" />
         <Keyword name="$P1N"  value="Time" />
         <Keyword name="THRESHOLD"  value="FSC,5000" />
         <Keyword name="$TIMESTEP"  value="0.01" />
         <Keyword name="$INST"  value=" " />
         <Keyword name="AUTOBS"  value="TRUE" />
         <Keyword name="FSC ASF"  value="0.61" />
         <Keyword name="EXPORT TIME"  value="20-NOV-2019-13:02:53" />
         <Keyword name="EXPORT USER NAME"  value="Nathan" />
         <Keyword name="WINDOW EXTENSION"  value="0.00" />
         <Keyword name="SETTINGS"  value="Cytometer" />
         <Keyword name="$ETIM"  value="13:03:32" />
         <Keyword name="$BTIM"  value="13:02:53" />
         <Keyword name="$DATE"  value="20-NOV-2019" />
         <Keyword name="GUID"  value="4d5bd14e-baa6-48e3-a9cd-3b59f830286c" />
         <Keyword name="EXPERIMENT NAME"  value="2019 11 20 HeLaHRE USP43 PAN2 DAY8" />
         <Keyword name="$SRC"  value="Specimen_001" />
         <Keyword name="TUBE NAME"  value="Control normoxia" />
         <Keyword name="CREATOR"  value="BD FACSDiva Software Version 8.0.1" />
         <Keyword name="$NEXTDATA"  value="0" />
         <Keyword name="$DATATYPE"  value="F" />
         <Keyword name="$BYTEORD"  value="4,3,2,1" />
         <Keyword name="$MODE"  value="L" />
         <Keyword name="$PAR"  value="10" />
         <Keyword name="$TOT"  value="10000              " />
         <Keyword name="$SYS"  value="Windows 7 6.1" />
         <Keyword name="$FIL"  value="54011.fcs" />
         <Keyword name="$ENDDATA"  value="402108             " />
         <Keyword name="$BEGINDATA"  value="2109" />
         <Keyword name="$ENDSTEXT"  value="0" />
         <Keyword name="$BEGINSTEXT"  value="0" />
         <Keyword name="$ENDANALYSIS"  value="0" />
         <Keyword name="$BEGINANALYSIS"  value="0" />
         <Keyword name="FJ_FCS_VERSION"  value="3" />
         <Keyword name="$P1S"  value="" />
         <Keyword name="$P2S"  value="" />
         <Keyword name="$P3S"  value="" />
         <Keyword name="$P4S"  value="" />
         <Keyword name="$P5S"  value="" />
         <Keyword name="$P6S"  value="" />
         <Keyword name="$P7S"  value="" />
         <Keyword name="$P8S"  value="" />
         <Keyword name="$P9S"  value="" />
         <Keyword name="$P10S"  value="" />
       </Keywords>
       <SampleNode name="54011.fcs"  annotation=""  owningGroup=""  expanded="1"  sortPriority="10"  count="10000"  sampleID="11" >
         <Graph smoothing="0"  backColor="#ffffff"  foreColor="#000000"  heatMapStatParameter="blue laser 530_30-A"  type="Pseudocolor"  fast="1" >
           <Axis dimension="x"  name="FSC-A"  label=""  auto="auto" />
           <Axis dimension="y"  name="SSC-A"  label=""  auto="auto" />
           <GraphSettings level="5%"  smoothingHighResolution="1"  contourHighResolution="1"  histogramSmoothingCount="0"  graphResolution="256"  showOutliers="0"  drawLargeDots="0"  dotsToDraw="8000"  tint="le.chartfill.tinted.40"  lineWeight="le.lineweight.normal"  lineStyle="le.linestyle.solid" />
           <GraphEnvironment showGrid="0"  showAxes="tnlTNL"  showGates="1"  showFreqOnPlots="1"  showGateNameOnPlots="1"  showMedians="0"  showUncomped="0"  addEventParam="0"  lastYAxisName="" >
             <TextTraits font="SansSerif"  size="11"  name="Labels"  style="plain"  color="#000000"  background="#00ffffff"  just="left" />
             <TextTraits font="SansSerif"  size="11"  name="LayoutGates"  style="plain"  color="#000000"  background="#00ffffff"  just="left" />
             <TextTraits font="SansSerif"  size="9"  name="Numbers"  style="plain"  color="#000000"  background="#00ffffff"  just="left" />
             <TextTraits font="SansSerif"  size="9"  name="Legend"  style="plain"  color="#000000"  background="#00ffffff"  just="left" />
             <WindowPosition x="620"  y="20"  width="390"  height="622"  displayed="1"  panelState="---" />
           </GraphEnvironment>
         </Graph>
         <Subpopulations>
           <Population name="Alive"  annotation=""  owningGroup=""  expanded="1"  sortPriority="10"  count="7025" >
             <Graph smoothing="1"  backColor="#ffffff"  foreColor="#000000"  heatMapStatParameter="blue laser 530_30-A"  type="Histogram"  fast="1" >
               <Axis dimension="x"  name="blue laser 530_30-A"  label=""  auto="auto" />
               <Axis dimension="y"  name=""  label=""  auto="auto" />
               <GraphSettings level="5%"  smoothingHighResolution="1"  contourHighResolution="1"  histogramSmoothingCount="0"  graphResolution="256"  showOutliers="0"  drawLargeDots="0"  dotsToDraw="8000"  tint="le.chartfill.tinted.40"  lineWeight="le.lineweight.normal"  lineStyle="le.linestyle.solid" />
               <GraphEnvironment showGrid="0"  showAxes="tnlTNL"  showGates="1"  showFreqOnPlots="1"  showGateNameOnPlots="1"  showMedians="0"  showUncomped="0"  addEventParam="0"  lastYAxisName="" >
                 <TextTraits font="SansSerif"  size="11"  name="Labels"  style="plain"  color="#000000"  background="#00ffffff"  just="left" />
                 <TextTraits font="SansSerif"  size="11"  name="LayoutGates"  style="plain"  color="#000000"  background="#00ffffff"  just="left" />
                 <TextTraits font="SansSerif"  size="9"  name="Numbers"  style="plain"  color="#000000"  background="#00ffffff"  just="left" />
                 <TextTraits font="SansSerif"  size="9"  name="Legend"  style="plain"  color="#000000"  background="#00ffffff"  just="left" />
                 <WindowPosition x="620"  y="20"  width="390"  height="622"  displayed="0"  panelState="---" />
               </GraphEnvironment>
             </Graph>
             <Gate gating:id="ID1880350591" >
               <gating:PolygonGate eventsInside="1"  annoOffsetX="0"  annoOffsetY="0"  tint="#000000"  isTinted="0"  lineWeight="Normal"  userDefined="1"  quadId="-1"  gateResolution="256" >
                 <gating:dimension>
                   <data-type:fcs-dimension data-type:name="FSC-A" />
                 </gating:dimension>
                 <gating:dimension>
                   <data-type:fcs-dimension data-type:name="SSC-A" />
                 </gating:dimension>
                 <gating:vertex>
                   <gating:coordinate data-type:value="88115.6302521008" />
                   <gating:coordinate data-type:value="142671.2920353982" />
                 </gating:vertex>
                 <gating:vertex>
                   <gating:coordinate data-type:value="61680.9411764706" />
                   <gating:coordinate data-type:value="111353.203539823" />
                 </gating:vertex>
                 <gating:vertex>
                   <gating:coordinate data-type:value="22028.9075630252" />
                   <gating:coordinate data-type:value="49876.9557522124" />
                 </gating:vertex>
                 <gating:vertex>
                   <gating:coordinate data-type:value="48463.5966386555" />
                   <gating:coordinate data-type:value="20878.7256637168" />
                 </gating:vertex>
                 <gating:vertex>
                   <gating:coordinate data-type:value="124463.3277310924" />
                   <gating:coordinate data-type:value="76555.3274336283" />
                 </gating:vertex>
                 <gating:vertex>
                   <gating:coordinate data-type:value="137680.6722689076" />
                   <gating:coordinate data-type:value="120632.6371681416" />
                 </gating:vertex>
               </gating:PolygonGate>
             </Gate>
           </Population>
         </Subpopulations>
       </SampleNode>
     </Sample>
     <Sample>
       <DataSet uri="file:////jcbc-store01.jcbc.private.cam.ac.uk/citiid_home/tp471/Desktop/Tekle%20post-doc%202019/Flow%20cytometry/2019%2011%2020%20HeLaHRE%20USP43%20PAN2%20DAY8/Specimen_001_Hif1B%20DMOG_011.fcs"  sampleID="12" />
       <Transformations>
         <transforms:linear transforms:minRange="0.948682237"  transforms:maxRange="11"  gain="0.0117848725" >
           <data-type:parameter data-type:name="Time" />
         </transforms:linear>
         <transforms:linear transforms:minRange="0"  transforms:maxRange="262144"  gain="1" >
           <data-type:parameter data-type:name="FSC-A" />
         </transforms:linear>
         <transforms:linear transforms:minRange="0"  transforms:maxRange="262144"  gain="1" >
           <data-type:parameter data-type:name="FSC-H" />
         </transforms:linear>
         <transforms:linear transforms:minRange="0"  transforms:maxRange="262144"  gain="1" >
           <data-type:parameter data-type:name="FSC-W" />
         </transforms:linear>
         <transforms:linear transforms:minRange="0"  transforms:maxRange="262144"  gain="1" >
           <data-type:parameter data-type:name="SSC-A" />
         </transforms:linear>
         <transforms:linear transforms:minRange="0"  transforms:maxRange="262144"  gain="1" >
           <data-type:parameter data-type:name="SSC-H" />
         </transforms:linear>
         <transforms:linear transforms:minRange="0"  transforms:maxRange="262144"  gain="1" >
           <data-type:parameter data-type:name="SSC-W" />
         </transforms:linear>
         <transforms:log transforms:offset="3"  transforms:decades="4.9414186672" >
           <data-type:parameter data-type:name="blue laser 530_30-A" />
         </transforms:log>
         <transforms:biex transforms:length="256"  transforms:maxRange="262144"  transforms:neg="0"  transforms:width="-100"  transforms:pos="4.418539922" >
           <data-type:parameter data-type:name="blue laser 530_30-H" />
         </transforms:biex>
         <transforms:biex transforms:length="256"  transforms:maxRange="262144"  transforms:neg="0"  transforms:width="-100"  transforms:pos="4.418539922" >
           <data-type:parameter data-type:name="blue laser 530_30-W" />
         </transforms:biex>
       </Transformations>
       <Keywords>
         <Keyword name="CST REGULATORY STATUS"  value="RUO Performance Check" />
         <Keyword name="CST PERFORMANCE EXPIRED"  value="2019-11-21T10:02:06+00:00" />
         <Keyword name="CST BEADS EXPIRED"  value="False" />
         <Keyword name="CST BASELINE DATE"  value="2019-06-06T13:58:29+01:00" />
         <Keyword name="CST SETUP DATE"  value="2019-11-20T10:02:06+00:00" />
         <Keyword name="CYTOMETER CONFIG CREATE DATE"  value="2017-10-03T16:23:47+01:00" />
         <Keyword name="CYTOMETER CONFIG NAME"  value="BRC Hub X20- 2-Blue 3-Red 6-Violet 5-Yel Gr (657675R1)" />
         <Keyword name="CST BEADS LOT ID"  value="82158" />
         <Keyword name="CST SETUP STATUS"  value="SUCCESS" />
         <Keyword name="P10MS"  value="0" />
         <Keyword name="P10BS"  value="-1" />
         <Keyword name="$P10G"  value="1.0" />
         <Keyword name="$P10V"  value="240" />
         <Keyword name="$P10E"  value="0,0" />
         <Keyword name="$P10B"  value="32" />
         <Keyword name="$P10R"  value="262144" />
         <Keyword name="$P10N"  value="blue laser 530_30-W" />
         <Keyword name="P9MS"  value="0" />
         <Keyword name="P9BS"  value="-1" />
         <Keyword name="P9DISPLAY"  value="LOG" />
         <Keyword name="$P9G"  value="1.0" />
         <Keyword name="$P9V"  value="240" />
         <Keyword name="$P9E"  value="0,0" />
         <Keyword name="$P9B"  value="32" />
         <Keyword name="$P9R"  value="262144" />
         <Keyword name="$P9N"  value="blue laser 530_30-H" />
         <Keyword name="P8MS"  value="0" />
         <Keyword name="P8BS"  value="-1" />
         <Keyword name="P8DISPLAY"  value="LOG" />
         <Keyword name="$P8G"  value="1.0" />
         <Keyword name="$P8V"  value="240" />
         <Keyword name="$P8E"  value="0,0" />
         <Keyword name="$P8B"  value="32" />
         <Keyword name="$P8R"  value="262144" />
         <Keyword name="$P8N"  value="blue laser 530_30-A" />
         <Keyword name="P7MS"  value="0" />
         <Keyword name="P7BS"  value="-1" />
         <Keyword name="$P7G"  value="1.0" />
         <Keyword name="$P7V"  value="200" />
         <Keyword name="$P7E"  value="0,0" />
         <Keyword name="$P7B"  value="32" />
         <Keyword name="$P7R"  value="262144" />
         <Keyword name="$P7N"  value="SSC-W" />
         <Keyword name="P6MS"  value="0" />
         <Keyword name="P6BS"  value="-1" />
         <Keyword name="P6DISPLAY"  value="LIN" />
         <Keyword name="$P6G"  value="1.0" />
         <Keyword name="$P6V"  value="200" />
         <Keyword name="$P6E"  value="0,0" />
         <Keyword name="$P6B"  value="32" />
         <Keyword name="$P6R"  value="262144" />
         <Keyword name="$P6N"  value="SSC-H" />
         <Keyword name="P5MS"  value="0" />
         <Keyword name="P5BS"  value="-1" />
         <Keyword name="P5DISPLAY"  value="LIN" />
         <Keyword name="$P5G"  value="1.0" />
         <Keyword name="$P5V"  value="200" />
         <Keyword name="$P5E"  value="0,0" />
         <Keyword name="$P5B"  value="32" />
         <Keyword name="$P5R"  value="262144" />
         <Keyword name="$P5N"  value="SSC-A" />
         <Keyword name="P4MS"  value="0" />
         <Keyword name="P4BS"  value="-1" />
         <Keyword name="$P4G"  value="1.0" />
         <Keyword name="$P4V"  value="10" />
         <Keyword name="$P4E"  value="0,0" />
         <Keyword name="$P4B"  value="32" />
         <Keyword name="$P4R"  value="262144" />
         <Keyword name="$P4N"  value="FSC-W" />
         <Keyword name="P3MS"  value="0" />
         <Keyword name="P3BS"  value="-1" />
         <Keyword name="P3DISPLAY"  value="LIN" />
         <Keyword name="$P3G"  value="1.0" />
         <Keyword name="$P3V"  value="10" />
         <Keyword name="$P3E"  value="0,0" />
         <Keyword name="$P3B"  value="32" />
         <Keyword name="$P3R"  value="262144" />
         <Keyword name="$P3N"  value="FSC-H" />
         <Keyword name="P2MS"  value="0" />
         <Keyword name="P2BS"  value="-1" />
         <Keyword name="P2DISPLAY"  value="LIN" />
         <Keyword name="$P2G"  value="1.0" />
         <Keyword name="$P2V"  value="10" />
         <Keyword name="$P2E"  value="0,0" />
         <Keyword name="$P2B"  value="32" />
         <Keyword name="$P2R"  value="262144" />
         <Keyword name="$P2N"  value="FSC-A" />
         <Keyword name="P1MS"  value="0" />
         <Keyword name="P1BS"  value="0" />
         <Keyword name="$P1G"  value="0.01" />
         <Keyword name="$P1E"  value="0,0" />
         <Keyword name="$P1B"  value="32" />
         <Keyword name="$P1R"  value="262144" />
         <Keyword name="$P1N"  value="Time" />
         <Keyword name="THRESHOLD"  value="FSC,5000" />
         <Keyword name="$TIMESTEP"  value="0.01" />
         <Keyword name="$INST"  value=" " />
         <Keyword name="AUTOBS"  value="TRUE" />
         <Keyword name="FSC ASF"  value="0.61" />
         <Keyword name="EXPORT TIME"  value="20-NOV-2019-13:11:09" />
         <Keyword name="EXPORT USER NAME"  value="Nathan" />
         <Keyword name="WINDOW EXTENSION"  value="0.00" />
         <Keyword name="SETTINGS"  value="Cytometer" />
         <Keyword name="$ETIM"  value="13:11:20" />
         <Keyword name="$BTIM"  value="13:11:09" />
         <Keyword name="$DATE"  value="20-NOV-2019" />
         <Keyword name="GUID"  value="85ae6c38-2d05-4843-95d2-d798d06fcc68" />
         <Keyword name="EXPERIMENT NAME"  value="2019 11 20 HeLaHRE USP43 PAN2 DAY8" />
         <Keyword name="$SRC"  value="Specimen_001" />
         <Keyword name="TUBE NAME"  value="Hif1B DMOG" />
         <Keyword name="CREATOR"  value="BD FACSDiva Software Version 8.0.1" />
         <Keyword name="$NEXTDATA"  value="0" />
         <Keyword name="$DATATYPE"  value="F" />
         <Keyword name="$BYTEORD"  value="4,3,2,1" />
         <Keyword name="$MODE"  value="L" />
         <Keyword name="$PAR"  value="10" />
         <Keyword name="$TOT"  value="10000              " />
         <Keyword name="$SYS"  value="Windows 7 6.1" />
         <Keyword name="$FIL"  value="54021.fcs" />
         <Keyword name="$ENDDATA"  value="402102             " />
         <Keyword name="$BEGINDATA"  value="2103" />
         <Keyword name="$ENDSTEXT"  value="0" />
         <Keyword name="$BEGINSTEXT"  value="0" />
         <Keyword name="$ENDANALYSIS"  value="0" />
         <Keyword name="$BEGINANALYSIS"  value="0" />
         <Keyword name="FJ_FCS_VERSION"  value="3" />
         <Keyword name="$P1S"  value="" />
         <Keyword name="$P2S"  value="" />
         <Keyword name="$P3S"  value="" />
         <Keyword name="$P4S"  value="" />
         <Keyword name="$P5S"  value="" />
         <Keyword name="$P6S"  value="" />
         <Keyword name="$P7S"  value="" />
         <Keyword name="$P8S"  value="" />
         <Keyword name="$P9S"  value="" />
         <Keyword name="$P10S"  value="" />
       </Keywords>
       <SampleNode name="54021.fcs"  annotation=""  owningGroup=""  expanded="1"  sortPriority="10"  count="10000"  sampleID="12" >
         <Graph smoothing="0"  backColor="#ffffff"  foreColor="#000000"  type="Pseudocolor"  fast="1" >
           <Axis dimension="x"  name="FSC-A"  label=""  auto="auto" />
           <Axis dimension="y"  name="SSC-A"  label=""  auto="auto" />
           <GraphSettings level="5%"  smoothingHighResolution="1"  contourHighResolution="1"  histogramSmoothingCount="0"  graphResolution="256"  showOutliers="0"  drawLargeDots="0"  dotsToDraw="8000"  tint="le.chartfill.tinted.40"  lineWeight="le.lineweight.normal"  lineStyle="le.linestyle.solid" />
           <GraphEnvironment showGrid="0"  showAxes="tnlTNL"  showGates="1"  showFreqOnPlots="1"  showGateNameOnPlots="1"  showMedians="0"  showUncomped="0"  addEventParam="0"  lastYAxisName="" >
             <TextTraits font="SansSerif"  size="11"  name="Labels"  style="plain"  color="#000000"  background="#00ffffff"  just="left" />
             <TextTraits font="SansSerif"  size="11"  name="LayoutGates"  style="plain"  color="#000000"  background="#00ffffff"  just="left" />
             <TextTraits font="SansSerif"  size="9"  name="Numbers"  style="plain"  color="#000000"  background="#00ffffff"  just="left" />
             <TextTraits font="SansSerif"  size="9"  name="Legend"  style="plain"  color="#000000"  background="#00ffffff"  just="left" />
             <WindowPosition x="0"  y="0"  width="0"  height="0"  displayed="0"  panelState="" />
           </GraphEnvironment>
         </Graph>
         <Subpopulations>
           <Population name="Alive"  annotation=""  owningGroup="All Samples"  expanded="1"  sortPriority="10"  count="8256" >
             <Graph smoothing="0"  backColor="#ffffff"  foreColor="#000000"  heatMapStatParameter="blue laser 530_30-A"  type="Pseudocolor"  fast="1" >
               <Axis dimension="x"  name="FSC-A"  label=""  auto="auto" />
               <Axis dimension="y"  name="SSC-A"  label=""  auto="auto" />
               <GraphSettings level="5%"  smoothingHighResolution="1"  contourHighResolution="1"  histogramSmoothingCount="0"  graphResolution="256"  showOutliers="0"  drawLargeDots="0"  dotsToDraw="8000"  tint="le.chartfill.tinted.40"  lineWeight="le.lineweight.normal"  lineStyle="le.linestyle.solid" />
               <GraphEnvironment showGrid="0"  showAxes="tnlTNL"  showGates="1"  showFreqOnPlots="1"  showGateNameOnPlots="1"  showMedians="0"  showUncomped="0"  addEventParam="0"  lastYAxisName="" >
                 <TextTraits font="SansSerif"  size="11"  name="Labels"  style="plain"  color="#000000"  background="#00ffffff"  just="left" />
                 <TextTraits font="SansSerif"  size="11"  name="LayoutGates"  style="plain"  color="#000000"  background="#00ffffff"  just="left" />
                 <TextTraits font="SansSerif"  size="9"  name="Numbers"  style="plain"  color="#000000"  background="#00ffffff"  just="left" />
                 <TextTraits font="SansSerif"  size="9"  name="Legend"  style="plain"  color="#000000"  background="#00ffffff"  just="left" />
                 <WindowPosition x="620"  y="20"  width="390"  height="622"  displayed="1"  panelState="---" />
               </GraphEnvironment>
             </Graph>
             <Gate gating:id="ID697295245" >
               <gating:PolygonGate eventsInside="1"  annoOffsetX="0"  annoOffsetY="0"  tint="#000000"  isTinted="0"  lineWeight="Normal"  userDefined="1"  quadId="-1"  gateResolution="256" >
                 <gating:dimension>
                   <data-type:fcs-dimension data-type:name="FSC-A" />
                 </gating:dimension>
                 <gating:dimension>
                   <data-type:fcs-dimension data-type:name="SSC-A" />
                 </gating:dimension>
                 <gating:vertex>
                   <gating:coordinate data-type:value="124463.3277310924" />
                   <gating:coordinate data-type:value="175149.3097345133" />
                 </gating:vertex>
                 <gating:vertex>
                   <gating:coordinate data-type:value="68289.6134453782" />
                   <gating:coordinate data-type:value="117152.8495575221" />
                 </gating:vertex>
                 <gating:vertex>
                   <gating:coordinate data-type:value="28637.5798319328" />
                   <gating:coordinate data-type:value="55676.6017699115" />
                 </gating:vertex>
                 <gating:vertex>
                   <gating:coordinate data-type:value="55072.268907563" />
                   <gating:coordinate data-type:value="26678.3716814159" />
                 </gating:vertex>
                 <gating:vertex>
                   <gating:coordinate data-type:value="131072" />
                   <gating:coordinate data-type:value="82354.9734513274" />
                 </gating:vertex>
                 <gating:vertex>
                   <gating:coordinate data-type:value="158608.1344537815" />
                   <gating:coordinate data-type:value="156590.4424778761" />
                 </gating:vertex>
               </gating:PolygonGate>
             </Gate>
           </Population>
         </Subpopulations>
       </SampleNode>
     </Sample>
     <Sample>
       <DataSet uri="file:////jcbc-store01.jcbc.private.cam.ac.uk/citiid_home/tp471/Desktop/Tekle%20post-doc%202019/Flow%20cytometry/2019%2011%2020%20HeLaHRE%20USP43%20PAN2%20DAY8/Specimen_001_Hif1B%20hypoxia_020.fcs"  sampleID="13" />
       <Transformations>
         <transforms:linear transforms:minRange="0.8840513983"  transforms:maxRange="8"  gain="0.0120937264" >
           <data-type:parameter data-type:name="Time" />
         </transforms:linear>
         <transforms:linear transforms:minRange="0"  transforms:maxRange="262144"  gain="1" >
           <data-type:parameter data-type:name="FSC-A" />
         </transforms:linear>
         <transforms:linear transforms:minRange="0"  transforms:maxRange="262144"  gain="1" >
           <data-type:parameter data-type:name="FSC-H" />
         </transforms:linear>
         <transforms:linear transforms:minRange="0"  transforms:maxRange="262144"  gain="1" >
           <data-type:parameter data-type:name="FSC-W" />
         </transforms:linear>
         <transforms:linear transforms:minRange="0"  transforms:maxRange="262144"  gain="1" >
           <data-type:parameter data-type:name="SSC-A" />
         </transforms:linear>
         <transforms:linear transforms:minRange="0"  transforms:maxRange="262144"  gain="1" >
           <data-type:parameter data-type:name="SSC-H" />
         </transforms:linear>
         <transforms:linear transforms:minRange="0"  transforms:maxRange="262144"  gain="1" >
           <data-type:parameter data-type:name="SSC-W" />
         </transforms:linear>
         <transforms:log transforms:offset="3"  transforms:decades="4.9414186672" >
           <data-type:parameter data-type:name="blue laser 530_30-A" />
         </transforms:log>
         <transforms:biex transforms:length="256"  transforms:maxRange="262144"  transforms:neg="0"  transforms:width="-100"  transforms:pos="4.418539922" >
           <data-type:parameter data-type:name="blue laser 530_30-H" />
         </transforms:biex>
         <transforms:biex transforms:length="256"  transforms:maxRange="262144"  transforms:neg="0"  transforms:width="-100"  transforms:pos="4.418539922" >
           <data-type:parameter data-type:name="blue laser 530_30-W" />
         </transforms:biex>
       </Transformations>
       <Keywords>
         <Keyword name="CST REGULATORY STATUS"  value="RUO Performance Check" />
         <Keyword name="CST PERFORMANCE EXPIRED"  value="2019-11-21T10:02:06+00:00" />
         <Keyword name="CST BEADS EXPIRED"  value="False" />
         <Keyword name="CST BASELINE DATE"  value="2019-06-06T13:58:29+01:00" />
         <Keyword name="CST SETUP DATE"  value="2019-11-20T10:02:06+00:00" />
         <Keyword name="CYTOMETER CONFIG CREATE DATE"  value="2017-10-03T16:23:47+01:00" />
         <Keyword name="CYTOMETER CONFIG NAME"  value="BRC Hub X20- 2-Blue 3-Red 6-Violet 5-Yel Gr (657675R1)" />
         <Keyword name="CST BEADS LOT ID"  value="82158" />
         <Keyword name="CST SETUP STATUS"  value="SUCCESS" />
         <Keyword name="P10MS"  value="0" />
         <Keyword name="P10BS"  value="-1" />
         <Keyword name="$P10G"  value="1.0" />
         <Keyword name="$P10V"  value="240" />
         <Keyword name="$P10E"  value="0,0" />
         <Keyword name="$P10B"  value="32" />
         <Keyword name="$P10R"  value="262144" />
         <Keyword name="$P10N"  value="blue laser 530_30-W" />
         <Keyword name="P9MS"  value="0" />
         <Keyword name="P9BS"  value="-1" />
         <Keyword name="P9DISPLAY"  value="LOG" />
         <Keyword name="$P9G"  value="1.0" />
         <Keyword name="$P9V"  value="240" />
         <Keyword name="$P9E"  value="0,0" />
         <Keyword name="$P9B"  value="32" />
         <Keyword name="$P9R"  value="262144" />
         <Keyword name="$P9N"  value="blue laser 530_30-H" />
         <Keyword name="P8MS"  value="0" />
         <Keyword name="P8BS"  value="-1" />
         <Keyword name="P8DISPLAY"  value="LOG" />
         <Keyword name="$P8G"  value="1.0" />
         <Keyword name="$P8V"  value="240" />
         <Keyword name="$P8E"  value="0,0" />
         <Keyword name="$P8B"  value="32" />
         <Keyword name="$P8R"  value="262144" />
         <Keyword name="$P8N"  value="blue laser 530_30-A" />
         <Keyword name="P7MS"  value="0" />
         <Keyword name="P7BS"  value="-1" />
         <Keyword name="$P7G"  value="1.0" />
         <Keyword name="$P7V"  value="200" />
         <Keyword name="$P7E"  value="0,0" />
         <Keyword name="$P7B"  value="32" />
         <Keyword name="$P7R"  value="262144" />
         <Keyword name="$P7N"  value="SSC-W" />
         <Keyword name="P6MS"  value="0" />
         <Keyword name="P6BS"  value="-1" />
         <Keyword name="P6DISPLAY"  value="LIN" />
         <Keyword name="$P6G"  value="1.0" />
         <Keyword name="$P6V"  value="200" />
         <Keyword name="$P6E"  value="0,0" />
         <Keyword name="$P6B"  value="32" />
         <Keyword name="$P6R"  value="262144" />
         <Keyword name="$P6N"  value="SSC-H" />
         <Keyword name="P5MS"  value="0" />
         <Keyword name="P5BS"  value="-1" />
         <Keyword name="P5DISPLAY"  value="LIN" />
         <Keyword name="$P5G"  value="1.0" />
         <Keyword name="$P5V"  value="200" />
         <Keyword name="$P5E"  value="0,0" />
         <Keyword name="$P5B"  value="32" />
         <Keyword name="$P5R"  value="262144" />
         <Keyword name="$P5N"  value="SSC-A" />
         <Keyword name="P4MS"  value="0" />
         <Keyword name="P4BS"  value="-1" />
         <Keyword name="$P4G"  value="1.0" />
         <Keyword name="$P4V"  value="10" />
         <Keyword name="$P4E"  value="0,0" />
         <Keyword name="$P4B"  value="32" />
         <Keyword name="$P4R"  value="262144" />
         <Keyword name="$P4N"  value="FSC-W" />
         <Keyword name="P3MS"  value="0" />
         <Keyword name="P3BS"  value="-1" />
         <Keyword name="P3DISPLAY"  value="LIN" />
         <Keyword name="$P3G"  value="1.0" />
         <Keyword name="$P3V"  value="10" />
         <Keyword name="$P3E"  value="0,0" />
         <Keyword name="$P3B"  value="32" />
         <Keyword name="$P3R"  value="262144" />
         <Keyword name="$P3N"  value="FSC-H" />
         <Keyword name="P2MS"  value="0" />
         <Keyword name="P2BS"  value="-1" />
         <Keyword name="P2DISPLAY"  value="LIN" />
         <Keyword name="$P2G"  value="1.0" />
         <Keyword name="$P2V"  value="10" />
         <Keyword name="$P2E"  value="0,0" />
         <Keyword name="$P2B"  value="32" />
         <Keyword name="$P2R"  value="262144" />
         <Keyword name="$P2N"  value="FSC-A" />
         <Keyword name="P1MS"  value="0" />
         <Keyword name="P1BS"  value="0" />
         <Keyword name="$P1G"  value="0.01" />
         <Keyword name="$P1E"  value="0,0" />
         <Keyword name="$P1B"  value="32" />
         <Keyword name="$P1R"  value="262144" />
         <Keyword name="$P1N"  value="Time" />
         <Keyword name="THRESHOLD"  value="FSC,5000" />
         <Keyword name="$TIMESTEP"  value="0.01" />
         <Keyword name="$INST"  value=" " />
         <Keyword name="AUTOBS"  value="TRUE" />
         <Keyword name="FSC ASF"  value="0.61" />
         <Keyword name="EXPORT TIME"  value="20-NOV-2019-13:20:41" />
         <Keyword name="EXPORT USER NAME"  value="Nathan" />
         <Keyword name="WINDOW EXTENSION"  value="0.00" />
         <Keyword name="SETTINGS"  value="Cytometer" />
         <Keyword name="$ETIM"  value="13:20:49" />
         <Keyword name="$BTIM"  value="13:20:41" />
         <Keyword name="$DATE"  value="20-NOV-2019" />
         <Keyword name="GUID"  value="d2fe08a1-9b64-431a-bff4-6abf357d725b" />
         <Keyword name="EXPERIMENT NAME"  value="2019 11 20 HeLaHRE USP43 PAN2 DAY8" />
         <Keyword name="$SRC"  value="Specimen_001" />
         <Keyword name="TUBE NAME"  value="Hif1B hypoxia" />
         <Keyword name="CREATOR"  value="BD FACSDiva Software Version 8.0.1" />
         <Keyword name="$NEXTDATA"  value="0" />
         <Keyword name="$DATATYPE"  value="F" />
         <Keyword name="$BYTEORD"  value="4,3,2,1" />
         <Keyword name="$MODE"  value="L" />
         <Keyword name="$PAR"  value="10" />
         <Keyword name="$TOT"  value="10000              " />
         <Keyword name="$SYS"  value="Windows 7 6.1" />
         <Keyword name="$FIL"  value="54030.fcs" />
         <Keyword name="$ENDDATA"  value="402105             " />
         <Keyword name="$BEGINDATA"  value="2106" />
         <Keyword name="$ENDSTEXT"  value="0" />
         <Keyword name="$BEGINSTEXT"  value="0" />
         <Keyword name="$ENDANALYSIS"  value="0" />
         <Keyword name="$BEGINANALYSIS"  value="0" />
         <Keyword name="FJ_FCS_VERSION"  value="3" />
         <Keyword name="$P1S"  value="" />
         <Keyword name="$P2S"  value="" />
         <Keyword name="$P3S"  value="" />
         <Keyword name="$P4S"  value="" />
         <Keyword name="$P5S"  value="" />
         <Keyword name="$P6S"  value="" />
         <Keyword name="$P7S"  value="" />
         <Keyword name="$P8S"  value="" />
         <Keyword name="$P9S"  value="" />
         <Keyword name="$P10S"  value="" />
       </Keywords>
       <SampleNode name="54030.fcs"  annotation=""  owningGroup=""  expanded="1"  sortPriority="10"  count="10000"  sampleID="13" >
         <Graph smoothing="0"  backColor="#ffffff"  foreColor="#000000"  type="Pseudocolor"  fast="1" >
           <Axis dimension="x"  name="FSC-A"  label=""  auto="auto" />
           <Axis dimension="y"  name="SSC-A"  label=""  auto="auto" />
           <GraphSettings level="5%"  smoothingHighResolution="1"  contourHighResolution="1"  histogramSmoothingCount="0"  graphResolution="256"  showOutliers="0"  drawLargeDots="0"  dotsToDraw="8000"  tint="le.chartfill.tinted.40"  lineWeight="le.lineweight.normal"  lineStyle="le.linestyle.solid" />
           <GraphEnvironment showGrid="0"  showAxes="tnlTNL"  showGates="1"  showFreqOnPlots="1"  showGateNameOnPlots="1"  showMedians="0"  showUncomped="0"  addEventParam="0"  lastYAxisName="" >
             <TextTraits font="SansSerif"  size="11"  name="Labels"  style="plain"  color="#000000"  background="#00ffffff"  just="left" />
             <TextTraits font="SansSerif"  size="11"  name="LayoutGates"  style="plain"  color="#000000"  background="#00ffffff"  just="left" />
             <TextTraits font="SansSerif"  size="9"  name="Numbers"  style="plain"  color="#000000"  background="#00ffffff"  just="left" />
             <TextTraits font="SansSerif"  size="9"  name="Legend"  style="plain"  color="#000000"  background="#00ffffff"  just="left" />
             <WindowPosition x="0"  y="0"  width="0"  height="0"  displayed="0"  panelState="" />
           </GraphEnvironment>
         </Graph>
         <Subpopulations>
           <Population name="Alive"  annotation=""  owningGroup="All Samples"  expanded="1"  sortPriority="10"  count="8584" >
             <Graph smoothing="0"  backColor="#ffffff"  foreColor="#000000"  heatMapStatParameter="blue laser 530_30-A"  type="Pseudocolor"  fast="1" >
               <Axis dimension="x"  name="FSC-A"  label=""  auto="auto" />
               <Axis dimension="y"  name="SSC-A"  label=""  auto="auto" />
               <GraphSettings level="5%"  smoothingHighResolution="1"  contourHighResolution="1"  histogramSmoothingCount="0"  graphResolution="256"  showOutliers="0"  drawLargeDots="0"  dotsToDraw="8000"  tint="le.chartfill.tinted.40"  lineWeight="le.lineweight.normal"  lineStyle="le.linestyle.solid" />
               <GraphEnvironment showGrid="0"  showAxes="tnlTNL"  showGates="1"  showFreqOnPlots="1"  showGateNameOnPlots="1"  showMedians="0"  showUncomped="0"  addEventParam="0"  lastYAxisName="" >
                 <TextTraits font="SansSerif"  size="11"  name="Labels"  style="plain"  color="#000000"  background="#00ffffff"  just="left" />
                 <TextTraits font="SansSerif"  size="11"  name="LayoutGates"  style="plain"  color="#000000"  background="#00ffffff"  just="left" />
                 <TextTraits font="SansSerif"  size="9"  name="Numbers"  style="plain"  color="#000000"  background="#00ffffff"  just="left" />
                 <TextTraits font="SansSerif"  size="9"  name="Legend"  style="plain"  color="#000000"  background="#00ffffff"  just="left" />
                 <WindowPosition x="620"  y="20"  width="390"  height="622"  displayed="1"  panelState="---" />
               </GraphEnvironment>
             </Graph>
             <Gate gating:id="ID2113394130" >
               <gating:PolygonGate eventsInside="1"  annoOffsetX="0"  annoOffsetY="0"  tint="#000000"  isTinted="0"  lineWeight="Normal"  userDefined="1"  quadId="-1"  gateResolution="256" >
                 <gating:dimension>
                   <data-type:fcs-dimension data-type:name="FSC-A" />
                 </gating:dimension>
                 <gating:dimension>
                   <data-type:fcs-dimension data-type:name="SSC-A" />
                 </gating:dimension>
                 <gating:vertex>
                   <gating:coordinate data-type:value="124463.3277310924" />
                   <gating:coordinate data-type:value="175149.3097345133" />
                 </gating:vertex>
                 <gating:vertex>
                   <gating:coordinate data-type:value="68289.6134453782" />
                   <gating:coordinate data-type:value="117152.8495575221" />
                 </gating:vertex>
                 <gating:vertex>
                   <gating:coordinate data-type:value="28637.5798319328" />
                   <gating:coordinate data-type:value="55676.6017699115" />
                 </gating:vertex>
                 <gating:vertex>
                   <gating:coordinate data-type:value="55072.268907563" />
                   <gating:coordinate data-type:value="26678.3716814159" />
                 </gating:vertex>
                 <gating:vertex>
                   <gating:coordinate data-type:value="131072" />
                   <gating:coordinate data-type:value="82354.9734513274" />
                 </gating:vertex>
                 <gating:vertex>
                   <gating:coordinate data-type:value="158608.1344537815" />
                   <gating:coordinate data-type:value="156590.4424778761" />
                 </gating:vertex>
               </gating:PolygonGate>
             </Gate>
           </Population>
         </Subpopulations>
       </SampleNode>
     </Sample>
     <Sample>
       <DataSet uri="file:////jcbc-store01.jcbc.private.cam.ac.uk/citiid_home/tp471/Desktop/Tekle%20post-doc%202019/Flow%20cytometry/2019%2011%2020%20HeLaHRE%20USP43%20PAN2%20DAY8/Specimen_001_Hif1B%20normoxia_002.fcs"  sampleID="14" />
       <Transformations>
         <transforms:linear transforms:minRange="0.6632843792"  transforms:maxRange="16"  gain="0.0106809079" >
           <data-type:parameter data-type:name="Time" />
         </transforms:linear>
         <transforms:linear transforms:minRange="0"  transforms:maxRange="262144"  gain="1" >
           <data-type:parameter data-type:name="FSC-A" />
         </transforms:linear>
         <transforms:linear transforms:minRange="0"  transforms:maxRange="262144"  gain="1" >
           <data-type:parameter data-type:name="FSC-H" />
         </transforms:linear>
         <transforms:linear transforms:minRange="0"  transforms:maxRange="262144"  gain="1" >
           <data-type:parameter data-type:name="FSC-W" />
         </transforms:linear>
         <transforms:linear transforms:minRange="0"  transforms:maxRange="262144"  gain="1" >
           <data-type:parameter data-type:name="SSC-A" />
         </transforms:linear>
         <transforms:linear transforms:minRange="0"  transforms:maxRange="262144"  gain="1" >
           <data-type:parameter data-type:name="SSC-H" />
         </transforms:linear>
         <transforms:linear transforms:minRange="0"  transforms:maxRange="262144"  gain="1" >
           <data-type:parameter data-type:name="SSC-W" />
         </transforms:linear>
         <transforms:log transforms:offset="3"  transforms:decades="4.9414186672" >
           <data-type:parameter data-type:name="blue laser 530_30-A" />
         </transforms:log>
         <transforms:biex transforms:length="256"  transforms:maxRange="262144"  transforms:neg="0"  transforms:width="-100"  transforms:pos="4.418539922" >
           <data-type:parameter data-type:name="blue laser 530_30-H" />
         </transforms:biex>
         <transforms:biex transforms:length="256"  transforms:maxRange="262144"  transforms:neg="0"  transforms:width="-100"  transforms:pos="4.418539922" >
           <data-type:parameter data-type:name="blue laser 530_30-W" />
         </transforms:biex>
       </Transformations>
       <Keywords>
         <Keyword name="CST REGULATORY STATUS"  value="RUO Performance Check" />
         <Keyword name="CST PERFORMANCE EXPIRED"  value="2019-11-21T10:02:06+00:00" />
         <Keyword name="CST BEADS EXPIRED"  value="False" />
         <Keyword name="CST BASELINE DATE"  value="2019-06-06T13:58:29+01:00" />
         <Keyword name="CST SETUP DATE"  value="2019-11-20T10:02:06+00:00" />
         <Keyword name="CYTOMETER CONFIG CREATE DATE"  value="2017-10-03T16:23:47+01:00" />
         <Keyword name="CYTOMETER CONFIG NAME"  value="BRC Hub X20- 2-Blue 3-Red 6-Violet 5-Yel Gr (657675R1)" />
         <Keyword name="CST BEADS LOT ID"  value="82158" />
         <Keyword name="CST SETUP STATUS"  value="SUCCESS" />
         <Keyword name="P10MS"  value="0" />
         <Keyword name="P10BS"  value="-1" />
         <Keyword name="$P10G"  value="1.0" />
         <Keyword name="$P10V"  value="240" />
         <Keyword name="$P10E"  value="0,0" />
         <Keyword name="$P10B"  value="32" />
         <Keyword name="$P10R"  value="262144" />
         <Keyword name="$P10N"  value="blue laser 530_30-W" />
         <Keyword name="P9MS"  value="0" />
         <Keyword name="P9BS"  value="-1" />
         <Keyword name="P9DISPLAY"  value="LOG" />
         <Keyword name="$P9G"  value="1.0" />
         <Keyword name="$P9V"  value="240" />
         <Keyword name="$P9E"  value="0,0" />
         <Keyword name="$P9B"  value="32" />
         <Keyword name="$P9R"  value="262144" />
         <Keyword name="$P9N"  value="blue laser 530_30-H" />
         <Keyword name="P8MS"  value="0" />
         <Keyword name="P8BS"  value="-1" />
         <Keyword name="P8DISPLAY"  value="LOG" />
         <Keyword name="$P8G"  value="1.0" />
         <Keyword name="$P8V"  value="240" />
         <Keyword name="$P8E"  value="0,0" />
         <Keyword name="$P8B"  value="32" />
         <Keyword name="$P8R"  value="262144" />
         <Keyword name="$P8N"  value="blue laser 530_30-A" />
         <Keyword name="P7MS"  value="0" />
         <Keyword name="P7BS"  value="-1" />
         <Keyword name="$P7G"  value="1.0" />
         <Keyword name="$P7V"  value="200" />
         <Keyword name="$P7E"  value="0,0" />
         <Keyword name="$P7B"  value="32" />
         <Keyword name="$P7R"  value="262144" />
         <Keyword name="$P7N"  value="SSC-W" />
         <Keyword name="P6MS"  value="0" />
         <Keyword name="P6BS"  value="-1" />
         <Keyword name="P6DISPLAY"  value="LIN" />
         <Keyword name="$P6G"  value="1.0" />
         <Keyword name="$P6V"  value="200" />
         <Keyword name="$P6E"  value="0,0" />
         <Keyword name="$P6B"  value="32" />
         <Keyword name="$P6R"  value="262144" />
         <Keyword name="$P6N"  value="SSC-H" />
         <Keyword name="P5MS"  value="0" />
         <Keyword name="P5BS"  value="-1" />
         <Keyword name="P5DISPLAY"  value="LIN" />
         <Keyword name="$P5G"  value="1.0" />
         <Keyword name="$P5V"  value="200" />
         <Keyword name="$P5E"  value="0,0" />
         <Keyword name="$P5B"  value="32" />
         <Keyword name="$P5R"  value="262144" />
         <Keyword name="$P5N"  value="SSC-A" />
         <Keyword name="P4MS"  value="0" />
         <Keyword name="P4BS"  value="-1" />
         <Keyword name="$P4G"  value="1.0" />
         <Keyword name="$P4V"  value="10" />
         <Keyword name="$P4E"  value="0,0" />
         <Keyword name="$P4B"  value="32" />
         <Keyword name="$P4R"  value="262144" />
         <Keyword name="$P4N"  value="FSC-W" />
         <Keyword name="P3MS"  value="0" />
         <Keyword name="P3BS"  value="-1" />
         <Keyword name="P3DISPLAY"  value="LIN" />
         <Keyword name="$P3G"  value="1.0" />
         <Keyword name="$P3V"  value="10" />
         <Keyword name="$P3E"  value="0,0" />
         <Keyword name="$P3B"  value="32" />
         <Keyword name="$P3R"  value="262144" />
         <Keyword name="$P3N"  value="FSC-H" />
         <Keyword name="P2MS"  value="0" />
         <Keyword name="P2BS"  value="-1" />
         <Keyword name="P2DISPLAY"  value="LIN" />
         <Keyword name="$P2G"  value="1.0" />
         <Keyword name="$P2V"  value="10" />
         <Keyword name="$P2E"  value="0,0" />
         <Keyword name="$P2B"  value="32" />
         <Keyword name="$P2R"  value="262144" />
         <Keyword name="$P2N"  value="FSC-A" />
         <Keyword name="P1MS"  value="0" />
         <Keyword name="P1BS"  value="0" />
         <Keyword name="$P1G"  value="0.01" />
         <Keyword name="$P1E"  value="0,0" />
         <Keyword name="$P1B"  value="32" />
         <Keyword name="$P1R"  value="262144" />
         <Keyword name="$P1N"  value="Time" />
         <Keyword name="THRESHOLD"  value="FSC,5000" />
         <Keyword name="$TIMESTEP"  value="0.01" />
         <Keyword name="$INST"  value=" " />
         <Keyword name="AUTOBS"  value="TRUE" />
         <Keyword name="FSC ASF"  value="0.61" />
         <Keyword name="EXPORT TIME"  value="20-NOV-2019-13:03:41" />
         <Keyword name="EXPORT USER NAME"  value="Nathan" />
         <Keyword name="WINDOW EXTENSION"  value="0.00" />
         <Keyword name="SETTINGS"  value="Cytometer" />
         <Keyword name="$ETIM"  value="13:03:57" />
         <Keyword name="$BTIM"  value="13:03:41" />
         <Keyword name="$DATE"  value="20-NOV-2019" />
         <Keyword name="GUID"  value="40ed30c3-662d-4a97-8323-49fbc2c24d74" />
         <Keyword name="EXPERIMENT NAME"  value="2019 11 20 HeLaHRE USP43 PAN2 DAY8" />
         <Keyword name="$SRC"  value="Specimen_001" />
         <Keyword name="TUBE NAME"  value="Hif1B normoxia" />
         <Keyword name="CREATOR"  value="BD FACSDiva Software Version 8.0.1" />
         <Keyword name="$NEXTDATA"  value="0" />
         <Keyword name="$DATATYPE"  value="F" />
         <Keyword name="$BYTEORD"  value="4,3,2,1" />
         <Keyword name="$MODE"  value="L" />
         <Keyword name="$PAR"  value="10" />
         <Keyword name="$TOT"  value="10000              " />
         <Keyword name="$SYS"  value="Windows 7 6.1" />
         <Keyword name="$FIL"  value="54012.fcs" />
         <Keyword name="$ENDDATA"  value="402106             " />
         <Keyword name="$BEGINDATA"  value="2107" />
         <Keyword name="$ENDSTEXT"  value="0" />
         <Keyword name="$BEGINSTEXT"  value="0" />
         <Keyword name="$ENDANALYSIS"  value="0" />
         <Keyword name="$BEGINANALYSIS"  value="0" />
         <Keyword name="FJ_FCS_VERSION"  value="3" />
         <Keyword name="$P1S"  value="" />
         <Keyword name="$P2S"  value="" />
         <Keyword name="$P3S"  value="" />
         <Keyword name="$P4S"  value="" />
         <Keyword name="$P5S"  value="" />
         <Keyword name="$P6S"  value="" />
         <Keyword name="$P7S"  value="" />
         <Keyword name="$P8S"  value="" />
         <Keyword name="$P9S"  value="" />
         <Keyword name="$P10S"  value="" />
       </Keywords>
       <SampleNode name="54012.fcs"  annotation=""  owningGroup=""  expanded="1"  sortPriority="10"  count="10000"  sampleID="14" >
         <Graph smoothing="0"  backColor="#ffffff"  foreColor="#000000"  type="Pseudocolor"  fast="1" >
           <Axis dimension="x"  name="FSC-A"  label=""  auto="auto" />
           <Axis dimension="y"  name="SSC-A"  label=""  auto="auto" />
           <GraphSettings level="5%"  smoothingHighResolution="1"  contourHighResolution="1"  histogramSmoothingCount="0"  graphResolution="256"  showOutliers="0"  drawLargeDots="0"  dotsToDraw="8000"  tint="le.chartfill.tinted.40"  lineWeight="le.lineweight.normal"  lineStyle="le.linestyle.solid" />
           <GraphEnvironment showGrid="0"  showAxes="tnlTNL"  showGates="1"  showFreqOnPlots="1"  showGateNameOnPlots="1"  showMedians="0"  showUncomped="0"  addEventParam="0"  lastYAxisName="" >
             <TextTraits font="SansSerif"  size="11"  name="Labels"  style="plain"  color="#000000"  background="#00ffffff"  just="left" />
             <TextTraits font="SansSerif"  size="11"  name="LayoutGates"  style="plain"  color="#000000"  background="#00ffffff"  just="left" />
             <TextTraits font="SansSerif"  size="9"  name="Numbers"  style="plain"  color="#000000"  background="#00ffffff"  just="left" />
             <TextTraits font="SansSerif"  size="9"  name="Legend"  style="plain"  color="#000000"  background="#00ffffff"  just="left" />
             <WindowPosition x="0"  y="0"  width="0"  height="0"  displayed="0"  panelState="" />
           </GraphEnvironment>
         </Graph>
         <Subpopulations>
           <Population name="Alive"  annotation=""  owningGroup="All Samples"  expanded="1"  sortPriority="10"  count="7784" >
             <Graph smoothing="0"  backColor="#ffffff"  foreColor="#000000"  heatMapStatParameter="blue laser 530_30-A"  type="Pseudocolor"  fast="1" >
               <Axis dimension="x"  name="FSC-A"  label=""  auto="auto" />
               <Axis dimension="y"  name="SSC-A"  label=""  auto="auto" />
               <GraphSettings level="5%"  smoothingHighResolution="1"  contourHighResolution="1"  histogramSmoothingCount="0"  graphResolution="256"  showOutliers="0"  drawLargeDots="0"  dotsToDraw="8000"  tint="le.chartfill.tinted.40"  lineWeight="le.lineweight.normal"  lineStyle="le.linestyle.solid" />
               <GraphEnvironment showGrid="0"  showAxes="tnlTNL"  showGates="1"  showFreqOnPlots="1"  showGateNameOnPlots="1"  showMedians="0"  showUncomped="0"  addEventParam="0"  lastYAxisName="" >
                 <TextTraits font="SansSerif"  size="11"  name="Labels"  style="plain"  color="#000000"  background="#00ffffff"  just="left" />
                 <TextTraits font="SansSerif"  size="11"  name="LayoutGates"  style="plain"  color="#000000"  background="#00ffffff"  just="left" />
                 <TextTraits font="SansSerif"  size="9"  name="Numbers"  style="plain"  color="#000000"  background="#00ffffff"  just="left" />
                 <TextTraits font="SansSerif"  size="9"  name="Legend"  style="plain"  color="#000000"  background="#00ffffff"  just="left" />
                 <WindowPosition x="620"  y="20"  width="390"  height="622"  displayed="1"  panelState="---" />
               </GraphEnvironment>
             </Graph>
             <Gate gating:id="ID101491634" >
               <gating:PolygonGate eventsInside="1"  annoOffsetX="0"  annoOffsetY="0"  tint="#000000"  isTinted="0"  lineWeight="Normal"  userDefined="1"  quadId="-1"  gateResolution="256" >
                 <gating:dimension>
                   <data-type:fcs-dimension data-type:name="FSC-A" />
                 </gating:dimension>
                 <gating:dimension>
                   <data-type:fcs-dimension data-type:name="SSC-A" />
                 </gating:dimension>
                 <gating:vertex>
                   <gating:coordinate data-type:value="124463.3277310924" />
                   <gating:coordinate data-type:value="175149.3097345133" />
                 </gating:vertex>
                 <gating:vertex>
                   <gating:coordinate data-type:value="68289.6134453782" />
                   <gating:coordinate data-type:value="117152.8495575221" />
                 </gating:vertex>
                 <gating:vertex>
                   <gating:coordinate data-type:value="28637.5798319328" />
                   <gating:coordinate data-type:value="55676.6017699115" />
                 </gating:vertex>
                 <gating:vertex>
                   <gating:coordinate data-type:value="55072.268907563" />
                   <gating:coordinate data-type:value="26678.3716814159" />
                 </gating:vertex>
                 <gating:vertex>
                   <gating:coordinate data-type:value="131072" />
                   <gating:coordinate data-type:value="82354.9734513274" />
                 </gating:vertex>
                 <gating:vertex>
                   <gating:coordinate data-type:value="158608.1344537815" />
                   <gating:coordinate data-type:value="156590.4424778761" />
                 </gating:vertex>
               </gating:PolygonGate>
             </Gate>
           </Population>
         </Subpopulations>
       </SampleNode>
     </Sample>
     <Sample>
       <DataSet uri="file:////jcbc-store01.jcbc.private.cam.ac.uk/citiid_home/tp471/Desktop/Tekle%20post-doc%202019/Flow%20cytometry/2019%2011%2020%20HeLaHRE%20USP43%20PAN2%20DAY8/Specimen_001_PAN2%20g1%20DMOG_016.fcs"  sampleID="15" />
       <Transformations>
         <transforms:linear transforms:minRange="0.5342809821"  transforms:maxRange="57"  gain="0.010374388" >
           <data-type:parameter data-type:name="Time" />
         </transforms:linear>
         <transforms:linear transforms:minRange="0"  transforms:maxRange="262144"  gain="1" >
           <data-type:parameter data-type:name="FSC-A" />
         </transforms:linear>
         <transforms:linear transforms:minRange="0"  transforms:maxRange="262144"  gain="1" >
           <data-type:parameter data-type:name="FSC-H" />
         </transforms:linear>
         <transforms:linear transforms:minRange="0"  transforms:maxRange="262144"  gain="1" >
           <data-type:parameter data-type:name="FSC-W" />
         </transforms:linear>
         <transforms:linear transforms:minRange="0"  transforms:maxRange="262144"  gain="1" >
           <data-type:parameter data-type:name="SSC-A" />
         </transforms:linear>
         <transforms:linear transforms:minRange="0"  transforms:maxRange="262144"  gain="1" >
           <data-type:parameter data-type:name="SSC-H" />
         </transforms:linear>
         <transforms:linear transforms:minRange="0"  transforms:maxRange="262144"  gain="1" >
           <data-type:parameter data-type:name="SSC-W" />
         </transforms:linear>
         <transforms:log transforms:offset="3"  transforms:decades="4.9414186672" >
           <data-type:parameter data-type:name="blue laser 530_30-A" />
         </transforms:log>
         <transforms:biex transforms:length="256"  transforms:maxRange="262144"  transforms:neg="0"  transforms:width="-100"  transforms:pos="4.418539922" >
           <data-type:parameter data-type:name="blue laser 530_30-H" />
         </transforms:biex>
         <transforms:biex transforms:length="256"  transforms:maxRange="262144"  transforms:neg="0"  transforms:width="-100"  transforms:pos="4.418539922" >
           <data-type:parameter data-type:name="blue laser 530_30-W" />
         </transforms:biex>
       </Transformations>
       <Keywords>
         <Keyword name="CST REGULATORY STATUS"  value="RUO Performance Check" />
         <Keyword name="CST PERFORMANCE EXPIRED"  value="2019-11-21T10:02:06+00:00" />
         <Keyword name="CST BEADS EXPIRED"  value="False" />
         <Keyword name="CST BASELINE DATE"  value="2019-06-06T13:58:29+01:00" />
         <Keyword name="CST SETUP DATE"  value="2019-11-20T10:02:06+00:00" />
         <Keyword name="CYTOMETER CONFIG CREATE DATE"  value="2017-10-03T16:23:47+01:00" />
         <Keyword name="CYTOMETER CONFIG NAME"  value="BRC Hub X20- 2-Blue 3-Red 6-Violet 5-Yel Gr (657675R1)" />
         <Keyword name="CST BEADS LOT ID"  value="82158" />
         <Keyword name="CST SETUP STATUS"  value="SUCCESS" />
         <Keyword name="P10MS"  value="0" />
         <Keyword name="P10BS"  value="-1" />
         <Keyword name="$P10G"  value="1.0" />
         <Keyword name="$P10V"  value="240" />
         <Keyword name="$P10E"  value="0,0" />
         <Keyword name="$P10B"  value="32" />
         <Keyword name="$P10R"  value="262144" />
         <Keyword name="$P10N"  value="blue laser 530_30-W" />
         <Keyword name="P9MS"  value="0" />
         <Keyword name="P9BS"  value="-1" />
         <Keyword name="P9DISPLAY"  value="LOG" />
         <Keyword name="$P9G"  value="1.0" />
         <Keyword name="$P9V"  value="240" />
         <Keyword name="$P9E"  value="0,0" />
         <Keyword name="$P9B"  value="32" />
         <Keyword name="$P9R"  value="262144" />
         <Keyword name="$P9N"  value="blue laser 530_30-H" />
         <Keyword name="P8MS"  value="0" />
         <Keyword name="P8BS"  value="-1" />
         <Keyword name="P8DISPLAY"  value="LOG" />
         <Keyword name="$P8G"  value="1.0" />
         <Keyword name="$P8V"  value="240" />
         <Keyword name="$P8E"  value="0,0" />
         <Keyword name="$P8B"  value="32" />
         <Keyword name="$P8R"  value="262144" />
         <Keyword name="$P8N"  value="blue laser 530_30-A" />
         <Keyword name="P7MS"  value="0" />
         <Keyword name="P7BS"  value="-1" />
         <Keyword name="$P7G"  value="1.0" />
         <Keyword name="$P7V"  value="200" />
         <Keyword name="$P7E"  value="0,0" />
         <Keyword name="$P7B"  value="32" />
         <Keyword name="$P7R"  value="262144" />
         <Keyword name="$P7N"  value="SSC-W" />
         <Keyword name="P6MS"  value="0" />
         <Keyword name="P6BS"  value="-1" />
         <Keyword name="P6DISPLAY"  value="LIN" />
         <Keyword name="$P6G"  value="1.0" />
         <Keyword name="$P6V"  value="200" />
         <Keyword name="$P6E"  value="0,0" />
         <Keyword name="$P6B"  value="32" />
         <Keyword name="$P6R"  value="262144" />
         <Keyword name="$P6N"  value="SSC-H" />
         <Keyword name="P5MS"  value="0" />
         <Keyword name="P5BS"  value="-1" />
         <Keyword name="P5DISPLAY"  value="LIN" />
         <Keyword name="$P5G"  value="1.0" />
         <Keyword name="$P5V"  value="200" />
         <Keyword name="$P5E"  value="0,0" />
         <Keyword name="$P5B"  value="32" />
         <Keyword name="$P5R"  value="262144" />
         <Keyword name="$P5N"  value="SSC-A" />
         <Keyword name="P4MS"  value="0" />
         <Keyword name="P4BS"  value="-1" />
         <Keyword name="$P4G"  value="1.0" />
         <Keyword name="$P4V"  value="10" />
         <Keyword name="$P4E"  value="0,0" />
         <Keyword name="$P4B"  value="32" />
         <Keyword name="$P4R"  value="262144" />
         <Keyword name="$P4N"  value="FSC-W" />
         <Keyword name="P3MS"  value="0" />
         <Keyword name="P3BS"  value="-1" />
         <Keyword name="P3DISPLAY"  value="LIN" />
         <Keyword name="$P3G"  value="1.0" />
         <Keyword name="$P3V"  value="10" />
         <Keyword name="$P3E"  value="0,0" />
         <Keyword name="$P3B"  value="32" />
         <Keyword name="$P3R"  value="262144" />
         <Keyword name="$P3N"  value="FSC-H" />
         <Keyword name="P2MS"  value="0" />
         <Keyword name="P2BS"  value="-1" />
         <Keyword name="P2DISPLAY"  value="LIN" />
         <Keyword name="$P2G"  value="1.0" />
         <Keyword name="$P2V"  value="10" />
         <Keyword name="$P2E"  value="0,0" />
         <Keyword name="$P2B"  value="32" />
         <Keyword name="$P2R"  value="262144" />
         <Keyword name="$P2N"  value="FSC-A" />
         <Keyword name="P1MS"  value="0" />
         <Keyword name="P1BS"  value="0" />
         <Keyword name="$P1G"  value="0.01" />
         <Keyword name="$P1E"  value="0,0" />
         <Keyword name="$P1B"  value="32" />
         <Keyword name="$P1R"  value="262144" />
         <Keyword name="$P1N"  value="Time" />
         <Keyword name="THRESHOLD"  value="FSC,5000" />
         <Keyword name="$TIMESTEP"  value="0.01" />
         <Keyword name="$INST"  value=" " />
         <Keyword name="AUTOBS"  value="TRUE" />
         <Keyword name="FSC ASF"  value="0.61" />
         <Keyword name="EXPORT TIME"  value="20-NOV-2019-13:15:18" />
         <Keyword name="EXPORT USER NAME"  value="Nathan" />
         <Keyword name="WINDOW EXTENSION"  value="0.00" />
         <Keyword name="SETTINGS"  value="Cytometer" />
         <Keyword name="$ETIM"  value="13:16:15" />
         <Keyword name="$BTIM"  value="13:15:18" />
         <Keyword name="$DATE"  value="20-NOV-2019" />
         <Keyword name="GUID"  value="9fadf308-924f-4e8f-8502-51d7fb82a97f" />
         <Keyword name="EXPERIMENT NAME"  value="2019 11 20 HeLaHRE USP43 PAN2 DAY8" />
         <Keyword name="$SRC"  value="Specimen_001" />
         <Keyword name="TUBE NAME"  value="PAN2 g1 DMOG" />
         <Keyword name="CREATOR"  value="BD FACSDiva Software Version 8.0.1" />
         <Keyword name="$NEXTDATA"  value="0" />
         <Keyword name="$DATATYPE"  value="F" />
         <Keyword name="$BYTEORD"  value="4,3,2,1" />
         <Keyword name="$MODE"  value="L" />
         <Keyword name="$PAR"  value="10" />
         <Keyword name="$TOT"  value="10000              " />
         <Keyword name="$SYS"  value="Windows 7 6.1" />
         <Keyword name="$FIL"  value="54026.fcs" />
         <Keyword name="$ENDDATA"  value="402104             " />
         <Keyword name="$BEGINDATA"  value="2105" />
         <Keyword name="$ENDSTEXT"  value="0" />
         <Keyword name="$BEGINSTEXT"  value="0" />
         <Keyword name="$ENDANALYSIS"  value="0" />
         <Keyword name="$BEGINANALYSIS"  value="0" />
         <Keyword name="FJ_FCS_VERSION"  value="3" />
         <Keyword name="$P1S"  value="" />
         <Keyword name="$P2S"  value="" />
         <Keyword name="$P3S"  value="" />
         <Keyword name="$P4S"  value="" />
         <Keyword name="$P5S"  value="" />
         <Keyword name="$P6S"  value="" />
         <Keyword name="$P7S"  value="" />
         <Keyword name="$P8S"  value="" />
         <Keyword name="$P9S"  value="" />
         <Keyword name="$P10S"  value="" />
       </Keywords>
       <SampleNode name="54026.fcs"  annotation=""  owningGroup=""  expanded="1"  sortPriority="10"  count="10000"  sampleID="15" >
         <Graph smoothing="0"  backColor="#ffffff"  foreColor="#000000"  type="Pseudocolor"  fast="1" >
           <Axis dimension="x"  name="FSC-A"  label=""  auto="auto" />
           <Axis dimension="y"  name="SSC-A"  label=""  auto="auto" />
           <GraphSettings level="5%"  smoothingHighResolution="1"  contourHighResolution="1"  histogramSmoothingCount="0"  graphResolution="256"  showOutliers="0"  drawLargeDots="0"  dotsToDraw="8000"  tint="le.chartfill.tinted.40"  lineWeight="le.lineweight.normal"  lineStyle="le.linestyle.solid" />
           <GraphEnvironment showGrid="0"  showAxes="tnlTNL"  showGates="1"  showFreqOnPlots="1"  showGateNameOnPlots="1"  showMedians="0"  showUncomped="0"  addEventParam="0"  lastYAxisName="" >
             <TextTraits font="SansSerif"  size="11"  name="Labels"  style="plain"  color="#000000"  background="#00ffffff"  just="left" />
             <TextTraits font="SansSerif"  size="11"  name="LayoutGates"  style="plain"  color="#000000"  background="#00ffffff"  just="left" />
             <TextTraits font="SansSerif"  size="9"  name="Numbers"  style="plain"  color="#000000"  background="#00ffffff"  just="left" />
             <TextTraits font="SansSerif"  size="9"  name="Legend"  style="plain"  color="#000000"  background="#00ffffff"  just="left" />
             <WindowPosition x="0"  y="0"  width="0"  height="0"  displayed="0"  panelState="" />
           </GraphEnvironment>
         </Graph>
         <Subpopulations>
           <Population name="Alive"  annotation=""  owningGroup="All Samples"  expanded="1"  sortPriority="10"  count="7257" >
             <Graph smoothing="0"  backColor="#ffffff"  foreColor="#000000"  heatMapStatParameter="blue laser 530_30-A"  type="Pseudocolor"  fast="1" >
               <Axis dimension="x"  name="FSC-A"  label=""  auto="auto" />
               <Axis dimension="y"  name="SSC-A"  label=""  auto="auto" />
               <GraphSettings level="5%"  smoothingHighResolution="1"  contourHighResolution="1"  histogramSmoothingCount="0"  graphResolution="256"  showOutliers="0"  drawLargeDots="0"  dotsToDraw="8000"  tint="le.chartfill.tinted.40"  lineWeight="le.lineweight.normal"  lineStyle="le.linestyle.solid" />
               <GraphEnvironment showGrid="0"  showAxes="tnlTNL"  showGates="1"  showFreqOnPlots="1"  showGateNameOnPlots="1"  showMedians="0"  showUncomped="0"  addEventParam="0"  lastYAxisName="" >
                 <TextTraits font="SansSerif"  size="11"  name="Labels"  style="plain"  color="#000000"  background="#00ffffff"  just="left" />
                 <TextTraits font="SansSerif"  size="11"  name="LayoutGates"  style="plain"  color="#000000"  background="#00ffffff"  just="left" />
                 <TextTraits font="SansSerif"  size="9"  name="Numbers"  style="plain"  color="#000000"  background="#00ffffff"  just="left" />
                 <TextTraits font="SansSerif"  size="9"  name="Legend"  style="plain"  color="#000000"  background="#00ffffff"  just="left" />
                 <WindowPosition x="620"  y="20"  width="390"  height="622"  displayed="1"  panelState="---" />
               </GraphEnvironment>
             </Graph>
             <Gate gating:id="ID701494895" >
               <gating:PolygonGate eventsInside="1"  annoOffsetX="0"  annoOffsetY="0"  tint="#000000"  isTinted="0"  lineWeight="Normal"  userDefined="1"  quadId="-1"  gateResolution="256" >
                 <gating:dimension>
                   <data-type:fcs-dimension data-type:name="FSC-A" />
                 </gating:dimension>
                 <gating:dimension>
                   <data-type:fcs-dimension data-type:name="SSC-A" />
                 </gating:dimension>
                 <gating:vertex>
                   <gating:coordinate data-type:value="124463.3277310924" />
                   <gating:coordinate data-type:value="175149.3097345133" />
                 </gating:vertex>
                 <gating:vertex>
                   <gating:coordinate data-type:value="68289.6134453782" />
                   <gating:coordinate data-type:value="117152.8495575221" />
                 </gating:vertex>
                 <gating:vertex>
                   <gating:coordinate data-type:value="28637.5798319328" />
                   <gating:coordinate data-type:value="55676.6017699115" />
                 </gating:vertex>
                 <gating:vertex>
                   <gating:coordinate data-type:value="55072.268907563" />
                   <gating:coordinate data-type:value="26678.3716814159" />
                 </gating:vertex>
                 <gating:vertex>
                   <gating:coordinate data-type:value="131072" />
                   <gating:coordinate data-type:value="82354.9734513274" />
                 </gating:vertex>
                 <gating:vertex>
                   <gating:coordinate data-type:value="158608.1344537815" />
                   <gating:coordinate data-type:value="156590.4424778761" />
                 </gating:vertex>
               </gating:PolygonGate>
             </Gate>
           </Population>
         </Subpopulations>
       </SampleNode>
     </Sample>
     <Sample>
       <DataSet uri="file:////jcbc-store01.jcbc.private.cam.ac.uk/citiid_home/tp471/Desktop/Tekle%20post-doc%202019/Flow%20cytometry/2019%2011%2020%20HeLaHRE%20USP43%20PAN2%20DAY8/Specimen_001_PAN2%20g1%20hypoxia_027.fcs"  sampleID="16" />
       <Transformations>
         <transforms:linear transforms:minRange="0.6192076536"  transforms:maxRange="42"  gain="0.010302956" >
           <data-type:parameter data-type:name="Time" />
         </transforms:linear>
         <transforms:linear transforms:minRange="0"  transforms:maxRange="262144"  gain="1" >
           <data-type:parameter data-type:name="FSC-A" />
         </transforms:linear>
         <transforms:linear transforms:minRange="0"  transforms:maxRange="262144"  gain="1" >
           <data-type:parameter data-type:name="FSC-H" />
         </transforms:linear>
         <transforms:linear transforms:minRange="0"  transforms:maxRange="262144"  gain="1" >
           <data-type:parameter data-type:name="FSC-W" />
         </transforms:linear>
         <transforms:linear transforms:minRange="0"  transforms:maxRange="262144"  gain="1" >
           <data-type:parameter data-type:name="SSC-A" />
         </transforms:linear>
         <transforms:linear transforms:minRange="0"  transforms:maxRange="262144"  gain="1" >
           <data-type:parameter data-type:name="SSC-H" />
         </transforms:linear>
         <transforms:linear transforms:minRange="0"  transforms:maxRange="262144"  gain="1" >
           <data-type:parameter data-type:name="SSC-W" />
         </transforms:linear>
         <transforms:log transforms:offset="3"  transforms:decades="4.9414186672" >
           <data-type:parameter data-type:name="blue laser 530_30-A" />
         </transforms:log>
         <transforms:biex transforms:length="256"  transforms:maxRange="262144"  transforms:neg="0"  transforms:width="-100"  transforms:pos="4.418539922" >
           <data-type:parameter data-type:name="blue laser 530_30-H" />
         </transforms:biex>
         <transforms:biex transforms:length="256"  transforms:maxRange="262144"  transforms:neg="0"  transforms:width="-100"  transforms:pos="4.418539922" >
           <data-type:parameter data-type:name="blue laser 530_30-W" />
         </transforms:biex>
       </Transformations>
       <Keywords>
         <Keyword name="CST REGULATORY STATUS"  value="RUO Performance Check" />
         <Keyword name="CST PERFORMANCE EXPIRED"  value="2019-11-21T10:02:06+00:00" />
         <Keyword name="CST BEADS EXPIRED"  value="False" />
         <Keyword name="CST BASELINE DATE"  value="2019-06-06T13:58:29+01:00" />
         <Keyword name="CST SETUP DATE"  value="2019-11-20T10:02:06+00:00" />
         <Keyword name="CYTOMETER CONFIG CREATE DATE"  value="2017-10-03T16:23:47+01:00" />
         <Keyword name="CYTOMETER CONFIG NAME"  value="BRC Hub X20- 2-Blue 3-Red 6-Violet 5-Yel Gr (657675R1)" />
         <Keyword name="CST BEADS LOT ID"  value="82158" />
         <Keyword name="CST SETUP STATUS"  value="SUCCESS" />
         <Keyword name="P10MS"  value="0" />
         <Keyword name="P10BS"  value="-1" />
         <Keyword name="$P10G"  value="1.0" />
         <Keyword name="$P10V"  value="240" />
         <Keyword name="$P10E"  value="0,0" />
         <Keyword name="$P10B"  value="32" />
         <Keyword name="$P10R"  value="262144" />
         <Keyword name="$P10N"  value="blue laser 530_30-W" />
         <Keyword name="P9MS"  value="0" />
         <Keyword name="P9BS"  value="-1" />
         <Keyword name="P9DISPLAY"  value="LOG" />
         <Keyword name="$P9G"  value="1.0" />
         <Keyword name="$P9V"  value="240" />
         <Keyword name="$P9E"  value="0,0" />
         <Keyword name="$P9B"  value="32" />
         <Keyword name="$P9R"  value="262144" />
         <Keyword name="$P9N"  value="blue laser 530_30-H" />
         <Keyword name="P8MS"  value="0" />
         <Keyword name="P8BS"  value="-1" />
         <Keyword name="P8DISPLAY"  value="LOG" />
         <Keyword name="$P8G"  value="1.0" />
         <Keyword name="$P8V"  value="240" />
         <Keyword name="$P8E"  value="0,0" />
         <Keyword name="$P8B"  value="32" />
         <Keyword name="$P8R"  value="262144" />
         <Keyword name="$P8N"  value="blue laser 530_30-A" />
         <Keyword name="P7MS"  value="0" />
         <Keyword name="P7BS"  value="-1" />
         <Keyword name="$P7G"  value="1.0" />
         <Keyword name="$P7V"  value="200" />
         <Keyword name="$P7E"  value="0,0" />
         <Keyword name="$P7B"  value="32" />
         <Keyword name="$P7R"  value="262144" />
         <Keyword name="$P7N"  value="SSC-W" />
         <Keyword name="P6MS"  value="0" />
         <Keyword name="P6BS"  value="-1" />
         <Keyword name="P6DISPLAY"  value="LIN" />
         <Keyword name="$P6G"  value="1.0" />
         <Keyword name="$P6V"  value="200" />
         <Keyword name="$P6E"  value="0,0" />
         <Keyword name="$P6B"  value="32" />
         <Keyword name="$P6R"  value="262144" />
         <Keyword name="$P6N"  value="SSC-H" />
         <Keyword name="P5MS"  value="0" />
         <Keyword name="P5BS"  value="-1" />
         <Keyword name="P5DISPLAY"  value="LIN" />
         <Keyword name="$P5G"  value="1.0" />
         <Keyword name="$P5V"  value="200" />
         <Keyword name="$P5E"  value="0,0" />
         <Keyword name="$P5B"  value="32" />
         <Keyword name="$P5R"  value="262144" />
         <Keyword name="$P5N"  value="SSC-A" />
         <Keyword name="P4MS"  value="0" />
         <Keyword name="P4BS"  value="-1" />
         <Keyword name="$P4G"  value="1.0" />
         <Keyword name="$P4V"  value="10" />
         <Keyword name="$P4E"  value="0,0" />
         <Keyword name="$P4B"  value="32" />
         <Keyword name="$P4R"  value="262144" />
         <Keyword name="$P4N"  value="FSC-W" />
         <Keyword name="P3MS"  value="0" />
         <Keyword name="P3BS"  value="-1" />
         <Keyword name="P3DISPLAY"  value="LIN" />
         <Keyword name="$P3G"  value="1.0" />
         <Keyword name="$P3V"  value="10" />
         <Keyword name="$P3E"  value="0,0" />
         <Keyword name="$P3B"  value="32" />
         <Keyword name="$P3R"  value="262144" />
         <Keyword name="$P3N"  value="FSC-H" />
         <Keyword name="P2MS"  value="0" />
         <Keyword name="P2BS"  value="-1" />
         <Keyword name="P2DISPLAY"  value="LIN" />
         <Keyword name="$P2G"  value="1.0" />
         <Keyword name="$P2V"  value="10" />
         <Keyword name="$P2E"  value="0,0" />
         <Keyword name="$P2B"  value="32" />
         <Keyword name="$P2R"  value="262144" />
         <Keyword name="$P2N"  value="FSC-A" />
         <Keyword name="P1MS"  value="0" />
         <Keyword name="P1BS"  value="0" />
         <Keyword name="$P1G"  value="0.01" />
         <Keyword name="$P1E"  value="0,0" />
         <Keyword name="$P1B"  value="32" />
         <Keyword name="$P1R"  value="262144" />
         <Keyword name="$P1N"  value="Time" />
         <Keyword name="THRESHOLD"  value="FSC,5000" />
         <Keyword name="$TIMESTEP"  value="0.01" />
         <Keyword name="$INST"  value=" " />
         <Keyword name="AUTOBS"  value="TRUE" />
         <Keyword name="FSC ASF"  value="0.61" />
         <Keyword name="EXPORT TIME"  value="20-NOV-2019-13:26:01" />
         <Keyword name="EXPORT USER NAME"  value="Nathan" />
         <Keyword name="WINDOW EXTENSION"  value="0.00" />
         <Keyword name="SETTINGS"  value="Cytometer" />
         <Keyword name="$ETIM"  value="13:26:43" />
         <Keyword name="$BTIM"  value="13:26:01" />
         <Keyword name="$DATE"  value="20-NOV-2019" />
         <Keyword name="GUID"  value="92f4a2cd-5dd1-42ae-a4aa-15cb8a79cc8d" />
         <Keyword name="EXPERIMENT NAME"  value="2019 11 20 HeLaHRE USP43 PAN2 DAY8" />
         <Keyword name="$SRC"  value="Specimen_001" />
         <Keyword name="TUBE NAME"  value="PAN2 g1 hypoxia" />
         <Keyword name="CREATOR"  value="BD FACSDiva Software Version 8.0.1" />
         <Keyword name="$NEXTDATA"  value="0" />
         <Keyword name="$DATATYPE"  value="F" />
         <Keyword name="$BYTEORD"  value="4,3,2,1" />
         <Keyword name="$MODE"  value="L" />
         <Keyword name="$PAR"  value="10" />
         <Keyword name="$TOT"  value="10000              " />
         <Keyword name="$SYS"  value="Windows 7 6.1" />
         <Keyword name="$FIL"  value="54037.fcs" />
         <Keyword name="$ENDDATA"  value="402107             " />
         <Keyword name="$BEGINDATA"  value="2108" />
         <Keyword name="$ENDSTEXT"  value="0" />
         <Keyword name="$BEGINSTEXT"  value="0" />
         <Keyword name="$ENDANALYSIS"  value="0" />
         <Keyword name="$BEGINANALYSIS"  value="0" />
         <Keyword name="FJ_FCS_VERSION"  value="3" />
         <Keyword name="$P1S"  value="" />
         <Keyword name="$P2S"  value="" />
         <Keyword name="$P3S"  value="" />
         <Keyword name="$P4S"  value="" />
         <Keyword name="$P5S"  value="" />
         <Keyword name="$P6S"  value="" />
         <Keyword name="$P7S"  value="" />
         <Keyword name="$P8S"  value="" />
         <Keyword name="$P9S"  value="" />
         <Keyword name="$P10S"  value="" />
       </Keywords>
       <SampleNode name="54037.fcs"  annotation=""  owningGroup=""  expanded="1"  sortPriority="10"  count="10000"  sampleID="16" >
         <Graph smoothing="0"  backColor="#ffffff"  foreColor="#000000"  type="Pseudocolor"  fast="1" >
           <Axis dimension="x"  name="FSC-A"  label=""  auto="auto" />
           <Axis dimension="y"  name="SSC-A"  label=""  auto="auto" />
           <GraphSettings level="5%"  smoothingHighResolution="1"  contourHighResolution="1"  histogramSmoothingCount="0"  graphResolution="256"  showOutliers="0"  drawLargeDots="0"  dotsToDraw="8000"  tint="le.chartfill.tinted.40"  lineWeight="le.lineweight.normal"  lineStyle="le.linestyle.solid" />
           <GraphEnvironment showGrid="0"  showAxes="tnlTNL"  showGates="1"  showFreqOnPlots="1"  showGateNameOnPlots="1"  showMedians="0"  showUncomped="0"  addEventParam="0"  lastYAxisName="" >
             <TextTraits font="SansSerif"  size="11"  name="Labels"  style="plain"  color="#000000"  background="#00ffffff"  just="left" />
             <TextTraits font="SansSerif"  size="11"  name="LayoutGates"  style="plain"  color="#000000"  background="#00ffffff"  just="left" />
             <TextTraits font="SansSerif"  size="9"  name="Numbers"  style="plain"  color="#000000"  background="#00ffffff"  just="left" />
             <TextTraits font="SansSerif"  size="9"  name="Legend"  style="plain"  color="#000000"  background="#00ffffff"  just="left" />
             <WindowPosition x="0"  y="0"  width="0"  height="0"  displayed="0"  panelState="" />
           </GraphEnvironment>
         </Graph>
         <Subpopulations>
           <Population name="Alive"  annotation=""  owningGroup="All Samples"  expanded="1"  sortPriority="10"  count="6161" >
             <Graph smoothing="0"  backColor="#ffffff"  foreColor="#000000"  heatMapStatParameter="blue laser 530_30-A"  type="Pseudocolor"  fast="1" >
               <Axis dimension="x"  name="FSC-A"  label=""  auto="auto" />
               <Axis dimension="y"  name="SSC-A"  label=""  auto="auto" />
               <GraphSettings level="5%"  smoothingHighResolution="1"  contourHighResolution="1"  histogramSmoothingCount="0"  graphResolution="256"  showOutliers="0"  drawLargeDots="0"  dotsToDraw="8000"  tint="le.chartfill.tinted.40"  lineWeight="le.lineweight.normal"  lineStyle="le.linestyle.solid" />
               <GraphEnvironment showGrid="0"  showAxes="tnlTNL"  showGates="1"  showFreqOnPlots="1"  showGateNameOnPlots="1"  showMedians="0"  showUncomped="0"  addEventParam="0"  lastYAxisName="" >
                 <TextTraits font="SansSerif"  size="11"  name="Labels"  style="plain"  color="#000000"  background="#00ffffff"  just="left" />
                 <TextTraits font="SansSerif"  size="11"  name="LayoutGates"  style="plain"  color="#000000"  background="#00ffffff"  just="left" />
                 <TextTraits font="SansSerif"  size="9"  name="Numbers"  style="plain"  color="#000000"  background="#00ffffff"  just="left" />
                 <TextTraits font="SansSerif"  size="9"  name="Legend"  style="plain"  color="#000000"  background="#00ffffff"  just="left" />
                 <WindowPosition x="620"  y="20"  width="390"  height="622"  displayed="1"  panelState="---" />
               </GraphEnvironment>
             </Graph>
             <Gate gating:id="ID1030393679" >
               <gating:PolygonGate eventsInside="1"  annoOffsetX="0"  annoOffsetY="0"  tint="#000000"  isTinted="0"  lineWeight="Normal"  userDefined="1"  quadId="-1"  gateResolution="256" >
                 <gating:dimension>
                   <data-type:fcs-dimension data-type:name="FSC-A" />
                 </gating:dimension>
                 <gating:dimension>
                   <data-type:fcs-dimension data-type:name="SSC-A" />
                 </gating:dimension>
                 <gating:vertex>
                   <gating:coordinate data-type:value="124463.3277310924" />
                   <gating:coordinate data-type:value="175149.3097345133" />
                 </gating:vertex>
                 <gating:vertex>
                   <gating:coordinate data-type:value="68289.6134453782" />
                   <gating:coordinate data-type:value="117152.8495575221" />
                 </gating:vertex>
                 <gating:vertex>
                   <gating:coordinate data-type:value="28637.5798319328" />
                   <gating:coordinate data-type:value="55676.6017699115" />
                 </gating:vertex>
                 <gating:vertex>
                   <gating:coordinate data-type:value="55072.268907563" />
                   <gating:coordinate data-type:value="26678.3716814159" />
                 </gating:vertex>
                 <gating:vertex>
                   <gating:coordinate data-type:value="131072" />
                   <gating:coordinate data-type:value="82354.9734513274" />
                 </gating:vertex>
                 <gating:vertex>
                   <gating:coordinate data-type:value="158608.1344537815" />
                   <gating:coordinate data-type:value="156590.4424778761" />
                 </gating:vertex>
               </gating:PolygonGate>
             </Gate>
           </Population>
         </Subpopulations>
       </SampleNode>
     </Sample>
     <Sample>
       <DataSet uri="file:////jcbc-store01.jcbc.private.cam.ac.uk/citiid_home/tp471/Desktop/Tekle%20post-doc%202019/Flow%20cytometry/2019%2011%2020%20HeLaHRE%20USP43%20PAN2%20DAY8/Specimen_001_PAN2%20g1%20normoxia_007.fcs"  sampleID="17" />
       <Transformations>
         <transforms:linear transforms:minRange="0.9024712702"  transforms:maxRange="51"  gain="0.010373233" >
           <data-type:parameter data-type:name="Time" />
         </transforms:linear>
         <transforms:linear transforms:minRange="0"  transforms:maxRange="262144"  gain="1" >
           <data-type:parameter data-type:name="FSC-A" />
         </transforms:linear>
         <transforms:linear transforms:minRange="0"  transforms:maxRange="262144"  gain="1" >
           <data-type:parameter data-type:name="FSC-H" />
         </transforms:linear>
         <transforms:linear transforms:minRange="0"  transforms:maxRange="262144"  gain="1" >
           <data-type:parameter data-type:name="FSC-W" />
         </transforms:linear>
         <transforms:linear transforms:minRange="0"  transforms:maxRange="262144"  gain="1" >
           <data-type:parameter data-type:name="SSC-A" />
         </transforms:linear>
         <transforms:linear transforms:minRange="0"  transforms:maxRange="262144"  gain="1" >
           <data-type:parameter data-type:name="SSC-H" />
         </transforms:linear>
         <transforms:linear transforms:minRange="0"  transforms:maxRange="262144"  gain="1" >
           <data-type:parameter data-type:name="SSC-W" />
         </transforms:linear>
         <transforms:log transforms:offset="3"  transforms:decades="4.9414186672" >
           <data-type:parameter data-type:name="blue laser 530_30-A" />
         </transforms:log>
         <transforms:biex transforms:length="256"  transforms:maxRange="262144"  transforms:neg="0"  transforms:width="-100"  transforms:pos="4.418539922" >
           <data-type:parameter data-type:name="blue laser 530_30-H" />
         </transforms:biex>
         <transforms:biex transforms:length="256"  transforms:maxRange="262144"  transforms:neg="0"  transforms:width="-100"  transforms:pos="4.418539922" >
           <data-type:parameter data-type:name="blue laser 530_30-W" />
         </transforms:biex>
       </Transformations>
       <Keywords>
         <Keyword name="CST REGULATORY STATUS"  value="RUO Performance Check" />
         <Keyword name="CST PERFORMANCE EXPIRED"  value="2019-11-21T10:02:06+00:00" />
         <Keyword name="CST BEADS EXPIRED"  value="False" />
         <Keyword name="CST BASELINE DATE"  value="2019-06-06T13:58:29+01:00" />
         <Keyword name="CST SETUP DATE"  value="2019-11-20T10:02:06+00:00" />
         <Keyword name="CYTOMETER CONFIG CREATE DATE"  value="2017-10-03T16:23:47+01:00" />
         <Keyword name="CYTOMETER CONFIG NAME"  value="BRC Hub X20- 2-Blue 3-Red 6-Violet 5-Yel Gr (657675R1)" />
         <Keyword name="CST BEADS LOT ID"  value="82158" />
         <Keyword name="CST SETUP STATUS"  value="SUCCESS" />
         <Keyword name="P10MS"  value="0" />
         <Keyword name="P10BS"  value="-1" />
         <Keyword name="$P10G"  value="1.0" />
         <Keyword name="$P10V"  value="240" />
         <Keyword name="$P10E"  value="0,0" />
         <Keyword name="$P10B"  value="32" />
         <Keyword name="$P10R"  value="262144" />
         <Keyword name="$P10N"  value="blue laser 530_30-W" />
         <Keyword name="P9MS"  value="0" />
         <Keyword name="P9BS"  value="-1" />
         <Keyword name="P9DISPLAY"  value="LOG" />
         <Keyword name="$P9G"  value="1.0" />
         <Keyword name="$P9V"  value="240" />
         <Keyword name="$P9E"  value="0,0" />
         <Keyword name="$P9B"  value="32" />
         <Keyword name="$P9R"  value="262144" />
         <Keyword name="$P9N"  value="blue laser 530_30-H" />
         <Keyword name="P8MS"  value="0" />
         <Keyword name="P8BS"  value="-1" />
         <Keyword name="P8DISPLAY"  value="LOG" />
         <Keyword name="$P8G"  value="1.0" />
         <Keyword name="$P8V"  value="240" />
         <Keyword name="$P8E"  value="0,0" />
         <Keyword name="$P8B"  value="32" />
         <Keyword name="$P8R"  value="262144" />
         <Keyword name="$P8N"  value="blue laser 530_30-A" />
         <Keyword name="P7MS"  value="0" />
         <Keyword name="P7BS"  value="-1" />
         <Keyword name="$P7G"  value="1.0" />
         <Keyword name="$P7V"  value="200" />
         <Keyword name="$P7E"  value="0,0" />
         <Keyword name="$P7B"  value="32" />
         <Keyword name="$P7R"  value="262144" />
         <Keyword name="$P7N"  value="SSC-W" />
         <Keyword name="P6MS"  value="0" />
         <Keyword name="P6BS"  value="-1" />
         <Keyword name="P6DISPLAY"  value="LIN" />
         <Keyword name="$P6G"  value="1.0" />
         <Keyword name="$P6V"  value="200" />
         <Keyword name="$P6E"  value="0,0" />
         <Keyword name="$P6B"  value="32" />
         <Keyword name="$P6R"  value="262144" />
         <Keyword name="$P6N"  value="SSC-H" />
         <Keyword name="P5MS"  value="0" />
         <Keyword name="P5BS"  value="-1" />
         <Keyword name="P5DISPLAY"  value="LIN" />
         <Keyword name="$P5G"  value="1.0" />
         <Keyword name="$P5V"  value="200" />
         <Keyword name="$P5E"  value="0,0" />
         <Keyword name="$P5B"  value="32" />
         <Keyword name="$P5R"  value="262144" />
         <Keyword name="$P5N"  value="SSC-A" />
         <Keyword name="P4MS"  value="0" />
         <Keyword name="P4BS"  value="-1" />
         <Keyword name="$P4G"  value="1.0" />
         <Keyword name="$P4V"  value="10" />
         <Keyword name="$P4E"  value="0,0" />
         <Keyword name="$P4B"  value="32" />
         <Keyword name="$P4R"  value="262144" />
         <Keyword name="$P4N"  value="FSC-W" />
         <Keyword name="P3MS"  value="0" />
         <Keyword name="P3BS"  value="-1" />
         <Keyword name="P3DISPLAY"  value="LIN" />
         <Keyword name="$P3G"  value="1.0" />
         <Keyword name="$P3V"  value="10" />
         <Keyword name="$P3E"  value="0,0" />
         <Keyword name="$P3B"  value="32" />
         <Keyword name="$P3R"  value="262144" />
         <Keyword name="$P3N"  value="FSC-H" />
         <Keyword name="P2MS"  value="0" />
         <Keyword name="P2BS"  value="-1" />
         <Keyword name="P2DISPLAY"  value="LIN" />
         <Keyword name="$P2G"  value="1.0" />
         <Keyword name="$P2V"  value="10" />
         <Keyword name="$P2E"  value="0,0" />
         <Keyword name="$P2B"  value="32" />
         <Keyword name="$P2R"  value="262144" />
         <Keyword name="$P2N"  value="FSC-A" />
         <Keyword name="P1MS"  value="0" />
         <Keyword name="P1BS"  value="0" />
         <Keyword name="$P1G"  value="0.01" />
         <Keyword name="$P1E"  value="0,0" />
         <Keyword name="$P1B"  value="32" />
         <Keyword name="$P1R"  value="262144" />
         <Keyword name="$P1N"  value="Time" />
         <Keyword name="THRESHOLD"  value="FSC,5000" />
         <Keyword name="$TIMESTEP"  value="0.01" />
         <Keyword name="$INST"  value=" " />
         <Keyword name="AUTOBS"  value="TRUE" />
         <Keyword name="FSC ASF"  value="0.61" />
         <Keyword name="EXPORT TIME"  value="20-NOV-2019-13:07:18" />
         <Keyword name="EXPORT USER NAME"  value="Nathan" />
         <Keyword name="WINDOW EXTENSION"  value="0.00" />
         <Keyword name="SETTINGS"  value="Cytometer" />
         <Keyword name="$ETIM"  value="13:08:09" />
         <Keyword name="$BTIM"  value="13:07:18" />
         <Keyword name="$DATE"  value="20-NOV-2019" />
         <Keyword name="GUID"  value="5a36592d-01f7-46cd-b179-980e08eff207" />
         <Keyword name="EXPERIMENT NAME"  value="2019 11 20 HeLaHRE USP43 PAN2 DAY8" />
         <Keyword name="$SRC"  value="Specimen_001" />
         <Keyword name="TUBE NAME"  value="PAN2 g1 normoxia" />
         <Keyword name="CREATOR"  value="BD FACSDiva Software Version 8.0.1" />
         <Keyword name="$NEXTDATA"  value="0" />
         <Keyword name="$DATATYPE"  value="F" />
         <Keyword name="$BYTEORD"  value="4,3,2,1" />
         <Keyword name="$MODE"  value="L" />
         <Keyword name="$PAR"  value="10" />
         <Keyword name="$TOT"  value="10000              " />
         <Keyword name="$SYS"  value="Windows 7 6.1" />
         <Keyword name="$FIL"  value="54017.fcs" />
         <Keyword name="$ENDDATA"  value="402108             " />
         <Keyword name="$BEGINDATA"  value="2109" />
         <Keyword name="$ENDSTEXT"  value="0" />
         <Keyword name="$BEGINSTEXT"  value="0" />
         <Keyword name="$ENDANALYSIS"  value="0" />
         <Keyword name="$BEGINANALYSIS"  value="0" />
         <Keyword name="FJ_FCS_VERSION"  value="3" />
         <Keyword name="$P1S"  value="" />
         <Keyword name="$P2S"  value="" />
         <Keyword name="$P3S"  value="" />
         <Keyword name="$P4S"  value="" />
         <Keyword name="$P5S"  value="" />
         <Keyword name="$P6S"  value="" />
         <Keyword name="$P7S"  value="" />
         <Keyword name="$P8S"  value="" />
         <Keyword name="$P9S"  value="" />
         <Keyword name="$P10S"  value="" />
       </Keywords>
       <SampleNode name="54017.fcs"  annotation=""  owningGroup=""  expanded="1"  sortPriority="10"  count="10000"  sampleID="17" >
         <Graph smoothing="0"  backColor="#ffffff"  foreColor="#000000"  type="Pseudocolor"  fast="1" >
           <Axis dimension="x"  name="FSC-A"  label=""  auto="auto" />
           <Axis dimension="y"  name="SSC-A"  label=""  auto="auto" />
           <GraphSettings level="5%"  smoothingHighResolution="1"  contourHighResolution="1"  histogramSmoothingCount="0"  graphResolution="256"  showOutliers="0"  drawLargeDots="0"  dotsToDraw="8000"  tint="le.chartfill.tinted.40"  lineWeight="le.lineweight.normal"  lineStyle="le.linestyle.solid" />
           <GraphEnvironment showGrid="0"  showAxes="tnlTNL"  showGates="1"  showFreqOnPlots="1"  showGateNameOnPlots="1"  showMedians="0"  showUncomped="0"  addEventParam="0"  lastYAxisName="" >
             <TextTraits font="SansSerif"  size="11"  name="Labels"  style="plain"  color="#000000"  background="#00ffffff"  just="left" />
             <TextTraits font="SansSerif"  size="11"  name="LayoutGates"  style="plain"  color="#000000"  background="#00ffffff"  just="left" />
             <TextTraits font="SansSerif"  size="9"  name="Numbers"  style="plain"  color="#000000"  background="#00ffffff"  just="left" />
             <TextTraits font="SansSerif"  size="9"  name="Legend"  style="plain"  color="#000000"  background="#00ffffff"  just="left" />
             <WindowPosition x="0"  y="0"  width="0"  height="0"  displayed="0"  panelState="" />
           </GraphEnvironment>
         </Graph>
         <Subpopulations>
           <Population name="Alive"  annotation=""  owningGroup="All Samples"  expanded="1"  sortPriority="10"  count="7741" >
             <Graph smoothing="0"  backColor="#ffffff"  foreColor="#000000"  heatMapStatParameter="blue laser 530_30-A"  type="Pseudocolor"  fast="1" >
               <Axis dimension="x"  name="FSC-A"  label=""  auto="auto" />
               <Axis dimension="y"  name="SSC-A"  label=""  auto="auto" />
               <GraphSettings level="5%"  smoothingHighResolution="1"  contourHighResolution="1"  histogramSmoothingCount="0"  graphResolution="256"  showOutliers="0"  drawLargeDots="0"  dotsToDraw="8000"  tint="le.chartfill.tinted.40"  lineWeight="le.lineweight.normal"  lineStyle="le.linestyle.solid" />
               <GraphEnvironment showGrid="0"  showAxes="tnlTNL"  showGates="1"  showFreqOnPlots="1"  showGateNameOnPlots="1"  showMedians="0"  showUncomped="0"  addEventParam="0"  lastYAxisName="" >
                 <TextTraits font="SansSerif"  size="11"  name="Labels"  style="plain"  color="#000000"  background="#00ffffff"  just="left" />
                 <TextTraits font="SansSerif"  size="11"  name="LayoutGates"  style="plain"  color="#000000"  background="#00ffffff"  just="left" />
                 <TextTraits font="SansSerif"  size="9"  name="Numbers"  style="plain"  color="#000000"  background="#00ffffff"  just="left" />
                 <TextTraits font="SansSerif"  size="9"  name="Legend"  style="plain"  color="#000000"  background="#00ffffff"  just="left" />
                 <WindowPosition x="620"  y="20"  width="390"  height="622"  displayed="1"  panelState="---" />
               </GraphEnvironment>
             </Graph>
             <Gate gating:id="ID2003933315" >
               <gating:PolygonGate eventsInside="1"  annoOffsetX="0"  annoOffsetY="0"  tint="#000000"  isTinted="0"  lineWeight="Normal"  userDefined="1"  quadId="-1"  gateResolution="256" >
                 <gating:dimension>
                   <data-type:fcs-dimension data-type:name="FSC-A" />
                 </gating:dimension>
                 <gating:dimension>
                   <data-type:fcs-dimension data-type:name="SSC-A" />
                 </gating:dimension>
                 <gating:vertex>
                   <gating:coordinate data-type:value="124463.3277310924" />
                   <gating:coordinate data-type:value="175149.3097345133" />
                 </gating:vertex>
                 <gating:vertex>
                   <gating:coordinate data-type:value="68289.6134453782" />
                   <gating:coordinate data-type:value="117152.8495575221" />
                 </gating:vertex>
                 <gating:vertex>
                   <gating:coordinate data-type:value="28637.5798319328" />
                   <gating:coordinate data-type:value="55676.6017699115" />
                 </gating:vertex>
                 <gating:vertex>
                   <gating:coordinate data-type:value="55072.268907563" />
                   <gating:coordinate data-type:value="26678.3716814159" />
                 </gating:vertex>
                 <gating:vertex>
                   <gating:coordinate data-type:value="131072" />
                   <gating:coordinate data-type:value="82354.9734513274" />
                 </gating:vertex>
                 <gating:vertex>
                   <gating:coordinate data-type:value="158608.1344537815" />
                   <gating:coordinate data-type:value="156590.4424778761" />
                 </gating:vertex>
               </gating:PolygonGate>
             </Gate>
           </Population>
         </Subpopulations>
       </SampleNode>
     </Sample>
     <Sample>
       <DataSet uri="file:////jcbc-store01.jcbc.private.cam.ac.uk/citiid_home/tp471/Desktop/Tekle%20post-doc%202019/Flow%20cytometry/2019%2011%2020%20HeLaHRE%20USP43%20PAN2%20DAY8/Specimen_001_PAN2%20g2%20DMOG_017.fcs"  sampleID="18" />
       <Transformations>
         <transforms:linear transforms:minRange="0.5641261994"  transforms:maxRange="96"  gain="0.0100557255" >
           <data-type:parameter data-type:name="Time" />
         </transforms:linear>
         <transforms:linear transforms:minRange="0"  transforms:maxRange="262144"  gain="1" >
           <data-type:parameter data-type:name="FSC-A" />
         </transforms:linear>
         <transforms:linear transforms:minRange="0"  transforms:maxRange="262144"  gain="1" >
           <data-type:parameter data-type:name="FSC-H" />
         </transforms:linear>
         <transforms:linear transforms:minRange="0"  transforms:maxRange="262144"  gain="1" >
           <data-type:parameter data-type:name="FSC-W" />
         </transforms:linear>
         <transforms:linear transforms:minRange="0"  transforms:maxRange="262144"  gain="1" >
           <data-type:parameter data-type:name="SSC-A" />
         </transforms:linear>
         <transforms:linear transforms:minRange="0"  transforms:maxRange="262144"  gain="1" >
           <data-type:parameter data-type:name="SSC-H" />
         </transforms:linear>
         <transforms:linear transforms:minRange="0"  transforms:maxRange="262144"  gain="1" >
           <data-type:parameter data-type:name="SSC-W" />
         </transforms:linear>
         <transforms:log transforms:offset="3"  transforms:decades="4.9414186672" >
           <data-type:parameter data-type:name="blue laser 530_30-A" />
         </transforms:log>
         <transforms:biex transforms:length="256"  transforms:maxRange="262144"  transforms:neg="0"  transforms:width="-100"  transforms:pos="4.418539922" >
           <data-type:parameter data-type:name="blue laser 530_30-H" />
         </transforms:biex>
         <transforms:biex transforms:length="256"  transforms:maxRange="262144"  transforms:neg="0"  transforms:width="-100"  transforms:pos="4.418539922" >
           <data-type:parameter data-type:name="blue laser 530_30-W" />
         </transforms:biex>
       </Transformations>
       <Keywords>
         <Keyword name="CST REGULATORY STATUS"  value="RUO Performance Check" />
         <Keyword name="CST PERFORMANCE EXPIRED"  value="2019-11-21T10:02:06+00:00" />
         <Keyword name="CST BEADS EXPIRED"  value="False" />
         <Keyword name="CST BASELINE DATE"  value="2019-06-06T13:58:29+01:00" />
         <Keyword name="CST SETUP DATE"  value="2019-11-20T10:02:06+00:00" />
         <Keyword name="CYTOMETER CONFIG CREATE DATE"  value="2017-10-03T16:23:47+01:00" />
         <Keyword name="CYTOMETER CONFIG NAME"  value="BRC Hub X20- 2-Blue 3-Red 6-Violet 5-Yel Gr (657675R1)" />
         <Keyword name="CST BEADS LOT ID"  value="82158" />
         <Keyword name="CST SETUP STATUS"  value="SUCCESS" />
         <Keyword name="P10MS"  value="0" />
         <Keyword name="P10BS"  value="-1" />
         <Keyword name="$P10G"  value="1.0" />
         <Keyword name="$P10V"  value="240" />
         <Keyword name="$P10E"  value="0,0" />
         <Keyword name="$P10B"  value="32" />
         <Keyword name="$P10R"  value="262144" />
         <Keyword name="$P10N"  value="blue laser 530_30-W" />
         <Keyword name="P9MS"  value="0" />
         <Keyword name="P9BS"  value="-1" />
         <Keyword name="P9DISPLAY"  value="LOG" />
         <Keyword name="$P9G"  value="1.0" />
         <Keyword name="$P9V"  value="240" />
         <Keyword name="$P9E"  value="0,0" />
         <Keyword name="$P9B"  value="32" />
         <Keyword name="$P9R"  value="262144" />
         <Keyword name="$P9N"  value="blue laser 530_30-H" />
         <Keyword name="P8MS"  value="0" />
         <Keyword name="P8BS"  value="-1" />
         <Keyword name="P8DISPLAY"  value="LOG" />
         <Keyword name="$P8G"  value="1.0" />
         <Keyword name="$P8V"  value="240" />
         <Keyword name="$P8E"  value="0,0" />
         <Keyword name="$P8B"  value="32" />
         <Keyword name="$P8R"  value="262144" />
         <Keyword name="$P8N"  value="blue laser 530_30-A" />
         <Keyword name="P7MS"  value="0" />
         <Keyword name="P7BS"  value="-1" />
         <Keyword name="$P7G"  value="1.0" />
         <Keyword name="$P7V"  value="200" />
         <Keyword name="$P7E"  value="0,0" />
         <Keyword name="$P7B"  value="32" />
         <Keyword name="$P7R"  value="262144" />
         <Keyword name="$P7N"  value="SSC-W" />
         <Keyword name="P6MS"  value="0" />
         <Keyword name="P6BS"  value="-1" />
         <Keyword name="P6DISPLAY"  value="LIN" />
         <Keyword name="$P6G"  value="1.0" />
         <Keyword name="$P6V"  value="200" />
         <Keyword name="$P6E"  value="0,0" />
         <Keyword name="$P6B"  value="32" />
         <Keyword name="$P6R"  value="262144" />
         <Keyword name="$P6N"  value="SSC-H" />
         <Keyword name="P5MS"  value="0" />
         <Keyword name="P5BS"  value="-1" />
         <Keyword name="P5DISPLAY"  value="LIN" />
         <Keyword name="$P5G"  value="1.0" />
         <Keyword name="$P5V"  value="200" />
         <Keyword name="$P5E"  value="0,0" />
         <Keyword name="$P5B"  value="32" />
         <Keyword name="$P5R"  value="262144" />
         <Keyword name="$P5N"  value="SSC-A" />
         <Keyword name="P4MS"  value="0" />
         <Keyword name="P4BS"  value="-1" />
         <Keyword name="$P4G"  value="1.0" />
         <Keyword name="$P4V"  value="10" />
         <Keyword name="$P4E"  value="0,0" />
         <Keyword name="$P4B"  value="32" />
         <Keyword name="$P4R"  value="262144" />
         <Keyword name="$P4N"  value="FSC-W" />
         <Keyword name="P3MS"  value="0" />
         <Keyword name="P3BS"  value="-1" />
         <Keyword name="P3DISPLAY"  value="LIN" />
         <Keyword name="$P3G"  value="1.0" />
         <Keyword name="$P3V"  value="10" />
         <Keyword name="$P3E"  value="0,0" />
         <Keyword name="$P3B"  value="32" />
         <Keyword name="$P3R"  value="262144" />
         <Keyword name="$P3N"  value="FSC-H" />
         <Keyword name="P2MS"  value="0" />
         <Keyword name="P2BS"  value="-1" />
         <Keyword name="P2DISPLAY"  value="LIN" />
         <Keyword name="$P2G"  value="1.0" />
         <Keyword name="$P2V"  value="10" />
         <Keyword name="$P2E"  value="0,0" />
         <Keyword name="$P2B"  value="32" />
         <Keyword name="$P2R"  value="262144" />
         <Keyword name="$P2N"  value="FSC-A" />
         <Keyword name="P1MS"  value="0" />
         <Keyword name="P1BS"  value="0" />
         <Keyword name="$P1G"  value="0.01" />
         <Keyword name="$P1E"  value="0,0" />
         <Keyword name="$P1B"  value="32" />
         <Keyword name="$P1R"  value="262144" />
         <Keyword name="$P1N"  value="Time" />
         <Keyword name="THRESHOLD"  value="FSC,5000" />
         <Keyword name="$TIMESTEP"  value="0.01" />
         <Keyword name="$INST"  value=" " />
         <Keyword name="AUTOBS"  value="TRUE" />
         <Keyword name="FSC ASF"  value="0.61" />
         <Keyword name="EXPORT TIME"  value="20-NOV-2019-13:16:26" />
         <Keyword name="EXPORT USER NAME"  value="Nathan" />
         <Keyword name="WINDOW EXTENSION"  value="0.00" />
         <Keyword name="SETTINGS"  value="Cytometer" />
         <Keyword name="$ETIM"  value="13:18:03" />
         <Keyword name="$BTIM"  value="13:16:27" />
         <Keyword name="$DATE"  value="20-NOV-2019" />
         <Keyword name="GUID"  value="5c2622e3-f8c1-41c6-99e9-32a028227a9d" />
         <Keyword name="EXPERIMENT NAME"  value="2019 11 20 HeLaHRE USP43 PAN2 DAY8" />
         <Keyword name="$SRC"  value="Specimen_001" />
         <Keyword name="TUBE NAME"  value="PAN2 g2 DMOG" />
         <Keyword name="CREATOR"  value="BD FACSDiva Software Version 8.0.1" />
         <Keyword name="$NEXTDATA"  value="0" />
         <Keyword name="$DATATYPE"  value="F" />
         <Keyword name="$BYTEORD"  value="4,3,2,1" />
         <Keyword name="$MODE"  value="L" />
         <Keyword name="$PAR"  value="10" />
         <Keyword name="$TOT"  value="10000              " />
         <Keyword name="$SYS"  value="Windows 7 6.1" />
         <Keyword name="$FIL"  value="54027.fcs" />
         <Keyword name="$ENDDATA"  value="402104             " />
         <Keyword name="$BEGINDATA"  value="2105" />
         <Keyword name="$ENDSTEXT"  value="0" />
         <Keyword name="$BEGINSTEXT"  value="0" />
         <Keyword name="$ENDANALYSIS"  value="0" />
         <Keyword name="$BEGINANALYSIS"  value="0" />
         <Keyword name="FJ_FCS_VERSION"  value="3" />
         <Keyword name="$P1S"  value="" />
         <Keyword name="$P2S"  value="" />
         <Keyword name="$P3S"  value="" />
         <Keyword name="$P4S"  value="" />
         <Keyword name="$P5S"  value="" />
         <Keyword name="$P6S"  value="" />
         <Keyword name="$P7S"  value="" />
         <Keyword name="$P8S"  value="" />
         <Keyword name="$P9S"  value="" />
         <Keyword name="$P10S"  value="" />
       </Keywords>
       <SampleNode name="54027.fcs"  annotation=""  owningGroup=""  expanded="1"  sortPriority="10"  count="10000"  sampleID="18" >
         <Graph smoothing="0"  backColor="#ffffff"  foreColor="#000000"  type="Pseudocolor"  fast="1" >
           <Axis dimension="x"  name="FSC-A"  label=""  auto="auto" />
           <Axis dimension="y"  name="SSC-A"  label=""  auto="auto" />
           <GraphSettings level="5%"  smoothingHighResolution="1"  contourHighResolution="1"  histogramSmoothingCount="0"  graphResolution="256"  showOutliers="0"  drawLargeDots="0"  dotsToDraw="8000"  tint="le.chartfill.tinted.40"  lineWeight="le.lineweight.normal"  lineStyle="le.linestyle.solid" />
           <GraphEnvironment showGrid="0"  showAxes="tnlTNL"  showGates="1"  showFreqOnPlots="1"  showGateNameOnPlots="1"  showMedians="0"  showUncomped="0"  addEventParam="0"  lastYAxisName="" >
             <TextTraits font="SansSerif"  size="11"  name="Labels"  style="plain"  color="#000000"  background="#00ffffff"  just="left" />
             <TextTraits font="SansSerif"  size="11"  name="LayoutGates"  style="plain"  color="#000000"  background="#00ffffff"  just="left" />
             <TextTraits font="SansSerif"  size="9"  name="Numbers"  style="plain"  color="#000000"  background="#00ffffff"  just="left" />
             <TextTraits font="SansSerif"  size="9"  name="Legend"  style="plain"  color="#000000"  background="#00ffffff"  just="left" />
             <WindowPosition x="0"  y="0"  width="0"  height="0"  displayed="0"  panelState="" />
           </GraphEnvironment>
         </Graph>
         <Subpopulations>
           <Population name="Alive"  annotation=""  owningGroup="All Samples"  expanded="1"  sortPriority="10"  count="6994" >
             <Graph smoothing="0"  backColor="#ffffff"  foreColor="#000000"  heatMapStatParameter="blue laser 530_30-A"  type="Pseudocolor"  fast="1" >
               <Axis dimension="x"  name="FSC-A"  label=""  auto="auto" />
               <Axis dimension="y"  name="SSC-A"  label=""  auto="auto" />
               <GraphSettings level="5%"  smoothingHighResolution="1"  contourHighResolution="1"  histogramSmoothingCount="0"  graphResolution="256"  showOutliers="0"  drawLargeDots="0"  dotsToDraw="8000"  tint="le.chartfill.tinted.40"  lineWeight="le.lineweight.normal"  lineStyle="le.linestyle.solid" />
               <GraphEnvironment showGrid="0"  showAxes="tnlTNL"  showGates="1"  showFreqOnPlots="1"  showGateNameOnPlots="1"  showMedians="0"  showUncomped="0"  addEventParam="0"  lastYAxisName="" >
                 <TextTraits font="SansSerif"  size="11"  name="Labels"  style="plain"  color="#000000"  background="#00ffffff"  just="left" />
                 <TextTraits font="SansSerif"  size="11"  name="LayoutGates"  style="plain"  color="#000000"  background="#00ffffff"  just="left" />
                 <TextTraits font="SansSerif"  size="9"  name="Numbers"  style="plain"  color="#000000"  background="#00ffffff"  just="left" />
                 <TextTraits font="SansSerif"  size="9"  name="Legend"  style="plain"  color="#000000"  background="#00ffffff"  just="left" />
                 <WindowPosition x="620"  y="20"  width="390"  height="622"  displayed="1"  panelState="---" />
               </GraphEnvironment>
             </Graph>
             <Gate gating:id="ID628479232" >
               <gating:PolygonGate eventsInside="1"  annoOffsetX="0"  annoOffsetY="0"  tint="#000000"  isTinted="0"  lineWeight="Normal"  userDefined="1"  quadId="-1"  gateResolution="256" >
                 <gating:dimension>
                   <data-type:fcs-dimension data-type:name="FSC-A" />
                 </gating:dimension>
                 <gating:dimension>
                   <data-type:fcs-dimension data-type:name="SSC-A" />
                 </gating:dimension>
                 <gating:vertex>
                   <gating:coordinate data-type:value="124463.3277310924" />
                   <gating:coordinate data-type:value="175149.3097345133" />
                 </gating:vertex>
                 <gating:vertex>
                   <gating:coordinate data-type:value="68289.6134453782" />
                   <gating:coordinate data-type:value="117152.8495575221" />
                 </gating:vertex>
                 <gating:vertex>
                   <gating:coordinate data-type:value="28637.5798319328" />
                   <gating:coordinate data-type:value="55676.6017699115" />
                 </gating:vertex>
                 <gating:vertex>
                   <gating:coordinate data-type:value="55072.268907563" />
                   <gating:coordinate data-type:value="26678.3716814159" />
                 </gating:vertex>
                 <gating:vertex>
                   <gating:coordinate data-type:value="131072" />
                   <gating:coordinate data-type:value="82354.9734513274" />
                 </gating:vertex>
                 <gating:vertex>
                   <gating:coordinate data-type:value="158608.1344537815" />
                   <gating:coordinate data-type:value="156590.4424778761" />
                 </gating:vertex>
               </gating:PolygonGate>
             </Gate>
           </Population>
         </Subpopulations>
       </SampleNode>
     </Sample>
     <Sample>
       <DataSet uri="file:////jcbc-store01.jcbc.private.cam.ac.uk/citiid_home/tp471/Desktop/Tekle%20post-doc%202019/Flow%20cytometry/2019%2011%2020%20HeLaHRE%20USP43%20PAN2%20DAY8/Specimen_001_PAN2%20g2%20hypoxia_028.fcs"  sampleID="19" />
       <Transformations>
         <transforms:linear transforms:minRange="0.4959959416"  transforms:maxRange="29"  gain="0.0105083886" >
           <data-type:parameter data-type:name="Time" />
         </transforms:linear>
         <transforms:linear transforms:minRange="0"  transforms:maxRange="262144"  gain="1" >
           <data-type:parameter data-type:name="FSC-A" />
         </transforms:linear>
         <transforms:linear transforms:minRange="0"  transforms:maxRange="262144"  gain="1" >
           <data-type:parameter data-type:name="FSC-H" />
         </transforms:linear>
         <transforms:linear transforms:minRange="0"  transforms:maxRange="262144"  gain="1" >
           <data-type:parameter data-type:name="FSC-W" />
         </transforms:linear>
         <transforms:linear transforms:minRange="0"  transforms:maxRange="262144"  gain="1" >
           <data-type:parameter data-type:name="SSC-A" />
         </transforms:linear>
         <transforms:linear transforms:minRange="0"  transforms:maxRange="262144"  gain="1" >
           <data-type:parameter data-type:name="SSC-H" />
         </transforms:linear>
         <transforms:linear transforms:minRange="0"  transforms:maxRange="262144"  gain="1" >
           <data-type:parameter data-type:name="SSC-W" />
         </transforms:linear>
         <transforms:log transforms:offset="3"  transforms:decades="4.9414186672" >
           <data-type:parameter data-type:name="blue laser 530_30-A" />
         </transforms:log>
         <transforms:biex transforms:length="256"  transforms:maxRange="262144"  transforms:neg="0"  transforms:width="-100"  transforms:pos="4.418539922" >
           <data-type:parameter data-type:name="blue laser 530_30-H" />
         </transforms:biex>
         <transforms:biex transforms:length="256"  transforms:maxRange="262144"  transforms:neg="0"  transforms:width="-100"  transforms:pos="4.418539922" >
           <data-type:parameter data-type:name="blue laser 530_30-W" />
         </transforms:biex>
       </Transformations>
       <Keywords>
         <Keyword name="CST REGULATORY STATUS"  value="RUO Performance Check" />
         <Keyword name="CST PERFORMANCE EXPIRED"  value="2019-11-21T10:02:06+00:00" />
         <Keyword name="CST BEADS EXPIRED"  value="False" />
         <Keyword name="CST BASELINE DATE"  value="2019-06-06T13:58:29+01:00" />
         <Keyword name="CST SETUP DATE"  value="2019-11-20T10:02:06+00:00" />
         <Keyword name="CYTOMETER CONFIG CREATE DATE"  value="2017-10-03T16:23:47+01:00" />
         <Keyword name="CYTOMETER CONFIG NAME"  value="BRC Hub X20- 2-Blue 3-Red 6-Violet 5-Yel Gr (657675R1)" />
         <Keyword name="CST BEADS LOT ID"  value="82158" />
         <Keyword name="CST SETUP STATUS"  value="SUCCESS" />
         <Keyword name="P10MS"  value="0" />
         <Keyword name="P10BS"  value="-1" />
         <Keyword name="$P10G"  value="1.0" />
         <Keyword name="$P10V"  value="240" />
         <Keyword name="$P10E"  value="0,0" />
         <Keyword name="$P10B"  value="32" />
         <Keyword name="$P10R"  value="262144" />
         <Keyword name="$P10N"  value="blue laser 530_30-W" />
         <Keyword name="P9MS"  value="0" />
         <Keyword name="P9BS"  value="-1" />
         <Keyword name="P9DISPLAY"  value="LOG" />
         <Keyword name="$P9G"  value="1.0" />
         <Keyword name="$P9V"  value="240" />
         <Keyword name="$P9E"  value="0,0" />
         <Keyword name="$P9B"  value="32" />
         <Keyword name="$P9R"  value="262144" />
         <Keyword name="$P9N"  value="blue laser 530_30-H" />
         <Keyword name="P8MS"  value="0" />
         <Keyword name="P8BS"  value="-1" />
         <Keyword name="P8DISPLAY"  value="LOG" />
         <Keyword name="$P8G"  value="1.0" />
         <Keyword name="$P8V"  value="240" />
         <Keyword name="$P8E"  value="0,0" />
         <Keyword name="$P8B"  value="32" />
         <Keyword name="$P8R"  value="262144" />
         <Keyword name="$P8N"  value="blue laser 530_30-A" />
         <Keyword name="P7MS"  value="0" />
         <Keyword name="P7BS"  value="-1" />
         <Keyword name="$P7G"  value="1.0" />
         <Keyword name="$P7V"  value="200" />
         <Keyword name="$P7E"  value="0,0" />
         <Keyword name="$P7B"  value="32" />
         <Keyword name="$P7R"  value="262144" />
         <Keyword name="$P7N"  value="SSC-W" />
         <Keyword name="P6MS"  value="0" />
         <Keyword name="P6BS"  value="-1" />
         <Keyword name="P6DISPLAY"  value="LIN" />
         <Keyword name="$P6G"  value="1.0" />
         <Keyword name="$P6V"  value="200" />
         <Keyword name="$P6E"  value="0,0" />
         <Keyword name="$P6B"  value="32" />
         <Keyword name="$P6R"  value="262144" />
         <Keyword name="$P6N"  value="SSC-H" />
         <Keyword name="P5MS"  value="0" />
         <Keyword name="P5BS"  value="-1" />
         <Keyword name="P5DISPLAY"  value="LIN" />
         <Keyword name="$P5G"  value="1.0" />
         <Keyword name="$P5V"  value="200" />
         <Keyword name="$P5E"  value="0,0" />
         <Keyword name="$P5B"  value="32" />
         <Keyword name="$P5R"  value="262144" />
         <Keyword name="$P5N"  value="SSC-A" />
         <Keyword name="P4MS"  value="0" />
         <Keyword name="P4BS"  value="-1" />
         <Keyword name="$P4G"  value="1.0" />
         <Keyword name="$P4V"  value="10" />
         <Keyword name="$P4E"  value="0,0" />
         <Keyword name="$P4B"  value="32" />
         <Keyword name="$P4R"  value="262144" />
         <Keyword name="$P4N"  value="FSC-W" />
         <Keyword name="P3MS"  value="0" />
         <Keyword name="P3BS"  value="-1" />
         <Keyword name="P3DISPLAY"  value="LIN" />
         <Keyword name="$P3G"  value="1.0" />
         <Keyword name="$P3V"  value="10" />
         <Keyword name="$P3E"  value="0,0" />
         <Keyword name="$P3B"  value="32" />
         <Keyword name="$P3R"  value="262144" />
         <Keyword name="$P3N"  value="FSC-H" />
         <Keyword name="P2MS"  value="0" />
         <Keyword name="P2BS"  value="-1" />
         <Keyword name="P2DISPLAY"  value="LIN" />
         <Keyword name="$P2G"  value="1.0" />
         <Keyword name="$P2V"  value="10" />
         <Keyword name="$P2E"  value="0,0" />
         <Keyword name="$P2B"  value="32" />
         <Keyword name="$P2R"  value="262144" />
         <Keyword name="$P2N"  value="FSC-A" />
         <Keyword name="P1MS"  value="0" />
         <Keyword name="P1BS"  value="0" />
         <Keyword name="$P1G"  value="0.01" />
         <Keyword name="$P1E"  value="0,0" />
         <Keyword name="$P1B"  value="32" />
         <Keyword name="$P1R"  value="262144" />
         <Keyword name="$P1N"  value="Time" />
         <Keyword name="THRESHOLD"  value="FSC,5000" />
         <Keyword name="$TIMESTEP"  value="0.01" />
         <Keyword name="$INST"  value=" " />
         <Keyword name="AUTOBS"  value="TRUE" />
         <Keyword name="FSC ASF"  value="0.61" />
         <Keyword name="EXPORT TIME"  value="20-NOV-2019-13:26:53" />
         <Keyword name="EXPORT USER NAME"  value="Nathan" />
         <Keyword name="WINDOW EXTENSION"  value="0.00" />
         <Keyword name="SETTINGS"  value="Cytometer" />
         <Keyword name="$ETIM"  value="13:27:23" />
         <Keyword name="$BTIM"  value="13:26:54" />
         <Keyword name="$DATE"  value="20-NOV-2019" />
         <Keyword name="GUID"  value="3bb59895-a83c-4a46-b5f7-7477f2c53263" />
         <Keyword name="EXPERIMENT NAME"  value="2019 11 20 HeLaHRE USP43 PAN2 DAY8" />
         <Keyword name="$SRC"  value="Specimen_001" />
         <Keyword name="TUBE NAME"  value="PAN2 g2 hypoxia" />
         <Keyword name="CREATOR"  value="BD FACSDiva Software Version 8.0.1" />
         <Keyword name="$NEXTDATA"  value="0" />
         <Keyword name="$DATATYPE"  value="F" />
         <Keyword name="$BYTEORD"  value="4,3,2,1" />
         <Keyword name="$MODE"  value="L" />
         <Keyword name="$PAR"  value="10" />
         <Keyword name="$TOT"  value="10000              " />
         <Keyword name="$SYS"  value="Windows 7 6.1" />
         <Keyword name="$FIL"  value="54038.fcs" />
         <Keyword name="$ENDDATA"  value="402107             " />
         <Keyword name="$BEGINDATA"  value="2108" />
         <Keyword name="$ENDSTEXT"  value="0" />
         <Keyword name="$BEGINSTEXT"  value="0" />
         <Keyword name="$ENDANALYSIS"  value="0" />
         <Keyword name="$BEGINANALYSIS"  value="0" />
         <Keyword name="FJ_FCS_VERSION"  value="3" />
         <Keyword name="$P1S"  value="" />
         <Keyword name="$P2S"  value="" />
         <Keyword name="$P3S"  value="" />
         <Keyword name="$P4S"  value="" />
         <Keyword name="$P5S"  value="" />
         <Keyword name="$P6S"  value="" />
         <Keyword name="$P7S"  value="" />
         <Keyword name="$P8S"  value="" />
         <Keyword name="$P9S"  value="" />
         <Keyword name="$P10S"  value="" />
       </Keywords>
       <SampleNode name="54038.fcs"  annotation=""  owningGroup=""  expanded="1"  sortPriority="10"  count="10000"  sampleID="19" >
         <Graph smoothing="0"  backColor="#ffffff"  foreColor="#000000"  type="Pseudocolor"  fast="1" >
           <Axis dimension="x"  name="FSC-A"  label=""  auto="auto" />
           <Axis dimension="y"  name="SSC-A"  label=""  auto="auto" />
           <GraphSettings level="5%"  smoothingHighResolution="1"  contourHighResolution="1"  histogramSmoothingCount="0"  graphResolution="256"  showOutliers="0"  drawLargeDots="0"  dotsToDraw="8000"  tint="le.chartfill.tinted.40"  lineWeight="le.lineweight.normal"  lineStyle="le.linestyle.solid" />
           <GraphEnvironment showGrid="0"  showAxes="tnlTNL"  showGates="1"  showFreqOnPlots="1"  showGateNameOnPlots="1"  showMedians="0"  showUncomped="0"  addEventParam="0"  lastYAxisName="" >
             <TextTraits font="SansSerif"  size="11"  name="Labels"  style="plain"  color="#000000"  background="#00ffffff"  just="left" />
             <TextTraits font="SansSerif"  size="11"  name="LayoutGates"  style="plain"  color="#000000"  background="#00ffffff"  just="left" />
             <TextTraits font="SansSerif"  size="9"  name="Numbers"  style="plain"  color="#000000"  background="#00ffffff"  just="left" />
             <TextTraits font="SansSerif"  size="9"  name="Legend"  style="plain"  color="#000000"  background="#00ffffff"  just="left" />
             <WindowPosition x="0"  y="0"  width="0"  height="0"  displayed="0"  panelState="" />
           </GraphEnvironment>
         </Graph>
         <Subpopulations>
           <Population name="Alive"  annotation=""  owningGroup="All Samples"  expanded="1"  sortPriority="10"  count="7917" >
             <Graph smoothing="0"  backColor="#ffffff"  foreColor="#000000"  heatMapStatParameter="blue laser 530_30-A"  type="Pseudocolor"  fast="1" >
               <Axis dimension="x"  name="FSC-A"  label=""  auto="auto" />
               <Axis dimension="y"  name="SSC-A"  label=""  auto="auto" />
               <GraphSettings level="5%"  smoothingHighResolution="1"  contourHighResolution="1"  histogramSmoothingCount="0"  graphResolution="256"  showOutliers="0"  drawLargeDots="0"  dotsToDraw="8000"  tint="le.chartfill.tinted.40"  lineWeight="le.lineweight.normal"  lineStyle="le.linestyle.solid" />
               <GraphEnvironment showGrid="0"  showAxes="tnlTNL"  showGates="1"  showFreqOnPlots="1"  showGateNameOnPlots="1"  showMedians="0"  showUncomped="0"  addEventParam="0"  lastYAxisName="" >
                 <TextTraits font="SansSerif"  size="11"  name="Labels"  style="plain"  color="#000000"  background="#00ffffff"  just="left" />
                 <TextTraits font="SansSerif"  size="11"  name="LayoutGates"  style="plain"  color="#000000"  background="#00ffffff"  just="left" />
                 <TextTraits font="SansSerif"  size="9"  name="Numbers"  style="plain"  color="#000000"  background="#00ffffff"  just="left" />
                 <TextTraits font="SansSerif"  size="9"  name="Legend"  style="plain"  color="#000000"  background="#00ffffff"  just="left" />
                 <WindowPosition x="620"  y="20"  width="390"  height="622"  displayed="1"  panelState="---" />
               </GraphEnvironment>
             </Graph>
             <Gate gating:id="ID825683288" >
               <gating:PolygonGate eventsInside="1"  annoOffsetX="0"  annoOffsetY="0"  tint="#000000"  isTinted="0"  lineWeight="Normal"  userDefined="1"  quadId="-1"  gateResolution="256" >
                 <gating:dimension>
                   <data-type:fcs-dimension data-type:name="FSC-A" />
                 </gating:dimension>
                 <gating:dimension>
                   <data-type:fcs-dimension data-type:name="SSC-A" />
                 </gating:dimension>
                 <gating:vertex>
                   <gating:coordinate data-type:value="124463.3277310924" />
                   <gating:coordinate data-type:value="175149.3097345133" />
                 </gating:vertex>
                 <gating:vertex>
                   <gating:coordinate data-type:value="68289.6134453782" />
                   <gating:coordinate data-type:value="117152.8495575221" />
                 </gating:vertex>
                 <gating:vertex>
                   <gating:coordinate data-type:value="28637.5798319328" />
                   <gating:coordinate data-type:value="55676.6017699115" />
                 </gating:vertex>
                 <gating:vertex>
                   <gating:coordinate data-type:value="55072.268907563" />
                   <gating:coordinate data-type:value="26678.3716814159" />
                 </gating:vertex>
                 <gating:vertex>
                   <gating:coordinate data-type:value="131072" />
                   <gating:coordinate data-type:value="82354.9734513274" />
                 </gating:vertex>
                 <gating:vertex>
                   <gating:coordinate data-type:value="158608.1344537815" />
                   <gating:coordinate data-type:value="156590.4424778761" />
                 </gating:vertex>
               </gating:PolygonGate>
             </Gate>
           </Population>
         </Subpopulations>
       </SampleNode>
     </Sample>
     <Sample>
       <DataSet uri="file:////jcbc-store01.jcbc.private.cam.ac.uk/citiid_home/tp471/Desktop/Tekle%20post-doc%202019/Flow%20cytometry/2019%2011%2020%20HeLaHRE%20USP43%20PAN2%20DAY8/Specimen_001_USP43%20g2%20DMOG_014.fcs"  sampleID="1" />
       <Transformations>
         <transforms:linear transforms:minRange="0.5287383087"  transforms:maxRange="52"  gain="0.0100904257" >
           <data-type:parameter data-type:name="Time" />
         </transforms:linear>
         <transforms:linear transforms:minRange="0"  transforms:maxRange="262144"  gain="1" >
           <data-type:parameter data-type:name="FSC-A" />
         </transforms:linear>
         <transforms:linear transforms:minRange="0"  transforms:maxRange="262144"  gain="1" >
           <data-type:parameter data-type:name="FSC-H" />
         </transforms:linear>
         <transforms:linear transforms:minRange="0"  transforms:maxRange="262144"  gain="1" >
           <data-type:parameter data-type:name="FSC-W" />
         </transforms:linear>
         <transforms:linear transforms:minRange="0"  transforms:maxRange="262144"  gain="1" >
           <data-type:parameter data-type:name="SSC-A" />
         </transforms:linear>
         <transforms:linear transforms:minRange="0"  transforms:maxRange="262144"  gain="1" >
           <data-type:parameter data-type:name="SSC-H" />
         </transforms:linear>
         <transforms:linear transforms:minRange="0"  transforms:maxRange="262144"  gain="1" >
           <data-type:parameter data-type:name="SSC-W" />
         </transforms:linear>
         <transforms:log transforms:offset="3"  transforms:decades="4.9414186672" >
           <data-type:parameter data-type:name="blue laser 530_30-A" />
         </transforms:log>
         <transforms:biex transforms:length="256"  transforms:maxRange="262144"  transforms:neg="0"  transforms:width="-100"  transforms:pos="4.418539922" >
           <data-type:parameter data-type:name="blue laser 530_30-H" />
         </transforms:biex>
         <transforms:biex transforms:length="256"  transforms:maxRange="262144"  transforms:neg="0"  transforms:width="-100"  transforms:pos="4.418539922" >
           <data-type:parameter data-type:name="blue laser 530_30-W" />
         </transforms:biex>
       </Transformations>
       <Keywords>
         <Keyword name="CST REGULATORY STATUS"  value="RUO Performance Check" />
         <Keyword name="CST PERFORMANCE EXPIRED"  value="2019-11-21T10:02:06+00:00" />
         <Keyword name="CST BEADS EXPIRED"  value="False" />
         <Keyword name="CST BASELINE DATE"  value="2019-06-06T13:58:29+01:00" />
         <Keyword name="CST SETUP DATE"  value="2019-11-20T10:02:06+00:00" />
         <Keyword name="CYTOMETER CONFIG CREATE DATE"  value="2017-10-03T16:23:47+01:00" />
         <Keyword name="CYTOMETER CONFIG NAME"  value="BRC Hub X20- 2-Blue 3-Red 6-Violet 5-Yel Gr (657675R1)" />
         <Keyword name="CST BEADS LOT ID"  value="82158" />
         <Keyword name="CST SETUP STATUS"  value="SUCCESS" />
         <Keyword name="P10MS"  value="0" />
         <Keyword name="P10BS"  value="-1" />
         <Keyword name="$P10G"  value="1.0" />
         <Keyword name="$P10V"  value="240" />
         <Keyword name="$P10E"  value="0,0" />
         <Keyword name="$P10B"  value="32" />
         <Keyword name="$P10R"  value="262144" />
         <Keyword name="$P10N"  value="blue laser 530_30-W" />
         <Keyword name="P9MS"  value="0" />
         <Keyword name="P9BS"  value="-1" />
         <Keyword name="P9DISPLAY"  value="LOG" />
         <Keyword name="$P9G"  value="1.0" />
         <Keyword name="$P9V"  value="240" />
         <Keyword name="$P9E"  value="0,0" />
         <Keyword name="$P9B"  value="32" />
         <Keyword name="$P9R"  value="262144" />
         <Keyword name="$P9N"  value="blue laser 530_30-H" />
         <Keyword name="P8MS"  value="0" />
         <Keyword name="P8BS"  value="-1" />
         <Keyword name="P8DISPLAY"  value="LOG" />
         <Keyword name="$P8G"  value="1.0" />
         <Keyword name="$P8V"  value="240" />
         <Keyword name="$P8E"  value="0,0" />
         <Keyword name="$P8B"  value="32" />
         <Keyword name="$P8R"  value="262144" />
         <Keyword name="$P8N"  value="blue laser 530_30-A" />
         <Keyword name="P7MS"  value="0" />
         <Keyword name="P7BS"  value="-1" />
         <Keyword name="$P7G"  value="1.0" />
         <Keyword name="$P7V"  value="200" />
         <Keyword name="$P7E"  value="0,0" />
         <Keyword name="$P7B"  value="32" />
         <Keyword name="$P7R"  value="262144" />
         <Keyword name="$P7N"  value="SSC-W" />
         <Keyword name="P6MS"  value="0" />
         <Keyword name="P6BS"  value="-1" />
         <Keyword name="P6DISPLAY"  value="LIN" />
         <Keyword name="$P6G"  value="1.0" />
         <Keyword name="$P6V"  value="200" />
         <Keyword name="$P6E"  value="0,0" />
         <Keyword name="$P6B"  value="32" />
         <Keyword name="$P6R"  value="262144" />
         <Keyword name="$P6N"  value="SSC-H" />
         <Keyword name="P5MS"  value="0" />
         <Keyword name="P5BS"  value="-1" />
         <Keyword name="P5DISPLAY"  value="LIN" />
         <Keyword name="$P5G"  value="1.0" />
         <Keyword name="$P5V"  value="200" />
         <Keyword name="$P5E"  value="0,0" />
         <Keyword name="$P5B"  value="32" />
         <Keyword name="$P5R"  value="262144" />
         <Keyword name="$P5N"  value="SSC-A" />
         <Keyword name="P4MS"  value="0" />
         <Keyword name="P4BS"  value="-1" />
         <Keyword name="$P4G"  value="1.0" />
         <Keyword name="$P4V"  value="10" />
         <Keyword name="$P4E"  value="0,0" />
         <Keyword name="$P4B"  value="32" />
         <Keyword name="$P4R"  value="262144" />
         <Keyword name="$P4N"  value="FSC-W" />
         <Keyword name="P3MS"  value="0" />
         <Keyword name="P3BS"  value="-1" />
         <Keyword name="P3DISPLAY"  value="LIN" />
         <Keyword name="$P3G"  value="1.0" />
         <Keyword name="$P3V"  value="10" />
         <Keyword name="$P3E"  value="0,0" />
         <Keyword name="$P3B"  value="32" />
         <Keyword name="$P3R"  value="262144" />
         <Keyword name="$P3N"  value="FSC-H" />
         <Keyword name="P2MS"  value="0" />
         <Keyword name="P2BS"  value="-1" />
         <Keyword name="P2DISPLAY"  value="LIN" />
         <Keyword name="$P2G"  value="1.0" />
         <Keyword name="$P2V"  value="10" />
         <Keyword name="$P2E"  value="0,0" />
         <Keyword name="$P2B"  value="32" />
         <Keyword name="$P2R"  value="262144" />
         <Keyword name="$P2N"  value="FSC-A" />
         <Keyword name="P1MS"  value="0" />
         <Keyword name="P1BS"  value="0" />
         <Keyword name="$P1G"  value="0.01" />
         <Keyword name="$P1E"  value="0,0" />
         <Keyword name="$P1B"  value="32" />
         <Keyword name="$P1R"  value="262144" />
         <Keyword name="$P1N"  value="Time" />
         <Keyword name="THRESHOLD"  value="FSC,5000" />
         <Keyword name="$TIMESTEP"  value="0.01" />
         <Keyword name="$INST"  value=" " />
         <Keyword name="AUTOBS"  value="TRUE" />
         <Keyword name="FSC ASF"  value="0.61" />
         <Keyword name="EXPORT TIME"  value="20-NOV-2019-13:13:31" />
         <Keyword name="EXPORT USER NAME"  value="Nathan" />
         <Keyword name="WINDOW EXTENSION"  value="0.00" />
         <Keyword name="SETTINGS"  value="Cytometer" />
         <Keyword name="$ETIM"  value="13:14:23" />
         <Keyword name="$BTIM"  value="13:13:31" />
         <Keyword name="$DATE"  value="20-NOV-2019" />
         <Keyword name="GUID"  value="fe301502-5113-4ac8-8b64-0fb18228c611" />
         <Keyword name="EXPERIMENT NAME"  value="2019 11 20 HeLaHRE USP43 PAN2 DAY8" />
         <Keyword name="$SRC"  value="Specimen_001" />
         <Keyword name="TUBE NAME"  value="USP43 g2 DMOG" />
         <Keyword name="CREATOR"  value="BD FACSDiva Software Version 8.0.1" />
         <Keyword name="$NEXTDATA"  value="0" />
         <Keyword name="$DATATYPE"  value="F" />
         <Keyword name="$BYTEORD"  value="4,3,2,1" />
         <Keyword name="$MODE"  value="L" />
         <Keyword name="$PAR"  value="10" />
         <Keyword name="$TOT"  value="10000              " />
         <Keyword name="$SYS"  value="Windows 7 6.1" />
         <Keyword name="$FIL"  value="54024.fcs" />
         <Keyword name="$ENDDATA"  value="402105             " />
         <Keyword name="$BEGINDATA"  value="2106" />
         <Keyword name="$ENDSTEXT"  value="0" />
         <Keyword name="$BEGINSTEXT"  value="0" />
         <Keyword name="$ENDANALYSIS"  value="0" />
         <Keyword name="$BEGINANALYSIS"  value="0" />
         <Keyword name="FJ_FCS_VERSION"  value="3" />
         <Keyword name="$P1S"  value="" />
         <Keyword name="$P2S"  value="" />
         <Keyword name="$P3S"  value="" />
         <Keyword name="$P4S"  value="" />
         <Keyword name="$P5S"  value="" />
         <Keyword name="$P6S"  value="" />
         <Keyword name="$P7S"  value="" />
         <Keyword name="$P8S"  value="" />
         <Keyword name="$P9S"  value="" />
         <Keyword name="$P10S"  value="" />
       </Keywords>
       <SampleNode name="54024.fcs"  annotation=""  owningGroup=""  expanded="1"  sortPriority="10"  count="10000"  sampleID="1" >
         <Graph smoothing="0"  backColor="#ffffff"  foreColor="#000000"  type="Pseudocolor"  fast="1" >
           <Axis dimension="x"  name="FSC-A"  label=""  auto="auto" />
           <Axis dimension="y"  name="SSC-A"  label=""  auto="auto" />
           <GraphSettings level="5%"  smoothingHighResolution="1"  contourHighResolution="1"  histogramSmoothingCount="0"  graphResolution="256"  showOutliers="0"  drawLargeDots="0"  dotsToDraw="8000"  tint="le.chartfill.tinted.40"  lineWeight="le.lineweight.normal"  lineStyle="le.linestyle.solid" />
           <GraphEnvironment showGrid="0"  showAxes="tnlTNL"  showGates="1"  showFreqOnPlots="1"  showGateNameOnPlots="1"  showMedians="0"  showUncomped="0"  addEventParam="0"  lastYAxisName="" >
             <TextTraits font="SansSerif"  size="11"  name="Labels"  style="plain"  color="#000000"  background="#00ffffff"  just="left" />
             <TextTraits font="SansSerif"  size="11"  name="LayoutGates"  style="plain"  color="#000000"  background="#00ffffff"  just="left" />
             <TextTraits font="SansSerif"  size="9"  name="Numbers"  style="plain"  color="#000000"  background="#00ffffff"  just="left" />
             <TextTraits font="SansSerif"  size="9"  name="Legend"  style="plain"  color="#000000"  background="#00ffffff"  just="left" />
             <WindowPosition x="0"  y="0"  width="0"  height="0"  displayed="0"  panelState="" />
           </GraphEnvironment>
         </Graph>
         <Subpopulations>
           <Population name="Alive"  annotation=""  owningGroup="All Samples"  expanded="1"  sortPriority="10"  count="7289" >
             <Graph smoothing="0"  backColor="#ffffff"  foreColor="#000000"  heatMapStatParameter="blue laser 530_30-A"  type="Pseudocolor"  fast="1" >
               <Axis dimension="x"  name="FSC-A"  label=""  auto="auto" />
               <Axis dimension="y"  name="SSC-A"  label=""  auto="auto" />
               <GraphSettings level="5%"  smoothingHighResolution="1"  contourHighResolution="1"  histogramSmoothingCount="0"  graphResolution="256"  showOutliers="0"  drawLargeDots="0"  dotsToDraw="8000"  tint="le.chartfill.tinted.40"  lineWeight="le.lineweight.normal"  lineStyle="le.linestyle.solid" />
               <GraphEnvironment showGrid="0"  showAxes="tnlTNL"  showGates="1"  showFreqOnPlots="1"  showGateNameOnPlots="1"  showMedians="0"  showUncomped="0"  addEventParam="0"  lastYAxisName="" >
                 <TextTraits font="SansSerif"  size="11"  name="Labels"  style="plain"  color="#000000"  background="#00ffffff"  just="left" />
                 <TextTraits font="SansSerif"  size="11"  name="LayoutGates"  style="plain"  color="#000000"  background="#00ffffff"  just="left" />
                 <TextTraits font="SansSerif"  size="9"  name="Numbers"  style="plain"  color="#000000"  background="#00ffffff"  just="left" />
                 <TextTraits font="SansSerif"  size="9"  name="Legend"  style="plain"  color="#000000"  background="#00ffffff"  just="left" />
                 <WindowPosition x="620"  y="20"  width="390"  height="622"  displayed="1"  panelState="---" />
               </GraphEnvironment>
             </Graph>
             <Gate gating:id="ID249757271" >
               <gating:PolygonGate eventsInside="1"  annoOffsetX="0"  annoOffsetY="0"  tint="#000000"  isTinted="0"  lineWeight="Normal"  userDefined="1"  quadId="-1"  gateResolution="256" >
                 <gating:dimension>
                   <data-type:fcs-dimension data-type:name="FSC-A" />
                 </gating:dimension>
                 <gating:dimension>
                   <data-type:fcs-dimension data-type:name="SSC-A" />
                 </gating:dimension>
                 <gating:vertex>
                   <gating:coordinate data-type:value="124463.3277310924" />
                   <gating:coordinate data-type:value="175149.3097345133" />
                 </gating:vertex>
                 <gating:vertex>
                   <gating:coordinate data-type:value="68289.6134453782" />
                   <gating:coordinate data-type:value="117152.8495575221" />
                 </gating:vertex>
                 <gating:vertex>
                   <gating:coordinate data-type:value="28637.5798319328" />
                   <gating:coordinate data-type:value="55676.6017699115" />
                 </gating:vertex>
                 <gating:vertex>
                   <gating:coordinate data-type:value="55072.268907563" />
                   <gating:coordinate data-type:value="26678.3716814159" />
                 </gating:vertex>
                 <gating:vertex>
                   <gating:coordinate data-type:value="131072" />
                   <gating:coordinate data-type:value="82354.9734513274" />
                 </gating:vertex>
                 <gating:vertex>
                   <gating:coordinate data-type:value="158608.1344537815" />
                   <gating:coordinate data-type:value="156590.4424778761" />
                 </gating:vertex>
               </gating:PolygonGate>
             </Gate>
           </Population>
         </Subpopulations>
       </SampleNode>
     </Sample>
     <Sample>
       <DataSet uri="file:////jcbc-store01.jcbc.private.cam.ac.uk/citiid_home/tp471/Desktop/Tekle%20post-doc%202019/Flow%20cytometry/2019%2011%2020%20HeLaHRE%20USP43%20PAN2%20DAY8/Specimen_001_USP43%20g2%20hypoxia_024.fcs"  sampleID="2" />
       <Transformations>
         <transforms:linear transforms:minRange="0.603111442"  transforms:maxRange="41"  gain="0.0105255051" >
           <data-type:parameter data-type:name="Time" />
         </transforms:linear>
         <transforms:linear transforms:minRange="0"  transforms:maxRange="262144"  gain="1" >
           <data-type:parameter data-type:name="FSC-A" />
         </transforms:linear>
         <transforms:linear transforms:minRange="0"  transforms:maxRange="262144"  gain="1" >
           <data-type:parameter data-type:name="FSC-H" />
         </transforms:linear>
         <transforms:linear transforms:minRange="0"  transforms:maxRange="262144"  gain="1" >
           <data-type:parameter data-type:name="FSC-W" />
         </transforms:linear>
         <transforms:linear transforms:minRange="0"  transforms:maxRange="262144"  gain="1" >
           <data-type:parameter data-type:name="SSC-A" />
         </transforms:linear>
         <transforms:linear transforms:minRange="0"  transforms:maxRange="262144"  gain="1" >
           <data-type:parameter data-type:name="SSC-H" />
         </transforms:linear>
         <transforms:linear transforms:minRange="0"  transforms:maxRange="262144"  gain="1" >
           <data-type:parameter data-type:name="SSC-W" />
         </transforms:linear>
         <transforms:log transforms:offset="3"  transforms:decades="4.9414186672" >
           <data-type:parameter data-type:name="blue laser 530_30-A" />
         </transforms:log>
         <transforms:biex transforms:length="256"  transforms:maxRange="262144"  transforms:neg="0"  transforms:width="-100"  transforms:pos="4.418539922" >
           <data-type:parameter data-type:name="blue laser 530_30-H" />
         </transforms:biex>
         <transforms:biex transforms:length="256"  transforms:maxRange="262144"  transforms:neg="0"  transforms:width="-100"  transforms:pos="4.418539922" >
           <data-type:parameter data-type:name="blue laser 530_30-W" />
         </transforms:biex>
       </Transformations>
       <Keywords>
         <Keyword name="CST REGULATORY STATUS"  value="RUO Performance Check" />
         <Keyword name="CST PERFORMANCE EXPIRED"  value="2019-11-21T10:02:06+00:00" />
         <Keyword name="CST BEADS EXPIRED"  value="False" />
         <Keyword name="CST BASELINE DATE"  value="2019-06-06T13:58:29+01:00" />
         <Keyword name="CST SETUP DATE"  value="2019-11-20T10:02:06+00:00" />
         <Keyword name="CYTOMETER CONFIG CREATE DATE"  value="2017-10-03T16:23:47+01:00" />
         <Keyword name="CYTOMETER CONFIG NAME"  value="BRC Hub X20- 2-Blue 3-Red 6-Violet 5-Yel Gr (657675R1)" />
         <Keyword name="CST BEADS LOT ID"  value="82158" />
         <Keyword name="CST SETUP STATUS"  value="SUCCESS" />
         <Keyword name="P10MS"  value="0" />
         <Keyword name="P10BS"  value="-1" />
         <Keyword name="$P10G"  value="1.0" />
         <Keyword name="$P10V"  value="240" />
         <Keyword name="$P10E"  value="0,0" />
         <Keyword name="$P10B"  value="32" />
         <Keyword name="$P10R"  value="262144" />
         <Keyword name="$P10N"  value="blue laser 530_30-W" />
         <Keyword name="P9MS"  value="0" />
         <Keyword name="P9BS"  value="-1" />
         <Keyword name="P9DISPLAY"  value="LOG" />
         <Keyword name="$P9G"  value="1.0" />
         <Keyword name="$P9V"  value="240" />
         <Keyword name="$P9E"  value="0,0" />
         <Keyword name="$P9B"  value="32" />
         <Keyword name="$P9R"  value="262144" />
         <Keyword name="$P9N"  value="blue laser 530_30-H" />
         <Keyword name="P8MS"  value="0" />
         <Keyword name="P8BS"  value="-1" />
         <Keyword name="P8DISPLAY"  value="LOG" />
         <Keyword name="$P8G"  value="1.0" />
         <Keyword name="$P8V"  value="240" />
         <Keyword name="$P8E"  value="0,0" />
         <Keyword name="$P8B"  value="32" />
         <Keyword name="$P8R"  value="262144" />
         <Keyword name="$P8N"  value="blue laser 530_30-A" />
         <Keyword name="P7MS"  value="0" />
         <Keyword name="P7BS"  value="-1" />
         <Keyword name="$P7G"  value="1.0" />
         <Keyword name="$P7V"  value="200" />
         <Keyword name="$P7E"  value="0,0" />
         <Keyword name="$P7B"  value="32" />
         <Keyword name="$P7R"  value="262144" />
         <Keyword name="$P7N"  value="SSC-W" />
         <Keyword name="P6MS"  value="0" />
         <Keyword name="P6BS"  value="-1" />
         <Keyword name="P6DISPLAY"  value="LIN" />
         <Keyword name="$P6G"  value="1.0" />
         <Keyword name="$P6V"  value="200" />
         <Keyword name="$P6E"  value="0,0" />
         <Keyword name="$P6B"  value="32" />
         <Keyword name="$P6R"  value="262144" />
         <Keyword name="$P6N"  value="SSC-H" />
         <Keyword name="P5MS"  value="0" />
         <Keyword name="P5BS"  value="-1" />
         <Keyword name="P5DISPLAY"  value="LIN" />
         <Keyword name="$P5G"  value="1.0" />
         <Keyword name="$P5V"  value="200" />
         <Keyword name="$P5E"  value="0,0" />
         <Keyword name="$P5B"  value="32" />
         <Keyword name="$P5R"  value="262144" />
         <Keyword name="$P5N"  value="SSC-A" />
         <Keyword name="P4MS"  value="0" />
         <Keyword name="P4BS"  value="-1" />
         <Keyword name="$P4G"  value="1.0" />
         <Keyword name="$P4V"  value="10" />
         <Keyword name="$P4E"  value="0,0" />
         <Keyword name="$P4B"  value="32" />
         <Keyword name="$P4R"  value="262144" />
         <Keyword name="$P4N"  value="FSC-W" />
         <Keyword name="P3MS"  value="0" />
         <Keyword name="P3BS"  value="-1" />
         <Keyword name="P3DISPLAY"  value="LIN" />
         <Keyword name="$P3G"  value="1.0" />
         <Keyword name="$P3V"  value="10" />
         <Keyword name="$P3E"  value="0,0" />
         <Keyword name="$P3B"  value="32" />
         <Keyword name="$P3R"  value="262144" />
         <Keyword name="$P3N"  value="FSC-H" />
         <Keyword name="P2MS"  value="0" />
         <Keyword name="P2BS"  value="-1" />
         <Keyword name="P2DISPLAY"  value="LIN" />
         <Keyword name="$P2G"  value="1.0" />
         <Keyword name="$P2V"  value="10" />
         <Keyword name="$P2E"  value="0,0" />
         <Keyword name="$P2B"  value="32" />
         <Keyword name="$P2R"  value="262144" />
         <Keyword name="$P2N"  value="FSC-A" />
         <Keyword name="P1MS"  value="0" />
         <Keyword name="P1BS"  value="0" />
         <Keyword name="$P1G"  value="0.01" />
         <Keyword name="$P1E"  value="0,0" />
         <Keyword name="$P1B"  value="32" />
         <Keyword name="$P1R"  value="262144" />
         <Keyword name="$P1N"  value="Time" />
         <Keyword name="THRESHOLD"  value="FSC,5000" />
         <Keyword name="$TIMESTEP"  value="0.01" />
         <Keyword name="$INST"  value=" " />
         <Keyword name="AUTOBS"  value="TRUE" />
         <Keyword name="FSC ASF"  value="0.61" />
         <Keyword name="EXPORT TIME"  value="20-NOV-2019-13:23:50" />
         <Keyword name="EXPORT USER NAME"  value="Nathan" />
         <Keyword name="WINDOW EXTENSION"  value="0.00" />
         <Keyword name="SETTINGS"  value="Cytometer" />
         <Keyword name="$ETIM"  value="13:24:31" />
         <Keyword name="$BTIM"  value="13:23:50" />
         <Keyword name="$DATE"  value="20-NOV-2019" />
         <Keyword name="GUID"  value="69017456-b3b6-4af9-9efa-a34e8c1b067c" />
         <Keyword name="EXPERIMENT NAME"  value="2019 11 20 HeLaHRE USP43 PAN2 DAY8" />
         <Keyword name="$SRC"  value="Specimen_001" />
         <Keyword name="TUBE NAME"  value="USP43 g2 hypoxia" />
         <Keyword name="CREATOR"  value="BD FACSDiva Software Version 8.0.1" />
         <Keyword name="$NEXTDATA"  value="0" />
         <Keyword name="$DATATYPE"  value="F" />
         <Keyword name="$BYTEORD"  value="4,3,2,1" />
         <Keyword name="$MODE"  value="L" />
         <Keyword name="$PAR"  value="10" />
         <Keyword name="$TOT"  value="10000              " />
         <Keyword name="$SYS"  value="Windows 7 6.1" />
         <Keyword name="$FIL"  value="54034.fcs" />
         <Keyword name="$ENDDATA"  value="402108             " />
         <Keyword name="$BEGINDATA"  value="2109" />
         <Keyword name="$ENDSTEXT"  value="0" />
         <Keyword name="$BEGINSTEXT"  value="0" />
         <Keyword name="$ENDANALYSIS"  value="0" />
         <Keyword name="$BEGINANALYSIS"  value="0" />
         <Keyword name="FJ_FCS_VERSION"  value="3" />
         <Keyword name="$P1S"  value="" />
         <Keyword name="$P2S"  value="" />
         <Keyword name="$P3S"  value="" />
         <Keyword name="$P4S"  value="" />
         <Keyword name="$P5S"  value="" />
         <Keyword name="$P6S"  value="" />
         <Keyword name="$P7S"  value="" />
         <Keyword name="$P8S"  value="" />
         <Keyword name="$P9S"  value="" />
         <Keyword name="$P10S"  value="" />
       </Keywords>
       <SampleNode name="54034.fcs"  annotation=""  owningGroup=""  expanded="1"  sortPriority="10"  count="10000"  sampleID="2" >
         <Graph smoothing="0"  backColor="#ffffff"  foreColor="#000000"  type="Pseudocolor"  fast="1" >
           <Axis dimension="x"  name="FSC-A"  label=""  auto="auto" />
           <Axis dimension="y"  name="SSC-A"  label=""  auto="auto" />
           <GraphSettings level="5%"  smoothingHighResolution="1"  contourHighResolution="1"  histogramSmoothingCount="0"  graphResolution="256"  showOutliers="0"  drawLargeDots="0"  dotsToDraw="8000"  tint="le.chartfill.tinted.40"  lineWeight="le.lineweight.normal"  lineStyle="le.linestyle.solid" />
           <GraphEnvironment showGrid="0"  showAxes="tnlTNL"  showGates="1"  showFreqOnPlots="1"  showGateNameOnPlots="1"  showMedians="0"  showUncomped="0"  addEventParam="0"  lastYAxisName="" >
             <TextTraits font="SansSerif"  size="11"  name="Labels"  style="plain"  color="#000000"  background="#00ffffff"  just="left" />
             <TextTraits font="SansSerif"  size="11"  name="LayoutGates"  style="plain"  color="#000000"  background="#00ffffff"  just="left" />
             <TextTraits font="SansSerif"  size="9"  name="Numbers"  style="plain"  color="#000000"  background="#00ffffff"  just="left" />
             <TextTraits font="SansSerif"  size="9"  name="Legend"  style="plain"  color="#000000"  background="#00ffffff"  just="left" />
             <WindowPosition x="0"  y="0"  width="0"  height="0"  displayed="0"  panelState="" />
           </GraphEnvironment>
         </Graph>
         <Subpopulations>
           <Population name="Alive"  annotation=""  owningGroup="All Samples"  expanded="1"  sortPriority="10"  count="6868" >
             <Graph smoothing="0"  backColor="#ffffff"  foreColor="#000000"  heatMapStatParameter="blue laser 530_30-A"  type="Pseudocolor"  fast="1" >
               <Axis dimension="x"  name="FSC-A"  label=""  auto="auto" />
               <Axis dimension="y"  name="SSC-A"  label=""  auto="auto" />
               <GraphSettings level="5%"  smoothingHighResolution="1"  contourHighResolution="1"  histogramSmoothingCount="0"  graphResolution="256"  showOutliers="0"  drawLargeDots="0"  dotsToDraw="8000"  tint="le.chartfill.tinted.40"  lineWeight="le.lineweight.normal"  lineStyle="le.linestyle.solid" />
               <GraphEnvironment showGrid="0"  showAxes="tnlTNL"  showGates="1"  showFreqOnPlots="1"  showGateNameOnPlots="1"  showMedians="0"  showUncomped="0"  addEventParam="0"  lastYAxisName="" >
                 <TextTraits font="SansSerif"  size="11"  name="Labels"  style="plain"  color="#000000"  background="#00ffffff"  just="left" />
                 <TextTraits font="SansSerif"  size="11"  name="LayoutGates"  style="plain"  color="#000000"  background="#00ffffff"  just="left" />
                 <TextTraits font="SansSerif"  size="9"  name="Numbers"  style="plain"  color="#000000"  background="#00ffffff"  just="left" />
                 <TextTraits font="SansSerif"  size="9"  name="Legend"  style="plain"  color="#000000"  background="#00ffffff"  just="left" />
                 <WindowPosition x="620"  y="20"  width="390"  height="622"  displayed="1"  panelState="---" />
               </GraphEnvironment>
             </Graph>
             <Gate gating:id="ID757052480" >
               <gating:PolygonGate eventsInside="1"  annoOffsetX="0"  annoOffsetY="0"  tint="#000000"  isTinted="0"  lineWeight="Normal"  userDefined="1"  quadId="-1"  gateResolution="256" >
                 <gating:dimension>
                   <data-type:fcs-dimension data-type:name="FSC-A" />
                 </gating:dimension>
                 <gating:dimension>
                   <data-type:fcs-dimension data-type:name="SSC-A" />
                 </gating:dimension>
                 <gating:vertex>
                   <gating:coordinate data-type:value="124463.3277310924" />
                   <gating:coordinate data-type:value="175149.3097345133" />
                 </gating:vertex>
                 <gating:vertex>
                   <gating:coordinate data-type:value="68289.6134453782" />
                   <gating:coordinate data-type:value="117152.8495575221" />
                 </gating:vertex>
                 <gating:vertex>
                   <gating:coordinate data-type:value="28637.5798319328" />
                   <gating:coordinate data-type:value="55676.6017699115" />
                 </gating:vertex>
                 <gating:vertex>
                   <gating:coordinate data-type:value="55072.268907563" />
                   <gating:coordinate data-type:value="26678.3716814159" />
                 </gating:vertex>
                 <gating:vertex>
                   <gating:coordinate data-type:value="131072" />
                   <gating:coordinate data-type:value="82354.9734513274" />
                 </gating:vertex>
                 <gating:vertex>
                   <gating:coordinate data-type:value="158608.1344537815" />
                   <gating:coordinate data-type:value="156590.4424778761" />
                 </gating:vertex>
               </gating:PolygonGate>
             </Gate>
           </Population>
         </Subpopulations>
       </SampleNode>
     </Sample>
     <Sample>
       <DataSet uri="file:////jcbc-store01.jcbc.private.cam.ac.uk/citiid_home/tp471/Desktop/Tekle%20post-doc%202019/Flow%20cytometry/2019%2011%2020%20HeLaHRE%20USP43%20PAN2%20DAY8/Specimen_001_USP43%20g2%20normoxia_005.fcs"  sampleID="3" />
       <Transformations>
         <transforms:linear transforms:minRange="0.4681034695"  transforms:maxRange="41"  gain="0.0101102261" >
           <data-type:parameter data-type:name="Time" />
         </transforms:linear>
         <transforms:linear transforms:minRange="0"  transforms:maxRange="262144"  gain="1" >
           <data-type:parameter data-type:name="FSC-A" />
         </transforms:linear>
         <transforms:linear transforms:minRange="0"  transforms:maxRange="262144"  gain="1" >
           <data-type:parameter data-type:name="FSC-H" />
         </transforms:linear>
         <transforms:linear transforms:minRange="0"  transforms:maxRange="262144"  gain="1" >
           <data-type:parameter data-type:name="FSC-W" />
         </transforms:linear>
         <transforms:linear transforms:minRange="0"  transforms:maxRange="262144"  gain="1" >
           <data-type:parameter data-type:name="SSC-A" />
         </transforms:linear>
         <transforms:linear transforms:minRange="0"  transforms:maxRange="262144"  gain="1" >
           <data-type:parameter data-type:name="SSC-H" />
         </transforms:linear>
         <transforms:linear transforms:minRange="0"  transforms:maxRange="262144"  gain="1" >
           <data-type:parameter data-type:name="SSC-W" />
         </transforms:linear>
         <transforms:log transforms:offset="3"  transforms:decades="4.9414186672" >
           <data-type:parameter data-type:name="blue laser 530_30-A" />
         </transforms:log>
         <transforms:biex transforms:length="256"  transforms:maxRange="262144"  transforms:neg="0"  transforms:width="-100"  transforms:pos="4.418539922" >
           <data-type:parameter data-type:name="blue laser 530_30-H" />
         </transforms:biex>
         <transforms:biex transforms:length="256"  transforms:maxRange="262144"  transforms:neg="0"  transforms:width="-100"  transforms:pos="4.418539922" >
           <data-type:parameter data-type:name="blue laser 530_30-W" />
         </transforms:biex>
       </Transformations>
       <Keywords>
         <Keyword name="CST REGULATORY STATUS"  value="RUO Performance Check" />
         <Keyword name="CST PERFORMANCE EXPIRED"  value="2019-11-21T10:02:06+00:00" />
         <Keyword name="CST BEADS EXPIRED"  value="False" />
         <Keyword name="CST BASELINE DATE"  value="2019-06-06T13:58:29+01:00" />
         <Keyword name="CST SETUP DATE"  value="2019-11-20T10:02:06+00:00" />
         <Keyword name="CYTOMETER CONFIG CREATE DATE"  value="2017-10-03T16:23:47+01:00" />
         <Keyword name="CYTOMETER CONFIG NAME"  value="BRC Hub X20- 2-Blue 3-Red 6-Violet 5-Yel Gr (657675R1)" />
         <Keyword name="CST BEADS LOT ID"  value="82158" />
         <Keyword name="CST SETUP STATUS"  value="SUCCESS" />
         <Keyword name="P10MS"  value="0" />
         <Keyword name="P10BS"  value="-1" />
         <Keyword name="$P10G"  value="1.0" />
         <Keyword name="$P10V"  value="240" />
         <Keyword name="$P10E"  value="0,0" />
         <Keyword name="$P10B"  value="32" />
         <Keyword name="$P10R"  value="262144" />
         <Keyword name="$P10N"  value="blue laser 530_30-W" />
         <Keyword name="P9MS"  value="0" />
         <Keyword name="P9BS"  value="-1" />
         <Keyword name="P9DISPLAY"  value="LOG" />
         <Keyword name="$P9G"  value="1.0" />
         <Keyword name="$P9V"  value="240" />
         <Keyword name="$P9E"  value="0,0" />
         <Keyword name="$P9B"  value="32" />
         <Keyword name="$P9R"  value="262144" />
         <Keyword name="$P9N"  value="blue laser 530_30-H" />
         <Keyword name="P8MS"  value="0" />
         <Keyword name="P8BS"  value="-1" />
         <Keyword name="P8DISPLAY"  value="LOG" />
         <Keyword name="$P8G"  value="1.0" />
         <Keyword name="$P8V"  value="240" />
         <Keyword name="$P8E"  value="0,0" />
         <Keyword name="$P8B"  value="32" />
         <Keyword name="$P8R"  value="262144" />
         <Keyword name="$P8N"  value="blue laser 530_30-A" />
         <Keyword name="P7MS"  value="0" />
         <Keyword name="P7BS"  value="-1" />
         <Keyword name="$P7G"  value="1.0" />
         <Keyword name="$P7V"  value="200" />
         <Keyword name="$P7E"  value="0,0" />
         <Keyword name="$P7B"  value="32" />
         <Keyword name="$P7R"  value="262144" />
         <Keyword name="$P7N"  value="SSC-W" />
         <Keyword name="P6MS"  value="0" />
         <Keyword name="P6BS"  value="-1" />
         <Keyword name="P6DISPLAY"  value="LIN" />
         <Keyword name="$P6G"  value="1.0" />
         <Keyword name="$P6V"  value="200" />
         <Keyword name="$P6E"  value="0,0" />
         <Keyword name="$P6B"  value="32" />
         <Keyword name="$P6R"  value="262144" />
         <Keyword name="$P6N"  value="SSC-H" />
         <Keyword name="P5MS"  value="0" />
         <Keyword name="P5BS"  value="-1" />
         <Keyword name="P5DISPLAY"  value="LIN" />
         <Keyword name="$P5G"  value="1.0" />
         <Keyword name="$P5V"  value="200" />
         <Keyword name="$P5E"  value="0,0" />
         <Keyword name="$P5B"  value="32" />
         <Keyword name="$P5R"  value="262144" />
         <Keyword name="$P5N"  value="SSC-A" />
         <Keyword name="P4MS"  value="0" />
         <Keyword name="P4BS"  value="-1" />
         <Keyword name="$P4G"  value="1.0" />
         <Keyword name="$P4V"  value="10" />
         <Keyword name="$P4E"  value="0,0" />
         <Keyword name="$P4B"  value="32" />
         <Keyword name="$P4R"  value="262144" />
         <Keyword name="$P4N"  value="FSC-W" />
         <Keyword name="P3MS"  value="0" />
         <Keyword name="P3BS"  value="-1" />
         <Keyword name="P3DISPLAY"  value="LIN" />
         <Keyword name="$P3G"  value="1.0" />
         <Keyword name="$P3V"  value="10" />
         <Keyword name="$P3E"  value="0,0" />
         <Keyword name="$P3B"  value="32" />
         <Keyword name="$P3R"  value="262144" />
         <Keyword name="$P3N"  value="FSC-H" />
         <Keyword name="P2MS"  value="0" />
         <Keyword name="P2BS"  value="-1" />
         <Keyword name="P2DISPLAY"  value="LIN" />
         <Keyword name="$P2G"  value="1.0" />
         <Keyword name="$P2V"  value="10" />
         <Keyword name="$P2E"  value="0,0" />
         <Keyword name="$P2B"  value="32" />
         <Keyword name="$P2R"  value="262144" />
         <Keyword name="$P2N"  value="FSC-A" />
         <Keyword name="P1MS"  value="0" />
         <Keyword name="P1BS"  value="0" />
         <Keyword name="$P1G"  value="0.01" />
         <Keyword name="$P1E"  value="0,0" />
         <Keyword name="$P1B"  value="32" />
         <Keyword name="$P1R"  value="262144" />
         <Keyword name="$P1N"  value="Time" />
         <Keyword name="THRESHOLD"  value="FSC,5000" />
         <Keyword name="$TIMESTEP"  value="0.01" />
         <Keyword name="$INST"  value=" " />
         <Keyword name="AUTOBS"  value="TRUE" />
         <Keyword name="FSC ASF"  value="0.61" />
         <Keyword name="EXPORT TIME"  value="20-NOV-2019-13:05:50" />
         <Keyword name="EXPORT USER NAME"  value="Nathan" />
         <Keyword name="WINDOW EXTENSION"  value="0.00" />
         <Keyword name="SETTINGS"  value="Cytometer" />
         <Keyword name="$ETIM"  value="13:06:31" />
         <Keyword name="$BTIM"  value="13:05:50" />
         <Keyword name="$DATE"  value="20-NOV-2019" />
         <Keyword name="GUID"  value="06a19c84-2330-403a-ba65-fe1e86596eab" />
         <Keyword name="EXPERIMENT NAME"  value="2019 11 20 HeLaHRE USP43 PAN2 DAY8" />
         <Keyword name="$SRC"  value="Specimen_001" />
         <Keyword name="TUBE NAME"  value="USP43 g2 normoxia" />
         <Keyword name="CREATOR"  value="BD FACSDiva Software Version 8.0.1" />
         <Keyword name="$NEXTDATA"  value="0" />
         <Keyword name="$DATATYPE"  value="F" />
         <Keyword name="$BYTEORD"  value="4,3,2,1" />
         <Keyword name="$MODE"  value="L" />
         <Keyword name="$PAR"  value="10" />
         <Keyword name="$TOT"  value="10000              " />
         <Keyword name="$SYS"  value="Windows 7 6.1" />
         <Keyword name="$FIL"  value="54015.fcs" />
         <Keyword name="$ENDDATA"  value="402109             " />
         <Keyword name="$BEGINDATA"  value="2110" />
         <Keyword name="$ENDSTEXT"  value="0" />
         <Keyword name="$BEGINSTEXT"  value="0" />
         <Keyword name="$ENDANALYSIS"  value="0" />
         <Keyword name="$BEGINANALYSIS"  value="0" />
         <Keyword name="FJ_FCS_VERSION"  value="3" />
         <Keyword name="$P1S"  value="" />
         <Keyword name="$P2S"  value="" />
         <Keyword name="$P3S"  value="" />
         <Keyword name="$P4S"  value="" />
         <Keyword name="$P5S"  value="" />
         <Keyword name="$P6S"  value="" />
         <Keyword name="$P7S"  value="" />
         <Keyword name="$P8S"  value="" />
         <Keyword name="$P9S"  value="" />
         <Keyword name="$P10S"  value="" />
       </Keywords>
       <SampleNode name="54015.fcs"  annotation=""  owningGroup=""  expanded="1"  sortPriority="10"  count="10000"  sampleID="3" >
         <Graph smoothing="0"  backColor="#ffffff"  foreColor="#000000"  heatMapStatParameter="blue laser 530_30-A"  type="Pseudocolor"  fast="1" >
           <Axis dimension="x"  name="FSC-A"  label=""  auto="auto" />
           <Axis dimension="y"  name="SSC-A"  label=""  auto="auto" />
           <GraphSettings level="5%"  smoothingHighResolution="1"  contourHighResolution="1"  histogramSmoothingCount="0"  graphResolution="256"  showOutliers="0"  drawLargeDots="0"  dotsToDraw="8000"  tint="le.chartfill.tinted.40"  lineWeight="le.lineweight.normal"  lineStyle="le.linestyle.solid" />
           <GraphEnvironment showGrid="0"  showAxes="tnlTNL"  showGates="1"  showFreqOnPlots="1"  showGateNameOnPlots="1"  showMedians="0"  showUncomped="0"  addEventParam="0"  lastYAxisName="" >
             <TextTraits font="SansSerif"  size="11"  name="Labels"  style="plain"  color="#000000"  background="#00ffffff"  just="left" />
             <TextTraits font="SansSerif"  size="11"  name="LayoutGates"  style="plain"  color="#000000"  background="#00ffffff"  just="left" />
             <TextTraits font="SansSerif"  size="9"  name="Numbers"  style="plain"  color="#000000"  background="#00ffffff"  just="left" />
             <TextTraits font="SansSerif"  size="9"  name="Legend"  style="plain"  color="#000000"  background="#00ffffff"  just="left" />
             <WindowPosition x="620"  y="20"  width="390"  height="622"  displayed="1"  panelState="---" />
           </GraphEnvironment>
         </Graph>
         <Subpopulations>
           <Population name="Alive"  annotation=""  owningGroup="All Samples"  expanded="1"  sortPriority="10"  count="7909" >
             <Graph smoothing="0"  backColor="#ffffff"  foreColor="#000000"  heatMapStatParameter="blue laser 530_30-A"  type="Pseudocolor"  fast="1" >
               <Axis dimension="x"  name="FSC-A"  label=""  auto="auto" />
               <Axis dimension="y"  name="SSC-A"  label=""  auto="auto" />
               <GraphSettings level="5%"  smoothingHighResolution="1"  contourHighResolution="1"  histogramSmoothingCount="0"  graphResolution="256"  showOutliers="0"  drawLargeDots="0"  dotsToDraw="8000"  tint="le.chartfill.tinted.40"  lineWeight="le.lineweight.normal"  lineStyle="le.linestyle.solid" />
               <GraphEnvironment showGrid="0"  showAxes="tnlTNL"  showGates="1"  showFreqOnPlots="1"  showGateNameOnPlots="1"  showMedians="0"  showUncomped="0"  addEventParam="0"  lastYAxisName="" >
                 <TextTraits font="SansSerif"  size="11"  name="Labels"  style="plain"  color="#000000"  background="#00ffffff"  just="left" />
                 <TextTraits font="SansSerif"  size="11"  name="LayoutGates"  style="plain"  color="#000000"  background="#00ffffff"  just="left" />
                 <TextTraits font="SansSerif"  size="9"  name="Numbers"  style="plain"  color="#000000"  background="#00ffffff"  just="left" />
                 <TextTraits font="SansSerif"  size="9"  name="Legend"  style="plain"  color="#000000"  background="#00ffffff"  just="left" />
                 <WindowPosition x="620"  y="20"  width="390"  height="622"  displayed="1"  panelState="---" />
               </GraphEnvironment>
             </Graph>
             <Gate gating:id="ID1946757405" >
               <gating:PolygonGate eventsInside="1"  annoOffsetX="0"  annoOffsetY="0"  tint="#000000"  isTinted="0"  lineWeight="Normal"  userDefined="1"  quadId="-1"  gateResolution="256" >
                 <gating:dimension>
                   <data-type:fcs-dimension data-type:name="FSC-A" />
                 </gating:dimension>
                 <gating:dimension>
                   <data-type:fcs-dimension data-type:name="SSC-A" />
                 </gating:dimension>
                 <gating:vertex>
                   <gating:coordinate data-type:value="124463.3277310924" />
                   <gating:coordinate data-type:value="175149.3097345133" />
                 </gating:vertex>
                 <gating:vertex>
                   <gating:coordinate data-type:value="68289.6134453782" />
                   <gating:coordinate data-type:value="117152.8495575221" />
                 </gating:vertex>
                 <gating:vertex>
                   <gating:coordinate data-type:value="28637.5798319328" />
                   <gating:coordinate data-type:value="55676.6017699115" />
                 </gating:vertex>
                 <gating:vertex>
                   <gating:coordinate data-type:value="55072.268907563" />
                   <gating:coordinate data-type:value="26678.3716814159" />
                 </gating:vertex>
                 <gating:vertex>
                   <gating:coordinate data-type:value="131072" />
                   <gating:coordinate data-type:value="82354.9734513274" />
                 </gating:vertex>
                 <gating:vertex>
                   <gating:coordinate data-type:value="158608.1344537815" />
                   <gating:coordinate data-type:value="156590.4424778761" />
                 </gating:vertex>
               </gating:PolygonGate>
             </Gate>
           </Population>
         </Subpopulations>
       </SampleNode>
     </Sample>
     <Sample>
       <DataSet uri="file:////jcbc-store01.jcbc.private.cam.ac.uk/citiid_home/tp471/Desktop/Tekle%20post-doc%202019/Flow%20cytometry/2019%2011%2020%20HeLaHRE%20USP43%20PAN2%20DAY8/Specimen_001_USP43%20g3%20DMOG_015.fcs"  sampleID="4" />
       <Transformations>
         <transforms:linear transforms:minRange="0.5464605124"  transforms:maxRange="35"  gain="0.0106108837" >
           <data-type:parameter data-type:name="Time" />
         </transforms:linear>
         <transforms:linear transforms:minRange="0"  transforms:maxRange="262144"  gain="1" >
           <data-type:parameter data-type:name="FSC-A" />
         </transforms:linear>
         <transforms:linear transforms:minRange="0"  transforms:maxRange="262144"  gain="1" >
           <data-type:parameter data-type:name="FSC-H" />
         </transforms:linear>
         <transforms:linear transforms:minRange="0"  transforms:maxRange="262144"  gain="1" >
           <data-type:parameter data-type:name="FSC-W" />
         </transforms:linear>
         <transforms:linear transforms:minRange="0"  transforms:maxRange="262144"  gain="1" >
           <data-type:parameter data-type:name="SSC-A" />
         </transforms:linear>
         <transforms:linear transforms:minRange="0"  transforms:maxRange="262144"  gain="1" >
           <data-type:parameter data-type:name="SSC-H" />
         </transforms:linear>
         <transforms:linear transforms:minRange="0"  transforms:maxRange="262144"  gain="1" >
           <data-type:parameter data-type:name="SSC-W" />
         </transforms:linear>
         <transforms:log transforms:offset="3"  transforms:decades="4.9414186672" >
           <data-type:parameter data-type:name="blue laser 530_30-A" />
         </transforms:log>
         <transforms:biex transforms:length="256"  transforms:maxRange="262144"  transforms:neg="0"  transforms:width="-100"  transforms:pos="4.418539922" >
           <data-type:parameter data-type:name="blue laser 530_30-H" />
         </transforms:biex>
         <transforms:biex transforms:length="256"  transforms:maxRange="262144"  transforms:neg="0"  transforms:width="-100"  transforms:pos="4.418539922" >
           <data-type:parameter data-type:name="blue laser 530_30-W" />
         </transforms:biex>
       </Transformations>
       <Keywords>
         <Keyword name="CST REGULATORY STATUS"  value="RUO Performance Check" />
         <Keyword name="CST PERFORMANCE EXPIRED"  value="2019-11-21T10:02:06+00:00" />
         <Keyword name="CST BEADS EXPIRED"  value="False" />
         <Keyword name="CST BASELINE DATE"  value="2019-06-06T13:58:29+01:00" />
         <Keyword name="CST SETUP DATE"  value="2019-11-20T10:02:06+00:00" />
         <Keyword name="CYTOMETER CONFIG CREATE DATE"  value="2017-10-03T16:23:47+01:00" />
         <Keyword name="CYTOMETER CONFIG NAME"  value="BRC Hub X20- 2-Blue 3-Red 6-Violet 5-Yel Gr (657675R1)" />
         <Keyword name="CST BEADS LOT ID"  value="82158" />
         <Keyword name="CST SETUP STATUS"  value="SUCCESS" />
         <Keyword name="P10MS"  value="0" />
         <Keyword name="P10BS"  value="-1" />
         <Keyword name="$P10G"  value="1.0" />
         <Keyword name="$P10V"  value="240" />
         <Keyword name="$P10E"  value="0,0" />
         <Keyword name="$P10B"  value="32" />
         <Keyword name="$P10R"  value="262144" />
         <Keyword name="$P10N"  value="blue laser 530_30-W" />
         <Keyword name="P9MS"  value="0" />
         <Keyword name="P9BS"  value="-1" />
         <Keyword name="P9DISPLAY"  value="LOG" />
         <Keyword name="$P9G"  value="1.0" />
         <Keyword name="$P9V"  value="240" />
         <Keyword name="$P9E"  value="0,0" />
         <Keyword name="$P9B"  value="32" />
         <Keyword name="$P9R"  value="262144" />
         <Keyword name="$P9N"  value="blue laser 530_30-H" />
         <Keyword name="P8MS"  value="0" />
         <Keyword name="P8BS"  value="-1" />
         <Keyword name="P8DISPLAY"  value="LOG" />
         <Keyword name="$P8G"  value="1.0" />
         <Keyword name="$P8V"  value="240" />
         <Keyword name="$P8E"  value="0,0" />
         <Keyword name="$P8B"  value="32" />
         <Keyword name="$P8R"  value="262144" />
         <Keyword name="$P8N"  value="blue laser 530_30-A" />
         <Keyword name="P7MS"  value="0" />
         <Keyword name="P7BS"  value="-1" />
         <Keyword name="$P7G"  value="1.0" />
         <Keyword name="$P7V"  value="200" />
         <Keyword name="$P7E"  value="0,0" />
         <Keyword name="$P7B"  value="32" />
         <Keyword name="$P7R"  value="262144" />
         <Keyword name="$P7N"  value="SSC-W" />
         <Keyword name="P6MS"  value="0" />
         <Keyword name="P6BS"  value="-1" />
         <Keyword name="P6DISPLAY"  value="LIN" />
         <Keyword name="$P6G"  value="1.0" />
         <Keyword name="$P6V"  value="200" />
         <Keyword name="$P6E"  value="0,0" />
         <Keyword name="$P6B"  value="32" />
         <Keyword name="$P6R"  value="262144" />
         <Keyword name="$P6N"  value="SSC-H" />
         <Keyword name="P5MS"  value="0" />
         <Keyword name="P5BS"  value="-1" />
         <Keyword name="P5DISPLAY"  value="LIN" />
         <Keyword name="$P5G"  value="1.0" />
         <Keyword name="$P5V"  value="200" />
         <Keyword name="$P5E"  value="0,0" />
         <Keyword name="$P5B"  value="32" />
         <Keyword name="$P5R"  value="262144" />
         <Keyword name="$P5N"  value="SSC-A" />
         <Keyword name="P4MS"  value="0" />
         <Keyword name="P4BS"  value="-1" />
         <Keyword name="$P4G"  value="1.0" />
         <Keyword name="$P4V"  value="10" />
         <Keyword name="$P4E"  value="0,0" />
         <Keyword name="$P4B"  value="32" />
         <Keyword name="$P4R"  value="262144" />
         <Keyword name="$P4N"  value="FSC-W" />
         <Keyword name="P3MS"  value="0" />
         <Keyword name="P3BS"  value="-1" />
         <Keyword name="P3DISPLAY"  value="LIN" />
         <Keyword name="$P3G"  value="1.0" />
         <Keyword name="$P3V"  value="10" />
         <Keyword name="$P3E"  value="0,0" />
         <Keyword name="$P3B"  value="32" />
         <Keyword name="$P3R"  value="262144" />
         <Keyword name="$P3N"  value="FSC-H" />
         <Keyword name="P2MS"  value="0" />
         <Keyword name="P2BS"  value="-1" />
         <Keyword name="P2DISPLAY"  value="LIN" />
         <Keyword name="$P2G"  value="1.0" />
         <Keyword name="$P2V"  value="10" />
         <Keyword name="$P2E"  value="0,0" />
         <Keyword name="$P2B"  value="32" />
         <Keyword name="$P2R"  value="262144" />
         <Keyword name="$P2N"  value="FSC-A" />
         <Keyword name="P1MS"  value="0" />
         <Keyword name="P1BS"  value="0" />
         <Keyword name="$P1G"  value="0.01" />
         <Keyword name="$P1E"  value="0,0" />
         <Keyword name="$P1B"  value="32" />
         <Keyword name="$P1R"  value="262144" />
         <Keyword name="$P1N"  value="Time" />
         <Keyword name="THRESHOLD"  value="FSC,5000" />
         <Keyword name="$TIMESTEP"  value="0.01" />
         <Keyword name="$INST"  value=" " />
         <Keyword name="AUTOBS"  value="TRUE" />
         <Keyword name="FSC ASF"  value="0.61" />
         <Keyword name="EXPORT TIME"  value="20-NOV-2019-13:14:33" />
         <Keyword name="EXPORT USER NAME"  value="Nathan" />
         <Keyword name="WINDOW EXTENSION"  value="0.00" />
         <Keyword name="SETTINGS"  value="Cytometer" />
         <Keyword name="$ETIM"  value="13:15:08" />
         <Keyword name="$BTIM"  value="13:14:33" />
         <Keyword name="$DATE"  value="20-NOV-2019" />
         <Keyword name="GUID"  value="c1b0c5c3-1364-4713-a261-93f483155132" />
         <Keyword name="EXPERIMENT NAME"  value="2019 11 20 HeLaHRE USP43 PAN2 DAY8" />
         <Keyword name="$SRC"  value="Specimen_001" />
         <Keyword name="TUBE NAME"  value="USP43 g3 DMOG" />
         <Keyword name="CREATOR"  value="BD FACSDiva Software Version 8.0.1" />
         <Keyword name="$NEXTDATA"  value="0" />
         <Keyword name="$DATATYPE"  value="F" />
         <Keyword name="$BYTEORD"  value="4,3,2,1" />
         <Keyword name="$MODE"  value="L" />
         <Keyword name="$PAR"  value="10" />
         <Keyword name="$TOT"  value="10000              " />
         <Keyword name="$SYS"  value="Windows 7 6.1" />
         <Keyword name="$FIL"  value="54025.fcs" />
         <Keyword name="$ENDDATA"  value="402105             " />
         <Keyword name="$BEGINDATA"  value="2106" />
         <Keyword name="$ENDSTEXT"  value="0" />
         <Keyword name="$BEGINSTEXT"  value="0" />
         <Keyword name="$ENDANALYSIS"  value="0" />
         <Keyword name="$BEGINANALYSIS"  value="0" />
         <Keyword name="FJ_FCS_VERSION"  value="3" />
         <Keyword name="$P1S"  value="" />
         <Keyword name="$P2S"  value="" />
         <Keyword name="$P3S"  value="" />
         <Keyword name="$P4S"  value="" />
         <Keyword name="$P5S"  value="" />
         <Keyword name="$P6S"  value="" />
         <Keyword name="$P7S"  value="" />
         <Keyword name="$P8S"  value="" />
         <Keyword name="$P9S"  value="" />
         <Keyword name="$P10S"  value="" />
       </Keywords>
       <SampleNode name="54025.fcs"  annotation=""  owningGroup=""  expanded="1"  sortPriority="10"  count="10000"  sampleID="4" >
         <Graph smoothing="0"  backColor="#ffffff"  foreColor="#000000"  type="Pseudocolor"  fast="1" >
           <Axis dimension="x"  name="FSC-A"  label=""  auto="auto" />
           <Axis dimension="y"  name="SSC-A"  label=""  auto="auto" />
           <GraphSettings level="5%"  smoothingHighResolution="1"  contourHighResolution="1"  histogramSmoothingCount="0"  graphResolution="256"  showOutliers="0"  drawLargeDots="0"  dotsToDraw="8000"  tint="le.chartfill.tinted.40"  lineWeight="le.lineweight.normal"  lineStyle="le.linestyle.solid" />
           <GraphEnvironment showGrid="0"  showAxes="tnlTNL"  showGates="1"  showFreqOnPlots="1"  showGateNameOnPlots="1"  showMedians="0"  showUncomped="0"  addEventParam="0"  lastYAxisName="" >
             <TextTraits font="SansSerif"  size="11"  name="Labels"  style="plain"  color="#000000"  background="#00ffffff"  just="left" />
             <TextTraits font="SansSerif"  size="11"  name="LayoutGates"  style="plain"  color="#000000"  background="#00ffffff"  just="left" />
             <TextTraits font="SansSerif"  size="9"  name="Numbers"  style="plain"  color="#000000"  background="#00ffffff"  just="left" />
             <TextTraits font="SansSerif"  size="9"  name="Legend"  style="plain"  color="#000000"  background="#00ffffff"  just="left" />
             <WindowPosition x="0"  y="0"  width="0"  height="0"  displayed="0"  panelState="" />
           </GraphEnvironment>
         </Graph>
         <Subpopulations>
           <Population name="Alive"  annotation=""  owningGroup="All Samples"  expanded="1"  sortPriority="10"  count="6762" >
             <Graph smoothing="0"  backColor="#ffffff"  foreColor="#000000"  heatMapStatParameter="blue laser 530_30-A"  type="Pseudocolor"  fast="1" >
               <Axis dimension="x"  name="FSC-A"  label=""  auto="auto" />
               <Axis dimension="y"  name="SSC-A"  label=""  auto="auto" />
               <GraphSettings level="5%"  smoothingHighResolution="1"  contourHighResolution="1"  histogramSmoothingCount="0"  graphResolution="256"  showOutliers="0"  drawLargeDots="0"  dotsToDraw="8000"  tint="le.chartfill.tinted.40"  lineWeight="le.lineweight.normal"  lineStyle="le.linestyle.solid" />
               <GraphEnvironment showGrid="0"  showAxes="tnlTNL"  showGates="1"  showFreqOnPlots="1"  showGateNameOnPlots="1"  showMedians="0"  showUncomped="0"  addEventParam="0"  lastYAxisName="" >
                 <TextTraits font="SansSerif"  size="11"  name="Labels"  style="plain"  color="#000000"  background="#00ffffff"  just="left" />
                 <TextTraits font="SansSerif"  size="11"  name="LayoutGates"  style="plain"  color="#000000"  background="#00ffffff"  just="left" />
                 <TextTraits font="SansSerif"  size="9"  name="Numbers"  style="plain"  color="#000000"  background="#00ffffff"  just="left" />
                 <TextTraits font="SansSerif"  size="9"  name="Legend"  style="plain"  color="#000000"  background="#00ffffff"  just="left" />
                 <WindowPosition x="620"  y="20"  width="390"  height="622"  displayed="1"  panelState="---" />
               </GraphEnvironment>
             </Graph>
             <Gate gating:id="ID1157548158" >
               <gating:PolygonGate eventsInside="1"  annoOffsetX="0"  annoOffsetY="0"  tint="#000000"  isTinted="0"  lineWeight="Normal"  userDefined="1"  quadId="-1"  gateResolution="256" >
                 <gating:dimension>
                   <data-type:fcs-dimension data-type:name="FSC-A" />
                 </gating:dimension>
                 <gating:dimension>
                   <data-type:fcs-dimension data-type:name="SSC-A" />
                 </gating:dimension>
                 <gating:vertex>
                   <gating:coordinate data-type:value="124463.3277310924" />
                   <gating:coordinate data-type:value="175149.3097345133" />
                 </gating:vertex>
                 <gating:vertex>
                   <gating:coordinate data-type:value="68289.6134453782" />
                   <gating:coordinate data-type:value="117152.8495575221" />
                 </gating:vertex>
                 <gating:vertex>
                   <gating:coordinate data-type:value="28637.5798319328" />
                   <gating:coordinate data-type:value="55676.6017699115" />
                 </gating:vertex>
                 <gating:vertex>
                   <gating:coordinate data-type:value="55072.268907563" />
                   <gating:coordinate data-type:value="26678.3716814159" />
                 </gating:vertex>
                 <gating:vertex>
                   <gating:coordinate data-type:value="131072" />
                   <gating:coordinate data-type:value="82354.9734513274" />
                 </gating:vertex>
                 <gating:vertex>
                   <gating:coordinate data-type:value="158608.1344537815" />
                   <gating:coordinate data-type:value="156590.4424778761" />
                 </gating:vertex>
               </gating:PolygonGate>
             </Gate>
           </Population>
         </Subpopulations>
       </SampleNode>
     </Sample>
     <Sample>
       <DataSet uri="file:////jcbc-store01.jcbc.private.cam.ac.uk/citiid_home/tp471/Desktop/Tekle%20post-doc%202019/Flow%20cytometry/2019%2011%2020%20HeLaHRE%20USP43%20PAN2%20DAY8/Specimen_001_USP43%20g3%20hypoxia_025.fcs"  sampleID="5" />
       <Transformations>
         <transforms:linear transforms:minRange="0.5405713719"  transforms:maxRange="42"  gain="0.0104156334" >
           <data-type:parameter data-type:name="Time" />
         </transforms:linear>
         <transforms:linear transforms:minRange="0"  transforms:maxRange="262144"  gain="1" >
           <data-type:parameter data-type:name="FSC-A" />
         </transforms:linear>
         <transforms:linear transforms:minRange="0"  transforms:maxRange="262144"  gain="1" >
           <data-type:parameter data-type:name="FSC-H" />
         </transforms:linear>
         <transforms:linear transforms:minRange="0"  transforms:maxRange="262144"  gain="1" >
           <data-type:parameter data-type:name="FSC-W" />
         </transforms:linear>
         <transforms:linear transforms:minRange="0"  transforms:maxRange="262144"  gain="1" >
           <data-type:parameter data-type:name="SSC-A" />
         </transforms:linear>
         <transforms:linear transforms:minRange="0"  transforms:maxRange="262144"  gain="1" >
           <data-type:parameter data-type:name="SSC-H" />
         </transforms:linear>
         <transforms:linear transforms:minRange="0"  transforms:maxRange="262144"  gain="1" >
           <data-type:parameter data-type:name="SSC-W" />
         </transforms:linear>
         <transforms:log transforms:offset="3"  transforms:decades="4.9414186672" >
           <data-type:parameter data-type:name="blue laser 530_30-A" />
         </transforms:log>
         <transforms:biex transforms:length="256"  transforms:maxRange="262144"  transforms:neg="0"  transforms:width="-100"  transforms:pos="4.418539922" >
           <data-type:parameter data-type:name="blue laser 530_30-H" />
         </transforms:biex>
         <transforms:biex transforms:length="256"  transforms:maxRange="262144"  transforms:neg="0"  transforms:width="-100"  transforms:pos="4.418539922" >
           <data-type:parameter data-type:name="blue laser 530_30-W" />
         </transforms:biex>
       </Transformations>
       <Keywords>
         <Keyword name="CST REGULATORY STATUS"  value="RUO Performance Check" />
         <Keyword name="CST PERFORMANCE EXPIRED"  value="2019-11-21T10:02:06+00:00" />
         <Keyword name="CST BEADS EXPIRED"  value="False" />
         <Keyword name="CST BASELINE DATE"  value="2019-06-06T13:58:29+01:00" />
         <Keyword name="CST SETUP DATE"  value="2019-11-20T10:02:06+00:00" />
         <Keyword name="CYTOMETER CONFIG CREATE DATE"  value="2017-10-03T16:23:47+01:00" />
         <Keyword name="CYTOMETER CONFIG NAME"  value="BRC Hub X20- 2-Blue 3-Red 6-Violet 5-Yel Gr (657675R1)" />
         <Keyword name="CST BEADS LOT ID"  value="82158" />
         <Keyword name="CST SETUP STATUS"  value="SUCCESS" />
         <Keyword name="P10MS"  value="0" />
         <Keyword name="P10BS"  value="-1" />
         <Keyword name="$P10G"  value="1.0" />
         <Keyword name="$P10V"  value="240" />
         <Keyword name="$P10E"  value="0,0" />
         <Keyword name="$P10B"  value="32" />
         <Keyword name="$P10R"  value="262144" />
         <Keyword name="$P10N"  value="blue laser 530_30-W" />
         <Keyword name="P9MS"  value="0" />
         <Keyword name="P9BS"  value="-1" />
         <Keyword name="P9DISPLAY"  value="LOG" />
         <Keyword name="$P9G"  value="1.0" />
         <Keyword name="$P9V"  value="240" />
         <Keyword name="$P9E"  value="0,0" />
         <Keyword name="$P9B"  value="32" />
         <Keyword name="$P9R"  value="262144" />
         <Keyword name="$P9N"  value="blue laser 530_30-H" />
         <Keyword name="P8MS"  value="0" />
         <Keyword name="P8BS"  value="-1" />
         <Keyword name="P8DISPLAY"  value="LOG" />
         <Keyword name="$P8G"  value="1.0" />
         <Keyword name="$P8V"  value="240" />
         <Keyword name="$P8E"  value="0,0" />
         <Keyword name="$P8B"  value="32" />
         <Keyword name="$P8R"  value="262144" />
         <Keyword name="$P8N"  value="blue laser 530_30-A" />
         <Keyword name="P7MS"  value="0" />
         <Keyword name="P7BS"  value="-1" />
         <Keyword name="$P7G"  value="1.0" />
         <Keyword name="$P7V"  value="200" />
         <Keyword name="$P7E"  value="0,0" />
         <Keyword name="$P7B"  value="32" />
         <Keyword name="$P7R"  value="262144" />
         <Keyword name="$P7N"  value="SSC-W" />
         <Keyword name="P6MS"  value="0" />
         <Keyword name="P6BS"  value="-1" />
         <Keyword name="P6DISPLAY"  value="LIN" />
         <Keyword name="$P6G"  value="1.0" />
         <Keyword name="$P6V"  value="200" />
         <Keyword name="$P6E"  value="0,0" />
         <Keyword name="$P6B"  value="32" />
         <Keyword name="$P6R"  value="262144" />
         <Keyword name="$P6N"  value="SSC-H" />
         <Keyword name="P5MS"  value="0" />
         <Keyword name="P5BS"  value="-1" />
         <Keyword name="P5DISPLAY"  value="LIN" />
         <Keyword name="$P5G"  value="1.0" />
         <Keyword name="$P5V"  value="200" />
         <Keyword name="$P5E"  value="0,0" />
         <Keyword name="$P5B"  value="32" />
         <Keyword name="$P5R"  value="262144" />
         <Keyword name="$P5N"  value="SSC-A" />
         <Keyword name="P4MS"  value="0" />
         <Keyword name="P4BS"  value="-1" />
         <Keyword name="$P4G"  value="1.0" />
         <Keyword name="$P4V"  value="10" />
         <Keyword name="$P4E"  value="0,0" />
         <Keyword name="$P4B"  value="32" />
         <Keyword name="$P4R"  value="262144" />
         <Keyword name="$P4N"  value="FSC-W" />
         <Keyword name="P3MS"  value="0" />
         <Keyword name="P3BS"  value="-1" />
         <Keyword name="P3DISPLAY"  value="LIN" />
         <Keyword name="$P3G"  value="1.0" />
         <Keyword name="$P3V"  value="10" />
         <Keyword name="$P3E"  value="0,0" />
         <Keyword name="$P3B"  value="32" />
         <Keyword name="$P3R"  value="262144" />
         <Keyword name="$P3N"  value="FSC-H" />
         <Keyword name="P2MS"  value="0" />
         <Keyword name="P2BS"  value="-1" />
         <Keyword name="P2DISPLAY"  value="LIN" />
         <Keyword name="$P2G"  value="1.0" />
         <Keyword name="$P2V"  value="10" />
         <Keyword name="$P2E"  value="0,0" />
         <Keyword name="$P2B"  value="32" />
         <Keyword name="$P2R"  value="262144" />
         <Keyword name="$P2N"  value="FSC-A" />
         <Keyword name="P1MS"  value="0" />
         <Keyword name="P1BS"  value="0" />
         <Keyword name="$P1G"  value="0.01" />
         <Keyword name="$P1E"  value="0,0" />
         <Keyword name="$P1B"  value="32" />
         <Keyword name="$P1R"  value="262144" />
         <Keyword name="$P1N"  value="Time" />
         <Keyword name="THRESHOLD"  value="FSC,5000" />
         <Keyword name="$TIMESTEP"  value="0.01" />
         <Keyword name="$INST"  value=" " />
         <Keyword name="AUTOBS"  value="TRUE" />
         <Keyword name="FSC ASF"  value="0.61" />
         <Keyword name="EXPORT TIME"  value="20-NOV-2019-13:24:42" />
         <Keyword name="EXPORT USER NAME"  value="Nathan" />
         <Keyword name="WINDOW EXTENSION"  value="0.00" />
         <Keyword name="SETTINGS"  value="Cytometer" />
         <Keyword name="$ETIM"  value="13:25:24" />
         <Keyword name="$BTIM"  value="13:24:42" />
         <Keyword name="$DATE"  value="20-NOV-2019" />
         <Keyword name="GUID"  value="275f482d-00b4-486f-9fb4-5d4a3b541dc8" />
         <Keyword name="EXPERIMENT NAME"  value="2019 11 20 HeLaHRE USP43 PAN2 DAY8" />
         <Keyword name="$SRC"  value="Specimen_001" />
         <Keyword name="TUBE NAME"  value="USP43 g3 hypoxia" />
         <Keyword name="CREATOR"  value="BD FACSDiva Software Version 8.0.1" />
         <Keyword name="$NEXTDATA"  value="0" />
         <Keyword name="$DATATYPE"  value="F" />
         <Keyword name="$BYTEORD"  value="4,3,2,1" />
         <Keyword name="$MODE"  value="L" />
         <Keyword name="$PAR"  value="10" />
         <Keyword name="$TOT"  value="10000              " />
         <Keyword name="$SYS"  value="Windows 7 6.1" />
         <Keyword name="$FIL"  value="54035.fcs" />
         <Keyword name="$ENDDATA"  value="402108             " />
         <Keyword name="$BEGINDATA"  value="2109" />
         <Keyword name="$ENDSTEXT"  value="0" />
         <Keyword name="$BEGINSTEXT"  value="0" />
         <Keyword name="$ENDANALYSIS"  value="0" />
         <Keyword name="$BEGINANALYSIS"  value="0" />
         <Keyword name="FJ_FCS_VERSION"  value="3" />
         <Keyword name="$P1S"  value="" />
         <Keyword name="$P2S"  value="" />
         <Keyword name="$P3S"  value="" />
         <Keyword name="$P4S"  value="" />
         <Keyword name="$P5S"  value="" />
         <Keyword name="$P6S"  value="" />
         <Keyword name="$P7S"  value="" />
         <Keyword name="$P8S"  value="" />
         <Keyword name="$P9S"  value="" />
         <Keyword name="$P10S"  value="" />
       </Keywords>
       <SampleNode name="54035.fcs"  annotation=""  owningGroup=""  expanded="1"  sortPriority="10"  count="10000"  sampleID="5" >
         <Graph smoothing="0"  backColor="#ffffff"  foreColor="#000000"  type="Pseudocolor"  fast="1" >
           <Axis dimension="x"  name="FSC-A"  label=""  auto="auto" />
           <Axis dimension="y"  name="SSC-A"  label=""  auto="auto" />
           <GraphSettings level="5%"  smoothingHighResolution="1"  contourHighResolution="1"  histogramSmoothingCount="0"  graphResolution="256"  showOutliers="0"  drawLargeDots="0"  dotsToDraw="8000"  tint="le.chartfill.tinted.40"  lineWeight="le.lineweight.normal"  lineStyle="le.linestyle.solid" />
           <GraphEnvironment showGrid="0"  showAxes="tnlTNL"  showGates="1"  showFreqOnPlots="1"  showGateNameOnPlots="1"  showMedians="0"  showUncomped="0"  addEventParam="0"  lastYAxisName="" >
             <TextTraits font="SansSerif"  size="11"  name="Labels"  style="plain"  color="#000000"  background="#00ffffff"  just="left" />
             <TextTraits font="SansSerif"  size="11"  name="LayoutGates"  style="plain"  color="#000000"  background="#00ffffff"  just="left" />
             <TextTraits font="SansSerif"  size="9"  name="Numbers"  style="plain"  color="#000000"  background="#00ffffff"  just="left" />
             <TextTraits font="SansSerif"  size="9"  name="Legend"  style="plain"  color="#000000"  background="#00ffffff"  just="left" />
             <WindowPosition x="0"  y="0"  width="0"  height="0"  displayed="0"  panelState="" />
           </GraphEnvironment>
         </Graph>
         <Subpopulations>
           <Population name="Alive"  annotation=""  owningGroup="All Samples"  expanded="1"  sortPriority="10"  count="7313" >
             <Graph smoothing="0"  backColor="#ffffff"  foreColor="#000000"  heatMapStatParameter="blue laser 530_30-A"  type="Pseudocolor"  fast="1" >
               <Axis dimension="x"  name="FSC-A"  label=""  auto="auto" />
               <Axis dimension="y"  name="SSC-A"  label=""  auto="auto" />
               <GraphSettings level="5%"  smoothingHighResolution="1"  contourHighResolution="1"  histogramSmoothingCount="0"  graphResolution="256"  showOutliers="0"  drawLargeDots="0"  dotsToDraw="8000"  tint="le.chartfill.tinted.40"  lineWeight="le.lineweight.normal"  lineStyle="le.linestyle.solid" />
               <GraphEnvironment showGrid="0"  showAxes="tnlTNL"  showGates="1"  showFreqOnPlots="1"  showGateNameOnPlots="1"  showMedians="0"  showUncomped="0"  addEventParam="0"  lastYAxisName="" >
                 <TextTraits font="SansSerif"  size="11"  name="Labels"  style="plain"  color="#000000"  background="#00ffffff"  just="left" />
                 <TextTraits font="SansSerif"  size="11"  name="LayoutGates"  style="plain"  color="#000000"  background="#00ffffff"  just="left" />
                 <TextTraits font="SansSerif"  size="9"  name="Numbers"  style="plain"  color="#000000"  background="#00ffffff"  just="left" />
                 <TextTraits font="SansSerif"  size="9"  name="Legend"  style="plain"  color="#000000"  background="#00ffffff"  just="left" />
                 <WindowPosition x="620"  y="20"  width="390"  height="622"  displayed="1"  panelState="---" />
               </GraphEnvironment>
             </Graph>
             <Gate gating:id="ID1334988034" >
               <gating:PolygonGate eventsInside="1"  annoOffsetX="0"  annoOffsetY="0"  tint="#000000"  isTinted="0"  lineWeight="Normal"  userDefined="1"  quadId="-1"  gateResolution="256" >
                 <gating:dimension>
                   <data-type:fcs-dimension data-type:name="FSC-A" />
                 </gating:dimension>
                 <gating:dimension>
                   <data-type:fcs-dimension data-type:name="SSC-A" />
                 </gating:dimension>
                 <gating:vertex>
                   <gating:coordinate data-type:value="124463.3277310924" />
                   <gating:coordinate data-type:value="175149.3097345133" />
                 </gating:vertex>
                 <gating:vertex>
                   <gating:coordinate data-type:value="68289.6134453782" />
                   <gating:coordinate data-type:value="117152.8495575221" />
                 </gating:vertex>
                 <gating:vertex>
                   <gating:coordinate data-type:value="28637.5798319328" />
                   <gating:coordinate data-type:value="55676.6017699115" />
                 </gating:vertex>
                 <gating:vertex>
                   <gating:coordinate data-type:value="55072.268907563" />
                   <gating:coordinate data-type:value="26678.3716814159" />
                 </gating:vertex>
                 <gating:vertex>
                   <gating:coordinate data-type:value="131072" />
                   <gating:coordinate data-type:value="82354.9734513274" />
                 </gating:vertex>
                 <gating:vertex>
                   <gating:coordinate data-type:value="158608.1344537815" />
                   <gating:coordinate data-type:value="156590.4424778761" />
                 </gating:vertex>
               </gating:PolygonGate>
             </Gate>
           </Population>
         </Subpopulations>
       </SampleNode>
     </Sample>
     <Sample>
       <DataSet uri="file:////jcbc-store01.jcbc.private.cam.ac.uk/citiid_home/tp471/Desktop/Tekle%20post-doc%202019/Flow%20cytometry/2019%2011%2020%20HeLaHRE%20USP43%20PAN2%20DAY8/Specimen_001_USP43%20g3%20normoxia_006.fcs"  sampleID="6" />
       <Transformations>
         <transforms:linear transforms:minRange="0.8849868306"  transforms:maxRange="28"  gain="0.0106882467" >
           <data-type:parameter data-type:name="Time" />
         </transforms:linear>
         <transforms:linear transforms:minRange="0"  transforms:maxRange="262144"  gain="1" >
           <data-type:parameter data-type:name="FSC-A" />
         </transforms:linear>
         <transforms:linear transforms:minRange="0"  transforms:maxRange="262144"  gain="1" >
           <data-type:parameter data-type:name="FSC-H" />
         </transforms:linear>
         <transforms:linear transforms:minRange="0"  transforms:maxRange="262144"  gain="1" >
           <data-type:parameter data-type:name="FSC-W" />
         </transforms:linear>
         <transforms:linear transforms:minRange="0"  transforms:maxRange="262144"  gain="1" >
           <data-type:parameter data-type:name="SSC-A" />
         </transforms:linear>
         <transforms:linear transforms:minRange="0"  transforms:maxRange="262144"  gain="1" >
           <data-type:parameter data-type:name="SSC-H" />
         </transforms:linear>
         <transforms:linear transforms:minRange="0"  transforms:maxRange="262144"  gain="1" >
           <data-type:parameter data-type:name="SSC-W" />
         </transforms:linear>
         <transforms:log transforms:offset="3"  transforms:decades="4.9414186672" >
           <data-type:parameter data-type:name="blue laser 530_30-A" />
         </transforms:log>
         <transforms:biex transforms:length="256"  transforms:maxRange="262144"  transforms:neg="0"  transforms:width="-100"  transforms:pos="4.418539922" >
           <data-type:parameter data-type:name="blue laser 530_30-H" />
         </transforms:biex>
         <transforms:biex transforms:length="256"  transforms:maxRange="262144"  transforms:neg="0"  transforms:width="-100"  transforms:pos="4.418539922" >
           <data-type:parameter data-type:name="blue laser 530_30-W" />
         </transforms:biex>
       </Transformations>
       <Keywords>
         <Keyword name="CST REGULATORY STATUS"  value="RUO Performance Check" />
         <Keyword name="CST PERFORMANCE EXPIRED"  value="2019-11-21T10:02:06+00:00" />
         <Keyword name="CST BEADS EXPIRED"  value="False" />
         <Keyword name="CST BASELINE DATE"  value="2019-06-06T13:58:29+01:00" />
         <Keyword name="CST SETUP DATE"  value="2019-11-20T10:02:06+00:00" />
         <Keyword name="CYTOMETER CONFIG CREATE DATE"  value="2017-10-03T16:23:47+01:00" />
         <Keyword name="CYTOMETER CONFIG NAME"  value="BRC Hub X20- 2-Blue 3-Red 6-Violet 5-Yel Gr (657675R1)" />
         <Keyword name="CST BEADS LOT ID"  value="82158" />
         <Keyword name="CST SETUP STATUS"  value="SUCCESS" />
         <Keyword name="P10MS"  value="0" />
         <Keyword name="P10BS"  value="-1" />
         <Keyword name="$P10G"  value="1.0" />
         <Keyword name="$P10V"  value="240" />
         <Keyword name="$P10E"  value="0,0" />
         <Keyword name="$P10B"  value="32" />
         <Keyword name="$P10R"  value="262144" />
         <Keyword name="$P10N"  value="blue laser 530_30-W" />
         <Keyword name="P9MS"  value="0" />
         <Keyword name="P9BS"  value="-1" />
         <Keyword name="P9DISPLAY"  value="LOG" />
         <Keyword name="$P9G"  value="1.0" />
         <Keyword name="$P9V"  value="240" />
         <Keyword name="$P9E"  value="0,0" />
         <Keyword name="$P9B"  value="32" />
         <Keyword name="$P9R"  value="262144" />
         <Keyword name="$P9N"  value="blue laser 530_30-H" />
         <Keyword name="P8MS"  value="0" />
         <Keyword name="P8BS"  value="-1" />
         <Keyword name="P8DISPLAY"  value="LOG" />
         <Keyword name="$P8G"  value="1.0" />
         <Keyword name="$P8V"  value="240" />
         <Keyword name="$P8E"  value="0,0" />
         <Keyword name="$P8B"  value="32" />
         <Keyword name="$P8R"  value="262144" />
         <Keyword name="$P8N"  value="blue laser 530_30-A" />
         <Keyword name="P7MS"  value="0" />
         <Keyword name="P7BS"  value="-1" />
         <Keyword name="$P7G"  value="1.0" />
         <Keyword name="$P7V"  value="200" />
         <Keyword name="$P7E"  value="0,0" />
         <Keyword name="$P7B"  value="32" />
         <Keyword name="$P7R"  value="262144" />
         <Keyword name="$P7N"  value="SSC-W" />
         <Keyword name="P6MS"  value="0" />
         <Keyword name="P6BS"  value="-1" />
         <Keyword name="P6DISPLAY"  value="LIN" />
         <Keyword name="$P6G"  value="1.0" />
         <Keyword name="$P6V"  value="200" />
         <Keyword name="$P6E"  value="0,0" />
         <Keyword name="$P6B"  value="32" />
         <Keyword name="$P6R"  value="262144" />
         <Keyword name="$P6N"  value="SSC-H" />
         <Keyword name="P5MS"  value="0" />
         <Keyword name="P5BS"  value="-1" />
         <Keyword name="P5DISPLAY"  value="LIN" />
         <Keyword name="$P5G"  value="1.0" />
         <Keyword name="$P5V"  value="200" />
         <Keyword name="$P5E"  value="0,0" />
         <Keyword name="$P5B"  value="32" />
         <Keyword name="$P5R"  value="262144" />
         <Keyword name="$P5N"  value="SSC-A" />
         <Keyword name="P4MS"  value="0" />
         <Keyword name="P4BS"  value="-1" />
         <Keyword name="$P4G"  value="1.0" />
         <Keyword name="$P4V"  value="10" />
         <Keyword name="$P4E"  value="0,0" />
         <Keyword name="$P4B"  value="32" />
         <Keyword name="$P4R"  value="262144" />
         <Keyword name="$P4N"  value="FSC-W" />
         <Keyword name="P3MS"  value="0" />
         <Keyword name="P3BS"  value="-1" />
         <Keyword name="P3DISPLAY"  value="LIN" />
         <Keyword name="$P3G"  value="1.0" />
         <Keyword name="$P3V"  value="10" />
         <Keyword name="$P3E"  value="0,0" />
         <Keyword name="$P3B"  value="32" />
         <Keyword name="$P3R"  value="262144" />
         <Keyword name="$P3N"  value="FSC-H" />
         <Keyword name="P2MS"  value="0" />
         <Keyword name="P2BS"  value="-1" />
         <Keyword name="P2DISPLAY"  value="LIN" />
         <Keyword name="$P2G"  value="1.0" />
         <Keyword name="$P2V"  value="10" />
         <Keyword name="$P2E"  value="0,0" />
         <Keyword name="$P2B"  value="32" />
         <Keyword name="$P2R"  value="262144" />
         <Keyword name="$P2N"  value="FSC-A" />
         <Keyword name="P1MS"  value="0" />
         <Keyword name="P1BS"  value="0" />
         <Keyword name="$P1G"  value="0.01" />
         <Keyword name="$P1E"  value="0,0" />
         <Keyword name="$P1B"  value="32" />
         <Keyword name="$P1R"  value="262144" />
         <Keyword name="$P1N"  value="Time" />
         <Keyword name="THRESHOLD"  value="FSC,5000" />
         <Keyword name="$TIMESTEP"  value="0.01" />
         <Keyword name="$INST"  value=" " />
         <Keyword name="AUTOBS"  value="TRUE" />
         <Keyword name="FSC ASF"  value="0.61" />
         <Keyword name="EXPORT TIME"  value="20-NOV-2019-13:06:41" />
         <Keyword name="EXPORT USER NAME"  value="Nathan" />
         <Keyword name="WINDOW EXTENSION"  value="0.00" />
         <Keyword name="SETTINGS"  value="Cytometer" />
         <Keyword name="$ETIM"  value="13:07:09" />
         <Keyword name="$BTIM"  value="13:06:41" />
         <Keyword name="$DATE"  value="20-NOV-2019" />
         <Keyword name="GUID"  value="c9717668-f564-4fec-8b91-84a4b49988d0" />
         <Keyword name="EXPERIMENT NAME"  value="2019 11 20 HeLaHRE USP43 PAN2 DAY8" />
         <Keyword name="$SRC"  value="Specimen_001" />
         <Keyword name="TUBE NAME"  value="USP43 g3 normoxia" />
         <Keyword name="CREATOR"  value="BD FACSDiva Software Version 8.0.1" />
         <Keyword name="$NEXTDATA"  value="0" />
         <Keyword name="$DATATYPE"  value="F" />
         <Keyword name="$BYTEORD"  value="4,3,2,1" />
         <Keyword name="$MODE"  value="L" />
         <Keyword name="$PAR"  value="10" />
         <Keyword name="$TOT"  value="10000              " />
         <Keyword name="$SYS"  value="Windows 7 6.1" />
         <Keyword name="$FIL"  value="54016.fcs" />
         <Keyword name="$ENDDATA"  value="402109             " />
         <Keyword name="$BEGINDATA"  value="2110" />
         <Keyword name="$ENDSTEXT"  value="0" />
         <Keyword name="$BEGINSTEXT"  value="0" />
         <Keyword name="$ENDANALYSIS"  value="0" />
         <Keyword name="$BEGINANALYSIS"  value="0" />
         <Keyword name="FJ_FCS_VERSION"  value="3" />
         <Keyword name="$P1S"  value="" />
         <Keyword name="$P2S"  value="" />
         <Keyword name="$P3S"  value="" />
         <Keyword name="$P4S"  value="" />
         <Keyword name="$P5S"  value="" />
         <Keyword name="$P6S"  value="" />
         <Keyword name="$P7S"  value="" />
         <Keyword name="$P8S"  value="" />
         <Keyword name="$P9S"  value="" />
         <Keyword name="$P10S"  value="" />
       </Keywords>
       <SampleNode name="54016.fcs"  annotation=""  owningGroup=""  expanded="1"  sortPriority="10"  count="10000"  sampleID="6" >
         <Graph smoothing="0"  backColor="#ffffff"  foreColor="#000000"  type="Pseudocolor"  fast="1" >
           <Axis dimension="x"  name="FSC-A"  label=""  auto="auto" />
           <Axis dimension="y"  name="SSC-A"  label=""  auto="auto" />
           <GraphSettings level="5%"  smoothingHighResolution="1"  contourHighResolution="1"  histogramSmoothingCount="0"  graphResolution="256"  showOutliers="0"  drawLargeDots="0"  dotsToDraw="8000"  tint="le.chartfill.tinted.40"  lineWeight="le.lineweight.normal"  lineStyle="le.linestyle.solid" />
           <GraphEnvironment showGrid="0"  showAxes="tnlTNL"  showGates="1"  showFreqOnPlots="1"  showGateNameOnPlots="1"  showMedians="0"  showUncomped="0"  addEventParam="0"  lastYAxisName="" >
             <TextTraits font="SansSerif"  size="11"  name="Labels"  style="plain"  color="#000000"  background="#00ffffff"  just="left" />
             <TextTraits font="SansSerif"  size="11"  name="LayoutGates"  style="plain"  color="#000000"  background="#00ffffff"  just="left" />
             <TextTraits font="SansSerif"  size="9"  name="Numbers"  style="plain"  color="#000000"  background="#00ffffff"  just="left" />
             <TextTraits font="SansSerif"  size="9"  name="Legend"  style="plain"  color="#000000"  background="#00ffffff"  just="left" />
             <WindowPosition x="0"  y="0"  width="0"  height="0"  displayed="0"  panelState="" />
           </GraphEnvironment>
         </Graph>
         <Subpopulations>
           <Population name="Alive"  annotation=""  owningGroup="All Samples"  expanded="1"  sortPriority="10"  count="8245" >
             <Graph smoothing="0"  backColor="#ffffff"  foreColor="#000000"  heatMapStatParameter="blue laser 530_30-A"  type="Pseudocolor"  fast="1" >
               <Axis dimension="x"  name="FSC-A"  label=""  auto="auto" />
               <Axis dimension="y"  name="SSC-A"  label=""  auto="auto" />
               <GraphSettings level="5%"  smoothingHighResolution="1"  contourHighResolution="1"  histogramSmoothingCount="0"  graphResolution="256"  showOutliers="0"  drawLargeDots="0"  dotsToDraw="8000"  tint="le.chartfill.tinted.40"  lineWeight="le.lineweight.normal"  lineStyle="le.linestyle.solid" />
               <GraphEnvironment showGrid="0"  showAxes="tnlTNL"  showGates="1"  showFreqOnPlots="1"  showGateNameOnPlots="1"  showMedians="0"  showUncomped="0"  addEventParam="0"  lastYAxisName="" >
                 <TextTraits font="SansSerif"  size="11"  name="Labels"  style="plain"  color="#000000"  background="#00ffffff"  just="left" />
                 <TextTraits font="SansSerif"  size="11"  name="LayoutGates"  style="plain"  color="#000000"  background="#00ffffff"  just="left" />
                 <TextTraits font="SansSerif"  size="9"  name="Numbers"  style="plain"  color="#000000"  background="#00ffffff"  just="left" />
                 <TextTraits font="SansSerif"  size="9"  name="Legend"  style="plain"  color="#000000"  background="#00ffffff"  just="left" />
                 <WindowPosition x="620"  y="20"  width="390"  height="622"  displayed="1"  panelState="---" />
               </GraphEnvironment>
             </Graph>
             <Gate gating:id="ID1368297262" >
               <gating:PolygonGate eventsInside="1"  annoOffsetX="0"  annoOffsetY="0"  tint="#000000"  isTinted="0"  lineWeight="Normal"  userDefined="1"  quadId="-1"  gateResolution="256" >
                 <gating:dimension>
                   <data-type:fcs-dimension data-type:name="FSC-A" />
                 </gating:dimension>
                 <gating:dimension>
                   <data-type:fcs-dimension data-type:name="SSC-A" />
                 </gating:dimension>
                 <gating:vertex>
                   <gating:coordinate data-type:value="124463.3277310924" />
                   <gating:coordinate data-type:value="175149.3097345133" />
                 </gating:vertex>
                 <gating:vertex>
                   <gating:coordinate data-type:value="68289.6134453782" />
                   <gating:coordinate data-type:value="117152.8495575221" />
                 </gating:vertex>
                 <gating:vertex>
                   <gating:coordinate data-type:value="28637.5798319328" />
                   <gating:coordinate data-type:value="55676.6017699115" />
                 </gating:vertex>
                 <gating:vertex>
                   <gating:coordinate data-type:value="55072.268907563" />
                   <gating:coordinate data-type:value="26678.3716814159" />
                 </gating:vertex>
                 <gating:vertex>
                   <gating:coordinate data-type:value="131072" />
                   <gating:coordinate data-type:value="82354.9734513274" />
                 </gating:vertex>
                 <gating:vertex>
                   <gating:coordinate data-type:value="158608.1344537815" />
                   <gating:coordinate data-type:value="156590.4424778761" />
                 </gating:vertex>
               </gating:PolygonGate>
             </Gate>
           </Population>
         </Subpopulations>
       </SampleNode>
     </Sample>
     <Sample>
       <DataSet uri="file:////jcbc-store01.jcbc.private.cam.ac.uk/citiid_home/tp471/Desktop/Tekle%20post-doc%202019/Flow%20cytometry/2019%2011%2020%20HeLaHRE%20USP43%20PAN2%20DAY8/Specimen_001_Control%20DMOG_010.fcs"  sampleID="7" />
       <Transformations>
         <transforms:linear transforms:minRange="0.6235530174"  transforms:maxRange="40"  gain="0.0102896538" >
           <data-type:parameter data-type:name="Time" />
         </transforms:linear>
         <transforms:linear transforms:minRange="0"  transforms:maxRange="262144"  gain="1" >
           <data-type:parameter data-type:name="FSC-A" />
         </transforms:linear>
         <transforms:linear transforms:minRange="0"  transforms:maxRange="262144"  gain="1" >
           <data-type:parameter data-type:name="FSC-H" />
         </transforms:linear>
         <transforms:linear transforms:minRange="0"  transforms:maxRange="262144"  gain="1" >
           <data-type:parameter data-type:name="FSC-W" />
         </transforms:linear>
         <transforms:linear transforms:minRange="0"  transforms:maxRange="262144"  gain="1" >
           <data-type:parameter data-type:name="SSC-A" />
         </transforms:linear>
         <transforms:linear transforms:minRange="0"  transforms:maxRange="262144"  gain="1" >
           <data-type:parameter data-type:name="SSC-H" />
         </transforms:linear>
         <transforms:linear transforms:minRange="0"  transforms:maxRange="262144"  gain="1" >
           <data-type:parameter data-type:name="SSC-W" />
         </transforms:linear>
         <transforms:log transforms:offset="3"  transforms:decades="4.9414186672" >
           <data-type:parameter data-type:name="blue laser 530_30-A" />
         </transforms:log>
         <transforms:biex transforms:length="256"  transforms:maxRange="262144"  transforms:neg="0"  transforms:width="-100"  transforms:pos="4.418539922" >
           <data-type:parameter data-type:name="blue laser 530_30-H" />
         </transforms:biex>
         <transforms:biex transforms:length="256"  transforms:maxRange="262144"  transforms:neg="0"  transforms:width="-100"  transforms:pos="4.418539922" >
           <data-type:parameter data-type:name="blue laser 530_30-W" />
         </transforms:biex>
       </Transformations>
       <Keywords>
         <Keyword name="CST REGULATORY STATUS"  value="RUO Performance Check" />
         <Keyword name="CST PERFORMANCE EXPIRED"  value="2019-11-21T10:02:06+00:00" />
         <Keyword name="CST BEADS EXPIRED"  value="False" />
         <Keyword name="CST BASELINE DATE"  value="2019-06-06T13:58:29+01:00" />
         <Keyword name="CST SETUP DATE"  value="2019-11-20T10:02:06+00:00" />
         <Keyword name="CYTOMETER CONFIG CREATE DATE"  value="2017-10-03T16:23:47+01:00" />
         <Keyword name="CYTOMETER CONFIG NAME"  value="BRC Hub X20- 2-Blue 3-Red 6-Violet 5-Yel Gr (657675R1)" />
         <Keyword name="CST BEADS LOT ID"  value="82158" />
         <Keyword name="CST SETUP STATUS"  value="SUCCESS" />
         <Keyword name="P10MS"  value="0" />
         <Keyword name="P10BS"  value="-1" />
         <Keyword name="$P10G"  value="1.0" />
         <Keyword name="$P10V"  value="240" />
         <Keyword name="$P10E"  value="0,0" />
         <Keyword name="$P10B"  value="32" />
         <Keyword name="$P10R"  value="262144" />
         <Keyword name="$P10N"  value="blue laser 530_30-W" />
         <Keyword name="P9MS"  value="0" />
         <Keyword name="P9BS"  value="-1" />
         <Keyword name="P9DISPLAY"  value="LOG" />
         <Keyword name="$P9G"  value="1.0" />
         <Keyword name="$P9V"  value="240" />
         <Keyword name="$P9E"  value="0,0" />
         <Keyword name="$P9B"  value="32" />
         <Keyword name="$P9R"  value="262144" />
         <Keyword name="$P9N"  value="blue laser 530_30-H" />
         <Keyword name="P8MS"  value="0" />
         <Keyword name="P8BS"  value="-1" />
         <Keyword name="P8DISPLAY"  value="LOG" />
         <Keyword name="$P8G"  value="1.0" />
         <Keyword name="$P8V"  value="240" />
         <Keyword name="$P8E"  value="0,0" />
         <Keyword name="$P8B"  value="32" />
         <Keyword name="$P8R"  value="262144" />
         <Keyword name="$P8N"  value="blue laser 530_30-A" />
         <Keyword name="P7MS"  value="0" />
         <Keyword name="P7BS"  value="-1" />
         <Keyword name="$P7G"  value="1.0" />
         <Keyword name="$P7V"  value="200" />
         <Keyword name="$P7E"  value="0,0" />
         <Keyword name="$P7B"  value="32" />
         <Keyword name="$P7R"  value="262144" />
         <Keyword name="$P7N"  value="SSC-W" />
         <Keyword name="P6MS"  value="0" />
         <Keyword name="P6BS"  value="-1" />
         <Keyword name="P6DISPLAY"  value="LIN" />
         <Keyword name="$P6G"  value="1.0" />
         <Keyword name="$P6V"  value="200" />
         <Keyword name="$P6E"  value="0,0" />
         <Keyword name="$P6B"  value="32" />
         <Keyword name="$P6R"  value="262144" />
         <Keyword name="$P6N"  value="SSC-H" />
         <Keyword name="P5MS"  value="0" />
         <Keyword name="P5BS"  value="-1" />
         <Keyword name="P5DISPLAY"  value="LIN" />
         <Keyword name="$P5G"  value="1.0" />
         <Keyword name="$P5V"  value="200" />
         <Keyword name="$P5E"  value="0,0" />
         <Keyword name="$P5B"  value="32" />
         <Keyword name="$P5R"  value="262144" />
         <Keyword name="$P5N"  value="SSC-A" />
         <Keyword name="P4MS"  value="0" />
         <Keyword name="P4BS"  value="-1" />
         <Keyword name="$P4G"  value="1.0" />
         <Keyword name="$P4V"  value="10" />
         <Keyword name="$P4E"  value="0,0" />
         <Keyword name="$P4B"  value="32" />
         <Keyword name="$P4R"  value="262144" />
         <Keyword name="$P4N"  value="FSC-W" />
         <Keyword name="P3MS"  value="0" />
         <Keyword name="P3BS"  value="-1" />
         <Keyword name="P3DISPLAY"  value="LIN" />
         <Keyword name="$P3G"  value="1.0" />
         <Keyword name="$P3V"  value="10" />
         <Keyword name="$P3E"  value="0,0" />
         <Keyword name="$P3B"  value="32" />
         <Keyword name="$P3R"  value="262144" />
         <Keyword name="$P3N"  value="FSC-H" />
         <Keyword name="P2MS"  value="0" />
         <Keyword name="P2BS"  value="-1" />
         <Keyword name="P2DISPLAY"  value="LIN" />
         <Keyword name="$P2G"  value="1.0" />
         <Keyword name="$P2V"  value="10" />
         <Keyword name="$P2E"  value="0,0" />
         <Keyword name="$P2B"  value="32" />
         <Keyword name="$P2R"  value="262144" />
         <Keyword name="$P2N"  value="FSC-A" />
         <Keyword name="P1MS"  value="0" />
         <Keyword name="P1BS"  value="0" />
         <Keyword name="$P1G"  value="0.01" />
         <Keyword name="$P1E"  value="0,0" />
         <Keyword name="$P1B"  value="32" />
         <Keyword name="$P1R"  value="262144" />
         <Keyword name="$P1N"  value="Time" />
         <Keyword name="THRESHOLD"  value="FSC,5000" />
         <Keyword name="$TIMESTEP"  value="0.01" />
         <Keyword name="$INST"  value=" " />
         <Keyword name="AUTOBS"  value="TRUE" />
         <Keyword name="FSC ASF"  value="0.61" />
         <Keyword name="EXPORT TIME"  value="20-NOV-2019-13:10:01" />
         <Keyword name="EXPORT USER NAME"  value="Nathan" />
         <Keyword name="WINDOW EXTENSION"  value="0.00" />
         <Keyword name="SETTINGS"  value="Cytometer" />
         <Keyword name="$ETIM"  value="13:10:41" />
         <Keyword name="$BTIM"  value="13:10:01" />
         <Keyword name="$DATE"  value="20-NOV-2019" />
         <Keyword name="GUID"  value="f5308961-b796-4ff7-9aca-bd6420787bcf" />
         <Keyword name="EXPERIMENT NAME"  value="2019 11 20 HeLaHRE USP43 PAN2 DAY8" />
         <Keyword name="$SRC"  value="Specimen_001" />
         <Keyword name="TUBE NAME"  value="Control DMOG" />
         <Keyword name="CREATOR"  value="BD FACSDiva Software Version 8.0.1" />
         <Keyword name="$NEXTDATA"  value="0" />
         <Keyword name="$DATATYPE"  value="F" />
         <Keyword name="$BYTEORD"  value="4,3,2,1" />
         <Keyword name="$MODE"  value="L" />
         <Keyword name="$PAR"  value="10" />
         <Keyword name="$TOT"  value="10000              " />
         <Keyword name="$SYS"  value="Windows 7 6.1" />
         <Keyword name="$FIL"  value="54020.fcs" />
         <Keyword name="$ENDDATA"  value="402104             " />
         <Keyword name="$BEGINDATA"  value="2105" />
         <Keyword name="$ENDSTEXT"  value="0" />
         <Keyword name="$BEGINSTEXT"  value="0" />
         <Keyword name="$ENDANALYSIS"  value="0" />
         <Keyword name="$BEGINANALYSIS"  value="0" />
         <Keyword name="FJ_FCS_VERSION"  value="3" />
         <Keyword name="$P1S"  value="" />
         <Keyword name="$P2S"  value="" />
         <Keyword name="$P3S"  value="" />
         <Keyword name="$P4S"  value="" />
         <Keyword name="$P5S"  value="" />
         <Keyword name="$P6S"  value="" />
         <Keyword name="$P7S"  value="" />
         <Keyword name="$P8S"  value="" />
         <Keyword name="$P9S"  value="" />
         <Keyword name="$P10S"  value="" />
       </Keywords>
       <SampleNode name="54020.fcs"  annotation=""  owningGroup=""  expanded="1"  sortPriority="10"  count="10000"  sampleID="7" >
         <Graph smoothing="0"  backColor="#ffffff"  foreColor="#000000"  type="Pseudocolor"  fast="1" >
           <Axis dimension="x"  name="FSC-A"  label=""  auto="auto" />
           <Axis dimension="y"  name="SSC-A"  label=""  auto="auto" />
           <GraphSettings level="5%"  smoothingHighResolution="1"  contourHighResolution="1"  histogramSmoothingCount="0"  graphResolution="256"  showOutliers="0"  drawLargeDots="0"  dotsToDraw="8000"  tint="le.chartfill.tinted.40"  lineWeight="le.lineweight.normal"  lineStyle="le.linestyle.solid" />
           <GraphEnvironment showGrid="0"  showAxes="tnlTNL"  showGates="1"  showFreqOnPlots="1"  showGateNameOnPlots="1"  showMedians="0"  showUncomped="0"  addEventParam="0"  lastYAxisName="" >
             <TextTraits font="SansSerif"  size="11"  name="Labels"  style="plain"  color="#000000"  background="#00ffffff"  just="left" />
             <TextTraits font="SansSerif"  size="11"  name="LayoutGates"  style="plain"  color="#000000"  background="#00ffffff"  just="left" />
             <TextTraits font="SansSerif"  size="9"  name="Numbers"  style="plain"  color="#000000"  background="#00ffffff"  just="left" />
             <TextTraits font="SansSerif"  size="9"  name="Legend"  style="plain"  color="#000000"  background="#00ffffff"  just="left" />
             <WindowPosition x="0"  y="0"  width="0"  height="0"  displayed="0"  panelState="" />
           </GraphEnvironment>
         </Graph>
         <Subpopulations>
           <Population name="Alive"  annotation=""  owningGroup="All Samples"  expanded="1"  sortPriority="10"  count="7392" >
             <Graph smoothing="0"  backColor="#ffffff"  foreColor="#000000"  heatMapStatParameter="blue laser 530_30-A"  type="Pseudocolor"  fast="1" >
               <Axis dimension="x"  name="FSC-A"  label=""  auto="auto" />
               <Axis dimension="y"  name="SSC-A"  label=""  auto="auto" />
               <GraphSettings level="5%"  smoothingHighResolution="1"  contourHighResolution="1"  histogramSmoothingCount="0"  graphResolution="256"  showOutliers="0"  drawLargeDots="0"  dotsToDraw="8000"  tint="le.chartfill.tinted.40"  lineWeight="le.lineweight.normal"  lineStyle="le.linestyle.solid" />
               <GraphEnvironment showGrid="0"  showAxes="tnlTNL"  showGates="1"  showFreqOnPlots="1"  showGateNameOnPlots="1"  showMedians="0"  showUncomped="0"  addEventParam="0"  lastYAxisName="" >
                 <TextTraits font="SansSerif"  size="11"  name="Labels"  style="plain"  color="#000000"  background="#00ffffff"  just="left" />
                 <TextTraits font="SansSerif"  size="11"  name="LayoutGates"  style="plain"  color="#000000"  background="#00ffffff"  just="left" />
                 <TextTraits font="SansSerif"  size="9"  name="Numbers"  style="plain"  color="#000000"  background="#00ffffff"  just="left" />
                 <TextTraits font="SansSerif"  size="9"  name="Legend"  style="plain"  color="#000000"  background="#00ffffff"  just="left" />
                 <WindowPosition x="620"  y="20"  width="390"  height="622"  displayed="1"  panelState="---" />
               </GraphEnvironment>
             </Graph>
             <Gate gating:id="ID116042432" >
               <gating:PolygonGate eventsInside="1"  annoOffsetX="0"  annoOffsetY="0"  tint="#000000"  isTinted="0"  lineWeight="Normal"  userDefined="1"  quadId="-1"  gateResolution="256" >
                 <gating:dimension>
                   <data-type:fcs-dimension data-type:name="FSC-A" />
                 </gating:dimension>
                 <gating:dimension>
                   <data-type:fcs-dimension data-type:name="SSC-A" />
                 </gating:dimension>
                 <gating:vertex>
                   <gating:coordinate data-type:value="124463.3277310924" />
                   <gating:coordinate data-type:value="175149.3097345133" />
                 </gating:vertex>
                 <gating:vertex>
                   <gating:coordinate data-type:value="68289.6134453782" />
                   <gating:coordinate data-type:value="117152.8495575221" />
                 </gating:vertex>
                 <gating:vertex>
                   <gating:coordinate data-type:value="28637.5798319328" />
                   <gating:coordinate data-type:value="55676.6017699115" />
                 </gating:vertex>
                 <gating:vertex>
                   <gating:coordinate data-type:value="55072.268907563" />
                   <gating:coordinate data-type:value="26678.3716814159" />
                 </gating:vertex>
                 <gating:vertex>
                   <gating:coordinate data-type:value="131072" />
                   <gating:coordinate data-type:value="82354.9734513274" />
                 </gating:vertex>
                 <gating:vertex>
                   <gating:coordinate data-type:value="158608.1344537815" />
                   <gating:coordinate data-type:value="156590.4424778761" />
                 </gating:vertex>
               </gating:PolygonGate>
             </Gate>
           </Population>
         </Subpopulations>
       </SampleNode>
     </Sample>
     <Sample>
       <DataSet uri="file:////jcbc-store01.jcbc.private.cam.ac.uk/citiid_home/tp471/Desktop/Tekle%20post-doc%202019/Flow%20cytometry/2019%2011%2020%20HeLaHRE%20USP43%20PAN2%20DAY8/Specimen_001_Control%20hypoxia_001_022.fcs"  sampleID="8" />
       <Transformations>
         <transforms:linear transforms:minRange="0.8079568906"  transforms:maxRange="45"  gain="0.0103187342" >
           <data-type:parameter data-type:name="Time" />
         </transforms:linear>
         <transforms:linear transforms:minRange="0"  transforms:maxRange="262144"  gain="1" >
           <data-type:parameter data-type:name="FSC-A" />
         </transforms:linear>
         <transforms:linear transforms:minRange="0"  transforms:maxRange="262144"  gain="1" >
           <data-type:parameter data-type:name="FSC-H" />
         </transforms:linear>
         <transforms:linear transforms:minRange="0"  transforms:maxRange="262144"  gain="1" >
           <data-type:parameter data-type:name="FSC-W" />
         </transforms:linear>
         <transforms:linear transforms:minRange="0"  transforms:maxRange="262144"  gain="1" >
           <data-type:parameter data-type:name="SSC-A" />
         </transforms:linear>
         <transforms:linear transforms:minRange="0"  transforms:maxRange="262144"  gain="1" >
           <data-type:parameter data-type:name="SSC-H" />
         </transforms:linear>
         <transforms:linear transforms:minRange="0"  transforms:maxRange="262144"  gain="1" >
           <data-type:parameter data-type:name="SSC-W" />
         </transforms:linear>
         <transforms:log transforms:offset="3"  transforms:decades="4.9414186672" >
           <data-type:parameter data-type:name="blue laser 530_30-A" />
         </transforms:log>
         <transforms:biex transforms:length="256"  transforms:maxRange="262144"  transforms:neg="0"  transforms:width="-100"  transforms:pos="4.418539922" >
           <data-type:parameter data-type:name="blue laser 530_30-H" />
         </transforms:biex>
         <transforms:biex transforms:length="256"  transforms:maxRange="262144"  transforms:neg="0"  transforms:width="-100"  transforms:pos="4.418539922" >
           <data-type:parameter data-type:name="blue laser 530_30-W" />
         </transforms:biex>
       </Transformations>
       <Keywords>
         <Keyword name="CST REGULATORY STATUS"  value="RUO Performance Check" />
         <Keyword name="CST PERFORMANCE EXPIRED"  value="2019-11-21T10:02:06+00:00" />
         <Keyword name="CST BEADS EXPIRED"  value="False" />
         <Keyword name="CST BASELINE DATE"  value="2019-06-06T13:58:29+01:00" />
         <Keyword name="CST SETUP DATE"  value="2019-11-20T10:02:06+00:00" />
         <Keyword name="CYTOMETER CONFIG CREATE DATE"  value="2017-10-03T16:23:47+01:00" />
         <Keyword name="CYTOMETER CONFIG NAME"  value="BRC Hub X20- 2-Blue 3-Red 6-Violet 5-Yel Gr (657675R1)" />
         <Keyword name="CST BEADS LOT ID"  value="82158" />
         <Keyword name="CST SETUP STATUS"  value="SUCCESS" />
         <Keyword name="P10MS"  value="0" />
         <Keyword name="P10BS"  value="-1" />
         <Keyword name="$P10G"  value="1.0" />
         <Keyword name="$P10V"  value="240" />
         <Keyword name="$P10E"  value="0,0" />
         <Keyword name="$P10B"  value="32" />
         <Keyword name="$P10R"  value="262144" />
         <Keyword name="$P10N"  value="blue laser 530_30-W" />
         <Keyword name="P9MS"  value="0" />
         <Keyword name="P9BS"  value="-1" />
         <Keyword name="P9DISPLAY"  value="LOG" />
         <Keyword name="$P9G"  value="1.0" />
         <Keyword name="$P9V"  value="240" />
         <Keyword name="$P9E"  value="0,0" />
         <Keyword name="$P9B"  value="32" />
         <Keyword name="$P9R"  value="262144" />
         <Keyword name="$P9N"  value="blue laser 530_30-H" />
         <Keyword name="P8MS"  value="0" />
         <Keyword name="P8BS"  value="-1" />
         <Keyword name="P8DISPLAY"  value="LOG" />
         <Keyword name="$P8G"  value="1.0" />
         <Keyword name="$P8V"  value="240" />
         <Keyword name="$P8E"  value="0,0" />
         <Keyword name="$P8B"  value="32" />
         <Keyword name="$P8R"  value="262144" />
         <Keyword name="$P8N"  value="blue laser 530_30-A" />
         <Keyword name="P7MS"  value="0" />
         <Keyword name="P7BS"  value="-1" />
         <Keyword name="$P7G"  value="1.0" />
         <Keyword name="$P7V"  value="200" />
         <Keyword name="$P7E"  value="0,0" />
         <Keyword name="$P7B"  value="32" />
         <Keyword name="$P7R"  value="262144" />
         <Keyword name="$P7N"  value="SSC-W" />
         <Keyword name="P6MS"  value="0" />
         <Keyword name="P6BS"  value="-1" />
         <Keyword name="P6DISPLAY"  value="LIN" />
         <Keyword name="$P6G"  value="1.0" />
         <Keyword name="$P6V"  value="200" />
         <Keyword name="$P6E"  value="0,0" />
         <Keyword name="$P6B"  value="32" />
         <Keyword name="$P6R"  value="262144" />
         <Keyword name="$P6N"  value="SSC-H" />
         <Keyword name="P5MS"  value="0" />
         <Keyword name="P5BS"  value="-1" />
         <Keyword name="P5DISPLAY"  value="LIN" />
         <Keyword name="$P5G"  value="1.0" />
         <Keyword name="$P5V"  value="200" />
         <Keyword name="$P5E"  value="0,0" />
         <Keyword name="$P5B"  value="32" />
         <Keyword name="$P5R"  value="262144" />
         <Keyword name="$P5N"  value="SSC-A" />
         <Keyword name="P4MS"  value="0" />
         <Keyword name="P4BS"  value="-1" />
         <Keyword name="$P4G"  value="1.0" />
         <Keyword name="$P4V"  value="10" />
         <Keyword name="$P4E"  value="0,0" />
         <Keyword name="$P4B"  value="32" />
         <Keyword name="$P4R"  value="262144" />
         <Keyword name="$P4N"  value="FSC-W" />
         <Keyword name="P3MS"  value="0" />
         <Keyword name="P3BS"  value="-1" />
         <Keyword name="P3DISPLAY"  value="LIN" />
         <Keyword name="$P3G"  value="1.0" />
         <Keyword name="$P3V"  value="10" />
         <Keyword name="$P3E"  value="0,0" />
         <Keyword name="$P3B"  value="32" />
         <Keyword name="$P3R"  value="262144" />
         <Keyword name="$P3N"  value="FSC-H" />
         <Keyword name="P2MS"  value="0" />
         <Keyword name="P2BS"  value="-1" />
         <Keyword name="P2DISPLAY"  value="LIN" />
         <Keyword name="$P2G"  value="1.0" />
         <Keyword name="$P2V"  value="10" />
         <Keyword name="$P2E"  value="0,0" />
         <Keyword name="$P2B"  value="32" />
         <Keyword name="$P2R"  value="262144" />
         <Keyword name="$P2N"  value="FSC-A" />
         <Keyword name="P1MS"  value="0" />
         <Keyword name="P1BS"  value="0" />
         <Keyword name="$P1G"  value="0.01" />
         <Keyword name="$P1E"  value="0,0" />
         <Keyword name="$P1B"  value="32" />
         <Keyword name="$P1R"  value="262144" />
         <Keyword name="$P1N"  value="Time" />
         <Keyword name="THRESHOLD"  value="FSC,5000" />
         <Keyword name="$TIMESTEP"  value="0.01" />
         <Keyword name="$INST"  value=" " />
         <Keyword name="AUTOBS"  value="TRUE" />
         <Keyword name="FSC ASF"  value="0.61" />
         <Keyword name="EXPORT TIME"  value="20-NOV-2019-13:21:49" />
         <Keyword name="EXPORT USER NAME"  value="Nathan" />
         <Keyword name="WINDOW EXTENSION"  value="0.00" />
         <Keyword name="SETTINGS"  value="Cytometer" />
         <Keyword name="$ETIM"  value="13:22:34" />
         <Keyword name="$BTIM"  value="13:21:49" />
         <Keyword name="$DATE"  value="20-NOV-2019" />
         <Keyword name="GUID"  value="fcbffaa7-2a07-4f26-985f-3c06b2dda550" />
         <Keyword name="EXPERIMENT NAME"  value="2019 11 20 HeLaHRE USP43 PAN2 DAY8" />
         <Keyword name="$SRC"  value="Specimen_001" />
         <Keyword name="TUBE NAME"  value="Control hypoxia_001" />
         <Keyword name="CREATOR"  value="BD FACSDiva Software Version 8.0.1" />
         <Keyword name="$NEXTDATA"  value="0" />
         <Keyword name="$DATATYPE"  value="F" />
         <Keyword name="$BYTEORD"  value="4,3,2,1" />
         <Keyword name="$MODE"  value="L" />
         <Keyword name="$PAR"  value="10" />
         <Keyword name="$TOT"  value="10000              " />
         <Keyword name="$SYS"  value="Windows 7 6.1" />
         <Keyword name="$FIL"  value="54032.fcs" />
         <Keyword name="$ENDDATA"  value="402111             " />
         <Keyword name="$BEGINDATA"  value="2112" />
         <Keyword name="$ENDSTEXT"  value="0" />
         <Keyword name="$BEGINSTEXT"  value="0" />
         <Keyword name="$ENDANALYSIS"  value="0" />
         <Keyword name="$BEGINANALYSIS"  value="0" />
         <Keyword name="FJ_FCS_VERSION"  value="3" />
         <Keyword name="$P1S"  value="" />
         <Keyword name="$P2S"  value="" />
         <Keyword name="$P3S"  value="" />
         <Keyword name="$P4S"  value="" />
         <Keyword name="$P5S"  value="" />
         <Keyword name="$P6S"  value="" />
         <Keyword name="$P7S"  value="" />
         <Keyword name="$P8S"  value="" />
         <Keyword name="$P9S"  value="" />
         <Keyword name="$P10S"  value="" />
       </Keywords>
       <SampleNode name="54032.fcs"  annotation=""  owningGroup=""  expanded="1"  sortPriority="10"  count="10000"  sampleID="8" >
         <Graph smoothing="0"  backColor="#ffffff"  foreColor="#000000"  type="Pseudocolor"  fast="1" >
           <Axis dimension="x"  name="FSC-A"  label=""  auto="auto" />
           <Axis dimension="y"  name="SSC-A"  label=""  auto="auto" />
           <GraphSettings level="5%"  smoothingHighResolution="1"  contourHighResolution="1"  histogramSmoothingCount="0"  graphResolution="256"  showOutliers="0"  drawLargeDots="0"  dotsToDraw="8000"  tint="le.chartfill.tinted.40"  lineWeight="le.lineweight.normal"  lineStyle="le.linestyle.solid" />
           <GraphEnvironment showGrid="0"  showAxes="tnlTNL"  showGates="1"  showFreqOnPlots="1"  showGateNameOnPlots="1"  showMedians="0"  showUncomped="0"  addEventParam="0"  lastYAxisName="" >
             <TextTraits font="SansSerif"  size="11"  name="Labels"  style="plain"  color="#000000"  background="#00ffffff"  just="left" />
             <TextTraits font="SansSerif"  size="11"  name="LayoutGates"  style="plain"  color="#000000"  background="#00ffffff"  just="left" />
             <TextTraits font="SansSerif"  size="9"  name="Numbers"  style="plain"  color="#000000"  background="#00ffffff"  just="left" />
             <TextTraits font="SansSerif"  size="9"  name="Legend"  style="plain"  color="#000000"  background="#00ffffff"  just="left" />
             <WindowPosition x="0"  y="0"  width="0"  height="0"  displayed="0"  panelState="" />
           </GraphEnvironment>
         </Graph>
         <Subpopulations>
           <Population name="Alive"  annotation=""  owningGroup="All Samples"  expanded="1"  sortPriority="10"  count="7324" >
             <Graph smoothing="0"  backColor="#ffffff"  foreColor="#000000"  heatMapStatParameter="blue laser 530_30-A"  type="Pseudocolor"  fast="1" >
               <Axis dimension="x"  name="FSC-A"  label=""  auto="auto" />
               <Axis dimension="y"  name="SSC-A"  label=""  auto="auto" />
[truncated: 303,035 more chars]
