# Supplementary material for: Deubiquitinating enzyme mutagenesis screens identify a USP43-dependent HIF-1 transcriptional response
Source: EMBO J. 2024 Jul 15;43(17):8. doi: 10.1038/s44318-024-00166-6 (PMC11377827; doi:10.1038/s44318-024-00166-6)
Supplement: Supplementary file 12 — Extended View and Appendix Source Data [file 44318_2024_166_MOESM12_ESM.zip › Extended View and Appendix Source Data/Figure EV1/EV1 A HeLaHRE USP43 PAN2/2019 11 20 HeLaHRE USP43 PAN2 DAY8.xml]

<?xml version="1.0" encoding="UTF-8"?>
<bdfacs version="Version 8.0.1" release_version="Version 8.0.1"><experiment name="2019 11 20 HeLaHRE USP43 PAN2 DAY8"><date>2019-11-20T13:28:05</date><is_use_global_settings>true</is_use_global_settings><log_decades>4</log_decades><owner_name>Nathan</owner_name><export_time>2019-11-20T13:28:40</export_time><worksheet_config active_worksheet="Sheet1" active_acquisition_template="Global Sheet1" active_group="ACQUISITION_TEMPLATES"><worksheet name="Global Sheet1" type="ACQUISITION_TEMPLATE" AppSettings="false"><page_setup x="72" y="72" width="612" height="792" imgWidth="468" imgHeight="648" orientation="Portrait" /><properties SpecificType="0" numRows="1" numCols="1" pageBreak="false" showWorkSheetGrid="true" snapToWorkSheetGrid="false" workSheetGridSize="9" pageNumber="false" showNameTime="true" pageTitle="1" pageLeftHeader="0" pageRightHeader="0" pageLeftFooter="8" pageRightFooter="3" /><worksheet_element type="BIEXPDOTPLOT" x="51" y="52" width="515" height="349" opaque="true"><plot type="BIEXPDOTPLOT"><list_data>2019 11 20 HeLaHRE USP43 PAN2 DAY8.Global Worksheets.Global Sheet1</list_data><title_font name="Microsoft Sans Serif" size="12" italic="false" bold="false" color="0x000000" /><label_font name="Microsoft Sans Serif" size="12" italic="false" bold="false" color="0x000000" /><value_font name="Microsoft Sans Serif" size="9" italic="false" bold="false" color="0x000000" /><title tube="true" specimen="true" population="false" string="false" content="" /><labels xLabelVisible="true" yLabelVisible="true" /><parameters xParam="FSC-A" xParamFL="FSC" yParam="SSC-A" yParamFL="SSC" /><layer name="Region Layer" /><layer name="grid_layer" /><background colorID="0xffffff" /><gate_selections><gate name="All Events" /></gate_selections><order_populations>false</order_populations><drawing_order><gate name="All Events" draw="1" /></drawing_order><grid_visibility>false</grid_visibility><tickmark_visibility>true</tickmark_visibility><tickmarklabel_visibility>true</tickmarklabel_visibility><plotoutline_visibility>true</plotoutline_visibility><gridoutline_visibility>true</gridoutline_visibility><fullgridoutline_visibility>true</fullgridoutline_visibility><halfgridoutline_visibility>false</halfgridoutline_visibility><opaque>true</opaque><show_overlay>true</show_overlay><legend_display>false</legend_display><scale_x_axis>false</scale_x_axis><scale_y_axis>false</scale_y_axis><target_area_width_x>2</target_area_width_x><target_area_width_y>2</target_area_width_y><zoom_node /><dotplot_properties><sampledoption_mode>2</sampledoption_mode><display_percent>100</display_percent><display_number>1000</display_number><dot_size>0</dot_size><timescale>false</timescale><acquisition_sampled_option_mode>3</acquisition_sampled_option_mode></dotplot_properties></plot></worksheet_element><worksheet_element type="BIEXPHISTOGRAM" x="57" y="458" width="520" height="360" opaque="true"><plot type="BIEXPHISTOGRAM"><list_data>2019 11 20 HeLaHRE USP43 PAN2 DAY8.Global Worksheets.Global Sheet1</list_data><title_font name="Microsoft Sans Serif" size="12" italic="false" bold="false" color="0x000000" /><label_font name="Microsoft Sans Serif" size="12" italic="false" bold="false" color="0x000000" /><value_font name="Microsoft Sans Serif" size="9" italic="false" bold="false" color="0x000000" /><title tube="true" specimen="true" population="false" string="false" content="" /><labels xLabelVisible="true" yLabelVisible="true" /><parameters xParam="blue laser 530/30-A" xParamFL="blue laser 530/30" /><layer name="grid_layer" /><background colorID="0xffffff" /><gate_selections><gate name="All Events" /></gate_selections><order_populations>false</order_populations><drawing_order><gate name="All Events" draw="1" /></drawing_order><grid_visibility>false</grid_visibility><tickmark_visibility>true</tickmark_visibility><tickmarklabel_visibility>true</tickmarklabel_visibility><plotoutline_visibility>true</plotoutline_visibility><gridoutline_visibility>true</gridoutline_visibility><fullgridoutline_visibility>true</fullgridoutline_visibility><halfgridoutline_visibility>false</halfgridoutline_visibility><opaque>true</opaque><show_overlay>true</show_overlay><legend_display>false</legend_display><scale_x_axis>false</scale_x_axis><scale_y_axis>false</scale_y_axis><target_area_width_x>2</target_area_width_x><target_area_width_y>2</target_area_width_y><zoom_node /><histogram_properties><y_axis_mode>false</y_axis_mode><count_mode>true</count_mode><percentage_mode>false</percentage_mode><y_count_max>176.0</y_count_max><y_percentage_count_max>10</y_percentage_count_max><ignore_percentage>0.01</ignore_percentage><draw_solid>true</draw_solid><smooth>false</smooth><minimum_gate_presence>true</minimum_gate_presence><acquisition_sampled_option_mode>3</acquisition_sampled_option_mode></histogram_properties></plot></worksheet_element><worksheet_element type="BIEXPDOTPLOT" x="602" y="33" width="510" height="428" opaque="true"><plot type="BIEXPDOTPLOT"><list_data>2019 11 20 HeLaHRE USP43 PAN2 DAY8.Global Worksheets.Global Sheet1</list_data><title_font name="Microsoft Sans Serif" size="12" italic="false" bold="false" color="0x000000" /><label_font name="Microsoft Sans Serif" size="12" italic="false" bold="false" color="0x000000" /><value_font name="Microsoft Sans Serif" size="9" italic="false" bold="false" color="0x000000" /><title tube="true" specimen="true" population="false" string="false" content="" /><labels xLabelVisible="true" yLabelVisible="true" /><parameters xParam="SSC-A" xParamFL="SSC" yParam="SSC-H" yParamFL="SSC" /><layer name="grid_layer" /><layer name="Region Layer" /><background colorID="0xffffff" /><gate_selections><gate name="All Events" /></gate_selections><order_populations>false</order_populations><drawing_order><gate name="All Events" draw="1" /></drawing_order><grid_visibility>false</grid_visibility><tickmark_visibility>true</tickmark_visibility><tickmarklabel_visibility>true</tickmarklabel_visibility><plotoutline_visibility>true</plotoutline_visibility><gridoutline_visibility>true</gridoutline_visibility><fullgridoutline_visibility>true</fullgridoutline_visibility><halfgridoutline_visibility>false</halfgridoutline_visibility><opaque>true</opaque><show_overlay>true</show_overlay><legend_display>false</legend_display><scale_x_axis>false</scale_x_axis><scale_y_axis>false</scale_y_axis><target_area_width_x>2</target_area_width_x><target_area_width_y>2</target_area_width_y><zoom_node /><dotplot_properties><sampledoption_mode>2</sampledoption_mode><display_percent>100</display_percent><display_number>1000</display_number><dot_size>0</dot_size><timescale>false</timescale><acquisition_sampled_option_mode>3</acquisition_sampled_option_mode></dotplot_properties></plot></worksheet_element></worksheet><worksheet name="Sheet1" type="ANALYSIS_WORKSHEET" AppSettings="false"><page_setup x="72" y="72" width="612" height="792" imgWidth="468" imgHeight="648" orientation="Portrait" /><properties SpecificType="0" numRows="40" numCols="2" pageBreak="true" showWorkSheetGrid="true" snapToWorkSheetGrid="false" workSheetGridSize="9" pageNumber="false" showNameTime="true" pageTitle="1" pageLeftHeader="0" pageRightHeader="0" pageLeftFooter="8" pageRightFooter="3" /><worksheet_element type="BIEXPDOTPLOT" x="51" y="52" width="515" height="349" opaque="true"><plot type="BIEXPDOTPLOT"><list_data>2019 11 20 HeLaHRE USP43 PAN2 DAY8.Specimen_001.Control normoxia</list_data><title_font name="Microsoft Sans Serif" size="12" italic="false" bold="false" color="0x000000" /><label_font name="Microsoft Sans Serif" size="12" italic="false" bold="false" color="0x000000" /><value_font name="Microsoft Sans Serif" size="9" italic="false" bold="false" color="0x000000" /><title tube="true" specimen="true" population="false" string="false" content="" /><labels xLabelVisible="true" yLabelVisible="true" /><parameters xParam="FSC-A" xParamFL="FSC" yParam="SSC-A" yParamFL="SSC" /><layer name="grid_layer" /><background colorID="0xffffff" /><gate_selections><gate name="All Events" /></gate_selections><order_populations>false</order_populations><drawing_order><gate name="All Events" draw="1" /></drawing_order><grid_visibility>false</grid_visibility><tickmark_visibility>true</tickmark_visibility><tickmarklabel_visibility>true</tickmarklabel_visibility><plotoutline_visibility>true</plotoutline_visibility><gridoutline_visibility>true</gridoutline_visibility><fullgridoutline_visibility>true</fullgridoutline_visibility><halfgridoutline_visibility>false</halfgridoutline_visibility><opaque>true</opaque><show_overlay>true</show_overlay><legend_display>false</legend_display><scale_x_axis>false</scale_x_axis><scale_y_axis>false</scale_y_axis><target_area_width_x>2</target_area_width_x><target_area_width_y>2</target_area_width_y><zoom_node /><dotplot_properties><sampledoption_mode>2</sampledoption_mode><display_percent>100</display_percent><display_number>1000</display_number><dot_size>0</dot_size><timescale>false</timescale><acquisition_sampled_option_mode>3</acquisition_sampled_option_mode></dotplot_properties></plot></worksheet_element><worksheet_element type="BIEXPHISTOGRAM" x="57" y="458" width="520" height="360" opaque="true"><plot type="BIEXPHISTOGRAM"><list_data>2019 11 20 HeLaHRE USP43 PAN2 DAY8.Specimen_001.Control normoxia</list_data><title_font name="Microsoft Sans Serif" size="12" italic="false" bold="false" color="0x000000" /><label_font name="Microsoft Sans Serif" size="12" italic="false" bold="false" color="0x000000" /><value_font name="Microsoft Sans Serif" size="9" italic="false" bold="false" color="0x000000" /><title tube="true" specimen="true" population="false" string="false" content="" /><labels xLabelVisible="true" yLabelVisible="true" /><parameters xParam="blue laser 530/30-A" xParamFL="blue laser 530/30" /><layer name="grid_layer" /><background colorID="0xffffff" /><gate_selections><gate name="All Events" /></gate_selections><order_populations>false</order_populations><drawing_order><gate name="All Events" draw="1" /></drawing_order><grid_visibility>false</grid_visibility><tickmark_visibility>true</tickmark_visibility><tickmarklabel_visibility>true</tickmarklabel_visibility><plotoutline_visibility>true</plotoutline_visibility><gridoutline_visibility>true</gridoutline_visibility><fullgridoutline_visibility>true</fullgridoutline_visibility><halfgridoutline_visibility>false</halfgridoutline_visibility><opaque>true</opaque><show_overlay>true</show_overlay><legend_display>false</legend_display><scale_x_axis>false</scale_x_axis><scale_y_axis>false</scale_y_axis><target_area_width_x>2</target_area_width_x><target_area_width_y>2</target_area_width_y><zoom_node /><histogram_properties><y_axis_mode>false</y_axis_mode><count_mode>true</count_mode><percentage_mode>false</percentage_mode><y_count_max>3.0</y_count_max><y_percentage_count_max>10</y_percentage_count_max><ignore_percentage>0.01</ignore_percentage><draw_solid>true</draw_solid><smooth>false</smooth><minimum_gate_presence>true</minimum_gate_presence><acquisition_sampled_option_mode>3</acquisition_sampled_option_mode></histogram_properties></plot></worksheet_element><worksheet_element type="BIEXPDOTPLOT" x="51" y="925" width="515" height="349" opaque="true"><plot type="BIEXPDOTPLOT"><list_data>2019 11 20 HeLaHRE USP43 PAN2 DAY8.Specimen_001.Hif1B normoxia</list_data><title_font name="Microsoft Sans Serif" size="12" italic="false" bold="false" color="0x000000" /><label_font name="Microsoft Sans Serif" size="12" italic="false" bold="false" color="0x000000" /><value_font name="Microsoft Sans Serif" size="9" italic="false" bold="false" color="0x000000" /><title tube="true" specimen="true" population="false" string="false" content="" /><labels xLabelVisible="true" yLabelVisible="true" /><parameters xParam="FSC-A" xParamFL="FSC" yParam="SSC-A" yParamFL="SSC" /><layer name="grid_layer" /><background colorID="0xffffff" /><gate_selections><gate name="All Events" /></gate_selections><order_populations>false</order_populations><drawing_order><gate name="All Events" draw="1" /></drawing_order><grid_visibility>false</grid_visibility><tickmark_visibility>true</tickmark_visibility><tickmarklabel_visibility>true</tickmarklabel_visibility><plotoutline_visibility>true</plotoutline_visibility><gridoutline_visibility>true</gridoutline_visibility><fullgridoutline_visibility>true</fullgridoutline_visibility><halfgridoutline_visibility>false</halfgridoutline_visibility><opaque>true</opaque><show_overlay>true</show_overlay><legend_display>false</legend_display><scale_x_axis>false</scale_x_axis><scale_y_axis>false</scale_y_axis><target_area_width_x>2</target_area_width_x><target_area_width_y>2</target_area_width_y><zoom_node /><dotplot_properties><sampledoption_mode>2</sampledoption_mode><display_percent>100</display_percent><display_number>1000</display_number><dot_size>0</dot_size><timescale>false</timescale><acquisition_sampled_option_mode>3</acquisition_sampled_option_mode></dotplot_properties></plot></worksheet_element><worksheet_element type="BIEXPHISTOGRAM" x="57" y="1331" width="520" height="360" opaque="true"><plot type="BIEXPHISTOGRAM"><list_data>2019 11 20 HeLaHRE USP43 PAN2 DAY8.Specimen_001.Hif1B normoxia</list_data><title_font name="Microsoft Sans Serif" size="12" italic="false" bold="false" color="0x000000" /><label_font name="Microsoft Sans Serif" size="12" italic="false" bold="false" color="0x000000" /><value_font name="Microsoft Sans Serif" size="9" italic="false" bold="false" color="0x000000" /><title tube="true" specimen="true" population="false" string="false" content="" /><labels xLabelVisible="true" yLabelVisible="true" /><parameters xParam="blue laser 530/30-A" xParamFL="blue laser 530/30" /><layer name="grid_layer" /><background colorID="0xffffff" /><gate_selections><gate name="All Events" /></gate_selections><order_populations>false</order_populations><drawing_order><gate name="All Events" draw="1" /></drawing_order><grid_visibility>false</grid_visibility><tickmark_visibility>true</tickmark_visibility><tickmarklabel_visibility>true</tickmarklabel_visibility><plotoutline_visibility>true</plotoutline_visibility><gridoutline_visibility>true</gridoutline_visibility><fullgridoutline_visibility>true</fullgridoutline_visibility><halfgridoutline_visibility>false</halfgridoutline_visibility><opaque>true</opaque><show_overlay>true</show_overlay><legend_display>false</legend_display><scale_x_axis>false</scale_x_axis><scale_y_axis>false</scale_y_axis><target_area_width_x>2</target_area_width_x><target_area_width_y>2</target_area_width_y><zoom_node /><histogram_properties><y_axis_mode>false</y_axis_mode><count_mode>true</count_mode><percentage_mode>false</percentage_mode><y_count_max>3.0</y_count_max><y_percentage_count_max>10</y_percentage_count_max><ignore_percentage>0.01</ignore_percentage><draw_solid>true</draw_solid><smooth>false</smooth><minimum_gate_presence>true</minimum_gate_presence><acquisition_sampled_option_mode>3</acquisition_sampled_option_mode></histogram_properties></plot></worksheet_element><worksheet_element type="BIEXPDOTPLOT" x="51" y="1851" width="515" height="349" opaque="true"><plot type="BIEXPDOTPLOT"><list_data>2019 11 20 HeLaHRE USP43 PAN2 DAY8.Specimen_001.PHD2 normoxia</list_data><title_font name="Microsoft Sans Serif" size="12" italic="false" bold="false" color="0x000000" /><label_font name="Microsoft Sans Serif" size="12" italic="false" bold="false" color="0x000000" /><value_font name="Microsoft Sans Serif" size="9" italic="false" bold="false" color="0x000000" /><title tube="true" specimen="true" population="false" string="false" content="" /><labels xLabelVisible="true" yLabelVisible="true" /><parameters xParam="FSC-A" xParamFL="FSC" yParam="SSC-A" yParamFL="SSC" /><layer name="grid_layer" /><background colorID="0xffffff" /><gate_selections><gate name="All Events" /></gate_selections><order_populations>false</order_populations><drawing_order><gate name="All Events" draw="1" /></drawing_order><grid_visibility>false</grid_visibility><tickmark_visibility>true</tickmark_visibility><tickmarklabel_visibility>true</tickmarklabel_visibility><plotoutline_visibility>true</plotoutline_visibility><gridoutline_visibility>true</gridoutline_visibility><fullgridoutline_visibility>true</fullgridoutline_visibility><halfgridoutline_visibility>false</halfgridoutline_visibility><opaque>true</opaque><show_overlay>true</show_overlay><legend_display>false</legend_display><scale_x_axis>false</scale_x_axis><scale_y_axis>false</scale_y_axis><target_area_width_x>2</target_area_width_x><target_area_width_y>2</target_area_width_y><zoom_node /><dotplot_properties><sampledoption_mode>2</sampledoption_mode><display_percent>100</display_percent><display_number>1000</display_number><dot_size>0</dot_size><timescale>false</timescale><acquisition_sampled_option_mode>3</acquisition_sampled_option_mode></dotplot_properties></plot></worksheet_element><worksheet_element type="BIEXPHISTOGRAM" x="57" y="2257" width="520" height="360" opaque="true"><plot type="BIEXPHISTOGRAM"><list_data>2019 11 20 HeLaHRE USP43 PAN2 DAY8.Specimen_001.PHD2 normoxia</list_data><title_font name="Microsoft Sans Serif" size="12" italic="false" bold="false" color="0x000000" /><label_font name="Microsoft Sans Serif" size="12" italic="false" bold="false" color="0x000000" /><value_font name="Microsoft Sans Serif" size="9" italic="false" bold="false" color="0x000000" /><title tube="true" specimen="true" population="false" string="false" content="" /><labels xLabelVisible="true" yLabelVisible="true" /><parameters xParam="blue laser 530/30-A" xParamFL="blue laser 530/30" /><layer name="grid_layer" /><background colorID="0xffffff" /><gate_selections><gate name="All Events" /></gate_selections><order_populations>false</order_populations><drawing_order><gate name="All Events" draw="1" /></drawing_order><grid_visibility>false</grid_visibility><tickmark_visibility>true</tickmark_visibility><tickmarklabel_visibility>true</tickmarklabel_visibility><plotoutline_visibility>true</plotoutline_visibility><gridoutline_visibility>true</gridoutline_visibility><fullgridoutline_visibility>true</fullgridoutline_visibility><halfgridoutline_visibility>false</halfgridoutline_visibility><opaque>true</opaque><show_overlay>true</show_overlay><legend_display>false</legend_display><scale_x_axis>false</scale_x_axis><scale_y_axis>false</scale_y_axis><target_area_width_x>2</target_area_width_x><target_area_width_y>2</target_area_width_y><zoom_node /><histogram_properties><y_axis_mode>false</y_axis_mode><count_mode>true</count_mode><percentage_mode>false</percentage_mode><y_count_max>1.0</y_count_max><y_percentage_count_max>10</y_percentage_count_max><ignore_percentage>0.01</ignore_percentage><draw_solid>true</draw_solid><smooth>false</smooth><minimum_gate_presence>true</minimum_gate_presence><acquisition_sampled_option_mode>3</acquisition_sampled_option_mode></histogram_properties></plot></worksheet_element><worksheet_element type="BIEXPDOTPLOT" x="51" y="2777" width="515" height="349" opaque="true"><plot type="BIEXPDOTPLOT"><list_data>2019 11 20 HeLaHRE USP43 PAN2 DAY8.Specimen_001.USP43 g1 normoxia</list_data><title_font name="Microsoft Sans Serif" size="12" italic="false" bold="false" color="0x000000" /><label_font name="Microsoft Sans Serif" size="12" italic="false" bold="false" color="0x000000" /><value_font name="Microsoft Sans Serif" size="9" italic="false" bold="false" color="0x000000" /><title tube="true" specimen="true" population="false" string="false" content="" /><labels xLabelVisible="true" yLabelVisible="true" /><parameters xParam="FSC-A" xParamFL="FSC" yParam="SSC-A" yParamFL="SSC" /><layer name="grid_layer" /><background colorID="0xffffff" /><gate_selections><gate name="All Events" /></gate_selections><order_populations>false</order_populations><drawing_order><gate name="All Events" draw="1" /></drawing_order><grid_visibility>false</grid_visibility><tickmark_visibility>true</tickmark_visibility><tickmarklabel_visibility>true</tickmarklabel_visibility><plotoutline_visibility>true</plotoutline_visibility><gridoutline_visibility>true</gridoutline_visibility><fullgridoutline_visibility>true</fullgridoutline_visibility><halfgridoutline_visibility>false</halfgridoutline_visibility><opaque>true</opaque><show_overlay>true</show_overlay><legend_display>false</legend_display><scale_x_axis>false</scale_x_axis><scale_y_axis>false</scale_y_axis><target_area_width_x>2</target_area_width_x><target_area_width_y>2</target_area_width_y><zoom_node /><dotplot_properties><sampledoption_mode>2</sampledoption_mode><display_percent>100</display_percent><display_number>1000</display_number><dot_size>0</dot_size><timescale>false</timescale><acquisition_sampled_option_mode>3</acquisition_sampled_option_mode></dotplot_properties></plot></worksheet_element><worksheet_element type="BIEXPHISTOGRAM" x="57" y="3183" width="520" height="360" opaque="true"><plot type="BIEXPHISTOGRAM"><list_data>2019 11 20 HeLaHRE USP43 PAN2 DAY8.Specimen_001.USP43 g1 normoxia</list_data><title_font name="Microsoft Sans Serif" size="12" italic="false" bold="false" color="0x000000" /><label_font name="Microsoft Sans Serif" size="12" italic="false" bold="false" color="0x000000" /><value_font name="Microsoft Sans Serif" size="9" italic="false" bold="false" color="0x000000" /><title tube="true" specimen="true" population="false" string="false" content="" /><labels xLabelVisible="true" yLabelVisible="true" /><parameters xParam="blue laser 530/30-A" xParamFL="blue laser 530/30" /><layer name="grid_layer" /><background colorID="0xffffff" /><gate_selections><gate name="All Events" /></gate_selections><order_populations>false</order_populations><drawing_order><gate name="All Events" draw="1" /></drawing_order><grid_visibility>false</grid_visibility><tickmark_visibility>true</tickmark_visibility><tickmarklabel_visibility>true</tickmarklabel_visibility><plotoutline_visibility>true</plotoutline_visibility><gridoutline_visibility>true</gridoutline_visibility><fullgridoutline_visibility>true</fullgridoutline_visibility><halfgridoutline_visibility>false</halfgridoutline_visibility><opaque>true</opaque><show_overlay>true</show_overlay><legend_display>false</legend_display><scale_x_axis>false</scale_x_axis><scale_y_axis>false</scale_y_axis><target_area_width_x>2</target_area_width_x><target_area_width_y>2</target_area_width_y><zoom_node /><histogram_properties><y_axis_mode>false</y_axis_mode><count_mode>true</count_mode><percentage_mode>false</percentage_mode><y_count_max>2.0</y_count_max><y_percentage_count_max>10</y_percentage_count_max><ignore_percentage>0.01</ignore_percentage><draw_solid>true</draw_solid><smooth>false</smooth><minimum_gate_presence>true</minimum_gate_presence><acquisition_sampled_option_mode>3</acquisition_sampled_option_mode></histogram_properties></plot></worksheet_element><worksheet_element type="BIEXPDOTPLOT" x="51" y="3702" width="515" height="349" opaque="true"><plot type="BIEXPDOTPLOT"><list_data>2019 11 20 HeLaHRE USP43 PAN2 DAY8.Specimen_001.USP43 g2 normoxia</list_data><title_font name="Microsoft Sans Serif" size="12" italic="false" bold="false" color="0x000000" /><label_font name="Microsoft Sans Serif" size="12" italic="false" bold="false" color="0x000000" /><value_font name="Microsoft Sans Serif" size="9" italic="false" bold="false" color="0x000000" /><title tube="true" specimen="true" population="false" string="false" content="" /><labels xLabelVisible="true" yLabelVisible="true" /><parameters xParam="FSC-A" xParamFL="FSC" yParam="SSC-A" yParamFL="SSC" /><tool type="GATETOOL_2D" class="com.bd.applications.heatwave.gate.GateTool2D" layer="Region Layer"><tracker type="POLYGON_TRACKER" /><gate name="All Events\P1" regionType="POLYGON_REGION"><label name="P1" xOffset="-6" yOffset="6" /></gate></tool><layer name="Region Layer" /><layer name="grid_layer" /><background colorID="0xffffff" /><gate_selections><gate name="All Events" /></gate_selections><order_populations>false</order_populations><drawing_order><gate name="All Events" draw="1" /><gate name="All Events\P1" draw="2" /></drawing_order><grid_visibility>false</grid_visibility><tickmark_visibility>true</tickmark_visibility><tickmarklabel_visibility>true</tickmarklabel_visibility><plotoutline_visibility>true</plotoutline_visibility><gridoutline_visibility>true</gridoutline_visibility><fullgridoutline_visibility>true</fullgridoutline_visibility><halfgridoutline_visibility>false</halfgridoutline_visibility><opaque>true</opaque><show_overlay>true</show_overlay><legend_display>false</legend_display><scale_x_axis>false</scale_x_axis><scale_y_axis>false</scale_y_axis><target_area_width_x>2</target_area_width_x><target_area_width_y>2</target_area_width_y><zoom_node /><dotplot_properties><sampledoption_mode>2</sampledoption_mode><display_percent>100</display_percent><display_number>1000</display_number><dot_size>0</dot_size><timescale>false</timescale><acquisition_sampled_option_mode>3</acquisition_sampled_option_mode></dotplot_properties></plot></worksheet_element><worksheet_element type="BIEXPHISTOGRAM" x="57" y="4108" width="520" height="360" opaque="true"><plot type="BIEXPHISTOGRAM"><list_data>2019 11 20 HeLaHRE USP43 PAN2 DAY8.Specimen_001.USP43 g2 normoxia</list_data><title_font name="Microsoft Sans Serif" size="12" italic="false" bold="false" color="0x000000" /><label_font name="Microsoft Sans Serif" size="12" italic="false" bold="false" color="0x000000" /><value_font name="Microsoft Sans Serif" size="9" italic="false" bold="false" color="0x000000" /><title tube="true" specimen="true" population="false" string="false" content="" /><labels xLabelVisible="true" yLabelVisible="true" /><parameters xParam="blue laser 530/30-A" xParamFL="blue laser 530/30" /><layer name="grid_layer" /><background colorID="0xffffff" /><gate_selections><gate name="All Events\P1" /></gate_selections><order_populations>false</order_populations><drawing_order><gate name="All Events\P1" draw="1" /></drawing_order><grid_visibility>false</grid_visibility><tickmark_visibility>true</tickmark_visibility><tickmarklabel_visibility>true</tickmarklabel_visibility><plotoutline_visibility>true</plotoutline_visibility><gridoutline_visibility>true</gridoutline_visibility><fullgridoutline_visibility>true</fullgridoutline_visibility><halfgridoutline_visibility>false</halfgridoutline_visibility><opaque>true</opaque><show_overlay>true</show_overlay><legend_display>false</legend_display><scale_x_axis>false</scale_x_axis><scale_y_axis>false</scale_y_axis><target_area_width_x>2</target_area_width_x><target_area_width_y>2</target_area_width_y><zoom_node /><histogram_properties><y_axis_mode>false</y_axis_mode><count_mode>true</count_mode><percentage_mode>false</percentage_mode><y_count_max>2.0</y_count_max><y_percentage_count_max>10</y_percentage_count_max><ignore_percentage>0.01</ignore_percentage><draw_solid>true</draw_solid><smooth>false</smooth><minimum_gate_presence>true</minimum_gate_presence><acquisition_sampled_option_mode>3</acquisition_sampled_option_mode></histogram_properties></plot></worksheet_element><worksheet_element type="BIEXPDOTPLOT" x="51" y="4628" width="515" height="349" opaque="true"><plot type="BIEXPDOTPLOT"><list_data>2019 11 20 HeLaHRE USP43 PAN2 DAY8.Specimen_001.USP43 g3 normoxia</list_data><title_font name="Microsoft Sans Serif" size="12" italic="false" bold="false" color="0x000000" /><label_font name="Microsoft Sans Serif" size="12" italic="false" bold="false" color="0x000000" /><value_font name="Microsoft Sans Serif" size="9" italic="false" bold="false" color="0x000000" /><title tube="true" specimen="true" population="false" string="false" content="" /><labels xLabelVisible="true" yLabelVisible="true" /><parameters xParam="FSC-A" xParamFL="FSC" yParam="SSC-A" yParamFL="SSC" /><tool type="GATETOOL_2D" class="com.bd.applications.heatwave.gate.GateTool2D" layer="Region Layer"><tracker type="POLYGON_TRACKER" /><gate name="All Events\P1" regionType="POLYGON_REGION"><label name="P1" xOffset="-6" yOffset="6" /></gate></tool><layer name="Region Layer" /><layer name="grid_layer" /><background colorID="0xffffff" /><gate_selections><gate name="All Events" /></gate_selections><order_populations>false</order_populations><drawing_order><gate name="All Events" draw="1" /><gate name="All Events\P1" draw="2" /></drawing_order><grid_visibility>false</grid_visibility><tickmark_visibility>true</tickmark_visibility><tickmarklabel_visibility>true</tickmarklabel_visibility><plotoutline_visibility>true</plotoutline_visibility><gridoutline_visibility>true</gridoutline_visibility><fullgridoutline_visibility>true</fullgridoutline_visibility><halfgridoutline_visibility>false</halfgridoutline_visibility><opaque>true</opaque><show_overlay>true</show_overlay><legend_display>false</legend_display><scale_x_axis>false</scale_x_axis><scale_y_axis>false</scale_y_axis><target_area_width_x>2</target_area_width_x><target_area_width_y>2</target_area_width_y><zoom_node /><dotplot_properties><sampledoption_mode>2</sampledoption_mode><display_percent>100</display_percent><display_number>1000</display_number><dot_size>0</dot_size><timescale>false</timescale><acquisition_sampled_option_mode>3</acquisition_sampled_option_mode></dotplot_properties></plot></worksheet_element><worksheet_element type="BIEXPDOTPLOT" x="588" y="4767" width="510" height="428" opaque="true"><plot type="BIEXPDOTPLOT"><list_data>2019 11 20 HeLaHRE USP43 PAN2 DAY8.Specimen_001.USP43 g3 normoxia</list_data><title_font name="Microsoft Sans Serif" size="12" italic="false" bold="false" color="0x000000" /><label_font name="Microsoft Sans Serif" size="12" italic="false" bold="false" color="0x000000" /><value_font name="Microsoft Sans Serif" size="9" italic="false" bold="false" color="0x000000" /><title tube="true" specimen="true" population="false" string="false" content="" /><labels xLabelVisible="true" yLabelVisible="true" /><parameters xParam="SSC-A" xParamFL="SSC" yParam="SSC-H" yParamFL="SSC" /><layer name="grid_layer" /><background colorID="0xffffff" /><gate_selections><gate name="All Events" /></gate_selections><order_populations>false</order_populations><drawing_order><gate name="All Events" draw="1" /><gate name="All Events\P1" draw="2" /></drawing_order><grid_visibility>false</grid_visibility><tickmark_visibility>true</tickmark_visibility><tickmarklabel_visibility>true</tickmarklabel_visibility><plotoutline_visibility>true</plotoutline_visibility><gridoutline_visibility>true</gridoutline_visibility><fullgridoutline_visibility>true</fullgridoutline_visibility><halfgridoutline_visibility>false</halfgridoutline_visibility><opaque>true</opaque><show_overlay>true</show_overlay><legend_display>false</legend_display><scale_x_axis>false</scale_x_axis><scale_y_axis>false</scale_y_axis><target_area_width_x>2</target_area_width_x><target_area_width_y>2</target_area_width_y><zoom_node /><dotplot_properties><sampledoption_mode>2</sampledoption_mode><display_percent>100</display_percent><display_number>1000</display_number><dot_size>0</dot_size><timescale>false</timescale><acquisition_sampled_option_mode>3</acquisition_sampled_option_mode></dotplot_properties></plot></worksheet_element><worksheet_element type="BIEXPHISTOGRAM" x="57" y="5034" width="520" height="360" opaque="true"><plot type="BIEXPHISTOGRAM"><list_data>2019 11 20 HeLaHRE USP43 PAN2 DAY8.Specimen_001.USP43 g3 normoxia</list_data><title_font name="Microsoft Sans Serif" size="12" italic="false" bold="false" color="0x000000" /><label_font name="Microsoft Sans Serif" size="12" italic="false" bold="false" color="0x000000" /><value_font name="Microsoft Sans Serif" size="9" italic="false" bold="false" color="0x000000" /><title tube="true" specimen="true" population="false" string="false" content="" /><labels xLabelVisible="true" yLabelVisible="true" /><parameters xParam="blue laser 530/30-A" xParamFL="blue laser 530/30" /><layer name="grid_layer" /><background colorID="0xffffff" /><gate_selections><gate name="All Events\P1" /></gate_selections><order_populations>false</order_populations><drawing_order><gate name="All Events\P1" draw="1" /></drawing_order><grid_visibility>false</grid_visibility><tickmark_visibility>true</tickmark_visibility><tickmarklabel_visibility>true</tickmarklabel_visibility><plotoutline_visibility>true</plotoutline_visibility><gridoutline_visibility>true</gridoutline_visibility><fullgridoutline_visibility>true</fullgridoutline_visibility><halfgridoutline_visibility>false</halfgridoutline_visibility><opaque>true</opaque><show_overlay>true</show_overlay><legend_display>false</legend_display><scale_x_axis>false</scale_x_axis><scale_y_axis>false</scale_y_axis><target_area_width_x>2</target_area_width_x><target_area_width_y>2</target_area_width_y><zoom_node /><histogram_properties><y_axis_mode>false</y_axis_mode><count_mode>true</count_mode><percentage_mode>false</percentage_mode><y_count_max>1.0</y_count_max><y_percentage_count_max>10</y_percentage_count_max><ignore_percentage>0.01</ignore_percentage><draw_solid>true</draw_solid><smooth>false</smooth><minimum_gate_presence>true</minimum_gate_presence><acquisition_sampled_option_mode>3</acquisition_sampled_option_mode></histogram_properties></plot></worksheet_element><worksheet_element type="BIEXPDOTPLOT" x="51" y="5554" width="515" height="349" opaque="true"><plot type="BIEXPDOTPLOT"><list_data>2019 11 20 HeLaHRE USP43 PAN2 DAY8.Specimen_001.PAN2 g1 normoxia</list_data><title_font name="Microsoft Sans Serif" size="12" italic="false" bold="false" color="0x000000" /><label_font name="Microsoft Sans Serif" size="12" italic="false" bold="false" color="0x000000" /><value_font name="Microsoft Sans Serif" size="9" italic="false" bold="false" color="0x000000" /><title tube="true" specimen="true" population="false" string="false" content="" /><labels xLabelVisible="true" yLabelVisible="true" /><parameters xParam="FSC-A" xParamFL="FSC" yParam="SSC-A" yParamFL="SSC" /><tool type="GATETOOL_2D" class="com.bd.applications.heatwave.gate.GateTool2D" layer="Region Layer"><tracker type="POLYGON_TRACKER" /><gate name="All Events\P1" regionType="POLYGON_REGION"><label name="P1" xOffset="-6" yOffset="6" /></gate></tool><layer name="grid_layer" /><layer name="Region Layer" /><background colorID="0xffffff" /><gate_selections><gate name="All Events" /></gate_selections><order_populations>false</order_populations><drawing_order><gate name="All Events" draw="1" /><gate name="All Events\P1" draw="2" /><gate name="All Events\P2" draw="3" /></drawing_order><grid_visibility>false</grid_visibility><tickmark_visibility>true</tickmark_visibility><tickmarklabel_visibility>true</tickmarklabel_visibility><plotoutline_visibility>true</plotoutline_visibility><gridoutline_visibility>true</gridoutline_visibility><fullgridoutline_visibility>true</fullgridoutline_visibility><halfgridoutline_visibility>false</halfgridoutline_visibility><opaque>true</opaque><show_overlay>true</show_overlay><legend_display>false</legend_display><scale_x_axis>false</scale_x_axis><scale_y_axis>false</scale_y_axis><target_area_width_x>2</target_area_width_x><target_area_width_y>2</target_area_width_y><zoom_node /><dotplot_properties><sampledoption_mode>2</sampledoption_mode><display_percent>100</display_percent><display_number>1000</display_number><dot_size>0</dot_size><timescale>false</timescale><acquisition_sampled_option_mode>3</acquisition_sampled_option_mode></dotplot_properties></plot></worksheet_element><worksheet_element type="BIEXPDOTPLOT" x="588" y="5693" width="510" height="428" opaque="true"><plot type="BIEXPDOTPLOT"><list_data>2019 11 20 HeLaHRE USP43 PAN2 DAY8.Specimen_001.PAN2 g1 normoxia</list_data><title_font name="Microsoft Sans Serif" size="12" italic="false" bold="false" color="0x000000" /><label_font name="Microsoft Sans Serif" size="12" italic="false" bold="false" color="0x000000" /><value_font name="Microsoft Sans Serif" size="9" italic="false" bold="false" color="0x000000" /><title tube="true" specimen="true" population="false" string="false" content="" /><labels xLabelVisible="true" yLabelVisible="true" /><parameters xParam="SSC-A" xParamFL="SSC" yParam="SSC-H" yParamFL="SSC" /><tool type="GATETOOL_2D" class="com.bd.applications.heatwave.gate.GateTool2D" layer="Region Layer"><tracker type="POLYGON_TRACKER" /><gate name="All Events\P2" regionType="POLYGON_REGION"><label name="P2" xOffset="-6" yOffset="6" /></gate></tool><layer name="grid_layer" /><layer name="Region Layer" /><background colorID="0xffffff" /><gate_selections><gate name="All Events" /></gate_selections><order_populations>false</order_populations><drawing_order><gate name="All Events" draw="1" /><gate name="All Events\P1" draw="2" /><gate name="All Events\P2" draw="3" /></drawing_order><grid_visibility>false</grid_visibility><tickmark_visibility>true</tickmark_visibility><tickmarklabel_visibility>true</tickmarklabel_visibility><plotoutline_visibility>true</plotoutline_visibility><gridoutline_visibility>true</gridoutline_visibility><fullgridoutline_visibility>true</fullgridoutline_visibility><halfgridoutline_visibility>false</halfgridoutline_visibility><opaque>true</opaque><show_overlay>true</show_overlay><legend_display>false</legend_display><scale_x_axis>false</scale_x_axis><scale_y_axis>false</scale_y_axis><target_area_width_x>2</target_area_width_x><target_area_width_y>2</target_area_width_y><zoom_node /><dotplot_properties><sampledoption_mode>2</sampledoption_mode><display_percent>100</display_percent><display_number>1000</display_number><dot_size>0</dot_size><timescale>false</timescale><acquisition_sampled_option_mode>3</acquisition_sampled_option_mode></dotplot_properties></plot></worksheet_element><worksheet_element type="BIEXPHISTOGRAM" x="57" y="5960" width="520" height="360" opaque="true"><plot type="BIEXPHISTOGRAM"><list_data>2019 11 20 HeLaHRE USP43 PAN2 DAY8.Specimen_001.PAN2 g1 normoxia</list_data><title_font name="Microsoft Sans Serif" size="12" italic="false" bold="false" color="0x000000" /><label_font name="Microsoft Sans Serif" size="12" italic="false" bold="false" color="0x000000" /><value_font name="Microsoft Sans Serif" size="9" italic="false" bold="false" color="0x000000" /><title tube="true" specimen="true" population="false" string="false" content="" /><labels xLabelVisible="true" yLabelVisible="true" /><parameters xParam="blue laser 530/30-A" xParamFL="blue laser 530/30" /><layer name="grid_layer" /><background colorID="0xffffff" /><gate_selections><gate name="All Events\P2" /></gate_selections><order_populations>false</order_populations><drawing_order><gate name="All Events\P2" draw="1" /></drawing_order><grid_visibility>false</grid_visibility><tickmark_visibility>true</tickmark_visibility><tickmarklabel_visibility>true</tickmarklabel_visibility><plotoutline_visibility>true</plotoutline_visibility><gridoutline_visibility>true</gridoutline_visibility><fullgridoutline_visibility>true</fullgridoutline_visibility><halfgridoutline_visibility>false</halfgridoutline_visibility><opaque>true</opaque><show_overlay>true</show_overlay><legend_display>false</legend_display><scale_x_axis>false</scale_x_axis><scale_y_axis>false</scale_y_axis><target_area_width_x>2</target_area_width_x><target_area_width_y>2</target_area_width_y><zoom_node /><histogram_properties><y_axis_mode>false</y_axis_mode><count_mode>true</count_mode><percentage_mode>false</percentage_mode><y_count_max>1.0</y_count_max><y_percentage_count_max>10</y_percentage_count_max><ignore_percentage>0.01</ignore_percentage><draw_solid>true</draw_solid><smooth>false</smooth><minimum_gate_presence>true</minimum_gate_presence><acquisition_sampled_option_mode>3</acquisition_sampled_option_mode></histogram_properties></plot></worksheet_element><worksheet_element type="BIEXPDOTPLOT" x="51" y="6480" width="515" height="349" opaque="true"><plot type="BIEXPDOTPLOT"><list_data>2019 11 20 HeLaHRE USP43 PAN2 DAY8.Specimen_001.PAN2 g2 normoxia</list_data><title_font name="Microsoft Sans Serif" size="12" italic="false" bold="false" color="0x000000" /><label_font name="Microsoft Sans Serif" size="12" italic="false" bold="false" color="0x000000" /><value_font name="Microsoft Sans Serif" size="9" italic="false" bold="false" color="0x000000" /><title tube="true" specimen="true" population="false" string="false" content="" /><labels xLabelVisible="true" yLabelVisible="true" /><parameters xParam="FSC-A" xParamFL="FSC" yParam="SSC-A" yParamFL="SSC" /><tool type="GATETOOL_2D" class="com.bd.applications.heatwave.gate.GateTool2D" layer="Region Layer"><tracker type="POLYGON_TRACKER" /><gate name="All Events\P1" regionType="POLYGON_REGION"><label name="P1" xOffset="-6" yOffset="6" /></gate></tool><layer name="grid_layer" /><layer name="Region Layer" /><background colorID="0xffffff" /><gate_selections><gate name="All Events" /></gate_selections><order_populations>false</order_populations><drawing_order><gate name="All Events" draw="1" /><gate name="All Events\P1" draw="2" /><gate name="All Events\P2" draw="3" /><gate name="All Events\P3" draw="4" /></drawing_order><grid_visibility>false</grid_visibility><tickmark_visibility>true</tickmark_visibility><tickmarklabel_visibility>true</tickmarklabel_visibility><plotoutline_visibility>true</plotoutline_visibility><gridoutline_visibility>true</gridoutline_visibility><fullgridoutline_visibility>true</fullgridoutline_visibility><halfgridoutline_visibility>false</halfgridoutline_visibility><opaque>true</opaque><show_overlay>true</show_overlay><legend_display>false</legend_display><scale_x_axis>false</scale_x_axis><scale_y_axis>false</scale_y_axis><target_area_width_x>2</target_area_width_x><target_area_width_y>2</target_area_width_y><zoom_node /><dotplot_properties><sampledoption_mode>2</sampledoption_mode><display_percent>100</display_percent><display_number>1000</display_number><dot_size>0</dot_size><timescale>false</timescale><acquisition_sampled_option_mode>3</acquisition_sampled_option_mode></dotplot_properties></plot></worksheet_element><worksheet_element type="BIEXPDOTPLOT" x="588" y="6619" width="510" height="428" opaque="true"><plot type="BIEXPDOTPLOT"><list_data>2019 11 20 HeLaHRE USP43 PAN2 DAY8.Specimen_001.PAN2 g2 normoxia</list_data><title_font name="Microsoft Sans Serif" size="12" italic="false" bold="false" color="0x000000" /><label_font name="Microsoft Sans Serif" size="12" italic="false" bold="false" color="0x000000" /><value_font name="Microsoft Sans Serif" size="9" italic="false" bold="false" color="0x000000" /><title tube="true" specimen="true" population="false" string="false" content="" /><labels xLabelVisible="true" yLabelVisible="true" /><parameters xParam="SSC-A" xParamFL="SSC" yParam="SSC-H" yParamFL="SSC" /><tool type="GATETOOL_2D" class="com.bd.applications.heatwave.gate.GateTool2D" layer="Region Layer"><tracker type="POLYGON_TRACKER" /><gate name="All Events\P2" regionType="POLYGON_REGION"><label name="P2" xOffset="-6" yOffset="6" /></gate></tool><tool type="GATETOOL_2D" class="com.bd.applications.heatwave.gate.GateTool2D" layer="Region Layer"><tracker type="POLYGON_TRACKER" /><gate name="All Events\P3" regionType="POLYGON_REGION"><label name="P3" xOffset="-6" yOffset="6" /></gate></tool><layer name="Region Layer" /><layer name="grid_layer" /><background colorID="0xffffff" /><gate_selections><gate name="All Events" /></gate_selections><order_populations>false</order_populations><drawing_order><gate name="All Events" draw="1" /><gate name="All Events\P1" draw="2" /><gate name="All Events\P2" draw="3" /><gate name="All Events\P3" draw="4" /></drawing_order><grid_visibility>false</grid_visibility><tickmark_visibility>true</tickmark_visibility><tickmarklabel_visibility>true</tickmarklabel_visibility><plotoutline_visibility>true</plotoutline_visibility><gridoutline_visibility>true</gridoutline_visibility><fullgridoutline_visibility>true</fullgridoutline_visibility><halfgridoutline_visibility>false</halfgridoutline_visibility><opaque>true</opaque><show_overlay>true</show_overlay><legend_display>false</legend_display><scale_x_axis>false</scale_x_axis><scale_y_axis>false</scale_y_axis><target_area_width_x>2</target_area_width_x><target_area_width_y>2</target_area_width_y><zoom_node /><dotplot_properties><sampledoption_mode>2</sampledoption_mode><display_percent>100</display_percent><display_number>1000</display_number><dot_size>0</dot_size><timescale>false</timescale><acquisition_sampled_option_mode>3</acquisition_sampled_option_mode></dotplot_properties></plot></worksheet_element><worksheet_element type="BIEXPHISTOGRAM" x="57" y="6886" width="520" height="360" opaque="true"><plot type="BIEXPHISTOGRAM"><list_data>2019 11 20 HeLaHRE USP43 PAN2 DAY8.Specimen_001.PAN2 g2 normoxia</list_data><title_font name="Microsoft Sans Serif" size="12" italic="false" bold="false" color="0x000000" /><label_font name="Microsoft Sans Serif" size="12" italic="false" bold="false" color="0x000000" /><value_font name="Microsoft Sans Serif" size="9" italic="false" bold="false" color="0x000000" /><title tube="true" specimen="true" population="false" string="false" content="" /><labels xLabelVisible="true" yLabelVisible="true" /><parameters xParam="blue laser 530/30-A" xParamFL="blue laser 530/30" /><layer name="grid_layer" /><background colorID="0xffffff" /><gate_selections><gate name="All Events\P3" /></gate_selections><order_populations>false</order_populations><drawing_order><gate name="All Events\P3" draw="1" /></drawing_order><grid_visibility>false</grid_visibility><tickmark_visibility>true</tickmark_visibility><tickmarklabel_visibility>true</tickmarklabel_visibility><plotoutline_visibility>true</plotoutline_visibility><gridoutline_visibility>true</gridoutline_visibility><fullgridoutline_visibility>true</fullgridoutline_visibility><halfgridoutline_visibility>false</halfgridoutline_visibility><opaque>true</opaque><show_overlay>true</show_overlay><legend_display>false</legend_display><scale_x_axis>false</scale_x_axis><scale_y_axis>false</scale_y_axis><target_area_width_x>2</target_area_width_x><target_area_width_y>2</target_area_width_y><zoom_node /><histogram_properties><y_axis_mode>false</y_axis_mode><count_mode>true</count_mode><percentage_mode>false</percentage_mode><y_count_max>13.0</y_count_max><y_percentage_count_max>10</y_percentage_count_max><ignore_percentage>0.01</ignore_percentage><draw_solid>true</draw_solid><smooth>false</smooth><minimum_gate_presence>true</minimum_gate_presence><acquisition_sampled_option_mode>3</acquisition_sampled_option_mode></histogram_properties></plot></worksheet_element><worksheet_element type="BIEXPDOTPLOT" x="601" y="7405" width="510" height="428" opaque="true"><plot type="BIEXPDOTPLOT"><list_data>2019 11 20 HeLaHRE USP43 PAN2 DAY8.Specimen_001.PAN2 g3 normoxia</list_data><title_font name="Microsoft Sans Serif" size="12" italic="false" bold="false" color="0x000000" /><label_font name="Microsoft Sans Serif" size="12" italic="false" bold="false" color="0x000000" /><value_font name="Microsoft Sans Serif" size="9" italic="false" bold="false" color="0x000000" /><title tube="true" specimen="true" population="false" string="false" content="" /><labels xLabelVisible="true" yLabelVisible="true" /><parameters xParam="SSC-A" xParamFL="SSC" yParam="SSC-H" yParamFL="SSC" /><tool type="GATETOOL_2D" class="com.bd.applications.heatwave.gate.GateTool2D" layer="Region Layer"><tracker type="POLYGON_TRACKER" /><gate name="All Events\P2" regionType="POLYGON_REGION"><label name="P2" xOffset="-6" yOffset="6" /></gate></tool><tool type="GATETOOL_2D" class="com.bd.applications.heatwave.gate.GateTool2D" layer="Region Layer"><tracker type="POLYGON_TRACKER" /><gate name="All Events\P3" regionType="POLYGON_REGION"><label name="P3" xOffset="-6" yOffset="6" /></gate></tool><layer name="grid_layer" /><layer name="Region Layer" /><background colorID="0xffffff" /><gate_selections><gate name="All Events" /></gate_selections><order_populations>false</order_populations><drawing_order><gate name="All Events" draw="1" /><gate name="All Events\P1" draw="2" /><gate name="All Events\P2" draw="3" /><gate name="All Events\P3" draw="4" /></drawing_order><grid_visibility>false</grid_visibility><tickmark_visibility>true</tickmark_visibility><tickmarklabel_visibility>true</tickmarklabel_visibility><plotoutline_visibility>true</plotoutline_visibility><gridoutline_visibility>true</gridoutline_visibility><fullgridoutline_visibility>true</fullgridoutline_visibility><halfgridoutline_visibility>false</halfgridoutline_visibility><opaque>true</opaque><show_overlay>true</show_overlay><legend_display>false</legend_display><scale_x_axis>false</scale_x_axis><scale_y_axis>false</scale_y_axis><target_area_width_x>2</target_area_width_x><target_area_width_y>2</target_area_width_y><zoom_node /><dotplot_properties><sampledoption_mode>2</sampledoption_mode><display_percent>100</display_percent><display_number>1000</display_number><dot_size>0</dot_size><timescale>false</timescale><acquisition_sampled_option_mode>3</acquisition_sampled_option_mode></dotplot_properties></plot></worksheet_element><worksheet_element type="BIEXPDOTPLOT" x="51" y="7423" width="515" height="349" opaque="true"><plot type="BIEXPDOTPLOT"><list_data>2019 11 20 HeLaHRE USP43 PAN2 DAY8.Specimen_001.PAN2 g3 normoxia</list_data><title_font name="Microsoft Sans Serif" size="12" italic="false" bold="false" color="0x000000" /><label_font name="Microsoft Sans Serif" size="12" italic="false" bold="false" color="0x000000" /><value_font name="Microsoft Sans Serif" size="9" italic="false" bold="false" color="0x000000" /><title tube="true" specimen="true" population="false" string="false" content="" /><labels xLabelVisible="true" yLabelVisible="true" /><parameters xParam="FSC-A" xParamFL="FSC" yParam="SSC-A" yParamFL="SSC" /><tool type="GATETOOL_2D" class="com.bd.applications.heatwave.gate.GateTool2D" layer="Region Layer"><tracker type="POLYGON_TRACKER" /><gate name="All Events\P1" regionType="POLYGON_REGION"><label name="P1" xOffset="-6" yOffset="6" /></gate></tool><layer name="Region Layer" /><layer name="grid_layer" /><background colorID="0xffffff" /><gate_selections><gate name="All Events" /></gate_selections><order_populations>false</order_populations><drawing_order><gate name="All Events" draw="1" /><gate name="All Events\P1" draw="2" /><gate name="All Events\P2" draw="3" /><gate name="All Events\P3" draw="4" /></drawing_order><grid_visibility>false</grid_visibility><tickmark_visibility>true</tickmark_visibility><tickmarklabel_visibility>true</tickmarklabel_visibility><plotoutline_visibility>true</plotoutline_visibility><gridoutline_visibility>true</gridoutline_visibility><fullgridoutline_visibility>true</fullgridoutline_visibility><halfgridoutline_visibility>false</halfgridoutline_visibility><opaque>true</opaque><show_overlay>true</show_overlay><legend_display>false</legend_display><scale_x_axis>false</scale_x_axis><scale_y_axis>false</scale_y_axis><target_area_width_x>2</target_area_width_x><target_area_width_y>2</target_area_width_y><zoom_node /><dotplot_properties><sampledoption_mode>2</sampledoption_mode><display_percent>100</display_percent><display_number>1000</display_number><dot_size>0</dot_size><timescale>false</timescale><acquisition_sampled_option_mode>3</acquisition_sampled_option_mode></dotplot_properties></plot></worksheet_element><worksheet_element type="BIEXPHISTOGRAM" x="57" y="7829" width="520" height="360" opaque="true"><plot type="BIEXPHISTOGRAM"><list_data>2019 11 20 HeLaHRE USP43 PAN2 DAY8.Specimen_001.PAN2 g3 normoxia</list_data><title_font name="Microsoft Sans Serif" size="12" italic="false" bold="false" color="0x000000" /><label_font name="Microsoft Sans Serif" size="12" italic="false" bold="false" color="0x000000" /><value_font name="Microsoft Sans Serif" size="9" italic="false" bold="false" color="0x000000" /><title tube="true" specimen="true" population="false" string="false" content="" /><labels xLabelVisible="true" yLabelVisible="true" /><parameters xParam="blue laser 530/30-A" xParamFL="blue laser 530/30" /><layer name="grid_layer" /><background colorID="0xffffff" /><gate_selections><gate name="All Events\P1" /></gate_selections><order_populations>false</order_populations><drawing_order><gate name="All Events\P1" draw="1" /></drawing_order><grid_visibility>false</grid_visibility><tickmark_visibility>true</tickmark_visibility><tickmarklabel_visibility>true</tickmarklabel_visibility><plotoutline_visibility>true</plotoutline_visibility><gridoutline_visibility>true</gridoutline_visibility><fullgridoutline_visibility>true</fullgridoutline_visibility><halfgridoutline_visibility>false</halfgridoutline_visibility><opaque>true</opaque><show_overlay>true</show_overlay><legend_display>false</legend_display><scale_x_axis>false</scale_x_axis><scale_y_axis>false</scale_y_axis><target_area_width_x>2</target_area_width_x><target_area_width_y>2</target_area_width_y><zoom_node /><histogram_properties><y_axis_mode>false</y_axis_mode><count_mode>true</count_mode><percentage_mode>false</percentage_mode><y_count_max>2.0</y_count_max><y_percentage_count_max>10</y_percentage_count_max><ignore_percentage>0.01</ignore_percentage><draw_solid>true</draw_solid><smooth>false</smooth><minimum_gate_presence>true</minimum_gate_presence><acquisition_sampled_option_mode>3</acquisition_sampled_option_mode></histogram_properties></plot></worksheet_element><worksheet_element type="BIEXPDOTPLOT" x="601" y="8331" width="510" height="428" opaque="true"><plot type="BIEXPDOTPLOT"><list_data>2019 11 20 HeLaHRE USP43 PAN2 DAY8.Specimen_001.Control DMOG</list_data><title_font name="Microsoft Sans Serif" size="12" italic="false" bold="false" color="0x000000" /><label_font name="Microsoft Sans Serif" size="12" italic="false" bold="false" color="0x000000" /><value_font name="Microsoft Sans Serif" size="9" italic="false" bold="false" color="0x000000" /><title tube="true" specimen="true" population="false" string="false" content="" /><labels xLabelVisible="true" yLabelVisible="true" /><parameters xParam="SSC-A" xParamFL="SSC" yParam="SSC-H" yParamFL="SSC" /><tool type="GATETOOL_2D" class="com.bd.applications.heatwave.gate.GateTool2D" layer="Region Layer"><tracker type="POLYGON_TRACKER" /><gate name="All Events\P2" regionType="POLYGON_REGION"><label name="P2" xOffset="-6" yOffset="6" /></gate></tool><tool type="GATETOOL_2D" class="com.bd.applications.heatwave.gate.GateTool2D" layer="Region Layer"><tracker type="POLYGON_TRACKER" /><gate name="All Events\P3" regionType="POLYGON_REGION"><label name="P3" xOffset="-6" yOffset="6" /></gate></tool><layer name="Region Layer" /><layer name="grid_layer" /><background colorID="0xffffff" /><gate_selections><gate name="All Events" /></gate_selections><order_populations>false</order_populations><drawing_order><gate name="All Events" draw="1" /><gate name="All Events\P1" draw="2" /><gate name="All Events\P2" draw="3" /><gate name="All Events\P3" draw="4" /></drawing_order><grid_visibility>false</grid_visibility><tickmark_visibility>true</tickmark_visibility><tickmarklabel_visibility>true</tickmarklabel_visibility><plotoutline_visibility>true</plotoutline_visibility><gridoutline_visibility>true</gridoutline_visibility><fullgridoutline_visibility>true</fullgridoutline_visibility><halfgridoutline_visibility>false</halfgridoutline_visibility><opaque>true</opaque><show_overlay>true</show_overlay><legend_display>false</legend_display><scale_x_axis>false</scale_x_axis><scale_y_axis>false</scale_y_axis><target_area_width_x>2</target_area_width_x><target_area_width_y>2</target_area_width_y><zoom_node /><dotplot_properties><sampledoption_mode>2</sampledoption_mode><display_percent>100</display_percent><display_number>1000</display_number><dot_size>0</dot_size><timescale>false</timescale><acquisition_sampled_option_mode>3</acquisition_sampled_option_mode></dotplot_properties></plot></worksheet_element><worksheet_element type="BIEXPDOTPLOT" x="51" y="8349" width="515" height="349" opaque="true"><plot type="BIEXPDOTPLOT"><list_data>2019 11 20 HeLaHRE USP43 PAN2 DAY8.Specimen_001.Control DMOG</list_data><title_font name="Microsoft Sans Serif" size="12" italic="false" bold="false" color="0x000000" /><label_font name="Microsoft Sans Serif" size="12" italic="false" bold="false" color="0x000000" /><value_font name="Microsoft Sans Serif" size="9" italic="false" bold="false" color="0x000000" /><title tube="true" specimen="true" population="false" string="false" content="" /><labels xLabelVisible="true" yLabelVisible="true" /><parameters xParam="FSC-A" xParamFL="FSC" yParam="SSC-A" yParamFL="SSC" /><tool type="GATETOOL_2D" class="com.bd.applications.heatwave.gate.GateTool2D" layer="Region Layer"><tracker type="POLYGON_TRACKER" /><gate name="All Events\P1" regionType="POLYGON_REGION"><label name="P1" xOffset="-6" yOffset="6" /></gate></tool><layer name="Region Layer" /><layer name="grid_layer" /><background colorID="0xffffff" /><gate_selections><gate name="All Events" /></gate_selections><order_populations>false</order_populations><drawing_order><gate name="All Events" draw="1" /><gate name="All Events\P1" draw="2" /><gate name="All Events\P2" draw="3" /><gate name="All Events\P3" draw="4" /></drawing_order><grid_visibility>false</grid_visibility><tickmark_visibility>true</tickmark_visibility><tickmarklabel_visibility>true</tickmarklabel_visibility><plotoutline_visibility>true</plotoutline_visibility><gridoutline_visibility>true</gridoutline_visibility><fullgridoutline_visibility>true</fullgridoutline_visibility><halfgridoutline_visibility>false</halfgridoutline_visibility><opaque>true</opaque><show_overlay>true</show_overlay><legend_display>false</legend_display><scale_x_axis>false</scale_x_axis><scale_y_axis>false</scale_y_axis><target_area_width_x>2</target_area_width_x><target_area_width_y>2</target_area_width_y><zoom_node /><dotplot_properties><sampledoption_mode>2</sampledoption_mode><display_percent>100</display_percent><display_number>1000</display_number><dot_size>0</dot_size><timescale>false</timescale><acquisition_sampled_option_mode>3</acquisition_sampled_option_mode></dotplot_properties></plot></worksheet_element><worksheet_element type="BIEXPHISTOGRAM" x="57" y="8755" width="520" height="360" opaque="true"><plot type="BIEXPHISTOGRAM"><list_data>2019 11 20 HeLaHRE USP43 PAN2 DAY8.Specimen_001.Control DMOG</list_data><title_font name="Microsoft Sans Serif" size="12" italic="false" bold="false" color="0x000000" /><label_font name="Microsoft Sans Serif" size="12" italic="false" bold="false" color="0x000000" /><value_font name="Microsoft Sans Serif" size="9" italic="false" bold="false" color="0x000000" /><title tube="true" specimen="true" population="false" string="false" content="" /><labels xLabelVisible="true" yLabelVisible="true" /><parameters xParam="blue laser 530/30-A" xParamFL="blue laser 530/30" /><layer name="grid_layer" /><background colorID="0xffffff" /><gate_selections><gate name="All Events" /></gate_selections><order_populations>false</order_populations><drawing_order><gate name="All Events" draw="1" /></drawing_order><grid_visibility>false</grid_visibility><tickmark_visibility>true</tickmark_visibility><tickmarklabel_visibility>true</tickmarklabel_visibility><plotoutline_visibility>true</plotoutline_visibility><gridoutline_visibility>true</gridoutline_visibility><fullgridoutline_visibility>true</fullgridoutline_visibility><halfgridoutline_visibility>false</halfgridoutline_visibility><opaque>true</opaque><show_overlay>true</show_overlay><legend_display>false</legend_display><scale_x_axis>false</scale_x_axis><scale_y_axis>false</scale_y_axis><target_area_width_x>2</target_area_width_x><target_area_width_y>2</target_area_width_y><zoom_node /><histogram_properties><y_axis_mode>false</y_axis_mode><count_mode>true</count_mode><percentage_mode>false</percentage_mode><y_count_max>1.0</y_count_max><y_percentage_count_max>10</y_percentage_count_max><ignore_percentage>0.01</ignore_percentage><draw_solid>true</draw_solid><smooth>false</smooth><minimum_gate_presence>true</minimum_gate_presence><acquisition_sampled_option_mode>3</acquisition_sampled_option_mode></histogram_properties></plot></worksheet_element><worksheet_element type="BIEXPDOTPLOT" x="601" y="9257" width="510" height="428" opaque="true"><plot type="BIEXPDOTPLOT"><list_data>2019 11 20 HeLaHRE USP43 PAN2 DAY8.Specimen_001.Hif1B DMOG</list_data><title_font name="Microsoft Sans Serif" size="12" italic="false" bold="false" color="0x000000" /><label_font name="Microsoft Sans Serif" size="12" italic="false" bold="false" color="0x000000" /><value_font name="Microsoft Sans Serif" size="9" italic="false" bold="false" color="0x000000" /><title tube="true" specimen="true" population="false" string="false" content="" /><labels xLabelVisible="true" yLabelVisible="true" /><parameters xParam="SSC-A" xParamFL="SSC" yParam="SSC-H" yParamFL="SSC" /><tool type="GATETOOL_2D" class="com.bd.applications.heatwave.gate.GateTool2D" layer="Region Layer"><tracker type="POLYGON_TRACKER" /><gate name="All Events\P2" regionType="POLYGON_REGION"><label name="P2" xOffset="-6" yOffset="6" /></gate></tool><tool type="GATETOOL_2D" class="com.bd.applications.heatwave.gate.GateTool2D" layer="Region Layer"><tracker type="POLYGON_TRACKER" /><gate name="All Events\P3" regionType="POLYGON_REGION"><label name="P3" xOffset="-6" yOffset="6" /></gate></tool><layer name="Region Layer" /><layer name="grid_layer" /><background colorID="0xffffff" /><gate_selections><gate name="All Events" /></gate_selections><order_populations>false</order_populations><drawing_order><gate name="All Events" draw="1" /><gate name="All Events\P1" draw="2" /><gate name="All Events\P2" draw="3" /><gate name="All Events\P3" draw="4" /></drawing_order><grid_visibility>false</grid_visibility><tickmark_visibility>true</tickmark_visibility><tickmarklabel_visibility>true</tickmarklabel_visibility><plotoutline_visibility>true</plotoutline_visibility><gridoutline_visibility>true</gridoutline_visibility><fullgridoutline_visibility>true</fullgridoutline_visibility><halfgridoutline_visibility>false</halfgridoutline_visibility><opaque>true</opaque><show_overlay>true</show_overlay><legend_display>false</legend_display><scale_x_axis>false</scale_x_axis><scale_y_axis>false</scale_y_axis><target_area_width_x>2</target_area_width_x><target_area_width_y>2</target_area_width_y><zoom_node /><dotplot_properties><sampledoption_mode>2</sampledoption_mode><display_percent>100</display_percent><display_number>1000</display_number><dot_size>0</dot_size><timescale>false</timescale><acquisition_sampled_option_mode>3</acquisition_sampled_option_mode></dotplot_properties></plot></worksheet_element><worksheet_element type="BIEXPDOTPLOT" x="51" y="9275" width="515" height="349" opaque="true"><plot type="BIEXPDOTPLOT"><list_data>2019 11 20 HeLaHRE USP43 PAN2 DAY8.Specimen_001.Hif1B DMOG</list_data><title_font name="Microsoft Sans Serif" size="12" italic="false" bold="false" color="0x000000" /><label_font name="Microsoft Sans Serif" size="12" italic="false" bold="false" color="0x000000" /><value_font name="Microsoft Sans Serif" size="9" italic="false" bold="false" color="0x000000" /><title tube="true" specimen="true" population="false" string="false" content="" /><labels xLabelVisible="true" yLabelVisible="true" /><parameters xParam="FSC-A" xParamFL="FSC" yParam="SSC-A" yParamFL="SSC" /><tool type="GATETOOL_2D" class="com.bd.applications.heatwave.gate.GateTool2D" layer="Region Layer"><tracker type="POLYGON_TRACKER" /><gate name="All Events\P1" regionType="POLYGON_REGION"><label name="P1" xOffset="-6" yOffset="6" /></gate></tool><layer name="Region Layer" /><layer name="grid_layer" /><background colorID="0xffffff" /><gate_selections><gate name="All Events" /></gate_selections><order_populations>false</order_populations><drawing_order><gate name="All Events" draw="1" /><gate name="All Events\P1" draw="2" /><gate name="All Events\P2" draw="3" /><gate name="All Events\P3" draw="4" /></drawing_order><grid_visibility>false</grid_visibility><tickmark_visibility>true</tickmark_visibility><tickmarklabel_visibility>true</tickmarklabel_visibility><plotoutline_visibility>true</plotoutline_visibility><gridoutline_visibility>true</gridoutline_visibility><fullgridoutline_visibility>true</fullgridoutline_visibility><halfgridoutline_visibility>false</halfgridoutline_visibility><opaque>true</opaque><show_overlay>true</show_overlay><legend_display>false</legend_display><scale_x_axis>false</scale_x_axis><scale_y_axis>false</scale_y_axis><target_area_width_x>2</target_area_width_x><target_area_width_y>2</target_area_width_y><zoom_node /><dotplot_properties><sampledoption_mode>2</sampledoption_mode><display_percent>100</display_percent><display_number>1000</display_number><dot_size>0</dot_size><timescale>false</timescale><acquisition_sampled_option_mode>3</acquisition_sampled_option_mode></dotplot_properties></plot></worksheet_element><worksheet_element type="BIEXPHISTOGRAM" x="57" y="9681" width="520" height="360" opaque="true"><plot type="BIEXPHISTOGRAM"><list_data>2019 11 20 HeLaHRE USP43 PAN2 DAY8.Specimen_001.Hif1B DMOG</list_data><title_font name="Microsoft Sans Serif" size="12" italic="false" bold="false" color="0x000000" /><label_font name="Microsoft Sans Serif" size="12" italic="false" bold="false" color="0x000000" /><value_font name="Microsoft Sans Serif" size="9" italic="false" bold="false" color="0x000000" /><title tube="true" specimen="true" population="false" string="false" content="" /><labels xLabelVisible="true" yLabelVisible="true" /><parameters xParam="blue laser 530/30-A" xParamFL="blue laser 530/30" /><layer name="grid_layer" /><background colorID="0xffffff" /><gate_selections><gate name="All Events" /></gate_selections><order_populations>false</order_populations><drawing_order><gate name="All Events" draw="1" /></drawing_order><grid_visibility>false</grid_visibility><tickmark_visibility>true</tickmark_visibility><tickmarklabel_visibility>true</tickmarklabel_visibility><plotoutline_visibility>true</plotoutline_visibility><gridoutline_visibility>true</gridoutline_visibility><fullgridoutline_visibility>true</fullgridoutline_visibility><halfgridoutline_visibility>false</halfgridoutline_visibility><opaque>true</opaque><show_overlay>true</show_overlay><legend_display>false</legend_display><scale_x_axis>false</scale_x_axis><scale_y_axis>false</scale_y_axis><target_area_width_x>2</target_area_width_x><target_area_width_y>2</target_area_width_y><zoom_node /><histogram_properties><y_axis_mode>false</y_axis_mode><count_mode>true</count_mode><percentage_mode>false</percentage_mode><y_count_max>34.0</y_count_max><y_percentage_count_max>10</y_percentage_count_max><ignore_percentage>0.01</ignore_percentage><draw_solid>true</draw_solid><smooth>false</smooth><minimum_gate_presence>true</minimum_gate_presence><acquisition_sampled_option_mode>3</acquisition_sampled_option_mode></histogram_properties></plot></worksheet_element><worksheet_element type="BIEXPDOTPLOT" x="601" y="10182" width="510" height="428" opaque="true"><plot type="BIEXPDOTPLOT"><list_data>2019 11 20 HeLaHRE USP43 PAN2 DAY8.Specimen_001.PHD2 DMOG</list_data><title_font name="Microsoft Sans Serif" size="12" italic="false" bold="false" color="0x000000" /><label_font name="Microsoft Sans Serif" size="12" italic="false" bold="false" color="0x000000" /><value_font name="Microsoft Sans Serif" size="9" italic="false" bold="false" color="0x000000" /><title tube="true" specimen="true" population="false" string="false" content="" /><labels xLabelVisible="true" yLabelVisible="true" /><parameters xParam="SSC-A" xParamFL="SSC" yParam="SSC-H" yParamFL="SSC" /><tool type="GATETOOL_2D" class="com.bd.applications.heatwave.gate.GateTool2D" layer="Region Layer"><tracker type="POLYGON_TRACKER" /><gate name="All Events\P2" regionType="POLYGON_REGION"><label name="P2" xOffset="-6" yOffset="6" /></gate></tool><tool type="GATETOOL_2D" class="com.bd.applications.heatwave.gate.GateTool2D" layer="Region Layer"><tracker type="POLYGON_TRACKER" /><gate name="All Events\P3" regionType="POLYGON_REGION"><label name="P3" xOffset="-6" yOffset="6" /></gate></tool><layer name="Region Layer" /><layer name="grid_layer" /><background colorID="0xffffff" /><gate_selections><gate name="All Events" /></gate_selections><order_populations>false</order_populations><drawing_order><gate name="All Events" draw="1" /><gate name="All Events\P1" draw="2" /><gate name="All Events\P2" draw="3" /><gate name="All Events\P3" draw="4" /></drawing_order><grid_visibility>false</grid_visibility><tickmark_visibility>true</tickmark_visibility><tickmarklabel_visibility>true</tickmarklabel_visibility><plotoutline_visibility>true</plotoutline_visibility><gridoutline_visibility>true</gridoutline_visibility><fullgridoutline_visibility>true</fullgridoutline_visibility><halfgridoutline_visibility>false</halfgridoutline_visibility><opaque>true</opaque><show_overlay>true</show_overlay><legend_display>false</legend_display><scale_x_axis>false</scale_x_axis><scale_y_axis>false</scale_y_axis><target_area_width_x>2</target_area_width_x><target_area_width_y>2</target_area_width_y><zoom_node /><dotplot_properties><sampledoption_mode>2</sampledoption_mode><display_percent>100</display_percent><display_number>1000</display_number><dot_size>0</dot_size><timescale>false</timescale><acquisition_sampled_option_mode>3</acquisition_sampled_option_mode></dotplot_properties></plot></worksheet_element><worksheet_element type="BIEXPDOTPLOT" x="51" y="10200" width="515" height="349" opaque="true"><plot type="BIEXPDOTPLOT"><list_data>2019 11 20 HeLaHRE USP43 PAN2 DAY8.Specimen_001.PHD2 DMOG</list_data><title_font name="Microsoft Sans Serif" size="12" italic="false" bold="false" color="0x000000" /><label_font name="Microsoft Sans Serif" size="12" italic="false" bold="false" color="0x000000" /><value_font name="Microsoft Sans Serif" size="9" italic="false" bold="false" color="0x000000" /><title tube="true" specimen="true" population="false" string="false" content="" /><labels xLabelVisible="true" yLabelVisible="true" /><parameters xParam="FSC-A" xParamFL="FSC" yParam="SSC-A" yParamFL="SSC" /><tool type="GATETOOL_2D" class="com.bd.applications.heatwave.gate.GateTool2D" layer="Region Layer"><tracker type="POLYGON_TRACKER" /><gate name="All Events\P1" regionType="POLYGON_REGION"><label name="P1" xOffset="-6" yOffset="6" /></gate></tool><layer name="grid_layer" /><layer name="Region Layer" /><background colorID="0xffffff" /><gate_selections><gate name="All Events" /></gate_selections><order_populations>false</order_populations><drawing_order><gate name="All Events" draw="1" /><gate name="All Events\P1" draw="2" /><gate name="All Events\P2" draw="3" /><gate name="All Events\P3" draw="4" /></drawing_order><grid_visibility>false</grid_visibility><tickmark_visibility>true</tickmark_visibility><tickmarklabel_visibility>true</tickmarklabel_visibility><plotoutline_visibility>true</plotoutline_visibility><gridoutline_visibility>true</gridoutline_visibility><fullgridoutline_visibility>true</fullgridoutline_visibility><halfgridoutline_visibility>false</halfgridoutline_visibility><opaque>true</opaque><show_overlay>true</show_overlay><legend_display>false</legend_display><scale_x_axis>false</scale_x_axis><scale_y_axis>false</scale_y_axis><target_area_width_x>2</target_area_width_x><target_area_width_y>2</target_area_width_y><zoom_node /><dotplot_properties><sampledoption_mode>2</sampledoption_mode><display_percent>100</display_percent><display_number>1000</display_number><dot_size>0</dot_size><timescale>false</timescale><acquisition_sampled_option_mode>3</acquisition_sampled_option_mode></dotplot_properties></plot></worksheet_element><worksheet_element type="BIEXPHISTOGRAM" x="57" y="10606" width="520" height="360" opaque="true"><plot type="BIEXPHISTOGRAM"><list_data>2019 11 20 HeLaHRE USP43 PAN2 DAY8.Specimen_001.PHD2 DMOG</list_data><title_font name="Microsoft Sans Serif" size="12" italic="false" bold="false" color="0x000000" /><label_font name="Microsoft Sans Serif" size="12" italic="false" bold="false" color="0x000000" /><value_font name="Microsoft Sans Serif" size="9" italic="false" bold="false" color="0x000000" /><title tube="true" specimen="true" population="false" string="false" content="" /><labels xLabelVisible="true" yLabelVisible="true" /><parameters xParam="blue laser 530/30-A" xParamFL="blue laser 530/30" /><layer name="grid_layer" /><background colorID="0xffffff" /><gate_selections><gate name="All Events\P2" /></gate_selections><order_populations>false</order_populations><drawing_order><gate name="All Events\P2" draw="1" /></drawing_order><grid_visibility>false</grid_visibility><tickmark_visibility>true</tickmark_visibility><tickmarklabel_visibility>true</tickmarklabel_visibility><plotoutline_visibility>true</plotoutline_visibility><gridoutline_visibility>true</gridoutline_visibility><fullgridoutline_visibility>true</fullgridoutline_visibility><halfgridoutline_visibility>false</halfgridoutline_visibility><opaque>true</opaque><show_overlay>true</show_overlay><legend_display>false</legend_display><scale_x_axis>false</scale_x_axis><scale_y_axis>false</scale_y_axis><target_area_width_x>2</target_area_width_x><target_area_width_y>2</target_area_width_y><zoom_node /><histogram_properties><y_axis_mode>false</y_axis_mode><count_mode>true</count_mode><percentage_mode>false</percentage_mode><y_count_max>1.0</y_count_max><y_percentage_count_max>10</y_percentage_count_max><ignore_percentage>0.01</ignore_percentage><draw_solid>true</draw_solid><smooth>false</smooth><minimum_gate_presence>true</minimum_gate_presence><acquisition_sampled_option_mode>3</acquisition_sampled_option_mode></histogram_properties></plot></worksheet_element><worksheet_element type="BIEXPDOTPLOT" x="601" y="11108" width="510" height="428" opaque="true"><plot type="BIEXPDOTPLOT"><list_data>2019 11 20 HeLaHRE USP43 PAN2 DAY8.Specimen_001.USP43 g1 DMOG</list_data><title_font name="Microsoft Sans Serif" size="12" italic="false" bold="false" color="0x000000" /><label_font name="Microsoft Sans Serif" size="12" italic="false" bold="false" color="0x000000" /><value_font name="Microsoft Sans Serif" size="9" italic="false" bold="false" color="0x000000" /><title tube="true" specimen="true" population="false" string="false" content="" /><labels xLabelVisible="true" yLabelVisible="true" /><parameters xParam="SSC-A" xParamFL="SSC" yParam="SSC-H" yParamFL="SSC" /><tool type="GATETOOL_2D" class="com.bd.applications.heatwave.gate.GateTool2D" layer="Region Layer"><tracker type="POLYGON_TRACKER" /><gate name="All Events\P2" regionType="POLYGON_REGION"><label name="P2" xOffset="-6" yOffset="6" /></gate></tool><tool type="GATETOOL_2D" class="com.bd.applications.heatwave.gate.GateTool2D" layer="Region Layer"><tracker type="POLYGON_TRACKER" /><gate name="All Events\P3" regionType="POLYGON_REGION"><label name="P3" xOffset="-6" yOffset="6" /></gate></tool><layer name="grid_layer" /><layer name="Region Layer" /><background colorID="0xffffff" /><gate_selections><gate name="All Events" /></gate_selections><order_populations>false</order_populations><drawing_order><gate name="All Events" draw="1" /><gate name="All Events\P1" draw="2" /><gate name="All Events\P2" draw="3" /><gate name="All Events\P3" draw="4" /></drawing_order><grid_visibility>false</grid_visibility><tickmark_visibility>true</tickmark_visibility><tickmarklabel_visibility>true</tickmarklabel_visibility><plotoutline_visibility>true</plotoutline_visibility><gridoutline_visibility>true</gridoutline_visibility><fullgridoutline_visibility>true</fullgridoutline_visibility><halfgridoutline_visibility>false</halfgridoutline_visibility><opaque>true</opaque><show_overlay>true</show_overlay><legend_display>false</legend_display><scale_x_axis>false</scale_x_axis><scale_y_axis>false</scale_y_axis><target_area_width_x>2</target_area_width_x><target_area_width_y>2</target_area_width_y><zoom_node /><dotplot_properties><sampledoption_mode>2</sampledoption_mode><display_percent>100</display_percent><display_number>1000</display_number><dot_size>0</dot_size><timescale>false</timescale><acquisition_sampled_option_mode>3</acquisition_sampled_option_mode></dotplot_properties></plot></worksheet_element><worksheet_element type="BIEXPDOTPLOT" x="51" y="11126" width="515" height="349" opaque="true"><plot type="BIEXPDOTPLOT"><list_data>2019 11 20 HeLaHRE USP43 PAN2 DAY8.Specimen_001.USP43 g1 DMOG</list_data><title_font name="Microsoft Sans Serif" size="12" italic="false" bold="false" color="0x000000" /><label_font name="Microsoft Sans Serif" size="12" italic="false" bold="false" color="0x000000" /><value_font name="Microsoft Sans Serif" size="9" italic="false" bold="false" color="0x000000" /><title tube="true" specimen="true" population="false" string="false" content="" /><labels xLabelVisible="true" yLabelVisible="true" /><parameters xParam="FSC-A" xParamFL="FSC" yParam="SSC-A" yParamFL="SSC" /><tool type="GATETOOL_2D" class="com.bd.applications.heatwave.gate.GateTool2D" layer="Region Layer"><tracker type="POLYGON_TRACKER" /><gate name="All Events\P1" regionType="POLYGON_REGION"><label name="P1" xOffset="-6" yOffset="6" /></gate></tool><layer name="grid_layer" /><layer name="Region Layer" /><background colorID="0xffffff" /><gate_selections><gate name="All Events" /></gate_selections><order_populations>false</order_populations><drawing_order><gate name="All Events" draw="1" /><gate name="All Events\P1" draw="2" /><gate name="All Events\P2" draw="3" /><gate name="All Events\P3" draw="4" /></drawing_order><grid_visibility>false</grid_visibility><tickmark_visibility>true</tickmark_visibility><tickmarklabel_visibility>true</tickmarklabel_visibility><plotoutline_visibility>true</plotoutline_visibility><gridoutline_visibility>true</gridoutline_visibility><fullgridoutline_visibility>true</fullgridoutline_visibility><halfgridoutline_visibility>false</halfgridoutline_visibility><opaque>true</opaque><show_overlay>true</show_overlay><legend_display>false</legend_display><scale_x_axis>false</scale_x_axis><scale_y_axis>false</scale_y_axis><target_area_width_x>2</target_area_width_x><target_area_width_y>2</target_area_width_y><zoom_node /><dotplot_properties><sampledoption_mode>2</sampledoption_mode><display_percent>100</display_percent><display_number>1000</display_number><dot_size>0</dot_size><timescale>false</timescale><acquisition_sampled_option_mode>3</acquisition_sampled_option_mode></dotplot_properties></plot></worksheet_element><worksheet_element type="BIEXPHISTOGRAM" x="57" y="11532" width="520" height="360" opaque="true"><plot type="BIEXPHISTOGRAM"><list_data>2019 11 20 HeLaHRE USP43 PAN2 DAY8.Specimen_001.USP43 g1 DMOG</list_data><title_font name="Microsoft Sans Serif" size="12" italic="false" bold="false" color="0x000000" /><label_font name="Microsoft Sans Serif" size="12" italic="false" bold="false" color="0x000000" /><value_font name="Microsoft Sans Serif" size="9" italic="false" bold="false" color="0x000000" /><title tube="true" specimen="true" population="false" string="false" content="" /><labels xLabelVisible="true" yLabelVisible="true" /><parameters xParam="blue laser 530/30-A" xParamFL="blue laser 530/30" /><layer name="grid_layer" /><background colorID="0xffffff" /><gate_selections><gate name="All Events\P2" /></gate_selections><order_populations>false</order_populations><drawing_order><gate name="All Events\P2" draw="1" /></drawing_order><grid_visibility>false</grid_visibility><tickmark_visibility>true</tickmark_visibility><tickmarklabel_visibility>true</tickmarklabel_visibility><plotoutline_visibility>true</plotoutline_visibility><gridoutline_visibility>true</gridoutline_visibility><fullgridoutline_visibility>true</fullgridoutline_visibility><halfgridoutline_visibility>false</halfgridoutline_visibility><opaque>true</opaque><show_overlay>true</show_overlay><legend_display>false</legend_display><scale_x_axis>false</scale_x_axis><scale_y_axis>false</scale_y_axis><target_area_width_x>2</target_area_width_x><target_area_width_y>2</target_area_width_y><zoom_node /><histogram_properties><y_axis_mode>false</y_axis_mode><count_mode>true</count_mode><percentage_mode>false</percentage_mode><y_count_max>1.0</y_count_max><y_percentage_count_max>10</y_percentage_count_max><ignore_percentage>0.01</ignore_percentage><draw_solid>true</draw_solid><smooth>false</smooth><minimum_gate_presence>true</minimum_gate_presence><acquisition_sampled_option_mode>3</acquisition_sampled_option_mode></histogram_properties></plot></worksheet_element><worksheet_element type="BIEXPDOTPLOT" x="601" y="12034" width="510" height="428" opaque="true"><plot type="BIEXPDOTPLOT"><list_data>2019 11 20 HeLaHRE USP43 PAN2 DAY8.Specimen_001.USP43 g2 DMOG</list_data><title_font name="Microsoft Sans Serif" size="12" italic="false" bold="false" color="0x000000" /><label_font name="Microsoft Sans Serif" size="12" italic="false" bold="false" color="0x000000" /><value_font name="Microsoft Sans Serif" size="9" italic="false" bold="false" color="0x000000" /><title tube="true" specimen="true" population="false" string="false" content="" /><labels xLabelVisible="true" yLabelVisible="true" /><parameters xParam="SSC-A" xParamFL="SSC" yParam="SSC-H" yParamFL="SSC" /><tool type="GATETOOL_2D" class="com.bd.applications.heatwave.gate.GateTool2D" layer="Region Layer"><tracker type="POLYGON_TRACKER" /><gate name="All Events\P2" regionType="POLYGON_REGION"><label name="P2" xOffset="-6" yOffset="6" /></gate></tool><tool type="GATETOOL_2D" class="com.bd.applications.heatwave.gate.GateTool2D" layer="Region Layer"><tracker type="POLYGON_TRACKER" /><gate name="All Events\P3" regionType="POLYGON_REGION"><label name="P3" xOffset="-6" yOffset="6" /></gate></tool><layer name="grid_layer" /><layer name="Region Layer" /><background colorID="0xffffff" /><gate_selections><gate name="All Events" /></gate_selections><order_populations>false</order_populations><drawing_order><gate name="All Events" draw="1" /><gate name="All Events\P1" draw="2" /><gate name="All Events\P2" draw="3" /><gate name="All Events\P3" draw="4" /></drawing_order><grid_visibility>false</grid_visibility><tickmark_visibility>true</tickmark_visibility><tickmarklabel_visibility>true</tickmarklabel_visibility><plotoutline_visibility>true</plotoutline_visibility><gridoutline_visibility>true</gridoutline_visibility><fullgridoutline_visibility>true</fullgridoutline_visibility><halfgridoutline_visibility>false</halfgridoutline_visibility><opaque>true</opaque><show_overlay>true</show_overlay><legend_display>false</legend_display><scale_x_axis>false</scale_x_axis><scale_y_axis>false</scale_y_axis><target_area_width_x>2</target_area_width_x><target_area_width_y>2</target_area_width_y><zoom_node /><dotplot_properties><sampledoption_mode>2</sampledoption_mode><display_percent>100</display_percent><display_number>1000</display_number><dot_size>0</dot_size><timescale>false</timescale><acquisition_sampled_option_mode>3</acquisition_sampled_option_mode></dotplot_properties></plot></worksheet_element><worksheet_element type="BIEXPDOTPLOT" x="51" y="12052" width="515" height="349" opaque="true"><plot type="BIEXPDOTPLOT"><list_data>2019 11 20 HeLaHRE USP43 PAN2 DAY8.Specimen_001.USP43 g2 DMOG</list_data><title_font name="Microsoft Sans Serif" size="12" italic="false" bold="false" color="0x000000" /><label_font name="Microsoft Sans Serif" size="12" italic="false" bold="false" color="0x000000" /><value_font name="Microsoft Sans Serif" size="9" italic="false" bold="false" color="0x000000" /><title tube="true" specimen="true" population="false" string="false" content="" /><labels xLabelVisible="true" yLabelVisible="true" /><parameters xParam="FSC-A" xParamFL="FSC" yParam="SSC-A" yParamFL="SSC" /><tool type="GATETOOL_2D" class="com.bd.applications.heatwave.gate.GateTool2D" layer="Region Layer"><tracker type="POLYGON_TRACKER" /><gate name="All Events\P1" regionType="POLYGON_REGION"><label name="P1" xOffset="-6" yOffset="6" /></gate></tool><layer name="Region Layer" /><layer name="grid_layer" /><background colorID="0xffffff" /><gate_selections><gate name="All Events" /></gate_selections><order_populations>false</order_populations><drawing_order><gate name="All Events" draw="1" /><gate name="All Events\P1" draw="2" /><gate name="All Events\P2" draw="3" /><gate name="All Events\P3" draw="4" /></drawing_order><grid_visibility>false</grid_visibility><tickmark_visibility>true</tickmark_visibility><tickmarklabel_visibility>true</tickmarklabel_visibility><plotoutline_visibility>true</plotoutline_visibility><gridoutline_visibility>true</gridoutline_visibility><fullgridoutline_visibility>true</fullgridoutline_visibility><halfgridoutline_visibility>false</halfgridoutline_visibility><opaque>true</opaque><show_overlay>true</show_overlay><legend_display>false</legend_display><scale_x_axis>false</scale_x_axis><scale_y_axis>false</scale_y_axis><target_area_width_x>2</target_area_width_x><target_area_width_y>2</target_area_width_y><zoom_node /><dotplot_properties><sampledoption_mode>2</sampledoption_mode><display_percent>100</display_percent><display_number>1000</display_number><dot_size>0</dot_size><timescale>false</timescale><acquisition_sampled_option_mode>3</acquisition_sampled_option_mode></dotplot_properties></plot></worksheet_element><worksheet_element type="BIEXPHISTOGRAM" x="57" y="12458" width="520" height="360" opaque="true"><plot type="BIEXPHISTOGRAM"><list_data>2019 11 20 HeLaHRE USP43 PAN2 DAY8.Specimen_001.USP43 g2 DMOG</list_data><title_font name="Microsoft Sans Serif" size="12" italic="false" bold="false" color="0x000000" /><label_font name="Microsoft Sans Serif" size="12" italic="false" bold="false" color="0x000000" /><value_font name="Microsoft Sans Serif" size="9" italic="false" bold="false" color="0x000000" /><title tube="true" specimen="true" population="false" string="false" content="" /><labels xLabelVisible="true" yLabelVisible="true" /><parameters xParam="blue laser 530/30-A" xParamFL="blue laser 530/30" /><layer name="grid_layer" /><background colorID="0xffffff" /><gate_selections><gate name="All Events\P2" /></gate_selections><order_populations>false</order_populations><drawing_order><gate name="All Events\P2" draw="1" /></drawing_order><grid_visibility>false</grid_visibility><tickmark_visibility>true</tickmark_visibility><tickmarklabel_visibility>true</tickmarklabel_visibility><plotoutline_visibility>true</plotoutline_visibility><gridoutline_visibility>true</gridoutline_visibility><fullgridoutline_visibility>true</fullgridoutline_visibility><halfgridoutline_visibility>false</halfgridoutline_visibility><opaque>true</opaque><show_overlay>true</show_overlay><legend_display>false</legend_display><scale_x_axis>false</scale_x_axis><scale_y_axis>false</scale_y_axis><target_area_width_x>2</target_area_width_x><target_area_width_y>2</target_area_width_y><zoom_node /><histogram_properties><y_axis_mode>false</y_axis_mode><count_mode>true</count_mode><percentage_mode>false</percentage_mode><y_count_max>1.0</y_count_max><y_percentage_count_max>10</y_percentage_count_max><ignore_percentage>0.01</ignore_percentage><draw_solid>true</draw_solid><smooth>false</smooth><minimum_gate_presence>true</minimum_gate_presence><acquisition_sampled_option_mode>3</acquisition_sampled_option_mode></histogram_properties></plot></worksheet_element><worksheet_element type="BIEXPDOTPLOT" x="602" y="12960" width="510" height="428" opaque="true"><plot type="BIEXPDOTPLOT"><list_data>2019 11 20 HeLaHRE USP43 PAN2 DAY8.Specimen_001.USP43 g3 DMOG</list_data><title_font name="Microsoft Sans Serif" size="12" italic="false" bold="false" color="0x000000" /><label_font name="Microsoft Sans Serif" size="12" italic="false" bold="false" color="0x000000" /><value_font name="Microsoft Sans Serif" size="9" italic="false" bold="false" color="0x000000" /><title tube="true" specimen="true" population="false" string="false" content="" /><labels xLabelVisible="true" yLabelVisible="true" /><parameters xParam="SSC-A" xParamFL="SSC" yParam="SSC-H" yParamFL="SSC" /><tool type="GATETOOL_2D" class="com.bd.applications.heatwave.gate.GateTool2D" layer="Region Layer"><tracker type="POLYGON_TRACKER" /><gate name="All Events\P2" regionType="POLYGON_REGION"><label name="P2" xOffset="-6" yOffset="6" /></gate></tool><tool type="GATETOOL_2D" class="com.bd.applications.heatwave.gate.GateTool2D" layer="Region Layer"><tracker type="POLYGON_TRACKER" /><gate name="All Events\P3" regionType="POLYGON_REGION"><label name="P3" xOffset="-6" yOffset="6" /></gate></tool><layer name="grid_layer" /><layer name="Region Layer" /><background colorID="0xffffff" /><gate_selections><gate name="All Events\P1" /></gate_selections><order_populations>false</order_populations><drawing_order><gate name="All Events\P1" draw="1" /></drawing_order><grid_visibility>false</grid_visibility><tickmark_visibility>true</tickmark_visibility><tickmarklabel_visibility>true</tickmarklabel_visibility><plotoutline_visibility>true</plotoutline_visibility><gridoutline_visibility>true</gridoutline_visibility><fullgridoutline_visibility>true</fullgridoutline_visibility><halfgridoutline_visibility>false</halfgridoutline_visibility><opaque>true</opaque><show_overlay>true</show_overlay><legend_display>false</legend_display><scale_x_axis>false</scale_x_axis><scale_y_axis>false</scale_y_axis><target_area_width_x>2</target_area_width_x><target_area_width_y>2</target_area_width_y><zoom_node /><dotplot_properties><sampledoption_mode>2</sampledoption_mode><display_percent>100</display_percent><display_number>1000</display_number><dot_size>0</dot_size><timescale>false</timescale><acquisition_sampled_option_mode>3</acquisition_sampled_option_mode></dotplot_properties></plot></worksheet_element><worksheet_element type="BIEXPDOTPLOT" x="51" y="12979" width="515" height="349" opaque="true"><plot type="BIEXPDOTPLOT"><list_data>2019 11 20 HeLaHRE USP43 PAN2 DAY8.Specimen_001.USP43 g3 DMOG</list_data><title_font name="Microsoft Sans Serif" size="12" italic="false" bold="false" color="0x000000" /><label_font name="Microsoft Sans Serif" size="12" italic="false" bold="false" color="0x000000" /><value_font name="Microsoft Sans Serif" size="9" italic="false" bold="false" color="0x000000" /><title tube="true" specimen="true" population="false" string="false" content="" /><labels xLabelVisible="true" yLabelVisible="true" /><parameters xParam="FSC-A" xParamFL="FSC" yParam="SSC-A" yParamFL="SSC" /><tool type="GATETOOL_2D" class="com.bd.applications.heatwave.gate.GateTool2D" layer="Region Layer"><tracker type="POLYGON_TRACKER" /><gate name="All Events\P1" regionType="POLYGON_REGION"><label name="P1" xOffset="-6" yOffset="6" /></gate></tool><layer name="Region Layer" /><layer name="grid_layer" /><background colorID="0xffffff" /><gate_selections><gate name="All Events" /></gate_selections><order_populations>false</order_populations><drawing_order><gate name="All Events" draw="1" /><gate name="All Events\P1" draw="2" /><gate name="All Events\P2" draw="3" /><gate name="All Events\P3" draw="4" /></drawing_order><grid_visibility>false</grid_visibility><tickmark_visibility>true</tickmark_visibility><tickmarklabel_visibility>true</tickmarklabel_visibility><plotoutline_visibility>true</plotoutline_visibility><gridoutline_visibility>true</gridoutline_visibility><fullgridoutline_visibility>true</fullgridoutline_visibility><halfgridoutline_visibility>false</halfgridoutline_visibility><opaque>true</opaque><show_overlay>true</show_overlay><legend_display>false</legend_display><scale_x_axis>false</scale_x_axis><scale_y_axis>false</scale_y_axis><target_area_width_x>2</target_area_width_x><target_area_width_y>2</target_area_width_y><zoom_node /><dotplot_properties><sampledoption_mode>2</sampledoption_mode><display_percent>100</display_percent><display_number>1000</display_number><dot_size>0</dot_size><timescale>false</timescale><acquisition_sampled_option_mode>3</acquisition_sampled_option_mode></dotplot_properties></plot></worksheet_element><worksheet_element type="BIEXPHISTOGRAM" x="57" y="13385" width="520" height="360" opaque="true"><plot type="BIEXPHISTOGRAM"><list_data>2019 11 20 HeLaHRE USP43 PAN2 DAY8.Specimen_001.USP43 g3 DMOG</list_data><title_font name="Microsoft Sans Serif" size="12" italic="false" bold="false" color="0x000000" /><label_font name="Microsoft Sans Serif" size="12" italic="false" bold="false" color="0x000000" /><value_font name="Microsoft Sans Serif" size="9" italic="false" bold="false" color="0x000000" /><title tube="true" specimen="true" population="false" string="false" content="" /><labels xLabelVisible="true" yLabelVisible="true" /><parameters xParam="blue laser 530/30-A" xParamFL="blue laser 530/30" /><layer name="grid_layer" /><background colorID="0xffffff" /><gate_selections><gate name="All Events\P2" /></gate_selections><order_populations>false</order_populations><drawing_order><gate name="All Events\P2" draw="1" /></drawing_order><grid_visibility>false</grid_visibility><tickmark_visibility>true</tickmark_visibility><tickmarklabel_visibility>true</tickmarklabel_visibility><plotoutline_visibility>true</plotoutline_visibility><gridoutline_visibility>true</gridoutline_visibility><fullgridoutline_visibility>true</fullgridoutline_visibility><halfgridoutline_visibility>false</halfgridoutline_visibility><opaque>true</opaque><show_overlay>true</show_overlay><legend_display>false</legend_display><scale_x_axis>false</scale_x_axis><scale_y_axis>false</scale_y_axis><target_area_width_x>2</target_area_width_x><target_area_width_y>2</target_area_width_y><zoom_node /><histogram_properties><y_axis_mode>false</y_axis_mode><count_mode>true</count_mode><percentage_mode>false</percentage_mode><y_count_max>1.0</y_count_max><y_percentage_count_max>10</y_percentage_count_max><ignore_percentage>0.01</ignore_percentage><draw_solid>true</draw_solid><smooth>false</smooth><minimum_gate_presence>true</minimum_gate_presence><acquisition_sampled_option_mode>3</acquisition_sampled_option_mode></histogram_properties></plot></worksheet_element><worksheet_element type="BIEXPDOTPLOT" x="602" y="13885" width="510" height="428" opaque="true"><plot type="BIEXPDOTPLOT"><list_data>2019 11 20 HeLaHRE USP43 PAN2 DAY8.Specimen_001.PAN2 g1 DMOG</list_data><title_font name="Microsoft Sans Serif" size="12" italic="false" bold="false" color="0x000000" /><label_font name="Microsoft Sans Serif" size="12" italic="false" bold="false" color="0x000000" /><value_font name="Microsoft Sans Serif" size="9" italic="false" bold="false" color="0x000000" /><title tube="true" specimen="true" population="false" string="false" content="" /><labels xLabelVisible="true" yLabelVisible="true" /><parameters xParam="SSC-A" xParamFL="SSC" yParam="SSC-H" yParamFL="SSC" /><tool type="GATETOOL_2D" class="com.bd.applications.heatwave.gate.GateTool2D" layer="Region Layer"><tracker type="POLYGON_TRACKER" /><gate name="All Events\P2" regionType="POLYGON_REGION"><label name="P2" xOffset="-6" yOffset="6" /></gate></tool><tool type="GATETOOL_2D" class="com.bd.applications.heatwave.gate.GateTool2D" layer="Region Layer"><tracker type="POLYGON_TRACKER" /><gate name="All Events\P3" regionType="POLYGON_REGION"><label name="P3" xOffset="-6" yOffset="6" /></gate></tool><layer name="grid_layer" /><layer name="Region Layer" /><background colorID="0xffffff" /><gate_selections><gate name="All Events\P1" /></gate_selections><order_populations>false</order_populations><drawing_order><gate name="All Events\P1" draw="1" /></drawing_order><grid_visibility>false</grid_visibility><tickmark_visibility>true</tickmark_visibility><tickmarklabel_visibility>true</tickmarklabel_visibility><plotoutline_visibility>true</plotoutline_visibility><gridoutline_visibility>true</gridoutline_visibility><fullgridoutline_visibility>true</fullgridoutline_visibility><halfgridoutline_visibility>false</halfgridoutline_visibility><opaque>true</opaque><show_overlay>true</show_overlay><legend_display>false</legend_display><scale_x_axis>false</scale_x_axis><scale_y_axis>false</scale_y_axis><target_area_width_x>2</target_area_width_x><target_area_width_y>2</target_area_width_y><zoom_node /><dotplot_properties><sampledoption_mode>2</sampledoption_mode><display_percent>100</display_percent><display_number>1000</display_number><dot_size>0</dot_size><timescale>false</timescale><acquisition_sampled_option_mode>3</acquisition_sampled_option_mode></dotplot_properties></plot></worksheet_element><worksheet_element type="BIEXPDOTPLOT" x="51" y="13904" width="515" height="349" opaque="true"><plot type="BIEXPDOTPLOT"><list_data>2019 11 20 HeLaHRE USP43 PAN2 DAY8.Specimen_001.PAN2 g1 DMOG</list_data><title_font name="Microsoft Sans Serif" size="12" italic="false" bold="false" color="0x000000" /><label_font name="Microsoft Sans Serif" size="12" italic="false" bold="false" color="0x000000" /><value_font name="Microsoft Sans Serif" size="9" italic="false" bold="false" color="0x000000" /><title tube="true" specimen="true" population="false" string="false" content="" /><labels xLabelVisible="true" yLabelVisible="true" /><parameters xParam="FSC-A" xParamFL="FSC" yParam="SSC-A" yParamFL="SSC" /><tool type="GATETOOL_2D" class="com.bd.applications.heatwave.gate.GateTool2D" layer="Region Layer"><tracker type="POLYGON_TRACKER" /><gate name="All Events\P1" regionType="POLYGON_REGION"><label name="P1" xOffset="-6" yOffset="6" /></gate></tool><layer name="grid_layer" /><layer name="Region Layer" /><background colorID="0xffffff" /><gate_selections><gate name="All Events" /></gate_selections><order_populations>false</order_populations><drawing_order><gate name="All Events" draw="1" /><gate name="All Events\P1" draw="2" /><gate name="All Events\P2" draw="3" /><gate name="All Events\P3" draw="4" /></drawing_order><grid_visibility>false</grid_visibility><tickmark_visibility>true</tickmark_visibility><tickmarklabel_visibility>true</tickmarklabel_visibility><plotoutline_visibility>true</plotoutline_visibility><gridoutline_visibility>true</gridoutline_visibility><fullgridoutline_visibility>true</fullgridoutline_visibility><halfgridoutline_visibility>false</halfgridoutline_visibility><opaque>true</opaque><show_overlay>true</show_overlay><legend_display>false</legend_display><scale_x_axis>false</scale_x_axis><scale_y_axis>false</scale_y_axis><target_area_width_x>2</target_area_width_x><target_area_width_y>2</target_area_width_y><zoom_node /><dotplot_properties><sampledoption_mode>2</sampledoption_mode><display_percent>100</display_percent><display_number>1000</display_number><dot_size>0</dot_size><timescale>false</timescale><acquisition_sampled_option_mode>3</acquisition_sampled_option_mode></dotplot_properties></plot></worksheet_element><worksheet_element type="BIEXPHISTOGRAM" x="57" y="14310" width="520" height="360" opaque="true"><plot type="BIEXPHISTOGRAM"><list_data>2019 11 20 HeLaHRE USP43 PAN2 DAY8.Specimen_001.PAN2 g1 DMOG</list_data><title_font name="Microsoft Sans Serif" size="12" italic="false" bold="false" color="0x000000" /><label_font name="Microsoft Sans Serif" size="12" italic="false" bold="false" color="0x000000" /><value_font name="Microsoft Sans Serif" size="9" italic="false" bold="false" color="0x000000" /><title tube="true" specimen="true" population="false" string="false" content="" /><labels xLabelVisible="true" yLabelVisible="true" /><parameters xParam="blue laser 530/30-A" xParamFL="blue laser 530/30" /><layer name="grid_layer" /><background colorID="0xffffff" /><gate_selections><gate name="All Events\P2" /></gate_selections><order_populations>false</order_populations><drawing_order><gate name="All Events\P2" draw="1" /></drawing_order><grid_visibility>false</grid_visibility><tickmark_visibility>true</tickmark_visibility><tickmarklabel_visibility>true</tickmarklabel_visibility><plotoutline_visibility>true</plotoutline_visibility><gridoutline_visibility>true</gridoutline_visibility><fullgridoutline_visibility>true</fullgridoutline_visibility><halfgridoutline_visibility>false</halfgridoutline_visibility><opaque>true</opaque><show_overlay>true</show_overlay><legend_display>false</legend_display><scale_x_axis>false</scale_x_axis><scale_y_axis>false</scale_y_axis><target_area_width_x>2</target_area_width_x><target_area_width_y>2</target_area_width_y><zoom_node /><histogram_properties><y_axis_mode>false</y_axis_mode><count_mode>true</count_mode><percentage_mode>false</percentage_mode><y_count_max>1.0</y_count_max><y_percentage_count_max>10</y_percentage_count_max><ignore_percentage>0.01</ignore_percentage><draw_solid>true</draw_solid><smooth>false</smooth><minimum_gate_presence>true</minimum_gate_presence><acquisition_sampled_option_mode>3</acquisition_sampled_option_mode></histogram_properties></plot></worksheet_element><worksheet_element type="BIEXPDOTPLOT" x="602" y="14811" width="510" height="428" opaque="true"><plot type="BIEXPDOTPLOT"><list_data>2019 11 20 HeLaHRE USP43 PAN2 DAY8.Specimen_001.PAN2 g2 DMOG</list_data><title_font name="Microsoft Sans Serif" size="12" italic="false" bold="false" color="0x000000" /><label_font name="Microsoft Sans Serif" size="12" italic="false" bold="false" color="0x000000" /><value_font name="Microsoft Sans Serif" size="9" italic="false" bold="false" color="0x000000" /><title tube="true" specimen="true" population="false" string="false" content="" /><labels xLabelVisible="true" yLabelVisible="true" /><parameters xParam="SSC-A" xParamFL="SSC" yParam="SSC-H" yParamFL="SSC" /><tool type="GATETOOL_2D" class="com.bd.applications.heatwave.gate.GateTool2D" layer="Region Layer"><tracker type="POLYGON_TRACKER" /><gate name="All Events\P2" regionType="POLYGON_REGION"><label name="P2" xOffset="-6" yOffset="6" /></gate></tool><tool type="GATETOOL_2D" class="com.bd.applications.heatwave.gate.GateTool2D" layer="Region Layer"><tracker type="POLYGON_TRACKER" /><gate name="All Events\P3" regionType="POLYGON_REGION"><label name="P3" xOffset="-6" yOffset="6" /></gate></tool><layer name="Region Layer" /><layer name="grid_layer" /><background colorID="0xffffff" /><gate_selections><gate name="All Events\P1" /></gate_selections><order_populations>false</order_populations><drawing_order><gate name="All Events\P1" draw="1" /></drawing_order><grid_visibility>false</grid_visibility><tickmark_visibility>true</tickmark_visibility><tickmarklabel_visibility>true</tickmarklabel_visibility><plotoutline_visibility>true</plotoutline_visibility><gridoutline_visibility>true</gridoutline_visibility><fullgridoutline_visibility>true</fullgridoutline_visibility><halfgridoutline_visibility>false</halfgridoutline_visibility><opaque>true</opaque><show_overlay>true</show_overlay><legend_display>false</legend_display><scale_x_axis>false</scale_x_axis><scale_y_axis>false</scale_y_axis><target_area_width_x>2</target_area_width_x><target_area_width_y>2</target_area_width_y><zoom_node /><dotplot_properties><sampledoption_mode>2</sampledoption_mode><display_percent>100</display_percent><display_number>1000</display_number><dot_size>0</dot_size><timescale>false</timescale><acquisition_sampled_option_mode>3</acquisition_sampled_option_mode></dotplot_properties></plot></worksheet_element><worksheet_element type="BIEXPDOTPLOT" x="51" y="14830" width="515" height="349" opaque="true"><plot type="BIEXPDOTPLOT"><list_data>2019 11 20 HeLaHRE USP43 PAN2 DAY8.Specimen_001.PAN2 g2 DMOG</list_data><title_font name="Microsoft Sans Serif" size="12" italic="false" bold="false" color="0x000000" /><label_font name="Microsoft Sans Serif" size="12" italic="false" bold="false" color="0x000000" /><value_font name="Microsoft Sans Serif" size="9" italic="false" bold="false" color="0x000000" /><title tube="true" specimen="true" population="false" string="false" content="" /><labels xLabelVisible="true" yLabelVisible="true" /><parameters xParam="FSC-A" xParamFL="FSC" yParam="SSC-A" yParamFL="SSC" /><tool type="GATETOOL_2D" class="com.bd.applications.heatwave.gate.GateTool2D" layer="Region Layer"><tracker type="POLYGON_TRACKER" /><gate name="All Events\P1" regionType="POLYGON_REGION"><label name="P1" xOffset="-6" yOffset="6" /></gate></tool><layer name="Region Layer" /><layer name="grid_layer" /><background colorID="0xffffff" /><gate_selections><gate name="All Events" /></gate_selections><order_populations>false</order_populations><drawing_order><gate name="All Events" draw="1" /><gate name="All Events\P1" draw="2" /><gate name="All Events\P2" draw="3" /><gate name="All Events\P3" draw="4" /></drawing_order><grid_visibility>false</grid_visibility><tickmark_visibility>true</tickmark_visibility><tickmarklabel_visibility>true</tickmarklabel_visibility><plotoutline_visibility>true</plotoutline_visibility><gridoutline_visibility>true</gridoutline_visibility><fullgridoutline_visibility>true</fullgridoutline_visibility><halfgridoutline_visibility>false</halfgridoutline_visibility><opaque>true</opaque><show_overlay>true</show_overlay><legend_display>false</legend_display><scale_x_axis>false</scale_x_axis><scale_y_axis>false</scale_y_axis><target_area_width_x>2</target_area_width_x><target_area_width_y>2</target_area_width_y><zoom_node /><dotplot_properties><sampledoption_mode>2</sampledoption_mode><display_percent>100</display_percent><display_number>1000</display_number><dot_size>0</dot_size><timescale>false</timescale><acquisition_sampled_option_mode>3</acquisition_sampled_option_mode></dotplot_properties></plot></worksheet_element><worksheet_element type="BIEXPHISTOGRAM" x="57" y="15236" width="520" height="360" opaque="true"><plot type="BIEXPHISTOGRAM"><list_data>2019 11 20 HeLaHRE USP43 PAN2 DAY8.Specimen_001.PAN2 g2 DMOG</list_data><title_font name="Microsoft Sans Serif" size="12" italic="false" bold="false" color="0x000000" /><label_font name="Microsoft Sans Serif" size="12" italic="false" bold="false" color="0x000000" /><value_font name="Microsoft Sans Serif" size="9" italic="false" bold="false" color="0x000000" /><title tube="true" specimen="true" population="false" string="false" content="" /><labels xLabelVisible="true" yLabelVisible="true" /><parameters xParam="blue laser 530/30-A" xParamFL="blue laser 530/30" /><layer name="grid_layer" /><background colorID="0xffffff" /><gate_selections><gate name="All Events\P2" /></gate_selections><order_populations>false</order_populations><drawing_order><gate name="All Events\P2" draw="1" /></drawing_order><grid_visibility>false</grid_visibility><tickmark_visibility>true</tickmark_visibility><tickmarklabel_visibility>true</tickmarklabel_visibility><plotoutline_visibility>true</plotoutline_visibility><gridoutline_visibility>true</gridoutline_visibility><fullgridoutline_visibility>true</fullgridoutline_visibility><halfgridoutline_visibility>false</halfgridoutline_visibility><opaque>true</opaque><show_overlay>true</show_overlay><legend_display>false</legend_display><scale_x_axis>false</scale_x_axis><scale_y_axis>false</scale_y_axis><target_area_width_x>2</target_area_width_x><target_area_width_y>2</target_area_width_y><zoom_node /><histogram_properties><y_axis_mode>false</y_axis_mode><count_mode>true</count_mode><percentage_mode>false</percentage_mode><y_count_max>1.0</y_count_max><y_percentage_count_max>10</y_percentage_count_max><ignore_percentage>0.01</ignore_percentage><draw_solid>true</draw_solid><smooth>false</smooth><minimum_gate_presence>true</minimum_gate_presence><acquisition_sampled_option_mode>3</acquisition_sampled_option_mode></histogram_properties></plot></worksheet_element><worksheet_element type="BIEXPDOTPLOT" x="602" y="15737" width="510" height="428" opaque="true"><plot type="BIEXPDOTPLOT"><list_data>2019 11 20 HeLaHRE USP43 PAN2 DAY8.Specimen_001.PAN2 g3 DMOG</list_data><title_font name="Microsoft Sans Serif" size="12" italic="false" bold="false" color="0x000000" /><label_font name="Microsoft Sans Serif" size="12" italic="false" bold="false" color="0x000000" /><value_font name="Microsoft Sans Serif" size="9" italic="false" bold="false" color="0x000000" /><title tube="true" specimen="true" population="false" string="false" content="" /><labels xLabelVisible="true" yLabelVisible="true" /><parameters xParam="SSC-A" xParamFL="SSC" yParam="SSC-H" yParamFL="SSC" /><tool type="GATETOOL_2D" class="com.bd.applications.heatwave.gate.GateTool2D" layer="Region Layer"><tracker type="POLYGON_TRACKER" /><gate name="All Events\P2" regionType="POLYGON_REGION"><label name="P2" xOffset="-6" yOffset="6" /></gate></tool><tool type="GATETOOL_2D" class="com.bd.applications.heatwave.gate.GateTool2D" layer="Region Layer"><tracker type="POLYGON_TRACKER" /><gate name="All Events\P3" regionType="POLYGON_REGION"><label name="P3" xOffset="-6" yOffset="6" /></gate></tool><layer name="grid_layer" /><layer name="Region Layer" /><background colorID="0xffffff" /><gate_selections><gate name="All Events\P1" /></gate_selections><order_populations>false</order_populations><drawing_order><gate name="All Events\P1" draw="1" /></drawing_order><grid_visibility>false</grid_visibility><tickmark_visibility>true</tickmark_visibility><tickmarklabel_visibility>true</tickmarklabel_visibility><plotoutline_visibility>true</plotoutline_visibility><gridoutline_visibility>true</gridoutline_visibility><fullgridoutline_visibility>true</fullgridoutline_visibility><halfgridoutline_visibility>false</halfgridoutline_visibility><opaque>true</opaque><show_overlay>true</show_overlay><legend_display>false</legend_display><scale_x_axis>false</scale_x_axis><scale_y_axis>false</scale_y_axis><target_area_width_x>2</target_area_width_x><target_area_width_y>2</target_area_width_y><zoom_node /><dotplot_properties><sampledoption_mode>2</sampledoption_mode><display_percent>100</display_percent><display_number>1000</display_number><dot_size>0</dot_size><timescale>false</timescale><acquisition_sampled_option_mode>3</acquisition_sampled_option_mode></dotplot_properties></plot></worksheet_element><worksheet_element type="BIEXPDOTPLOT" x="51" y="15756" width="515" height="349" opaque="true"><plot type="BIEXPDOTPLOT"><list_data>2019 11 20 HeLaHRE USP43 PAN2 DAY8.Specimen_001.PAN2 g3 DMOG</list_data><title_font name="Microsoft Sans Serif" size="12" italic="false" bold="false" color="0x000000" /><label_font name="Microsoft Sans Serif" size="12" italic="false" bold="false" color="0x000000" /><value_font name="Microsoft Sans Serif" size="9" italic="false" bold="false" color="0x000000" /><title tube="true" specimen="true" population="false" string="false" content="" /><labels xLabelVisible="true" yLabelVisible="true" /><parameters xParam="FSC-A" xParamFL="FSC" yParam="SSC-A" yParamFL="SSC" /><tool type="GATETOOL_2D" class="com.bd.applications.heatwave.gate.GateTool2D" layer="Region Layer"><tracker type="POLYGON_TRACKER" /><gate name="All Events\P1" regionType="POLYGON_REGION"><label name="P1" xOffset="-6" yOffset="6" /></gate></tool><layer name="Region Layer" /><layer name="grid_layer" /><background colorID="0xffffff" /><gate_selections><gate name="All Events" /></gate_selections><order_populations>false</order_populations><drawing_order><gate name="All Events" draw="1" /><gate name="All Events\P1" draw="2" /><gate name="All Events\P2" draw="3" /><gate name="All Events\P3" draw="4" /></drawing_order><grid_visibility>false</grid_visibility><tickmark_visibility>true</tickmark_visibility><tickmarklabel_visibility>true</tickmarklabel_visibility><plotoutline_visibility>true</plotoutline_visibility><gridoutline_visibility>true</gridoutline_visibility><fullgridoutline_visibility>true</fullgridoutline_visibility><halfgridoutline_visibility>false</halfgridoutline_visibility><opaque>true</opaque><show_overlay>true</show_overlay><legend_display>false</legend_display><scale_x_axis>false</scale_x_axis><scale_y_axis>false</scale_y_axis><target_area_width_x>2</target_area_width_x><target_area_width_y>2</target_area_width_y><zoom_node /><dotplot_properties><sampledoption_mode>2</sampledoption_mode><display_percent>100</display_percent><display_number>1000</display_number><dot_size>0</dot_size><timescale>false</timescale><acquisition_sampled_option_mode>3</acquisition_sampled_option_mode></dotplot_properties></plot></worksheet_element><worksheet_element type="BIEXPHISTOGRAM" x="57" y="16162" width="520" height="360" opaque="true"><plot type="BIEXPHISTOGRAM"><list_data>2019 11 20 HeLaHRE USP43 PAN2 DAY8.Specimen_001.PAN2 g3 DMOG</list_data><title_font name="Microsoft Sans Serif" size="12" italic="false" bold="false" color="0x000000" /><label_font name="Microsoft Sans Serif" size="12" italic="false" bold="false" color="0x000000" /><value_font name="Microsoft Sans Serif" size="9" italic="false" bold="false" color="0x000000" /><title tube="true" specimen="true" population="false" string="false" content="" /><labels xLabelVisible="true" yLabelVisible="true" /><parameters xParam="blue laser 530/30-A" xParamFL="blue laser 530/30" /><layer name="grid_layer" /><background colorID="0xffffff" /><gate_selections><gate name="All Events\P2" /></gate_selections><order_populations>false</order_populations><drawing_order><gate name="All Events\P2" draw="1" /></drawing_order><grid_visibility>false</grid_visibility><tickmark_visibility>true</tickmark_visibility><tickmarklabel_visibility>true</tickmarklabel_visibility><plotoutline_visibility>true</plotoutline_visibility><gridoutline_visibility>true</gridoutline_visibility><fullgridoutline_visibility>true</fullgridoutline_visibility><halfgridoutline_visibility>false</halfgridoutline_visibility><opaque>true</opaque><show_overlay>true</show_overlay><legend_display>false</legend_display><scale_x_axis>false</scale_x_axis><scale_y_axis>false</scale_y_axis><target_area_width_x>2</target_area_width_x><target_area_width_y>2</target_area_width_y><zoom_node /><histogram_properties><y_axis_mode>false</y_axis_mode><count_mode>true</count_mode><percentage_mode>false</percentage_mode><y_count_max>2.0</y_count_max><y_percentage_count_max>10</y_percentage_count_max><ignore_percentage>0.01</ignore_percentage><draw_solid>true</draw_solid><smooth>false</smooth><minimum_gate_presence>true</minimum_gate_presence><acquisition_sampled_option_mode>3</acquisition_sampled_option_mode></histogram_properties></plot></worksheet_element><worksheet_element type="BIEXPDOTPLOT" x="602" y="16662" width="510" height="428" opaque="true"><plot type="BIEXPDOTPLOT"><list_data>2019 11 20 HeLaHRE USP43 PAN2 DAY8.Specimen_001.Control hypoxia</list_data><title_font name="Microsoft Sans Serif" size="12" italic="false" bold="false" color="0x000000" /><label_font name="Microsoft Sans Serif" size="12" italic="false" bold="false" color="0x000000" /><value_font name="Microsoft Sans Serif" size="9" italic="false" bold="false" color="0x000000" /><title tube="true" specimen="true" population="false" string="false" content="" /><labels xLabelVisible="true" yLabelVisible="true" /><parameters xParam="SSC-A" xParamFL="SSC" yParam="SSC-H" yParamFL="SSC" /><tool type="GATETOOL_2D" class="com.bd.applications.heatwave.gate.GateTool2D" layer="Region Layer"><tracker type="POLYGON_TRACKER" /><gate name="All Events\P2" regionType="POLYGON_REGION"><label name="P2" xOffset="-6" yOffset="6" /></gate></tool><tool type="GATETOOL_2D" class="com.bd.applications.heatwave.gate.GateTool2D" layer="Region Layer"><tracker type="POLYGON_TRACKER" /><gate name="All Events\P3" regionType="POLYGON_REGION"><label name="P3" xOffset="-6" yOffset="6" /></gate></tool><layer name="Region Layer" /><layer name="grid_layer" /><background colorID="0xffffff" /><gate_selections><gate name="All Events\P1" /></gate_selections><order_populations>false</order_populations><drawing_order><gate name="All Events\P1" draw="1" /></drawing_order><grid_visibility>false</grid_visibility><tickmark_visibility>true</tickmark_visibility><tickmarklabel_visibility>true</tickmarklabel_visibility><plotoutline_visibility>true</plotoutline_visibility><gridoutline_visibility>true</gridoutline_visibility><fullgridoutline_visibility>true</fullgridoutline_visibility><halfgridoutline_visibility>false</halfgridoutline_visibility><opaque>true</opaque><show_overlay>true</show_overlay><legend_display>false</legend_display><scale_x_axis>false</scale_x_axis><scale_y_axis>false</scale_y_axis><target_area_width_x>2</target_area_width_x><target_area_width_y>2</target_area_width_y><zoom_node /><dotplot_properties><sampledoption_mode>2</sampledoption_mode><display_percent>100</display_percent><display_number>1000</display_number><dot_size>0</dot_size><timescale>false</timescale><acquisition_sampled_option_mode>3</acquisition_sampled_option_mode></dotplot_properties></plot></worksheet_element><worksheet_element type="BIEXPDOTPLOT" x="51" y="16681" width="515" height="349" opaque="true"><plot type="BIEXPDOTPLOT"><list_data>2019 11 20 HeLaHRE USP43 PAN2 DAY8.Specimen_001.Control hypoxia</list_data><title_font name="Microsoft Sans Serif" size="12" italic="false" bold="false" color="0x000000" /><label_font name="Microsoft Sans Serif" size="12" italic="false" bold="false" color="0x000000" /><value_font name="Microsoft Sans Serif" size="9" italic="false" bold="false" color="0x000000" /><title tube="true" specimen="true" population="false" string="false" content="" /><labels xLabelVisible="true" yLabelVisible="true" /><parameters xParam="FSC-A" xParamFL="FSC" yParam="SSC-A" yParamFL="SSC" /><tool type="GATETOOL_2D" class="com.bd.applications.heatwave.gate.GateTool2D" layer="Region Layer"><tracker type="POLYGON_TRACKER" /><gate name="All Events\P1" regionType="POLYGON_REGION"><label name="P1" xOffset="-6" yOffset="6" /></gate></tool><layer name="Region Layer" /><layer name="grid_layer" /><background colorID="0xffffff" /><gate_selections><gate name="All Events" /></gate_selections><order_populations>false</order_populations><drawing_order><gate name="All Events" draw="1" /><gate name="All Events\P1" draw="2" /><gate name="All Events\P2" draw="3" /><gate name="All Events\P3" draw="4" /></drawing_order><grid_visibility>false</grid_visibility><tickmark_visibility>true</tickmark_visibility><tickmarklabel_visibility>true</tickmarklabel_visibility><plotoutline_visibility>true</plotoutline_visibility><gridoutline_visibility>true</gridoutline_visibility><fullgridoutline_visibility>true</fullgridoutline_visibility><halfgridoutline_visibility>false</halfgridoutline_visibility><opaque>true</opaque><show_overlay>true</show_overlay><legend_display>false</legend_display><scale_x_axis>false</scale_x_axis><scale_y_axis>false</scale_y_axis><target_area_width_x>2</target_area_width_x><target_area_width_y>2</target_area_width_y><zoom_node /><dotplot_properties><sampledoption_mode>2</sampledoption_mode><display_percent>100</display_percent><display_number>1000</display_number><dot_size>0</dot_size><timescale>false</timescale><acquisition_sampled_option_mode>3</acquisition_sampled_option_mode></dotplot_properties></plot></worksheet_element><worksheet_element type="BIEXPHISTOGRAM" x="57" y="17087" width="520" height="360" opaque="true"><plot type="BIEXPHISTOGRAM"><list_data>2019 11 20 HeLaHRE USP43 PAN2 DAY8.Specimen_001.Control hypoxia</list_data><title_font name="Microsoft Sans Serif" size="12" italic="false" bold="false" color="0x000000" /><label_font name="Microsoft Sans Serif" size="12" italic="false" bold="false" color="0x000000" /><value_font name="Microsoft Sans Serif" size="9" italic="false" bold="false" color="0x000000" /><title tube="true" specimen="true" population="false" string="false" content="" /><labels xLabelVisible="true" yLabelVisible="true" /><parameters xParam="blue laser 530/30-A" xParamFL="blue laser 530/30" /><layer name="grid_layer" /><background colorID="0xffffff" /><gate_selections><gate name="All Events\P2" /></gate_selections><order_populations>false</order_populations><drawing_order><gate name="All Events\P2" draw="1" /></drawing_order><grid_visibility>false</grid_visibility><tickmark_visibility>true</tickmark_visibility><tickmarklabel_visibility>true</tickmarklabel_visibility><plotoutline_visibility>true</plotoutline_visibility><gridoutline_visibility>true</gridoutline_visibility><fullgridoutline_visibility>true</fullgridoutline_visibility><halfgridoutline_visibility>false</halfgridoutline_visibility><opaque>true</opaque><show_overlay>true</show_overlay><legend_display>false</legend_display><scale_x_axis>false</scale_x_axis><scale_y_axis>false</scale_y_axis><target_area_width_x>2</target_area_width_x><target_area_width_y>2</target_area_width_y><zoom_node /><histogram_properties><y_axis_mode>false</y_axis_mode><count_mode>true</count_mode><percentage_mode>false</percentage_mode><y_count_max>5.0</y_count_max><y_percentage_count_max>10</y_percentage_count_max><ignore_percentage>0.01</ignore_percentage><draw_solid>true</draw_solid><smooth>false</smooth><minimum_gate_presence>true</minimum_gate_presence><acquisition_sampled_option_mode>3</acquisition_sampled_option_mode></histogram_properties></plot></worksheet_element><worksheet_element type="BIEXPDOTPLOT" x="602" y="17588" width="510" height="428" opaque="true"><plot type="BIEXPDOTPLOT"><list_data>2019 11 20 HeLaHRE USP43 PAN2 DAY8.Specimen_001.Hif1B hypoxia</list_data><title_font name="Microsoft Sans Serif" size="12" italic="false" bold="false" color="0x000000" /><label_font name="Microsoft Sans Serif" size="12" italic="false" bold="false" color="0x000000" /><value_font name="Microsoft Sans Serif" size="9" italic="false" bold="false" color="0x000000" /><title tube="true" specimen="true" population="false" string="false" content="" /><labels xLabelVisible="true" yLabelVisible="true" /><parameters xParam="SSC-A" xParamFL="SSC" yParam="SSC-H" yParamFL="SSC" /><tool type="GATETOOL_2D" class="com.bd.applications.heatwave.gate.GateTool2D" layer="Region Layer"><tracker type="POLYGON_TRACKER" /><gate name="All Events\P2" regionType="POLYGON_REGION"><label name="P2" xOffset="-6" yOffset="6" /></gate></tool><tool type="GATETOOL_2D" class="com.bd.applications.heatwave.gate.GateTool2D" layer="Region Layer"><tracker type="POLYGON_TRACKER" /><gate name="All Events\P3" regionType="POLYGON_REGION"><label name="P3" xOffset="-6" yOffset="6" /></gate></tool><layer name="Region Layer" /><layer name="grid_layer" /><background colorID="0xffffff" /><gate_selections><gate name="All Events\P1" /></gate_selections><order_populations>false</order_populations><drawing_order><gate name="All Events\P1" draw="1" /></drawing_order><grid_visibility>false</grid_visibility><tickmark_visibility>true</tickmark_visibility><tickmarklabel_visibility>true</tickmarklabel_visibility><plotoutline_visibility>true</plotoutline_visibility><gridoutline_visibility>true</gridoutline_visibility><fullgridoutline_visibility>true</fullgridoutline_visibility><halfgridoutline_visibility>false</halfgridoutline_visibility><opaque>true</opaque><show_overlay>true</show_overlay><legend_display>false</legend_display><scale_x_axis>false</scale_x_axis><scale_y_axis>false</scale_y_axis><target_area_width_x>2</target_area_width_x><target_area_width_y>2</target_area_width_y><zoom_node /><dotplot_properties><sampledoption_mode>2</sampledoption_mode><display_percent>100</display_percent><display_number>1000</display_number><dot_size>0</dot_size><timescale>false</timescale><acquisition_sampled_option_mode>3</acquisition_sampled_option_mode></dotplot_properties></plot></worksheet_element><worksheet_element type="BIEXPDOTPLOT" x="51" y="17607" width="515" height="349" opaque="true"><plot type="BIEXPDOTPLOT"><list_data>2019 11 20 HeLaHRE USP43 PAN2 DAY8.Specimen_001.Hif1B hypoxia</list_data><title_font name="Microsoft Sans Serif" size="12" italic="false" bold="false" color="0x000000" /><label_font name="Microsoft Sans Serif" size="12" italic="false" bold="false" color="0x000000" /><value_font name="Microsoft Sans Serif" size="9" italic="false" bold="false" color="0x000000" /><title tube="true" specimen="true" population="false" string="false" content="" /><labels xLabelVisible="true" yLabelVisible="true" /><parameters xParam="FSC-A" xParamFL="FSC" yParam="SSC-A" yParamFL="SSC" /><tool type="GATETOOL_2D" class="com.bd.applications.heatwave.gate.GateTool2D" layer="Region Layer"><tracker type="POLYGON_TRACKER" /><gate name="All Events\P1" regionType="POLYGON_REGION"><label name="P1" xOffset="-6" yOffset="6" /></gate></tool><layer name="Region Layer" /><layer name="grid_layer" /><background colorID="0xffffff" /><gate_selections><gate name="All Events" /></gate_selections><order_populations>false</order_populations><drawing_order><gate name="All Events" draw="1" /><gate name="All Events\P1" draw="2" /><gate name="All Events\P2" draw="3" /><gate name="All Events\P3" draw="4" /></drawing_order><grid_visibility>false</grid_visibility><tickmark_visibility>true</tickmark_visibility><tickmarklabel_visibility>true</tickmarklabel_visibility><plotoutline_visibility>true</plotoutline_visibility><gridoutline_visibility>true</gridoutline_visibility><fullgridoutline_visibility>true</fullgridoutline_visibility><halfgridoutline_visibility>false</halfgridoutline_visibility><opaque>true</opaque><show_overlay>true</show_overlay><legend_display>false</legend_display><scale_x_axis>false</scale_x_axis><scale_y_axis>false</scale_y_axis><target_area_width_x>2</target_area_width_x><target_area_width_y>2</target_area_width_y><zoom_node /><dotplot_properties><sampledoption_mode>2</sampledoption_mode><display_percent>100</display_percent><display_number>1000</display_number><dot_size>0</dot_size><timescale>false</timescale><acquisition_sampled_option_mode>3</acquisition_sampled_option_mode></dotplot_properties></plot></worksheet_element><worksheet_element type="BIEXPHISTOGRAM" x="57" y="18013" width="520" height="360" opaque="true"><plot type="BIEXPHISTOGRAM"><list_data>2019 11 20 HeLaHRE USP43 PAN2 DAY8.Specimen_001.Hif1B hypoxia</list_data><title_font name="Microsoft Sans Serif" size="12" italic="false" bold="false" color="0x000000" /><label_font name="Microsoft Sans Serif" size="12" italic="false" bold="false" color="0x000000" /><value_font name="Microsoft Sans Serif" size="9" italic="false" bold="false" color="0x000000" /><title tube="true" specimen="true" population="false" string="false" content="" /><labels xLabelVisible="true" yLabelVisible="true" /><parameters xParam="blue laser 530/30-A" xParamFL="blue laser 530/30" /><layer name="grid_layer" /><background colorID="0xffffff" /><gate_selections><gate name="All Events\P2" /></gate_selections><order_populations>false</order_populations><drawing_order><gate name="All Events\P2" draw="1" /></drawing_order><grid_visibility>false</grid_visibility><tickmark_visibility>true</tickmark_visibility><tickmarklabel_visibility>true</tickmarklabel_visibility><plotoutline_visibility>true</plotoutline_visibility><gridoutline_visibility>true</gridoutline_visibility><fullgridoutline_visibility>true</fullgridoutline_visibility><halfgridoutline_visibility>false</halfgridoutline_visibility><opaque>true</opaque><show_overlay>true</show_overlay><legend_display>false</legend_display><scale_x_axis>false</scale_x_axis><scale_y_axis>false</scale_y_axis><target_area_width_x>2</target_area_width_x><target_area_width_y>2</target_area_width_y><zoom_node /><histogram_properties><y_axis_mode>false</y_axis_mode><count_mode>true</count_mode><percentage_mode>false</percentage_mode><y_count_max>3.0</y_count_max><y_percentage_count_max>10</y_percentage_count_max><ignore_percentage>0.01</ignore_percentage><draw_solid>true</draw_solid><smooth>false</smooth><minimum_gate_presence>true</minimum_gate_presence><acquisition_sampled_option_mode>3</acquisition_sampled_option_mode></histogram_properties></plot></worksheet_element><worksheet_element type="BIEXPDOTPLOT" x="602" y="18514" width="510" height="428" opaque="true"><plot type="BIEXPDOTPLOT"><list_data>2019 11 20 HeLaHRE USP43 PAN2 DAY8.Specimen_001.PHD2 hypoxia</list_data><title_font name="Microsoft Sans Serif" size="12" italic="false" bold="false" color="0x000000" /><label_font name="Microsoft Sans Serif" size="12" italic="false" bold="false" color="0x000000" /><value_font name="Microsoft Sans Serif" size="9" italic="false" bold="false" color="0x000000" /><title tube="true" specimen="true" population="false" string="false" content="" /><labels xLabelVisible="true" yLabelVisible="true" /><parameters xParam="SSC-A" xParamFL="SSC" yParam="SSC-H" yParamFL="SSC" /><tool type="GATETOOL_2D" class="com.bd.applications.heatwave.gate.GateTool2D" layer="Region Layer"><tracker type="POLYGON_TRACKER" /><gate name="All Events\P2" regionType="POLYGON_REGION"><label name="P2" xOffset="-6" yOffset="6" /></gate></tool><tool type="GATETOOL_2D" class="com.bd.applications.heatwave.gate.GateTool2D" layer="Region Layer"><tracker type="POLYGON_TRACKER" /><gate name="All Events\P3" regionType="POLYGON_REGION"><label name="P3" xOffset="-6" yOffset="6" /></gate></tool><layer name="Region Layer" /><layer name="grid_layer" /><background colorID="0xffffff" /><gate_selections><gate name="All Events" /></gate_selections><order_populations>false</order_populations><drawing_order><gate name="All Events" draw="1" /><gate name="All Events\P1" draw="2" /><gate name="All Events\P2" draw="3" /><gate name="All Events\P3" draw="4" /></drawing_order><grid_visibility>false</grid_visibility><tickmark_visibility>true</tickmark_visibility><tickmarklabel_visibility>true</tickmarklabel_visibility><plotoutline_visibility>true</plotoutline_visibility><gridoutline_visibility>true</gridoutline_visibility><fullgridoutline_visibility>true</fullgridoutline_visibility><halfgridoutline_visibility>false</halfgridoutline_visibility><opaque>true</opaque><show_overlay>true</show_overlay><legend_display>false</legend_display><scale_x_axis>false</scale_x_axis><scale_y_axis>false</scale_y_axis><target_area_width_x>2</target_area_width_x><target_area_width_y>2</target_area_width_y><zoom_node /><dotplot_properties><sampledoption_mode>2</sampledoption_mode><display_percent>100</display_percent><display_number>1000</display_number><dot_size>0</dot_size><timescale>false</timescale><acquisition_sampled_option_mode>3</acquisition_sampled_option_mode></dotplot_properties></plot></worksheet_element><worksheet_element type="BIEXPDOTPLOT" x="51" y="18533" width="515" height="349" opaque="true"><plot type="BIEXPDOTPLOT"><list_data>2019 11 20 HeLaHRE USP43 PAN2 DAY8.Specimen_001.PHD2 hypoxia</list_data><title_font name="Microsoft Sans Serif" size="12" italic="false" bold="false" color="0x000000" /><label_font name="Microsoft Sans Serif" size="12" italic="false" bold="false" color="0x000000" /><value_font name="Microsoft Sans Serif" size="9" italic="false" bold="false" color="0x000000" /><title tube="true" specimen="true" population="false" string="false" content="" /><labels xLabelVisible="true" yLabelVisible="true" /><parameters xParam="FSC-A" xParamFL="FSC" yParam="SSC-A" yParamFL="SSC" /><tool type="GATETOOL_2D" class="com.bd.applications.heatwave.gate.GateTool2D" layer="Region Layer"><tracker type="POLYGON_TRACKER" /><gate name="All Events\P1" regionType="POLYGON_REGION"><label name="P1" xOffset="-6" yOffset="6" /></gate></tool><layer name="grid_layer" /><layer name="Region Layer" /><background colorID="0xffffff" /><gate_selections><gate name="All Events" /></gate_selections><order_populations>false</order_populations><drawing_order><gate name="All Events" draw="1" /><gate name="All Events\P1" draw="2" /><gate name="All Events\P2" draw="3" /><gate name="All Events\P3" draw="4" /></drawing_order><grid_visibility>false</grid_visibility><tickmark_visibility>true</tickmark_visibility><tickmarklabel_visibility>true</tickmarklabel_visibility><plotoutline_visibility>true</plotoutline_visibility><gridoutline_visibility>true</gridoutline_visibility><fullgridoutline_visibility>true</fullgridoutline_visibility><halfgridoutline_visibility>false</halfgridoutline_visibility><opaque>true</opaque><show_overlay>true</show_overlay><legend_display>false</legend_display><scale_x_axis>false</scale_x_axis><scale_y_axis>false</scale_y_axis><target_area_width_x>2</target_area_width_x><target_area_width_y>2</target_area_width_y><zoom_node /><dotplot_properties><sampledoption_mode>2</sampledoption_mode><display_percent>100</display_percent><display_number>1000</display_number><dot_size>0</dot_size><timescale>false</timescale><acquisition_sampled_option_mode>3</acquisition_sampled_option_mode></dotplot_properties></plot></worksheet_element><worksheet_element type="BIEXPHISTOGRAM" x="57" y="18939" width="520" height="360" opaque="true"><plot type="BIEXPHISTOGRAM"><list_data>2019 11 20 HeLaHRE USP43 PAN2 DAY8.Specimen_001.PHD2 hypoxia</list_data><title_font name="Microsoft Sans Serif" size="12" italic="false" bold="false" color="0x000000" /><label_font name="Microsoft Sans Serif" size="12" italic="false" bold="false" color="0x000000" /><value_font name="Microsoft Sans Serif" size="9" italic="false" bold="false" color="0x000000" /><title tube="true" specimen="true" population="false" string="false" content="" /><labels xLabelVisible="true" yLabelVisible="true" /><parameters xParam="blue laser 530/30-A" xParamFL="blue laser 530/30" /><layer name="grid_layer" /><background colorID="0xffffff" /><gate_selections><gate name="All Events" /></gate_selections><order_populations>false</order_populations><drawing_order><gate name="All Events" draw="1" /></drawing_order><grid_visibility>false</grid_visibility><tickmark_visibility>true</tickmark_visibility><tickmarklabel_visibility>true</tickmarklabel_visibility><plotoutline_visibility>true</plotoutline_visibility><gridoutline_visibility>true</gridoutline_visibility><fullgridoutline_visibility>true</fullgridoutline_visibility><halfgridoutline_visibility>false</halfgridoutline_visibility><opaque>true</opaque><show_overlay>true</show_overlay><legend_display>false</legend_display><scale_x_axis>false</scale_x_axis><scale_y_axis>false</scale_y_axis><target_area_width_x>2</target_area_width_x><target_area_width_y>2</target_area_width_y><zoom_node /><histogram_properties><y_axis_mode>false</y_axis_mode><count_mode>true</count_mode><percentage_mode>false</percentage_mode><y_count_max>1.0</y_count_max><y_percentage_count_max>10</y_percentage_count_max><ignore_percentage>0.01</ignore_percentage><draw_solid>true</draw_solid><smooth>false</smooth><minimum_gate_presence>true</minimum_gate_presence><acquisition_sampled_option_mode>3</acquisition_sampled_option_mode></histogram_properties></plot></worksheet_element><worksheet_element type="BIEXPDOTPLOT" x="602" y="19440" width="510" height="428" opaque="true"><plot type="BIEXPDOTPLOT"><list_data>2019 11 20 HeLaHRE USP43 PAN2 DAY8.Specimen_001.Control hypoxia_001</list_data><title_font name="Microsoft Sans Serif" size="12" italic="false" bold="false" color="0x000000" /><label_font name="Microsoft Sans Serif" size="12" italic="false" bold="false" color="0x000000" /><value_font name="Microsoft Sans Serif" size="9" italic="false" bold="false" color="0x000000" /><title tube="true" specimen="true" population="false" string="false" content="" /><labels xLabelVisible="true" yLabelVisible="true" /><parameters xParam="SSC-A" xParamFL="SSC" yParam="SSC-H" yParamFL="SSC" /><tool type="GATETOOL_2D" class="com.bd.applications.heatwave.gate.GateTool2D" layer="Region Layer"><tracker type="POLYGON_TRACKER" /><gate name="All Events\P2" regionType="POLYGON_REGION"><label name="P2" xOffset="-6" yOffset="6" /></gate></tool><tool type="GATETOOL_2D" class="com.bd.applications.heatwave.gate.GateTool2D" layer="Region Layer"><tracker type="POLYGON_TRACKER" /><gate name="All Events\P3" regionType="POLYGON_REGION"><label name="P3" xOffset="-6" yOffset="6" /></gate></tool><layer name="grid_layer" /><layer name="Region Layer" /><background colorID="0xffffff" /><gate_selections><gate name="All Events" /></gate_selections><order_populations>false</order_populations><drawing_order><gate name="All Events" draw="1" /><gate name="All Events\P1" draw="2" /><gate name="All Events\P2" draw="3" /><gate name="All Events\P3" draw="4" /></drawing_order><grid_visibility>false</grid_visibility><tickmark_visibility>true</tickmark_visibility><tickmarklabel_visibility>true</tickmarklabel_visibility><plotoutline_visibility>true</plotoutline_visibility><gridoutline_visibility>true</gridoutline_visibility><fullgridoutline_visibility>true</fullgridoutline_visibility><halfgridoutline_visibility>false</halfgridoutline_visibility><opaque>true</opaque><show_overlay>true</show_overlay><legend_display>false</legend_display><scale_x_axis>false</scale_x_axis><scale_y_axis>false</scale_y_axis><target_area_width_x>2</target_area_width_x><target_area_width_y>2</target_area_width_y><zoom_node /><dotplot_properties><sampledoption_mode>2</sampledoption_mode><display_percent>100</display_percent><display_number>1000</display_number><dot_size>0</dot_size><timescale>false</timescale><acquisition_sampled_option_mode>3</acquisition_sampled_option_mode></dotplot_properties></plot></worksheet_element><worksheet_element type="BIEXPDOTPLOT" x="51" y="19459" width="515" height="349" opaque="true"><plot type="BIEXPDOTPLOT"><list_data>2019 11 20 HeLaHRE USP43 PAN2 DAY8.Specimen_001.Control hypoxia_001</list_data><title_font name="Microsoft Sans Serif" size="12" italic="false" bold="false" color="0x000000" /><label_font name="Microsoft Sans Serif" size="12" italic="false" bold="false" color="0x000000" /><value_font name="Microsoft Sans Serif" size="9" italic="false" bold="false" color="0x000000" /><title tube="true" specimen="true" population="false" string="false" content="" /><labels xLabelVisible="true" yLabelVisible="true" /><parameters xParam="FSC-A" xParamFL="FSC" yParam="SSC-A" yParamFL="SSC" /><tool type="GATETOOL_2D" class="com.bd.applications.heatwave.gate.GateTool2D" layer="Region Layer"><tracker type="POLYGON_TRACKER" /><gate name="All Events\P1" regionType="POLYGON_REGION"><label name="P1" xOffset="-6" yOffset="6" /></gate></tool><layer name="Region Layer" /><layer name="grid_layer" /><background colorID="0xffffff" /><gate_selections><gate name="All Events" /></gate_selections><order_populations>false</order_populations><drawing_order><gate name="All Events" draw="1" /><gate name="All Events\P1" draw="2" /><gate name="All Events\P2" draw="3" /><gate name="All Events\P3" draw="4" /></drawing_order><grid_visibility>false</grid_visibility><tickmark_visibility>true</tickmark_visibility><tickmarklabel_visibility>true</tickmarklabel_visibility><plotoutline_visibility>true</plotoutline_visibility><gridoutline_visibility>true</gridoutline_visibility><fullgridoutline_visibility>true</fullgridoutline_visibility><halfgridoutline_visibility>false</halfgridoutline_visibility><opaque>true</opaque><show_overlay>true</show_overlay><legend_display>false</legend_display><scale_x_axis>false</scale_x_axis><scale_y_axis>false</scale_y_axis><target_area_width_x>2</target_area_width_x><target_area_width_y>2</target_area_width_y><zoom_node /><dotplot_properties><sampledoption_mode>2</sampledoption_mode><display_percent>100</display_percent><display_number>1000</display_number><dot_size>0</dot_size><timescale>false</timescale><acquisition_sampled_option_mode>3</acquisition_sampled_option_mode></dotplot_properties></plot></worksheet_element><worksheet_element type="BIEXPHISTOGRAM" x="57" y="19865" width="520" height="360" opaque="true"><plot type="BIEXPHISTOGRAM"><list_data>2019 11 20 HeLaHRE USP43 PAN2 DAY8.Specimen_001.Control hypoxia_001</list_data><title_font name="Microsoft Sans Serif" size="12" italic="false" bold="false" color="0x000000" /><label_font name="Microsoft Sans Serif" size="12" italic="false" bold="false" color="0x000000" /><value_font name="Microsoft Sans Serif" size="9" italic="false" bold="false" color="0x000000" /><title tube="true" specimen="true" population="false" string="false" content="" /><labels xLabelVisible="true" yLabelVisible="true" /><parameters xParam="blue laser 530/30-A" xParamFL="blue laser 530/30" /><layer name="grid_layer" /><background colorID="0xffffff" /><gate_selections><gate name="All Events" /></gate_selections><order_populations>false</order_populations><drawing_order><gate name="All Events" draw="1" /></drawing_order><grid_visibility>false</grid_visibility><tickmark_visibility>true</tickmark_visibility><tickmarklabel_visibility>true</tickmarklabel_visibility><plotoutline_visibility>true</plotoutline_visibility><gridoutline_visibility>true</gridoutline_visibility><fullgridoutline_visibility>true</fullgridoutline_visibility><halfgridoutline_visibility>false</halfgridoutline_visibility><opaque>true</opaque><show_overlay>true</show_overlay><legend_display>false</legend_display><scale_x_axis>false</scale_x_axis><scale_y_axis>false</scale_y_axis><target_area_width_x>2</target_area_width_x><target_area_width_y>2</target_area_width_y><zoom_node /><histogram_properties><y_axis_mode>false</y_axis_mode><count_mode>true</count_mode><percentage_mode>false</percentage_mode><y_count_max>3.0</y_count_max><y_percentage_count_max>10</y_percentage_count_max><ignore_percentage>0.01</ignore_percentage><draw_solid>true</draw_solid><smooth>false</smooth><minimum_gate_presence>true</minimum_gate_presence><acquisition_sampled_option_mode>3</acquisition_sampled_option_mode></histogram_properties></plot></worksheet_element><worksheet_element type="BIEXPDOTPLOT" x="602" y="20365" width="510" height="428" opaque="true"><plot type="BIEXPDOTPLOT"><list_data>2019 11 20 HeLaHRE USP43 PAN2 DAY8.Specimen_001.USP43 g1 hypoxia</list_data><title_font name="Microsoft Sans Serif" size="12" italic="false" bold="false" color="0x000000" /><label_font name="Microsoft Sans Serif" size="12" italic="false" bold="false" color="0x000000" /><value_font name="Microsoft Sans Serif" size="9" italic="false" bold="false" color="0x000000" /><title tube="true" specimen="true" population="false" string="false" content="" /><labels xLabelVisible="true" yLabelVisible="true" /><parameters xParam="SSC-A" xParamFL="SSC" yParam="SSC-H" yParamFL="SSC" /><tool type="GATETOOL_2D" class="com.bd.applications.heatwave.gate.GateTool2D" layer="Region Layer"><tracker type="POLYGON_TRACKER" /><gate name="All Events\P2" regionType="POLYGON_REGION"><label name="P2" xOffset="-6" yOffset="6" /></gate></tool><tool type="GATETOOL_2D" class="com.bd.applications.heatwave.gate.GateTool2D" layer="Region Layer"><tracker type="POLYGON_TRACKER" /><gate name="All Events\P3" regionType="POLYGON_REGION"><label name="P3" xOffset="-6" yOffset="6" /></gate></tool><layer name="Region Layer" /><layer name="grid_layer" /><background colorID="0xffffff" /><gate_selections><gate name="All Events" /></gate_selections><order_populations>false</order_populations><drawing_order><gate name="All Events" draw="1" /><gate name="All Events\P1" draw="2" /><gate name="All Events\P2" draw="3" /><gate name="All Events\P3" draw="4" /></drawing_order><grid_visibility>false</grid_visibility><tickmark_visibility>true</tickmark_visibility><tickmarklabel_visibility>true</tickmarklabel_visibility><plotoutline_visibility>true</plotoutline_visibility><gridoutline_visibility>true</gridoutline_visibility><fullgridoutline_visibility>true</fullgridoutline_visibility><halfgridoutline_visibility>false</halfgridoutline_visibility><opaque>true</opaque><show_overlay>true</show_overlay><legend_display>false</legend_display><scale_x_axis>false</scale_x_axis><scale_y_axis>false</scale_y_axis><target_area_width_x>2</target_area_width_x><target_area_width_y>2</target_area_width_y><zoom_node /><dotplot_properties><sampledoption_mode>2</sampledoption_mode><display_percent>100</display_percent><display_number>1000</display_number><dot_size>0</dot_size><timescale>false</timescale><acquisition_sampled_option_mode>3</acquisition_sampled_option_mode></dotplot_properties></plot></worksheet_element><worksheet_element type="BIEXPDOTPLOT" x="51" y="20384" width="515" height="349" opaque="true"><plot type="BIEXPDOTPLOT"><list_data>2019 11 20 HeLaHRE USP43 PAN2 DAY8.Specimen_001.USP43 g1 hypoxia</list_data><title_font name="Microsoft Sans Serif" size="12" italic="false" bold="false" color="0x000000" /><label_font name="Microsoft Sans Serif" size="12" italic="false" bold="false" color="0x000000" /><value_font name="Microsoft Sans Serif" size="9" italic="false" bold="false" color="0x000000" /><title tube="true" specimen="true" population="false" string="false" content="" /><labels xLabelVisible="true" yLabelVisible="true" /><parameters xParam="FSC-A" xParamFL="FSC" yParam="SSC-A" yParamFL="SSC" /><tool type="GATETOOL_2D" class="com.bd.applications.heatwave.gate.GateTool2D" layer="Region Layer"><tracker type="POLYGON_TRACKER" /><gate name="All Events\P1" regionType="POLYGON_REGION"><label name="P1" xOffset="-6" yOffset="6" /></gate></tool><layer name="Region Layer" /><layer name="grid_layer" /><background colorID="0xffffff" /><gate_selections><gate name="All Events" /></gate_selections><order_populations>false</order_populations><drawing_order><gate name="All Events" draw="1" /><gate name="All Events\P1" draw="2" /><gate name="All Events\P2" draw="3" /><gate name="All Events\P3" draw="4" /></drawing_order><grid_visibility>false</grid_visibility><tickmark_visibility>true</tickmark_visibility><tickmarklabel_visibility>true</tickmarklabel_visibility><plotoutline_visibility>true</plotoutline_visibility><gridoutline_visibility>true</gridoutline_visibility><fullgridoutline_visibility>true</fullgridoutline_visibility><halfgridoutline_visibility>false</halfgridoutline_visibility><opaque>true</opaque><show_overlay>true</show_overlay><legend_display>false</legend_display><scale_x_axis>false</scale_x_axis><scale_y_axis>false</scale_y_axis><target_area_width_x>2</target_area_width_x><target_area_width_y>2</target_area_width_y><zoom_node /><dotplot_properties><sampledoption_mode>2</sampledoption_mode><display_percent>100</display_percent><display_number>1000</display_number><dot_size>0</dot_size><timescale>false</timescale><acquisition_sampled_option_mode>3</acquisition_sampled_option_mode></dotplot_properties></plot></worksheet_element><worksheet_element type="BIEXPHISTOGRAM" x="57" y="20790" width="520" height="360" opaque="true"><plot type="BIEXPHISTOGRAM"><list_data>2019 11 20 HeLaHRE USP43 PAN2 DAY8.Specimen_001.USP43 g1 hypoxia</list_data><title_font name="Microsoft Sans Serif" size="12" italic="false" bold="false" color="0x000000" /><label_font name="Microsoft Sans Serif" size="12" italic="false" bold="false" color="0x000000" /><value_font name="Microsoft Sans Serif" size="9" italic="false" bold="false" color="0x000000" /><title tube="true" specimen="true" population="false" string="false" content="" /><labels xLabelVisible="true" yLabelVisible="true" /><parameters xParam="blue laser 530/30-A" xParamFL="blue laser 530/30" /><layer name="grid_layer" /><background colorID="0xffffff" /><gate_selections><gate name="All Events\P2" /></gate_selections><order_populations>false</order_populations><drawing_order><gate name="All Events\P2" draw="1" /></drawing_order><grid_visibility>false</grid_visibility><tickmark_visibility>true</tickmark_visibility><tickmarklabel_visibility>true</tickmarklabel_visibility><plotoutline_visibility>true</plotoutline_visibility><gridoutline_visibility>true</gridoutline_visibility><fullgridoutline_visibility>true</fullgridoutline_visibility><halfgridoutline_visibility>false</halfgridoutline_visibility><opaque>true</opaque><show_overlay>true</show_overlay><legend_display>false</legend_display><scale_x_axis>false</scale_x_axis><scale_y_axis>false</scale_y_axis><target_area_width_x>2</target_area_width_x><target_area_width_y>2</target_area_width_y><zoom_node /><histogram_properties><y_axis_mode>false</y_axis_mode><count_mode>true</count_mode><percentage_mode>false</percentage_mode><y_count_max>2.0</y_count_max><y_percentage_count_max>10</y_percentage_count_max><ignore_percentage>0.01</ignore_percentage><draw_solid>true</draw_solid><smooth>false</smooth><minimum_gate_presence>true</minimum_gate_presence><acquisition_sampled_option_mode>3</acquisition_sampled_option_mode></histogram_properties></plot></worksheet_element><worksheet_element type="BIEXPDOTPLOT" x="602" y="21291" width="510" height="428" opaque="true"><plot type="BIEXPDOTPLOT"><list_data>2019 11 20 HeLaHRE USP43 PAN2 DAY8.Specimen_001.USP43 g2 hypoxia</list_data><title_font name="Microsoft Sans Serif" size="12" italic="false" bold="false" color="0x000000" /><label_font name="Microsoft Sans Serif" size="12" italic="false" bold="false" color="0x000000" /><value_font name="Microsoft Sans Serif" size="9" italic="false" bold="false" color="0x000000" /><title tube="true" specimen="true" population="false" string="false" content="" /><labels xLabelVisible="true" yLabelVisible="true" /><parameters xParam="SSC-A" xParamFL="SSC" yParam="SSC-H" yParamFL="SSC" /><tool type="GATETOOL_2D" class="com.bd.applications.heatwave.gate.GateTool2D" layer="Region Layer"><tracker type="POLYGON_TRACKER" /><gate name="All Events\P2" regionType="POLYGON_REGION"><label name="P2" xOffset="-6" yOffset="6" /></gate></tool><tool type="GATETOOL_2D" class="com.bd.applications.heatwave.gate.GateTool2D" layer="Region Layer"><tracker type="POLYGON_TRACKER" /><gate name="All Events\P3" regionType="POLYGON_REGION"><label name="P3" xOffset="-6" yOffset="6" /></gate></tool><layer name="Region Layer" /><layer name="grid_layer" /><background colorID="0xffffff" /><gate_selections><gate name="All Events" /></gate_selections><order_populations>false</order_populations><drawing_order><gate name="All Events" draw="1" /><gate name="All Events\P1" draw="2" /><gate name="All Events\P2" draw="3" /><gate name="All Events\P3" draw="4" /></drawing_order><grid_visibility>false</grid_visibility><tickmark_visibility>true</tickmark_visibility><tickmarklabel_visibility>true</tickmarklabel_visibility><plotoutline_visibility>true</plotoutline_visibility><gridoutline_visibility>true</gridoutline_visibility><fullgridoutline_visibility>true</fullgridoutline_visibility><halfgridoutline_visibility>false</halfgridoutline_visibility><opaque>true</opaque><show_overlay>true</show_overlay><legend_display>false</legend_display><scale_x_axis>false</scale_x_axis><scale_y_axis>false</scale_y_axis><target_area_width_x>2</target_area_width_x><target_area_width_y>2</target_area_width_y><zoom_node /><dotplot_properties><sampledoption_mode>2</sampledoption_mode><display_percent>100</display_percent><display_number>1000</display_number><dot_size>0</dot_size><timescale>false</timescale><acquisition_sampled_option_mode>3</acquisition_sampled_option_mode></dotplot_properties></plot></worksheet_element><worksheet_element type="BIEXPDOTPLOT" x="51" y="21310" width="515" height="349" opaque="true"><plot type="BIEXPDOTPLOT"><list_data>2019 11 20 HeLaHRE USP43 PAN2 DAY8.Specimen_001.USP43 g2 hypoxia</list_data><title_font name="Microsoft Sans Serif" size="12" italic="false" bold="false" color="0x000000" /><label_font name="Microsoft Sans Serif" size="12" italic="false" bold="false" color="0x000000" /><value_font name="Microsoft Sans Serif" size="9" italic="false" bold="false" color="0x000000" /><title tube="true" specimen="true" population="false" string="false" content="" /><labels xLabelVisible="true" yLabelVisible="true" /><parameters xParam="FSC-A" xParamFL="FSC" yParam="SSC-A" yParamFL="SSC" /><tool type="GATETOOL_2D" class="com.bd.applications.heatwave.gate.GateTool2D" layer="Region Layer"><tracker type="POLYGON_TRACKER" /><gate name="All Events\P1" regionType="POLYGON_REGION"><label name="P1" xOffset="-6" yOffset="6" /></gate></tool><layer name="Region Layer" /><layer name="grid_layer" /><background colorID="0xffffff" /><gate_selections><gate name="All Events" /></gate_selections><order_populations>false</order_populations><drawing_order><gate name="All Events" draw="1" /><gate name="All Events\P1" draw="2" /><gate name="All Events\P2" draw="3" /><gate name="All Events\P3" draw="4" /></drawing_order><grid_visibility>false</grid_visibility><tickmark_visibility>true</tickmark_visibility><tickmarklabel_visibility>true</tickmarklabel_visibility><plotoutline_visibility>true</plotoutline_visibility><gridoutline_visibility>true</gridoutline_visibility><fullgridoutline_visibility>true</fullgridoutline_visibility><halfgridoutline_visibility>false</halfgridoutline_visibility><opaque>true</opaque><show_overlay>true</show_overlay><legend_display>false</legend_display><scale_x_axis>false</scale_x_axis><scale_y_axis>false</scale_y_axis><target_area_width_x>2</target_area_width_x><target_area_width_y>2</target_area_width_y><zoom_node /><dotplot_properties><sampledoption_mode>2</sampledoption_mode><display_percent>100</display_percent><display_number>1000</display_number><dot_size>0</dot_size><timescale>false</timescale><acquisition_sampled_option_mode>3</acquisition_sampled_option_mode></dotplot_properties></plot></worksheet_element><worksheet_element type="BIEXPHISTOGRAM" x="57" y="21716" width="520" height="360" opaque="true"><plot type="BIEXPHISTOGRAM"><list_data>2019 11 20 HeLaHRE USP43 PAN2 DAY8.Specimen_001.USP43 g2 hypoxia</list_data><title_font name="Microsoft Sans Serif" size="12" italic="false" bold="false" color="0x000000" /><label_font name="Microsoft Sans Serif" size="12" italic="false" bold="false" color="0x000000" /><value_font name="Microsoft Sans Serif" size="9" italic="false" bold="false" color="0x000000" /><title tube="true" specimen="true" population="false" string="false" content="" /><labels xLabelVisible="true" yLabelVisible="true" /><parameters xParam="blue laser 530/30-A" xParamFL="blue laser 530/30" /><layer name="grid_layer" /><background colorID="0xffffff" /><gate_selections><gate name="All Events\P2" /></gate_selections><order_populations>false</order_populations><drawing_order><gate name="All Events\P2" draw="1" /></drawing_order><grid_visibility>false</grid_visibility><tickmark_visibility>true</tickmark_visibility><tickmarklabel_visibility>true</tickmarklabel_visibility><plotoutline_visibility>true</plotoutline_visibility><gridoutline_visibility>true</gridoutline_visibility><fullgridoutline_visibility>true</fullgridoutline_visibility><halfgridoutline_visibility>false</halfgridoutline_visibility><opaque>true</opaque><show_overlay>true</show_overlay><legend_display>false</legend_display><scale_x_axis>false</scale_x_axis><scale_y_axis>false</scale_y_axis><target_area_width_x>2</target_area_width_x><target_area_width_y>2</target_area_width_y><zoom_node /><histogram_properties><y_axis_mode>false</y_axis_mode><count_mode>true</count_mode><percentage_mode>false</percentage_mode><y_count_max>1.0</y_count_max><y_percentage_count_max>10</y_percentage_count_max><ignore_percentage>0.01</ignore_percentage><draw_solid>true</draw_solid><smooth>false</smooth><minimum_gate_presence>true</minimum_gate_presence><acquisition_sampled_option_mode>3</acquisition_sampled_option_mode></histogram_properties></plot></worksheet_element><worksheet_element type="BIEXPDOTPLOT" x="602" y="22217" width="510" height="428" opaque="true"><plot type="BIEXPDOTPLOT"><list_data>2019 11 20 HeLaHRE USP43 PAN2 DAY8.Specimen_001.USP43 g3 hypoxia</list_data><title_font name="Microsoft Sans Serif" size="12" italic="false" bold="false" color="0x000000" /><label_font name="Microsoft Sans Serif" size="12" italic="false" bold="false" color="0x000000" /><value_font name="Microsoft Sans Serif" size="9" italic="false" bold="false" color="0x000000" /><title tube="true" specimen="true" population="false" string="false" content="" /><labels xLabelVisible="true" yLabelVisible="true" /><parameters xParam="SSC-A" xParamFL="SSC" yParam="SSC-H" yParamFL="SSC" /><tool type="GATETOOL_2D" class="com.bd.applications.heatwave.gate.GateTool2D" layer="Region Layer"><tracker type="POLYGON_TRACKER" /><gate name="All Events\P2" regionType="POLYGON_REGION"><label name="P2" xOffset="-6" yOffset="6" /></gate></tool><tool type="GATETOOL_2D" class="com.bd.applications.heatwave.gate.GateTool2D" layer="Region Layer"><tracker type="POLYGON_TRACKER" /><gate name="All Events\P3" regionType="POLYGON_REGION"><label name="P3" xOffset="-6" yOffset="6" /></gate></tool><layer name="Region Layer" /><layer name="grid_layer" /><background colorID="0xffffff" /><gate_selections><gate name="All Events" /></gate_selections><order_populations>false</order_populations><drawing_order><gate name="All Events" draw="1" /><gate name="All Events\P1" draw="2" /><gate name="All Events\P2" draw="3" /><gate name="All Events\P3" draw="4" /></drawing_order><grid_visibility>false</grid_visibility><tickmark_visibility>true</tickmark_visibility><tickmarklabel_visibility>true</tickmarklabel_visibility><plotoutline_visibility>true</plotoutline_visibility><gridoutline_visibility>true</gridoutline_visibility><fullgridoutline_visibility>true</fullgridoutline_visibility><halfgridoutline_visibility>false</halfgridoutline_visibility><opaque>true</opaque><show_overlay>true</show_overlay><legend_display>false</legend_display><scale_x_axis>false</scale_x_axis><scale_y_axis>false</scale_y_axis><target_area_width_x>2</target_area_width_x><target_area_width_y>2</target_area_width_y><zoom_node /><dotplot_properties><sampledoption_mode>2</sampledoption_mode><display_percent>100</display_percent><display_number>1000</display_number><dot_size>0</dot_size><timescale>false</timescale><acquisition_sampled_option_mode>3</acquisition_sampled_option_mode></dotplot_properties></plot></worksheet_element><worksheet_element type="BIEXPDOTPLOT" x="51" y="22236" width="515" height="349" opaque="true"><plot type="BIEXPDOTPLOT"><list_data>2019 11 20 HeLaHRE USP43 PAN2 DAY8.Specimen_001.USP43 g3 hypoxia</list_data><title_font name="Microsoft Sans Serif" size="12" italic="false" bold="false" color="0x000000" /><label_font name="Microsoft Sans Serif" size="12" italic="false" bold="false" color="0x000000" /><value_font name="Microsoft Sans Serif" size="9" italic="false" bold="false" color="0x000000" /><title tube="true" specimen="true" population="false" string="false" content="" /><labels xLabelVisible="true" yLabelVisible="true" /><parameters xParam="FSC-A" xParamFL="FSC" yParam="SSC-A" yParamFL="SSC" /><tool type="GATETOOL_2D" class="com.bd.applications.heatwave.gate.GateTool2D" layer="Region Layer"><tracker type="POLYGON_TRACKER" /><gate name="All Events\P1" regionType="POLYGON_REGION"><label name="P1" xOffset="-6" yOffset="6" /></gate></tool><layer name="grid_layer" /><layer name="Region Layer" /><background colorID="0xffffff" /><gate_selections><gate name="All Events" /></gate_selections><order_populations>false</order_populations><drawing_order><gate name="All Events" draw="1" /><gate name="All Events\P1" draw="2" /><gate name="All Events\P2" draw="3" /><gate name="All Events\P3" draw="4" /></drawing_order><grid_visibility>false</grid_visibility><tickmark_visibility>true</tickmark_visibility><tickmarklabel_visibility>true</tickmarklabel_visibility><plotoutline_visibility>true</plotoutline_visibility><gridoutline_visibility>true</gridoutline_visibility><fullgridoutline_visibility>true</fullgridoutline_visibility><halfgridoutline_visibility>false</halfgridoutline_visibility><opaque>true</opaque><show_overlay>true</show_overlay><legend_display>false</legend_display><scale_x_axis>false</scale_x_axis><scale_y_axis>false</scale_y_axis><target_area_width_x>2</target_area_width_x><target_area_width_y>2</target_area_width_y><zoom_node /><dotplot_properties><sampledoption_mode>2</sampledoption_mode><display_percent>100</display_percent><display_number>1000</display_number><dot_size>0</dot_size><timescale>false</timescale><acquisition_sampled_option_mode>3</acquisition_sampled_option_mode></dotplot_properties></plot></worksheet_element><worksheet_element type="BIEXPHISTOGRAM" x="57" y="22642" width="520" height="360" opaque="true"><plot type="BIEXPHISTOGRAM"><list_data>2019 11 20 HeLaHRE USP43 PAN2 DAY8.Specimen_001.USP43 g3 hypoxia</list_data><title_font name="Microsoft Sans Serif" size="12" italic="false" bold="false" color="0x000000" /><label_font name="Microsoft Sans Serif" size="12" italic="false" bold="false" color="0x000000" /><value_font name="Microsoft Sans Serif" size="9" italic="false" bold="false" color="0x000000" /><title tube="true" specimen="true" population="false" string="false" content="" /><labels xLabelVisible="true" yLabelVisible="true" /><parameters xParam="blue laser 530/30-A" xParamFL="blue laser 530/30" /><layer name="grid_layer" /><background colorID="0xffffff" /><gate_selections><gate name="All Events\P2" /></gate_selections><order_populations>false</order_populations><drawing_order><gate name="All Events\P2" draw="1" /></drawing_order><grid_visibility>false</grid_visibility><tickmark_visibility>true</tickmark_visibility><tickmarklabel_visibility>true</tickmarklabel_visibility><plotoutline_visibility>true</plotoutline_visibility><gridoutline_visibility>true</gridoutline_visibility><fullgridoutline_visibility>true</fullgridoutline_visibility><halfgridoutline_visibility>false</halfgridoutline_visibility><opaque>true</opaque><show_overlay>true</show_overlay><legend_display>false</legend_display><scale_x_axis>false</scale_x_axis><scale_y_axis>false</scale_y_axis><target_area_width_x>2</target_area_width_x><target_area_width_y>2</target_area_width_y><zoom_node /><histogram_properties><y_axis_mode>false</y_axis_mode><count_mode>true</count_mode><percentage_mode>false</percentage_mode><y_count_max>1.0</y_count_max><y_percentage_count_max>10</y_percentage_count_max><ignore_percentage>0.01</ignore_percentage><draw_solid>true</draw_solid><smooth>false</smooth><minimum_gate_presence>true</minimum_gate_presence><acquisition_sampled_option_mode>3</acquisition_sampled_option_mode></histogram_properties></plot></worksheet_element><worksheet_element type="BIEXPDOTPLOT" x="602" y="23142" width="510" height="428" opaque="true"><plot type="BIEXPDOTPLOT"><list_data>2019 11 20 HeLaHRE USP43 PAN2 DAY8.Specimen_001.Control hypoxia_002</list_data><title_font name="Microsoft Sans Serif" size="12" italic="false" bold="false" color="0x000000" /><label_font name="Microsoft Sans Serif" size="12" italic="false" bold="false" color="0x000000" /><value_font name="Microsoft Sans Serif" size="9" italic="false" bold="false" color="0x000000" /><title tube="true" specimen="true" population="false" string="false" content="" /><labels xLabelVisible="true" yLabelVisible="true" /><parameters xParam="SSC-A" xParamFL="SSC" yParam="SSC-H" yParamFL="SSC" /><tool type="GATETOOL_2D" class="com.bd.applications.heatwave.gate.GateTool2D" layer="Region Layer"><tracker type="POLYGON_TRACKER" /><gate name="All Events\P2" regionType="POLYGON_REGION"><label name="P2" xOffset="-6" yOffset="6" /></gate></tool><tool type="GATETOOL_2D" class="com.bd.applications.heatwave.gate.GateTool2D" layer="Region Layer"><tracker type="POLYGON_TRACKER" /><gate name="All Events\P3" regionType="POLYGON_REGION"><label name="P3" xOffset="-6" yOffset="6" /></gate></tool><layer name="Region Layer" /><layer name="grid_layer" /><background colorID="0xffffff" /><gate_selections><gate name="All Events" /></gate_selections><order_populations>false</order_populations><drawing_order><gate name="All Events" draw="1" /><gate name="All Events\P1" draw="2" /><gate name="All Events\P2" draw="3" /><gate name="All Events\P3" draw="4" /></drawing_order><grid_visibility>false</grid_visibility><tickmark_visibility>true</tickmark_visibility><tickmarklabel_visibility>true</tickmarklabel_visibility><plotoutline_visibility>true</plotoutline_visibility><gridoutline_visibility>true</gridoutline_visibility><fullgridoutline_visibility>true</fullgridoutline_visibility><halfgridoutline_visibility>false</halfgridoutline_visibility><opaque>true</opaque><show_overlay>true</show_overlay><legend_display>false</legend_display><scale_x_axis>false</scale_x_axis><scale_y_axis>false</scale_y_axis><target_area_width_x>2</target_area_width_x><target_area_width_y>2</target_area_width_y><zoom_node /><dotplot_properties><sampledoption_mode>2</sampledoption_mode><display_percent>100</display_percent><display_number>1000</display_number><dot_size>0</dot_size><timescale>false</timescale><acquisition_sampled_option_mode>3</acquisition_sampled_option_mode></dotplot_properties></plot></worksheet_element><worksheet_element type="BIEXPDOTPLOT" x="51" y="23161" width="515" height="349" opaque="true"><plot type="BIEXPDOTPLOT"><list_data>2019 11 20 HeLaHRE USP43 PAN2 DAY8.Specimen_001.Control hypoxia_002</list_data><title_font name="Microsoft Sans Serif" size="12" italic="false" bold="false" color="0x000000" /><label_font name="Microsoft Sans Serif" size="12" italic="false" bold="false" color="0x000000" /><value_font name="Microsoft Sans Serif" size="9" italic="false" bold="false" color="0x000000" /><title tube="true" specimen="true" population="false" string="false" content="" /><labels xLabelVisible="true" yLabelVisible="true" /><parameters xParam="FSC-A" xParamFL="FSC" yParam="SSC-A" yParamFL="SSC" /><tool type="GATETOOL_2D" class="com.bd.applications.heatwave.gate.GateTool2D" layer="Region Layer"><tracker type="POLYGON_TRACKER" /><gate name="All Events\P1" regionType="POLYGON_REGION"><label name="P1" xOffset="-6" yOffset="6" /></gate></tool><layer name="Region Layer" /><layer name="grid_layer" /><background colorID="0xffffff" /><gate_selections><gate name="All Events" /></gate_selections><order_populations>false</order_populations><drawing_order><gate name="All Events" draw="1" /><gate name="All Events\P1" draw="2" /><gate name="All Events\P2" draw="3" /><gate name="All Events\P3" draw="4" /></drawing_order><grid_visibility>false</grid_visibility><tickmark_visibility>true</tickmark_visibility><tickmarklabel_visibility>true</tickmarklabel_visibility><plotoutline_visibility>true</plotoutline_visibility><gridoutline_visibility>true</gridoutline_visibility><fullgridoutline_visibility>true</fullgridoutline_visibility><halfgridoutline_visibility>false</halfgridoutline_visibility><opaque>true</opaque><show_overlay>true</show_overlay><legend_display>false</legend_display><scale_x_axis>false</scale_x_axis><scale_y_axis>false</scale_y_axis><target_area_width_x>2</target_area_width_x><target_area_width_y>2</target_area_width_y><zoom_node /><dotplot_properties><sampledoption_mode>2</sampledoption_mode><display_percent>100</display_percent><display_number>1000</display_number><dot_size>0</dot_size><timescale>false</timescale><acquisition_sampled_option_mode>3</acquisition_sampled_option_mode></dotplot_properties></plot></worksheet_element><worksheet_element type="BIEXPHISTOGRAM" x="57" y="23567" width="520" height="360" opaque="true"><plot type="BIEXPHISTOGRAM"><list_data>2019 11 20 HeLaHRE USP43 PAN2 DAY8.Specimen_001.Control hypoxia_002</list_data><title_font name="Microsoft Sans Serif" size="12" italic="false" bold="false" color="0x000000" /><label_font name="Microsoft Sans Serif" size="12" italic="false" bold="false" color="0x000000" /><value_font name="Microsoft Sans Serif" size="9" italic="false" bold="false" color="0x000000" /><title tube="true" specimen="true" population="false" string="false" content="" /><labels xLabelVisible="true" yLabelVisible="true" /><parameters xParam="blue laser 530/30-A" xParamFL="blue laser 530/30" /><layer name="grid_layer" /><background colorID="0xffffff" /><gate_selections><gate name="All Events\P2" /></gate_selections><order_populations>false</order_populations><drawing_order><gate name="All Events\P2" draw="1" /></drawing_order><grid_visibility>false</grid_visibility><tickmark_visibility>true</tickmark_visibility><tickmarklabel_visibility>true</tickmarklabel_visibility><plotoutline_visibility>true</plotoutline_visibility><gridoutline_visibility>true</gridoutline_visibility><fullgridoutline_visibility>true</fullgridoutline_visibility><halfgridoutline_visibility>false</halfgridoutline_visibility><opaque>true</opaque><show_overlay>true</show_overlay><legend_display>false</legend_display><scale_x_axis>false</scale_x_axis><scale_y_axis>false</scale_y_axis><target_area_width_x>2</target_area_width_x><target_area_width_y>2</target_area_width_y><zoom_node /><histogram_properties><y_axis_mode>false</y_axis_mode><count_mode>true</count_mode><percentage_mode>false</percentage_mode><y_count_max>2.0</y_count_max><y_percentage_count_max>10</y_percentage_count_max><ignore_percentage>0.01</ignore_percentage><draw_solid>true</draw_solid><smooth>false</smooth><minimum_gate_presence>true</minimum_gate_presence><acquisition_sampled_option_mode>3</acquisition_sampled_option_mode></histogram_properties></plot></worksheet_element><worksheet_element type="BIEXPDOTPLOT" x="602" y="24068" width="510" height="428" opaque="true"><plot type="BIEXPDOTPLOT"><list_data>2019 11 20 HeLaHRE USP43 PAN2 DAY8.Specimen_001.PAN2 g1 hypoxia</list_data><title_font name="Microsoft Sans Serif" size="12" italic="false" bold="false" color="0x000000" /><label_font name="Microsoft Sans Serif" size="12" italic="false" bold="false" color="0x000000" /><value_font name="Microsoft Sans Serif" size="9" italic="false" bold="false" color="0x000000" /><title tube="true" specimen="true" population="false" string="false" content="" /><labels xLabelVisible="true" yLabelVisible="true" /><parameters xParam="SSC-A" xParamFL="SSC" yParam="SSC-H" yParamFL="SSC" /><tool type="GATETOOL_2D" class="com.bd.applications.heatwave.gate.GateTool2D" layer="Region Layer"><tracker type="POLYGON_TRACKER" /><gate name="All Events\P2" regionType="POLYGON_REGION"><label name="P2" xOffset="-6" yOffset="6" /></gate></tool><tool type="GATETOOL_2D" class="com.bd.applications.heatwave.gate.GateTool2D" layer="Region Layer"><tracker type="POLYGON_TRACKER" /><gate name="All Events\P3" regionType="POLYGON_REGION"><label name="P3" xOffset="-6" yOffset="6" /></gate></tool><layer name="grid_layer" /><layer name="Region Layer" /><background colorID="0xffffff" /><gate_selections><gate name="All Events" /></gate_selections><order_populations>false</order_populations><drawing_order><gate name="All Events" draw="1" /><gate name="All Events\P1" draw="2" /><gate name="All Events\P2" draw="3" /><gate name="All Events\P3" draw="4" /></drawing_order><grid_visibility>false</grid_visibility><tickmark_visibility>true</tickmark_visibility><tickmarklabel_visibility>true</tickmarklabel_visibility><plotoutline_visibility>true</plotoutline_visibility><gridoutline_visibility>true</gridoutline_visibility><fullgridoutline_visibility>true</fullgridoutline_visibility><halfgridoutline_visibility>false</halfgridoutline_visibility><opaque>true</opaque><show_overlay>true</show_overlay><legend_display>false</legend_display><scale_x_axis>false</scale_x_axis><scale_y_axis>false</scale_y_axis><target_area_width_x>2</target_area_width_x><target_area_width_y>2</target_area_width_y><zoom_node /><dotplot_properties><sampledoption_mode>2</sampledoption_mode><display_percent>100</display_percent><display_number>1000</display_number><dot_size>0</dot_size><timescale>false</timescale><acquisition_sampled_option_mode>3</acquisition_sampled_option_mode></dotplot_properties></plot></worksheet_element><worksheet_element type="BIEXPDOTPLOT" x="51" y="24087" width="515" height="349" opaque="true"><plot type="BIEXPDOTPLOT"><list_data>2019 11 20 HeLaHRE USP43 PAN2 DAY8.Specimen_001.PAN2 g1 hypoxia</list_data><title_font name="Microsoft Sans Serif" size="12" italic="false" bold="false" color="0x000000" /><label_font name="Microsoft Sans Serif" size="12" italic="false" bold="false" color="0x000000" /><value_font name="Microsoft Sans Serif" size="9" italic="false" bold="false" color="0x000000" /><title tube="true" specimen="true" population="false" string="false" content="" /><labels xLabelVisible="true" yLabelVisible="true" /><parameters xParam="FSC-A" xParamFL="FSC" yParam="SSC-A" yParamFL="SSC" /><tool type="GATETOOL_2D" class="com.bd.applications.heatwave.gate.GateTool2D" layer="Region Layer"><tracker type="POLYGON_TRACKER" /><gate name="All Events\P1" regionType="POLYGON_REGION"><label name="P1" xOffset="-6" yOffset="6" /></gate></tool><layer name="Region Layer" /><layer name="grid_layer" /><background colorID="0xffffff" /><gate_selections><gate name="All Events" /></gate_selections><order_populations>false</order_populations><drawing_order><gate name="All Events" draw="1" /><gate name="All Events\P1" draw="2" /><gate name="All Events\P2" draw="3" /><gate name="All Events\P3" draw="4" /></drawing_order><grid_visibility>false</grid_visibility><tickmark_visibility>true</tickmark_visibility><tickmarklabel_visibility>true</tickmarklabel_visibility><plotoutline_visibility>true</plotoutline_visibility><gridoutline_visibility>true</gridoutline_visibility><fullgridoutline_visibility>true</fullgridoutline_visibility><halfgridoutline_visibility>false</halfgridoutline_visibility><opaque>true</opaque><show_overlay>true</show_overlay><legend_display>false</legend_display><scale_x_axis>false</scale_x_axis><scale_y_axis>false</scale_y_axis><target_area_width_x>2</target_area_width_x><target_area_width_y>2</target_area_width_y><zoom_node /><dotplot_properties><sampledoption_mode>2</sampledoption_mode><display_percent>100</display_percent><display_number>1000</display_number><dot_size>0</dot_size><timescale>false</timescale><acquisition_sampled_option_mode>3</acquisition_sampled_option_mode></dotplot_properties></plot></worksheet_element><worksheet_element type="BIEXPHISTOGRAM" x="57" y="24493" width="520" height="360" opaque="true"><plot type="BIEXPHISTOGRAM"><list_data>2019 11 20 HeLaHRE USP43 PAN2 DAY8.Specimen_001.PAN2 g1 hypoxia</list_data><title_font name="Microsoft Sans Serif" size="12" italic="false" bold="false" color="0x000000" /><label_font name="Microsoft Sans Serif" size="12" italic="false" bold="false" color="0x000000" /><value_font name="Microsoft Sans Serif" size="9" italic="false" bold="false" color="0x000000" /><title tube="true" specimen="true" population="false" string="false" content="" /><labels xLabelVisible="true" yLabelVisible="true" /><parameters xParam="blue laser 530/30-A" xParamFL="blue laser 530/30" /><layer name="grid_layer" /><background colorID="0xffffff" /><gate_selections><gate name="All Events\P2" /></gate_selections><order_populations>false</order_populations><drawing_order><gate name="All Events\P2" draw="1" /></drawing_order><grid_visibility>false</grid_visibility><tickmark_visibility>true</tickmark_visibility><tickmarklabel_visibility>true</tickmarklabel_visibility><plotoutline_visibility>true</plotoutline_visibility><gridoutline_visibility>true</gridoutline_visibility><fullgridoutline_visibility>true</fullgridoutline_visibility><halfgridoutline_visibility>false</halfgridoutline_visibility><opaque>true</opaque><show_overlay>true</show_overlay><legend_display>false</legend_display><scale_x_axis>false</scale_x_axis><scale_y_axis>false</scale_y_axis><target_area_width_x>2</target_area_width_x><target_area_width_y>2</target_area_width_y><zoom_node /><histogram_properties><y_axis_mode>false</y_axis_mode><count_mode>true</count_mode><percentage_mode>false</percentage_mode><y_count_max>1.0</y_count_max><y_percentage_count_max>10</y_percentage_count_max><ignore_percentage>0.01</ignore_percentage><draw_solid>true</draw_solid><smooth>false</smooth><minimum_gate_presence>true</minimum_gate_presence><acquisition_sampled_option_mode>3</acquisition_sampled_option_mode></histogram_properties></plot></worksheet_element><worksheet_element type="BIEXPDOTPLOT" x="602" y="24994" width="510" height="428" opaque="true"><plot type="BIEXPDOTPLOT"><list_data>2019 11 20 HeLaHRE USP43 PAN2 DAY8.Specimen_001.PAN2 g2 hypoxia</list_data><title_font name="Microsoft Sans Serif" size="12" italic="false" bold="false" color="0x000000" /><label_font name="Microsoft Sans Serif" size="12" italic="false" bold="false" color="0x000000" /><value_font name="Microsoft Sans Serif" size="9" italic="false" bold="false" color="0x000000" /><title tube="true" specimen="true" population="false" string="false" content="" /><labels xLabelVisible="true" yLabelVisible="true" /><parameters xParam="SSC-A" xParamFL="SSC" yParam="SSC-H" yParamFL="SSC" /><tool type="GATETOOL_2D" class="com.bd.applications.heatwave.gate.GateTool2D" layer="Region Layer"><tracker type="POLYGON_TRACKER" /><gate name="All Events\P2" regionType="POLYGON_REGION"><label name="P2" xOffset="-6" yOffset="6" /></gate></tool><tool type="GATETOOL_2D" class="com.bd.applications.heatwave.gate.GateTool2D" layer="Region Layer"><tracker type="POLYGON_TRACKER" /><gate name="All Events\P3" regionType="POLYGON_REGION"><label name="P3" xOffset="-6" yOffset="6" /></gate></tool><layer name="grid_layer" /><layer name="Region Layer" /><background colorID="0xffffff" /><gate_selections><gate name="All Events" /></gate_selections><order_populations>false</order_populations><drawing_order><gate name="All Events" draw="1" /><gate name="All Events\P1" draw="2" /><gate name="All Events\P2" draw="3" /><gate name="All Events\P3" draw="4" /></drawing_order><grid_visibility>false</grid_visibility><tickmark_visibility>true</tickmark_visibility><tickmarklabel_visibility>true</tickmarklabel_visibility><plotoutline_visibility>true</plotoutline_visibility><gridoutline_visibility>true</gridoutline_visibility><fullgridoutline_visibility>true</fullgridoutline_visibility><halfgridoutline_visibility>false</halfgridoutline_visibility><opaque>true</opaque><show_overlay>true</show_overlay><legend_display>false</legend_display><scale_x_axis>false</scale_x_axis><scale_y_axis>false</scale_y_axis><target_area_width_x>2</target_area_width_x><target_area_width_y>2</target_area_width_y><zoom_node /><dotplot_properties><sampledoption_mode>2</sampledoption_mode><display_percent>100</display_percent><display_number>1000</display_number><dot_size>0</dot_size><timescale>false</timescale><acquisition_sampled_option_mode>3</acquisition_sampled_option_mode></dotplot_properties></plot></worksheet_element><worksheet_element type="BIEXPDOTPLOT" x="51" y="25013" width="515" height="349" opaque="true"><plot type="BIEXPDOTPLOT"><list_data>2019 11 20 HeLaHRE USP43 PAN2 DAY8.Specimen_001.PAN2 g2 hypoxia</list_data><title_font name="Microsoft Sans Serif" size="12" italic="false" bold="false" color="0x000000" /><label_font name="Microsoft Sans Serif" size="12" italic="false" bold="false" color="0x000000" /><value_font name="Microsoft Sans Serif" size="9" italic="false" bold="false" color="0x000000" /><title tube="true" specimen="true" population="false" string="false" content="" /><labels xLabelVisible="true" yLabelVisible="true" /><parameters xParam="FSC-A" xParamFL="FSC" yParam="SSC-A" yParamFL="SSC" /><tool type="GATETOOL_2D" class="com.bd.applications.heatwave.gate.GateTool2D" layer="Region Layer"><tracker type="POLYGON_TRACKER" /><gate name="All Events\P1" regionType="POLYGON_REGION"><label name="P1" xOffset="-6" yOffset="6" /></gate></tool><layer name="grid_layer" /><layer name="Region Layer" /><background colorID="0xffffff" /><gate_selections><gate name="All Events" /></gate_selections><order_populations>false</order_populations><drawing_order><gate name="All Events" draw="1" /><gate name="All Events\P1" draw="2" /><gate name="All Events\P2" draw="3" /><gate name="All Events\P3" draw="4" /></drawing_order><grid_visibility>false</grid_visibility><tickmark_visibility>true</tickmark_visibility><tickmarklabel_visibility>true</tickmarklabel_visibility><plotoutline_visibility>true</plotoutline_visibility><gridoutline_visibility>true</gridoutline_visibility><fullgridoutline_visibility>true</fullgridoutline_visibility><halfgridoutline_visibility>false</halfgridoutline_visibility><opaque>true</opaque><show_overlay>true</show_overlay><legend_display>false</legend_display><scale_x_axis>false</scale_x_axis><scale_y_axis>false</scale_y_axis><target_area_width_x>2</target_area_width_x><target_area_width_y>2</target_area_width_y><zoom_node /><dotplot_properties><sampledoption_mode>2</sampledoption_mode><display_percent>100</display_percent><display_number>1000</display_number><dot_size>0</dot_size><timescale>false</timescale><acquisition_sampled_option_mode>3</acquisition_sampled_option_mode></dotplot_properties></plot></worksheet_element><worksheet_element type="BIEXPHISTOGRAM" x="57" y="25419" width="520" height="360" opaque="true"><plot type="BIEXPHISTOGRAM"><list_data>2019 11 20 HeLaHRE USP43 PAN2 DAY8.Specimen_001.PAN2 g2 hypoxia</list_data><title_font name="Microsoft Sans Serif" size="12" italic="false" bold="false" color="0x000000" /><label_font name="Microsoft Sans Serif" size="12" italic="false" bold="false" color="0x000000" /><value_font name="Microsoft Sans Serif" size="9" italic="false" bold="false" color="0x000000" /><title tube="true" specimen="true" population="false" string="false" content="" /><labels xLabelVisible="true" yLabelVisible="true" /><parameters xParam="blue laser 530/30-A" xParamFL="blue laser 530/30" /><layer name="grid_layer" /><background colorID="0xffffff" /><gate_selections><gate name="All Events\P2" /></gate_selections><order_populations>false</order_populations><drawing_order><gate name="All Events\P2" draw="1" /></drawing_order><grid_visibility>false</grid_visibility><tickmark_visibility>true</tickmark_visibility><tickmarklabel_visibility>true</tickmarklabel_visibility><plotoutline_visibility>true</plotoutline_visibility><gridoutline_visibility>true</gridoutline_visibility><fullgridoutline_visibility>true</fullgridoutline_visibility><halfgridoutline_visibility>false</halfgridoutline_visibility><opaque>true</opaque><show_overlay>true</show_overlay><legend_display>false</legend_display><scale_x_axis>false</scale_x_axis><scale_y_axis>false</scale_y_axis><target_area_width_x>2</target_area_width_x><target_area_width_y>2</target_area_width_y><zoom_node /><histogram_properties><y_axis_mode>false</y_axis_mode><count_mode>true</count_mode><percentage_mode>false</percentage_mode><y_count_max>2.0</y_count_max><y_percentage_count_max>10</y_percentage_count_max><ignore_percentage>0.01</ignore_percentage><draw_solid>true</draw_solid><smooth>false</smooth><minimum_gate_presence>true</minimum_gate_presence><acquisition_sampled_option_mode>3</acquisition_sampled_option_mode></histogram_properties></plot></worksheet_element><worksheet_element type="BIEXPDOTPLOT" x="602" y="25920" width="510" height="428" opaque="true"><plot type="BIEXPDOTPLOT"><list_data>2019 11 20 HeLaHRE USP43 PAN2 DAY8.Specimen_001.PAN2 g3 hypoxia</list_data><title_font name="Microsoft Sans Serif" size="12" italic="false" bold="false" color="0x000000" /><label_font name="Microsoft Sans Serif" size="12" italic="false" bold="false" color="0x000000" /><value_font name="Microsoft Sans Serif" size="9" italic="false" bold="false" color="0x000000" /><title tube="true" specimen="true" population="false" string="false" content="" /><labels xLabelVisible="true" yLabelVisible="true" /><parameters xParam="SSC-A" xParamFL="SSC" yParam="SSC-H" yParamFL="SSC" /><tool type="GATETOOL_2D" class="com.bd.applications.heatwave.gate.GateTool2D" layer="Region Layer"><tracker type="POLYGON_TRACKER" /><gate name="All Events\P2" regionType="POLYGON_REGION"><label name="P2" xOffset="-6" yOffset="6" /></gate></tool><tool type="GATETOOL_2D" class="com.bd.applications.heatwave.gate.GateTool2D" layer="Region Layer"><tracker type="POLYGON_TRACKER" /><gate name="All Events\P3" regionType="POLYGON_REGION"><label name="P3" xOffset="-6" yOffset="6" /></gate></tool><layer name="Region Layer" /><layer name="grid_layer" /><background colorID="0xffffff" /><gate_selections><gate name="All Events" /></gate_selections><order_populations>false</order_populations><drawing_order><gate name="All Events" draw="1" /><gate name="All Events\P1" draw="2" /><gate name="All Events\P2" draw="3" /><gate name="All Events\P3" draw="4" /></drawing_order><grid_visibility>false</grid_visibility><tickmark_visibility>true</tickmark_visibility><tickmarklabel_visibility>true</tickmarklabel_visibility><plotoutline_visibility>true</plotoutline_visibility><gridoutline_visibility>true</gridoutline_visibility><fullgridoutline_visibility>true</fullgridoutline_visibility><halfgridoutline_visibility>false</halfgridoutline_visibility><opaque>true</opaque><show_overlay>true</show_overlay><legend_display>false</legend_display><scale_x_axis>false</scale_x_axis><scale_y_axis>false</scale_y_axis><target_area_width_x>2</target_area_width_x><target_area_width_y>2</target_area_width_y><zoom_node /><dotplot_properties><sampledoption_mode>2</sampledoption_mode><display_percent>100</display_percent><display_number>1000</display_number><dot_size>0</dot_size><timescale>false</timescale><acquisition_sampled_option_mode>3</acquisition_sampled_option_mode></dotplot_properties></plot></worksheet_element><worksheet_element type="BIEXPDOTPLOT" x="51" y="25939" width="515" height="349" opaque="true"><plot type="BIEXPDOTPLOT"><list_data>2019 11 20 HeLaHRE USP43 PAN2 DAY8.Specimen_001.PAN2 g3 hypoxia</list_data><title_font name="Microsoft Sans Serif" size="12" italic="false" bold="false" color="0x000000" /><label_font name="Microsoft Sans Serif" size="12" italic="false" bold="false" color="0x000000" /><value_font name="Microsoft Sans Serif" size="9" italic="false" bold="false" color="0x000000" /><title tube="true" specimen="true" population="false" string="false" content="" /><labels xLabelVisible="true" yLabelVisible="true" /><parameters xParam="FSC-A" xParamFL="FSC" yParam="SSC-A" yParamFL="SSC" /><tool type="GATETOOL_2D" class="com.bd.applications.heatwave.gate.GateTool2D" layer="Region Layer"><tracker type="POLYGON_TRACKER" /><gate name="All Events\P1" regionType="POLYGON_REGION"><label name="P1" xOffset="-6" yOffset="6" /></gate></tool><layer name="Region Layer" /><layer name="grid_layer" /><background colorID="0xffffff" /><gate_selections><gate name="All Events" /></gate_selections><order_populations>false</order_populations><drawing_order><gate name="All Events" draw="1" /><gate name="All Events\P1" draw="2" /><gate name="All Events\P2" draw="3" /><gate name="All Events\P3" draw="4" /></drawing_order><grid_visibility>false</grid_visibility><tickmark_visibility>true</tickmark_visibility><tickmarklabel_visibility>true</tickmarklabel_visibility><plotoutline_visibility>true</plotoutline_visibility><gridoutline_visibility>true</gridoutline_visibility><fullgridoutline_visibility>true</fullgridoutline_visibility><halfgridoutline_visibility>false</halfgridoutline_visibility><opaque>true</opaque><show_overlay>true</show_overlay><legend_display>false</legend_display><scale_x_axis>false</scale_x_axis><scale_y_axis>false</scale_y_axis><target_area_width_x>2</target_area_width_x><target_area_width_y>2</target_area_width_y><zoom_node /><dotplot_properties><sampledoption_mode>2</sampledoption_mode><display_percent>100</display_percent><display_number>1000</display_number><dot_size>0</dot_size><timescale>false</timescale><acquisition_sampled_option_mode>3</acquisition_sampled_option_mode></dotplot_properties></plot></worksheet_element><worksheet_element type="BIEXPHISTOGRAM" x="57" y="26345" width="520" height="360" opaque="true"><plot type="BIEXPHISTOGRAM"><list_data>2019 11 20 HeLaHRE USP43 PAN2 DAY8.Specimen_001.PAN2 g3 hypoxia</list_data><title_font name="Microsoft Sans Serif" size="12" italic="false" bold="false" color="0x000000" /><label_font name="Microsoft Sans Serif" size="12" italic="false" bold="false" color="0x000000" /><value_font name="Microsoft Sans Serif" size="9" italic="false" bold="false" color="0x000000" /><title tube="true" specimen="true" population="false" string="false" content="" /><labels xLabelVisible="true" yLabelVisible="true" /><parameters xParam="blue laser 530/30-A" xParamFL="blue laser 530/30" /><layer name="grid_layer" /><background colorID="0xffffff" /><gate_selections><gate name="All Events\P2" /></gate_selections><order_populations>false</order_populations><drawing_order><gate name="All Events\P2" draw="1" /></drawing_order><grid_visibility>false</grid_visibility><tickmark_visibility>true</tickmark_visibility><tickmarklabel_visibility>true</tickmarklabel_visibility><plotoutline_visibility>true</plotoutline_visibility><gridoutline_visibility>true</gridoutline_visibility><fullgridoutline_visibility>true</fullgridoutline_visibility><halfgridoutline_visibility>false</halfgridoutline_visibility><opaque>true</opaque><show_overlay>true</show_overlay><legend_display>false</legend_display><scale_x_axis>false</scale_x_axis><scale_y_axis>false</scale_y_axis><target_area_width_x>2</target_area_width_x><target_area_width_y>2</target_area_width_y><zoom_node /><histogram_properties><y_axis_mode>false</y_axis_mode><count_mode>true</count_mode><percentage_mode>false</percentage_mode><y_count_max>1.0</y_count_max><y_percentage_count_max>10</y_percentage_count_max><ignore_percentage>0.01</ignore_percentage><draw_solid>true</draw_solid><smooth>false</smooth><minimum_gate_presence>true</minimum_gate_presence><acquisition_sampled_option_mode>3</acquisition_sampled_option_mode></histogram_properties></plot></worksheet_element><worksheet_element type="BIEXPDOTPLOT" x="602" y="26845" width="510" height="428" opaque="true"><plot type="BIEXPDOTPLOT"><list_data>2019 11 20 HeLaHRE USP43 PAN2 DAY8.Specimen_001.Control hypoxia_003</list_data><title_font name="Microsoft Sans Serif" size="12" italic="false" bold="false" color="0x000000" /><label_font name="Microsoft Sans Serif" size="12" italic="false" bold="false" color="0x000000" /><value_font name="Microsoft Sans Serif" size="9" italic="false" bold="false" color="0x000000" /><title tube="true" specimen="true" population="false" string="false" content="" /><labels xLabelVisible="true" yLabelVisible="true" /><parameters xParam="SSC-A" xParamFL="SSC" yParam="SSC-H" yParamFL="SSC" /><tool type="GATETOOL_2D" class="com.bd.applications.heatwave.gate.GateTool2D" layer="Region Layer"><tracker type="POLYGON_TRACKER" /><gate name="All Events\P2" regionType="POLYGON_REGION"><label name="P2" xOffset="-6" yOffset="6" /></gate></tool><tool type="GATETOOL_2D" class="com.bd.applications.heatwave.gate.GateTool2D" layer="Region Layer"><tracker type="POLYGON_TRACKER" /><gate name="All Events\P3" regionType="POLYGON_REGION"><label name="P3" xOffset="-6" yOffset="6" /></gate></tool><layer name="Region Layer" /><layer name="grid_layer" /><background colorID="0xffffff" /><gate_selections><gate name="All Events" /></gate_selections><order_populations>false</order_populations><drawing_order><gate name="All Events" draw="1" /><gate name="All Events\P1" draw="2" /><gate name="All Events\P2" draw="3" /><gate name="All Events\P3" draw="4" /></drawing_order><grid_visibility>false</grid_visibility><tickmark_visibility>true</tickmark_visibility><tickmarklabel_visibility>true</tickmarklabel_visibility><plotoutline_visibility>true</plotoutline_visibility><gridoutline_visibility>true</gridoutline_visibility><fullgridoutline_visibility>true</fullgridoutline_visibility><halfgridoutline_visibility>false</halfgridoutline_visibility><opaque>true</opaque><show_overlay>true</show_overlay><legend_display>false</legend_display><scale_x_axis>false</scale_x_axis><scale_y_axis>false</scale_y_axis><target_area_width_x>2</target_area_width_x><target_area_width_y>2</target_area_width_y><zoom_node /><dotplot_properties><sampledoption_mode>2</sampledoption_mode><display_percent>100</display_percent><display_number>1000</display_number><dot_size>0</dot_size><timescale>false</timescale><acquisition_sampled_option_mode>3</acquisition_sampled_option_mode></dotplot_properties></plot></worksheet_element><worksheet_element type="BIEXPDOTPLOT" x="51" y="26864" width="515" height="349" opaque="true"><plot type="BIEXPDOTPLOT"><list_data>2019 11 20 HeLaHRE USP43 PAN2 DAY8.Specimen_001.Control hypoxia_003</list_data><title_font name="Microsoft Sans Serif" size="12" italic="false" bold="false" color="0x000000" /><label_font name="Microsoft Sans Serif" size="12" italic="false" bold="false" color="0x000000" /><value_font name="Microsoft Sans Serif" size="9" italic="false" bold="false" color="0x000000" /><title tube="true" specimen="true" population="false" string="false" content="" /><labels xLabelVisible="true" yLabelVisible="true" /><parameters xParam="FSC-A" xParamFL="FSC" yParam="SSC-A" yParamFL="SSC" /><tool type="GATETOOL_2D" class="com.bd.applications.heatwave.gate.GateTool2D" layer="Region Layer"><tracker type="POLYGON_TRACKER" /><gate name="All Events\P1" regionType="POLYGON_REGION"><label name="P1" xOffset="-6" yOffset="6" /></gate></tool><layer name="Region Layer" /><layer name="grid_layer" /><background colorID="0xffffff" /><gate_selections><gate name="All Events" /></gate_selections><order_populations>false</order_populations><drawing_order><gate name="All Events" draw="1" /><gate name="All Events\P1" draw="2" /><gate name="All Events\P2" draw="3" /><gate name="All Events\P3" draw="4" /></drawing_order><grid_visibility>false</grid_visibility><tickmark_visibility>true</tickmark_visibility><tickmarklabel_visibility>true</tickmarklabel_visibility><plotoutline_visibility>true</plotoutline_visibility><gridoutline_visibility>true</gridoutline_visibility><fullgridoutline_visibility>true</fullgridoutline_visibility><halfgridoutline_visibility>false</halfgridoutline_visibility><opaque>true</opaque><show_overlay>true</show_overlay><legend_display>false</legend_display><scale_x_axis>false</scale_x_axis><scale_y_axis>false</scale_y_axis><target_area_width_x>2</target_area_width_x><target_area_width_y>2</target_area_width_y><zoom_node /><dotplot_properties><sampledoption_mode>2</sampledoption_mode><display_percent>100</display_percent><display_number>1000</display_number><dot_size>0</dot_size><timescale>false</timescale><acquisition_sampled_option_mode>3</acquisition_sampled_option_mode></dotplot_properties></plot></worksheet_element><worksheet_element type="BIEXPHISTOGRAM" x="57" y="27270" width="520" height="360" opaque="true"><plot type="BIEXPHISTOGRAM"><list_data>2019 11 20 HeLaHRE USP43 PAN2 DAY8.Specimen_001.Control hypoxia_003</list_data><title_font name="Microsoft Sans Serif" size="12" italic="false" bold="false" color="0x000000" /><label_font name="Microsoft Sans Serif" size="12" italic="false" bold="false" color="0x000000" /><value_font name="Microsoft Sans Serif" size="9" italic="false" bold="false" color="0x000000" /><title tube="true" specimen="true" population="false" string="false" content="" /><labels xLabelVisible="true" yLabelVisible="true" /><parameters xParam="blue laser 530/30-A" xParamFL="blue laser 530/30" /><layer name="grid_layer" /><background colorID="0xffffff" /><gate_selections><gate name="All Events\P2" /></gate_selections><order_populations>false</order_populations><drawing_order><gate name="All Events\P2" draw="1" /></drawing_order><grid_visibility>false</grid_visibility><tickmark_visibility>true</tickmark_visibility><tickmarklabel_visibility>true</tickmarklabel_visibility><plotoutline_visibility>true</plotoutline_visibility><gridoutline_visibility>true</gridoutline_visibility><fullgridoutline_visibility>true</fullgridoutline_visibility><halfgridoutline_visibility>false</halfgridoutline_visibility><opaque>true</opaque><show_overlay>true</show_overlay><legend_display>false</legend_display><scale_x_axis>false</scale_x_axis><scale_y_axis>false</scale_y_axis><target_area_width_x>2</target_area_width_x><target_area_width_y>2</target_area_width_y><zoom_node /><histogram_properties><y_axis_mode>false</y_axis_mode><count_mode>true</count_mode><percentage_mode>false</percentage_mode><y_count_max>4.0</y_count_max><y_percentage_count_max>10</y_percentage_count_max><ignore_percentage>0.01</ignore_percentage><draw_solid>true</draw_solid><smooth>false</smooth><minimum_gate_presence>true</minimum_gate_presence><acquisition_sampled_option_mode>3</acquisition_sampled_option_mode></histogram_properties></plot></worksheet_element><worksheet_element type="BIEXPDOTPLOT" x="602" y="36102" width="510" height="428" opaque="true"><plot type="BIEXPDOTPLOT"><list_data>2019 11 20 HeLaHRE USP43 PAN2 DAY8.Specimen_001.PAN2 g3 hypoxia_001</list_data><title_font name="Microsoft Sans Serif" size="12" italic="false" bold="false" color="0x000000" /><label_font name="Microsoft Sans Serif" size="12" italic="false" bold="false" color="0x000000" /><value_font name="Microsoft Sans Serif" size="9" italic="false" bold="false" color="0x000000" /><title tube="true" specimen="true" population="false" string="false" content="" /><labels xLabelVisible="true" yLabelVisible="true" /><parameters xParam="SSC-A" xParamFL="SSC" yParam="SSC-H" yParamFL="SSC" /><tool type="GATETOOL_2D" class="com.bd.applications.heatwave.gate.GateTool2D" layer="Region Layer"><tracker type="POLYGON_TRACKER" /><gate name="All Events\P2" regionType="POLYGON_REGION"><label name="P2" xOffset="-6" yOffset="6" /></gate></tool><tool type="GATETOOL_2D" class="com.bd.applications.heatwave.gate.GateTool2D" layer="Region Layer"><tracker type="POLYGON_TRACKER" /><gate name="All Events\P3" regionType="POLYGON_REGION"><label name="P3" xOffset="-6" yOffset="6" /></gate></tool><layer name="Region Layer" /><layer name="grid_layer" /><background colorID="0xffffff" /><gate_selections><gate name="All Events" /></gate_selections><order_populations>false</order_populations><drawing_order><gate name="All Events" draw="1" /><gate name="All Events\P1" draw="2" /><gate name="All Events\P2" draw="3" /><gate name="All Events\P3" draw="4" /></drawing_order><grid_visibility>false</grid_visibility><tickmark_visibility>true</tickmark_visibility><tickmarklabel_visibility>true</tickmarklabel_visibility><plotoutline_visibility>true</plotoutline_visibility><gridoutline_visibility>true</gridoutline_visibility><fullgridoutline_visibility>true</fullgridoutline_visibility><halfgridoutline_visibility>false</halfgridoutline_visibility><opaque>true</opaque><show_overlay>true</show_overlay><legend_display>false</legend_display><scale_x_axis>false</scale_x_axis><scale_y_axis>false</scale_y_axis><target_area_width_x>2</target_area_width_x><target_area_width_y>2</target_area_width_y><zoom_node /><dotplot_properties><sampledoption_mode>2</sampledoption_mode><display_percent>100</display_percent><display_number>1000</display_number><dot_size>0</dot_size><timescale>false</timescale><acquisition_sampled_option_mode>3</acquisition_sampled_option_mode></dotplot_properties></plot></worksheet_element><worksheet_element type="BIEXPDOTPLOT" x="51" y="36121" width="515" height="349" opaque="true"><plot type="BIEXPDOTPLOT"><list_data>2019 11 20 HeLaHRE USP43 PAN2 DAY8.Specimen_001.PAN2 g3 hypoxia_001</list_data><title_font name="Microsoft Sans Serif" size="12" italic="false" bold="false" color="0x000000" /><label_font name="Microsoft Sans Serif" size="12" italic="false" bold="false" color="0x000000" /><value_font name="Microsoft Sans Serif" size="9" italic="false" bold="false" color="0x000000" /><title tube="true" specimen="true" population="false" string="false" content="" /><labels xLabelVisible="true" yLabelVisible="true" /><parameters xParam="FSC-A" xParamFL="FSC" yParam="SSC-A" yParamFL="SSC" /><tool type="GATETOOL_2D" class="com.bd.applications.heatwave.gate.GateTool2D" layer="Region Layer"><tracker type="POLYGON_TRACKER" /><gate name="All Events\P1" regionType="POLYGON_REGION"><label name="P1" xOffset="-6" yOffset="6" /></gate></tool><layer name="Region Layer" /><layer name="grid_layer" /><background colorID="0xffffff" /><gate_selections><gate name="All Events" /></gate_selections><order_populations>false</order_populations><drawing_order><gate name="All Events" draw="1" /><gate name="All Events\P1" draw="2" /><gate name="All Events\P2" draw="3" /><gate name="All Events\P3" draw="4" /></drawing_order><grid_visibility>false</grid_visibility><tickmark_visibility>true</tickmark_visibility><tickmarklabel_visibility>true</tickmarklabel_visibility><plotoutline_visibility>true</plotoutline_visibility><gridoutline_visibility>true</gridoutline_visibility><fullgridoutline_visibility>true</fullgridoutline_visibility><halfgridoutline_visibility>false</halfgridoutline_visibility><opaque>true</opaque><show_overlay>true</show_overlay><legend_display>false</legend_display><scale_x_axis>false</scale_x_axis><scale_y_axis>false</scale_y_axis><target_area_width_x>2</target_area_width_x><target_area_width_y>2</target_area_width_y><zoom_node /><dotplot_properties><sampledoption_mode>2</sampledoption_mode><display_percent>100</display_percent><display_number>1000</display_number><dot_size>0</dot_size><timescale>false</timescale><acquisition_sampled_option_mode>3</acquisition_sampled_option_mode></dotplot_properties></plot></worksheet_element><worksheet_element type="BIEXPHISTOGRAM" x="57" y="36527" width="520" height="360" opaque="true"><plot type="BIEXPHISTOGRAM"><list_data>2019 11 20 HeLaHRE USP43 PAN2 DAY8.Specimen_001.PAN2 g3 hypoxia_001</list_data><title_font name="Microsoft Sans Serif" size="12" italic="false" bold="false" color="0x000000" /><label_font name="Microsoft Sans Serif" size="12" italic="false" bold="false" color="0x000000" /><value_font name="Microsoft Sans Serif" size="9" italic="false" bold="false" color="0x000000" /><title tube="true" specimen="true" population="false" string="false" content="" /><labels xLabelVisible="true" yLabelVisible="true" /><parameters xParam="blue laser 530/30-A" xParamFL="blue laser 530/30" /><layer name="grid_layer" /><background colorID="0xffffff" /><gate_selections><gate name="All Events\P2" /></gate_selections><order_populations>false</order_populations><drawing_order><gate name="All Events\P2" draw="1" /></drawing_order><grid_visibility>false</grid_visibility><tickmark_visibility>true</tickmark_visibility><tickmarklabel_visibility>true</tickmarklabel_visibility><plotoutline_visibility>true</plotoutline_visibility><gridoutline_visibility>true</gridoutline_visibility><fullgridoutline_visibility>true</fullgridoutline_visibility><halfgridoutline_visibility>false</halfgridoutline_visibility><opaque>true</opaque><show_overlay>true</show_overlay><legend_display>false</legend_display><scale_x_axis>false</scale_x_axis><scale_y_axis>false</scale_y_axis><target_area_width_x>2</target_area_width_x><target_area_width_y>2</target_area_width_y><zoom_node /><histogram_properties><y_axis_mode>false</y_axis_mode><count_mode>true</count_mode><percentage_mode>false</percentage_mode><y_count_max>2.0</y_count_max><y_percentage_count_max>10</y_percentage_count_max><ignore_percentage>0.01</ignore_percentage><draw_solid>true</draw_solid><smooth>false</smooth><minimum_gate_presence>true</minimum_gate_presence><acquisition_sampled_option_mode>3</acquisition_sampled_option_mode></histogram_properties></plot></worksheet_element></worksheet></worksheet_config><keywords><keyword name="CST SETUP STATUS" type="2"><suffix></suffix><description>Cytometer Performance Results (pass or fail)</description><visible>true</visible><edit_name>false</edit_name><edit_name_only>false</edit_name_only><edit_value>false</edit_value><edit_limit>false</edit_limit><length>64</length><value>SUCCESS</value></keyword><keyword name="CST BEADS LOT ID" type="2"><suffix></suffix><description>Lot ID information for CST beads</description><visible>true</visible><edit_name>false</edit_name><edit_name_only>false</edit_name_only><edit_value>false</edit_value><edit_limit>false</edit_limit><length>64</length><value>82158</value></keyword><keyword name="CYTOMETER CONFIG NAME" type="2"><suffix></suffix><description>Cytometer configuration name</description><visible>true</visible><edit_name>false</edit_name><edit_name_only>false</edit_name_only><edit_value>false</edit_value><edit_limit>false</edit_limit><length>64</length><value>BRC Hub X20- 2-Blue 3-Red 6-Violet 5-Yel Gr (657675R1)</value></keyword><keyword name="CYTOMETER CONFIG CREATE DATE" type="2"><suffix></suffix><description>Cytometer configuration creation date</description><visible>true</visible><edit_name>false</edit_name><edit_name_only>false</edit_name_only><edit_value>false</edit_value><edit_limit>false</edit_limit><length>64</length><value>2017-10-03T16:23:47+01:00</value></keyword><keyword name="CST SETUP DATE" type="2"><suffix></suffix><description>Date and time of cytometer setup and tracking</description><visible>true</visible><edit_name>false</edit_name><edit_name_only>false</edit_name_only><edit_value>false</edit_value><edit_limit>false</edit_limit><length>64</length><value>2019-11-20T10:02:06+00:00</value></keyword><keyword name="CST BASELINE DATE" type="2"><suffix></suffix><description>Date and time of cytometer baseline setup</description><visible>true</visible><edit_name>false</edit_name><edit_name_only>false</edit_name_only><edit_value>false</edit_value><edit_limit>false</edit_limit><length>64</length><value>2019-06-06T13:58:29+01:00</value></keyword><keyword name="CST BEADS EXPIRED" type="3"><suffix></suffix><description>Cytometer beads expired</description><visible>true</visible><edit_name>false</edit_name><edit_name_only>false</edit_name_only><edit_value>false</edit_value><edit_limit>false</edit_limit><value>2</value></keyword><keyword name="CST PERFORMANCE EXPIRED" type="2"><suffix></suffix><description>Date and time of Cytometer performance expired</description><visible>true</visible><edit_name>false</edit_name><edit_name_only>false</edit_name_only><edit_value>false</edit_value><edit_limit>false</edit_limit><length>64</length><value>2019-11-21T10:02:06+00:00</value></keyword><keyword name="CST REGULATORY STATUS" type="2"><suffix></suffix><description>Cytometer regulatory status - "CE-IVD Performance Check" or "RUO Performance Check"</description><visible>true</visible><edit_name>false</edit_name><edit_name_only>false</edit_name_only><edit_value>false</edit_value><edit_limit>false</edit_limit><length>64</length><value>RUO Performance Check</value></keyword></keywords><instrument_settings name="Cytometer Settings" template="false"><threshold_op>2</threshold_op><flow_rate>0</flow_rate><auto_compensation>false</auto_compensation><compensation_enabled>false</compensation_enabled><scales_recorded>false</scales_recorded><use_auto_biexp_scale>true</use_auto_biexp_scale><parameter name="FSC-A" type="30"><is_log>false</is_log><is_quantitated>false</is_quantitated><min>0.0</min><max>262143.0</max><raw_index>1</raw_index><linear_index>1</linear_index><log_index>12</log_index><final_index>1</final_index><fl>FSC</fl><voltage>10</voltage><target>3</target><brightness>1.0</brightness><threshold>5000</threshold><trigger>true</trigger><labels_only>false</labels_only><biexp_scale>-1</biexp_scale><comp_biexp_scale>-1</comp_biexp_scale><manual_biexp_scale>0</manual_biexp_scale><can_be_compensated>false</can_be_compensated></parameter><parameter name="FSC-H" type="10"><is_log>false</is_log><is_quantitated>false</is_quantitated><min>0.0</min><max>262143.0</max><raw_index>3</raw_index><linear_index>3</linear_index><log_index>13</log_index><final_index>3</final_index><fl>FSC</fl><voltage>10</voltage><target>3</target><brightness>1.0</brightness><threshold>5000</threshold><trigger>true</trigger><labels_only>false</labels_only><biexp_scale>-1</biexp_scale><comp_biexp_scale>-1</comp_biexp_scale><manual_biexp_scale>0</manual_biexp_scale><can_be_compensated>false</can_be_compensated></parameter><parameter name="FSC-W" type="20"><is_log>false</is_log><is_quantitated>false</is_quantitated><min>0.0</min><max>262143.0</max><raw_index>2</raw_index><linear_index>2</linear_index><log_index>2</log_index><final_index>2</final_index><fl>FSC</fl><voltage>10</voltage><target>3</target><brightness>1.0</brightness><threshold>5000</threshold><trigger>true</trigger><labels_only>false</labels_only><biexp_scale>-1</biexp_scale><comp_biexp_scale>-1</comp_biexp_scale><manual_biexp_scale>0</manual_biexp_scale><can_be_compensated>false</can_be_compensated></parameter><parameter name="SSC-A" type="30"><is_log>false</is_log><is_quantitated>false</is_quantitated><min>0.0</min><max>262143.0</max><raw_index>4</raw_index><linear_index>4</linear_index><log_index>14</log_index><final_index>4</final_index><fl>SSC</fl><voltage>200</voltage><target>3</target><brightness>1.0</brightness><threshold>5000</threshold><trigger>false</trigger><labels_only>false</labels_only><biexp_scale>-1</biexp_scale><comp_biexp_scale>-1</comp_biexp_scale><manual_biexp_scale>0</manual_biexp_scale><can_be_compensated>false</can_be_compensated></parameter><parameter name="SSC-H" type="10"><is_log>false</is_log><is_quantitated>false</is_quantitated><min>0.0</min><max>262143.0</max><raw_index>6</raw_index><linear_index>6</linear_index><log_index>15</log_index><final_index>6</final_index><fl>SSC</fl><voltage>200</voltage><target>3</target><brightness>1.0</brightness><threshold>5000</threshold><trigger>false</trigger><labels_only>false</labels_only><biexp_scale>-1</biexp_scale><comp_biexp_scale>-1</comp_biexp_scale><manual_biexp_scale>0</manual_biexp_scale><can_be_compensated>false</can_be_compensated></parameter><parameter name="SSC-W" type="20"><is_log>false</is_log><is_quantitated>false</is_quantitated><min>0.0</min><max>262143.0</max><raw_index>5</raw_index><linear_index>5</linear_index><log_index>5</log_index><final_index>5</final_index><fl>SSC</fl><voltage>200</voltage><target>3</target><brightness>1.0</brightness><threshold>5000</threshold><trigger>false</trigger><labels_only>false</labels_only><biexp_scale>-1</biexp_scale><comp_biexp_scale>-1</comp_biexp_scale><manual_biexp_scale>0</manual_biexp_scale><can_be_compensated>false</can_be_compensated></parameter><parameter name="blue laser 530/30-A" type="30"><is_log>true</is_log><is_quantitated>false</is_quantitated><min>0.0</min><max>5.4185380935668945</max><raw_index>7</raw_index><linear_index>7</linear_index><log_index>16</log_index><final_index>16</final_index><fl>blue laser 530/30</fl><voltage>240</voltage><target>3</target><brightness>1.0</brightness><threshold>5000</threshold><trigger>false</trigger><labels_only>false</labels_only><biexp_scale>-1</biexp_scale><comp_biexp_scale>-1</comp_biexp_scale><manual_biexp_scale>0</manual_biexp_scale><can_be_compensated>true</can_be_compensated><compensation><compensation_coefficient>1.0</compensation_coefficient></compensation></parameter><parameter name="blue laser 530/30-H" type="10"><is_log>true</is_log><is_quantitated>false</is_quantitated><min>0.0</min><max>5.4185380935668945</max><raw_index>9</raw_index><linear_index>9</linear_index><log_index>17</log_index><final_index>17</final_index><fl>blue laser 530/30</fl><voltage>240</voltage><target>3</target><brightness>1.0</brightness><threshold>5000</threshold><trigger>false</trigger><labels_only>false</labels_only><biexp_scale>-1</biexp_scale><comp_biexp_scale>-1</comp_biexp_scale><manual_biexp_scale>0</manual_biexp_scale><can_be_compensated>true</can_be_compensated><compensation><compensation_coefficient>1.0</compensation_coefficient></compensation></parameter><parameter name="blue laser 530/30-W" type="20"><is_log>false</is_log><is_quantitated>false</is_quantitated><min>0.0</min><max>262143.0</max><raw_index>8</raw_index><linear_index>8</linear_index><log_index>8</log_index><final_index>8</final_index><fl>blue laser 530/30</fl><voltage>240</voltage><target>3</target><brightness>1.0</brightness><threshold>5000</threshold><trigger>false</trigger><labels_only>false</labels_only><biexp_scale>-1</biexp_scale><comp_biexp_scale>-1</comp_biexp_scale><manual_biexp_scale>0</manual_biexp_scale><can_be_compensated>false</can_be_compensated></parameter><parameter name="Time" type="40"><is_log>false</is_log><is_quantitated>false</is_quantitated><min>0.0</min><max>262143.0</max><raw_index>0</raw_index><linear_index>0</linear_index><log_index>0</log_index><final_index>0</final_index></parameter></instrument_settings><acquisition_worksheets name="Global Worksheets"><worksheet_template name="Global Sheet1"><data_filename>54010.fcs</data_filename><data_begin_date>2019-11-20T13:27:33</data_begin_date><data_end_date>2019-11-20T13:28:05</data_end_date><time_tick_last_event>3090</time_tick_last_event><window_extension>0.0</window_extension><fsc_area_scaling>0.0</fsc_area_scaling><acquirable>true</acquirable><record_user>Nathan</record_user><institution></institution><AcqObjInError>false</AcqObjInError><AspiratedError>false</AspiratedError><lasers /><keywords><keyword name="SAMPLE ID" type="2"><suffix></suffix><description>String used to identify a sample</description><visible>true</visible><edit_name>true</edit_name><edit_name_only>false</edit_name_only><edit_value>true</edit_value><edit_limit>true</edit_limit><length>64</length><value></value></keyword><keyword name="PATIENT ID" type="2"><suffix></suffix><description>String used to identify a patient</description><visible>true</visible><edit_name>true</edit_name><edit_name_only>false</edit_name_only><edit_value>true</edit_value><edit_limit>true</edit_limit><length>64</length><value></value></keyword><keyword name="$OP" type="2"><suffix></suffix><description>User name of application operator when data was collected</description><visible>true</visible><edit_name>false</edit_name><edit_name_only>false</edit_name_only><edit_value>false</edit_value><edit_limit>false</edit_limit><length>64</length><value>Nathan</value></keyword><keyword name="$INST" type="2"><suffix></suffix><description>Institution where data was collected</description><visible>true</visible><edit_name>false</edit_name><edit_name_only>false</edit_name_only><edit_value>false</edit_value><edit_limit>false</edit_limit><length>64</length><value></value></keyword><keyword name="GUID" type="2"><suffix></suffix><description>String value with a unique identifier for exported FCS file</description><visible>true</visible><edit_name>false</edit_name><edit_name_only>false</edit_name_only><edit_value>false</edit_value><edit_limit>false</edit_limit><length>64</length><value>4ab54089-a15c-421e-929e-efea3e37aefe</value></keyword><keyword name="CST SETUP STATUS" type="2"><suffix></suffix><description>Cytometer Performance Results (pass or fail)</description><visible>true</visible><edit_name>false</edit_name><edit_name_only>false</edit_name_only><edit_value>false</edit_value><edit_limit>false</edit_limit><length>64</length><value>SUCCESS</value></keyword><keyword name="CST BEADS LOT ID" type="2"><suffix></suffix><description>Lot ID information for CST beads</description><visible>true</visible><edit_name>false</edit_name><edit_name_only>false</edit_name_only><edit_value>false</edit_value><edit_limit>false</edit_limit><length>64</length><value>82158</value></keyword><keyword name="CYTOMETER CONFIG NAME" type="2"><suffix></suffix><description>Cytometer configuration name</description><visible>true</visible><edit_name>false</edit_name><edit_name_only>false</edit_name_only><edit_value>false</edit_value><edit_limit>false</edit_limit><length>64</length><value>BRC Hub X20- 2-Blue 3-Red 6-Violet 5-Yel Gr (657675R1)</value></keyword><keyword name="CYTOMETER CONFIG CREATE DATE" type="2"><suffix></suffix><description>Cytometer configuration creation date</description><visible>true</visible><edit_name>false</edit_name><edit_name_only>false</edit_name_only><edit_value>false</edit_value><edit_limit>false</edit_limit><length>64</length><value>2017-10-03T16:23:47+01:00</value></keyword><keyword name="CST SETUP DATE" type="2"><suffix></suffix><description>Date and time of cytometer setup and tracking</description><visible>true</visible><edit_name>false</edit_name><edit_name_only>false</edit_name_only><edit_value>false</edit_value><edit_limit>false</edit_limit><length>64</length><value>2019-11-20T10:02:06+00:00</value></keyword><keyword name="CST BASELINE DATE" type="2"><suffix></suffix><description>Date and time of cytometer baseline setup</description><visible>true</visible><edit_name>false</edit_name><edit_name_only>false</edit_name_only><edit_value>false</edit_value><edit_limit>false</edit_limit><length>64</length><value>2019-06-06T13:58:29+01:00</value></keyword><keyword name="CST BEADS EXPIRED" type="3"><suffix></suffix><description>Cytometer beads expired</description><visible>true</visible><edit_name>false</edit_name><edit_name_only>false</edit_name_only><edit_value>false</edit_value><edit_limit>false</edit_limit><value>2</value></keyword><keyword name="CST PERFORMANCE EXPIRED" type="2"><suffix></suffix><description>Date and time of Cytometer performance expired</description><visible>true</visible><edit_name>false</edit_name><edit_name_only>false</edit_name_only><edit_value>false</edit_value><edit_limit>false</edit_limit><length>64</length><value>2019-11-21T10:02:06+00:00</value></keyword><keyword name="CST REGULATORY STATUS" type="2"><suffix></suffix><description>Cytometer regulatory status - "CE-IVD Performance Check" or "RUO Performance Check"</description><visible>true</visible><edit_name>false</edit_name><edit_name_only>false</edit_name_only><edit_value>false</edit_value><edit_limit>false</edit_limit><length>64</length><value>RUO Performance Check</value></keyword></keywords><instrument_settings name="Cytometer Settings" template="false"><threshold_op>2</threshold_op><flow_rate>0</flow_rate><auto_compensation>false</auto_compensation><compensation_enabled>false</compensation_enabled><scales_recorded>true</scales_recorded><use_auto_biexp_scale>true</use_auto_biexp_scale><parameter name="FSC-A" type="30"><is_log>false</is_log><is_quantitated>false</is_quantitated><min>0.0</min><max>262143.0</max><raw_index>1</raw_index><linear_index>1</linear_index><log_index>12</log_index><final_index>1</final_index><fl>FSC</fl><voltage>10</voltage><target>3</target><brightness>1.0</brightness><threshold>5000</threshold><trigger>true</trigger><labels_only>false</labels_only><biexp_scale>-1</biexp_scale><comp_biexp_scale>-1</comp_biexp_scale><manual_biexp_scale>-1</manual_biexp_scale><can_be_compensated>false</can_be_compensated></parameter><parameter name="FSC-H" type="10"><is_log>false</is_log><is_quantitated>false</is_quantitated><min>0.0</min><max>262143.0</max><raw_index>3</raw_index><linear_index>3</linear_index><log_index>13</log_index><final_index>3</final_index><fl>FSC</fl><voltage>10</voltage><target>3</target><brightness>1.0</brightness><threshold>5000</threshold><trigger>true</trigger><labels_only>false</labels_only><biexp_scale>-1</biexp_scale><comp_biexp_scale>-1</comp_biexp_scale><manual_biexp_scale>-1</manual_biexp_scale><can_be_compensated>false</can_be_compensated></parameter><parameter name="FSC-W" type="20"><is_log>false</is_log><is_quantitated>false</is_quantitated><min>0.0</min><max>262143.0</max><raw_index>2</raw_index><linear_index>2</linear_index><log_index>2</log_index><final_index>2</final_index><fl>FSC</fl><voltage>10</voltage><target>3</target><brightness>1.0</brightness><threshold>5000</threshold><trigger>true</trigger><labels_only>false</labels_only><biexp_scale>-1</biexp_scale><comp_biexp_scale>-1</comp_biexp_scale><manual_biexp_scale>-1</manual_biexp_scale><can_be_compensated>false</can_be_compensated></parameter><parameter name="SSC-A" type="30"><is_log>false</is_log><is_quantitated>false</is_quantitated><min>0.0</min><max>262143.0</max><raw_index>4</raw_index><linear_index>4</linear_index><log_index>14</log_index><final_index>4</final_index><fl>SSC</fl><voltage>200</voltage><target>3</target><brightness>1.0</brightness><threshold>5000</threshold><trigger>false</trigger><labels_only>false</labels_only><biexp_scale>-1</biexp_scale><comp_biexp_scale>-1</comp_biexp_scale><manual_biexp_scale>-1</manual_biexp_scale><can_be_compensated>false</can_be_compensated></parameter><parameter name="SSC-H" type="10"><is_log>false</is_log><is_quantitated>false</is_quantitated><min>0.0</min><max>262143.0</max><raw_index>6</raw_index><linear_index>6</linear_index><log_index>15</log_index><final_index>6</final_index><fl>SSC</fl><voltage>200</voltage><target>3</target><brightness>1.0</brightness><threshold>5000</threshold><trigger>false</trigger><labels_only>false</labels_only><biexp_scale>-1</biexp_scale><comp_biexp_scale>-1</comp_biexp_scale><manual_biexp_scale>-1</manual_biexp_scale><can_be_compensated>false</can_be_compensated></parameter><parameter name="SSC-W" type="20"><is_log>false</is_log><is_quantitated>false</is_quantitated><min>0.0</min><max>262143.0</max><raw_index>5</raw_index><linear_index>5</linear_index><log_index>5</log_index><final_index>5</final_index><fl>SSC</fl><voltage>200</voltage><target>3</target><brightness>1.0</brightness><threshold>5000</threshold><trigger>false</trigger><labels_only>false</labels_only><biexp_scale>-1</biexp_scale><comp_biexp_scale>-1</comp_biexp_scale><manual_biexp_scale>-1</manual_biexp_scale><can_be_compensated>false</can_be_compensated></parameter><parameter name="blue laser 530/30-A" type="30"><is_log>true</is_log><is_quantitated>false</is_quantitated><min>0.0</min><max>5.4185380935668945</max><raw_index>7</raw_index><linear_index>7</linear_index><log_index>16</log_index><final_index>16</final_index><fl>blue laser 530/30</fl><voltage>240</voltage><target>3</target><brightness>1.0</brightness><threshold>5000</threshold><trigger>false</trigger><labels_only>false</labels_only><biexp_scale>-1</biexp_scale><comp_biexp_scale>-1</comp_biexp_scale><manual_biexp_scale>-1</manual_biexp_scale><can_be_compensated>true</can_be_compensated><compensation><compensation_coefficient>1.0</compensation_coefficient></compensation></parameter><parameter name="blue laser 530/30-H" type="10"><is_log>true</is_log><is_quantitated>false</is_quantitated><min>0.0</min><max>5.4185380935668945</max><raw_index>9</raw_index><linear_index>9</linear_index><log_index>17</log_index><final_index>17</final_index><fl>blue laser 530/30</fl><voltage>240</voltage><target>3</target><brightness>1.0</brightness><threshold>5000</threshold><trigger>false</trigger><labels_only>false</labels_only><biexp_scale>-1</biexp_scale><comp_biexp_scale>-1</comp_biexp_scale><manual_biexp_scale>-1</manual_biexp_scale><can_be_compensated>true</can_be_compensated><compensation><compensation_coefficient>1.0</compensation_coefficient></compensation></parameter><parameter name="blue laser 530/30-W" type="20"><is_log>false</is_log><is_quantitated>false</is_quantitated><min>0.0</min><max>262143.0</max><raw_index>8</raw_index><linear_index>8</linear_index><log_index>8</log_index><final_index>8</final_index><fl>blue laser 530/30</fl><voltage>240</voltage><target>3</target><brightness>1.0</brightness><threshold>5000</threshold><trigger>false</trigger><labels_only>false</labels_only><biexp_scale>-1</biexp_scale><comp_biexp_scale>-1</comp_biexp_scale><manual_biexp_scale>-1</manual_biexp_scale><can_be_compensated>false</can_be_compensated></parameter><parameter name="Time" type="40"><is_log>false</is_log><is_quantitated>false</is_quantitated><min>0.0</min><max>262143.0</max><raw_index>0</raw_index><linear_index>0</linear_index><log_index>0</log_index><final_index>0</final_index></parameter></instrument_settings><gates><gate fullname="All Events" type="EventSource_Classifier"><name>All Events</name><color>0x000000</color><visible>true</visible><dotsize>0</dotsize><enabled>false</enabled><num_events>10000</num_events></gate></gates><pipeline><storage_gate>All Events</storage_gate><scale_on_gate>All Events</scale_on_gate><color_counter>0</color_counter><stop_rule mode="1" time="0" gate="All Events" events="10000" /></pipeline><analysis name="Analysis" /></worksheet_template></acquisition_worksheets><specimen name="Specimen_001"><is_auto_comp>false</is_auto_comp><is_calibration_control>false</is_calibration_control><keywords><keyword name="CST SETUP STATUS" type="2"><suffix></suffix><description>Cytometer Performance Results (pass or fail)</description><visible>true</visible><edit_name>false</edit_name><edit_name_only>false</edit_name_only><edit_value>false</edit_value><edit_limit>false</edit_limit><length>64</length><value></value></keyword><keyword name="CST BEADS LOT ID" type="2"><suffix></suffix><description>Lot ID information for CST beads</description><visible>true</visible><edit_name>false</edit_name><edit_name_only>false</edit_name_only><edit_value>false</edit_value><edit_limit>false</edit_limit><length>64</length><value></value></keyword><keyword name="CYTOMETER CONFIG NAME" type="2"><suffix></suffix><description>Cytometer configuration name</description><visible>true</visible><edit_name>false</edit_name><edit_name_only>false</edit_name_only><edit_value>false</edit_value><edit_limit>false</edit_limit><length>64</length><value></value></keyword><keyword name="CYTOMETER CONFIG CREATE DATE" type="2"><suffix></suffix><description>Cytometer configuration creation date</description><visible>true</visible><edit_name>false</edit_name><edit_name_only>false</edit_name_only><edit_value>false</edit_value><edit_limit>false</edit_limit><length>64</length><value></value></keyword><keyword name="CST SETUP DATE" type="2"><suffix></suffix><description>Date and time of cytometer setup and tracking</description><visible>true</visible><edit_name>false</edit_name><edit_name_only>false</edit_name_only><edit_value>false</edit_value><edit_limit>false</edit_limit><length>64</length><value></value></keyword><keyword name="CST BASELINE DATE" type="2"><suffix></suffix><description>Date and time of cytometer baseline setup</description><visible>true</visible><edit_name>false</edit_name><edit_name_only>false</edit_name_only><edit_value>false</edit_value><edit_limit>false</edit_limit><length>64</length><value></value></keyword><keyword name="CST BEADS EXPIRED" type="3"><suffix></suffix><description>Cytometer beads expired</description><visible>true</visible><edit_name>false</edit_name><edit_name_only>false</edit_name_only><edit_value>false</edit_value><edit_limit>false</edit_limit><value>2</value></keyword><keyword name="CST PERFORMANCE EXPIRED" type="2"><suffix></suffix><description>Date and time of Cytometer performance expired</description><visible>true</visible><edit_name>false</edit_name><edit_name_only>false</edit_name_only><edit_value>false</edit_value><edit_limit>false</edit_limit><length>64</length><value></value></keyword><keyword name="CST REGULATORY STATUS" type="2"><suffix></suffix><description>Cytometer regulatory status - "CE-IVD Performance Check" or "RUO Performance Check"</description><visible>true</visible><edit_name>false</edit_name><edit_name_only>false</edit_name_only><edit_value>false</edit_value><edit_limit>false</edit_limit><length>64</length><value></value></keyword></keywords><tube name="Control normoxia"><date>2019-11-20T13:03:32</date><data_filename>Specimen_001_Control normoxia_001.fcs</data_filename><data_begin_date>2019-11-20T13:02:53</data_begin_date><data_end_date>2019-11-20T13:03:32</data_end_date><data_instrument_serial_number>1</data_instrument_serial_number><data_instrument_name>LSRFortessa</data_instrument_name><data_instrument_type>LSRFortessa</data_instrument_type><time_tick_last_event>3787</time_tick_last_event><window_extension>10.0</window_extension><fsc_area_scaling>0.61</fsc_area_scaling><acquirable>true</acquirable><record_user>Nathan</record_user><institution></institution><AcqObjInError>false</AcqObjInError><AspiratedError>false</AspiratedError><lasers><laser name="BLUE"><delay>0.0</delay><area_scaling>0.7099999785423279</area_scaling><optical_configuration>9</optical_configuration></laser><laser name="VIOLET"><delay>34.47999954223633</delay><area_scaling>0.9100000262260437</area_scaling><optical_configuration>9</optical_configuration></laser><laser name="RED"><delay>103.33000183105469</delay><area_scaling>0.9200000166893005</area_scaling><optical_configuration>9</optical_configuration></laser><laser name="YELLGRN"><delay>136.41000366210938</delay><area_scaling>0.9300000071525574</area_scaling><optical_configuration>9</optical_configuration></laser></lasers><keywords><keyword name="SAMPLE ID" type="2"><suffix></suffix><description>String used to identify a sample</description><visible>true</visible><edit_name>true</edit_name><edit_name_only>false</edit_name_only><edit_value>true</edit_value><edit_limit>true</edit_limit><length>64</length><value></value></keyword><keyword name="PATIENT ID" type="2"><suffix></suffix><description>String used to identify a patient</description><visible>true</visible><edit_name>true</edit_name><edit_name_only>false</edit_name_only><edit_value>true</edit_value><edit_limit>true</edit_limit><length>64</length><value></value></keyword><keyword name="$OP" type="2"><suffix></suffix><description>User name of application operator when data was collected</description><visible>true</visible><edit_name>false</edit_name><edit_name_only>false</edit_name_only><edit_value>false</edit_value><edit_limit>false</edit_limit><length>64</length><value>Nathan</value></keyword><keyword name="$INST" type="2"><suffix></suffix><description>Institution where data was collected</description><visible>true</visible><edit_name>false</edit_name><edit_name_only>false</edit_name_only><edit_value>false</edit_value><edit_limit>false</edit_limit><length>64</length><value></value></keyword><keyword name="GUID" type="2"><suffix></suffix><description>String value with a unique identifier for exported FCS file</description><visible>true</visible><edit_name>false</edit_name><edit_name_only>false</edit_name_only><edit_value>false</edit_value><edit_limit>false</edit_limit><length>64</length><value>89dfca67-5e8b-4527-a0bf-8a4123695dca</value></keyword><keyword name="CST SETUP STATUS" type="2"><suffix></suffix><description>Cytometer Performance Results (pass or fail)</description><visible>true</visible><edit_name>false</edit_name><edit_name_only>false</edit_name_only><edit_value>false</edit_value><edit_limit>false</edit_limit><length>64</length><value>SUCCESS</value></keyword><keyword name="CST BEADS LOT ID" type="2"><suffix></suffix><description>Lot ID information for CST beads</description><visible>true</visible><edit_name>false</edit_name><edit_name_only>false</edit_name_only><edit_value>false</edit_value><edit_limit>false</edit_limit><length>64</length><value>82158</value></keyword><keyword name="CYTOMETER CONFIG NAME" type="2"><suffix></suffix><description>Cytometer configuration name</description><visible>true</visible><edit_name>false</edit_name><edit_name_only>false</edit_name_only><edit_value>false</edit_value><edit_limit>false</edit_limit><length>64</length><value>BRC Hub X20- 2-Blue 3-Red 6-Violet 5-Yel Gr (657675R1)</value></keyword><keyword name="CYTOMETER CONFIG CREATE DATE" type="2"><suffix></suffix><description>Cytometer configuration creation date</description><visible>true</visible><edit_name>false</edit_name><edit_name_only>false</edit_name_only><edit_value>false</edit_value><edit_limit>false</edit_limit><length>64</length><value>2017-10-03T16:23:47+01:00</value></keyword><keyword name="CST SETUP DATE" type="2"><suffix></suffix><description>Date and time of cytometer setup and tracking</description><visible>true</visible><edit_name>false</edit_name><edit_name_only>false</edit_name_only><edit_value>false</edit_value><edit_limit>false</edit_limit><length>64</length><value>2019-11-20T10:02:06+00:00</value></keyword><keyword name="CST BASELINE DATE" type="2"><suffix></suffix><description>Date and time of cytometer baseline setup</description><visible>true</visible><edit_name>false</edit_name><edit_name_only>false</edit_name_only><edit_value>false</edit_value><edit_limit>false</edit_limit><length>64</length><value>2019-06-06T13:58:29+01:00</value></keyword><keyword name="CST BEADS EXPIRED" type="3"><suffix></suffix><description>Cytometer beads expired</description><visible>true</visible><edit_name>false</edit_name><edit_name_only>false</edit_name_only><edit_value>false</edit_value><edit_limit>false</edit_limit><value>2</value></keyword><keyword name="CST PERFORMANCE EXPIRED" type="2"><suffix></suffix><description>Date and time of Cytometer performance expired</description><visible>true</visible><edit_name>false</edit_name><edit_name_only>false</edit_name_only><edit_value>false</edit_value><edit_limit>false</edit_limit><length>64</length><value>2019-11-21T10:02:06+00:00</value></keyword><keyword name="CST REGULATORY STATUS" type="2"><suffix></suffix><description>Cytometer regulatory status - "CE-IVD Performance Check" or "RUO Performance Check"</description><visible>true</visible><edit_name>false</edit_name><edit_name_only>false</edit_name_only><edit_value>false</edit_value><edit_limit>false</edit_limit><length>64</length><value>RUO Performance Check</value></keyword></keywords><instrument_settings name="Cytometer Settings" template="false"><threshold_op>2</threshold_op><flow_rate>0</flow_rate><auto_compensation>false</auto_compensation><compensation_enabled>false</compensation_enabled><scales_recorded>true</scales_recorded><use_auto_biexp_scale>true</use_auto_biexp_scale><parameter name="FSC-A" type="30"><is_log>false</is_log><is_quantitated>false</is_quantitated><min>0.0</min><max>262143.0</max><raw_index>1</raw_index><linear_index>1</linear_index><log_index>12</log_index><final_index>1</final_index><fl>FSC</fl><voltage>10</voltage><target>3</target><brightness>1.0</brightness><threshold>5000</threshold><trigger>true</trigger><labels_only>false</labels_only><biexp_scale>0</biexp_scale><comp_biexp_scale>0</comp_biexp_scale><manual_biexp_scale>0</manual_biexp_scale><can_be_compensated>false</can_be_compensated></parameter><parameter name="FSC-H" type="10"><is_log>false</is_log><is_quantitated>false</is_quantitated><min>0.0</min><max>262143.0</max><raw_index>3</raw_index><linear_index>3</linear_index><log_index>13</log_index><final_index>3</final_index><fl>FSC</fl><voltage>10</voltage><target>3</target><brightness>1.0</brightness><threshold>5000</threshold><trigger>true</trigger><labels_only>false</labels_only><biexp_scale>0</biexp_scale><comp_biexp_scale>0</comp_biexp_scale><manual_biexp_scale>0</manual_biexp_scale><can_be_compensated>false</can_be_compensated></parameter><parameter name="FSC-W" type="20"><is_log>false</is_log><is_quantitated>false</is_quantitated><min>0.0</min><max>262143.0</max><raw_index>2</raw_index><linear_index>2</linear_index><log_index>2</log_index><final_index>2</final_index><fl>FSC</fl><voltage>10</voltage><target>3</target><brightness>1.0</brightness><threshold>5000</threshold><trigger>true</trigger><labels_only>false</labels_only><biexp_scale>-1</biexp_scale><comp_biexp_scale>-1</comp_biexp_scale><manual_biexp_scale>0</manual_biexp_scale><can_be_compensated>false</can_be_compensated></parameter><parameter name="SSC-A" type="30"><is_log>false</is_log><is_quantitated>false</is_quantitated><min>0.0</min><max>262143.0</max><raw_index>4</raw_index><linear_index>4</linear_index><log_index>14</log_index><final_index>4</final_index><fl>SSC</fl><voltage>200</voltage><target>3</target><brightness>1.0</brightness><threshold>5000</threshold><trigger>false</trigger><labels_only>false</labels_only><biexp_scale>0</biexp_scale><comp_biexp_scale>0</comp_biexp_scale><manual_biexp_scale>0</manual_biexp_scale><can_be_compensated>false</can_be_compensated></parameter><parameter name="SSC-H" type="10"><is_log>false</is_log><is_quantitated>false</is_quantitated><min>0.0</min><max>262143.0</max><raw_index>6</raw_index><linear_index>6</linear_index><log_index>15</log_index><final_index>6</final_index><fl>SSC</fl><voltage>200</voltage><target>3</target><brightness>1.0</brightness><threshold>5000</threshold><trigger>false</trigger><labels_only>false</labels_only><biexp_scale>0</biexp_scale><comp_biexp_scale>0</comp_biexp_scale><manual_biexp_scale>0</manual_biexp_scale><can_be_compensated>false</can_be_compensated></parameter><parameter name="SSC-W" type="20"><is_log>false</is_log><is_quantitated>false</is_quantitated><min>0.0</min><max>262143.0</max><raw_index>5</raw_index><linear_index>5</linear_index><log_index>5</log_index><final_index>5</final_index><fl>SSC</fl><voltage>200</voltage><target>3</target><brightness>1.0</brightness><threshold>5000</threshold><trigger>false</trigger><labels_only>false</labels_only><biexp_scale>-1</biexp_scale><comp_biexp_scale>-1</comp_biexp_scale><manual_biexp_scale>0</manual_biexp_scale><can_be_compensated>false</can_be_compensated></parameter><parameter name="blue laser 530/30-A" type="30"><is_log>true</is_log><is_quantitated>false</is_quantitated><min>0.0</min><max>5.4185380935668945</max><raw_index>7</raw_index><linear_index>7</linear_index><log_index>16</log_index><final_index>16</final_index><fl>blue laser 530/30</fl><voltage>240</voltage><target>3</target><brightness>1.0</brightness><threshold>5000</threshold><trigger>false</trigger><labels_only>false</labels_only><biexp_scale>19</biexp_scale><comp_biexp_scale>19</comp_biexp_scale><manual_biexp_scale>0</manual_biexp_scale><can_be_compensated>true</can_be_compensated><compensation><compensation_coefficient>1.0</compensation_coefficient></compensation></parameter><parameter name="blue laser 530/30-H" type="10"><is_log>true</is_log><is_quantitated>false</is_quantitated><min>0.0</min><max>5.4185380935668945</max><raw_index>9</raw_index><linear_index>9</linear_index><log_index>17</log_index><final_index>17</final_index><fl>blue laser 530/30</fl><voltage>240</voltage><target>3</target><brightness>1.0</brightness><threshold>5000</threshold><trigger>false</trigger><labels_only>false</labels_only><biexp_scale>0</biexp_scale><comp_biexp_scale>0</comp_biexp_scale><manual_biexp_scale>0</manual_biexp_scale><can_be_compensated>true</can_be_compensated><compensation><compensation_coefficient>1.0</compensation_coefficient></compensation></parameter><parameter name="blue laser 530/30-W" type="20"><is_log>false</is_log><is_quantitated>false</is_quantitated><min>0.0</min><max>262143.0</max><raw_index>8</raw_index><linear_index>8</linear_index><log_index>8</log_index><final_index>8</final_index><fl>blue laser 530/30</fl><voltage>240</voltage><target>3</target><brightness>1.0</brightness><threshold>5000</threshold><trigger>false</trigger><labels_only>false</labels_only><biexp_scale>-1</biexp_scale><comp_biexp_scale>-1</comp_biexp_scale><manual_biexp_scale>0</manual_biexp_scale><can_be_compensated>false</can_be_compensated></parameter><parameter name="Time" type="40"><is_log>false</is_log><is_quantitated>false</is_quantitated><min>0.0</min><max>262143.0</max><raw_index>0</raw_index><linear_index>0</linear_index><log_index>0</log_index><final_index>0</final_index></parameter></instrument_settings><gates><gate fullname="All Events" type="EventSource_Classifier"><name>All Events</name><color>0x000000</color><visible>true</visible><dotsize>0</dotsize><enabled>false</enabled><num_events>0</num_events></gate></gates><pipeline><storage_gate>All Events</storage_gate><color_counter>0</color_counter><stop_rule mode="1" time="0" gate="All Events" events="10000" /></pipeline><analysis name="Analysis" /></tube><tube name="Hif1B normoxia"><date>2019-11-20T13:03:57</date><data_filename>Specimen_001_Hif1B normoxia_002.fcs</data_filename><data_begin_date>2019-11-20T13:03:41</data_begin_date><data_end_date>2019-11-20T13:03:57</data_end_date><data_instrument_serial_number>1</data_instrument_serial_number><data_instrument_name>LSRFortessa</data_instrument_name><data_instrument_type>LSRFortessa</data_instrument_type><time_tick_last_event>1560</time_tick_last_event><window_extension>10.0</window_extension><fsc_area_scaling>0.61</fsc_area_scaling><acquirable>true</acquirable><record_user>Nathan</record_user><institution></institution><AcqObjInError>false</AcqObjInError><AspiratedError>false</AspiratedError><lasers><laser name="BLUE"><delay>0.0</delay><area_scaling>0.7099999785423279</area_scaling><optical_configuration>9</optical_configuration></laser><laser name="VIOLET"><delay>34.47999954223633</delay><area_scaling>0.9100000262260437</area_scaling><optical_configuration>9</optical_configuration></laser><laser name="RED"><delay>103.33000183105469</delay><area_scaling>0.9200000166893005</area_scaling><optical_configuration>9</optical_configuration></laser><laser name="YELLGRN"><delay>136.41000366210938</delay><area_scaling>0.9300000071525574</area_scaling><optical_configuration>9</optical_configuration></laser></lasers><keywords><keyword name="SAMPLE ID" type="2"><suffix></suffix><description>String used to identify a sample</description><visible>true</visible><edit_name>true</edit_name><edit_name_only>false</edit_name_only><edit_value>true</edit_value><edit_limit>true</edit_limit><length>64</length><value></value></keyword><keyword name="PATIENT ID" type="2"><suffix></suffix><description>String used to identify a patient</description><visible>true</visible><edit_name>true</edit_name><edit_name_only>false</edit_name_only><edit_value>true</edit_value><edit_limit>true</edit_limit><length>64</length><value></value></keyword><keyword name="$OP" type="2"><suffix></suffix><description>User name of application operator when data was collected</description><visible>true</visible><edit_name>false</edit_name><edit_name_only>false</edit_name_only><edit_value>false</edit_value><edit_limit>false</edit_limit><length>64</length><value>Nathan</value></keyword><keyword name="$INST" type="2"><suffix></suffix><description>Institution where data was collected</description><visible>true</visible><edit_name>false</edit_name><edit_name_only>false</edit_name_only><edit_value>false</edit_value><edit_limit>false</edit_limit><length>64</length><value></value></keyword><keyword name="GUID" type="2"><suffix></suffix><description>String value with a unique identifier for exported FCS file</description><visible>true</visible><edit_name>false</edit_name><edit_name_only>false</edit_name_only><edit_value>false</edit_value><edit_limit>false</edit_limit><length>64</length><value>c451c232-e73d-4800-89ed-294b98efb05d</value></keyword><keyword name="CST SETUP STATUS" type="2"><suffix></suffix><description>Cytometer Performance Results (pass or fail)</description><visible>true</visible><edit_name>false</edit_name><edit_name_only>false</edit_name_only><edit_value>false</edit_value><edit_limit>false</edit_limit><length>64</length><value>SUCCESS</value></keyword><keyword name="CST BEADS LOT ID" type="2"><suffix></suffix><description>Lot ID information for CST beads</description><visible>true</visible><edit_name>false</edit_name><edit_name_only>false</edit_name_only><edit_value>false</edit_value><edit_limit>false</edit_limit><length>64</length><value>82158</value></keyword><keyword name="CYTOMETER CONFIG NAME" type="2"><suffix></suffix><description>Cytometer configuration name</description><visible>true</visible><edit_name>false</edit_name><edit_name_only>false</edit_name_only><edit_value>false</edit_value><edit_limit>false</edit_limit><length>64</length><value>BRC Hub X20- 2-Blue 3-Red 6-Violet 5-Yel Gr (657675R1)</value></keyword><keyword name="CYTOMETER CONFIG CREATE DATE" type="2"><suffix></suffix><description>Cytometer configuration creation date</description><visible>true</visible><edit_name>false</edit_name><edit_name_only>false</edit_name_only><edit_value>false</edit_value><edit_limit>false</edit_limit><length>64</length><value>2017-10-03T16:23:47+01:00</value></keyword><keyword name="CST SETUP DATE" type="2"><suffix></suffix><description>Date and time of cytometer setup and tracking</description><visible>true</visible><edit_name>false</edit_name><edit_name_only>false</edit_name_only><edit_value>false</edit_value><edit_limit>false</edit_limit><length>64</length><value>2019-11-20T10:02:06+00:00</value></keyword><keyword name="CST BASELINE DATE" type="2"><suffix></suffix><description>Date and time of cytometer baseline setup</description><visible>true</visible><edit_name>false</edit_name><edit_name_only>false</edit_name_only><edit_value>false</edit_value><edit_limit>false</edit_limit><length>64</length><value>2019-06-06T13:58:29+01:00</value></keyword><keyword name="CST BEADS EXPIRED" type="3"><suffix></suffix><description>Cytometer beads expired</description><visible>true</visible><edit_name>false</edit_name><edit_name_only>false</edit_name_only><edit_value>false</edit_value><edit_limit>false</edit_limit><value>2</value></keyword><keyword name="CST PERFORMANCE EXPIRED" type="2"><suffix></suffix><description>Date and time of Cytometer performance expired</description><visible>true</visible><edit_name>false</edit_name><edit_name_only>false</edit_name_only><edit_value>false</edit_value><edit_limit>false</edit_limit><length>64</length><value>2019-11-21T10:02:06+00:00</value></keyword><keyword name="CST REGULATORY STATUS" type="2"><suffix></suffix><description>Cytometer regulatory status - "CE-IVD Performance Check" or "RUO Performance Check"</description><visible>true</visible><edit_name>false</edit_name><edit_name_only>false</edit_name_only><edit_value>false</edit_value><edit_limit>false</edit_limit><length>64</length><value>RUO Performance Check</value></keyword></keywords><instrument_settings name="Cytometer Settings" template="false"><threshold_op>2</threshold_op><flow_rate>0</flow_rate><auto_compensation>false</auto_compensation><compensation_enabled>false</compensation_enabled><scales_recorded>true</scales_recorded><use_auto_biexp_scale>true</use_auto_biexp_scale><parameter name="FSC-A" type="30"><is_log>false</is_log><is_quantitated>false</is_quantitated><min>0.0</min><max>262143.0</max><raw_index>1</raw_index><linear_index>1</linear_index><log_index>12</log_index><final_index>1</final_index><fl>FSC</fl><voltage>10</voltage><target>3</target><brightness>1.0</brightness><threshold>5000</threshold><trigger>true</trigger><labels_only>false</labels_only><biexp_scale>0</biexp_scale><comp_biexp_scale>0</comp_biexp_scale><manual_biexp_scale>0</manual_biexp_scale><can_be_compensated>false</can_be_compensated></parameter><parameter name="FSC-H" type="10"><is_log>false</is_log><is_quantitated>false</is_quantitated><min>0.0</min><max>262143.0</max><raw_index>3</raw_index><linear_index>3</linear_index><log_index>13</log_index><final_index>3</final_index><fl>FSC</fl><voltage>10</voltage><target>3</target><brightness>1.0</brightness><threshold>5000</threshold><trigger>true</trigger><labels_only>false</labels_only><biexp_scale>0</biexp_scale><comp_biexp_scale>0</comp_biexp_scale><manual_biexp_scale>0</manual_biexp_scale><can_be_compensated>false</can_be_compensated></parameter><parameter name="FSC-W" type="20"><is_log>false</is_log><is_quantitated>false</is_quantitated><min>0.0</min><max>262143.0</max><raw_index>2</raw_index><linear_index>2</linear_index><log_index>2</log_index><final_index>2</final_index><fl>FSC</fl><voltage>10</voltage><target>3</target><brightness>1.0</brightness><threshold>5000</threshold><trigger>true</trigger><labels_only>false</labels_only><biexp_scale>-1</biexp_scale><comp_biexp_scale>-1</comp_biexp_scale><manual_biexp_scale>0</manual_biexp_scale><can_be_compensated>false</can_be_compensated></parameter><parameter name="SSC-A" type="30"><is_log>false</is_log><is_quantitated>false</is_quantitated><min>0.0</min><max>262143.0</max><raw_index>4</raw_index><linear_index>4</linear_index><log_index>14</log_index><final_index>4</final_index><fl>SSC</fl><voltage>200</voltage><target>3</target><brightness>1.0</brightness><threshold>5000</threshold><trigger>false</trigger><labels_only>false</labels_only><biexp_scale>0</biexp_scale><comp_biexp_scale>0</comp_biexp_scale><manual_biexp_scale>0</manual_biexp_scale><can_be_compensated>false</can_be_compensated></parameter><parameter name="SSC-H" type="10"><is_log>false</is_log><is_quantitated>false</is_quantitated><min>0.0</min><max>262143.0</max><raw_index>6</raw_index><linear_index>6</linear_index><log_index>15</log_index><final_index>6</final_index><fl>SSC</fl><voltage>200</voltage><target>3</target><brightness>1.0</brightness><threshold>5000</threshold><trigger>false</trigger><labels_only>false</labels_only><biexp_scale>0</biexp_scale><comp_biexp_scale>0</comp_biexp_scale><manual_biexp_scale>0</manual_biexp_scale><can_be_compensated>false</can_be_compensated></parameter><parameter name="SSC-W" type="20"><is_log>false</is_log><is_quantitated>false</is_quantitated><min>0.0</min><max>262143.0</max><raw_index>5</raw_index><linear_index>5</linear_index><log_index>5</log_index><final_index>5</final_index><fl>SSC</fl><voltage>200</voltage><target>3</target><brightness>1.0</brightness><threshold>5000</threshold><trigger>false</trigger><labels_only>false</labels_only><biexp_scale>-1</biexp_scale><comp_biexp_scale>-1</comp_biexp_scale><manual_biexp_scale>0</manual_biexp_scale><can_be_compensated>false</can_be_compensated></parameter><parameter name="blue laser 530/30-A" type="30"><is_log>true</is_log><is_quantitated>false</is_quantitated><min>0.0</min><max>5.4185380935668945</max><raw_index>7</raw_index><linear_index>7</linear_index><log_index>16</log_index><final_index>16</final_index><fl>blue laser 530/30</fl><voltage>240</voltage><target>3</target><brightness>1.0</brightness><threshold>5000</threshold><trigger>false</trigger><labels_only>false</labels_only><biexp_scale>27</biexp_scale><comp_biexp_scale>27</comp_biexp_scale><manual_biexp_scale>0</manual_biexp_scale><can_be_compensated>true</can_be_compensated><compensation><compensation_coefficient>1.0</compensation_coefficient></compensation></parameter><parameter name="blue laser 530/30-H" type="10"><is_log>true</is_log><is_quantitated>false</is_quantitated><min>0.0</min><max>5.4185380935668945</max><raw_index>9</raw_index><linear_index>9</linear_index><log_index>17</log_index><final_index>17</final_index><fl>blue laser 530/30</fl><voltage>240</voltage><target>3</target><brightness>1.0</brightness><threshold>5000</threshold><trigger>false</trigger><labels_only>false</labels_only><biexp_scale>0</biexp_scale><comp_biexp_scale>0</comp_biexp_scale><manual_biexp_scale>0</manual_biexp_scale><can_be_compensated>true</can_be_compensated><compensation><compensation_coefficient>1.0</compensation_coefficient></compensation></parameter><parameter name="blue laser 530/30-W" type="20"><is_log>false</is_log><is_quantitated>false</is_quantitated><min>0.0</min><max>262143.0</max><raw_index>8</raw_index><linear_index>8</linear_index><log_index>8</log_index><final_index>8</final_index><fl>blue laser 530/30</fl><voltage>240</voltage><target>3</target><brightness>1.0</brightness><threshold>5000</threshold><trigger>false</trigger><labels_only>false</labels_only><biexp_scale>-1</biexp_scale><comp_biexp_scale>-1</comp_biexp_scale><manual_biexp_scale>0</manual_biexp_scale><can_be_compensated>false</can_be_compensated></parameter><parameter name="Time" type="40"><is_log>false</is_log><is_quantitated>false</is_quantitated><min>0.0</min><max>262143.0</max><raw_index>0</raw_index><linear_index>0</linear_index><log_index>0</log_index><final_index>0</final_index></parameter></instrument_settings><gates><gate fullname="All Events" type="EventSource_Classifier"><name>All Events</name><color>0x000000</color><visible>true</visible><dotsize>0</dotsize><enabled>false</enabled><num_events>0</num_events></gate></gates><pipeline><storage_gate>All Events</storage_gate><color_counter>0</color_counter><stop_rule mode="1" time="0" gate="All Events" events="10000" /></pipeline><analysis name="Analysis" /></tube><tube name="PHD2 normoxia"><date>2019-11-20T13:05:07</date><data_filename>Specimen_001_PHD2 normoxia_003.fcs</data_filename><data_begin_date>2019-11-20T13:04:21</data_begin_date><data_end_date>2019-11-20T13:05:07</data_end_date><data_instrument_serial_number>1</data_instrument_serial_number><data_instrument_name>LSRFortessa</data_instrument_name><data_instrument_type>LSRFortessa</data_instrument_type><time_tick_last_event>4538</time_tick_last_event><window_extension>10.0</window_extension><fsc_area_scaling>0.61</fsc_area_scaling><acquirable>true</acquirable><record_user>Nathan</record_user><institution></institution><AcqObjInError>false</AcqObjInError><AspiratedError>false</AspiratedError><lasers><laser name="BLUE"><delay>0.0</delay><area_scaling>0.7099999785423279</area_scaling><optical_configuration>9</optical_configuration></laser><laser name="VIOLET"><delay>34.47999954223633</delay><area_scaling>0.9100000262260437</area_scaling><optical_configuration>9</optical_configuration></laser><laser name="RED"><delay>103.33000183105469</delay><area_scaling>0.9200000166893005</area_scaling><optical_configuration>9</optical_configuration></laser><laser name="YELLGRN"><delay>136.41000366210938</delay><area_scaling>0.9300000071525574</area_scaling><optical_configuration>9</optical_configuration></laser></lasers><keywords><keyword name="SAMPLE ID" type="2"><suffix></suffix><description>String used to identify a sample</description><visible>true</visible><edit_name>true</edit_name><edit_name_only>false</edit_name_only><edit_value>true</edit_value><edit_limit>true</edit_limit><length>64</length><value></value></keyword><keyword name="PATIENT ID" type="2"><suffix></suffix><description>String used to identify a patient</description><visible>true</visible><edit_name>true</edit_name><edit_name_only>false</edit_name_only><edit_value>true</edit_value><edit_limit>true</edit_limit><length>64</length><value></value></keyword><keyword name="$OP" type="2"><suffix></suffix><description>User name of application operator when data was collected</description><visible>true</visible><edit_name>false</edit_name><edit_name_only>false</edit_name_only><edit_value>false</edit_value><edit_limit>false</edit_limit><length>64</length><value>Nathan</value></keyword><keyword name="$INST" type="2"><suffix></suffix><description>Institution where data was collected</description><visible>true</visible><edit_name>false</edit_name><edit_name_only>false</edit_name_only><edit_value>false</edit_value><edit_limit>false</edit_limit><length>64</length><value></value></keyword><keyword name="GUID" type="2"><suffix></suffix><description>String value with a unique identifier for exported FCS file</description><visible>true</visible><edit_name>false</edit_name><edit_name_only>false</edit_name_only><edit_value>false</edit_value><edit_limit>false</edit_limit><length>64</length><value>06b2da90-4651-4100-af5b-9385da43d89c</value></keyword><keyword name="CST SETUP STATUS" type="2"><suffix></suffix><description>Cytometer Performance Results (pass or fail)</description><visible>true</visible><edit_name>false</edit_name><edit_name_only>false</edit_name_only><edit_value>false</edit_value><edit_limit>false</edit_limit><length>64</length><value>SUCCESS</value></keyword><keyword name="CST BEADS LOT ID" type="2"><suffix></suffix><description>Lot ID information for CST beads</description><visible>true</visible><edit_name>false</edit_name><edit_name_only>false</edit_name_only><edit_value>false</edit_value><edit_limit>false</edit_limit><length>64</length><value>82158</value></keyword><keyword name="CYTOMETER CONFIG NAME" type="2"><suffix></suffix><description>Cytometer configuration name</description><visible>true</visible><edit_name>false</edit_name><edit_name_only>false</edit_name_only><edit_value>false</edit_value><edit_limit>false</edit_limit><length>64</length><value>BRC Hub X20- 2-Blue 3-Red 6-Violet 5-Yel Gr (657675R1)</value></keyword><keyword name="CYTOMETER CONFIG CREATE DATE" type="2"><suffix></suffix><description>Cytometer configuration creation date</description><visible>true</visible><edit_name>false</edit_name><edit_name_only>false</edit_name_only><edit_value>false</edit_value><edit_limit>false</edit_limit><length>64</length><value>2017-10-03T16:23:47+01:00</value></keyword><keyword name="CST SETUP DATE" type="2"><suffix></suffix><description>Date and time of cytometer setup and tracking</description><visible>true</visible><edit_name>false</edit_name><edit_name_only>false</edit_name_only><edit_value>false</edit_value><edit_limit>false</edit_limit><length>64</length><value>2019-11-20T10:02:06+00:00</value></keyword><keyword name="CST BASELINE DATE" type="2"><suffix></suffix><description>Date and time of cytometer baseline setup</description><visible>true</visible><edit_name>false</edit_name><edit_name_only>false</edit_name_only><edit_value>false</edit_value><edit_limit>false</edit_limit><length>64</length><value>2019-06-06T13:58:29+01:00</value></keyword><keyword name="CST BEADS EXPIRED" type="3"><suffix></suffix><description>Cytometer beads expired</description><visible>true</visible><edit_name>false</edit_name><edit_name_only>false</edit_name_only><edit_value>false</edit_value><edit_limit>false</edit_limit><value>2</value></keyword><keyword name="CST PERFORMANCE EXPIRED" type="2"><suffix></suffix><description>Date and time of Cytometer performance expired</description><visible>true</visible><edit_name>false</edit_name><edit_name_only>false</edit_name_only><edit_value>false</edit_value><edit_limit>false</edit_limit><length>64</length><value>2019-11-21T10:02:06+00:00</value></keyword><keyword name="CST REGULATORY STATUS" type="2"><suffix></suffix><description>Cytometer regulatory status - "CE-IVD Performance Check" or "RUO Performance Check"</description><visible>true</visible><edit_name>false</edit_name><edit_name_only>false</edit_name_only><edit_value>false</edit_value><edit_limit>false</edit_limit><length>64</length><value>RUO Performance Check</value></keyword></keywords><instrument_settings name="Cytometer Settings" template="false"><threshold_op>2</threshold_op><flow_rate>0</flow_rate><auto_compensation>false</auto_compensation><compensation_enabled>false</compensation_enabled><scales_recorded>true</scales_recorded><use_auto_biexp_scale>true</use_auto_biexp_scale><parameter name="FSC-A" type="30"><is_log>false</is_log><is_quantitated>false</is_quantitated><min>0.0</min><max>262143.0</max><raw_index>1</raw_index><linear_index>1</linear_index><log_index>12</log_index><final_index>1</final_index><fl>FSC</fl><voltage>10</voltage><target>3</target><brightness>1.0</brightness><threshold>5000</threshold><trigger>true</trigger><labels_only>false</labels_only><biexp_scale>0</biexp_scale><comp_biexp_scale>0</comp_biexp_scale><manual_biexp_scale>0</manual_biexp_scale><can_be_compensated>false</can_be_compensated></parameter><parameter name="FSC-H" type="10"><is_log>false</is_log><is_quantitated>false</is_quantitated><min>0.0</min><max>262143.0</max><raw_index>3</raw_index><linear_index>3</linear_index><log_index>13</log_index><final_index>3</final_index><fl>FSC</fl><voltage>10</voltage><target>3</target><brightness>1.0</brightness><threshold>5000</threshold><trigger>true</trigger><labels_only>false</labels_only><biexp_scale>0</biexp_scale><comp_biexp_scale>0</comp_biexp_scale><manual_biexp_scale>0</manual_biexp_scale><can_be_compensated>false</can_be_compensated></parameter><parameter name="FSC-W" type="20"><is_log>false</is_log><is_quantitated>false</is_quantitated><min>0.0</min><max>262143.0</max><raw_index>2</raw_index><linear_index>2</linear_index><log_index>2</log_index><final_index>2</final_index><fl>FSC</fl><voltage>10</voltage><target>3</target><brightness>1.0</brightness><threshold>5000</threshold><trigger>true</trigger><labels_only>false</labels_only><biexp_scale>-1</biexp_scale><comp_biexp_scale>-1</comp_biexp_scale><manual_biexp_scale>0</manual_biexp_scale><can_be_compensated>false</can_be_compensated></parameter><parameter name="SSC-A" type="30"><is_log>false</is_log><is_quantitated>false</is_quantitated><min>0.0</min><max>262143.0</max><raw_index>4</raw_index><linear_index>4</linear_index><log_index>14</log_index><final_index>4</final_index><fl>SSC</fl><voltage>200</voltage><target>3</target><brightness>1.0</brightness><threshold>5000</threshold><trigger>false</trigger><labels_only>false</labels_only><biexp_scale>0</biexp_scale><comp_biexp_scale>0</comp_biexp_scale><manual_biexp_scale>0</manual_biexp_scale><can_be_compensated>false</can_be_compensated></parameter><parameter name="SSC-H" type="10"><is_log>false</is_log><is_quantitated>false</is_quantitated><min>0.0</min><max>262143.0</max><raw_index>6</raw_index><linear_index>6</linear_index><log_index>15</log_index><final_index>6</final_index><fl>SSC</fl><voltage>200</voltage><target>3</target><brightness>1.0</brightness><threshold>5000</threshold><trigger>false</trigger><labels_only>false</labels_only><biexp_scale>0</biexp_scale><comp_biexp_scale>0</comp_biexp_scale><manual_biexp_scale>0</manual_biexp_scale><can_be_compensated>false</can_be_compensated></parameter><parameter name="SSC-W" type="20"><is_log>false</is_log><is_quantitated>false</is_quantitated><min>0.0</min><max>262143.0</max><raw_index>5</raw_index><linear_index>5</linear_index><log_index>5</log_index><final_index>5</final_index><fl>SSC</fl><voltage>200</voltage><target>3</target><brightness>1.0</brightness><threshold>5000</threshold><trigger>false</trigger><labels_only>false</labels_only><biexp_scale>-1</biexp_scale><comp_biexp_scale>-1</comp_biexp_scale><manual_biexp_scale>0</manual_biexp_scale><can_be_compensated>false</can_be_compensated></parameter><parameter name="blue laser 530/30-A" type="30"><is_log>true</is_log><is_quantitated>false</is_quantitated><min>0.0</min><max>5.4185380935668945</max><raw_index>7</raw_index><linear_index>7</linear_index><log_index>16</log_index><final_index>16</final_index><fl>blue laser 530/30</fl><voltage>240</voltage><target>3</target><brightness>1.0</brightness><threshold>5000</threshold><trigger>false</trigger><labels_only>false</labels_only><biexp_scale>73</biexp_scale><comp_biexp_scale>73</comp_biexp_scale><manual_biexp_scale>0</manual_biexp_scale><can_be_compensated>true</can_be_compensated><compensation><compensation_coefficient>1.0</compensation_coefficient></compensation></parameter><parameter name="blue laser 530/30-H" type="10"><is_log>true</is_log><is_quantitated>false</is_quantitated><min>0.0</min><max>5.4185380935668945</max><raw_index>9</raw_index><linear_index>9</linear_index><log_index>17</log_index><final_index>17</final_index><fl>blue laser 530/30</fl><voltage>240</voltage><target>3</target><brightness>1.0</brightness><threshold>5000</threshold><trigger>false</trigger><labels_only>false</labels_only><biexp_scale>0</biexp_scale><comp_biexp_scale>0</comp_biexp_scale><manual_biexp_scale>0</manual_biexp_scale><can_be_compensated>true</can_be_compensated><compensation><compensation_coefficient>1.0</compensation_coefficient></compensation></parameter><parameter name="blue laser 530/30-W" type="20"><is_log>false</is_log><is_quantitated>false</is_quantitated><min>0.0</min><max>262143.0</max><raw_index>8</raw_index><linear_index>8</linear_index><log_index>8</log_index><final_index>8</final_index><fl>blue laser 530/30</fl><voltage>240</voltage><target>3</target><brightness>1.0</brightness><threshold>5000</threshold><trigger>false</trigger><labels_only>false</labels_only><biexp_scale>-1</biexp_scale><comp_biexp_scale>-1</comp_biexp_scale><manual_biexp_scale>0</manual_biexp_scale><can_be_compensated>false</can_be_compensated></parameter><parameter name="Time" type="40"><is_log>false</is_log><is_quantitated>false</is_quantitated><min>0.0</min><max>262143.0</max><raw_index>0</raw_index><linear_index>0</linear_index><log_index>0</log_index><final_index>0</final_index></parameter></instrument_settings><gates><gate fullname="All Events" type="EventSource_Classifier"><name>All Events</name><color>0x000000</color><visible>true</visible><dotsize>0</dotsize><enabled>false</enabled><num_events>0</num_events></gate></gates><pipeline><storage_gate>All Events</storage_gate><color_counter>0</color_counter><stop_rule mode="1" time="0" gate="All Events" events="10000" /></pipeline><analysis name="Analysis" /></tube><tube name="USP43 g1 normoxia"><date>2019-11-20T13:05:35</date><data_filename>Specimen_001_USP43 g1 normoxia_004.fcs</data_filename><data_begin_date>2019-11-20T13:05:19</data_begin_date><data_end_date>2019-11-20T13:05:35</data_end_date><data_instrument_serial_number>1</data_instrument_serial_number><data_instrument_name>LSRFortessa</data_instrument_name><data_instrument_type>LSRFortessa</data_instrument_type><time_tick_last_event>1533</time_tick_last_event><window_extension>10.0</window_extension><fsc_area_scaling>0.61</fsc_area_scaling><acquirable>true</acquirable><record_user>Nathan</record_user><institution></institution><AcqObjInError>false</AcqObjInError><AspiratedError>false</AspiratedError><lasers><laser name="BLUE"><delay>0.0</delay><area_scaling>0.7099999785423279</area_scaling><optical_configuration>9</optical_configuration></laser><laser name="VIOLET"><delay>34.47999954223633</delay><area_scaling>0.9100000262260437</area_scaling><optical_configuration>9</optical_configuration></laser><laser name="RED"><delay>103.33000183105469</delay><area_scaling>0.9200000166893005</area_scaling><optical_configuration>9</optical_configuration></laser><laser name="YELLGRN"><delay>136.41000366210938</delay><area_scaling>0.9300000071525574</area_scaling><optical_configuration>9</optical_configuration></laser></lasers><keywords><keyword name="SAMPLE ID" type="2"><suffix></suffix><description>String used to identify a sample</description><visible>true</visible><edit_name>true</edit_name><edit_name_only>false</edit_name_only><edit_value>true</edit_value><edit_limit>true</edit_limit><length>64</length><value></value></keyword><keyword name="PATIENT ID" type="2"><suffix></suffix><description>String used to identify a patient</description><visible>true</visible><edit_name>true</edit_name><edit_name_only>false</edit_name_only><edit_value>true</edit_value><edit_limit>true</edit_limit><length>64</length><value></value></keyword><keyword name="$OP" type="2"><suffix></suffix><description>User name of application operator when data was collected</description><visible>true</visible><edit_name>false</edit_name><edit_name_only>false</edit_name_only><edit_value>false</edit_value><edit_limit>false</edit_limit><length>64</length><value>Nathan</value></keyword><keyword name="$INST" type="2"><suffix></suffix><description>Institution where data was collected</description><visible>true</visible><edit_name>false</edit_name><edit_name_only>false</edit_name_only><edit_value>false</edit_value><edit_limit>false</edit_limit><length>64</length><value></value></keyword><keyword name="GUID" type="2"><suffix></suffix><description>String value with a unique identifier for exported FCS file</description><visible>true</visible><edit_name>false</edit_name><edit_name_only>false</edit_name_only><edit_value>false</edit_value><edit_limit>false</edit_limit><length>64</length><value>56b1dae2-0c8e-4c58-9738-ec18a5da8fa9</value></keyword><keyword name="CST SETUP STATUS" type="2"><suffix></suffix><description>Cytometer Performance Results (pass or fail)</description><visible>true</visible><edit_name>false</edit_name><edit_name_only>false</edit_name_only><edit_value>false</edit_value><edit_limit>false</edit_limit><length>64</length><value>SUCCESS</value></keyword><keyword name="CST BEADS LOT ID" type="2"><suffix></suffix><description>Lot ID information for CST beads</description><visible>true</visible><edit_name>false</edit_name><edit_name_only>false</edit_name_only><edit_value>false</edit_value><edit_limit>false</edit_limit><length>64</length><value>82158</value></keyword><keyword name="CYTOMETER CONFIG NAME" type="2"><suffix></suffix><description>Cytometer configuration name</description><visible>true</visible><edit_name>false</edit_name><edit_name_only>false</edit_name_only><edit_value>false</edit_value><edit_limit>false</edit_limit><length>64</length><value>BRC Hub X20- 2-Blue 3-Red 6-Violet 5-Yel Gr (657675R1)</value></keyword><keyword name="CYTOMETER CONFIG CREATE DATE" type="2"><suffix></suffix><description>Cytometer configuration creation date</description><visible>true</visible><edit_name>false</edit_name><edit_name_only>false</edit_name_only><edit_value>false</edit_value><edit_limit>false</edit_limit><length>64</length><value>2017-10-03T16:23:47+01:00</value></keyword><keyword name="CST SETUP DATE" type="2"><suffix></suffix><description>Date and time of cytometer setup and tracking</description><visible>true</visible><edit_name>false</edit_name><edit_name_only>false</edit_name_only><edit_value>false</edit_value><edit_limit>false</edit_limit><length>64</length><value>2019-11-20T10:02:06+00:00</value></keyword><keyword name="CST BASELINE DATE" type="2"><suffix></suffix><description>Date and time of cytometer baseline setup</description><visible>true</visible><edit_name>false</edit_name><edit_name_only>false</edit_name_only><edit_value>false</edit_value><edit_limit>false</edit_limit><length>64</length><value>2019-06-06T13:58:29+01:00</value></keyword><keyword name="CST BEADS EXPIRED" type="3"><suffix></suffix><description>Cytometer beads expired</description><visible>true</visible><edit_name>false</edit_name><edit_name_only>false</edit_name_only><edit_value>false</edit_value><edit_limit>false</edit_limit><value>2</value></keyword><keyword name="CST PERFORMANCE EXPIRED" type="2"><suffix></suffix><description>Date and time of Cytometer performance expired</description><visible>true</visible><edit_name>false</edit_name><edit_name_only>false</edit_name_only><edit_value>false</edit_value><edit_limit>false</edit_limit><length>64</length><value>2019-11-21T10:02:06+00:00</value></keyword><keyword name="CST REGULATORY STATUS" type="2"><suffix></suffix><description>Cytometer regulatory status - "CE-IVD Performance Check" or "RUO Performance Check"</description><visible>true</visible><edit_name>false</edit_name><edit_name_only>false</edit_name_only><edit_value>false</edit_value><edit_limit>false</edit_limit><length>64</length><value>RUO Performance Check</value></keyword></keywords><instrument_settings name="Cytometer Settings" template="false"><threshold_op>2</threshold_op><flow_rate>0</flow_rate><auto_compensation>false</auto_compensation><compensation_enabled>false</compensation_enabled><scales_recorded>true</scales_recorded><use_auto_biexp_scale>true</use_auto_biexp_scale><parameter name="FSC-A" type="30"><is_log>false</is_log><is_quantitated>false</is_quantitated><min>0.0</min><max>262143.0</max><raw_index>1</raw_index><linear_index>1</linear_index><log_index>12</log_index><final_index>1</final_index><fl>FSC</fl><voltage>10</voltage><target>3</target><brightness>1.0</brightness><threshold>5000</threshold><trigger>true</trigger><labels_only>false</labels_only><biexp_scale>0</biexp_scale><comp_biexp_scale>0</comp_biexp_scale><manual_biexp_scale>0</manual_biexp_scale><can_be_compensated>false</can_be_compensated></parameter><parameter name="FSC-H" type="10"><is_log>false</is_log><is_quantitated>false</is_quantitated><min>0.0</min><max>262143.0</max><raw_index>3</raw_index><linear_index>3</linear_index><log_index>13</log_index><final_index>3</final_index><fl>FSC</fl><voltage>10</voltage><target>3</target><brightness>1.0</brightness><threshold>5000</threshold><trigger>true</trigger><labels_only>false</labels_only><biexp_scale>0</biexp_scale><comp_biexp_scale>0</comp_biexp_scale><manual_biexp_scale>0</manual_biexp_scale><can_be_compensated>false</can_be_compensated></parameter><parameter name="FSC-W" type="20"><is_log>false</is_log><is_quantitated>false</is_quantitated><min>0.0</min><max>262143.0</max><raw_index>2</raw_index><linear_index>2</linear_index><log_index>2</log_index><final_index>2</final_index><fl>FSC</fl><voltage>10</voltage><target>3</target><brightness>1.0</brightness><threshold>5000</threshold><trigger>true</trigger><labels_only>false</labels_only><biexp_scale>-1</biexp_scale><comp_biexp_scale>-1</comp_biexp_scale><manual_biexp_scale>0</manual_biexp_scale><can_be_compensated>false</can_be_compensated></parameter><parameter name="SSC-A" type="30"><is_log>false</is_log><is_quantitated>false</is_quantitated><min>0.0</min><max>262143.0</max><raw_index>4</raw_index><linear_index>4</linear_index><log_index>14</log_index><final_index>4</final_index><fl>SSC</fl><voltage>200</voltage><target>3</target><brightness>1.0</brightness><threshold>5000</threshold><trigger>false</trigger><labels_only>false</labels_only><biexp_scale>0</biexp_scale><comp_biexp_scale>0</comp_biexp_scale><manual_biexp_scale>0</manual_biexp_scale><can_be_compensated>false</can_be_compensated></parameter><parameter name="SSC-H" type="10"><is_log>false</is_log><is_quantitated>false</is_quantitated><min>0.0</min><max>262143.0</max><raw_index>6</raw_index><linear_index>6</linear_index><log_index>15</log_index><final_index>6</final_index><fl>SSC</fl><voltage>200</voltage><target>3</target><brightness>1.0</brightness><threshold>5000</threshold><trigger>false</trigger><labels_only>false</labels_only><biexp_scale>0</biexp_scale><comp_biexp_scale>0</comp_biexp_scale><manual_biexp_scale>0</manual_biexp_scale><can_be_compensated>false</can_be_compensated></parameter><parameter name="SSC-W" type="20"><is_log>false</is_log><is_quantitated>false</is_quantitated><min>0.0</min><max>262143.0</max><raw_index>5</raw_index><linear_index>5</linear_index><log_index>5</log_index><final_index>5</final_index><fl>SSC</fl><voltage>200</voltage><target>3</target><brightness>1.0</brightness><threshold>5000</threshold><trigger>false</trigger><labels_only>false</labels_only><biexp_scale>-1</biexp_scale><comp_biexp_scale>-1</comp_biexp_scale><manual_biexp_scale>0</manual_biexp_scale><can_be_compensated>false</can_be_compensated></parameter><parameter name="blue laser 530/30-A" type="30"><is_log>true</is_log><is_quantitated>false</is_quantitated><min>0.0</min><max>5.4185380935668945</max><raw_index>7</raw_index><linear_index>7</linear_index><log_index>16</log_index><final_index>16</final_index><fl>blue laser 530/30</fl><voltage>240</voltage><target>3</target><brightness>1.0</brightness><threshold>5000</threshold><trigger>false</trigger><labels_only>false</labels_only><biexp_scale>22</biexp_scale><comp_biexp_scale>22</comp_biexp_scale><manual_biexp_scale>0</manual_biexp_scale><can_be_compensated>true</can_be_compensated><compensation><compensation_coefficient>1.0</compensation_coefficient></compensation></parameter><parameter name="blue laser 530/30-H" type="10"><is_log>true</is_log><is_quantitated>false</is_quantitated><min>0.0</min><max>5.4185380935668945</max><raw_index>9</raw_index><linear_index>9</linear_index><log_index>17</log_index><final_index>17</final_index><fl>blue laser 530/30</fl><voltage>240</voltage><target>3</target><brightness>1.0</brightness><threshold>5000</threshold><trigger>false</trigger><labels_only>false</labels_only><biexp_scale>0</biexp_scale><comp_biexp_scale>0</comp_biexp_scale><manual_biexp_scale>0</manual_biexp_scale><can_be_compensated>true</can_be_compensated><compensation><compensation_coefficient>1.0</compensation_coefficient></compensation></parameter><parameter name="blue laser 530/30-W" type="20"><is_log>false</is_log><is_quantitated>false</is_quantitated><min>0.0</min><max>262143.0</max><raw_index>8</raw_index><linear_index>8</linear_index><log_index>8</log_index><final_index>8</final_index><fl>blue laser 530/30</fl><voltage>240</voltage><target>3</target><brightness>1.0</brightness><threshold>5000</threshold><trigger>false</trigger><labels_only>false</labels_only><biexp_scale>-1</biexp_scale><comp_biexp_scale>-1</comp_biexp_scale><manual_biexp_scale>0</manual_biexp_scale><can_be_compensated>false</can_be_compensated></parameter><parameter name="Time" type="40"><is_log>false</is_log><is_quantitated>false</is_quantitated><min>0.0</min><max>262143.0</max><raw_index>0</raw_index><linear_index>0</linear_index><log_index>0</log_index><final_index>0</final_index></parameter></instrument_settings><gates><gate fullname="All Events" type="EventSource_Classifier"><name>All Events</name><color>0x000000</color><visible>true</visible><dotsize>0</dotsize><enabled>false</enabled><num_events>0</num_events></gate></gates><pipeline><storage_gate>All Events</storage_gate><color_counter>0</color_counter><stop_rule mode="1" time="0" gate="All Events" events="10000" /></pipeline><analysis name="Analysis" /></tube><tube name="USP43 g2 normoxia"><date>2019-11-20T13:06:31</date><data_filename>Specimen_001_USP43 g2 normoxia_005.fcs</data_filename><data_begin_date>2019-11-20T13:05:50</data_begin_date><data_end_date>2019-11-20T13:06:31</data_end_date><data_instrument_serial_number>1</data_instrument_serial_number><data_instrument_name>LSRFortessa</data_instrument_name><data_instrument_type>LSRFortessa</data_instrument_type><time_tick_last_event>4101</time_tick_last_event><window_extension>10.0</window_extension><fsc_area_scaling>0.61</fsc_area_scaling><acquirable>true</acquirable><record_user>Nathan</record_user><institution></institution><AcqObjInError>false</AcqObjInError><AspiratedError>false</AspiratedError><lasers><laser name="BLUE"><delay>0.0</delay><area_scaling>0.7099999785423279</area_scaling><optical_configuration>9</optical_configuration></laser><laser name="VIOLET"><delay>34.47999954223633</delay><area_scaling>0.9100000262260437</area_scaling><optical_configuration>9</optical_configuration></laser><laser name="RED"><delay>103.33000183105469</delay><area_scaling>0.9200000166893005</area_scaling><optical_configuration>9</optical_configuration></laser><laser name="YELLGRN"><delay>136.41000366210938</delay><area_scaling>0.9300000071525574</area_scaling><optical_configuration>9</optical_configuration></laser></lasers><keywords><keyword name="SAMPLE ID" type="2"><suffix></suffix><description>String used to identify a sample</description><visible>true</visible><edit_name>true</edit_name><edit_name_only>false</edit_name_only><edit_value>true</edit_value><edit_limit>true</edit_limit><length>64</length><value></value></keyword><keyword name="PATIENT ID" type="2"><suffix></suffix><description>String used to identify a patient</description><visible>true</visible><edit_name>true</edit_name><edit_name_only>false</edit_name_only><edit_value>true</edit_value><edit_limit>true</edit_limit><length>64</length><value></value></keyword><keyword name="$OP" type="2"><suffix></suffix><description>User name of application operator when data was collected</description><visible>true</visible><edit_name>false</edit_name><edit_name_only>false</edit_name_only><edit_value>false</edit_value><edit_limit>false</edit_limit><length>64</length><value>Nathan</value></keyword><keyword name="$INST" type="2"><suffix></suffix><description>Institution where data was collected</description><visible>true</visible><edit_name>false</edit_name><edit_name_only>false</edit_name_only><edit_value>false</edit_value><edit_limit>false</edit_limit><length>64</length><value></value></keyword><keyword name="GUID" type="2"><suffix></suffix><description>String value with a unique identifier for exported FCS file</description><visible>true</visible><edit_name>false</edit_name><edit_name_only>false</edit_name_only><edit_value>false</edit_value><edit_limit>false</edit_limit><length>64</length><value>6afbe1e2-6c3b-4545-90d2-d829d08ba047</value></keyword><keyword name="CST SETUP STATUS" type="2"><suffix></suffix><description>Cytometer Performance Results (pass or fail)</description><visible>true</visible><edit_name>false</edit_name><edit_name_only>false</edit_name_only><edit_value>false</edit_value><edit_limit>false</edit_limit><length>64</length><value>SUCCESS</value></keyword><keyword name="CST BEADS LOT ID" type="2"><suffix></suffix><description>Lot ID information for CST beads</description><visible>true</visible><edit_name>false</edit_name><edit_name_only>false</edit_name_only><edit_value>false</edit_value><edit_limit>false</edit_limit><length>64</length><value>82158</value></keyword><keyword name="CYTOMETER CONFIG NAME" type="2"><suffix></suffix><description>Cytometer configuration name</description><visible>true</visible><edit_name>false</edit_name><edit_name_only>false</edit_name_only><edit_value>false</edit_value><edit_limit>false</edit_limit><length>64</length><value>BRC Hub X20- 2-Blue 3-Red 6-Violet 5-Yel Gr (657675R1)</value></keyword><keyword name="CYTOMETER CONFIG CREATE DATE" type="2"><suffix></suffix><description>Cytometer configuration creation date</description><visible>true</visible><edit_name>false</edit_name><edit_name_only>false</edit_name_only><edit_value>false</edit_value><edit_limit>false</edit_limit><length>64</length><value>2017-10-03T16:23:47+01:00</value></keyword><keyword name="CST SETUP DATE" type="2"><suffix></suffix><description>Date and time of cytometer setup and tracking</description><visible>true</visible><edit_name>false</edit_name><edit_name_only>false</edit_name_only><edit_value>false</edit_value><edit_limit>false</edit_limit><length>64</length><value>2019-11-20T10:02:06+00:00</value></keyword><keyword name="CST BASELINE DATE" type="2"><suffix></suffix><description>Date and time of cytometer baseline setup</description><visible>true</visible><edit_name>false</edit_name><edit_name_only>false</edit_name_only><edit_value>false</edit_value><edit_limit>false</edit_limit><length>64</length><value>2019-06-06T13:58:29+01:00</value></keyword><keyword name="CST BEADS EXPIRED" type="3"><suffix></suffix><description>Cytometer beads expired</description><visible>true</visible><edit_name>false</edit_name><edit_name_only>false</edit_name_only><edit_value>false</edit_value><edit_limit>false</edit_limit><value>2</value></keyword><keyword name="CST PERFORMANCE EXPIRED" type="2"><suffix></suffix><description>Date and time of Cytometer performance expired</description><visible>true</visible><edit_name>false</edit_name><edit_name_only>false</edit_name_only><edit_value>false</edit_value><edit_limit>false</edit_limit><length>64</length><value>2019-11-21T10:02:06+00:00</value></keyword><keyword name="CST REGULATORY STATUS" type="2"><suffix></suffix><description>Cytometer regulatory status - "CE-IVD Performance Check" or "RUO Performance Check"</description><visible>true</visible><edit_name>false</edit_name><edit_name_only>false</edit_name_only><edit_value>false</edit_value><edit_limit>false</edit_limit><length>64</length><value>RUO Performance Check</value></keyword></keywords><instrument_settings name="Cytometer Settings" template="false"><threshold_op>2</threshold_op><flow_rate>0</flow_rate><auto_compensation>false</auto_compensation><compensation_enabled>false</compensation_enabled><scales_recorded>true</scales_recorded><use_auto_biexp_scale>true</use_auto_biexp_scale><parameter name="FSC-A" type="30"><is_log>false</is_log><is_quantitated>false</is_quantitated><min>0.0</min><max>262143.0</max><raw_index>1</raw_index><linear_index>1</linear_index><log_index>12</log_index><final_index>1</final_index><fl>FSC</fl><voltage>10</voltage><target>3</target><brightness>1.0</brightness><threshold>5000</threshold><trigger>true</trigger><labels_only>false</labels_only><biexp_scale>0</biexp_scale><comp_biexp_scale>0</comp_biexp_scale><manual_biexp_scale>0</manual_biexp_scale><can_be_compensated>false</can_be_compensated></parameter><parameter name="FSC-H" type="10"><is_log>false</is_log><is_quantitated>false</is_quantitated><min>0.0</min><max>262143.0</max><raw_index>3</raw_index><linear_index>3</linear_index><log_index>13</log_index><final_index>3</final_index><fl>FSC</fl><voltage>10</voltage><target>3</target><brightness>1.0</brightness><threshold>5000</threshold><trigger>true</trigger><labels_only>false</labels_only><biexp_scale>0</biexp_scale><comp_biexp_scale>0</comp_biexp_scale><manual_biexp_scale>0</manual_biexp_scale><can_be_compensated>false</can_be_compensated></parameter><parameter name="FSC-W" type="20"><is_log>false</is_log><is_quantitated>false</is_quantitated><min>0.0</min><max>262143.0</max><raw_index>2</raw_index><linear_index>2</linear_index><log_index>2</log_index><final_index>2</final_index><fl>FSC</fl><voltage>10</voltage><target>3</target><brightness>1.0</brightness><threshold>5000</threshold><trigger>true</trigger><labels_only>false</labels_only><biexp_scale>-1</biexp_scale><comp_biexp_scale>-1</comp_biexp_scale><manual_biexp_scale>0</manual_biexp_scale><can_be_compensated>false</can_be_compensated></parameter><parameter name="SSC-A" type="30"><is_log>false</is_log><is_quantitated>false</is_quantitated><min>0.0</min><max>262143.0</max><raw_index>4</raw_index><linear_index>4</linear_index><log_index>14</log_index><final_index>4</final_index><fl>SSC</fl><voltage>200</voltage><target>3</target><brightness>1.0</brightness><threshold>5000</threshold><trigger>false</trigger><labels_only>false</labels_only><biexp_scale>0</biexp_scale><comp_biexp_scale>0</comp_biexp_scale><manual_biexp_scale>0</manual_biexp_scale><can_be_compensated>false</can_be_compensated></parameter><parameter name="SSC-H" type="10"><is_log>false</is_log><is_quantitated>false</is_quantitated><min>0.0</min><max>262143.0</max><raw_index>6</raw_index><linear_index>6</linear_index><log_index>15</log_index><final_index>6</final_index><fl>SSC</fl><voltage>200</voltage><target>3</target><brightness>1.0</brightness><threshold>5000</threshold><trigger>false</trigger><labels_only>false</labels_only><biexp_scale>0</biexp_scale><comp_biexp_scale>0</comp_biexp_scale><manual_biexp_scale>0</manual_biexp_scale><can_be_compensated>false</can_be_compensated></parameter><parameter name="SSC-W" type="20"><is_log>false</is_log><is_quantitated>false</is_quantitated><min>0.0</min><max>262143.0</max><raw_index>5</raw_index><linear_index>5</linear_index><log_index>5</log_index><final_index>5</final_index><fl>SSC</fl><voltage>200</voltage><target>3</target><brightness>1.0</brightness><threshold>5000</threshold><trigger>false</trigger><labels_only>false</labels_only><biexp_scale>-1</biexp_scale><comp_biexp_scale>-1</comp_biexp_scale><manual_biexp_scale>0</manual_biexp_scale><can_be_compensated>false</can_be_compensated></parameter><parameter name="blue laser 530/30-A" type="30"><is_log>true</is_log><is_quantitated>false</is_quantitated><min>0.0</min><max>5.4185380935668945</max><raw_index>7</raw_index><linear_index>7</linear_index><log_index>16</log_index><final_index>16</final_index><fl>blue laser 530/30</fl><voltage>240</voltage><target>3</target><brightness>1.0</brightness><threshold>5000</threshold><trigger>false</trigger><labels_only>false</labels_only><biexp_scale>25</biexp_scale><comp_biexp_scale>25</comp_biexp_scale><manual_biexp_scale>0</manual_biexp_scale><can_be_compensated>true</can_be_compensated><compensation><compensation_coefficient>1.0</compensation_coefficient></compensation></parameter><parameter name="blue laser 530/30-H" type="10"><is_log>true</is_log><is_quantitated>false</is_quantitated><min>0.0</min><max>5.4185380935668945</max><raw_index>9</raw_index><linear_index>9</linear_index><log_index>17</log_index><final_index>17</final_index><fl>blue laser 530/30</fl><voltage>240</voltage><target>3</target><brightness>1.0</brightness><threshold>5000</threshold><trigger>false</trigger><labels_only>false</labels_only><biexp_scale>0</biexp_scale><comp_biexp_scale>0</comp_biexp_scale><manual_biexp_scale>0</manual_biexp_scale><can_be_compensated>true</can_be_compensated><compensation><compensation_coefficient>1.0</compensation_coefficient></compensation></parameter><parameter name="blue laser 530/30-W" type="20"><is_log>false</is_log><is_quantitated>false</is_quantitated><min>0.0</min><max>262143.0</max><raw_index>8</raw_index><linear_index>8</linear_index><log_index>8</log_index><final_index>8</final_index><fl>blue laser 530/30</fl><voltage>240</voltage><target>3</target><brightness>1.0</brightness><threshold>5000</threshold><trigger>false</trigger><labels_only>false</labels_only><biexp_scale>-1</biexp_scale><comp_biexp_scale>-1</comp_biexp_scale><manual_biexp_scale>0</manual_biexp_scale><can_be_compensated>false</can_be_compensated></parameter><parameter name="Time" type="40"><is_log>false</is_log><is_quantitated>false</is_quantitated><min>0.0</min><max>262143.0</max><raw_index>0</raw_index><linear_index>0</linear_index><log_index>0</log_index><final_index>0</final_index></parameter></instrument_settings><gates><gate fullname="All Events" type="EventSource_Classifier"><name>All Events</name><color>0x000000</color><visible>true</visible><dotsize>0</dotsize><enabled>false</enabled><num_events>0</num_events></gate><gate fullname="All Events\P1" type="Region_Classifier"><name>P1</name><color>0xff0000</color><visible>true</visible><dotsize>0</dotsize><enabled>true</enabled><num_events>0</num_events><parent>All Events</parent><region name="P1" xparm="FSC-A" yparm="SSC-A" type="POLYGON_REGION"><points><point x="128284.2141404641" y="179607.95675195212" /><point x="54353.838686661846" y="148770.68784608808" /><point x="25229.751386679138" y="68956.58008973408" /><point x="44272.423852052445" y="22700.676730938023" /><point x="115402.40629624098" y="72584.49407865928" /><point x="134445.07876161428" y="134259.03189038736" /></points></region><is_x_parameter_scaled>false</is_x_parameter_scaled><is_y_parameter_scaled>false</is_y_parameter_scaled><is_x_parameter_log>false</is_x_parameter_log><is_y_parameter_log>false</is_y_parameter_log><x_parameter_scale_value>0</x_parameter_scale_value><y_parameter_scale_value>0</y_parameter_scale_value><input>All Events</input></gate></gates><pipeline><storage_gate>All Events</storage_gate><color_counter>0</color_counter><stop_rule mode="1" time="0" gate="All Events" events="10000" /></pipeline><analysis name="Analysis" /></tube><tube name="USP43 g3 normoxia"><date>2019-11-20T13:07:09</date><data_filename>Specimen_001_USP43 g3 normoxia_006.fcs</data_filename><data_begin_date>2019-11-20T13:06:41</data_begin_date><data_end_date>2019-11-20T13:07:09</data_end_date><data_instrument_serial_number>1</data_instrument_serial_number><data_instrument_name>LSRFortessa</data_instrument_name><data_instrument_type>LSRFortessa</data_instrument_type><time_tick_last_event>2702</time_tick_last_event><window_extension>10.0</window_extension><fsc_area_scaling>0.61</fsc_area_scaling><acquirable>true</acquirable><record_user>Nathan</record_user><institution></institution><AcqObjInError>false</AcqObjInError><AspiratedError>false</AspiratedError><lasers><laser name="BLUE"><delay>0.0</delay><area_scaling>0.7099999785423279</area_scaling><optical_configuration>9</optical_configuration></laser><laser name="VIOLET"><delay>34.47999954223633</delay><area_scaling>0.9100000262260437</area_scaling><optical_configuration>9</optical_configuration></laser><laser name="RED"><delay>103.33000183105469</delay><area_scaling>0.9200000166893005</area_scaling><optical_configuration>9</optical_configuration></laser><laser name="YELLGRN"><delay>136.41000366210938</delay><area_scaling>0.9300000071525574</area_scaling><optical_configuration>9</optical_configuration></laser></lasers><keywords><keyword name="SAMPLE ID" type="2"><suffix></suffix><description>String used to identify a sample</description><visible>true</visible><edit_name>true</edit_name><edit_name_only>false</edit_name_only><edit_value>true</edit_value><edit_limit>true</edit_limit><length>64</length><value></value></keyword><keyword name="PATIENT ID" type="2"><suffix></suffix><description>String used to identify a patient</description><visible>true</visible><edit_name>true</edit_name><edit_name_only>false</edit_name_only><edit_value>true</edit_value><edit_limit>true</edit_limit><length>64</length><value></value></keyword><keyword name="$OP" type="2"><suffix></suffix><description>User name of application operator when data was collected</description><visible>true</visible><edit_name>false</edit_name><edit_name_only>false</edit_name_only><edit_value>false</edit_value><edit_limit>false</edit_limit><length>64</length><value>Nathan</value></keyword><keyword name="$INST" type="2"><suffix></suffix><description>Institution where data was collected</description><visible>true</visible><edit_name>false</edit_name><edit_name_only>false</edit_name_only><edit_value>false</edit_value><edit_limit>false</edit_limit><length>64</length><value></value></keyword><keyword name="GUID" type="2"><suffix></suffix><description>String value with a unique identifier for exported FCS file</description><visible>true</visible><edit_name>false</edit_name><edit_name_only>false</edit_name_only><edit_value>false</edit_value><edit_limit>false</edit_limit><length>64</length><value>c2452ba7-0b2f-469c-8c85-fc01e5e693f8</value></keyword><keyword name="CST SETUP STATUS" type="2"><suffix></suffix><description>Cytometer Performance Results (pass or fail)</description><visible>true</visible><edit_name>false</edit_name><edit_name_only>false</edit_name_only><edit_value>false</edit_value><edit_limit>false</edit_limit><length>64</length><value>SUCCESS</value></keyword><keyword name="CST BEADS LOT ID" type="2"><suffix></suffix><description>Lot ID information for CST beads</description><visible>true</visible><edit_name>false</edit_name><edit_name_only>false</edit_name_only><edit_value>false</edit_value><edit_limit>false</edit_limit><length>64</length><value>82158</value></keyword><keyword name="CYTOMETER CONFIG NAME" type="2"><suffix></suffix><description>Cytometer configuration name</description><visible>true</visible><edit_name>false</edit_name><edit_name_only>false</edit_name_only><edit_value>false</edit_value><edit_limit>false</edit_limit><length>64</length><value>BRC Hub X20- 2-Blue 3-Red 6-Violet 5-Yel Gr (657675R1)</value></keyword><keyword name="CYTOMETER CONFIG CREATE DATE" type="2"><suffix></suffix><description>Cytometer configuration creation date</description><visible>true</visible><edit_name>false</edit_name><edit_name_only>false</edit_name_only><edit_value>false</edit_value><edit_limit>false</edit_limit><length>64</length><value>2017-10-03T16:23:47+01:00</value></keyword><keyword name="CST SETUP DATE" type="2"><suffix></suffix><description>Date and time of cytometer setup and tracking</description><visible>true</visible><edit_name>false</edit_name><edit_name_only>false</edit_name_only><edit_value>false</edit_value><edit_limit>false</edit_limit><length>64</length><value>2019-11-20T10:02:06+00:00</value></keyword><keyword name="CST BASELINE DATE" type="2"><suffix></suffix><description>Date and time of cytometer baseline setup</description><visible>true</visible><edit_name>false</edit_name><edit_name_only>false</edit_name_only><edit_value>false</edit_value><edit_limit>false</edit_limit><length>64</length><value>2019-06-06T13:58:29+01:00</value></keyword><keyword name="CST BEADS EXPIRED" type="3"><suffix></suffix><description>Cytometer beads expired</description><visible>true</visible><edit_name>false</edit_name><edit_name_only>false</edit_name_only><edit_value>false</edit_value><edit_limit>false</edit_limit><value>2</value></keyword><keyword name="CST PERFORMANCE EXPIRED" type="2"><suffix></suffix><description>Date and time of Cytometer performance expired</description><visible>true</visible><edit_name>false</edit_name><edit_name_only>false</edit_name_only><edit_value>false</edit_value><edit_limit>false</edit_limit><length>64</length><value>2019-11-21T10:02:06+00:00</value></keyword><keyword name="CST REGULATORY STATUS" type="2"><suffix></suffix><description>Cytometer regulatory status - "CE-IVD Performance Check" or "RUO Performance Check"</description><visible>true</visible><edit_name>false</edit_name><edit_name_only>false</edit_name_only><edit_value>false</edit_value><edit_limit>false</edit_limit><length>64</length><value>RUO Performance Check</value></keyword></keywords><instrument_settings name="Cytometer Settings" template="false"><threshold_op>2</threshold_op><flow_rate>0</flow_rate><auto_compensation>false</auto_compensation><compensation_enabled>false</compensation_enabled><scales_recorded>true</scales_recorded><use_auto_biexp_scale>true</use_auto_biexp_scale><parameter name="FSC-A" type="30"><is_log>false</is_log><is_quantitated>false</is_quantitated><min>0.0</min><max>262143.0</max><raw_index>1</raw_index><linear_index>1</linear_index><log_index>12</log_index><final_index>1</final_index><fl>FSC</fl><voltage>10</voltage><target>3</target><brightness>1.0</brightness><threshold>5000</threshold><trigger>true</trigger><labels_only>false</labels_only><biexp_scale>0</biexp_scale><comp_biexp_scale>0</comp_biexp_scale><manual_biexp_scale>0</manual_biexp_scale><can_be_compensated>false</can_be_compensated></parameter><parameter name="FSC-H" type="10"><is_log>false</is_log><is_quantitated>false</is_quantitated><min>0.0</min><max>262143.0</max><raw_index>3</raw_index><linear_index>3</linear_index><log_index>13</log_index><final_index>3</final_index><fl>FSC</fl><voltage>10</voltage><target>3</target><brightness>1.0</brightness><threshold>5000</threshold><trigger>true</trigger><labels_only>false</labels_only><biexp_scale>0</biexp_scale><comp_biexp_scale>0</comp_biexp_scale><manual_biexp_scale>0</manual_biexp_scale><can_be_compensated>false</can_be_compensated></parameter><parameter name="FSC-W" type="20"><is_log>false</is_log><is_quantitated>false</is_quantitated><min>0.0</min><max>262143.0</max><raw_index>2</raw_index><linear_index>2</linear_index><log_index>2</log_index><final_index>2</final_index><fl>FSC</fl><voltage>10</voltage><target>3</target><brightness>1.0</brightness><threshold>5000</threshold><trigger>true</trigger><labels_only>false</labels_only><biexp_scale>-1</biexp_scale><comp_biexp_scale>-1</comp_biexp_scale><manual_biexp_scale>0</manual_biexp_scale><can_be_compensated>false</can_be_compensated></parameter><parameter name="SSC-A" type="30"><is_log>false</is_log><is_quantitated>false</is_quantitated><min>0.0</min><max>262143.0</max><raw_index>4</raw_index><linear_index>4</linear_index><log_index>14</log_index><final_index>4</final_index><fl>SSC</fl><voltage>200</voltage><target>3</target><brightness>1.0</brightness><threshold>5000</threshold><trigger>false</trigger><labels_only>false</labels_only><biexp_scale>0</biexp_scale><comp_biexp_scale>0</comp_biexp_scale><manual_biexp_scale>0</manual_biexp_scale><can_be_compensated>false</can_be_compensated></parameter><parameter name="SSC-H" type="10"><is_log>false</is_log><is_quantitated>false</is_quantitated><min>0.0</min><max>262143.0</max><raw_index>6</raw_index><linear_index>6</linear_index><log_index>15</log_index><final_index>6</final_index><fl>SSC</fl><voltage>200</voltage><target>3</target><brightness>1.0</brightness><threshold>5000</threshold><trigger>false</trigger><labels_only>false</labels_only><biexp_scale>0</biexp_scale><comp_biexp_scale>0</comp_biexp_scale><manual_biexp_scale>0</manual_biexp_scale><can_be_compensated>false</can_be_compensated></parameter><parameter name="SSC-W" type="20"><is_log>false</is_log><is_quantitated>false</is_quantitated><min>0.0</min><max>262143.0</max><raw_index>5</raw_index><linear_index>5</linear_index><log_index>5</log_index><final_index>5</final_index><fl>SSC</fl><voltage>200</voltage><target>3</target><brightness>1.0</brightness><threshold>5000</threshold><trigger>false</trigger><labels_only>false</labels_only><biexp_scale>-1</biexp_scale><comp_biexp_scale>-1</comp_biexp_scale><manual_biexp_scale>0</manual_biexp_scale><can_be_compensated>false</can_be_compensated></parameter><parameter name="blue laser 530/30-A" type="30"><is_log>true</is_log><is_quantitated>false</is_quantitated><min>0.0</min><max>5.4185380935668945</max><raw_index>7</raw_index><linear_index>7</linear_index><log_index>16</log_index><final_index>16</final_index><fl>blue laser 530/30</fl><voltage>240</voltage><target>3</target><brightness>1.0</brightness><threshold>5000</threshold><trigger>false</trigger><labels_only>false</labels_only><biexp_scale>25</biexp_scale><comp_biexp_scale>25</comp_biexp_scale><manual_biexp_scale>0</manual_biexp_scale><can_be_compensated>true</can_be_compensated><compensation><compensation_coefficient>1.0</compensation_coefficient></compensation></parameter><parameter name="blue laser 530/30-H" type="10"><is_log>true</is_log><is_quantitated>false</is_quantitated><min>0.0</min><max>5.4185380935668945</max><raw_index>9</raw_index><linear_index>9</linear_index><log_index>17</log_index><final_index>17</final_index><fl>blue laser 530/30</fl><voltage>240</voltage><target>3</target><brightness>1.0</brightness><threshold>5000</threshold><trigger>false</trigger><labels_only>false</labels_only><biexp_scale>0</biexp_scale><comp_biexp_scale>0</comp_biexp_scale><manual_biexp_scale>0</manual_biexp_scale><can_be_compensated>true</can_be_compensated><compensation><compensation_coefficient>1.0</compensation_coefficient></compensation></parameter><parameter name="blue laser 530/30-W" type="20"><is_log>false</is_log><is_quantitated>false</is_quantitated><min>0.0</min><max>262143.0</max><raw_index>8</raw_index><linear_index>8</linear_index><log_index>8</log_index><final_index>8</final_index><fl>blue laser 530/30</fl><voltage>240</voltage><target>3</target><brightness>1.0</brightness><threshold>5000</threshold><trigger>false</trigger><labels_only>false</labels_only><biexp_scale>-1</biexp_scale><comp_biexp_scale>-1</comp_biexp_scale><manual_biexp_scale>0</manual_biexp_scale><can_be_compensated>false</can_be_compensated></parameter><parameter name="Time" type="40"><is_log>false</is_log><is_quantitated>false</is_quantitated><min>0.0</min><max>262143.0</max><raw_index>0</raw_index><linear_index>0</linear_index><log_index>0</log_index><final_index>0</final_index></parameter></instrument_settings><gates><gate fullname="All Events" type="EventSource_Classifier"><name>All Events</name><color>0x000000</color><visible>true</visible><dotsize>0</dotsize><enabled>false</enabled><num_events>0</num_events></gate><gate fullname="All Events\P1" type="Region_Classifier"><name>P1</name><color>0xff0000</color><visible>true</visible><dotsize>0</dotsize><enabled>true</enabled><num_events>0</num_events><parent>All Events</parent><region name="P1" xparm="FSC-A" yparm="SSC-A" type="POLYGON_REGION"><points><point x="124363.66392700489" y="158747.45131563232" /><point x="61074.781909734775" y="130631.11790146216" /><point x="26909.98719244737" y="64421.68760357765" /><point x="45952.65965782068" y="18165.784244781535" /><point x="117082.6421020093" y="68049.60159250279" /><point x="136125.3145673826" y="129724.13940423087" /></points></region><is_x_parameter_scaled>false</is_x_parameter_scaled><is_y_parameter_scaled>false</is_y_parameter_scaled><is_x_parameter_log>false</is_x_parameter_log><is_y_parameter_log>false</is_y_parameter_log><x_parameter_scale_value>0</x_parameter_scale_value><y_parameter_scale_value>0</y_parameter_scale_value><input>All Events</input></gate></gates><pipeline><storage_gate>All Events</storage_gate><color_counter>0</color_counter><stop_rule mode="1" time="0" gate="All Events" events="10000" /></pipeline><analysis name="Analysis" /></tube><tube name="PAN2 g1 normoxia"><date>2019-11-20T13:08:09</date><data_filename>Specimen_001_PAN2 g1 normoxia_007.fcs</data_filename><data_begin_date>2019-11-20T13:07:18</data_begin_date><data_end_date>2019-11-20T13:08:09</data_end_date><data_instrument_serial_number>1</data_instrument_serial_number><data_instrument_name>LSRFortessa</data_instrument_name><data_instrument_type>LSRFortessa</data_instrument_type><time_tick_last_event>5003</time_tick_last_event><window_extension>10.0</window_extension><fsc_area_scaling>0.61</fsc_area_scaling><acquirable>true</acquirable><record_user>Nathan</record_user><institution></institution><AcqObjInError>false</AcqObjInError><AspiratedError>false</AspiratedError><lasers><laser name="BLUE"><delay>0.0</delay><area_scaling>0.7099999785423279</area_scaling><optical_configuration>9</optical_configuration></laser><laser name="VIOLET"><delay>34.47999954223633</delay><area_scaling>0.9100000262260437</area_scaling><optical_configuration>9</optical_configuration></laser><laser name="RED"><delay>103.33000183105469</delay><area_scaling>0.9200000166893005</area_scaling><optical_configuration>9</optical_configuration></laser><laser name="YELLGRN"><delay>136.41000366210938</delay><area_scaling>0.9300000071525574</area_scaling><optical_configuration>9</optical_configuration></laser></lasers><keywords><keyword name="SAMPLE ID" type="2"><suffix></suffix><description>String used to identify a sample</description><visible>true</visible><edit_name>true</edit_name><edit_name_only>false</edit_name_only><edit_value>true</edit_value><edit_limit>true</edit_limit><length>64</length><value></value></keyword><keyword name="PATIENT ID" type="2"><suffix></suffix><description>String used to identify a patient</description><visible>true</visible><edit_name>true</edit_name><edit_name_only>false</edit_name_only><edit_value>true</edit_value><edit_limit>true</edit_limit><length>64</length><value></value></keyword><keyword name="$OP" type="2"><suffix></suffix><description>User name of application operator when data was collected</description><visible>true</visible><edit_name>false</edit_name><edit_name_only>false</edit_name_only><edit_value>false</edit_value><edit_limit>false</edit_limit><length>64</length><value>Nathan</value></keyword><keyword name="$INST" type="2"><suffix></suffix><description>Institution where data was collected</description><visible>true</visible><edit_name>false</edit_name><edit_name_only>false</edit_name_only><edit_value>false</edit_value><edit_limit>false</edit_limit><length>64</length><value></value></keyword><keyword name="GUID" type="2"><suffix></suffix><description>String value with a unique identifier for exported FCS file</description><visible>true</visible><edit_name>false</edit_name><edit_name_only>false</edit_name_only><edit_value>false</edit_value><edit_limit>false</edit_limit><length>64</length><value>017f4a64-501c-4a73-9dd5-86b66a87bfb5</value></keyword><keyword name="CST SETUP STATUS" type="2"><suffix></suffix><description>Cytometer Performance Results (pass or fail)</description><visible>true</visible><edit_name>false</edit_name><edit_name_only>false</edit_name_only><edit_value>false</edit_value><edit_limit>false</edit_limit><length>64</length><value>SUCCESS</value></keyword><keyword name="CST BEADS LOT ID" type="2"><suffix></suffix><description>Lot ID information for CST beads</description><visible>true</visible><edit_name>false</edit_name><edit_name_only>false</edit_name_only><edit_value>false</edit_value><edit_limit>false</edit_limit><length>64</length><value>82158</value></keyword><keyword name="CYTOMETER CONFIG NAME" type="2"><suffix></suffix><description>Cytometer configuration name</description><visible>true</visible><edit_name>false</edit_name><edit_name_only>false</edit_name_only><edit_value>false</edit_value><edit_limit>false</edit_limit><length>64</length><value>BRC Hub X20- 2-Blue 3-Red 6-Violet 5-Yel Gr (657675R1)</value></keyword><keyword name="CYTOMETER CONFIG CREATE DATE" type="2"><suffix></suffix><description>Cytometer configuration creation date</description><visible>true</visible><edit_name>false</edit_name><edit_name_only>false</edit_name_only><edit_value>false</edit_value><edit_limit>false</edit_limit><length>64</length><value>2017-10-03T16:23:47+01:00</value></keyword><keyword name="CST SETUP DATE" type="2"><suffix></suffix><description>Date and time of cytometer setup and tracking</description><visible>true</visible><edit_name>false</edit_name><edit_name_only>false</edit_name_only><edit_value>false</edit_value><edit_limit>false</edit_limit><length>64</length><value>2019-11-20T10:02:06+00:00</value></keyword><keyword name="CST BASELINE DATE" type="2"><suffix></suffix><description>Date and time of cytometer baseline setup</description><visible>true</visible><edit_name>false</edit_name><edit_name_only>false</edit_name_only><edit_value>false</edit_value><edit_limit>false</edit_limit><length>64</length><value>2019-06-06T13:58:29+01:00</value></keyword><keyword name="CST BEADS EXPIRED" type="3"><suffix></suffix><description>Cytometer beads expired</description><visible>true</visible><edit_name>false</edit_name><edit_name_only>false</edit_name_only><edit_value>false</edit_value><edit_limit>false</edit_limit><value>2</value></keyword><keyword name="CST PERFORMANCE EXPIRED" type="2"><suffix></suffix><description>Date and time of Cytometer performance expired</description><visible>true</visible><edit_name>false</edit_name><edit_name_only>false</edit_name_only><edit_value>false</edit_value><edit_limit>false</edit_limit><length>64</length><value>2019-11-21T10:02:06+00:00</value></keyword><keyword name="CST REGULATORY STATUS" type="2"><suffix></suffix><description>Cytometer regulatory status - "CE-IVD Performance Check" or "RUO Performance Check"</description><visible>true</visible><edit_name>false</edit_name><edit_name_only>false</edit_name_only><edit_value>false</edit_value><edit_limit>false</edit_limit><length>64</length><value>RUO Performance Check</value></keyword></keywords><instrument_settings name="Cytometer Settings" template="false"><threshold_op>2</threshold_op><flow_rate>0</flow_rate><auto_compensation>false</auto_compensation><compensation_enabled>false</compensation_enabled><scales_recorded>true</scales_recorded><use_auto_biexp_scale>true</use_auto_biexp_scale><parameter name="FSC-A" type="30"><is_log>false</is_log><is_quantitated>false</is_quantitated><min>0.0</min><max>262143.0</max><raw_index>1</raw_index><linear_index>1</linear_index><log_index>12</log_index><final_index>1</final_index><fl>FSC</fl><voltage>10</voltage><target>3</target><brightness>1.0</brightness><threshold>5000</threshold><trigger>true</trigger><labels_only>false</labels_only><biexp_scale>0</biexp_scale><comp_biexp_scale>0</comp_biexp_scale><manual_biexp_scale>0</manual_biexp_scale><can_be_compensated>false</can_be_compensated></parameter><parameter name="FSC-H" type="10"><is_log>false</is_log><is_quantitated>false</is_quantitated><min>0.0</min><max>262143.0</max><raw_index>3</raw_index><linear_index>3</linear_index><log_index>13</log_index><final_index>3</final_index><fl>FSC</fl><voltage>10</voltage><target>3</target><brightness>1.0</brightness><threshold>5000</threshold><trigger>true</trigger><labels_only>false</labels_only><biexp_scale>0</biexp_scale><comp_biexp_scale>0</comp_biexp_scale><manual_biexp_scale>0</manual_biexp_scale><can_be_compensated>false</can_be_compensated></parameter><parameter name="FSC-W" type="20"><is_log>false</is_log><is_quantitated>false</is_quantitated><min>0.0</min><max>262143.0</max><raw_index>2</raw_index><linear_index>2</linear_index><log_index>2</log_index><final_index>2</final_index><fl>FSC</fl><voltage>10</voltage><target>3</target><brightness>1.0</brightness><threshold>5000</threshold><trigger>true</trigger><labels_only>false</labels_only><biexp_scale>-1</biexp_scale><comp_biexp_scale>-1</comp_biexp_scale><manual_biexp_scale>0</manual_biexp_scale><can_be_compensated>false</can_be_compensated></parameter><parameter name="SSC-A" type="30"><is_log>false</is_log><is_quantitated>false</is_quantitated><min>0.0</min><max>262143.0</max><raw_index>4</raw_index><linear_index>4</linear_index><log_index>14</log_index><final_index>4</final_index><fl>SSC</fl><voltage>200</voltage><target>3</target><brightness>1.0</brightness><threshold>5000</threshold><trigger>false</trigger><labels_only>false</labels_only><biexp_scale>0</biexp_scale><comp_biexp_scale>0</comp_biexp_scale><manual_biexp_scale>0</manual_biexp_scale><can_be_compensated>false</can_be_compensated></parameter><parameter name="SSC-H" type="10"><is_log>false</is_log><is_quantitated>false</is_quantitated><min>0.0</min><max>262143.0</max><raw_index>6</raw_index><linear_index>6</linear_index><log_index>15</log_index><final_index>6</final_index><fl>SSC</fl><voltage>200</voltage><target>3</target><brightness>1.0</brightness><threshold>5000</threshold><trigger>false</trigger><labels_only>false</labels_only><biexp_scale>0</biexp_scale><comp_biexp_scale>0</comp_biexp_scale><manual_biexp_scale>0</manual_biexp_scale><can_be_compensated>false</can_be_compensated></parameter><parameter name="SSC-W" type="20"><is_log>false</is_log><is_quantitated>false</is_quantitated><min>0.0</min><max>262143.0</max><raw_index>5</raw_index><linear_index>5</linear_index><log_index>5</log_index><final_index>5</final_index><fl>SSC</fl><voltage>200</voltage><target>3</target><brightness>1.0</brightness><threshold>5000</threshold><trigger>false</trigger><labels_only>false</labels_only><biexp_scale>-1</biexp_scale><comp_biexp_scale>-1</comp_biexp_scale><manual_biexp_scale>0</manual_biexp_scale><can_be_compensated>false</can_be_compensated></parameter><parameter name="blue laser 530/30-A" type="30"><is_log>true</is_log><is_quantitated>false</is_quantitated><min>0.0</min><max>5.4185380935668945</max><raw_index>7</raw_index><linear_index>7</linear_index><log_index>16</log_index><final_index>16</final_index><fl>blue laser 530/30</fl><voltage>240</voltage><target>3</target><brightness>1.0</brightness><threshold>5000</threshold><trigger>false</trigger><labels_only>false</labels_only><biexp_scale>30</biexp_scale><comp_biexp_scale>30</comp_biexp_scale><manual_biexp_scale>0</manual_biexp_scale><can_be_compensated>true</can_be_compensated><compensation><compensation_coefficient>1.0</compensation_coefficient></compensation></parameter><parameter name="blue laser 530/30-H" type="10"><is_log>true</is_log><is_quantitated>false</is_quantitated><min>0.0</min><max>5.4185380935668945</max><raw_index>9</raw_index><linear_index>9</linear_index><log_index>17</log_index><final_index>17</final_index><fl>blue laser 530/30</fl><voltage>240</voltage><target>3</target><brightness>1.0</brightness><threshold>5000</threshold><trigger>false</trigger><labels_only>false</labels_only><biexp_scale>0</biexp_scale><comp_biexp_scale>0</comp_biexp_scale><manual_biexp_scale>0</manual_biexp_scale><can_be_compensated>true</can_be_compensated><compensation><compensation_coefficient>1.0</compensation_coefficient></compensation></parameter><parameter name="blue laser 530/30-W" type="20"><is_log>false</is_log><is_quantitated>false</is_quantitated><min>0.0</min><max>262143.0</max><raw_index>8</raw_index><linear_index>8</linear_index><log_index>8</log_index><final_index>8</final_index><fl>blue laser 530/30</fl><voltage>240</voltage><target>3</target><brightness>1.0</brightness><threshold>5000</threshold><trigger>false</trigger><labels_only>false</labels_only><biexp_scale>-1</biexp_scale><comp_biexp_scale>-1</comp_biexp_scale><manual_biexp_scale>0</manual_biexp_scale><can_be_compensated>false</can_be_compensated></parameter><parameter name="Time" type="40"><is_log>false</is_log><is_quantitated>false</is_quantitated><min>0.0</min><max>262143.0</max><raw_index>0</raw_index><linear_index>0</linear_index><log_index>0</log_index><final_index>0</final_index></parameter></instrument_settings><gates><gate fullname="All Events" type="EventSource_Classifier"><name>All Events</name><color>0x000000</color><visible>true</visible><dotsize>0</dotsize><enabled>false</enabled><num_events>0</num_events></gate><gate fullname="All Events\P1" type="Region_Classifier"><name>P1</name><color>0xff0000</color><visible>true</visible><dotsize>0</dotsize><enabled>true</enabled><num_events>0</num_events><parent>All Events</parent><region name="P1" xparm="FSC-A" yparm="SSC-A" type="POLYGON_REGION"><points><point x="124363.66392700489" y="158747.45131563232" /><point x="61074.781909734775" y="130631.11790146216" /><point x="26909.98719244737" y="64421.68760357765" /><point x="45952.65965782068" y="18165.784244781535" /><point x="117082.6421020093" y="68049.60159250279" /><point x="136125.3145673826" y="129724.13940423087" /></points></region><is_x_parameter_scaled>false</is_x_parameter_scaled><is_y_parameter_scaled>false</is_y_parameter_scaled><is_x_parameter_log>false</is_x_parameter_log><is_y_parameter_log>false</is_y_parameter_log><x_parameter_scale_value>0</x_parameter_scale_value><y_parameter_scale_value>0</y_parameter_scale_value><input>All Events</input></gate><gate fullname="All Events\P2" type="Region_Classifier"><name>P2</name><color>0x00ff00</color><visible>true</visible><dotsize>0</dotsize><enabled>true</enabled><num_events>0</num_events><parent>All Events</parent><region name="P2" xparm="SSC-A" yparm="SSC-H" type="POLYGON_REGION"><points><point x="136462.81333614374" y="91909.54406993804" /><point x="33993.83231741409" y="37776.72963192669" /><point x="40787.355920865775" y="21394.430525686417" /><point x="146653.09874132127" y="79088.61433461957" /></points></region><is_x_parameter_scaled>false</is_x_parameter_scaled><is_y_parameter_scaled>false</is_y_parameter_scaled><is_x_parameter_log>false</is_x_parameter_log><is_y_parameter_log>false</is_y_parameter_log><x_parameter_scale_value>0</x_parameter_scale_value><y_parameter_scale_value>0</y_parameter_scale_value><input>All Events</input></gate></gates><pipeline><storage_gate>All Events</storage_gate><color_counter>0</color_counter><stop_rule mode="1" time="0" gate="All Events" events="10000" /></pipeline><analysis name="Analysis" /></tube><tube name="PAN2 g2 normoxia"><date>2019-11-20T13:08:51</date><data_filename>Specimen_001_PAN2 g2 normoxia_008.fcs</data_filename><data_begin_date>2019-11-20T13:08:18</data_begin_date><data_end_date>2019-11-20T13:08:51</data_end_date><data_instrument_serial_number>1</data_instrument_serial_number><data_instrument_name>LSRFortessa</data_instrument_name><data_instrument_type>LSRFortessa</data_instrument_type><time_tick_last_event>3191</time_tick_last_event><window_extension>10.0</window_extension><fsc_area_scaling>0.61</fsc_area_scaling><acquirable>true</acquirable><record_user>Nathan</record_user><institution></institution><AcqObjInError>false</AcqObjInError><AspiratedError>false</AspiratedError><lasers><laser name="BLUE"><delay>0.0</delay><area_scaling>0.7099999785423279</area_scaling><optical_configuration>9</optical_configuration></laser><laser name="VIOLET"><delay>34.47999954223633</delay><area_scaling>0.9100000262260437</area_scaling><optical_configuration>9</optical_configuration></laser><laser name="RED"><delay>103.33000183105469</delay><area_scaling>0.9200000166893005</area_scaling><optical_configuration>9</optical_configuration></laser><laser name="YELLGRN"><delay>136.41000366210938</delay><area_scaling>0.9300000071525574</area_scaling><optical_configuration>9</optical_configuration></laser></lasers><keywords><keyword name="SAMPLE ID" type="2"><suffix></suffix><description>String used to identify a sample</description><visible>true</visible><edit_name>true</edit_name><edit_name_only>false</edit_name_only><edit_value>true</edit_value><edit_limit>true</edit_limit><length>64</length><value></value></keyword><keyword name="PATIENT ID" type="2"><suffix></suffix><description>String used to identify a patient</description><visible>true</visible><edit_name>true</edit_name><edit_name_only>false</edit_name_only><edit_value>true</edit_value><edit_limit>true</edit_limit><length>64</length><value></value></keyword><keyword name="$OP" type="2"><suffix></suffix><description>User name of application operator when data was collected</description><visible>true</visible><edit_name>false</edit_name><edit_name_only>false</edit_name_only><edit_value>false</edit_value><edit_limit>false</edit_limit><length>64</length><value>Nathan</value></keyword><keyword name="$INST" type="2"><suffix></suffix><description>Institution where data was collected</description><visible>true</visible><edit_name>false</edit_name><edit_name_only>false</edit_name_only><edit_value>false</edit_value><edit_limit>false</edit_limit><length>64</length><value></value></keyword><keyword name="GUID" type="2"><suffix></suffix><description>String value with a unique identifier for exported FCS file</description><visible>true</visible><edit_name>false</edit_name><edit_name_only>false</edit_name_only><edit_value>false</edit_value><edit_limit>false</edit_limit><length>64</length><value>42249efc-336d-4310-a472-05695e803945</value></keyword><keyword name="CST SETUP STATUS" type="2"><suffix></suffix><description>Cytometer Performance Results (pass or fail)</description><visible>true</visible><edit_name>false</edit_name><edit_name_only>false</edit_name_only><edit_value>false</edit_value><edit_limit>false</edit_limit><length>64</length><value>SUCCESS</value></keyword><keyword name="CST BEADS LOT ID" type="2"><suffix></suffix><description>Lot ID information for CST beads</description><visible>true</visible><edit_name>false</edit_name><edit_name_only>false</edit_name_only><edit_value>false</edit_value><edit_limit>false</edit_limit><length>64</length><value>82158</value></keyword><keyword name="CYTOMETER CONFIG NAME" type="2"><suffix></suffix><description>Cytometer configuration name</description><visible>true</visible><edit_name>false</edit_name><edit_name_only>false</edit_name_only><edit_value>false</edit_value><edit_limit>false</edit_limit><length>64</length><value>BRC Hub X20- 2-Blue 3-Red 6-Violet 5-Yel Gr (657675R1)</value></keyword><keyword name="CYTOMETER CONFIG CREATE DATE" type="2"><suffix></suffix><description>Cytometer configuration creation date</description><visible>true</visible><edit_name>false</edit_name><edit_name_only>false</edit_name_only><edit_value>false</edit_value><edit_limit>false</edit_limit><length>64</length><value>2017-10-03T16:23:47+01:00</value></keyword><keyword name="CST SETUP DATE" type="2"><suffix></suffix><description>Date and time of cytometer setup and tracking</description><visible>true</visible><edit_name>false</edit_name><edit_name_only>false</edit_name_only><edit_value>false</edit_value><edit_limit>false</edit_limit><length>64</length><value>2019-11-20T10:02:06+00:00</value></keyword><keyword name="CST BASELINE DATE" type="2"><suffix></suffix><description>Date and time of cytometer baseline setup</description><visible>true</visible><edit_name>false</edit_name><edit_name_only>false</edit_name_only><edit_value>false</edit_value><edit_limit>false</edit_limit><length>64</length><value>2019-06-06T13:58:29+01:00</value></keyword><keyword name="CST BEADS EXPIRED" type="3"><suffix></suffix><description>Cytometer beads expired</description><visible>true</visible><edit_name>false</edit_name><edit_name_only>false</edit_name_only><edit_value>false</edit_value><edit_limit>false</edit_limit><value>2</value></keyword><keyword name="CST PERFORMANCE EXPIRED" type="2"><suffix></suffix><description>Date and time of Cytometer performance expired</description><visible>true</visible><edit_name>false</edit_name><edit_name_only>false</edit_name_only><edit_value>false</edit_value><edit_limit>false</edit_limit><length>64</length><value>2019-11-21T10:02:06+00:00</value></keyword><keyword name="CST REGULATORY STATUS" type="2"><suffix></suffix><description>Cytometer regulatory status - "CE-IVD Performance Check" or "RUO Performance Check"</description><visible>true</visible><edit_name>false</edit_name><edit_name_only>false</edit_name_only><edit_value>false</edit_value><edit_limit>false</edit_limit><length>64</length><value>RUO Performance Check</value></keyword></keywords><instrument_settings name="Cytometer Settings" template="false"><threshold_op>2</threshold_op><flow_rate>0</flow_rate><auto_compensation>false</auto_compensation><compensation_enabled>false</compensation_enabled><scales_recorded>true</scales_recorded><use_auto_biexp_scale>true</use_auto_biexp_scale><parameter name="FSC-A" type="30"><is_log>false</is_log><is_quantitated>false</is_quantitated><min>0.0</min><max>262143.0</max><raw_index>1</raw_index><linear_index>1</linear_index><log_index>12</log_index><final_index>1</final_index><fl>FSC</fl><voltage>10</voltage><target>3</target><brightness>1.0</brightness><threshold>5000</threshold><trigger>true</trigger><labels_only>false</labels_only><biexp_scale>0</biexp_scale><comp_biexp_scale>0</comp_biexp_scale><manual_biexp_scale>0</manual_biexp_scale><can_be_compensated>false</can_be_compensated></parameter><parameter name="FSC-H" type="10"><is_log>false</is_log><is_quantitated>false</is_quantitated><min>0.0</min><max>262143.0</max><raw_index>3</raw_index><linear_index>3</linear_index><log_index>13</log_index><final_index>3</final_index><fl>FSC</fl><voltage>10</voltage><target>3</target><brightness>1.0</brightness><threshold>5000</threshold><trigger>true</trigger><labels_only>false</labels_only><biexp_scale>0</biexp_scale><comp_biexp_scale>0</comp_biexp_scale><manual_biexp_scale>0</manual_biexp_scale><can_be_compensated>false</can_be_compensated></parameter><parameter name="FSC-W" type="20"><is_log>false</is_log><is_quantitated>false</is_quantitated><min>0.0</min><max>262143.0</max><raw_index>2</raw_index><linear_index>2</linear_index><log_index>2</log_index><final_index>2</final_index><fl>FSC</fl><voltage>10</voltage><target>3</target><brightness>1.0</brightness><threshold>5000</threshold><trigger>true</trigger><labels_only>false</labels_only><biexp_scale>-1</biexp_scale><comp_biexp_scale>-1</comp_biexp_scale><manual_biexp_scale>0</manual_biexp_scale><can_be_compensated>false</can_be_compensated></parameter><parameter name="SSC-A" type="30"><is_log>false</is_log><is_quantitated>false</is_quantitated><min>0.0</min><max>262143.0</max><raw_index>4</raw_index><linear_index>4</linear_index><log_index>14</log_index><final_index>4</final_index><fl>SSC</fl><voltage>200</voltage><target>3</target><brightness>1.0</brightness><threshold>5000</threshold><trigger>false</trigger><labels_only>false</labels_only><biexp_scale>0</biexp_scale><comp_biexp_scale>0</comp_biexp_scale><manual_biexp_scale>0</manual_biexp_scale><can_be_compensated>false</can_be_compensated></parameter><parameter name="SSC-H" type="10"><is_log>false</is_log><is_quantitated>false</is_quantitated><min>0.0</min><max>262143.0</max><raw_index>6</raw_index><linear_index>6</linear_index><log_index>15</log_index><final_index>6</final_index><fl>SSC</fl><voltage>200</voltage><target>3</target><brightness>1.0</brightness><threshold>5000</threshold><trigger>false</trigger><labels_only>false</labels_only><biexp_scale>0</biexp_scale><comp_biexp_scale>0</comp_biexp_scale><manual_biexp_scale>0</manual_biexp_scale><can_be_compensated>false</can_be_compensated></parameter><parameter name="SSC-W" type="20"><is_log>false</is_log><is_quantitated>false</is_quantitated><min>0.0</min><max>262143.0</max><raw_index>5</raw_index><linear_index>5</linear_index><log_index>5</log_index><final_index>5</final_index><fl>SSC</fl><voltage>200</voltage><target>3</target><brightness>1.0</brightness><threshold>5000</threshold><trigger>false</trigger><labels_only>false</labels_only><biexp_scale>-1</biexp_scale><comp_biexp_scale>-1</comp_biexp_scale><manual_biexp_scale>0</manual_biexp_scale><can_be_compensated>false</can_be_compensated></parameter><parameter name="blue laser 530/30-A" type="30"><is_log>true</is_log><is_quantitated>false</is_quantitated><min>0.0</min><max>5.4185380935668945</max><raw_index>7</raw_index><linear_index>7</linear_index><log_index>16</log_index><final_index>16</final_index><fl>blue laser 530/30</fl><voltage>240</voltage><target>3</target><brightness>1.0</brightness><threshold>5000</threshold><trigger>false</trigger><labels_only>false</labels_only><biexp_scale>21</biexp_scale><comp_biexp_scale>21</comp_biexp_scale><manual_biexp_scale>0</manual_biexp_scale><can_be_compensated>true</can_be_compensated><compensation><compensation_coefficient>1.0</compensation_coefficient></compensation></parameter><parameter name="blue laser 530/30-H" type="10"><is_log>true</is_log><is_quantitated>false</is_quantitated><min>0.0</min><max>5.4185380935668945</max><raw_index>9</raw_index><linear_index>9</linear_index><log_index>17</log_index><final_index>17</final_index><fl>blue laser 530/30</fl><voltage>240</voltage><target>3</target><brightness>1.0</brightness><threshold>5000</threshold><trigger>false</trigger><labels_only>false</labels_only><biexp_scale>0</biexp_scale><comp_biexp_scale>0</comp_biexp_scale><manual_biexp_scale>0</manual_biexp_scale><can_be_compensated>true</can_be_compensated><compensation><compensation_coefficient>1.0</compensation_coefficient></compensation></parameter><parameter name="blue laser 530/30-W" type="20"><is_log>false</is_log><is_quantitated>false</is_quantitated><min>0.0</min><max>262143.0</max><raw_index>8</raw_index><linear_index>8</linear_index><log_index>8</log_index><final_index>8</final_index><fl>blue laser 530/30</fl><voltage>240</voltage><target>3</target><brightness>1.0</brightness><threshold>5000</threshold><trigger>false</trigger><labels_only>false</labels_only><biexp_scale>-1</biexp_scale><comp_biexp_scale>-1</comp_biexp_scale><manual_biexp_scale>0</manual_biexp_scale><can_be_compensated>false</can_be_compensated></parameter><parameter name="Time" type="40"><is_log>false</is_log><is_quantitated>false</is_quantitated><min>0.0</min><max>262143.0</max><raw_index>0</raw_index><linear_index>0</linear_index><log_index>0</log_index><final_index>0</final_index></parameter></instrument_settings><gates><gate fullname="All Events" type="EventSource_Classifier"><name>All Events</name><color>0x000000</color><visible>true</visible><dotsize>0</dotsize><enabled>false</enabled><num_events>0</num_events></gate><gate fullname="All Events\P1" type="Region_Classifier"><name>P1</name><color>0xff0000</color><visible>true</visible><dotsize>0</dotsize><enabled>true</enabled><num_events>0</num_events><parent>All Events</parent><region name="P1" xparm="FSC-A" yparm="SSC-A" type="POLYGON_REGION"><points><point x="124363.66392700489" y="158747.45131563232" /><point x="61074.781909734775" y="130631.11790146216" /><point x="26909.98719244737" y="64421.68760357765" /><point x="45952.65965782068" y="18165.784244781535" /><point x="117082.6421020093" y="68049.60159250279" /><point x="136125.3145673826" y="129724.13940423087" /></points></region><is_x_parameter_scaled>false</is_x_parameter_scaled><is_y_parameter_scaled>false</is_y_parameter_scaled><is_x_parameter_log>false</is_x_parameter_log><is_y_parameter_log>false</is_y_parameter_log><x_parameter_scale_value>0</x_parameter_scale_value><y_parameter_scale_value>0</y_parameter_scale_value><input>All Events</input></gate><gate fullname="All Events\P2" type="Region_Classifier"><name>P2</name><color>0x00ff00</color><visible>true</visible><dotsize>0</dotsize><enabled>true</enabled><num_events>0</num_events><parent>All Events</parent><region name="P2" xparm="SSC-A" yparm="SSC-H" type="POLYGON_REGION"><points><point x="136462.81333614374" y="91909.54406993804" /><point x="33993.83231741409" y="37776.72963192669" /><point x="40787.355920865775" y="21394.430525686417" /><point x="146653.09874132127" y="79088.61433461957" /></points></region><is_x_parameter_scaled>false</is_x_parameter_scaled><is_y_parameter_scaled>false</is_y_parameter_scaled><is_x_parameter_log>false</is_x_parameter_log><is_y_parameter_log>false</is_y_parameter_log><x_parameter_scale_value>0</x_parameter_scale_value><y_parameter_scale_value>0</y_parameter_scale_value><input>All Events</input></gate><gate fullname="All Events\P3" type="Region_Classifier"><name>P3</name><color>0x0000ff</color><visible>true</visible><dotsize>0</dotsize><enabled>true</enabled><num_events>0</num_events><parent>All Events</parent><region name="P3" xparm="SSC-A" yparm="SSC-H" type="POLYGON_REGION"><points><point x="190244.87519680295" y="92621.81794412239" /><point x="76453.35483898714" y="35639.90800937361" /><point x="83246.87844243884" y="29229.44314171438" /><point x="197604.52576720895" y="67692.23234766981" /></points></region><is_x_parameter_scaled>false</is_x_parameter_scaled><is_y_parameter_scaled>false</is_y_parameter_scaled><is_x_parameter_log>false</is_x_parameter_log><is_y_parameter_log>false</is_y_parameter_log><x_parameter_scale_value>0</x_parameter_scale_value><y_parameter_scale_value>0</y_parameter_scale_value><input>All Events</input></gate></gates><pipeline><storage_gate>All Events</storage_gate><color_counter>0</color_counter><stop_rule mode="1" time="0" gate="All Events" events="10000" /></pipeline><analysis name="Analysis" /></tube><tube name="PAN2 g3 normoxia"><date>2019-11-20T13:09:51</date><data_filename>Specimen_001_PAN2 g3 normoxia_009.fcs</data_filename><data_begin_date>2019-11-20T13:09:03</data_begin_date><data_end_date>2019-11-20T13:09:51</data_end_date><data_instrument_serial_number>1</data_instrument_serial_number><data_instrument_name>LSRFortessa</data_instrument_name><data_instrument_type>LSRFortessa</data_instrument_type><time_tick_last_event>4697</time_tick_last_event><window_extension>10.0</window_extension><fsc_area_scaling>0.61</fsc_area_scaling><acquirable>true</acquirable><record_user>Nathan</record_user><institution></institution><AcqObjInError>false</AcqObjInError><AspiratedError>false</AspiratedError><lasers><laser name="BLUE"><delay>0.0</delay><area_scaling>0.7099999785423279</area_scaling><optical_configuration>9</optical_configuration></laser><laser name="VIOLET"><delay>34.47999954223633</delay><area_scaling>0.9100000262260437</area_scaling><optical_configuration>9</optical_configuration></laser><laser name="RED"><delay>103.33000183105469</delay><area_scaling>0.9200000166893005</area_scaling><optical_configuration>9</optical_configuration></laser><laser name="YELLGRN"><delay>136.41000366210938</delay><area_scaling>0.9300000071525574</area_scaling><optical_configuration>9</optical_configuration></laser></lasers><keywords><keyword name="SAMPLE ID" type="2"><suffix></suffix><description>String used to identify a sample</description><visible>true</visible><edit_name>true</edit_name><edit_name_only>false</edit_name_only><edit_value>true</edit_value><edit_limit>true</edit_limit><length>64</length><value></value></keyword><keyword name="PATIENT ID" type="2"><suffix></suffix><description>String used to identify a patient</description><visible>true</visible><edit_name>true</edit_name><edit_name_only>false</edit_name_only><edit_value>true</edit_value><edit_limit>true</edit_limit><length>64</length><value></value></keyword><keyword name="$OP" type="2"><suffix></suffix><description>User name of application operator when data was collected</description><visible>true</visible><edit_name>false</edit_name><edit_name_only>false</edit_name_only><edit_value>false</edit_value><edit_limit>false</edit_limit><length>64</length><value>Nathan</value></keyword><keyword name="$INST" type="2"><suffix></suffix><description>Institution where data was collected</description><visible>true</visible><edit_name>false</edit_name><edit_name_only>false</edit_name_only><edit_value>false</edit_value><edit_limit>false</edit_limit><length>64</length><value></value></keyword><keyword name="GUID" type="2"><suffix></suffix><description>String value with a unique identifier for exported FCS file</description><visible>true</visible><edit_name>false</edit_name><edit_name_only>false</edit_name_only><edit_value>false</edit_value><edit_limit>false</edit_limit><length>64</length><value>7994201b-3fba-48e0-b54e-d63d02c5e9e6</value></keyword><keyword name="CST SETUP STATUS" type="2"><suffix></suffix><description>Cytometer Performance Results (pass or fail)</description><visible>true</visible><edit_name>false</edit_name><edit_name_only>false</edit_name_only><edit_value>false</edit_value><edit_limit>false</edit_limit><length>64</length><value>SUCCESS</value></keyword><keyword name="CST BEADS LOT ID" type="2"><suffix></suffix><description>Lot ID information for CST beads</description><visible>true</visible><edit_name>false</edit_name><edit_name_only>false</edit_name_only><edit_value>false</edit_value><edit_limit>false</edit_limit><length>64</length><value>82158</value></keyword><keyword name="CYTOMETER CONFIG NAME" type="2"><suffix></suffix><description>Cytometer configuration name</description><visible>true</visible><edit_name>false</edit_name><edit_name_only>false</edit_name_only><edit_value>false</edit_value><edit_limit>false</edit_limit><length>64</length><value>BRC Hub X20- 2-Blue 3-Red 6-Violet 5-Yel Gr (657675R1)</value></keyword><keyword name="CYTOMETER CONFIG CREATE DATE" type="2"><suffix></suffix><description>Cytometer configuration creation date</description><visible>true</visible><edit_name>false</edit_name><edit_name_only>false</edit_name_only><edit_value>false</edit_value><edit_limit>false</edit_limit><length>64</length><value>2017-10-03T16:23:47+01:00</value></keyword><keyword name="CST SETUP DATE" type="2"><suffix></suffix><description>Date and time of cytometer setup and tracking</description><visible>true</visible><edit_name>false</edit_name><edit_name_only>false</edit_name_only><edit_value>false</edit_value><edit_limit>false</edit_limit><length>64</length><value>2019-11-20T10:02:06+00:00</value></keyword><keyword name="CST BASELINE DATE" type="2"><suffix></suffix><description>Date and time of cytometer baseline setup</description><visible>true</visible><edit_name>false</edit_name><edit_name_only>false</edit_name_only><edit_value>false</edit_value><edit_limit>false</edit_limit><length>64</length><value>2019-06-06T13:58:29+01:00</value></keyword><keyword name="CST BEADS EXPIRED" type="3"><suffix></suffix><description>Cytometer beads expired</description><visible>true</visible><edit_name>false</edit_name><edit_name_only>false</edit_name_only><edit_value>false</edit_value><edit_limit>false</edit_limit><value>2</value></keyword><keyword name="CST PERFORMANCE EXPIRED" type="2"><suffix></suffix><description>Date and time of Cytometer performance expired</description><visible>true</visible><edit_name>false</edit_name><edit_name_only>false</edit_name_only><edit_value>false</edit_value><edit_limit>false</edit_limit><length>64</length><value>2019-11-21T10:02:06+00:00</value></keyword><keyword name="CST REGULATORY STATUS" type="2"><suffix></suffix><description>Cytometer regulatory status - "CE-IVD Performance Check" or "RUO Performance Check"</description><visible>true</visible><edit_name>false</edit_name><edit_name_only>false</edit_name_only><edit_value>false</edit_value><edit_limit>false</edit_limit><length>64</length><value>RUO Performance Check</value></keyword></keywords><instrument_settings name="Cytometer Settings" template="false"><threshold_op>2</threshold_op><flow_rate>0</flow_rate><auto_compensation>false</auto_compensation><compensation_enabled>false</compensation_enabled><scales_recorded>true</scales_recorded><use_auto_biexp_scale>true</use_auto_biexp_scale><parameter name="FSC-A" type="30"><is_log>false</is_log><is_quantitated>false</is_quantitated><min>0.0</min><max>262143.0</max><raw_index>1</raw_index><linear_index>1</linear_index><log_index>12</log_index><final_index>1</final_index><fl>FSC</fl><voltage>10</voltage><target>3</target><brightness>1.0</brightness><threshold>5000</threshold><trigger>true</trigger><labels_only>false</labels_only><biexp_scale>0</biexp_scale><comp_biexp_scale>0</comp_biexp_scale><manual_biexp_scale>0</manual_biexp_scale><can_be_compensated>false</can_be_compensated></parameter><parameter name="FSC-H" type="10"><is_log>false</is_log><is_quantitated>false</is_quantitated><min>0.0</min><max>262143.0</max><raw_index>3</raw_index><linear_index>3</linear_index><log_index>13</log_index><final_index>3</final_index><fl>FSC</fl><voltage>10</voltage><target>3</target><brightness>1.0</brightness><threshold>5000</threshold><trigger>true</trigger><labels_only>false</labels_only><biexp_scale>0</biexp_scale><comp_biexp_scale>0</comp_biexp_scale><manual_biexp_scale>0</manual_biexp_scale><can_be_compensated>false</can_be_compensated></parameter><parameter name="FSC-W" type="20"><is_log>false</is_log><is_quantitated>false</is_quantitated><min>0.0</min><max>262143.0</max><raw_index>2</raw_index><linear_index>2</linear_index><log_index>2</log_index><final_index>2</final_index><fl>FSC</fl><voltage>10</voltage><target>3</target><brightness>1.0</brightness><threshold>5000</threshold><trigger>true</trigger><labels_only>false</labels_only><biexp_scale>-1</biexp_scale><comp_biexp_scale>-1</comp_biexp_scale><manual_biexp_scale>0</manual_biexp_scale><can_be_compensated>false</can_be_compensated></parameter><parameter name="SSC-A" type="30"><is_log>false</is_log><is_quantitated>false</is_quantitated><min>0.0</min><max>262143.0</max><raw_index>4</raw_index><linear_index>4</linear_index><log_index>14</log_index><final_index>4</final_index><fl>SSC</fl><voltage>200</voltage><target>3</target><brightness>1.0</brightness><threshold>5000</threshold><trigger>false</trigger><labels_only>false</labels_only><biexp_scale>0</biexp_scale><comp_biexp_scale>0</comp_biexp_scale><manual_biexp_scale>0</manual_biexp_scale><can_be_compensated>false</can_be_compensated></parameter><parameter name="SSC-H" type="10"><is_log>false</is_log><is_quantitated>false</is_quantitated><min>0.0</min><max>262143.0</max><raw_index>6</raw_index><linear_index>6</linear_index><log_index>15</log_index><final_index>6</final_index><fl>SSC</fl><voltage>200</voltage><target>3</target><brightness>1.0</brightness><threshold>5000</threshold><trigger>false</trigger><labels_only>false</labels_only><biexp_scale>0</biexp_scale><comp_biexp_scale>0</comp_biexp_scale><manual_biexp_scale>0</manual_biexp_scale><can_be_compensated>false</can_be_compensated></parameter><parameter name="SSC-W" type="20"><is_log>false</is_log><is_quantitated>false</is_quantitated><min>0.0</min><max>262143.0</max><raw_index>5</raw_index><linear_index>5</linear_index><log_index>5</log_index><final_index>5</final_index><fl>SSC</fl><voltage>200</voltage><target>3</target><brightness>1.0</brightness><threshold>5000</threshold><trigger>false</trigger><labels_only>false</labels_only><biexp_scale>-1</biexp_scale><comp_biexp_scale>-1</comp_biexp_scale><manual_biexp_scale>0</manual_biexp_scale><can_be_compensated>false</can_be_compensated></parameter><parameter name="blue laser 530/30-A" type="30"><is_log>true</is_log><is_quantitated>false</is_quantitated><min>0.0</min><max>5.4185380935668945</max><raw_index>7</raw_index><linear_index>7</linear_index><log_index>16</log_index><final_index>16</final_index><fl>blue laser 530/30</fl><voltage>240</voltage><target>3</target><brightness>1.0</brightness><threshold>5000</threshold><trigger>false</trigger><labels_only>false</labels_only><biexp_scale>29</biexp_scale><comp_biexp_scale>29</comp_biexp_scale><manual_biexp_scale>0</manual_biexp_scale><can_be_compensated>true</can_be_compensated><compensation><compensation_coefficient>1.0</compensation_coefficient></compensation></parameter><parameter name="blue laser 530/30-H" type="10"><is_log>true</is_log><is_quantitated>false</is_quantitated><min>0.0</min><max>5.4185380935668945</max><raw_index>9</raw_index><linear_index>9</linear_index><log_index>17</log_index><final_index>17</final_index><fl>blue laser 530/30</fl><voltage>240</voltage><target>3</target><brightness>1.0</brightness><threshold>5000</threshold><trigger>false</trigger><labels_only>false</labels_only><biexp_scale>0</biexp_scale><comp_biexp_scale>0</comp_biexp_scale><manual_biexp_scale>0</manual_biexp_scale><can_be_compensated>true</can_be_compensated><compensation><compensation_coefficient>1.0</compensation_coefficient></compensation></parameter><parameter name="blue laser 530/30-W" type="20"><is_log>false</is_log><is_quantitated>false</is_quantitated><min>0.0</min><max>262143.0</max><raw_index>8</raw_index><linear_index>8</linear_index><log_index>8</log_index><final_index>8</final_index><fl>blue laser 530/30</fl><voltage>240</voltage><target>3</target><brightness>1.0</brightness><threshold>5000</threshold><trigger>false</trigger><labels_only>false</labels_only><biexp_scale>-1</biexp_scale><comp_biexp_scale>-1</comp_biexp_scale><manual_biexp_scale>0</manual_biexp_scale><can_be_compensated>false</can_be_compensated></parameter><parameter name="Time" type="40"><is_log>false</is_log><is_quantitated>false</is_quantitated><min>0.0</min><max>262143.0</max><raw_index>0</raw_index><linear_index>0</linear_index><log_index>0</log_index><final_index>0</final_index></parameter></instrument_settings><gates><gate fullname="All Events" type="EventSource_Classifier"><name>All Events</name><color>0x000000</color><visible>true</visible><dotsize>0</dotsize><enabled>false</enabled><num_events>0</num_events></gate><gate fullname="All Events\P1" type="Region_Classifier"><name>P1</name><color>0xff0000</color><visible>true</visible><dotsize>0</dotsize><enabled>true</enabled><num_events>0</num_events><parent>All Events</parent><region name="P1" xparm="FSC-A" yparm="SSC-A" type="POLYGON_REGION"><points><point x="90198.86920971748" y="129724.13940423087" /><point x="68915.8823366532" y="115212.48344853014" /><point x="30830.53740590658" y="69863.55858696537" /><point x="52673.60288089361" y="23607.655228169315" /><point x="99160.12684048139" y="68049.60159250279" /><point x="107561.30586932262" y="111584.56945960503" /></points></region><is_x_parameter_scaled>false</is_x_parameter_scaled><is_y_parameter_scaled>false</is_y_parameter_scaled><is_x_parameter_log>false</is_x_parameter_log><is_y_parameter_log>false</is_y_parameter_log><x_parameter_scale_value>0</x_parameter_scale_value><y_parameter_scale_value>0</y_parameter_scale_value><input>All Events</input></gate><gate fullname="All Events\P2" type="Region_Classifier"><name>P2</name><color>0x00ff00</color><visible>true</visible><dotsize>0</dotsize><enabled>true</enabled><num_events>0</num_events><parent>All Events</parent><region name="P2" xparm="SSC-A" yparm="SSC-H" type="POLYGON_REGION"><points><point x="136462.81333614374" y="91909.54406993804" /><point x="33993.83231741409" y="37776.72963192669" /><point x="40787.355920865775" y="21394.430525686417" /><point x="146653.09874132127" y="79088.61433461957" /></points></region><is_x_parameter_scaled>false</is_x_parameter_scaled><is_y_parameter_scaled>false</is_y_parameter_scaled><is_x_parameter_log>false</is_x_parameter_log><is_y_parameter_log>false</is_y_parameter_log><x_parameter_scale_value>0</x_parameter_scale_value><y_parameter_scale_value>0</y_parameter_scale_value><input>All Events</input></gate><gate fullname="All Events\P3" type="Region_Classifier"><name>P3</name><color>0x0000ff</color><visible>true</visible><dotsize>0</dotsize><enabled>true</enabled><num_events>0</num_events><parent>All Events</parent><region name="P3" xparm="SSC-A" yparm="SSC-H" type="POLYGON_REGION"><points><point x="190244.87519680295" y="92621.81794412239" /><point x="76453.35483898714" y="35639.90800937361" /><point x="83246.87844243884" y="29229.44314171438" /><point x="197604.52576720895" y="67692.23234766981" /></points></region><is_x_parameter_scaled>false</is_x_parameter_scaled><is_y_parameter_scaled>false</is_y_parameter_scaled><is_x_parameter_log>false</is_x_parameter_log><is_y_parameter_log>false</is_y_parameter_log><x_parameter_scale_value>0</x_parameter_scale_value><y_parameter_scale_value>0</y_parameter_scale_value><input>All Events</input></gate></gates><pipeline><storage_gate>All Events</storage_gate><color_counter>0</color_counter><stop_rule mode="1" time="0" gate="All Events" events="10000" /></pipeline><analysis name="Analysis" /></tube><tube name="Control DMOG"><date>2019-11-20T13:10:41</date><data_filename>Specimen_001_Control DMOG_010.fcs</data_filename><data_begin_date>2019-11-20T13:10:01</data_begin_date><data_end_date>2019-11-20T13:10:41</data_end_date><data_instrument_serial_number>1</data_instrument_serial_number><data_instrument_name>LSRFortessa</data_instrument_name><data_instrument_type>LSRFortessa</data_instrument_type><time_tick_last_event>3948</time_tick_last_event><window_extension>10.0</window_extension><fsc_area_scaling>0.61</fsc_area_scaling><acquirable>true</acquirable><record_user>Nathan</record_user><institution></institution><AcqObjInError>false</AcqObjInError><AspiratedError>false</AspiratedError><lasers><laser name="BLUE"><delay>0.0</delay><area_scaling>0.7099999785423279</area_scaling><optical_configuration>9</optical_configuration></laser><laser name="VIOLET"><delay>34.47999954223633</delay><area_scaling>0.9100000262260437</area_scaling><optical_configuration>9</optical_configuration></laser><laser name="RED"><delay>103.33000183105469</delay><area_scaling>0.9200000166893005</area_scaling><optical_configuration>9</optical_configuration></laser><laser name="YELLGRN"><delay>136.41000366210938</delay><area_scaling>0.9300000071525574</area_scaling><optical_configuration>9</optical_configuration></laser></lasers><keywords><keyword name="SAMPLE ID" type="2"><suffix></suffix><description>String used to identify a sample</description><visible>true</visible><edit_name>true</edit_name><edit_name_only>false</edit_name_only><edit_value>true</edit_value><edit_limit>true</edit_limit><length>64</length><value></value></keyword><keyword name="PATIENT ID" type="2"><suffix></suffix><description>String used to identify a patient</description><visible>true</visible><edit_name>true</edit_name><edit_name_only>false</edit_name_only><edit_value>true</edit_value><edit_limit>true</edit_limit><length>64</length><value></value></keyword><keyword name="$OP" type="2"><suffix></suffix><description>User name of application operator when data was collected</description><visible>true</visible><edit_name>false</edit_name><edit_name_only>false</edit_name_only><edit_value>false</edit_value><edit_limit>false</edit_limit><length>64</length><value>Nathan</value></keyword><keyword name="$INST" type="2"><suffix></suffix><description>Institution where data was collected</description><visible>true</visible><edit_name>false</edit_name><edit_name_only>false</edit_name_only><edit_value>false</edit_value><edit_limit>false</edit_limit><length>64</length><value></value></keyword><keyword name="GUID" type="2"><suffix></suffix><description>String value with a unique identifier for exported FCS file</description><visible>true</visible><edit_name>false</edit_name><edit_name_only>false</edit_name_only><edit_value>false</edit_value><edit_limit>false</edit_limit><length>64</length><value>419dfcc1-89e5-4499-85f6-25ee782bdc72</value></keyword><keyword name="CST SETUP STATUS" type="2"><suffix></suffix><description>Cytometer Performance Results (pass or fail)</description><visible>true</visible><edit_name>false</edit_name><edit_name_only>false</edit_name_only><edit_value>false</edit_value><edit_limit>false</edit_limit><length>64</length><value>SUCCESS</value></keyword><keyword name="CST BEADS LOT ID" type="2"><suffix></suffix><description>Lot ID information for CST beads</description><visible>true</visible><edit_name>false</edit_name><edit_name_only>false</edit_name_only><edit_value>false</edit_value><edit_limit>false</edit_limit><length>64</length><value>82158</value></keyword><keyword name="CYTOMETER CONFIG NAME" type="2"><suffix></suffix><description>Cytometer configuration name</description><visible>true</visible><edit_name>false</edit_name><edit_name_only>false</edit_name_only><edit_value>false</edit_value><edit_limit>false</edit_limit><length>64</length><value>BRC Hub X20- 2-Blue 3-Red 6-Violet 5-Yel Gr (657675R1)</value></keyword><keyword name="CYTOMETER CONFIG CREATE DATE" type="2"><suffix></suffix><description>Cytometer configuration creation date</description><visible>true</visible><edit_name>false</edit_name><edit_name_only>false</edit_name_only><edit_value>false</edit_value><edit_limit>false</edit_limit><length>64</length><value>2017-10-03T16:23:47+01:00</value></keyword><keyword name="CST SETUP DATE" type="2"><suffix></suffix><description>Date and time of cytometer setup and tracking</description><visible>true</visible><edit_name>false</edit_name><edit_name_only>false</edit_name_only><edit_value>false</edit_value><edit_limit>false</edit_limit><length>64</length><value>2019-11-20T10:02:06+00:00</value></keyword><keyword name="CST BASELINE DATE" type="2"><suffix></suffix><description>Date and time of cytometer baseline setup</description><visible>true</visible><edit_name>false</edit_name><edit_name_only>false</edit_name_only><edit_value>false</edit_value><edit_limit>false</edit_limit><length>64</length><value>2019-06-06T13:58:29+01:00</value></keyword><keyword name="CST BEADS EXPIRED" type="3"><suffix></suffix><description>Cytometer beads expired</description><visible>true</visible><edit_name>false</edit_name><edit_name_only>false</edit_name_only><edit_value>false</edit_value><edit_limit>false</edit_limit><value>2</value></keyword><keyword name="CST PERFORMANCE EXPIRED" type="2"><suffix></suffix><description>Date and time of Cytometer performance expired</description><visible>true</visible><edit_name>false</edit_name><edit_name_only>false</edit_name_only><edit_value>false</edit_value><edit_limit>false</edit_limit><length>64</length><value>2019-11-21T10:02:06+00:00</value></keyword><keyword name="CST REGULATORY STATUS" type="2"><suffix></suffix><description>Cytometer regulatory status - "CE-IVD Performance Check" or "RUO Performance Check"</description><visible>true</visible><edit_name>false</edit_name><edit_name_only>false</edit_name_only><edit_value>false</edit_value><edit_limit>false</edit_limit><length>64</length><value>RUO Performance Check</value></keyword></keywords><instrument_settings name="Cytometer Settings" template="false"><threshold_op>2</threshold_op><flow_rate>0</flow_rate><auto_compensation>false</auto_compensation><compensation_enabled>false</compensation_enabled><scales_recorded>true</scales_recorded><use_auto_biexp_scale>true</use_auto_biexp_scale><parameter name="FSC-A" type="30"><is_log>false</is_log><is_quantitated>false</is_quantitated><min>0.0</min><max>262143.0</max><raw_index>1</raw_index><linear_index>1</linear_index><log_index>12</log_index><final_index>1</final_index><fl>FSC</fl><voltage>10</voltage><target>3</target><brightness>1.0</brightness><threshold>5000</threshold><trigger>true</trigger><labels_only>false</labels_only><biexp_scale>0</biexp_scale><comp_biexp_scale>0</comp_biexp_scale><manual_biexp_scale>0</manual_biexp_scale><can_be_compensated>false</can_be_compensated></parameter><parameter name="FSC-H" type="10"><is_log>false</is_log><is_quantitated>false</is_quantitated><min>0.0</min><max>262143.0</max><raw_index>3</raw_index><linear_index>3</linear_index><log_index>13</log_index><final_index>3</final_index><fl>FSC</fl><voltage>10</voltage><target>3</target><brightness>1.0</brightness><threshold>5000</threshold><trigger>true</trigger><labels_only>false</labels_only><biexp_scale>0</biexp_scale><comp_biexp_scale>0</comp_biexp_scale><manual_biexp_scale>0</manual_biexp_scale><can_be_compensated>false</can_be_compensated></parameter><parameter name="FSC-W" type="20"><is_log>false</is_log><is_quantitated>false</is_quantitated><min>0.0</min><max>262143.0</max><raw_index>2</raw_index><linear_index>2</linear_index><log_index>2</log_index><final_index>2</final_index><fl>FSC</fl><voltage>10</voltage><target>3</target><brightness>1.0</brightness><threshold>5000</threshold><trigger>true</trigger><labels_only>false</labels_only><biexp_scale>-1</biexp_scale><comp_biexp_scale>-1</comp_biexp_scale><manual_biexp_scale>0</manual_biexp_scale><can_be_compensated>false</can_be_compensated></parameter><parameter name="SSC-A" type="30"><is_log>false</is_log><is_quantitated>false</is_quantitated><min>0.0</min><max>262143.0</max><raw_index>4</raw_index><linear_index>4</linear_index><log_index>14</log_index><final_index>4</final_index><fl>SSC</fl><voltage>200</voltage><target>3</target><brightness>1.0</brightness><threshold>5000</threshold><trigger>false</trigger><labels_only>false</labels_only><biexp_scale>0</biexp_scale><comp_biexp_scale>0</comp_biexp_scale><manual_biexp_scale>0</manual_biexp_scale><can_be_compensated>false</can_be_compensated></parameter><parameter name="SSC-H" type="10"><is_log>false</is_log><is_quantitated>false</is_quantitated><min>0.0</min><max>262143.0</max><raw_index>6</raw_index><linear_index>6</linear_index><log_index>15</log_index><final_index>6</final_index><fl>SSC</fl><voltage>200</voltage><target>3</target><brightness>1.0</brightness><threshold>5000</threshold><trigger>false</trigger><labels_only>false</labels_only><biexp_scale>0</biexp_scale><comp_biexp_scale>0</comp_biexp_scale><manual_biexp_scale>0</manual_biexp_scale><can_be_compensated>false</can_be_compensated></parameter><parameter name="SSC-W" type="20"><is_log>false</is_log><is_quantitated>false</is_quantitated><min>0.0</min><max>262143.0</max><raw_index>5</raw_index><linear_index>5</linear_index><log_index>5</log_index><final_index>5</final_index><fl>SSC</fl><voltage>200</voltage><target>3</target><brightness>1.0</brightness><threshold>5000</threshold><trigger>false</trigger><labels_only>false</labels_only><biexp_scale>-1</biexp_scale><comp_biexp_scale>-1</comp_biexp_scale><manual_biexp_scale>0</manual_biexp_scale><can_be_compensated>false</can_be_compensated></parameter><parameter name="blue laser 530/30-A" type="30"><is_log>true</is_log><is_quantitated>false</is_quantitated><min>0.0</min><max>5.4185380935668945</max><raw_index>7</raw_index><linear_index>7</linear_index><log_index>16</log_index><final_index>16</final_index><fl>blue laser 530/30</fl><voltage>240</voltage><target>3</target><brightness>1.0</brightness><threshold>5000</threshold><trigger>false</trigger><labels_only>false</labels_only><biexp_scale>19</biexp_scale><comp_biexp_scale>19</comp_biexp_scale><manual_biexp_scale>0</manual_biexp_scale><can_be_compensated>true</can_be_compensated><compensation><compensation_coefficient>1.0</compensation_coefficient></compensation></parameter><parameter name="blue laser 530/30-H" type="10"><is_log>true</is_log><is_quantitated>false</is_quantitated><min>0.0</min><max>5.4185380935668945</max><raw_index>9</raw_index><linear_index>9</linear_index><log_index>17</log_index><final_index>17</final_index><fl>blue laser 530/30</fl><voltage>240</voltage><target>3</target><brightness>1.0</brightness><threshold>5000</threshold><trigger>false</trigger><labels_only>false</labels_only><biexp_scale>0</biexp_scale><comp_biexp_scale>0</comp_biexp_scale><manual_biexp_scale>0</manual_biexp_scale><can_be_compensated>true</can_be_compensated><compensation><compensation_coefficient>1.0</compensation_coefficient></compensation></parameter><parameter name="blue laser 530/30-W" type="20"><is_log>false</is_log><is_quantitated>false</is_quantitated><min>0.0</min><max>262143.0</max><raw_index>8</raw_index><linear_index>8</linear_index><log_index>8</log_index><final_index>8</final_index><fl>blue laser 530/30</fl><voltage>240</voltage><target>3</target><brightness>1.0</brightness><threshold>5000</threshold><trigger>false</trigger><labels_only>false</labels_only><biexp_scale>-1</biexp_scale><comp_biexp_scale>-1</comp_biexp_scale><manual_biexp_scale>0</manual_biexp_scale><can_be_compensated>false</can_be_compensated></parameter><parameter name="Time" type="40"><is_log>false</is_log><is_quantitated>false</is_quantitated><min>0.0</min><max>262143.0</max><raw_index>0</raw_index><linear_index>0</linear_index><log_index>0</log_index><final_index>0</final_index></parameter></instrument_settings><gates><gate fullname="All Events" type="EventSource_Classifier"><name>All Events</name><color>0x000000</color><visible>true</visible><dotsize>0</dotsize><enabled>false</enabled><num_events>0</num_events></gate><gate fullname="All Events\P1" type="Region_Classifier"><name>P1</name><color>0xff0000</color><visible>true</visible><dotsize>0</dotsize><enabled>true</enabled><num_events>0</num_events><parent>All Events</parent><region name="P1" xparm="FSC-A" yparm="SSC-A" type="POLYGON_REGION"><points><point x="99160.12684048139" y="110677.59096237368" /><point x="77877.13996741711" y="96165.93500667295" /><point x="39791.79503667049" y="50817.01014510819" /><point x="61634.86051165752" y="4561.106786312128" /><point x="108121.3844712453" y="49003.0531506456" /><point x="116522.56350008653" y="92538.02101774781" /></points></region><is_x_parameter_scaled>false</is_x_parameter_scaled><is_y_parameter_scaled>false</is_y_parameter_scaled><is_x_parameter_log>false</is_x_parameter_log><is_y_parameter_log>false</is_y_parameter_log><x_parameter_scale_value>0</x_parameter_scale_value><y_parameter_scale_value>0</y_parameter_scale_value><input>All Events</input></gate><gate fullname="All Events\P2" type="Region_Classifier"><name>P2</name><color>0x00ff00</color><visible>true</visible><dotsize>0</dotsize><enabled>true</enabled><num_events>0</num_events><parent>All Events</parent><region name="P2" xparm="SSC-A" yparm="SSC-H" type="POLYGON_REGION"><points><point x="136462.81333614374" y="91909.54406993804" /><point x="33993.83231741409" y="37776.72963192669" /><point x="40787.355920865775" y="21394.430525686417" /><point x="146653.09874132127" y="79088.61433461957" /></points></region><is_x_parameter_scaled>false</is_x_parameter_scaled><is_y_parameter_scaled>false</is_y_parameter_scaled><is_x_parameter_log>false</is_x_parameter_log><is_y_parameter_log>false</is_y_parameter_log><x_parameter_scale_value>0</x_parameter_scale_value><y_parameter_scale_value>0</y_parameter_scale_value><input>All Events</input></gate><gate fullname="All Events\P3" type="Region_Classifier"><name>P3</name><color>0x0000ff</color><visible>true</visible><dotsize>0</dotsize><enabled>true</enabled><num_events>0</num_events><parent>All Events</parent><region name="P3" xparm="SSC-A" yparm="SSC-H" type="POLYGON_REGION"><points><point x="190244.87519680295" y="92621.81794412239" /><point x="76453.35483898714" y="35639.90800937361" /><point x="83246.87844243884" y="29229.44314171438" /><point x="197604.52576720895" y="67692.23234766981" /></points></region><is_x_parameter_scaled>false</is_x_parameter_scaled><is_y_parameter_scaled>false</is_y_parameter_scaled><is_x_parameter_log>false</is_x_parameter_log><is_y_parameter_log>false</is_y_parameter_log><x_parameter_scale_value>0</x_parameter_scale_value><y_parameter_scale_value>0</y_parameter_scale_value><input>All Events</input></gate></gates><pipeline><storage_gate>All Events</storage_gate><color_counter>0</color_counter><stop_rule mode="1" time="0" gate="All Events" events="10000" /></pipeline><analysis name="Analysis" /></tube><tube name="Hif1B DMOG"><date>2019-11-20T13:11:20</date><data_filename>Specimen_001_Hif1B DMOG_011.fcs</data_filename><data_begin_date>2019-11-20T13:11:09</data_begin_date><data_end_date>2019-11-20T13:11:20</data_end_date><data_instrument_serial_number>1</data_instrument_serial_number><data_instrument_name>LSRFortessa</data_instrument_name><data_instrument_type>LSRFortessa</data_instrument_type><time_tick_last_event>1013</time_tick_last_event><window_extension>10.0</window_extension><fsc_area_scaling>0.61</fsc_area_scaling><acquirable>true</acquirable><record_user>Nathan</record_user><institution></institution><AcqObjInError>false</AcqObjInError><AspiratedError>false</AspiratedError><lasers><laser name="BLUE"><delay>0.0</delay><area_scaling>0.7099999785423279</area_scaling><optical_configuration>9</optical_configuration></laser><laser name="VIOLET"><delay>34.47999954223633</delay><area_scaling>0.9100000262260437</area_scaling><optical_configuration>9</optical_configuration></laser><laser name="RED"><delay>103.33000183105469</delay><area_scaling>0.9200000166893005</area_scaling><optical_configuration>9</optical_configuration></laser><laser name="YELLGRN"><delay>136.41000366210938</delay><area_scaling>0.9300000071525574</area_scaling><optical_configuration>9</optical_configuration></laser></lasers><keywords><keyword name="SAMPLE ID" type="2"><suffix></suffix><description>String used to identify a sample</description><visible>true</visible><edit_name>true</edit_name><edit_name_only>false</edit_name_only><edit_value>true</edit_value><edit_limit>true</edit_limit><length>64</length><value></value></keyword><keyword name="PATIENT ID" type="2"><suffix></suffix><description>String used to identify a patient</description><visible>true</visible><edit_name>true</edit_name><edit_name_only>false</edit_name_only><edit_value>true</edit_value><edit_limit>true</edit_limit><length>64</length><value></value></keyword><keyword name="$OP" type="2"><suffix></suffix><description>User name of application operator when data was collected</description><visible>true</visible><edit_name>false</edit_name><edit_name_only>false</edit_name_only><edit_value>false</edit_value><edit_limit>false</edit_limit><length>64</length><value>Nathan</value></keyword><keyword name="$INST" type="2"><suffix></suffix><description>Institution where data was collected</description><visible>true</visible><edit_name>false</edit_name><edit_name_only>false</edit_name_only><edit_value>false</edit_value><edit_limit>false</edit_limit><length>64</length><value></value></keyword><keyword name="GUID" type="2"><suffix></suffix><description>String value with a unique identifier for exported FCS file</description><visible>true</visible><edit_name>false</edit_name><edit_name_only>false</edit_name_only><edit_value>false</edit_value><edit_limit>false</edit_limit><length>64</length><value>67b6e996-5c0f-443c-9c36-f9fe330b8ad5</value></keyword><keyword name="CST SETUP STATUS" type="2"><suffix></suffix><description>Cytometer Performance Results (pass or fail)</description><visible>true</visible><edit_name>false</edit_name><edit_name_only>false</edit_name_only><edit_value>false</edit_value><edit_limit>false</edit_limit><length>64</length><value>SUCCESS</value></keyword><keyword name="CST BEADS LOT ID" type="2"><suffix></suffix><description>Lot ID information for CST beads</description><visible>true</visible><edit_name>false</edit_name><edit_name_only>false</edit_name_only><edit_value>false</edit_value><edit_limit>false</edit_limit><length>64</length><value>82158</value></keyword><keyword name="CYTOMETER CONFIG NAME" type="2"><suffix></suffix><description>Cytometer configuration name</description><visible>true</visible><edit_name>false</edit_name><edit_name_only>false</edit_name_only><edit_value>false</edit_value><edit_limit>false</edit_limit><length>64</length><value>BRC Hub X20- 2-Blue 3-Red 6-Violet 5-Yel Gr (657675R1)</value></keyword><keyword name="CYTOMETER CONFIG CREATE DATE" type="2"><suffix></suffix><description>Cytometer configuration creation date</description><visible>true</visible><edit_name>false</edit_name><edit_name_only>false</edit_name_only><edit_value>false</edit_value><edit_limit>false</edit_limit><length>64</length><value>2017-10-03T16:23:47+01:00</value></keyword><keyword name="CST SETUP DATE" type="2"><suffix></suffix><description>Date and time of cytometer setup and tracking</description><visible>true</visible><edit_name>false</edit_name><edit_name_only>false</edit_name_only><edit_value>false</edit_value><edit_limit>false</edit_limit><length>64</length><value>2019-11-20T10:02:06+00:00</value></keyword><keyword name="CST BASELINE DATE" type="2"><suffix></suffix><description>Date and time of cytometer baseline setup</description><visible>true</visible><edit_name>false</edit_name><edit_name_only>false</edit_name_only><edit_value>false</edit_value><edit_limit>false</edit_limit><length>64</length><value>2019-06-06T13:58:29+01:00</value></keyword><keyword name="CST BEADS EXPIRED" type="3"><suffix></suffix><description>Cytometer beads expired</description><visible>true</visible><edit_name>false</edit_name><edit_name_only>false</edit_name_only><edit_value>false</edit_value><edit_limit>false</edit_limit><value>2</value></keyword><keyword name="CST PERFORMANCE EXPIRED" type="2"><suffix></suffix><description>Date and time of Cytometer performance expired</description><visible>true</visible><edit_name>false</edit_name><edit_name_only>false</edit_name_only><edit_value>false</edit_value><edit_limit>false</edit_limit><length>64</length><value>2019-11-21T10:02:06+00:00</value></keyword><keyword name="CST REGULATORY STATUS" type="2"><suffix></suffix><description>Cytometer regulatory status - "CE-IVD Performance Check" or "RUO Performance Check"</description><visible>true</visible><edit_name>false</edit_name><edit_name_only>false</edit_name_only><edit_value>false</edit_value><edit_limit>false</edit_limit><length>64</length><value>RUO Performance Check</value></keyword></keywords><instrument_settings name="Cytometer Settings" template="false"><threshold_op>2</threshold_op><flow_rate>0</flow_rate><auto_compensation>false</auto_compensation><compensation_enabled>false</compensation_enabled><scales_recorded>true</scales_recorded><use_auto_biexp_scale>true</use_auto_biexp_scale><parameter name="FSC-A" type="30"><is_log>false</is_log><is_quantitated>false</is_quantitated><min>0.0</min><max>262143.0</max><raw_index>1</raw_index><linear_index>1</linear_index><log_index>12</log_index><final_index>1</final_index><fl>FSC</fl><voltage>10</voltage><target>3</target><brightness>1.0</brightness><threshold>5000</threshold><trigger>true</trigger><labels_only>false</labels_only><biexp_scale>0</biexp_scale><comp_biexp_scale>0</comp_biexp_scale><manual_biexp_scale>0</manual_biexp_scale><can_be_compensated>false</can_be_compensated></parameter><parameter name="FSC-H" type="10"><is_log>false</is_log><is_quantitated>false</is_quantitated><min>0.0</min><max>262143.0</max><raw_index>3</raw_index><linear_index>3</linear_index><log_index>13</log_index><final_index>3</final_index><fl>FSC</fl><voltage>10</voltage><target>3</target><brightness>1.0</brightness><threshold>5000</threshold><trigger>true</trigger><labels_only>false</labels_only><biexp_scale>0</biexp_scale><comp_biexp_scale>0</comp_biexp_scale><manual_biexp_scale>0</manual_biexp_scale><can_be_compensated>false</can_be_compensated></parameter><parameter name="FSC-W" type="20"><is_log>false</is_log><is_quantitated>false</is_quantitated><min>0.0</min><max>262143.0</max><raw_index>2</raw_index><linear_index>2</linear_index><log_index>2</log_index><final_index>2</final_index><fl>FSC</fl><voltage>10</voltage><target>3</target><brightness>1.0</brightness><threshold>5000</threshold><trigger>true</trigger><labels_only>false</labels_only><biexp_scale>-1</biexp_scale><comp_biexp_scale>-1</comp_biexp_scale><manual_biexp_scale>0</manual_biexp_scale><can_be_compensated>false</can_be_compensated></parameter><parameter name="SSC-A" type="30"><is_log>false</is_log><is_quantitated>false</is_quantitated><min>0.0</min><max>262143.0</max><raw_index>4</raw_index><linear_index>4</linear_index><log_index>14</log_index><final_index>4</final_index><fl>SSC</fl><voltage>200</voltage><target>3</target><brightness>1.0</brightness><threshold>5000</threshold><trigger>false</trigger><labels_only>false</labels_only><biexp_scale>0</biexp_scale><comp_biexp_scale>0</comp_biexp_scale><manual_biexp_scale>0</manual_biexp_scale><can_be_compensated>false</can_be_compensated></parameter><parameter name="SSC-H" type="10"><is_log>false</is_log><is_quantitated>false</is_quantitated><min>0.0</min><max>262143.0</max><raw_index>6</raw_index><linear_index>6</linear_index><log_index>15</log_index><final_index>6</final_index><fl>SSC</fl><voltage>200</voltage><target>3</target><brightness>1.0</brightness><threshold>5000</threshold><trigger>false</trigger><labels_only>false</labels_only><biexp_scale>0</biexp_scale><comp_biexp_scale>0</comp_biexp_scale><manual_biexp_scale>0</manual_biexp_scale><can_be_compensated>false</can_be_compensated></parameter><parameter name="SSC-W" type="20"><is_log>false</is_log><is_quantitated>false</is_quantitated><min>0.0</min><max>262143.0</max><raw_index>5</raw_index><linear_index>5</linear_index><log_index>5</log_index><final_index>5</final_index><fl>SSC</fl><voltage>200</voltage><target>3</target><brightness>1.0</brightness><threshold>5000</threshold><trigger>false</trigger><labels_only>false</labels_only><biexp_scale>-1</biexp_scale><comp_biexp_scale>-1</comp_biexp_scale><manual_biexp_scale>0</manual_biexp_scale><can_be_compensated>false</can_be_compensated></parameter><parameter name="blue laser 530/30-A" type="30"><is_log>true</is_log><is_quantitated>false</is_quantitated><min>0.0</min><max>5.4185380935668945</max><raw_index>7</raw_index><linear_index>7</linear_index><log_index>16</log_index><final_index>16</final_index><fl>blue laser 530/30</fl><voltage>240</voltage><target>3</target><brightness>1.0</brightness><threshold>5000</threshold><trigger>false</trigger><labels_only>false</labels_only><biexp_scale>26</biexp_scale><comp_biexp_scale>26</comp_biexp_scale><manual_biexp_scale>0</manual_biexp_scale><can_be_compensated>true</can_be_compensated><compensation><compensation_coefficient>1.0</compensation_coefficient></compensation></parameter><parameter name="blue laser 530/30-H" type="10"><is_log>true</is_log><is_quantitated>false</is_quantitated><min>0.0</min><max>5.4185380935668945</max><raw_index>9</raw_index><linear_index>9</linear_index><log_index>17</log_index><final_index>17</final_index><fl>blue laser 530/30</fl><voltage>240</voltage><target>3</target><brightness>1.0</brightness><threshold>5000</threshold><trigger>false</trigger><labels_only>false</labels_only><biexp_scale>0</biexp_scale><comp_biexp_scale>0</comp_biexp_scale><manual_biexp_scale>0</manual_biexp_scale><can_be_compensated>true</can_be_compensated><compensation><compensation_coefficient>1.0</compensation_coefficient></compensation></parameter><parameter name="blue laser 530/30-W" type="20"><is_log>false</is_log><is_quantitated>false</is_quantitated><min>0.0</min><max>262143.0</max><raw_index>8</raw_index><linear_index>8</linear_index><log_index>8</log_index><final_index>8</final_index><fl>blue laser 530/30</fl><voltage>240</voltage><target>3</target><brightness>1.0</brightness><threshold>5000</threshold><trigger>false</trigger><labels_only>false</labels_only><biexp_scale>-1</biexp_scale><comp_biexp_scale>-1</comp_biexp_scale><manual_biexp_scale>0</manual_biexp_scale><can_be_compensated>false</can_be_compensated></parameter><parameter name="Time" type="40"><is_log>false</is_log><is_quantitated>false</is_quantitated><min>0.0</min><max>262143.0</max><raw_index>0</raw_index><linear_index>0</linear_index><log_index>0</log_index><final_index>0</final_index></parameter></instrument_settings><gates><gate fullname="All Events" type="EventSource_Classifier"><name>All Events</name><color>0x000000</color><visible>true</visible><dotsize>0</dotsize><enabled>false</enabled><num_events>0</num_events></gate><gate fullname="All Events\P1" type="Region_Classifier"><name>P1</name><color>0xff0000</color><visible>true</visible><dotsize>0</dotsize><enabled>true</enabled><num_events>0</num_events><parent>All Events</parent><region name="P1" xparm="FSC-A" yparm="SSC-A" type="POLYGON_REGION"><points><point x="99720.20544240414" y="126096.2254153057" /><point x="78437.21856933985" y="111584.56945960497" /><point x="40351.873638593235" y="66235.6445980402" /><point x="62194.939113580265" y="19979.741239244147" /><point x="108681.46307316805" y="64421.68760357762" /><point x="117082.6421020093" y="107956.65547067983" /></points></region><is_x_parameter_scaled>false</is_x_parameter_scaled><is_y_parameter_scaled>false</is_y_parameter_scaled><is_x_parameter_log>false</is_x_parameter_log><is_y_parameter_log>false</is_y_parameter_log><x_parameter_scale_value>0</x_parameter_scale_value><y_parameter_scale_value>0</y_parameter_scale_value><input>All Events</input></gate><gate fullname="All Events\P2" type="Region_Classifier"><name>P2</name><color>0x00ff00</color><visible>true</visible><dotsize>0</dotsize><enabled>true</enabled><num_events>0</num_events><parent>All Events</parent><region name="P2" xparm="SSC-A" yparm="SSC-H" type="POLYGON_REGION"><points><point x="134198.3054683265" y="89772.72244738496" /><point x="31729.324449596857" y="35639.90800937361" /><point x="38522.84805304855" y="19257.60890313334" /><point x="144388.59087350403" y="76951.7927120665" /></points></region><is_x_parameter_scaled>false</is_x_parameter_scaled><is_y_parameter_scaled>false</is_y_parameter_scaled><is_x_parameter_log>false</is_x_parameter_log><is_y_parameter_log>false</is_y_parameter_log><x_parameter_scale_value>0</x_parameter_scale_value><y_parameter_scale_value>0</y_parameter_scale_value><input>All Events</input></gate><gate fullname="All Events\P3" type="Region_Classifier"><name>P3</name><color>0x0000ff</color><visible>true</visible><dotsize>0</dotsize><enabled>true</enabled><num_events>0</num_events><parent>All Events</parent><region name="P3" xparm="SSC-A" yparm="SSC-H" type="POLYGON_REGION"><points><point x="190811.00216375722" y="88348.17469901624" /><point x="77019.48180594144" y="31366.264764267456" /><point x="83813.00540939312" y="24955.799896608223" /><point x="198170.65273416322" y="63418.58910256365" /></points></region><is_x_parameter_scaled>false</is_x_parameter_scaled><is_y_parameter_scaled>false</is_y_parameter_scaled><is_x_parameter_log>false</is_x_parameter_log><is_y_parameter_log>false</is_y_parameter_log><x_parameter_scale_value>0</x_parameter_scale_value><y_parameter_scale_value>0</y_parameter_scale_value><input>All Events</input></gate></gates><pipeline><storage_gate>All Events</storage_gate><color_counter>0</color_counter><stop_rule mode="1" time="0" gate="All Events" events="10000" /></pipeline><analysis name="Analysis" /></tube><tube name="PHD2 DMOG"><date>2019-11-20T13:12:25</date><data_filename>Specimen_001_PHD2 DMOG_012.fcs</data_filename><data_begin_date>2019-11-20T13:11:29</data_begin_date><data_end_date>2019-11-20T13:12:25</data_end_date><data_instrument_serial_number>1</data_instrument_serial_number><data_instrument_name>LSRFortessa</data_instrument_name><data_instrument_type>LSRFortessa</data_instrument_type><time_tick_last_event>5509</time_tick_last_event><window_extension>10.0</window_extension><fsc_area_scaling>0.61</fsc_area_scaling><acquirable>true</acquirable><record_user>Nathan</record_user><institution></institution><AcqObjInError>false</AcqObjInError><AspiratedError>false</AspiratedError><lasers><laser name="BLUE"><delay>0.0</delay><area_scaling>0.7099999785423279</area_scaling><optical_configuration>9</optical_configuration></laser><laser name="VIOLET"><delay>34.47999954223633</delay><area_scaling>0.9100000262260437</area_scaling><optical_configuration>9</optical_configuration></laser><laser name="RED"><delay>103.33000183105469</delay><area_scaling>0.9200000166893005</area_scaling><optical_configuration>9</optical_configuration></laser><laser name="YELLGRN"><delay>136.41000366210938</delay><area_scaling>0.9300000071525574</area_scaling><optical_configuration>9</optical_configuration></laser></lasers><keywords><keyword name="SAMPLE ID" type="2"><suffix></suffix><description>String used to identify a sample</description><visible>true</visible><edit_name>true</edit_name><edit_name_only>false</edit_name_only><edit_value>true</edit_value><edit_limit>true</edit_limit><length>64</length><value></value></keyword><keyword name="PATIENT ID" type="2"><suffix></suffix><description>String used to identify a patient</description><visible>true</visible><edit_name>true</edit_name><edit_name_only>false</edit_name_only><edit_value>true</edit_value><edit_limit>true</edit_limit><length>64</length><value></value></keyword><keyword name="$OP" type="2"><suffix></suffix><description>User name of application operator when data was collected</description><visible>true</visible><edit_name>false</edit_name><edit_name_only>false</edit_name_only><edit_value>false</edit_value><edit_limit>false</edit_limit><length>64</length><value>Nathan</value></keyword><keyword name="$INST" type="2"><suffix></suffix><description>Institution where data was collected</description><visible>true</visible><edit_name>false</edit_name><edit_name_only>false</edit_name_only><edit_value>false</edit_value><edit_limit>false</edit_limit><length>64</length><value></value></keyword><keyword name="GUID" type="2"><suffix></suffix><description>String value with a unique identifier for exported FCS file</description><visible>true</visible><edit_name>false</edit_name><edit_name_only>false</edit_name_only><edit_value>false</edit_value><edit_limit>false</edit_limit><length>64</length><value>d21585a9-3f42-4a69-8be2-140a3a98719d</value></keyword><keyword name="CST SETUP STATUS" type="2"><suffix></suffix><description>Cytometer Performance Results (pass or fail)</description><visible>true</visible><edit_name>false</edit_name><edit_name_only>false</edit_name_only><edit_value>false</edit_value><edit_limit>false</edit_limit><length>64</length><value>SUCCESS</value></keyword><keyword name="CST BEADS LOT ID" type="2"><suffix></suffix><description>Lot ID information for CST beads</description><visible>true</visible><edit_name>false</edit_name><edit_name_only>false</edit_name_only><edit_value>false</edit_value><edit_limit>false</edit_limit><length>64</length><value>82158</value></keyword><keyword name="CYTOMETER CONFIG NAME" type="2"><suffix></suffix><description>Cytometer configuration name</description><visible>true</visible><edit_name>false</edit_name><edit_name_only>false</edit_name_only><edit_value>false</edit_value><edit_limit>false</edit_limit><length>64</length><value>BRC Hub X20- 2-Blue 3-Red 6-Violet 5-Yel Gr (657675R1)</value></keyword><keyword name="CYTOMETER CONFIG CREATE DATE" type="2"><suffix></suffix><description>Cytometer configuration creation date</description><visible>true</visible><edit_name>false</edit_name><edit_name_only>false</edit_name_only><edit_value>false</edit_value><edit_limit>false</edit_limit><length>64</length><value>2017-10-03T16:23:47+01:00</value></keyword><keyword name="CST SETUP DATE" type="2"><suffix></suffix><description>Date and time of cytometer setup and tracking</description><visible>true</visible><edit_name>false</edit_name><edit_name_only>false</edit_name_only><edit_value>false</edit_value><edit_limit>false</edit_limit><length>64</length><value>2019-11-20T10:02:06+00:00</value></keyword><keyword name="CST BASELINE DATE" type="2"><suffix></suffix><description>Date and time of cytometer baseline setup</description><visible>true</visible><edit_name>false</edit_name><edit_name_only>false</edit_name_only><edit_value>false</edit_value><edit_limit>false</edit_limit><length>64</length><value>2019-06-06T13:58:29+01:00</value></keyword><keyword name="CST BEADS EXPIRED" type="3"><suffix></suffix><description>Cytometer beads expired</description><visible>true</visible><edit_name>false</edit_name><edit_name_only>false</edit_name_only><edit_value>false</edit_value><edit_limit>false</edit_limit><value>2</value></keyword><keyword name="CST PERFORMANCE EXPIRED" type="2"><suffix></suffix><description>Date and time of Cytometer performance expired</description><visible>true</visible><edit_name>false</edit_name><edit_name_only>false</edit_name_only><edit_value>false</edit_value><edit_limit>false</edit_limit><length>64</length><value>2019-11-21T10:02:06+00:00</value></keyword><keyword name="CST REGULATORY STATUS" type="2"><suffix></suffix><description>Cytometer regulatory status - "CE-IVD Performance Check" or "RUO Performance Check"</description><visible>true</visible><edit_name>false</edit_name><edit_name_only>false</edit_name_only><edit_value>false</edit_value><edit_limit>false</edit_limit><length>64</length><value>RUO Performance Check</value></keyword></keywords><instrument_settings name="Cytometer Settings" template="false"><threshold_op>2</threshold_op><flow_rate>0</flow_rate><auto_compensation>false</auto_compensation><compensation_enabled>false</compensation_enabled><scales_recorded>true</scales_recorded><use_auto_biexp_scale>true</use_auto_biexp_scale><parameter name="FSC-A" type="30"><is_log>false</is_log><is_quantitated>false</is_quantitated><min>0.0</min><max>262143.0</max><raw_index>1</raw_index><linear_index>1</linear_index><log_index>12</log_index><final_index>1</final_index><fl>FSC</fl><voltage>10</voltage><target>3</target><brightness>1.0</brightness><threshold>5000</threshold><trigger>true</trigger><labels_only>false</labels_only><biexp_scale>0</biexp_scale><comp_biexp_scale>0</comp_biexp_scale><manual_biexp_scale>0</manual_biexp_scale><can_be_compensated>false</can_be_compensated></parameter><parameter name="FSC-H" type="10"><is_log>false</is_log><is_quantitated>false</is_quantitated><min>0.0</min><max>262143.0</max><raw_index>3</raw_index><linear_index>3</linear_index><log_index>13</log_index><final_index>3</final_index><fl>FSC</fl><voltage>10</voltage><target>3</target><brightness>1.0</brightness><threshold>5000</threshold><trigger>true</trigger><labels_only>false</labels_only><biexp_scale>0</biexp_scale><comp_biexp_scale>0</comp_biexp_scale><manual_biexp_scale>0</manual_biexp_scale><can_be_compensated>false</can_be_compensated></parameter><parameter name="FSC-W" type="20"><is_log>false</is_log><is_quantitated>false</is_quantitated><min>0.0</min><max>262143.0</max><raw_index>2</raw_index><linear_index>2</linear_index><log_index>2</log_index><final_index>2</final_index><fl>FSC</fl><voltage>10</voltage><target>3</target><brightness>1.0</brightness><threshold>5000</threshold><trigger>true</trigger><labels_only>false</labels_only><biexp_scale>-1</biexp_scale><comp_biexp_scale>-1</comp_biexp_scale><manual_biexp_scale>0</manual_biexp_scale><can_be_compensated>false</can_be_compensated></parameter><parameter name="SSC-A" type="30"><is_log>false</is_log><is_quantitated>false</is_quantitated><min>0.0</min><max>262143.0</max><raw_index>4</raw_index><linear_index>4</linear_index><log_index>14</log_index><final_index>4</final_index><fl>SSC</fl><voltage>200</voltage><target>3</target><brightness>1.0</brightness><threshold>5000</threshold><trigger>false</trigger><labels_only>false</labels_only><biexp_scale>0</biexp_scale><comp_biexp_scale>0</comp_biexp_scale><manual_biexp_scale>0</manual_biexp_scale><can_be_compensated>false</can_be_compensated></parameter><parameter name="SSC-H" type="10"><is_log>false</is_log><is_quantitated>false</is_quantitated><min>0.0</min><max>262143.0</max><raw_index>6</raw_index><linear_index>6</linear_index><log_index>15</log_index><final_index>6</final_index><fl>SSC</fl><voltage>200</voltage><target>3</target><brightness>1.0</brightness><threshold>5000</threshold><trigger>false</trigger><labels_only>false</labels_only><biexp_scale>0</biexp_scale><comp_biexp_scale>0</comp_biexp_scale><manual_biexp_scale>0</manual_biexp_scale><can_be_compensated>false</can_be_compensated></parameter><parameter name="SSC-W" type="20"><is_log>false</is_log><is_quantitated>false</is_quantitated><min>0.0</min><max>262143.0</max><raw_index>5</raw_index><linear_index>5</linear_index><log_index>5</log_index><final_index>5</final_index><fl>SSC</fl><voltage>200</voltage><target>3</target><brightness>1.0</brightness><threshold>5000</threshold><trigger>false</trigger><labels_only>false</labels_only><biexp_scale>-1</biexp_scale><comp_biexp_scale>-1</comp_biexp_scale><manual_biexp_scale>0</manual_biexp_scale><can_be_compensated>false</can_be_compensated></parameter><parameter name="blue laser 530/30-A" type="30"><is_log>true</is_log><is_quantitated>false</is_quantitated><min>0.0</min><max>5.4185380935668945</max><raw_index>7</raw_index><linear_index>7</linear_index><log_index>16</log_index><final_index>16</final_index><fl>blue laser 530/30</fl><voltage>240</voltage><target>3</target><brightness>1.0</brightness><threshold>5000</threshold><trigger>false</trigger><labels_only>false</labels_only><biexp_scale>22</biexp_scale><comp_biexp_scale>22</comp_biexp_scale><manual_biexp_scale>0</manual_biexp_scale><can_be_compensated>true</can_be_compensated><compensation><compensation_coefficient>1.0</compensation_coefficient></compensation></parameter><parameter name="blue laser 530/30-H" type="10"><is_log>true</is_log><is_quantitated>false</is_quantitated><min>0.0</min><max>5.4185380935668945</max><raw_index>9</raw_index><linear_index>9</linear_index><log_index>17</log_index><final_index>17</final_index><fl>blue laser 530/30</fl><voltage>240</voltage><target>3</target><brightness>1.0</brightness><threshold>5000</threshold><trigger>false</trigger><labels_only>false</labels_only><biexp_scale>0</biexp_scale><comp_biexp_scale>0</comp_biexp_scale><manual_biexp_scale>0</manual_biexp_scale><can_be_compensated>true</can_be_compensated><compensation><compensation_coefficient>1.0</compensation_coefficient></compensation></parameter><parameter name="blue laser 530/30-W" type="20"><is_log>false</is_log><is_quantitated>false</is_quantitated><min>0.0</min><max>262143.0</max><raw_index>8</raw_index><linear_index>8</linear_index><log_index>8</log_index><final_index>8</final_index><fl>blue laser 530/30</fl><voltage>240</voltage><target>3</target><brightness>1.0</brightness><threshold>5000</threshold><trigger>false</trigger><labels_only>false</labels_only><biexp_scale>-1</biexp_scale><comp_biexp_scale>-1</comp_biexp_scale><manual_biexp_scale>0</manual_biexp_scale><can_be_compensated>false</can_be_compensated></parameter><parameter name="Time" type="40"><is_log>false</is_log><is_quantitated>false</is_quantitated><min>0.0</min><max>262143.0</max><raw_index>0</raw_index><linear_index>0</linear_index><log_index>0</log_index><final_index>0</final_index></parameter></instrument_settings><gates><gate fullname="All Events" type="EventSource_Classifier"><name>All Events</name><color>0x000000</color><visible>true</visible><dotsize>0</dotsize><enabled>false</enabled><num_events>0</num_events></gate><gate fullname="All Events\P1" type="Region_Classifier"><name>P1</name><color>0xff0000</color><visible>true</visible><dotsize>0</dotsize><enabled>true</enabled><num_events>0</num_events><parent>All Events</parent><region name="P1" xparm="FSC-A" yparm="SSC-A" type="POLYGON_REGION"><points><point x="95239.57662702218" y="152398.60183501325" /><point x="73956.5897539579" y="137886.94587931252" /><point x="35871.24482321128" y="92538.02101774776" /><point x="57714.31029819831" y="46282.1176589517" /><point x="104200.83425778609" y="90724.06402328517" /><point x="112602.01328662732" y="134259.0318903874" /></points></region><is_x_parameter_scaled>false</is_x_parameter_scaled><is_y_parameter_scaled>false</is_y_parameter_scaled><is_x_parameter_log>false</is_x_parameter_log><is_y_parameter_log>false</is_y_parameter_log><x_parameter_scale_value>0</x_parameter_scale_value><y_parameter_scale_value>0</y_parameter_scale_value><input>All Events</input></gate><gate fullname="All Events\P2" type="Region_Classifier"><name>P2</name><color>0x00ff00</color><visible>true</visible><dotsize>0</dotsize><enabled>true</enabled><num_events>0</num_events><parent>All Events</parent><region name="P2" xparm="SSC-A" yparm="SSC-H" type="POLYGON_REGION"><points><point x="164203.03471690477" y="111853.21254710012" /><point x="42485.7368217287" y="44899.4683737703" /><point x="49279.26042518039" y="28517.16926753003" /><point x="170430.43135340215" y="97607.73506341293" /></points></region><is_x_parameter_scaled>false</is_x_parameter_scaled><is_y_parameter_scaled>false</is_y_parameter_scaled><is_x_parameter_log>false</is_x_parameter_log><is_y_parameter_log>false</is_y_parameter_log><x_parameter_scale_value>0</x_parameter_scale_value><y_parameter_scale_value>0</y_parameter_scale_value><input>All Events</input></gate><gate fullname="All Events\P3" type="Region_Classifier"><name>P3</name><color>0x0000ff</color><visible>true</visible><dotsize>0</dotsize><enabled>true</enabled><num_events>0</num_events><parent>All Events</parent><region name="P3" xparm="SSC-A" yparm="SSC-H" type="POLYGON_REGION"><points><point x="190811.00216375722" y="88348.17469901624" /><point x="77019.48180594144" y="31366.264764267456" /><point x="83813.00540939312" y="24955.799896608223" /><point x="198170.65273416322" y="63418.58910256365" /></points></region><is_x_parameter_scaled>false</is_x_parameter_scaled><is_y_parameter_scaled>false</is_y_parameter_scaled><is_x_parameter_log>false</is_x_parameter_log><is_y_parameter_log>false</is_y_parameter_log><x_parameter_scale_value>0</x_parameter_scale_value><y_parameter_scale_value>0</y_parameter_scale_value><input>All Events</input></gate></gates><pipeline><storage_gate>All Events</storage_gate><color_counter>0</color_counter><stop_rule mode="1" time="0" gate="All Events" events="10000" /></pipeline><analysis name="Analysis" /></tube><tube name="USP43 g1 DMOG"><date>2019-11-20T13:13:19</date><data_filename>Specimen_001_USP43 g1 DMOG_013.fcs</data_filename><data_begin_date>2019-11-20T13:12:35</data_begin_date><data_end_date>2019-11-20T13:13:19</data_end_date><data_instrument_serial_number>1</data_instrument_serial_number><data_instrument_name>LSRFortessa</data_instrument_name><data_instrument_type>LSRFortessa</data_instrument_type><time_tick_last_event>4334</time_tick_last_event><window_extension>10.0</window_extension><fsc_area_scaling>0.61</fsc_area_scaling><acquirable>true</acquirable><record_user>Nathan</record_user><institution></institution><AcqObjInError>false</AcqObjInError><AspiratedError>false</AspiratedError><lasers><laser name="BLUE"><delay>0.0</delay><area_scaling>0.7099999785423279</area_scaling><optical_configuration>9</optical_configuration></laser><laser name="VIOLET"><delay>34.47999954223633</delay><area_scaling>0.9100000262260437</area_scaling><optical_configuration>9</optical_configuration></laser><laser name="RED"><delay>103.33000183105469</delay><area_scaling>0.9200000166893005</area_scaling><optical_configuration>9</optical_configuration></laser><laser name="YELLGRN"><delay>136.41000366210938</delay><area_scaling>0.9300000071525574</area_scaling><optical_configuration>9</optical_configuration></laser></lasers><keywords><keyword name="SAMPLE ID" type="2"><suffix></suffix><description>String used to identify a sample</description><visible>true</visible><edit_name>true</edit_name><edit_name_only>false</edit_name_only><edit_value>true</edit_value><edit_limit>true</edit_limit><length>64</length><value></value></keyword><keyword name="PATIENT ID" type="2"><suffix></suffix><description>String used to identify a patient</description><visible>true</visible><edit_name>true</edit_name><edit_name_only>false</edit_name_only><edit_value>true</edit_value><edit_limit>true</edit_limit><length>64</length><value></value></keyword><keyword name="$OP" type="2"><suffix></suffix><description>User name of application operator when data was collected</description><visible>true</visible><edit_name>false</edit_name><edit_name_only>false</edit_name_only><edit_value>false</edit_value><edit_limit>false</edit_limit><length>64</length><value>Nathan</value></keyword><keyword name="$INST" type="2"><suffix></suffix><description>Institution where data was collected</description><visible>true</visible><edit_name>false</edit_name><edit_name_only>false</edit_name_only><edit_value>false</edit_value><edit_limit>false</edit_limit><length>64</length><value></value></keyword><keyword name="GUID" type="2"><suffix></suffix><description>String value with a unique identifier for exported FCS file</description><visible>true</visible><edit_name>false</edit_name><edit_name_only>false</edit_name_only><edit_value>false</edit_value><edit_limit>false</edit_limit><length>64</length><value>04270011-7900-47f5-b09f-08aef59e60ea</value></keyword><keyword name="CST SETUP STATUS" type="2"><suffix></suffix><description>Cytometer Performance Results (pass or fail)</description><visible>true</visible><edit_name>false</edit_name><edit_name_only>false</edit_name_only><edit_value>false</edit_value><edit_limit>false</edit_limit><length>64</length><value>SUCCESS</value></keyword><keyword name="CST BEADS LOT ID" type="2"><suffix></suffix><description>Lot ID information for CST beads</description><visible>true</visible><edit_name>false</edit_name><edit_name_only>false</edit_name_only><edit_value>false</edit_value><edit_limit>false</edit_limit><length>64</length><value>82158</value></keyword><keyword name="CYTOMETER CONFIG NAME" type="2"><suffix></suffix><description>Cytometer configuration name</description><visible>true</visible><edit_name>false</edit_name><edit_name_only>false</edit_name_only><edit_value>false</edit_value><edit_limit>false</edit_limit><length>64</length><value>BRC Hub X20- 2-Blue 3-Red 6-Violet 5-Yel Gr (657675R1)</value></keyword><keyword name="CYTOMETER CONFIG CREATE DATE" type="2"><suffix></suffix><description>Cytometer configuration creation date</description><visible>true</visible><edit_name>false</edit_name><edit_name_only>false</edit_name_only><edit_value>false</edit_value><edit_limit>false</edit_limit><length>64</length><value>2017-10-03T16:23:47+01:00</value></keyword><keyword name="CST SETUP DATE" type="2"><suffix></suffix><description>Date and time of cytometer setup and tracking</description><visible>true</visible><edit_name>false</edit_name><edit_name_only>false</edit_name_only><edit_value>false</edit_value><edit_limit>false</edit_limit><length>64</length><value>2019-11-20T10:02:06+00:00</value></keyword><keyword name="CST BASELINE DATE" type="2"><suffix></suffix><description>Date and time of cytometer baseline setup</description><visible>true</visible><edit_name>false</edit_name><edit_name_only>false</edit_name_only><edit_value>false</edit_value><edit_limit>false</edit_limit><length>64</length><value>2019-06-06T13:58:29+01:00</value></keyword><keyword name="CST BEADS EXPIRED" type="3"><suffix></suffix><description>Cytometer beads expired</description><visible>true</visible><edit_name>false</edit_name><edit_name_only>false</edit_name_only><edit_value>false</edit_value><edit_limit>false</edit_limit><value>2</value></keyword><keyword name="CST PERFORMANCE EXPIRED" type="2"><suffix></suffix><description>Date and time of Cytometer performance expired</description><visible>true</visible><edit_name>false</edit_name><edit_name_only>false</edit_name_only><edit_value>false</edit_value><edit_limit>false</edit_limit><length>64</length><value>2019-11-21T10:02:06+00:00</value></keyword><keyword name="CST REGULATORY STATUS" type="2"><suffix></suffix><description>Cytometer regulatory status - "CE-IVD Performance Check" or "RUO Performance Check"</description><visible>true</visible><edit_name>false</edit_name><edit_name_only>false</edit_name_only><edit_value>false</edit_value><edit_limit>false</edit_limit><length>64</length><value>RUO Performance Check</value></keyword></keywords><instrument_settings name="Cytometer Settings" template="false"><threshold_op>2</threshold_op><flow_rate>0</flow_rate><auto_compensation>false</auto_compensation><compensation_enabled>false</compensation_enabled><scales_recorded>true</scales_recorded><use_auto_biexp_scale>true</use_auto_biexp_scale><parameter name="FSC-A" type="30"><is_log>false</is_log><is_quantitated>false</is_quantitated><min>0.0</min><max>262143.0</max><raw_index>1</raw_index><linear_index>1</linear_index><log_index>12</log_index><final_index>1</final_index><fl>FSC</fl><voltage>10</voltage><target>3</target><brightness>1.0</brightness><threshold>5000</threshold><trigger>true</trigger><labels_only>false</labels_only><biexp_scale>0</biexp_scale><comp_biexp_scale>0</comp_biexp_scale><manual_biexp_scale>0</manual_biexp_scale><can_be_compensated>false</can_be_compensated></parameter><parameter name="FSC-H" type="10"><is_log>false</is_log><is_quantitated>false</is_quantitated><min>0.0</min><max>262143.0</max><raw_index>3</raw_index><linear_index>3</linear_index><log_index>13</log_index><final_index>3</final_index><fl>FSC</fl><voltage>10</voltage><target>3</target><brightness>1.0</brightness><threshold>5000</threshold><trigger>true</trigger><labels_only>false</labels_only><biexp_scale>0</biexp_scale><comp_biexp_scale>0</comp_biexp_scale><manual_biexp_scale>0</manual_biexp_scale><can_be_compensated>false</can_be_compensated></parameter><parameter name="FSC-W" type="20"><is_log>false</is_log><is_quantitated>false</is_quantitated><min>0.0</min><max>262143.0</max><raw_index>2</raw_index><linear_index>2</linear_index><log_index>2</log_index><final_index>2</final_index><fl>FSC</fl><voltage>10</voltage><target>3</target><brightness>1.0</brightness><threshold>5000</threshold><trigger>true</trigger><labels_only>false</labels_only><biexp_scale>-1</biexp_scale><comp_biexp_scale>-1</comp_biexp_scale><manual_biexp_scale>0</manual_biexp_scale><can_be_compensated>false</can_be_compensated></parameter><parameter name="SSC-A" type="30"><is_log>false</is_log><is_quantitated>false</is_quantitated><min>0.0</min><max>262143.0</max><raw_index>4</raw_index><linear_index>4</linear_index><log_index>14</log_index><final_index>4</final_index><fl>SSC</fl><voltage>200</voltage><target>3</target><brightness>1.0</brightness><threshold>5000</threshold>
[truncated: 263,676 more chars]
